# Supplementary material for: Comment on 'Valid molecular dynamics simulations of human hemoglobin require a surprisingly large box size'
Source: eLife. 2019 Jun 20;8:e44718. doi: 10.7554/eLife.44718 (PMC6586461; doi:10.7554/eLife.44718)
Supplement: Figure 4—source data 1. — The zip archive contains a README file describing which source files correspond to the different panels. [file elife-44718-fig4-data1.zip › figure4/panels_EF/amber/box2/eq15/proj.xvg]

25000.0000    0.76722
25040.0000    0.52607
25080.0000    0.55112
25120.0000    0.32937
25160.0000    0.45104
25200.0000    0.38342
25240.0000    0.60211
25280.0000    0.07729
25320.0000    0.47558
25360.0000    0.33327
25400.0000    0.52711
25440.0000    0.30727
25480.0000    0.47138
25520.0000    0.32325
25560.0000    0.20438
25600.0000    0.44389
25640.0000    0.14698
25680.0000    0.42846
25720.0000    0.47575
25760.0000    0.26457
25800.0000    0.36279
25840.0000    0.40157
25880.0000    0.30130
25920.0000    0.45281
25960.0000    0.42930
26000.0000    0.38709
26040.0000    0.32176
26080.0000    0.38459
26120.0000    0.32742
26160.0000    0.29133
26200.0000    0.34388
26240.0000    0.09796
26280.0000    0.28618
26320.0000    0.37312
26360.0000    0.54541
26400.0000    0.40428
26440.0000    0.51407
26480.0000    0.46902
26520.0000    0.38248
26560.0000    0.50182
26600.0000    0.31394
26640.0000    0.54635
26680.0000    0.68164
26720.0000    0.50721
26760.0000    0.64854
26800.0000    0.17918
26840.0000    0.34808
26880.0000    0.38083
26920.0000    0.39274
26960.0000    0.65572
27000.0000    0.44475
27040.0000    0.36429
27080.0000    0.33309
27120.0000    0.49590
27160.0000    0.61221
27200.0000    0.39207
27240.0000    0.49543
27280.0000    0.44385
27320.0000    0.45692
27360.0000    0.45121
27400.0000    0.38010
27440.0000    0.27941
27480.0000    0.59592
27520.0000    0.34217
27560.0000    0.48786
27600.0000    0.42459
27640.0000    0.54044
27680.0000    0.38332
27720.0000    0.17480
27760.0000    0.45919
27800.0000    0.27101
27840.0000    0.48697
27880.0000    0.43508
27920.0000    0.57720
27960.0000    0.50598
28000.0000    0.28830
28040.0000    0.50619
28080.0000    0.59127
28120.0000    0.37979
28160.0000    0.40651
28200.0000    0.60390
28240.0000    0.51013
28280.0000    0.75075
28320.0000    0.67118
28360.0000    0.63384
28400.0000    0.73959
28440.0000    0.51806
28480.0000    0.47387
28520.0000    0.76842
28560.0000    0.64112
28600.0000    0.42783
28640.0000    0.75486
28680.0000    0.37299
28720.0000    0.85358
28760.0000    0.65882
28800.0000    0.60336
28840.0000    0.52831
28880.0000    0.51688
28920.0000    0.65062
28960.0000    0.44076
29000.0000    0.66700
29040.0000    0.57771
29080.0000    0.35641
29120.0000    0.55125
29160.0000    0.43184
29200.0000    0.32666
29240.0000    0.36348
29280.0000    0.46002
29320.0000    0.04583
29360.0000    0.33294
29400.0000    0.30371
29440.0000    0.47917
29480.0000    0.50301
29520.0000    0.47780
29560.0000    0.34477
29600.0000    0.46135
29640.0000    0.33434
29680.0000    0.34265
29720.0000    0.21175
29760.0000    0.37005
29800.0000    0.40328
29840.0000    0.15630
29880.0000    0.16955
29920.0000    0.51393
29960.0000    0.10416
30000.0000    0.39981
30040.0000    0.29267
30080.0000    0.31832
30120.0000    0.34698
30160.0000    0.49648
30200.0000    0.50825
30240.0000    0.77192
30280.0000    0.41948
30320.0000    0.54413
30360.0000    0.42401
30400.0000    0.53494
30440.0000    0.65317
30480.0000    0.52815
30520.0000    0.54937
30560.0000    0.45140
30600.0000    0.57822
30640.0000    0.23950
30680.0000    0.51862
30720.0000    0.28759
30760.0000    0.29664
30800.0000    0.49539
30840.0000    0.25779
30880.0000    0.51600
30920.0000    0.51425
30960.0000    0.44224
31000.0000    0.44386
31040.0000    0.40421
31080.0000    0.49585
31120.0000    0.32195
31160.0000    0.43556
31200.0000    0.45383
31240.0000    0.52671
31280.0000    0.35281
31320.0000    0.38908
31360.0000    0.25360
31400.0000    0.51994
31440.0000    0.45102
31480.0000    0.41947
31520.0000    0.31550
31560.0000    0.34101
31600.0000    0.31030
31640.0000    0.45915
31680.0000    0.46314
31720.0000    0.66378
31760.0000    0.48319
31800.0000    0.55374
31840.0000    0.51913
31880.0000    0.52342
31920.0000    0.48976
31960.0000    0.40794
32000.0000    0.45615
32040.0000    0.55977
32080.0000    0.23090
32120.0000    0.50569
32160.0000    0.48314
32200.0000    0.48296
32240.0000    0.47953
32280.0000    0.50766
32320.0000    0.37559
32360.0000    0.64472
32400.0000    0.49653
32440.0000    0.45142
32480.0000    0.35947
32520.0000    0.53980
32560.0000    0.58909
32600.0000    0.46005
32640.0000    0.60260
32680.0000    0.26078
32720.0000    0.37918
32760.0000    0.49039
32800.0000    0.61377
32840.0000    0.61180
32880.0000    0.49361
32920.0000    0.50950
32960.0000    0.61073
33000.0000    0.15885
33040.0000    0.07235
33080.0000    0.05659
33120.0000    0.07253
33160.0000   -0.22816
33200.0000   -0.08827
33240.0000    0.01310
33280.0000   -0.02816
33320.0000   -0.39902
33360.0000   -0.29998
33400.0000   -0.36306
33440.0000   -0.45967
33480.0000   -0.21209
33520.0000   -0.36444
33560.0000   -0.62385
33600.0000   -0.62550
33640.0000   -0.30723
33680.0000   -0.79487
33720.0000   -0.95778
33760.0000   -0.61035
33800.0000   -0.69891
33840.0000   -0.69580
33880.0000   -0.62026
33920.0000   -0.42823
33960.0000   -0.70919
34000.0000   -0.57089
34040.0000   -0.77984
34080.0000   -0.41956
34120.0000   -0.56763
34160.0000   -0.51734
34200.0000   -0.85413
34240.0000   -0.83136
34280.0000   -0.67671
34320.0000   -0.89620
34360.0000   -0.91941
34400.0000   -0.46322
34440.0000   -0.57186
34480.0000   -0.75462
34520.0000   -0.39026
34560.0000   -0.33271
34600.0000   -0.42631
34640.0000   -0.41225
34680.0000   -0.36250
34720.0000   -0.51274
34760.0000   -0.44917
34800.0000   -0.70005
34840.0000   -0.95896
34880.0000   -0.85474
34920.0000   -0.59723
34960.0000   -0.56085
35000.0000   -0.87827
35040.0000   -0.79719
35080.0000   -0.70075
35120.0000   -0.58910
35160.0000   -0.73576
35200.0000   -0.75586
35240.0000   -0.73754
35280.0000   -0.79275
35320.0000   -0.88202
35360.0000   -0.72130
35400.0000   -0.85758
35440.0000   -0.90835
35480.0000   -0.97105
35520.0000   -0.98111
35560.0000   -0.96733
35600.0000   -1.03270
35640.0000   -0.93953
35680.0000   -0.73008
35720.0000   -0.66586
35760.0000   -0.51577
35800.0000   -0.65053
35840.0000   -0.71314
35880.0000   -0.87132
35920.0000   -0.76793
35960.0000   -0.88992
36000.0000   -0.75154
36040.0000   -0.74587
36080.0000   -0.85274
36120.0000   -0.65588
36160.0000   -0.74624
36200.0000   -0.56365
36240.0000   -0.53153
36280.0000   -0.76956
36320.0000   -0.57418
36360.0000   -0.58171
36400.0000   -0.60223
36440.0000   -0.47904
36480.0000   -0.56996
36520.0000   -0.54767
36560.0000   -0.45699
36600.0000   -0.72616
36640.0000   -0.59964
36680.0000   -0.52549
36720.0000   -0.57977
36760.0000   -0.47937
36800.0000   -0.51324
36840.0000   -0.46380
36880.0000   -0.62966
36920.0000   -0.62250
36960.0000   -0.50837
37000.0000   -0.37403
37040.0000   -0.68170
37080.0000   -0.78420
37120.0000   -0.53413
37160.0000   -0.36297
37200.0000   -0.42131
37240.0000   -0.49868
37280.0000   -0.54363
37320.0000   -0.43742
37360.0000   -0.61257
37400.0000   -0.62796
37440.0000   -0.70065
37480.0000   -0.48061
37520.0000   -0.72600
37560.0000   -0.48600
37600.0000   -0.50180
37640.0000   -0.06333
37680.0000    0.11231
37720.0000   -0.00526
37760.0000    0.02121
37800.0000   -0.17906
37840.0000   -0.25487
37880.0000   -0.35379
37920.0000    0.05344
37960.0000    0.02404
38000.0000   -0.14930
38040.0000    0.19810
38080.0000   -0.02507
38120.0000   -0.03850
38160.0000   -0.03518
38200.0000    0.36007
38240.0000    0.36925
38280.0000    0.25345
38320.0000    0.14397
38360.0000    0.25002
38400.0000    0.09435
38440.0000    0.24741
38480.0000    0.17181
38520.0000    0.17568
38560.0000    0.07762
38600.0000   -0.15207
38640.0000    0.20572
38680.0000    0.24573
38720.0000   -0.00973
38760.0000    0.21839
38800.0000    0.29470
38840.0000    0.20982
38880.0000    0.33869
38920.0000    0.03022
38960.0000    0.20245
39000.0000    0.05301
39040.0000    0.13112
39080.0000   -0.00629
39120.0000   -0.07016
39160.0000    0.07141
39200.0000   -0.25114
39240.0000   -0.22704
39280.0000   -0.69874
39320.0000   -1.01269
39360.0000   -0.49806
39400.0000   -0.92821
39440.0000   -0.80976
39480.0000   -0.59271
39520.0000   -0.63406
39560.0000   -0.68740
39600.0000   -0.35223
39640.0000   -0.08004
39680.0000    0.04557
39720.0000   -0.21947
39760.0000   -0.45300
39800.0000   -0.71368
39840.0000   -0.10722
39880.0000   -0.07685
39920.0000   -0.21415
39960.0000   -0.30989
40000.0000    0.00358
40040.0000   -0.21270
40080.0000   -0.00830
40120.0000   -0.44334
40160.0000   -0.28015
40200.0000    0.02004
40240.0000   -0.32114
40280.0000    0.09264
40320.0000   -0.02738
40360.0000   -0.01187
40400.0000   -0.14195
40440.0000   -0.00308
40480.0000    0.02535
40520.0000   -0.25599
40560.0000   -0.42092
40600.0000    0.02576
40640.0000    0.00650
40680.0000   -0.11671
40720.0000   -0.30670
40760.0000   -0.05827
40800.0000    0.07606
40840.0000    0.10115
40880.0000   -0.11647
40920.0000   -0.30961
40960.0000   -0.10374
41000.0000   -0.29153
41040.0000   -0.00340
41080.0000   -0.39111
41120.0000   -0.01345
41160.0000   -0.01824
41200.0000   -0.15265
41240.0000   -0.09057
41280.0000    0.22739
41320.0000   -0.02699
41360.0000   -0.12306
41400.0000   -0.04815
41440.0000   -0.03309
41480.0000    0.12793
41520.0000   -0.15774
41560.0000   -0.03049
41600.0000    0.14403
41640.0000    0.14524
41680.0000    0.01813
41720.0000    0.08506
41760.0000    0.00781
41800.0000   -0.01769
41840.0000    0.14476
41880.0000    0.03952
41920.0000    0.12344
41960.0000    0.02694
42000.0000    0.09083
42040.0000    0.12190
42080.0000   -0.38481
42120.0000   -0.18561
42160.0000    0.05209
42200.0000   -0.12527
42240.0000   -0.30211
42280.0000   -0.09847
42320.0000    0.10443
42360.0000    0.13497
42400.0000    0.00122
42440.0000    0.16908
42480.0000   -0.16438
42520.0000   -0.13730
42560.0000   -0.11647
42600.0000    0.13967
42640.0000   -0.17434
42680.0000    0.08003
42720.0000    0.36293
42760.0000    0.16687
42800.0000    0.30314
42840.0000    0.18305
42880.0000    0.26822
42920.0000    0.11704
42960.0000    0.07995
43000.0000    0.09105
43040.0000    0.36444
43080.0000    0.21502
43120.0000    0.19616
43160.0000    0.48024
43200.0000    0.26424
43240.0000    0.16158
43280.0000    0.04785
43320.0000    0.12004
43360.0000    0.01174
43400.0000    0.21929
43440.0000    0.01896
43480.0000    0.16063
43520.0000   -0.11326
43560.0000   -0.49715
43600.0000   -0.09766
43640.0000   -0.04371
43680.0000    0.05482
43720.0000   -0.24644
43760.0000   -0.46984
43800.0000   -0.29479
43840.0000   -0.61819
43880.0000   -0.48472
43920.0000   -0.39473
43960.0000   -0.27544
44000.0000   -0.36956
44040.0000   -0.23222
44080.0000   -0.50936
44120.0000   -0.54456
44160.0000   -0.33233
44200.0000   -0.29521
44240.0000   -0.56207
44280.0000   -0.38722
44320.0000   -0.54169
44360.0000   -0.63879
44400.0000   -0.49709
44440.0000   -0.52871
44480.0000   -0.55494
44520.0000   -0.48134
44560.0000   -0.08414
44600.0000   -0.60947
44640.0000   -0.48786
44680.0000   -0.27240
44720.0000   -0.51274
44760.0000   -0.68853
44800.0000   -0.61192
44840.0000   -0.22344
44880.0000   -0.45053
44920.0000   -0.40657
44960.0000   -0.27522
45000.0000   -0.61975
45040.0000   -0.40690
45080.0000   -0.49454
45120.0000   -0.40508
45160.0000   -0.45711
45200.0000   -0.36741
45240.0000   -0.12180
45280.0000   -0.40503
45320.0000   -0.60333
45360.0000   -0.73892
45400.0000   -0.64346
45440.0000   -0.80043
45480.0000   -0.50753
45520.0000   -0.80256
45560.0000   -0.51095
45600.0000   -0.49109
45640.0000   -0.97560
45680.0000   -0.60281
45720.0000   -0.44028
45760.0000   -0.22322
45800.0000   -0.68715
45840.0000   -0.49591
45880.0000   -0.55643
45920.0000   -0.55788
45960.0000   -0.61223
46000.0000   -0.80247
46040.0000   -0.62297
46080.0000   -0.61699
46120.0000   -0.53842
46160.0000   -0.51122
46200.0000   -0.60039
46240.0000   -0.59338
46280.0000   -0.23532
46320.0000    0.02028
46360.0000   -0.59537
46400.0000   -0.46098
46440.0000   -0.12253
46480.0000    0.04917
46520.0000   -0.20045
46560.0000   -0.23113
46600.0000   -0.14378
46640.0000   -0.15984
46680.0000   -0.10262
46720.0000   -0.20606
46760.0000   -0.31622
46800.0000   -0.17873
46840.0000   -0.21926
46880.0000   -0.19614
46920.0000    0.00266
46960.0000   -0.13789
47000.0000   -0.23136
47040.0000   -0.03814
47080.0000   -0.26895
47120.0000    0.06871
47160.0000   -0.03464
47200.0000   -0.40276
47240.0000   -0.14659
47280.0000   -0.15531
47320.0000   -0.12586
47360.0000   -0.02152
47400.0000    0.16195
47440.0000    0.03855
47480.0000    0.30182
47520.0000    0.33598
47560.0000    0.16826
47600.0000    0.29263
47640.0000    0.37691
47680.0000    0.21522
47720.0000   -0.18353
47760.0000   -0.00445
47800.0000   -0.27398
47840.0000   -0.25870
47880.0000   -0.26278
47920.0000   -0.32778
47960.0000   -0.10075
48000.0000   -0.01509
48040.0000    0.03006
48080.0000    0.02773
48120.0000   -0.17395
48160.0000   -0.53383
48200.0000   -0.63153
48240.0000   -0.62315
48280.0000   -0.67419
48320.0000   -0.39594
48360.0000   -0.26354
48400.0000   -0.41644
48440.0000   -0.55734
48480.0000   -0.74882
48520.0000   -0.25659
48560.0000   -0.69555
48600.0000   -0.04164
48640.0000   -0.25196
48680.0000    0.05519
48720.0000    0.07485
48760.0000   -0.14579
48800.0000    0.04086
48840.0000    0.26637
48880.0000    0.38340
48920.0000    0.53149
48960.0000    0.22134
49000.0000   -0.18391
49040.0000   -0.19018
49080.0000   -0.24145
49120.0000    0.08517
49160.0000   -0.10280
49200.0000   -0.24597
49240.0000    0.28730
49280.0000   -0.04584
49320.0000   -0.15556
49360.0000    0.06960
49400.0000   -0.09654
49440.0000    0.06091
49480.0000    0.11602
49520.0000   -0.08366
49560.0000   -0.25377
49600.0000    0.03946
49640.0000   -0.07792
49680.0000   -0.09943
49720.0000   -0.61374
49760.0000   -0.52407
49800.0000   -0.54365
49840.0000   -0.51096
49880.0000   -0.79525
49920.0000   -0.67925
49960.0000   -0.68356
50000.0000   -0.61109
50040.0000   -0.44936
50080.0000   -0.61845
50120.0000   -0.51054
50160.0000   -0.73494
50200.0000   -0.71259
50240.0000   -0.54208
50280.0000   -0.53322
50320.0000   -0.44006
50360.0000   -0.20613
50400.0000    0.01739
50440.0000   -0.62311
50480.0000   -0.41700
50520.0000   -0.53132
50560.0000   -0.49390
50600.0000   -0.48086
50640.0000   -0.44376
50680.0000   -0.67055
50720.0000   -0.33719
50760.0000   -0.77127
50800.0000   -0.83812
50840.0000   -0.78501
50880.0000   -0.37984
50920.0000   -0.60848
50960.0000   -0.62964
51000.0000   -0.61231
51040.0000   -0.08016
51080.0000   -0.11197
51120.0000   -0.45823
51160.0000   -0.25927
51200.0000   -0.12995
51240.0000   -0.52250
51280.0000   -0.60012
51320.0000   -0.65509
51360.0000   -0.45343
51400.0000   -0.03026
51440.0000   -0.31938
51480.0000   -0.21291
51520.0000   -0.06593
51560.0000   -0.42250
51600.0000   -0.46718
51640.0000   -0.22514
51680.0000   -0.42151
51720.0000   -0.72138
51760.0000   -0.73458
51800.0000   -0.75546
51840.0000   -0.72173
51880.0000   -0.53351
51920.0000   -0.56632
51960.0000   -0.39098
52000.0000   -0.46593
52040.0000   -0.35371
52080.0000   -0.38923
52120.0000   -0.67851
52160.0000   -0.25782
52200.0000   -0.19241
52240.0000   -0.45570
52280.0000   -0.64980
52320.0000   -0.58740
52360.0000   -0.54167
52400.0000   -0.48568
52440.0000   -0.50347
52480.0000   -0.42865
52520.0000   -0.68551
52560.0000   -0.22035
52600.0000   -0.21373
52640.0000   -0.53549
52680.0000   -0.43451
52720.0000   -0.69256
52760.0000   -0.56079
52800.0000   -0.51354
52840.0000   -0.74690
52880.0000   -0.33733
52920.0000   -0.52911
52960.0000   -0.01617
53000.0000   -0.22832
53040.0000   -0.17385
53080.0000   -0.55628
53120.0000   -0.63070
53160.0000   -0.28970
53200.0000   -0.73756
53240.0000   -0.43721
53280.0000   -0.01407
53320.0000   -0.34698
53360.0000   -0.50794
53400.0000   -0.23743
53440.0000   -0.32424
53480.0000   -0.70931
53520.0000   -0.47650
53560.0000   -0.57390
53600.0000   -0.32553
53640.0000   -0.59849
53680.0000   -0.58314
53720.0000   -0.69244
53760.0000   -0.41236
53800.0000   -0.35215
53840.0000   -0.34146
53880.0000   -0.51096
53920.0000   -0.51695
53960.0000   -0.93536
54000.0000   -0.60652
54040.0000   -0.88328
54080.0000   -0.74063
54120.0000   -0.61711
54160.0000   -0.79742
54200.0000   -0.65479
54240.0000   -0.56638
54280.0000   -0.79390
54320.0000   -0.80733
54360.0000   -0.90750
54400.0000   -0.68718
54440.0000   -0.67605
54480.0000   -0.40119
54520.0000   -0.44345
54560.0000   -0.86545
54600.0000   -0.56335
54640.0000   -0.30257
54680.0000   -0.69500
54720.0000   -0.46330
54760.0000   -0.62613
54800.0000   -0.69726
54840.0000   -0.77593
54880.0000   -0.71064
54920.0000   -0.57137
54960.0000   -0.67707
55000.0000   -0.58959
55040.0000   -0.75524
55080.0000   -0.77960
55120.0000   -0.26962
55160.0000   -0.36562
55200.0000   -0.80338
55240.0000   -0.57793
55280.0000   -0.39465
55320.0000   -0.54829
55360.0000   -0.53583
55400.0000   -0.63468
55440.0000   -0.50075
55480.0000   -0.49569
55520.0000   -0.68701
55560.0000   -0.51839
55600.0000   -0.45797
55640.0000   -0.72003
55680.0000   -0.56261
55720.0000   -0.76049
55760.0000   -0.72124
55800.0000   -0.45486
55840.0000   -0.53014
55880.0000   -0.48030
55920.0000   -0.73574
55960.0000   -0.81562
56000.0000   -0.68983
56040.0000   -0.56872
56080.0000   -0.52243
56120.0000   -0.57219
56160.0000   -0.80823
56200.0000   -0.57735
56240.0000   -0.46063
56280.0000   -0.74041
56320.0000   -0.64852
56360.0000   -0.78173
56400.0000   -0.49970
56440.0000   -0.67215
56480.0000   -0.46709
56520.0000   -0.14919
56560.0000   -0.17992
56600.0000   -0.55007
56640.0000   -0.63715
56680.0000   -0.60409
56720.0000   -0.65767
56760.0000   -0.73798
56800.0000   -0.61436
56840.0000   -0.53480
56880.0000   -0.64835
56920.0000   -0.52063
56960.0000   -0.56761
57000.0000   -0.60460
57040.0000   -0.74658
57080.0000   -0.48813
57120.0000   -0.42511
57160.0000   -0.69921
57200.0000   -0.64534
57240.0000   -0.30002
57280.0000   -0.90357
57320.0000   -0.50602
57360.0000   -0.49840
57400.0000   -0.74146
57440.0000   -0.47326
57480.0000    0.03051
57520.0000    0.07396
57560.0000    0.18956
57600.0000    0.26111
57640.0000    0.02001
57680.0000   -0.14128
57720.0000   -0.02191
57760.0000    0.14767
57800.0000    0.37817
57840.0000    0.10878
57880.0000    0.35450
57920.0000    0.38140
57960.0000    0.39540
58000.0000    0.20820
58040.0000    0.28684
58080.0000    0.59244
58120.0000    0.18040
58160.0000    0.31959
58200.0000    0.13543
58240.0000    0.34321
58280.0000    0.22209
58320.0000   -0.19280
58360.0000   -0.26477
58400.0000   -0.36015
58440.0000   -0.03593
58480.0000   -0.01569
58520.0000   -0.02288
58560.0000   -0.32345
58600.0000   -0.53940
58640.0000   -0.47790
58680.0000   -0.73749
58720.0000   -0.58739
58760.0000   -0.62746
58800.0000   -0.17684
58840.0000   -0.73671
58880.0000   -0.05606
58920.0000   -0.32967
58960.0000   -0.42308
59000.0000   -0.42529
59040.0000   -0.91510
59080.0000   -0.67872
59120.0000   -0.68401
59160.0000   -0.62860
59200.0000   -0.66218
59240.0000   -0.47939
59280.0000   -0.53357
59320.0000   -0.55608
59360.0000   -0.75153
59400.0000   -0.20038
59440.0000   -0.23975
59480.0000   -0.42240
59520.0000   -0.31366
59560.0000    0.24619
59600.0000   -0.10723
59640.0000   -0.14689
59680.0000   -0.21835
59720.0000   -0.28770
59760.0000   -0.23391
59800.0000   -0.34852
59840.0000    0.10606
59880.0000   -0.04438
59920.0000    0.00788
59960.0000    0.13688
60000.0000    0.19243
60040.0000   -0.14160
60080.0000   -0.36981
60120.0000   -0.50493
60160.0000   -0.49643
60200.0000   -0.57255
60240.0000   -0.62617
60280.0000   -0.41315
60320.0000   -0.44640
60360.0000   -0.33176
60400.0000   -0.15490
60440.0000   -0.24882
60480.0000    0.07229
60520.0000   -0.09625
60560.0000   -0.29794
60600.0000   -0.48598
60640.0000   -0.03838
60680.0000   -0.29398
60720.0000   -0.22166
60760.0000   -0.04674
60800.0000    0.07658
60840.0000   -0.20610
60880.0000   -0.01505
60920.0000    0.01881
60960.0000   -0.13767
61000.0000   -0.28642
61040.0000   -0.64381
61080.0000   -0.16515
61120.0000   -0.24322
61160.0000    0.06311
61200.0000   -0.18485
61240.0000    0.06516
61280.0000   -0.03685
61320.0000   -0.04149
61360.0000   -0.52288
61400.0000   -0.40337
61440.0000    0.01279
61480.0000   -0.49163
61520.0000   -0.67069
61560.0000   -0.18455
61600.0000   -0.32869
61640.0000    0.17324
61680.0000    0.06606
61720.0000   -0.22986
61760.0000   -0.08273
61800.0000   -0.41469
61840.0000   -0.60066
61880.0000   -0.38826
61920.0000   -0.09608
61960.0000    0.04988
62000.0000   -0.02062
62040.0000   -0.08694
62080.0000    0.13371
62120.0000    0.12831
62160.0000    0.01411
62200.0000   -0.17818
62240.0000   -0.39380
62280.0000   -0.08818
62320.0000   -0.07558
62360.0000   -0.30886
62400.0000    0.00265
62440.0000   -0.23186
62480.0000   -0.19808
62520.0000   -0.15087
62560.0000    0.10151
62600.0000    0.05021
62640.0000   -0.19022
62680.0000   -0.38448
62720.0000   -0.03768
62760.0000   -0.06466
62800.0000    0.09299
62840.0000    0.23463
62880.0000    0.36982
62920.0000    0.48783
62960.0000    0.38856
63000.0000    0.28780
63040.0000    0.18121
63080.0000    0.35839
63120.0000    0.32993
63160.0000    0.32954
63200.0000    0.48781
63240.0000    0.35329
63280.0000    0.43630
63320.0000    0.34438
63360.0000    0.42319
63400.0000    0.33614
63440.0000    0.41926
63480.0000    0.55364
63520.0000    0.49433
63560.0000    0.21619
63600.0000    0.28604
63640.0000    0.39341
63680.0000    0.40763
63720.0000    0.48250
63760.0000    0.46891
63800.0000    0.35780
63840.0000    0.30568
63880.0000    0.42883
63920.0000    0.48578
63960.0000    0.41509
64000.0000    0.38105
64040.0000    0.26904
64080.0000    0.31061
64120.0000    0.34567
64160.0000    0.13238
64200.0000    0.35879
64240.0000    0.14336
64280.0000    0.15956
64320.0000    0.35337
64360.0000    0.32352
64400.0000    0.34574
64440.0000    0.11313
64480.0000    0.37072
64520.0000    0.25067
64560.0000    0.53418
64600.0000    0.46232
64640.0000    0.20206
64680.0000    0.36842
64720.0000    0.38362
64760.0000    0.03912
64800.0000    0.43118
64840.0000    0.08447
64880.0000    0.01160
64920.0000    0.24968
64960.0000    0.21864
65000.0000    0.23301
65040.0000    0.12174
65080.0000    0.18925
65120.0000    0.22320
65160.0000    0.10223
65200.0000    0.10349
65240.0000    0.32539
65280.0000   -0.07948
65320.0000   -0.24271
65360.0000   -0.15509
65400.0000    0.21533
65440.0000    0.13467
65480.0000   -0.08459
65520.0000    0.22953
65560.0000   -0.11678
65600.0000   -0.43449
65640.0000   -0.17475
65680.0000   -0.81280
65720.0000   -0.76417
65760.0000   -1.21756
65800.0000   -0.71924
65840.0000   -0.51212
65880.0000   -0.38827
65920.0000   -0.51171
65960.0000   -0.43383
66000.0000   -0.97434
66040.0000   -1.04622
66080.0000   -0.89252
66120.0000   -0.66860
66160.0000   -0.71862
66200.0000   -0.71373
66240.0000   -0.32024
66280.0000   -0.82216
66320.0000   -0.65348
66360.0000   -0.63812
66400.0000   -0.74700
66440.0000   -0.95713
66480.0000   -1.22486
66520.0000   -0.73099
66560.0000   -0.92064
66600.0000   -0.70737
66640.0000   -0.92883
66680.0000   -0.80769
66720.0000   -0.63976
66760.0000   -0.57748
66800.0000   -0.82951
66840.0000   -0.91593
66880.0000   -0.65021
66920.0000   -0.53965
66960.0000   -0.94706
67000.0000   -0.58399
67040.0000   -0.57174
67080.0000   -0.78891
67120.0000   -0.55600
67160.0000   -0.67842
67200.0000   -0.95629
67240.0000   -0.12920
67280.0000   -0.34596
67320.0000   -0.56395
67360.0000   -0.39189
67400.0000   -0.56222
67440.0000   -0.63121
67480.0000   -0.59292
67520.0000   -0.74725
67560.0000   -0.58489
67600.0000   -0.53589
67640.0000   -0.79310
67680.0000   -0.67243
67720.0000   -0.69532
67760.0000   -0.82153
67800.0000   -0.74632
67840.0000   -1.02235
67880.0000   -0.80331
67920.0000   -0.78012
67960.0000   -0.53855
68000.0000   -0.49966
68040.0000   -0.69785
68080.0000   -0.90594
68120.0000   -0.62743
68160.0000   -0.64652
68200.0000   -0.59829
68240.0000   -0.79471
68280.0000   -0.64460
68320.0000   -0.93601
68360.0000   -0.94334
68400.0000   -0.78238
68440.0000   -0.94262
68480.0000   -0.64513
68520.0000   -0.59370
68560.0000   -1.09684
68600.0000   -0.88615
68640.0000   -0.90013
68680.0000   -0.96656
68720.0000   -0.88180
68760.0000   -0.77582
68800.0000   -0.46082
68840.0000   -0.60814
68880.0000   -0.41846
68920.0000   -0.48762
68960.0000   -0.71697
69000.0000   -0.59640
69040.0000    0.11607
69080.0000   -0.06201
69120.0000   -0.24185
69160.0000   -0.43018
69200.0000   -0.23746
69240.0000   -0.15554
69280.0000   -0.11154
69320.0000   -0.24099
69360.0000   -0.57671
69400.0000   -0.52970
69440.0000   -0.62987
69480.0000   -0.32496
69520.0000   -0.46533
69560.0000   -0.53485
69600.0000   -0.46135
69640.0000   -0.51478
69680.0000   -0.79416
69720.0000   -0.50639
69760.0000   -0.39464
69800.0000   -0.31826
69840.0000   -0.54565
69880.0000   -0.50059
69920.0000   -0.42710
69960.0000   -0.36210
70000.0000   -0.38997
70040.0000   -0.53448
70080.0000   -0.87118
70120.0000   -0.89658
70160.0000   -0.84676
70200.0000   -0.59915
70240.0000   -0.68410
70280.0000   -0.52930
70320.0000   -0.55644
70360.0000   -0.45481
70400.0000   -0.79718
70440.0000   -0.06352
70480.0000   -0.15550
70520.0000   -0.18976
70560.0000    0.10625
70600.0000    0.05861
70640.0000    0.12393
70680.0000    0.08315
70720.0000   -0.13494
70760.0000   -0.52285
70800.0000   -0.26283
70840.0000    0.04351
70880.0000    0.09626
70920.0000   -0.00483
70960.0000    0.01701
71000.0000   -0.00127
71040.0000    0.01889
71080.0000    0.17339
71120.0000    0.01761
71160.0000   -0.03214
71200.0000    0.04478
71240.0000   -0.10183
71280.0000   -0.17700
71320.0000   -0.19906
71360.0000    0.01903
71400.0000   -0.60525
71440.0000   -0.66910
71480.0000   -0.61344
71520.0000   -0.42670
71560.0000   -0.43468
71600.0000   -0.63860
71640.0000   -0.44323
71680.0000   -0.67057
71720.0000   -0.90413
71760.0000   -0.59840
71800.0000   -0.83884
71840.0000   -0.73619
71880.0000   -0.97917
71920.0000   -0.69544
71960.0000   -0.81328
72000.0000   -0.57474
72040.0000   -0.71923
72080.0000   -0.63791
72120.0000   -0.77771
72160.0000   -0.57692
72200.0000   -0.30282
72240.0000   -0.19176
72280.0000   -0.56541
72320.0000   -0.31615
72360.0000   -0.48805
72400.0000   -0.56416
72440.0000   -0.52765
72480.0000   -0.52567
72520.0000   -0.58763
72560.0000   -0.16163
72600.0000   -0.26048
72640.0000   -0.19732
72680.0000   -0.01091
72720.0000   -0.24434
72760.0000   -0.15667
72800.0000    0.17209
72840.0000   -0.09477
72880.0000    0.00537
72920.0000   -0.10510
72960.0000    0.10558
73000.0000    0.19157
73040.0000    0.07540
73080.0000   -0.06989
73120.0000   -0.09658
73160.0000   -0.20326
73200.0000   -0.02579
73240.0000    0.05806
73280.0000   -0.02497
73320.0000    0.00501
73360.0000    0.10893
73400.0000    0.04023
73440.0000    0.17904
73480.0000   -0.00850
73520.0000   -0.58316
73560.0000   -0.55503
73600.0000   -0.64738
73640.0000   -0.46365
73680.0000   -0.66136
73720.0000   -0.58976
73760.0000   -0.41949
73800.0000   -0.28069
73840.0000   -0.16714
73880.0000   -0.19588
73920.0000   -0.18367
73960.0000   -0.16854
74000.0000   -0.26826
74040.0000   -0.34962
74080.0000   -0.76956
74120.0000   -0.81461
74160.0000   -0.45432
74200.0000   -0.85022
74240.0000   -0.80341
74280.0000   -0.75190
74320.0000   -1.05612
74360.0000   -0.75015
74400.0000   -0.85341
74440.0000   -0.43657
74480.0000    0.00161
74520.0000   -0.18839
74560.0000   -0.03770
74600.0000   -0.29182
74640.0000   -0.35589
74680.0000   -0.50148
74720.0000   -0.27251
74760.0000   -0.06862
74800.0000   -0.34926
74840.0000   -0.30008
74880.0000   -0.31349
74920.0000   -0.26765
74960.0000   -0.42104
75000.0000   -0.32964
75040.0000   -0.07967
75080.0000    0.12742
75120.0000    0.03943
75160.0000   -0.19395
75200.0000   -0.19139
75240.0000    0.37878
75280.0000   -0.08166
75320.0000   -0.05830
75360.0000   -0.12796
75400.0000   -0.08913
75440.0000    0.08118
75480.0000    0.04743
75520.0000    0.07647
75560.0000   -0.33528
75600.0000   -0.18454
75640.0000   -0.27737
75680.0000    0.00015
75720.0000    0.00305
75760.0000   -0.34047
75800.0000   -0.59261
75840.0000   -0.31589
75880.0000   -0.24951
75920.0000    0.10334
75960.0000   -0.12693
76000.0000    0.09656
76040.0000   -0.04687
76080.0000    0.05933
76120.0000   -0.26156
76160.0000    0.15196
76200.0000    0.10706
76240.0000   -0.10545
76280.0000    0.14928
76320.0000    0.03059
76360.0000   -0.01765
76400.0000   -0.00591
76440.0000   -0.06745
76480.0000   -0.06835
76520.0000   -0.17965
76560.0000   -0.17974
76600.0000   -0.14726
76640.0000   -0.18383
76680.0000    0.02814
76720.0000   -0.16998
76760.0000   -0.05091
76800.0000   -0.03000
76840.0000    0.27169
76880.0000   -0.10343
76920.0000   -0.35324
76960.0000   -0.12389
77000.0000    0.15546
77040.0000   -0.20504
77080.0000   -0.47355
77120.0000   -0.49925
77160.0000   -0.54896
77200.0000   -0.48013
77240.0000   -0.48891
77280.0000   -0.47445
77320.0000   -0.42781
77360.0000    0.00698
77400.0000    0.03695
77440.0000   -0.06344
77480.0000    0.22932
77520.0000   -0.30049
77560.0000   -0.14035
77600.0000    0.04969
77640.0000   -0.21703
77680.0000   -0.46948
77720.0000   -0.19615
77760.0000   -0.42480
77800.0000   -0.07700
77840.0000   -0.08759
77880.0000   -0.53114
77920.0000   -0.35523
77960.0000   -0.32739
78000.0000   -0.45173
78040.0000   -0.43120
78080.0000   -0.69784
78120.0000   -0.34159
78160.0000   -0.79139
78200.0000   -0.48338
78240.0000   -0.26704
78280.0000   -0.39597
78320.0000   -0.55319
78360.0000   -0.75958
78400.0000   -0.47113
78440.0000   -0.63151
78480.0000   -0.79379
78520.0000   -0.74462
78560.0000   -0.98915
78600.0000   -0.93555
78640.0000   -0.78928
78680.0000   -0.75161
78720.0000   -0.62307
78760.0000   -0.50223
78800.0000   -0.63668
78840.0000   -0.66723
78880.0000   -0.71470
78920.0000   -0.48790
78960.0000   -0.73807
79000.0000   -0.83463
79040.0000   -0.90808
79080.0000   -0.72364
79120.0000   -0.65596
79160.0000   -0.65126
79200.0000   -0.69334
79240.0000   -0.67036
79280.0000   -0.79108
79320.0000   -0.76810
79360.0000   -0.65441
79400.0000   -0.65617
79440.0000   -0.54682
79480.0000   -0.37826
79520.0000   -0.78276
79560.0000   -0.68398
79600.0000   -0.58829
79640.0000   -0.63350
79680.0000   -0.86560
79720.0000   -0.63970
79760.0000   -0.70539
79800.0000   -0.63887
79840.0000   -0.83360
79880.0000   -0.44026
79920.0000   -0.48870
79960.0000   -0.67202
80000.0000   -0.53861
80040.0000   -0.66362
80080.0000   -0.46482
80120.0000   -0.61471
80160.0000   -0.37953
80200.0000   -0.30100
80240.0000   -0.44293
80280.0000   -0.29648
80320.0000   -0.38575
80360.0000   -0.46316
80400.0000   -0.56548
80440.0000   -0.92305
80480.0000   -0.65953
80520.0000   -0.52451
80560.0000   -0.48688
80600.0000   -0.18258
80640.0000   -0.69160
80680.0000   -0.42510
80720.0000   -0.37655
80760.0000   -0.20690
80800.0000   -0.26669
80840.0000   -0.31304
80880.0000   -0.39910
80920.0000   -0.38697
80960.0000   -0.29431
81000.0000   -0.57861
81040.0000   -0.48323
81080.0000   -0.41059
81120.0000   -0.07448
81160.0000   -0.23135
81200.0000   -0.07315
81240.0000   -0.13778
81280.0000    0.00471
81320.0000   -0.07281
81360.0000   -0.08868
81400.0000    0.09194
81440.0000    0.16823
81480.0000   -0.34623
81520.0000    0.09903
81560.0000   -0.02561
81600.0000   -0.05217
81640.0000   -0.31900
81680.0000   -0.03789
81720.0000   -0.18463
81760.0000   -0.09756
81800.0000   -0.16684
81840.0000   -0.40245
81880.0000    0.09901
81920.0000    0.37105
81960.0000    0.22104
82000.0000    0.21081
82040.0000    0.02910
82080.0000    0.10206
82120.0000    0.16129
82160.0000   -0.00948
82200.0000   -0.17560
82240.0000   -0.13327
82280.0000   -0.04095
82320.0000   -0.25831
82360.0000   -0.31831
82400.0000   -0.25118
82440.0000   -0.25856
82480.0000   -0.41574
82520.0000   -0.73429
82560.0000   -0.40581
82600.0000   -0.31763
82640.0000   -0.09453
82680.0000   -0.41285
82720.0000   -0.24828
82760.0000   -0.35543
82800.0000   -0.20074
82840.0000   -0.24495
82880.0000   -0.39359
82920.0000   -0.60456
82960.0000   -0.75279
83000.0000   -0.62631
83040.0000   -0.49910
83080.0000   -0.46306
83120.0000   -0.20226
83160.0000   -0.45262
83200.0000   -0.46670
83240.0000   -0.98761
83280.0000   -0.75810
83320.0000   -0.74406
83360.0000   -0.71903
83400.0000   -0.81395
83440.0000   -0.76309
83480.0000   -0.59359
83520.0000   -0.62257
83560.0000   -0.53336
83600.0000   -0.35920
83640.0000   -0.43890
83680.0000   -0.51399
83720.0000   -0.02673
83760.0000   -0.47234
83800.0000   -0.24261
83840.0000   -0.68157
83880.0000   -0.63283
83920.0000   -0.45007
83960.0000   -0.61241
84000.0000   -0.62001
84040.0000   -0.81186
84080.0000   -0.71533
84120.0000   -0.64452
84160.0000   -0.42298
84200.0000   -0.26689
84240.0000   -0.34009
84280.0000   -0.47099
84320.0000   -0.40581
84360.0000   -0.84195
84400.0000   -0.11856
84440.0000   -0.39155
84480.0000   -0.48681
84520.0000   -0.72971
84560.0000   -0.66665
84600.0000   -0.97327
84640.0000   -0.73222
84680.0000   -0.43133
84720.0000    0.00231
84760.0000   -0.23324
84800.0000   -0.08162
84840.0000    0.07905
84880.0000   -0.36828
84920.0000   -0.26481
84960.0000   -0.50823
85000.0000   -0.35700
85040.0000   -0.34534
85080.0000   -0.44621
85120.0000   -0.30255
85160.0000   -0.16725
85200.0000   -0.55885
85240.0000   -0.10109
85280.0000   -0.19177
85320.0000   -0.31838
85360.0000   -0.31880
85400.0000   -0.49409
85440.0000   -0.29761
85480.0000   -0.44214
85520.0000   -0.10951
85560.0000   -0.09797
85600.0000   -0.42381
85640.0000   -0.43111
85680.0000   -0.29086
85720.0000   -0.30435
85760.0000   -0.14788
85800.0000   -0.17666
85840.0000   -0.27976
85880.0000   -0.31980
85920.0000   -0.33061
85960.0000   -0.33575
86000.0000   -0.06545
86040.0000   -0.35713
86080.0000   -0.34380
86120.0000   -0.50608
86160.0000   -0.23744
86200.0000   -0.21347
86240.0000   -0.25765
86280.0000   -0.17229
86320.0000   -0.71480
86360.0000   -0.48348
86400.0000   -0.55103
86440.0000   -0.18011
86480.0000   -0.36564
86520.0000   -0.23291
86560.0000   -0.48901
86600.0000   -0.40116
86640.0000   -0.20938
86680.0000   -0.40970
86720.0000   -0.37977
86760.0000   -0.33413
86800.0000   -0.40073
86840.0000   -0.27482
86880.0000   -0.25365
86920.0000   -0.25381
86960.0000   -0.42575
87000.0000   -0.78504
87040.0000   -0.48083
87080.0000   -0.45972
87120.0000   -0.79239
87160.0000   -0.44726
87200.0000   -0.54891
87240.0000   -0.72591
87280.0000   -0.54407
87320.0000   -0.62780
87360.0000   -0.69095
87400.0000   -0.48388
87440.0000   -0.31074
87480.0000   -0.49737
87520.0000   -0.56578
87560.0000   -0.42189
87600.0000   -0.20536
87640.0000   -0.22059
87680.0000   -0.25348
87720.0000   -0.31468
87760.0000   -0.27131
87800.0000   -0.24705
87840.0000   -0.33164
87880.0000   -0.18772
87920.0000   -0.41145
87960.0000   -0.43027
88000.0000   -0.50528
88040.0000   -0.71729
88080.0000   -0.64575
88120.0000   -0.33701
88160.0000   -0.49091
88200.0000   -0.26150
88240.0000   -0.36840
88280.0000   -0.23564
88320.0000    0.03136
88360.0000   -0.37630
88400.0000   -0.29660
88440.0000   -0.55716
88480.0000   -0.10445
88520.0000   -0.55079
88560.0000   -0.33026
88600.0000   -0.38266
88640.0000   -0.45993
88680.0000   -0.54671
88720.0000   -0.38273
88760.0000   -0.44170
88800.0000   -0.59050
88840.0000   -0.73432
88880.0000   -0.58617
88920.0000   -0.59988
88960.0000   -0.79767
89000.0000   -0.83571
89040.0000   -1.17086
89080.0000   -0.82753
89120.0000   -0.75532
89160.0000   -0.63132
89200.0000   -0.77439
89240.0000   -0.49395
89280.0000   -0.53709
89320.0000   -0.43692
89360.0000   -0.89227
89400.0000   -0.53898
89440.0000   -0.63073
89480.0000   -0.70234
89520.0000   -0.67248
89560.0000   -0.47699
89600.0000   -0.67475
89640.0000   -0.33935
89680.0000   -0.22687
89720.0000   -0.26792
89760.0000   -0.44290
89800.0000   -0.41778
89840.0000   -0.66765
89880.0000   -0.50041
89920.0000   -0.48985
89960.0000   -0.69708
90000.0000   -0.26712
90040.0000   -0.23384
90080.0000   -0.25354
90120.0000   -0.40654
90160.0000   -0.26671
90200.0000   -0.31202
90240.0000   -0.17173
90280.0000   -0.46453
90320.0000   -0.74681
90360.0000   -0.28657
90400.0000   -0.19719
90440.0000   -0.17817
90480.0000   -0.48125
90520.0000   -0.73358
90560.0000   -0.57572
90600.0000   -0.62146
90640.0000   -0.53889
90680.0000   -0.66074
90720.0000   -0.45738
90760.0000   -0.55870
90800.0000   -0.42750
90840.0000   -0.73921
90880.0000   -0.54300
90920.0000   -0.65348
90960.0000   -0.55257
91000.0000   -0.50955
91040.0000   -0.51184
91080.0000   -0.59772
91120.0000   -0.72823
91160.0000   -0.79050
91200.0000   -0.54565
91240.0000   -0.58822
91280.0000   -0.49634
91320.0000   -0.51906
91360.0000   -0.49862
91400.0000   -0.46546
91440.0000   -0.36216
91480.0000   -0.38070
91520.0000   -0.34679
91560.0000   -0.46615
91600.0000   -0.43309
91640.0000   -0.45277
91680.0000   -0.38482
91720.0000   -0.28920
91760.0000   -0.17649
91800.0000   -0.61582
91840.0000   -0.50767
91880.0000   -0.38512
91920.0000   -0.48064
91960.0000   -0.29612
92000.0000   -0.65630
92040.0000   -0.58176
92080.0000   -0.54061
92120.0000   -0.19745
92160.0000   -0.51966
92200.0000   -0.38264
92240.0000   -0.05258
92280.0000   -0.32443
92320.0000   -0.37787
92360.0000   -0.14427
92400.0000   -0.25497
92440.0000   -0.16605
92480.0000   -0.40154
92520.0000   -0.41372
92560.0000   -0.23301
92600.0000   -0.54528
92640.0000   -0.30126
92680.0000    0.20730
92720.0000    0.17168
92760.0000    0.21265
92800.0000    0.20078
92840.0000    0.19798
92880.0000    0.08500
92920.0000    0.03743
92960.0000    0.25312
93000.0000    0.34901
93040.0000    0.08476
93080.0000    0.11495
93120.0000    0.26909
93160.0000    0.30332
93200.0000    0.06114
93240.0000    0.26125
93280.0000    0.09512
93320.0000    0.23366
93360.0000    0.21769
93400.0000    0.55399
93440.0000    0.37570
93480.0000    0.10568
93520.0000    0.20767
93560.0000    0.15172
93600.0000    0.21968
93640.0000    0.33507
93680.0000    0.08172
93720.0000    0.24505
93760.0000    0.28302
93800.0000    0.23593
93840.0000    0.19383
93880.0000    0.16551
93920.0000   -0.20488
93960.0000    0.00733
94000.0000    0.18013
94040.0000    0.28943
94080.0000    0.15011
94120.0000    0.21814
94160.0000    0.16036
94200.0000    0.02305
94240.0000   -0.05456
94280.0000    0.21685
94320.0000    0.03685
94360.0000    0.09531
94400.0000    0.08631
94440.0000    0.14915
94480.0000    0.14828
94520.0000    0.12567
94560.0000    0.39756
94600.0000   -0.01635
94640.0000    0.00543
94680.0000    0.18073
94720.0000    0.34769
94760.0000    0.09985
94800.0000    0.04798
94840.0000    0.20762
94880.0000    0.32064
94920.0000    0.44946
94960.0000    0.39685
95000.0000    0.23059
95040.0000    0.21960
95080.0000    0.24989
95120.0000    0.28675
95160.0000    0.26531
95200.0000    0.07759
95240.0000    0.12118
95280.0000    0.40641
95320.0000    0.25937
95360.0000    0.20675
95400.0000    0.30864
95440.0000    0.39299
95480.0000    0.38546
95520.0000    0.38118
95560.0000    0.36015
95600.0000    0.24961
95640.0000    0.00797
95680.0000    0.30244
95720.0000    0.32968
95760.0000    0.34767
95800.0000    0.23421
95840.0000    0.36035
95880.0000    0.18063
95920.0000    0.40879
95960.0000    0.30160
96000.0000    0.23486
96040.0000    0.27746
96080.0000    0.44386
96120.0000    0.22784
96160.0000    0.15221
96200.0000    0.26204
96240.0000    0.42202
96280.0000    0.21170
96320.0000    0.23984
96360.0000    0.34944
96400.0000    0.39518
96440.0000    0.20833
96480.0000    0.31660
96520.0000    0.12303
96560.0000    0.32025
96600.0000    0.10272
96640.0000    0.19454
96680.0000    0.30170
96720.0000    0.24557
96760.0000    0.08650
96800.0000    0.23741
96840.0000    0.37683
96880.0000    0.33061
96920.0000    0.21577
96960.0000    0.48212
97000.0000    0.31901
97040.0000    0.27819
97080.0000    0.43880
97120.0000    0.15732
97160.0000    0.29386
97200.0000    0.13400
97240.0000    0.14520
97280.0000    0.08546
97320.0000    0.36441
97360.0000    0.18492
97400.0000    0.21699
97440.0000    0.20260
97480.0000    0.28064
97520.0000    0.17712
97560.0000    0.22134
97600.0000    0.17454
97640.0000    0.23582
97680.0000    0.34586
97720.0000    0.10380
97760.0000    0.46200
97800.0000    0.27860
97840.0000    0.31207
97880.0000    0.35955
97920.0000    0.32534
97960.0000    0.34789
98000.0000    0.19064
98040.0000    0.15678
98080.0000    0.30339
98120.0000    0.25186
98160.0000    0.35397
98200.0000    0.56079
98240.0000    0.31036
98280.0000    0.21653
98320.0000    0.45335
98360.0000    0.28287
98400.0000    0.24038
98440.0000    0.34071
98480.0000    0.14445
98520.0000    0.19998
98560.0000    0.09487
98600.0000    0.39478
98640.0000    0.07386
98680.0000    0.16033
98720.0000    0.22618
98760.0000    0.21028
98800.0000    0.01482
98840.0000    0.12592
98880.0000    0.09536
98920.0000    0.14889
98960.0000    0.27987
99000.0000    0.36147
99040.0000    0.34984
99080.0000    0.01366
99120.0000    0.11508
99160.0000    0.35254
99200.0000    0.19793
99240.0000    0.38990
99280.0000    0.26510
99320.0000    0.46213
99360.0000    0.62760
99400.0000    0.21080
99440.0000    0.17651
99480.0000    0.06003
99520.0000    0.16663
99560.0000    0.24859
99600.0000    0.26232
99640.0000    0.48134
99680.0000    0.51229
99720.0000    0.25912
99760.0000    0.47729
99800.0000    0.43891
99840.0000    0.34617
99880.0000    0.45777
99920.0000    0.29459
99960.0000    0.57479
100000.0000    0.29279
100040.0000    0.25338
100080.0000    0.32140
100120.0000    0.37504
100160.0000    0.31602
100200.0000    0.40703
100240.0000    0.37353
100280.0000    0.31002
100320.0000    0.41367
100360.0000    0.63092
100400.0000    0.55188
100440.0000    0.68590
100480.0000    0.31470
100520.0000    0.30126
100560.0000    0.45681
100600.0000    0.36827
100640.0000    0.18675
100680.0000    0.16714
100720.0000    0.29727
100760.0000    0.47159
100800.0000    0.13691
100840.0000    0.35897
100880.0000    0.24492
100920.0000    0.29638
100960.0000    0.28797
101000.0000    0.25427
101040.0000    0.16240
101080.0000    0.42252
101120.0000    0.26444
101160.0000    0.28728
101200.0000    0.40274
101240.0000   -0.00290
101280.0000   -0.38672
101320.0000   -0.30625
101360.0000    0.02032
101400.0000   -0.59287
101440.0000   -0.51994
101480.0000   -0.41357
101520.0000   -0.41276
101560.0000   -0.21176
101600.0000   -0.39369
101640.0000   -0.54117
101680.0000   -0.31706
101720.0000   -0.21798
101760.0000   -0.05035
101800.0000   -0.33763
101840.0000   -0.12170
101880.0000   -0.06718
101920.0000   -0.16302
101960.0000   -0.18602
102000.0000    0.04912
102040.0000    0.04117
102080.0000    0.09073
102120.0000   -0.32439
102160.0000   -0.09873
102200.0000   -0.01063
102240.0000   -0.14627
102280.0000    0.08273
102320.0000   -0.30861
102360.0000    0.15800
102400.0000   -0.27068
102440.0000   -0.22397
102480.0000   -0.49802
102520.0000   -0.34609
102560.0000   -0.15421
102600.0000   -0.05031
102640.0000   -0.32935
102680.0000   -0.26513
102720.0000   -0.31170
102760.0000   -0.35433
102800.0000   -0.40661
102840.0000   -0.57235
102880.0000   -0.03544
102920.0000   -0.11701
102960.0000   -0.29173
103000.0000   -0.48147
103040.0000   -0.49019
103080.0000   -0.45197
103120.0000   -0.11869
103160.0000   -0.45004
103200.0000   -0.50533
103240.0000   -0.20786
103280.0000   -0.31121
103320.0000   -0.22231
103360.0000   -0.12595
103400.0000    0.05732
103440.0000    0.02171
103480.0000   -0.20729
103520.0000   -0.08352
103560.0000   -0.05964
103600.0000   -0.21200
103640.0000   -0.02973
103680.0000   -0.26815
103720.0000   -0.30881
103760.0000   -0.20604
103800.0000   -0.11576
103840.0000   -0.27341
103880.0000   -0.15412
103920.0000    0.02873
103960.0000    0.25865
104000.0000    0.20843
104040.0000    0.15491
104080.0000    0.43364
104120.0000    0.48823
104160.0000    0.15841
104200.0000    0.42453
104240.0000   -0.01775
104280.0000    0.09717
104320.0000   -0.09362
104360.0000    0.02101
104400.0000   -0.06969
104440.0000    0.00387
104480.0000   -0.01814
104520.0000   -0.47438
104560.0000   -0.30848
104600.0000   -0.34726
104640.0000   -0.38347
104680.0000    0.01449
104720.0000   -0.22306
104760.0000   -0.25503
104800.0000   -0.19460
104840.0000   -0.50550
104880.0000   -0.63039
104920.0000   -0.54707
104960.0000   -0.49223
105000.0000   -0.09173
105040.0000   -0.18073
105080.0000    0.23118
105120.0000   -0.01806
105160.0000   -0.22490
105200.0000   -0.06440
105240.0000   -0.17223
105280.0000   -0.11731
105320.0000    0.04801
105360.0000   -0.10350
105400.0000   -0.05731
105440.0000    0.03671
105480.0000   -0.19349
105520.0000   -0.07410
105560.0000   -0.08993
105600.0000   -0.25757
105640.0000    0.09133
105680.0000    0.32246
105720.0000    0.42714
105760.0000    0.37095
105800.0000    0.69059
105840.0000    0.46179
105880.0000    0.40435
105920.0000    0.61917
105960.0000    0.49131
106000.0000    0.43601
106040.0000    0.26862
106080.0000    0.42357
106120.0000    0.43436
106160.0000    0.44842
106200.0000    0.19766
106240.0000    0.19328
106280.0000    0.32055
106320.0000    0.34304
106360.0000    0.49764
106400.0000    0.67335
106440.0000    0.35223
106480.0000    0.61326
106520.0000    0.50672
106560.0000    0.42679
106600.0000    0.27857
106640.0000    0.27849
106680.0000    0.47645
106720.0000    0.46207
106760.0000    0.39480
106800.0000    0.34690
106840.0000    0.28668
106880.0000    0.44699
106920.0000    0.47991
106960.0000    0.40819
107000.0000    0.58916
107040.0000    0.13869
107080.0000    0.28759
107120.0000    0.68578
107160.0000    0.16630
107200.0000    0.57722
107240.0000    0.54463
107280.0000    0.37162
107320.0000    0.13117
107360.0000    0.28974
107400.0000    0.38697
107440.0000    0.54854
107480.0000    0.39803
107520.0000    0.12104
107560.0000    0.07945
107600.0000    0.18996
107640.0000    0.34673
107680.0000    0.36230
107720.0000    0.34986
107760.0000    0.30151
107800.0000    0.27631
107840.0000    0.50201
107880.0000    0.58507
107920.0000    0.58893
107960.0000    0.49310
108000.0000    0.38148
108040.0000    0.48501
108080.0000    0.74812
108120.0000    0.64194
108160.0000    0.39875
108200.0000    0.59135
108240.0000    0.39578
108280.0000    0.50790
108320.0000    0.56753
108360.0000    0.57206
108400.0000    0.38780
108440.0000    0.59369
108480.0000    0.30131
108520.0000    0.14284
108560.0000    0.16221
108600.0000    0.39175
108640.0000    0.20898
108680.0000    0.26222
108720.0000    0.23203
108760.0000    0.63150
108800.0000    0.29844
108840.0000    0.44868
108880.0000    0.53232
108920.0000    0.62823
108960.0000    0.41188
109000.0000    0.22715
109040.0000    0.42088
109080.0000    0.48789
109120.0000    0.22925
109160.0000    0.29352
109200.0000    0.22134
109240.0000   -0.01444
109280.0000    0.45815
109320.0000    0.54945
109360.0000    0.54677
109400.0000    0.51031
109440.0000    0.19218
109480.0000    0.04414
109520.0000    0.22869
109560.0000   -0.33127
109600.0000    0.03115
109640.0000   -0.10974
109680.0000   -0.11928
109720.0000   -0.37850
109760.0000   -0.31968
109800.0000   -0.36804
109840.0000   -0.55979
109880.0000   -0.08300
109920.0000    0.01357
109960.0000    0.00096
110000.0000   -0.30535
110040.0000   -0.08855
110080.0000    0.06096
110120.0000   -0.07538
110160.0000   -0.20319
110200.0000   -0.19373
110240.0000   -0.12204
110280.0000    0.11338
110320.0000   -0.16180
110360.0000   -0.04001
110400.0000    0.03633
110440.0000   -0.03031
110480.0000    0.19705
110520.0000    0.07275
110560.0000    0.19614
110600.0000    0.22900
110640.0000    0.30039
110680.0000   -0.06437
110720.0000    0.09701
110760.0000    0.23723
110800.0000    0.31201
110840.0000    0.13911
110880.0000    0.36547
110920.0000    0.27523
110960.0000    0.29733
111000.0000    0.13563
111040.0000    0.27488
111080.0000    0.33281
111120.0000    0.25815
111160.0000    0.34898
111200.0000    0.30441
111240.0000    0.40578
111280.0000    0.29982
111320.0000    0.28740
111360.0000    0.48437
111400.0000    0.21879
111440.0000    0.23017
111480.0000    0.33210
111520.0000    0.35055
111560.0000    0.36752
111600.0000    0.53186
111640.0000    0.27880
111680.0000    0.33223
111720.0000    0.25782
111760.0000    0.30844
111800.0000    0.09005
111840.0000    0.31357
111880.0000    0.33394
111920.0000    0.31035
111960.0000    0.12849
112000.0000    0.37846
112040.0000    0.28377
112080.0000    0.35043
112120.0000    0.43172
112160.0000    0.12921
112200.0000    0.42227
112240.0000    0.53610
112280.0000    0.25807
112320.0000    0.19124
112360.0000    0.30468
112400.0000    0.27304
112440.0000    0.32213
112480.0000    0.45799
112520.0000    0.33111
112560.0000    0.20779
112600.0000    0.44575
112640.0000    0.44937
112680.0000    0.26027
112720.0000    0.23654
112760.0000    0.12361
112800.0000    0.13941
112840.0000    0.42882
112880.0000    0.39132
112920.0000    0.52370
112960.0000    0.30220
113000.0000    0.26599
113040.0000    0.16586
113080.0000    0.30957
113120.0000    0.28665
113160.0000    0.48330
113200.0000    0.33240
113240.0000    0.33730
113280.0000    0.38972
113320.0000    0.35112
113360.0000    0.26512
113400.0000    0.38958
113440.0000    0.39922
113480.0000    0.25576
113520.0000    0.16940
113560.0000    0.11364
113600.0000    0.29958
113640.0000    0.38437
113680.0000    0.30016
113720.0000    0.08022
113760.0000    0.25821
113800.0000    0.12597
113840.0000    0.44595
113880.0000    0.33658
113920.0000    0.23460
113960.0000    0.29567
114000.0000    0.13658
114040.0000    0.20240
114080.0000    0.45600
114120.0000    0.54877
114160.0000    0.09418
114200.0000    0.35645
114240.0000    0.20866
114280.0000    0.22690
114320.0000    0.45653
114360.0000    0.25425
114400.0000    0.26815
114440.0000    0.39348
114480.0000    0.39878
114520.0000    0.21640
114560.0000    0.36063
114600.0000    0.63004
114640.0000    0.20666
114680.0000    0.27011
114720.0000    0.30244
114760.0000    0.59347
114800.0000    0.65009
114840.0000    0.38723
114880.0000    0.38998
114920.0000    0.61746
114960.0000    0.34405
115000.0000    0.20828
115040.0000    0.40674
115080.0000    0.40878
115120.0000    0.21575
115160.0000    0.16128
115200.0000    0.45427
115240.0000    0.17441
115280.0000    0.23606
115320.0000    0.55140
115360.0000    0.35461
115400.0000    0.15504
115440.0000    0.04406
115480.0000    0.20864
115520.0000    0.41271
115560.0000    0.38958
115600.0000    0.44719
115640.0000    0.28655
115680.0000    0.30798
115720.0000    0.49837
115760.0000    0.29996
115800.0000    0.47594
115840.0000    0.40277
115880.0000    0.66398
115920.0000    0.44899
115960.0000    0.44073
116000.0000    0.48929
116040.0000    0.58423
116080.0000    0.58601
116120.0000    0.44661
116160.0000    0.56190
116200.0000    0.49975
116240.0000    0.67480
116280.0000    0.30524
116320.0000    0.44154
116360.0000    0.50001
116400.0000    0.55245
116440.0000    0.38717
116480.0000    0.37773
116520.0000    0.59729
116560.0000    0.39781
116600.0000    0.41567
116640.0000    0.37271
116680.0000    0.47699
116720.0000    0.32156
116760.0000    0.29949
116800.0000    0.26212
116840.0000    0.26612
116880.0000    0.39540
116920.0000    0.61707
116960.0000    0.23841
117000.0000    0.18298
117040.0000    0.15167
117080.0000    0.38194
117120.0000    0.47616
117160.0000    0.31563
117200.0000    0.47547
117240.0000    0.50243
117280.0000    0.38319
117320.0000    0.29051
117360.0000    0.10862
117400.0000    0.10865
117440.0000    0.33733
117480.0000    0.41774
117520.0000    0.31897
117560.0000    0.40691
117600.0000    0.23492
117640.0000    0.22040
117680.0000    0.29327
117720.0000    0.22982
117760.0000   -0.02254
117800.0000    0.28049
117840.0000    0.45581
117880.0000    0.33732
117920.0000    0.37986
117960.0000    0.21415
118000.0000    0.25913
118040.0000    0.01296
118080.0000    0.20556
118120.0000    0.26050
118160.0000    0.22803
118200.0000    0.28615
118240.0000    0.33711
118280.0000    0.45291
118320.0000    0.47328
118360.0000    0.33856
118400.0000    0.37926
118440.0000    0.38805
118480.0000    0.11881
118520.0000    0.28118
118560.0000    0.51422
118600.0000    0.39878
118640.0000    0.43280
118680.0000    0.29001
118720.0000    0.38816
118760.0000    0.50884
118800.0000    0.28459
118840.0000    0.30112
118880.0000    0.32750
118920.0000    0.28488
118960.0000    0.30557
119000.0000    0.40033
119040.0000    0.15155
119080.0000    0.63798
119120.0000    0.60957
119160.0000    0.40698
119200.0000    0.44442
119240.0000    0.60607
119280.0000    0.43591
119320.0000    0.57503
119360.0000    0.71263
119400.0000    0.57007
119440.0000    0.33614
119480.0000    0.33651
119520.0000    0.47816
119560.0000    0.42540
119600.0000    0.54022
119640.0000    0.38654
119680.0000    0.51903
119720.0000    0.39370
119760.0000    0.48935
119800.0000    0.66477
119840.0000    0.35117
119880.0000    0.41620
119920.0000    0.24027
119960.0000    0.48119
120000.0000    0.36738
120040.0000    0.39539
120080.0000    0.44026
120120.0000    0.41313
120160.0000    0.37975
120200.0000    0.41188
120240.0000    0.52060
120280.0000    0.19285
120320.0000    0.21844
120360.0000    0.55812
120400.0000    0.21456
120440.0000    0.55702
120480.0000    0.40339
120520.0000    0.32933
120560.0000    0.32854
120600.0000    0.37541
120640.0000    0.42927
120680.0000    0.41035
120720.0000    0.42591
120760.0000    0.40326
120800.0000    0.49116
120840.0000    0.31902
120880.0000    0.63271
120920.0000    0.74173
120960.0000    0.57847
121000.0000    0.65286
121040.0000    0.67334
121080.0000    0.45507
121120.0000    0.46027
121160.0000    0.39560
121200.0000    0.49663
121240.0000    0.14836
121280.0000    0.41799
121320.0000    0.10552
121360.0000    0.23893
121400.0000    0.56276
121440.0000    0.51819
121480.0000    0.31470
121520.0000    0.24544
121560.0000    0.17266
121600.0000    0.27599
121640.0000    0.16009
121680.0000    0.29517
121720.0000    0.24747
121760.0000    0.25622
121800.0000    0.55806
121840.0000    0.38623
121880.0000    0.33894
121920.0000    0.31102
121960.0000    0.31912
122000.0000    0.18999
122040.0000    0.35531
122080.0000    0.28674
122120.0000    0.20123
122160.0000    0.25839
122200.0000    0.23462
122240.0000    0.20803
122280.0000    0.39388
122320.0000    0.37474
122360.0000    0.36834
122400.0000    0.32485
122440.0000    0.22922
122480.0000    0.35071
122520.0000    0.36473
122560.0000    0.39993
122600.0000    0.17899
122640.0000    0.49403
122680.0000    0.15373
122720.0000    0.46496
122760.0000    0.39738
122800.0000    0.30476
122840.0000    0.25111
122880.0000    0.02199
122920.0000    0.36123
122960.0000    0.15558
123000.0000    0.37451
123040.0000    0.36951
123080.0000    0.16786
123120.0000    0.27977
123160.0000    0.40139
123200.0000    0.47046
123240.0000    0.74910
123280.0000    0.38897
123320.0000    0.38233
123360.0000    0.30223
123400.0000    0.36614
123440.0000    0.32334
123480.0000    0.27599
123520.0000    0.42172
123560.0000    0.43797
123600.0000    0.41545
123640.0000    0.18912
123680.0000    0.31817
123720.0000    0.30022
123760.0000    0.38658
123800.0000    0.23153
123840.0000    0.51877
123880.0000    0.30100
123920.0000    0.25475
123960.0000    0.43651
124000.0000    0.20829
124040.0000    0.28463
124080.0000    0.52720
124120.0000    0.55523
124160.0000    0.24809
124200.0000    0.31846
124240.0000    0.32163
124280.0000    0.33665
124320.0000    0.57166
124360.0000    0.33469
124400.0000    0.32510
124440.0000    0.43254
124480.0000    0.60473
124520.0000    0.74300
124560.0000    0.40685
124600.0000    0.34157
124640.0000    0.49231
124680.0000    0.57169
124720.0000    0.40328
124760.0000    0.35051
124800.0000    0.29703
124840.0000    0.44291
124880.0000    0.54770
124920.0000    0.50130
124960.0000    0.60018
125000.0000    0.52603
125040.0000    0.61552
125080.0000    0.52908
125120.0000    0.51705
125160.0000    0.62704
125200.0000    0.50993
125240.0000    0.65804
125280.0000    0.66505
125320.0000    0.59943
125360.0000    0.55589
125400.0000    0.53694
125440.0000    0.47121
125480.0000    0.60484
125520.0000    0.51031
125560.0000    0.67956
125600.0000    0.54789
125640.0000    0.63450
125680.0000    0.61822
125720.0000    0.69684
125760.0000    0.71473
125800.0000    0.48025
125840.0000    0.50255
125880.0000    0.55493
125920.0000    0.50346
125960.0000    0.52543
126000.0000    0.47118
126040.0000    0.32778
126080.0000    0.53198
126120.0000    0.15335
126160.0000    0.31082
126200.0000    0.25471
126240.0000    0.22063
126280.0000    0.36664
126320.0000    0.37153
126360.0000    0.21619
126400.0000    0.47483
126440.0000    0.18972
126480.0000    0.32430
126520.0000    0.33898
126560.0000    0.34827
126600.0000    0.20614
126640.0000    0.30445
126680.0000    0.48769
126720.0000    0.43564
126760.0000    0.26702
126800.0000    0.48590
126840.0000    0.37469
126880.0000    0.32263
126920.0000    0.35389
126960.0000    0.10982
127000.0000    0.40647
127040.0000    0.50955
127080.0000    0.35597
127120.0000    0.25637
127160.0000    0.39461
127200.0000    0.36920
127240.0000    0.40315
127280.0000    0.26572
127320.0000    0.34138
127360.0000    0.21912
127400.0000    0.37383
127440.0000    0.44578
127480.0000    0.43537
127520.0000    0.47444
127560.0000    0.49622
127600.0000    0.47218
127640.0000    0.62214
127680.0000    0.33298
127720.0000    0.33576
127760.0000    0.34906
127800.0000    0.14891
127840.0000    0.39573
127880.0000    0.32087
127920.0000    0.48197
127960.0000    0.57431
128000.0000    0.50674
128040.0000    0.49022
128080.0000    0.39360
128120.0000    0.39134
128160.0000    0.34548
128200.0000    0.58550
128240.0000    0.43940
128280.0000    0.55488
128320.0000    0.28840
128360.0000    0.35596
128400.0000    0.37277
128440.0000    0.30552
128480.0000    0.51634
128520.0000    0.46760
128560.0000    0.66881
128600.0000    0.42333
128640.0000    0.41110
128680.0000    0.37287
128720.0000    0.60464
128760.0000    0.43581
128800.0000    0.55021
128840.0000    0.49371
128880.0000    0.37027
128920.0000    0.51127
128960.0000    0.36903
129000.0000    0.48579
129040.0000    0.32922
129080.0000    0.50720
129120.0000    0.40812
129160.0000    0.27874
129200.0000    0.31896
129240.0000    0.33294
129280.0000    0.17513
129320.0000    0.40854
129360.0000    0.23435
129400.0000    0.54937
129440.0000    0.40152
129480.0000    0.36447
129520.0000    0.46139
129560.0000    0.31341
129600.0000    0.40724
129640.0000    0.32609
129680.0000    0.38562
129720.0000    0.50202
129760.0000    0.36703
129800.0000    0.35125
129840.0000    0.54873
129880.0000    0.57664
129920.0000    0.43193
129960.0000    0.61474
130000.0000    0.53534
130040.0000    0.47478
130080.0000    0.39479
130120.0000    0.83414
130160.0000    0.65624
130200.0000    0.53369
130240.0000    0.31152
130280.0000    0.36713
130320.0000    0.53312
130360.0000    0.20241
130400.0000    0.49362
130440.0000    0.58671
130480.0000    0.39651
130520.0000    0.38297
130560.0000    0.43208
130600.0000    0.27085
130640.0000    0.38385
130680.0000    0.41111
130720.0000    0.29611
130760.0000    0.33763
130800.0000    0.38119
130840.0000    0.30249
130880.0000    0.40933
130920.0000    0.52387
130960.0000    0.50289
131000.0000    0.26076
131040.0000    0.27971
131080.0000    0.52691
131120.0000    0.48554
131160.0000    0.25596
131200.0000    0.34916
131240.0000    0.25526
131280.0000    0.50140
131320.0000    0.39946
131360.0000    0.52407
131400.0000    0.53010
131440.0000    0.24559
131480.0000    0.44224
131520.0000    0.36389
131560.0000    0.46701
131600.0000    0.51922
131640.0000    0.20565
131680.0000    0.33551
131720.0000    0.41960
131760.0000    0.52663
131800.0000    0.37996
131840.0000    0.45731
131880.0000    0.67348
131920.0000    0.41577
131960.0000    0.64588
132000.0000    0.54163
132040.0000    0.47508
132080.0000    0.42603
132120.0000    0.59824
132160.0000    0.52492
132200.0000    0.37304
132240.0000    0.43126
132280.0000    0.50209
132320.0000    0.35849
132360.0000    0.56078
132400.0000    0.28547
132440.0000    0.46725
132480.0000    0.33172
132520.0000    0.56447
132560.0000    0.56284
132600.0000    0.43109
132640.0000    0.34314
132680.0000    0.40522
132720.0000    0.34774
132760.0000    0.46451
132800.0000    0.60846
132840.0000    0.58489
132880.0000    0.39543
132920.0000    0.48118
132960.0000    0.60458
133000.0000    0.77403
133040.0000    0.50405
133080.0000    0.55575
133120.0000    0.56329
133160.0000    0.64690
133200.0000    0.63983
133240.0000    0.60135
133280.0000    0.65998
133320.0000    0.76748
133360.0000    0.58049
133400.0000    0.59985
133440.0000    0.53368
133480.0000    0.47976
133520.0000    0.20326
133560.0000    0.39757
133600.0000    0.45245
133640.0000    0.35893
133680.0000    0.58934
133720.0000    0.38305
133760.0000    0.39847
133800.0000    0.43523
133840.0000    0.33409
133880.0000    0.32220
133920.0000    0.19634
133960.0000    0.37796
134000.0000    0.01069
134040.0000    0.47581
134080.0000    0.26708
134120.0000    0.18391
134160.0000    0.38930
134200.0000    0.42494
134240.0000    0.03043
134280.0000    0.40218
134320.0000    0.39180
134360.0000    0.41236
134400.0000    0.28410
134440.0000    0.45653
134480.0000    0.22726
134520.0000    0.33659
134560.0000    0.48260
134600.0000    0.49125
134640.0000    0.50187
134680.0000    0.53086
134720.0000    0.49728
134760.0000    0.25425
134800.0000    0.27209
134840.0000    0.46777
134880.0000    0.41541
134920.0000    0.43160
134960.0000    0.53848
135000.0000    0.64535
135040.0000    0.53053
135080.0000    0.46134
135120.0000    0.37513
135160.0000    0.60241
135200.0000    0.40385
135240.0000    0.40283
135280.0000    0.51057
135320.0000    0.40010
135360.0000    0.28529
135400.0000    0.46368
135440.0000    0.24323
135480.0000    0.63204
135520.0000    0.47873
135560.0000    0.68914
135600.0000    0.50708
135640.0000    0.59982
135680.0000    0.54468
135720.0000    0.58139
135760.0000    0.53528
135800.0000    0.64370
135840.0000    0.65058
135880.0000    0.58741
135920.0000    0.63720
135960.0000    0.59725
136000.0000    0.56520
136040.0000    0.51821
136080.0000    0.56730
136120.0000    0.47529
136160.0000    0.38497
136200.0000    0.56952
136240.0000    0.53407
136280.0000    0.45974
136320.0000    0.50660
136360.0000    0.64174
136400.0000    0.53651
136440.0000    0.56285
136480.0000    0.56217
136520.0000    0.23068
136560.0000    0.29970
136600.0000    0.60503
136640.0000    0.51584
136680.0000    0.57042
136720.0000    0.47127
136760.0000    0.48395
136800.0000    0.27584
136840.0000    0.47313
136880.0000    0.61306
136920.0000    0.27533
136960.0000    0.39718
137000.0000    0.39280
137040.0000    0.67795
137080.0000    0.55324
137120.0000    0.26624
137160.0000    0.54693
137200.0000    0.47365
137240.0000    0.33789
137280.0000    0.47625
137320.0000    0.28504
137360.0000    0.40022
137400.0000    0.43566
137440.0000    0.48674
137480.0000    0.48808
137520.0000    0.52225
137560.0000    0.57673
137600.0000    0.46406
137640.0000    0.50720
137680.0000    0.43262
137720.0000    0.49786
137760.0000    0.69185
137800.0000    0.57806
137840.0000    0.38509
137880.0000    0.57989
137920.0000    0.29711
137960.0000    0.53231
138000.0000    0.73185
138040.0000    0.59014
138080.0000    0.33147
138120.0000    0.62614
138160.0000    0.74616
138200.0000    0.36619
138240.0000    0.55796
138280.0000    0.51561
138320.0000    0.49493
138360.0000    0.28536
138400.0000    0.44848
138440.0000    0.46970
138480.0000    0.59193
138520.0000    0.61560
138560.0000    0.44790
138600.0000    0.45008
138640.0000    0.35587
138680.0000    0.43393
138720.0000    0.51728
138760.0000    0.43172
138800.0000    0.48457
138840.0000    0.40463
138880.0000    0.67896
138920.0000    0.45833
138960.0000    0.39327
139000.0000    0.34065
139040.0000    0.27841
139080.0000    0.40009
139120.0000    0.27791
139160.0000    0.47852
139200.0000    0.42876
139240.0000    0.39742
139280.0000    0.58447
139320.0000    0.38971
139360.0000    0.51613
139400.0000    0.47410
139440.0000    0.44822
139480.0000    0.67210
139520.0000    0.50733
139560.0000    0.44087
139600.0000    0.61002
139640.0000    0.32611
139680.0000    0.67730
139720.0000    0.41801
139760.0000    0.47608
139800.0000    0.53009
139840.0000    0.28725
139880.0000    0.68094
139920.0000    0.52670
139960.0000    0.51361
140000.0000    0.73127
140040.0000    0.50020
140080.0000    0.50823
140120.0000    0.42473
140160.0000    0.48832
140200.0000    0.62503
140240.0000    0.48491
140280.0000    0.52943
140320.0000    0.66926
140360.0000    0.80034
140400.0000    0.47711
140440.0000    0.43686
140480.0000    0.55952
140520.0000    0.33936
140560.0000    0.41846
140600.0000    0.43512
140640.0000    0.53953
140680.0000    0.53677
140720.0000    0.65533
140760.0000    0.62093
140800.0000    0.34577
140840.0000    0.42506
140880.0000    0.71279
140920.0000    0.51262
140960.0000    0.52790
141000.0000    0.55621
141040.0000    0.39874
141080.0000    0.28787
141120.0000    0.53196
141160.0000    0.37618
141200.0000    0.38088
141240.0000    0.50301
141280.0000    0.56845
141320.0000    0.38567
141360.0000    0.40462
141400.0000    0.56737
141440.0000    0.59457
141480.0000    0.72516
141520.0000    0.39431
141560.0000    0.53880
141600.0000    0.35624
141640.0000    0.58625
141680.0000    0.46432
141720.0000    0.57487
141760.0000    0.44180
141800.0000    0.34781
141840.0000    0.41957
141880.0000    0.37386
141920.0000    0.66544
141960.0000    0.65651
142000.0000    0.67400
142040.0000    0.42328
142080.0000    0.61551
142120.0000    0.65561
142160.0000    0.47890
142200.0000    0.45624
142240.0000    0.44120
142280.0000    0.63433
142320.0000    0.47356
142360.0000    0.55526
142400.0000    0.54224
142440.0000    0.60088
142480.0000    0.34265
142520.0000    0.40567
142560.0000    0.43265
142600.0000    0.17488
142640.0000    0.17807
142680.0000    0.30485
142720.0000    0.48256
142760.0000    0.44880
142800.0000    0.22603
142840.0000    0.43292
142880.0000    0.39909
142920.0000    0.64151
142960.0000    0.81916
143000.0000    0.41156
143040.0000    0.61052
143080.0000    0.42195
143120.0000    0.48618
143160.0000    0.58713
143200.0000    0.53069
143240.0000    0.41469
143280.0000    0.40025
143320.0000    0.36158
143360.0000    0.44713
143400.0000    0.53042
143440.0000    0.40785
143480.0000    0.40596
143520.0000    0.36427
143560.0000    0.61122
143600.0000    0.20974
143640.0000   -0.13258
143680.0000   -0.33428
143720.0000   -0.40248
143760.0000   -0.34066
143800.0000   -0.60023
143840.0000   -0.54397
143880.0000   -0.67493
143920.0000   -0.69151
143960.0000   -0.12630
144000.0000   -0.15015
144040.0000   -0.46689
144080.0000   -0.44544
144120.0000   -1.04349
144160.0000   -0.31286
144200.0000   -0.27029
144240.0000   -0.32437
144280.0000   -0.56483
144320.0000   -0.46698
144360.0000   -0.66338
144400.0000   -0.68929
144440.0000   -0.72705
144480.0000   -0.67240
144520.0000   -0.72962
144560.0000   -0.54349
144600.0000   -0.39962
144640.0000   -0.73229
144680.0000   -0.86403
144720.0000   -0.51511
144760.0000   -0.34806
144800.0000   -0.31935
144840.0000   -0.15960
144880.0000   -0.27653
144920.0000   -0.35225
144960.0000   -0.06781
145000.0000   -0.17696
145040.0000   -0.63559
145080.0000   -0.53262
145120.0000   -0.25563
145160.0000   -0.48571
145200.0000   -0.59204
145240.0000   -0.57500
145280.0000   -0.45356
145320.0000   -0.57150
145360.0000   -0.23501
145400.0000   -0.21510
145440.0000   -0.68997
145480.0000   -0.36470
145520.0000   -0.36262
145560.0000   -0.29339
145600.0000   -0.62448
145640.0000   -0.49292
145680.0000   -0.59530
145720.0000   -0.47432
145760.0000   -0.18323
145800.0000   -0.28223
145840.0000   -0.52250
145880.0000   -0.46497
145920.0000   -0.49050
145960.0000   -0.14228
146000.0000   -0.15618
146040.0000   -0.01049
146080.0000    0.11457
146120.0000    0.35587
146160.0000    0.40302
146200.0000    0.49407
146240.0000    0.36373
146280.0000    0.25748
146320.0000    0.42456
146360.0000    0.50383
146400.0000    0.41724
146440.0000    0.49896
146480.0000    0.22506
146520.0000   -0.11117
146560.0000    0.06316
146600.0000    0.05120
146640.0000    0.03954
146680.0000   -0.34400
146720.0000   -0.19723
146760.0000    0.17248
146800.0000    0.04635
146840.0000   -0.17159
146880.0000   -0.06143
146920.0000   -0.03692
146960.0000   -0.01773
147000.0000   -0.07492
147040.0000   -0.07065
147080.0000   -0.41775
147120.0000   -0.50122
147160.0000   -0.24831
147200.0000   -0.59100
147240.0000   -0.38931
147280.0000   -0.44500
147320.0000   -0.44224
147360.0000    0.02606
147400.0000   -0.06120
147440.0000   -0.26991
147480.0000   -0.04295
147520.0000   -0.15037
147560.0000   -0.06828
147600.0000   -0.06361
147640.0000    0.24403
147680.0000    0.30360
147720.0000    0.42947
147760.0000    0.37539
147800.0000    0.37178
147840.0000    0.25337
147880.0000    0.41698
147920.0000    0.08108
147960.0000    0.30816
148000.0000    0.29733
148040.0000    0.21759
148080.0000    0.52928
148120.0000    0.40176
148160.0000    0.40419
148200.0000    0.30239
148240.0000    0.18787
148280.0000    0.44056
148320.0000    0.28382
148360.0000    0.23730
148400.0000    0.46812
148440.0000    0.25005
148480.0000    0.22827
148520.0000    0.30526
148560.0000    0.27790
148600.0000    0.16581
148640.0000    0.33689
148680.0000    0.42164
148720.0000    0.32165
148760.0000    0.33222
148800.0000    0.31256
148840.0000    0.46047
148880.0000    0.23000
148920.0000    0.47898
148960.0000    0.11506
149000.0000    0.12278
149040.0000    0.26440
149080.0000    0.38802
149120.0000    0.15093
149160.0000    0.33939
149200.0000    0.07989
149240.0000    0.21177
149280.0000    0.09989
149320.0000    0.19489
149360.0000    0.49807
149400.0000    0.35685
149440.0000    0.20645
149480.0000    0.13703
149520.0000    0.13645
149560.0000    0.04007
149600.0000   -0.08666
149640.0000    0.30822
149680.0000    0.25962
149720.0000   -0.05391
149760.0000    0.14143
149800.0000    0.14591
149840.0000    0.37833
149880.0000   -0.02021
149920.0000    0.20860
149960.0000    0.13038
150000.0000    0.24541
150040.0000    0.31775
150080.0000    0.25762
150120.0000    0.28355
150160.0000    0.20445
150200.0000    0.25888
150240.0000    0.14104
150280.0000    0.35135
150320.0000   -0.01310
150360.0000    0.19941
150400.0000    0.03759
150440.0000    0.08805
150480.0000    0.19151
150520.0000    0.15007
150560.0000    0.33088
150600.0000    0.12036
150640.0000    0.32094
150680.0000    0.20652
150720.0000    0.34134
150760.0000    0.14995
150800.0000    0.18114
150840.0000   -0.18874
150880.0000   -0.12255
150920.0000   -0.20124
150960.0000   -0.27282
151000.0000   -0.31978
151040.0000   -0.06613
151080.0000    0.04333
151120.0000   -0.21489
151160.0000   -0.35271
151200.0000   -0.00297
151240.0000   -0.79307
151280.0000   -0.59603
151320.0000   -0.17370
151360.0000   -0.18329
151400.0000    0.24020
151440.0000    0.41059
151480.0000    0.34856
151520.0000    0.23959
151560.0000    0.09744
151600.0000    0.41352
151640.0000    0.65444
151680.0000    0.55811
151720.0000   -0.07267
151760.0000    0.08837
151800.0000    0.07118
151840.0000    0.19109
151880.0000    0.40835
151920.0000    0.16871
151960.0000    0.30473
152000.0000    0.27921
152040.0000    0.14593
152080.0000    0.30789
152120.0000    0.52996
152160.0000    0.11351
152200.0000    0.25060
152240.0000    0.37244
152280.0000    0.21205
152320.0000    0.41813
152360.0000    0.17023
152400.0000    0.28649
152440.0000    0.21755
152480.0000    0.17118
152520.0000    0.36851
152560.0000    0.27226
152600.0000    0.32630
152640.0000    0.33988
152680.0000    0.65192
152720.0000    0.50035
152760.0000    0.38845
152800.0000    0.38608
152840.0000    0.31406
152880.0000    0.39650
152920.0000    0.51031
152960.0000    0.05202
153000.0000   -0.22813
153040.0000   -0.22996
153080.0000   -0.32516
153120.0000   -0.24323
153160.0000    0.03827
153200.0000    0.01162
153240.0000   -0.23131
153280.0000   -0.23287
153320.0000   -0.05103
153360.0000   -0.20669
153400.0000    0.11588
153440.0000    0.09665
153480.0000   -0.13952
153520.0000   -0.54214
153560.0000   -0.50646
153600.0000   -0.31008
153640.0000    0.21148
153680.0000   -0.22117
153720.0000    0.01418
153760.0000   -0.14259
153800.0000   -0.01859
153840.0000   -0.13764
153880.0000   -0.11573
153920.0000   -0.31339
153960.0000   -0.21089
154000.0000    0.12519
154040.0000    0.24955
154080.0000    0.09524
154120.0000   -0.09545
154160.0000   -0.44925
154200.0000   -0.11365
154240.0000   -0.24715
154280.0000    0.35128
154320.0000    0.27706
154360.0000    0.33335
154400.0000    0.54627
154440.0000    0.39896
154480.0000    0.37331
154520.0000    0.37299
154560.0000    0.50355
154600.0000    0.38008
154640.0000    0.49025
154680.0000    0.55681
154720.0000    0.55262
154760.0000    0.46916
154800.0000    0.73668
154840.0000    0.36024
154880.0000    0.63118
154920.0000    0.72704
154960.0000    0.46660
155000.0000    0.45607
155040.0000    0.39938
155080.0000    0.34738
155120.0000    0.65611
155160.0000    0.49843
155200.0000    0.46172
155240.0000    0.40708
155280.0000    0.63931
155320.0000    0.47254
155360.0000    0.49288
155400.0000    0.47089
155440.0000    0.51930
155480.0000    0.50776
155520.0000    0.41975
155560.0000    0.46611
155600.0000    0.52469
155640.0000    0.50478
155680.0000    0.42082
155720.0000   -0.02796
155760.0000    0.17302
155800.0000    0.04661
155840.0000    0.40347
155880.0000    0.34676
155920.0000    0.54127
155960.0000    0.34610
156000.0000    0.46354
156040.0000    0.50103
156080.0000    0.40150
156120.0000    0.29193
156160.0000    0.53691
156200.0000    0.61009
156240.0000    0.56532
156280.0000    0.41541
156320.0000    0.47868
156360.0000    0.31968
156400.0000    0.23689
156440.0000    0.31542
156480.0000    0.16449
156520.0000    0.15426
156560.0000    0.21436
156600.0000    0.24351
156640.0000    0.27291
156680.0000    0.31910
156720.0000    0.24429
156760.0000    0.17189
156800.0000    0.27981
156840.0000    0.03802
156880.0000    0.23288
156920.0000    0.28764
156960.0000    0.32573
157000.0000    0.50503
157040.0000    0.32506
157080.0000    0.46427
157120.0000    0.14150
157160.0000    0.49974
157200.0000    0.43613
157240.0000    0.34857
157280.0000    0.39139
157320.0000    0.26781
157360.0000    0.39188
157400.0000    0.35598
157440.0000    0.22462
157480.0000    0.40976
157520.0000    0.14153
157560.0000    0.22555
157600.0000    0.38628
157640.0000   -0.07183
157680.0000    0.05664
157720.0000    0.16006
157760.0000    0.15784
157800.0000    0.27370
157840.0000    0.13525
157880.0000    0.34732
157920.0000    0.22608
157960.0000    0.14953
158000.0000    0.24214
158040.0000    0.05672
158080.0000    0.20290
158120.0000    0.22217
158160.0000    0.14162
158200.0000    0.15059
158240.0000    0.11875
158280.0000    0.28903
158320.0000    0.15501
158360.0000    0.09626
158400.0000    0.29431
158440.0000    0.07021
158480.0000    0.31195
158520.0000    0.21504
158560.0000    0.25272
158600.0000    0.13096
158640.0000    0.22366
158680.0000    0.23311
158720.0000    0.53681
158760.0000    0.21447
158800.0000    0.19949
158840.0000    0.36243
158880.0000    0.18551
158920.0000    0.12200
158960.0000    0.38285
159000.0000    0.30540
159040.0000    0.72823
159080.0000    0.30329
159120.0000    0.43660
159160.0000    0.36957
159200.0000    0.25199
159240.0000    0.10021
159280.0000    0.44224
159320.0000    0.18803
159360.0000    0.34845
159400.0000    0.22076
159440.0000    0.08136
159480.0000   -0.19942
159520.0000   -0.36322
159560.0000   -0.62370
159600.0000   -0.51591
159640.0000   -0.72237
159680.0000   -0.86793
159720.0000   -0.70552
159760.0000   -0.67484
159800.0000   -0.60731
159840.0000   -0.84027
159880.0000   -0.79508
159920.0000   -0.57322
159960.0000   -0.22830
160000.0000   -0.01903
160040.0000    0.36993
160080.0000    0.36394
160120.0000    0.07789
160160.0000    0.36879
160200.0000    0.19713
160240.0000    0.44121
160280.0000    0.39911
160320.0000    0.19241
160360.0000    0.23846
160400.0000    0.51751
160440.0000    0.49126
160480.0000    0.42840
160520.0000    0.21948
160560.0000    0.04879
160600.0000   -0.01415
160640.0000   -0.28097
160680.0000    0.10344
160720.0000   -0.00850
160760.0000   -0.14929
160800.0000   -0.16266
160840.0000   -0.47167
160880.0000   -0.42255
160920.0000   -0.56477
160960.0000   -0.20553
161000.0000   -0.42410
161040.0000   -0.27495
161080.0000   -0.25845
161120.0000   -0.35606
161160.0000   -0.58720
161200.0000   -0.88047
161240.0000   -0.72918
161280.0000   -0.88221
161320.0000   -0.79091
161360.0000   -0.77048
161400.0000   -0.47412
161440.0000   -0.56130
161480.0000   -0.47141
161520.0000   -0.55346
161560.0000   -0.41444
161600.0000   -0.50100
161640.0000   -0.46444
161680.0000   -0.33178
161720.0000   -0.13624
161760.0000   -0.33371
161800.0000   -0.22896
161840.0000   -0.22306
161880.0000   -0.34872
161920.0000   -0.52114
161960.0000   -0.41348
162000.0000   -0.50503
162040.0000   -0.48039
162080.0000   -0.44020
162120.0000   -0.44584
162160.0000   -0.41260
162200.0000   -0.64546
162240.0000   -0.35315
162280.0000   -0.58330
162320.0000   -0.26956
162360.0000   -0.37138
162400.0000   -0.47827
162440.0000   -0.34329
162480.0000   -0.71203
162520.0000   -0.45803
162560.0000   -0.38286
162600.0000   -0.59400
162640.0000   -0.40958
162680.0000   -0.51841
162720.0000   -0.60532
162760.0000   -1.05809
162800.0000   -0.64312
162840.0000   -0.94740
162880.0000   -1.03484
162920.0000   -0.80832
162960.0000   -0.87385
163000.0000   -0.48193
163040.0000   -0.27205
163080.0000   -0.26161
163120.0000   -0.72695
163160.0000   -0.65511
163200.0000   -0.44156
163240.0000   -0.46451
163280.0000   -0.57469
163320.0000   -0.48960
163360.0000   -0.44465
163400.0000   -0.46210
163440.0000    0.36174
163480.0000    0.52406
163520.0000    0.40823
163560.0000    0.25396
163600.0000    0.46046
163640.0000    0.28366
163680.0000    0.49789
163720.0000    0.34164
163760.0000    0.24541
163800.0000    0.11043
163840.0000    0.59787
163880.0000    0.40196
163920.0000    0.46217
163960.0000    0.21963
164000.0000    0.32557
164040.0000    0.48542
164080.0000    0.27396
164120.0000    0.43595
164160.0000    0.35367
164200.0000    0.41224
164240.0000    0.25770
164280.0000    0.32805
164320.0000    0.48966
164360.0000    0.20858
164400.0000   -0.01775
164440.0000    0.36322
164480.0000    0.18399
164520.0000    0.37040
164560.0000    0.34001
164600.0000    0.27853
164640.0000    0.46115
164680.0000    0.72543
164720.0000    0.45244
164760.0000    0.50082
164800.0000    0.47923
164840.0000    0.48057
164880.0000    0.37135
164920.0000    0.47471
164960.0000    0.44727
165000.0000    0.23487
165040.0000    0.12602
165080.0000    0.27610
165120.0000    0.04270
165160.0000    0.37279
165200.0000    0.24457
165240.0000    0.43843
165280.0000    0.19278
165320.0000    0.49053
165360.0000    0.36553
165400.0000    0.33602
165440.0000    0.20301
165480.0000    0.14854
165520.0000    0.33502
165560.0000    0.21017
165600.0000    0.11916
165640.0000    0.19815
165680.0000    0.37796
165720.0000    0.18485
165760.0000   -0.20633
165800.0000   -0.04732
165840.0000    0.51852
165880.0000    0.15318
165920.0000    0.16608
165960.0000    0.01805
166000.0000   -0.29645
166040.0000    0.04605
166080.0000    0.11838
166120.0000    0.13444
166160.0000   -0.09604
166200.0000    0.29227
166240.0000   -0.06542
166280.0000    0.00933
166320.0000    0.03270
166360.0000    0.03223
166400.0000    0.18638
166440.0000    0.29578
166480.0000    0.42335
166520.0000    0.21057
166560.0000    0.32775
166600.0000    0.03224
166640.0000    0.49326
166680.0000    0.30313
166720.0000    0.30084
166760.0000    0.30882
166800.0000    0.32012
166840.0000    0.48775
166880.0000    0.27835
166920.0000    0.32732
166960.0000    0.35361
167000.0000    0.58148
167040.0000    0.29334
167080.0000    0.37258
167120.0000    0.26426
167160.0000    0.29990
167200.0000    0.23148
167240.0000    0.35219
167280.0000    0.43777
167320.0000    0.22473
167360.0000    0.45395
167400.0000    0.00112
167440.0000    0.30174
167480.0000    0.33535
167520.0000    0.53791
167560.0000    0.60210
167600.0000    0.56453
167640.0000    0.33383
167680.0000    0.38312
167720.0000    0.44072
167760.0000    0.46846
167800.0000    0.61647
167840.0000   -0.27822
167880.0000   -0.16440
167920.0000   -0.02518
167960.0000   -0.43750
168000.0000   -0.20160
168040.0000   -0.05810
168080.0000   -0.26909
168120.0000   -0.19446
168160.0000   -0.26899
168200.0000   -0.24219
168240.0000    0.19745
168280.0000    0.10283
168320.0000    0.29858
168360.0000    0.36241
168400.0000    0.22912
168440.0000    0.49475
168480.0000    0.44767
168520.0000    0.39502
168560.0000    0.49080
168600.0000    0.65012
168640.0000    0.51735
168680.0000    0.47746
168720.0000    0.55239
168760.0000    0.69706
168800.0000    0.58009
168840.0000    0.59628
168880.0000    0.58043
168920.0000    0.45828
168960.0000    0.63747
169000.0000    0.39524
169040.0000    0.31429
169080.0000    0.33989
169120.0000    0.36441
169160.0000    0.46424
169200.0000    0.46626
169240.0000    0.41418
169280.0000    0.40222
169320.0000    0.67822
169360.0000    0.30511
169400.0000    0.58427
169440.0000    0.30913
169480.0000    0.38558
169520.0000    0.42546
169560.0000    0.43786
169600.0000    0.36554
169640.0000    0.22881
169680.0000    0.67247
169720.0000    0.39722
169760.0000    0.28152
169800.0000    0.40453
169840.0000    0.44162
169880.0000    0.41274
169920.0000    0.37416
169960.0000    0.39828
170000.0000    0.40720
170040.0000    0.25143
170080.0000    0.31721
170120.0000    0.39869
170160.0000    0.25446
170200.0000    0.34330
170240.0000    0.61695
170280.0000    0.47552
170320.0000    0.25080
170360.0000    0.43700
170400.0000    0.50816
170440.0000    0.42575
170480.0000    0.45662
170520.0000    0.60082
170560.0000    0.48990
170600.0000    0.42004
170640.0000    0.45724
170680.0000    0.58305
170720.0000    0.40676
170760.0000    0.26209
170800.0000    0.40734
170840.0000    0.32044
170880.0000    0.40969
170920.0000    0.45057
170960.0000    0.54842
171000.0000    0.51687
171040.0000    0.60559
171080.0000    0.66552
171120.0000    0.69577
171160.0000    0.53329
171200.0000    0.57920
171240.0000    0.53589
171280.0000    0.51145
171320.0000    0.64848
171360.0000    0.53586
171400.0000    0.43630
171440.0000    0.52187
171480.0000    0.30525
171520.0000    0.43717
171560.0000    0.65539
171600.0000    0.53267
171640.0000    0.60361
171680.0000    0.43276
171720.0000    0.45428
171760.0000    0.54413
171800.0000    0.42025
171840.0000    0.60404
171880.0000    0.48806
171920.0000    0.63764
171960.0000    0.33739
172000.0000    0.61857
172040.0000    0.38235
172080.0000    0.65486
172120.0000    0.18020
172160.0000    0.49051
172200.0000    0.26534
172240.0000    0.54926
172280.0000    0.37833
172320.0000    0.35411
172360.0000    0.39930
172400.0000    0.64203
172440.0000    0.37426
172480.0000    0.23729
172520.0000    0.38488
172560.0000    0.36662
172600.0000    0.47769
172640.0000    0.47461
172680.0000    0.32101
172720.0000    0.61127
172760.0000    0.49269
172800.0000    0.49759
172840.0000    0.29209
172880.0000    0.34843
172920.0000    0.35023
172960.0000    0.42081
173000.0000    0.41438
173040.0000    0.20726
173080.0000    0.57881
173120.0000    0.61779
173160.0000    0.58862
173200.0000    0.71954
173240.0000    0.53376
173280.0000    0.44209
173320.0000    0.43834
173360.0000    0.27710
173400.0000    0.55249
173440.0000    0.49634
173480.0000    0.51420
173520.0000    0.49205
173560.0000    0.47559
173600.0000    0.41375
173640.0000    0.30654
173680.0000    0.53350
173720.0000    0.35005
173760.0000    0.51157
173800.0000    0.54800
173840.0000    0.51078
173880.0000    0.39948
173920.0000    0.49009
173960.0000    0.54834
174000.0000    0.44716
174040.0000    0.58633
174080.0000    0.43445
174120.0000    0.26573
174160.0000    0.49295
174200.0000    0.20602
174240.0000    0.26878
174280.0000    0.35313
174320.0000    0.23561
174360.0000    0.08821
174400.0000    0.10821
174440.0000    0.10508
174480.0000    0.32937
174520.0000    0.19773
174560.0000   -0.14458
174600.0000    0.26351
174640.0000    0.25140
174680.0000    0.30577
174720.0000    0.23699
174760.0000    0.34662
174800.0000    0.26127
174840.0000    0.30371
174880.0000    0.20449
174920.0000    0.39857
174960.0000    0.51679
175000.0000    0.63615
175040.0000    0.65359
175080.0000    0.50725
175120.0000    0.43569
175160.0000    0.43558
175200.0000    0.54950
175240.0000    0.31742
175280.0000    0.44937
175320.0000    0.47513
175360.0000    0.34834
175400.0000    0.47599
175440.0000    0.34891
175480.0000    0.43883
175520.0000    0.43722
175560.0000    0.26973
175600.0000    0.22012
175640.0000   -0.17871
175680.0000   -0.16264
175720.0000    0.11622
175760.0000   -0.09992
175800.0000   -0.03609
175840.0000   -0.37337
175880.0000    0.05918
175920.0000   -0.40154
175960.0000   -0.04010
176000.0000   -0.12904
176040.0000   -0.16992
176080.0000   -0.34611
176120.0000   -0.37134
176160.0000   -0.45968
176200.0000   -0.15338
176240.0000   -0.15008
176280.0000   -0.21367
176320.0000    0.13434
176360.0000    0.44020
176400.0000    0.26921
176440.0000    0.18434
176480.0000    0.11600
176520.0000    0.00108
176560.0000   -0.13752
176600.0000    0.06595
176640.0000    0.04295
176680.0000   -0.35337
176720.0000   -0.37543
176760.0000   -0.10434
176800.0000   -0.21423
176840.0000   -0.40501
176880.0000   -0.15070
176920.0000   -0.26383
176960.0000   -0.06426
177000.0000   -0.16865
177040.0000   -0.29865
177080.0000   -0.28899
177120.0000   -0.57793
177160.0000   -0.92710
177200.0000   -0.47230
177240.0000   -0.37760
177280.0000   -0.24450
177320.0000   -0.20180
177360.0000   -0.05797
177400.0000   -0.60309
177440.0000   -0.34975
177480.0000   -0.39559
177520.0000   -0.40699
177560.0000   -0.34284
177600.0000   -0.13162
177640.0000   -0.15463
177680.0000   -0.50808
177720.0000   -0.40124
177760.0000   -0.36994
177800.0000    0.05045
177840.0000   -0.23419
177880.0000   -0.14375
177920.0000   -0.16034
177960.0000   -0.52230
178000.0000   -0.39968
178040.0000   -0.20435
178080.0000   -0.43905
178120.0000   -0.46208
178160.0000   -0.53108
178200.0000   -0.58708
178240.0000   -0.37516
178280.0000   -0.58876
178320.0000   -0.44850
178360.0000   -0.43024
178400.0000   -0.49901
178440.0000   -0.36385
178480.0000   -0.06572
178520.0000   -0.22750
178560.0000   -0.44177
178600.0000   -0.18756
178640.0000   -0.25467
178680.0000   -0.16882
178720.0000   -0.49526
178760.0000   -0.56598
178800.0000   -0.37198
178840.0000   -0.52356
178880.0000   -0.45228
178920.0000   -0.53015
178960.0000   -0.41519
179000.0000   -0.25414
179040.0000   -0.28685
179080.0000   -0.43302
179120.0000   -0.35805
179160.0000   -0.42463
179200.0000   -0.76155
179240.0000   -0.27503
179280.0000   -0.09784
179320.0000   -0.48247
179360.0000   -0.28896
179400.0000   -0.33119
179440.0000   -0.47761
179480.0000   -0.43793
179520.0000   -0.21922
179560.0000   -0.11375
179600.0000   -0.40094
179640.0000   -0.71334
179680.0000   -0.48961
179720.0000   -0.40491
179760.0000   -0.28631
179800.0000   -0.24561
179840.0000   -0.43196
179880.0000   -0.19333
179920.0000   -0.52166
179960.0000   -0.57799
180000.0000   -0.39026
180040.0000   -0.66161
180080.0000   -0.52722
180120.0000   -0.30062
180160.0000   -0.53706
180200.0000   -0.63374
180240.0000   -0.28129
180280.0000   -0.61190
180320.0000   -0.03494
180360.0000   -0.35873
180400.0000   -0.07449
180440.0000   -0.12705
180480.0000   -0.29684
180520.0000   -0.38640
180560.0000   -0.12522
180600.0000   -0.10205
180640.0000   -0.23043
180680.0000   -0.32804
180720.0000   -0.16215
180760.0000   -0.22824
180800.0000   -0.23623
180840.0000   -0.36193
180880.0000   -0.06584
180920.0000    0.00206
180960.0000   -0.07418
181000.0000   -0.05066
181040.0000   -0.27987
181080.0000   -0.23597
181120.0000   -0.48136
181160.0000   -0.26257
181200.0000   -0.21975
181240.0000   -0.44093
181280.0000   -0.31725
181320.0000   -0.23220
181360.0000   -0.23345
181400.0000   -0.20887
181440.0000   -0.35753
181480.0000   -0.73310
181520.0000   -0.50779
181560.0000   -0.26685
181600.0000   -0.37423
181640.0000   -0.39748
181680.0000   -0.19130
181720.0000   -0.29479
181760.0000    0.03386
181800.0000   -0.04538
181840.0000   -0.28348
181880.0000   -0.31965
181920.0000   -0.08657
181960.0000   -0.24494
182000.0000   -0.34003
182040.0000   -0.25841
182080.0000    0.00902
182120.0000   -0.40008
182160.0000   -0.57820
182200.0000   -0.28348
182240.0000    0.06369
182280.0000   -0.35881
182320.0000   -0.42245
182360.0000   -0.16181
182400.0000   -0.36878
182440.0000   -0.26563
182480.0000   -0.71971
182520.0000   -0.28460
182560.0000    0.00866
182600.0000   -0.35398
182640.0000   -0.74448
182680.0000   -0.08883
182720.0000   -0.31488
182760.0000   -0.30460
182800.0000   -0.45327
182840.0000   -0.41967
182880.0000   -0.22969
182920.0000   -0.30491
182960.0000   -0.39191
183000.0000   -0.55924
183040.0000   -0.36726
183080.0000   -0.24109
183120.0000   -0.34502
183160.0000   -0.31758
183200.0000   -0.46678
183240.0000   -0.24229
183280.0000   -0.53706
183320.0000   -0.47311
183360.0000   -0.33925
183400.0000   -0.75017
183440.0000   -0.40307
183480.0000   -0.11766
183520.0000   -0.14368
183560.0000   -0.51364
183600.0000   -0.24234
183640.0000   -0.47730
183680.0000   -0.51002
183720.0000   -0.26796
183760.0000   -0.57796
183800.0000   -0.59776
183840.0000   -0.69129
183880.0000   -0.43026
183920.0000   -0.31220
183960.0000   -0.48073
184000.0000   -0.28865
184040.0000   -0.59081
184080.0000   -0.53738
184120.0000   -0.79584
184160.0000   -0.55767
184200.0000   -0.41679
184240.0000   -0.43190
184280.0000   -0.69368
184320.0000   -0.50885
184360.0000   -0.66943
184400.0000   -0.48153
184440.0000   -0.51026
184480.0000   -0.84383
184520.0000   -0.47333
184560.0000   -0.13499
184600.0000   -0.30389
184640.0000   -0.46554
184680.0000   -0.38053
184720.0000   -0.35436
184760.0000   -0.35507
184800.0000   -0.66907
184840.0000   -0.93096
184880.0000   -0.50054
184920.0000   -0.34704
184960.0000   -0.52131
185000.0000   -0.33068
185040.0000   -0.46996
185080.0000   -0.35165
185120.0000   -0.53602
185160.0000   -0.44342
185200.0000   -0.38634
185240.0000   -0.17901
185280.0000    0.04585
185320.0000   -0.45455
185360.0000   -0.48068
185400.0000   -0.34405
185440.0000   -0.66490
185480.0000   -0.70031
185520.0000   -0.28871
185560.0000   -0.33464
185600.0000   -0.32659
185640.0000   -0.55742
185680.0000   -0.32340
185720.0000   -0.42399
185760.0000   -0.29090
185800.0000   -0.34642
185840.0000   -0.32933
185880.0000   -0.25670
185920.0000   -0.46371
185960.0000   -0.23148
186000.0000   -0.18669
186040.0000   -0.07216
186080.0000   -0.56260
186120.0000   -0.25091
186160.0000   -0.46975
186200.0000   -0.37086
186240.0000   -0.36121
186280.0000   -0.14495
186320.0000   -0.36489
186360.0000   -0.31047
186400.0000   -0.45919
186440.0000   -0.34717
186480.0000   -0.20604
186520.0000   -0.46261
186560.0000   -0.27151
186600.0000   -0.27539
186640.0000   -0.19724
186680.0000   -0.37769
186720.0000   -0.49880
186760.0000   -0.10199
186800.0000   -0.68486
186840.0000   -0.43403
186880.0000   -0.42254
186920.0000   -0.51937
186960.0000   -0.39226
187000.0000   -0.40480
187040.0000   -0.47011
187080.0000   -0.40350
187120.0000   -0.52394
187160.0000   -0.25785
187200.0000   -0.46665
187240.0000   -0.69106
187280.0000   -0.63184
187320.0000   -0.54164
187360.0000   -0.27590
187400.0000   -0.42004
187440.0000   -0.32672
187480.0000   -0.18548
187520.0000   -0.51437
187560.0000   -0.37688
187600.0000   -0.46012
187640.0000   -0.64537
187680.0000   -0.47420
187720.0000   -0.58697
187760.0000   -0.66086
187800.0000   -0.89089
187840.0000   -0.55283
187880.0000   -0.51151
187920.0000   -0.53229
187960.0000   -0.43314
188000.0000   -0.17418
188040.0000   -0.55877
188080.0000   -0.56926
188120.0000   -0.48965
188160.0000   -0.34573
188200.0000   -0.41653
188240.0000   -0.46653
188280.0000   -0.48222
188320.0000   -0.22051
188360.0000   -0.42054
188400.0000   -0.14159
188440.0000   -0.28668
188480.0000   -0.22824
188520.0000   -0.12630
188560.0000   -0.70764
188600.0000   -0.26286
188640.0000   -0.29658
188680.0000   -0.35274
188720.0000   -0.53421
188760.0000   -0.52379
188800.0000   -0.40460
188840.0000   -0.33544
188880.0000   -0.59416
188920.0000   -0.39820
188960.0000   -0.64497
189000.0000   -0.26180
189040.0000   -0.24232
189080.0000   -0.33877
189120.0000   -0.32551
189160.0000   -0.10713
189200.0000   -0.30513
189240.0000   -0.61243
189280.0000   -0.37395
189320.0000   -0.58619
189360.0000   -0.24073
189400.0000   -0.29205
189440.0000    0.11739
189480.0000   -0.03553
189520.0000   -0.47284
189560.0000   -0.55457
189600.0000   -0.15229
189640.0000   -0.50489
189680.0000   -0.32260
189720.0000   -0.37270
189760.0000   -0.38406
189800.0000   -0.68824
189840.0000   -0.19247
189880.0000   -0.41704
189920.0000   -0.41706
189960.0000   -0.39315
190000.0000   -0.29710
190040.0000   -0.38588
190080.0000   -0.36231
190120.0000   -0.38010
190160.0000   -0.54138
190200.0000   -0.36448
190240.0000   -0.39270
190280.0000   -0.37688
190320.0000   -0.17158
190360.0000   -0.44592
190400.0000   -0.47369
190440.0000   -0.50859
190480.0000   -0.51385
190520.0000   -0.92826
190560.0000   -0.32057
190600.0000   -0.62077
190640.0000   -0.50912
190680.0000   -0.35166
190720.0000   -0.39922
190760.0000   -0.71477
190800.0000   -0.40505
190840.0000   -0.37125
190880.0000   -0.47422
190920.0000   -0.85207
190960.0000   -0.52688
191000.0000   -0.28381
191040.0000   -0.52138
191080.0000   -0.73055
191120.0000   -0.73927
191160.0000   -0.35842
191200.0000   -0.47067
191240.0000   -0.36631
191280.0000   -0.55421
191320.0000   -0.24275
191360.0000   -0.43874
191400.0000   -0.49670
191440.0000   -0.36765
191480.0000   -0.38422
191520.0000   -0.34018
191560.0000   -0.15015
191600.0000   -0.37260
191640.0000   -0.43868
191680.0000   -0.45736
191720.0000   -0.15580
191760.0000   -0.17587
191800.0000   -0.63377
191840.0000   -0.41164
191880.0000   -0.37435
191920.0000   -0.54372
191960.0000   -0.33074
192000.0000   -0.25027
192040.0000   -0.25473
192080.0000   -0.45115
192120.0000   -0.09372
192160.0000   -0.36358
192200.0000   -0.27352
192240.0000   -0.05772
192280.0000   -0.27995
192320.0000   -0.32897
192360.0000   -0.13484
192400.0000   -0.43384
192440.0000   -0.40220
192480.0000   -0.35964
192520.0000   -0.27512
192560.0000   -0.55035
192600.0000   -0.16367
192640.0000   -0.29138
192680.0000   -0.04930
192720.0000   -0.43150
192760.0000   -0.36118
192800.0000   -0.69623
192840.0000   -0.56908
192880.0000   -0.42059
192920.0000   -0.37775
192960.0000   -0.59537
193000.0000   -0.50395
193040.0000   -0.38127
193080.0000   -0.32681
193120.0000   -0.17275
193160.0000   -0.46044
193200.0000   -0.58868
193240.0000   -0.36395
193280.0000   -0.30786
193320.0000   -0.57745
193360.0000   -0.45912
193400.0000   -0.88875
193440.0000   -0.34763
193480.0000   -0.39716
193520.0000   -0.37535
193560.0000   -0.19650
193600.0000   -0.44539
193640.0000   -0.56564
193680.0000   -0.46444
193720.0000   -0.34750
193760.0000   -0.28460
193800.0000   -0.58314
193840.0000   -0.62221
193880.0000   -0.25978
193920.0000   -0.43083
193960.0000   -0.21729
194000.0000   -0.37914
194040.0000   -0.19329
194080.0000   -0.19748
194120.0000   -0.24030
194160.0000   -0.25357
194200.0000   -0.28846
194240.0000   -0.29767
194280.0000   -0.42720
194320.0000   -0.28432
194360.0000   -0.26729
194400.0000   -0.19487
194440.0000   -0.31718
194480.0000   -0.21486
194520.0000   -0.25439
194560.0000   -0.32732
194600.0000   -0.12524
194640.0000   -0.24799
194680.0000   -0.21314
194720.0000   -0.29250
194760.0000   -0.15965
194800.0000   -0.25232
194840.0000   -0.24132
194880.0000   -0.46641
194920.0000   -0.18512
194960.0000   -0.28897
195000.0000   -0.50740
195040.0000   -0.09151
195080.0000   -0.04904
195120.0000   -0.10836
195160.0000   -0.17693
195200.0000   -0.24960
195240.0000   -0.50933
195280.0000   -0.55806
195320.0000   -0.56511
195360.0000   -0.59374
195400.0000   -0.43292
195440.0000   -0.65804
195480.0000   -0.34968
195520.0000   -0.30421
195560.0000   -0.04147
195600.0000   -0.53631
195640.0000   -0.48059
195680.0000   -0.54263
195720.0000   -0.49516
195760.0000   -0.30838
195800.0000   -0.64954
195840.0000   -0.39125
195880.0000   -0.52788
195920.0000   -0.53240
195960.0000   -0.38899
196000.0000   -0.70869
196040.0000   -0.77669
196080.0000   -0.51874
196120.0000   -0.46146
196160.0000   -0.36492
196200.0000   -0.21127
196240.0000   -0.22481
196280.0000   -0.19577
196320.0000   -0.29849
196360.0000    0.03446
196400.0000   -0.46928
196440.0000   -0.29806
196480.0000   -0.27958
196520.0000   -0.40389
196560.0000   -0.21851
196600.0000   -0.29838
196640.0000   -0.72575
196680.0000   -0.85611
196720.0000   -0.47028
196760.0000   -0.67297
196800.0000   -1.06165
196840.0000   -0.65544
196880.0000   -1.10510
196920.0000   -0.66970
196960.0000   -0.78649
197000.0000   -0.67173
197040.0000   -0.46689
197080.0000   -0.64439
197120.0000   -0.79706
197160.0000   -0.53351
197200.0000   -0.57361
197240.0000   -0.61181
197280.0000   -0.54676
197320.0000   -0.72407
197360.0000   -0.40771
197400.0000   -0.51733
197440.0000   -0.43400
197480.0000   -0.28632
197520.0000   -0.11348
197560.0000   -0.30883
197600.0000   -0.60162
197640.0000   -0.52757
197680.0000   -0.24677
197720.0000   -0.56785
197760.0000   -0.48183
197800.0000   -0.43349
197840.0000   -0.41612
197880.0000   -0.49332
197920.0000   -0.27996
197960.0000   -0.17638
198000.0000   -0.09064
198040.0000   -0.17982
198080.0000   -0.53853
198120.0000   -0.44677
198160.0000   -0.36895
198200.0000   -0.54543
198240.0000   -0.65265
198280.0000   -0.54942
198320.0000   -0.35229
198360.0000   -0.58896
198400.0000   -0.39345
198440.0000   -0.27179
198480.0000   -0.18724
198520.0000   -0.10630
198560.0000   -0.19381
198600.0000   -0.20548
198640.0000   -0.34714
198680.0000   -0.18547
198720.0000   -0.14229
198760.0000   -0.07489
198800.0000   -0.20215
198840.0000   -0.53649
198880.0000   -0.16356
198920.0000   -0.14048
198960.0000   -0.11731
199000.0000   -0.14505
199040.0000    0.00032
199080.0000   -0.01737
199120.0000   -0.47422
199160.0000   -0.76631
199200.0000   -0.41267
199240.0000   -0.55075
199280.0000   -0.64922
199320.0000   -0.24488
199360.0000   -0.57392
199400.0000   -0.43134
199440.0000   -0.49200
199480.0000   -0.22300
199520.0000   -0.98347
199560.0000   -0.48258
199600.0000   -0.54013
199640.0000   -0.48644
199680.0000   -0.55753
199720.0000   -0.69888
199760.0000   -0.65169
199800.0000   -0.39129
199840.0000   -0.32691
199880.0000   -0.21611
199920.0000   -0.42303
199960.0000   -0.12340
200000.0000   -0.49789
200040.0000   -0.34417
200080.0000   -0.55157
200120.0000   -0.28595
200160.0000   -0.19434
200200.0000   -0.41346
200240.0000   -0.33364
200280.0000   -0.26033
200320.0000   -0.23713
200360.0000   -0.34644
200400.0000   -0.24879
200440.0000   -0.34261
200480.0000   -0.42978
200520.0000   -0.27528
200560.0000   -0.21482
200600.0000   -0.14137
200640.0000   -0.39103
200680.0000   -0.11212
200720.0000   -0.38989
200760.0000   -0.44915
200800.0000   -0.55159
200840.0000   -0.58861
200880.0000   -0.51381
200920.0000   -0.36634
200960.0000   -0.72202
201000.0000   -0.44856
201040.0000   -0.10665
201080.0000   -0.22827
201120.0000   -0.17649
201160.0000   -0.16901
201200.0000   -0.33715
201240.0000   -0.56403
201280.0000   -0.00220
201320.0000    0.02628
201360.0000   -0.33334
201400.0000   -0.13516
201440.0000   -0.13429
201480.0000   -0.15038
201520.0000   -0.33907
201560.0000   -0.21767
201600.0000   -0.23514
201640.0000   -0.29528
201680.0000   -0.22535
201720.0000   -0.21552
201760.0000   -0.29264
201800.0000   -0.31588
201840.0000   -0.37980
201880.0000    0.00725
201920.0000   -0.68132
201960.0000   -0.21295
202000.0000   -0.31595
202040.0000   -0.21763
202080.0000   -0.10146
202120.0000   -0.26812
202160.0000   -0.25195
202200.0000   -0.16552
202240.0000   -0.30706
202280.0000   -0.03837
202320.0000   -0.16195
202360.0000   -0.10563
202400.0000   -0.28472
202440.0000   -0.20391
202480.0000   -0.33956
202520.0000   -0.38276
202560.0000   -0.37821
202600.0000   -0.41574
202640.0000   -0.43331
202680.0000   -0.36115
202720.0000   -0.33119
202760.0000   -0.49047
202800.0000   -0.36218
202840.0000   -0.58100
202880.0000   -0.08437
202920.0000   -0.26411
202960.0000   -0.10937
203000.0000    0.00069
203040.0000   -0.10963
203080.0000   -0.29103
203120.0000   -0.18357
203160.0000   -0.34996
203200.0000   -0.39041
203240.0000   -0.39726
203280.0000   -0.44266
203320.0000    0.05804
203360.0000   -0.29117
203400.0000   -0.48109
203440.0000   -0.07436
203480.0000   -0.42980
203520.0000   -0.37337
203560.0000   -0.27167
203600.0000   -0.24671
203640.0000   -0.16603
203680.0000   -0.21942
203720.0000   -0.37839
203760.0000   -0.47360
203800.0000   -0.20612
203840.0000   -0.16760
203880.0000   -0.11387
203920.0000   -0.17126
203960.0000   -0.09797
204000.0000   -0.16339
204040.0000   -0.19551
204080.0000   -0.38300
204120.0000   -0.29902
204160.0000   -0.10002
204200.0000    0.18822
204240.0000   -0.02989
204280.0000   -0.26414
204320.0000    0.05244
204360.0000   -0.00642
204400.0000   -0.17908
204440.0000   -0.24534
204480.0000   -0.33462
204520.0000   -0.27382
204560.0000   -0.21479
204600.0000    0.06238
204640.0000   -0.06988
204680.0000   -0.35895
204720.0000    0.38836
204760.0000    0.53424
204800.0000    0.36192
204840.0000   -0.06131
204880.0000   -0.07065
204920.0000   -0.20148
204960.0000   -0.13275
205000.0000   -0.11837
205040.0000   -0.01395
205080.0000   -0.04066
205120.0000    0.12362
205160.0000   -0.12028
205200.0000   -0.27654
205240.0000   -0.33871
205280.0000   -0.53991
205320.0000   -0.14769
205360.0000   -0.33375
205400.0000    0.10438
205440.0000   -0.12565
205480.0000   -0.35525
205520.0000   -0.09844
205560.0000   -0.27594
205600.0000   -0.18222
205640.0000   -0.11828
205680.0000   -0.25953
205720.0000   -0.15778
205760.0000    0.38768
205800.0000    0.40394
205840.0000    0.39342
205880.0000    0.48577
205920.0000    0.39600
205960.0000    0.35762
206000.0000    0.57154
206040.0000    0.28922
206080.0000    0.19502
206120.0000    0.24321
206160.0000    0.08338
206200.0000    0.36460
206240.0000   -0.15231
206280.0000    0.02950
206320.0000    0.04972
206360.0000   -0.34069
206400.0000   -0.37108
206440.0000   -0.30280
206480.0000   -0.20014
206520.0000   -0.30355
206560.0000   -0.31458
206600.0000   -0.21052
206640.0000   -0.09985
206680.0000   -0.19925
206720.0000   -0.18896
206760.0000    0.09077
206800.0000   -0.40231
206840.0000   -0.19227
206880.0000    0.00136
206920.0000   -0.27853
206960.0000   -0.26894
207000.0000   -0.38291
207040.0000    0.02978
207080.0000   -0.48899
207120.0000   -0.07611
207160.0000   -0.27622
207200.0000   -0.09529
207240.0000   -0.14274
207280.0000   -0.02171
207320.0000   -0.19339
207360.0000   -0.20319
207400.0000   -0.18168
207440.0000   -0.12680
207480.0000   -0.05230
207520.0000   -0.19578
207560.0000   -0.15188
207600.0000   -0.22039
207640.0000   -0.20788
207680.0000   -0.04901
207720.0000   -0.13129
207760.0000   -0.12334
207800.0000   -0.06650
207840.0000   -0.41806
207880.0000   -0.44117
207920.0000   -0.36630
207960.0000   -0.35385
208000.0000   -0.32466
208040.0000   -0.37780
208080.0000   -0.04411
208120.0000   -0.01148
208160.0000    0.02566
208200.0000   -0.15687
208240.0000   -0.29501
208280.0000   -0.24122
208320.0000   -0.16720
208360.0000   -0.23044
208400.0000   -0.56209
208440.0000   -0.51496
208480.0000   -0.47381
208520.0000   -0.08951
208560.0000    0.09203
208600.0000   -0.27245
208640.0000   -0.24909
208680.0000   -0.21421
208720.0000   -0.40019
208760.0000    0.02487
208800.0000    0.31223
208840.0000    0.24877
208880.0000    0.45123
208920.0000    0.09562
208960.0000   -0.29445
209000.0000   -0.16303
209040.0000   -0.42766
209080.0000   -0.63422
209120.0000   -0.49269
209160.0000   -0.43634
209200.0000   -0.51124
209240.0000   -0.41082
209280.0000   -0.41681
209320.0000   -0.55437
209360.0000   -0.88099
209400.0000   -0.74321
209440.0000   -0.71911
209480.0000   -0.33018
209520.0000   -0.86328
209560.0000   -0.78872
209600.0000   -0.60666
209640.0000   -0.83015
209680.0000   -0.60333
209720.0000   -0.88321
209760.0000   -0.78087
209800.0000   -0.95410
209840.0000   -0.91504
209880.0000   -0.98050
209920.0000   -1.05663
209960.0000   -0.79325
210000.0000   -0.68376
210040.0000   -0.32453
210080.0000   -0.31691
210120.0000   -0.67634
210160.0000   -0.62635
210200.0000   -0.57642
210240.0000   -0.43767
210280.0000   -0.29262
210320.0000   -0.38033
210360.0000   -0.31850
210400.0000   -0.47455
210440.0000   -0.80171
210480.0000   -0.68763
210520.0000   -0.50457
210560.0000   -0.73133
210600.0000   -0.36819
210640.0000   -0.45060
210680.0000   -0.32454
210720.0000   -0.19643
210760.0000   -0.22670
210800.0000   -0.27641
210840.0000   -0.08076
210880.0000   -0.40537
210920.0000   -0.16956
210960.0000    0.00450
211000.0000   -0.35909
211040.0000   -0.46550
211080.0000   -0.20483
211120.0000   -0.19832
211160.0000   -0.30544
211200.0000   -0.45035
211240.0000   -0.45109
211280.0000   -0.28271
211320.0000   -0.18696
211360.0000   -0.30587
211400.0000   -0.23665
211440.0000   -0.40965
211480.0000   -0.52292
211520.0000   -0.33485
211560.0000   -0.47758
211600.0000   -0.48327
211640.0000   -0.40391
211680.0000   -0.40319
211720.0000   -0.26859
211760.0000   -0.67352
211800.0000   -0.70618
211840.0000   -0.43025
211880.0000   -0.48646
211920.0000   -0.39240
211960.0000   -0.51458
212000.0000   -0.50143
212040.0000   -1.06451
212080.0000   -0.73385
212120.0000   -0.64148
212160.0000   -0.48160
212200.0000   -0.60592
212240.0000   -0.83074
212280.0000   -0.42845
212320.0000   -0.54996
212360.0000   -0.43732
212400.0000   -0.41915
212440.0000   -0.28159
212480.0000   -0.44311
212520.0000   -0.54571
212560.0000   -0.31292
212600.0000   -0.57382
212640.0000   -0.54210
212680.0000   -0.34365
212720.0000   -0.40287
212760.0000   -0.43522
212800.0000   -0.51917
212840.0000   -0.62093
212880.0000   -0.52204
212920.0000   -0.36948
212960.0000   -0.37431
213000.0000   -0.55058
213040.0000   -0.56485
213080.0000   -0.40839
213120.0000   -0.46041
213160.0000   -0.33751
213200.0000   -0.44900
213240.0000   -0.17739
213280.0000   -0.26818
213320.0000   -0.35409
213360.0000   -0.38091
213400.0000    0.11810
213440.0000   -0.54957
213480.0000   -0.19294
213520.0000   -0.23002
213560.0000   -0.75338
213600.0000   -0.20230
213640.0000   -0.25844
213680.0000   -0.29487
213720.0000   -0.41950
213760.0000   -0.38725
213800.0000   -0.07234
213840.0000   -0.12126
213880.0000   -0.43149
213920.0000   -0.51246
213960.0000   -0.44289
214000.0000   -0.64578
214040.0000   -0.71989
214080.0000   -0.87394
214120.0000   -0.65983
214160.0000   -0.57198
214200.0000   -0.47828
214240.0000   -0.66245
214280.0000   -0.50796
214320.0000   -0.44538
214360.0000   -0.54385
214400.0000   -0.65084
214440.0000   -0.57249
214480.0000   -0.22607
214520.0000   -0.37482
214560.0000   -0.33253
214600.0000   -0.05862
214640.0000   -0.61446
214680.0000   -0.40394
214720.0000   -0.10963
214760.0000   -0.20723
214800.0000   -0.39993
214840.0000   -0.22846
214880.0000   -0.17618
214920.0000   -0.43436
214960.0000   -0.33786
215000.0000   -0.27782
215040.0000   -0.28215
215080.0000   -0.22365
215120.0000   -0.17607
215160.0000   -0.37966
215200.0000   -0.60426
215240.0000   -0.32415
215280.0000   -0.39794
215320.0000   -0.15225
215360.0000   -0.46495
215400.0000   -0.51886
215440.0000   -0.91767
215480.0000   -0.66436
215520.0000   -0.62780
215560.0000   -0.46134
215600.0000   -0.70558
215640.0000   -0.67276
215680.0000   -0.56249
215720.0000   -0.78532
215760.0000   -1.06123
215800.0000   -0.71420
215840.0000   -0.74240
215880.0000   -0.80125
215920.0000   -0.75375
215960.0000   -0.82256
216000.0000   -0.94195
216040.0000   -0.80560
216080.0000   -0.76911
216120.0000   -0.48165
216160.0000   -0.72777
216200.0000   -0.41868
216240.0000   -0.44356
216280.0000   -0.27096
216320.0000    0.07464
216360.0000   -0.22534
216400.0000   -0.26767
216440.0000   -0.37128
216480.0000   -0.69089
216520.0000   -0.81203
216560.0000   -0.59377
216600.0000   -0.54548
216640.0000   -0.59164
216680.0000   -0.49841
216720.0000   -0.69216
216760.0000    0.05358
216800.0000    0.04977
216840.0000   -0.01873
216880.0000   -0.10168
216920.0000   -0.24114
216960.0000   -0.04881
217000.0000    0.08842
217040.0000   -0.24429
217080.0000   -0.23554
217120.0000   -0.30122
217160.0000   -0.06929
217200.0000   -0.21780
217240.0000   -0.11790
217280.0000    0.12618
217320.0000    0.09784
217360.0000   -0.21097
217400.0000   -0.19467
217440.0000   -0.32692
217480.0000   -0.14964
217520.0000   -0.04555
217560.0000   -0.15699
217600.0000   -0.15149
217640.0000   -0.19741
217680.0000   -0.30517
217720.0000   -0.57087
217760.0000   -0.52699
217800.0000   -0.35223
217840.0000   -0.35503
217880.0000   -0.22705
217920.0000   -0.39703
217960.0000   -0.46023
218000.0000   -0.35929
218040.0000   -0.21238
218080.0000   -0.42512
218120.0000   -0.37122
218160.0000   -0.54280
218200.0000   -0.57690
218240.0000   -0.39412
218280.0000   -0.21468
218320.0000   -0.35938
218360.0000   -0.28700
218400.0000   -0.35267
218440.0000   -0.36007
218480.0000   -0.31167
218520.0000   -0.29209
218560.0000   -0.30864
218600.0000   -0.51774
218640.0000   -0.72094
218680.0000   -0.70215
218720.0000   -0.44717
218760.0000   -0.65755
218800.0000   -0.65790
218840.0000   -0.33219
218880.0000   -0.50707
218920.0000   -0.46096
218960.0000   -0.46981
219000.0000   -0.49947
219040.0000   -0.15938
219080.0000   -0.17814
219120.0000   -0.27614
219160.0000   -0.08492
219200.0000   -0.53370
219240.0000   -0.19932
219280.0000   -0.42113
219320.0000   -0.31620
219360.0000   -0.31030
219400.0000   -0.40478
219440.0000   -0.27361
219480.0000   -0.11485
219520.0000   -0.31637
219560.0000   -0.15931
219600.0000   -0.20519
219640.0000   -0.12587
219680.0000   -0.39679
219720.0000   -0.24004
219760.0000   -0.12631
219800.0000   -0.10886
219840.0000   -0.15744
219880.0000   -0.07848
219920.0000   -0.26070
219960.0000   -0.19115
220000.0000   -0.35131
220040.0000   -0.13016
220080.0000   -0.24579
220120.0000   -0.29472
220160.0000   -0.36138
220200.0000    0.00190
220240.0000   -0.18248
220280.0000   -0.25569
220320.0000   -0.10470
220360.0000   -0.09906
220400.0000   -0.17803
220440.0000   -0.15619
220480.0000   -0.03668
220520.0000   -0.16675
220560.0000   -0.28980
220600.0000   -0.20917
220640.0000   -0.36590
220680.0000   -0.47692
220720.0000   -0.27118
220760.0000   -0.22905
220800.0000   -0.33783
220840.0000   -0.33812
220880.0000   -0.44322
220920.0000   -0.20134
220960.0000   -0.22577
221000.0000   -0.38936
221040.0000   -0.31560
221080.0000   -0.10270
221120.0000   -0.10205
221160.0000   -0.39736
221200.0000   -0.04947
221240.0000   -0.24636
221280.0000   -0.49697
221320.0000   -0.16124
221360.0000   -0.14035
221400.0000   -0.16876
221440.0000   -0.20331
221480.0000   -0.46477
221520.0000   -0.40503
221560.0000   -0.08599
221600.0000   -0.14075
221640.0000   -0.00728
221680.0000    0.10368
221720.0000    0.12279
221760.0000   -0.31143
221800.0000   -0.10932
221840.0000   -0.19202
221880.0000   -0.05199
221920.0000   -0.17385
221960.0000   -0.10975
222000.0000   -0.15049
222040.0000   -0.06529
222080.0000   -0.16762
222120.0000   -0.19674
222160.0000   -0.06564
222200.0000   -0.13970
222240.0000   -0.13102
222280.0000   -0.20734
222320.0000   -0.55532
222360.0000   -0.52934
222400.0000   -0.33714
222440.0000   -0.37378
222480.0000   -0.05551
222520.0000   -0.35848
222560.0000   -0.58815
222600.0000   -0.44680
222640.0000   -0.46504
222680.0000   -0.24696
222720.0000   -0.27236
222760.0000   -0.09310
222800.0000   -0.17703
222840.0000   -0.22724
222880.0000   -0.54324
222920.0000   -0.65090
222960.0000   -0.32166
223000.0000   -0.38191
223040.0000   -0.11234
223080.0000    0.10207
223120.0000   -0.24894
223160.0000   -0.13217
223200.0000   -0.37543
223240.0000   -0.11816
223280.0000   -0.09221
223320.0000   -0.16733
223360.0000   -0.14754
223400.0000   -0.28176
223440.0000   -0.04101
223480.0000   -0.09872
223520.0000   -0.17714
223560.0000   -0.44104
223600.0000   -0.35788
223640.0000    0.04868
223680.0000   -0.46561
223720.0000   -0.61142
223760.0000   -0.17685
223800.0000   -0.18356
223840.0000   -0.03234
223880.0000   -0.17999
223920.0000   -0.10069
223960.0000   -0.31356
224000.0000   -0.09470
224040.0000   -0.40435
224080.0000   -0.44816
224120.0000   -0.59492
224160.0000   -0.38803
224200.0000   -0.39008
224240.0000   -0.21327
224280.0000   -0.18220
224320.0000   -0.24017
224360.0000   -0.33517
224400.0000   -0.20217
224440.0000   -0.19159
224480.0000   -0.27273
224520.0000   -0.12611
224560.0000   -0.22736
224600.0000   -0.20240
224640.0000   -0.27618
224680.0000    0.02643
224720.0000   -0.14623
224760.0000   -0.24342
224800.0000   -0.31021
224840.0000   -0.12821
224880.0000   -0.23123
224920.0000   -0.28156
224960.0000   -0.41786
225000.0000   -0.37727
225040.0000   -0.49184
225080.0000   -0.14917
225120.0000   -0.54748
225160.0000   -0.41845
225200.0000   -0.13456
225240.0000   -0.18808
225280.0000   -0.20165
225320.0000   -0.22293
225360.0000   -0.21435
225400.0000   -0.20504
225440.0000   -0.32114
225480.0000   -0.11312
225520.0000   -0.08972
225560.0000    0.01161
225600.0000   -0.14468
225640.0000   -0.02930
225680.0000   -0.00666
225720.0000    0.00870
225760.0000   -0.26513
225800.0000   -0.23798
225840.0000   -0.07262
225880.0000   -0.03165
225920.0000   -0.26749
225960.0000   -0.56929
226000.0000   -0.21843
226040.0000   -0.54343
226080.0000   -0.33777
226120.0000   -0.33494
226160.0000   -0.23168
226200.0000   -0.37553
226240.0000   -0.62169
226280.0000   -0.40682
226320.0000   -0.32082
226360.0000   -0.26265
226400.0000   -0.13120
226440.0000   -0.32315
226480.0000   -0.62296
226520.0000   -0.43871
226560.0000   -0.51821
226600.0000   -0.57019
226640.0000    0.07731
226680.0000   -0.22911
226720.0000   -0.10426
226760.0000   -0.34606
226800.0000   -0.42823
226840.0000   -0.24290
226880.0000   -0.39949
226920.0000   -0.58547
226960.0000   -0.35018
227000.0000   -0.37466
227040.0000   -0.59704
227080.0000   -0.47710
227120.0000   -0.36810
227160.0000   -0.08675
227200.0000   -0.27421
227240.0000   -0.27812
227280.0000   -0.39084
227320.0000    0.08096
227360.0000   -0.12139
227400.0000   -0.01321
227440.0000   -0.47359
227480.0000   -0.35385
227520.0000   -0.29526
227560.0000   -0.04706
227600.0000   -0.25491
227640.0000   -0.32706
227680.0000   -0.20435
227720.0000   -0.44499
227760.0000   -0.72936
227800.0000   -0.74670
227840.0000   -0.48889
227880.0000   -0.50727
227920.0000   -0.88080
227960.0000   -0.62960
228000.0000   -0.53056
228040.0000   -0.40725
228080.0000   -0.38167
228120.0000   -0.61370
228160.0000   -0.15741
228200.0000   -0.17748
228240.0000   -0.10733
228280.0000    0.16831
228320.0000    0.54255
228360.0000    0.38412
228400.0000    0.70989
228440.0000    0.52658
228480.0000    0.10401
228520.0000    0.19030
228560.0000    0.05245
228600.0000   -0.09198
228640.0000    0.03001
228680.0000    0.48311
228720.0000    0.48671
228760.0000    0.34148
228800.0000    0.29150
228840.0000    0.40404
228880.0000    0.33121
228920.0000    0.38468
228960.0000    0.11218
229000.0000    0.14083
229040.0000    0.38672
229080.0000    0.22640
229120.0000    0.17115
229160.0000    0.34457
229200.0000    0.28729
229240.0000    0.34988
229280.0000    0.33777
229320.0000    0.33848
229360.0000    0.45378
229400.0000    0.25240
229440.0000    0.39811
229480.0000    0.29893
229520.0000    0.49296
229560.0000    0.38450
229600.0000    0.31439
229640.0000    0.34286
229680.0000    0.36193
229720.0000    0.28695
229760.0000    0.35990
229800.0000    0.28362
229840.0000    0.50008
229880.0000    0.24043
229920.0000    0.25942
229960.0000    0.30882
230000.0000    0.38023
230040.0000    0.41782
230080.0000    0.23103
230120.0000    0.66001
230160.0000    0.58725
230200.0000    0.22516
230240.0000    0.19541
230280.0000    0.51490
230320.0000    0.10110
230360.0000    0.21047
230400.0000    0.38048
230440.0000    0.63837
230480.0000    0.21508
230520.0000    0.28942
230560.0000    0.28359
230600.0000    0.40888
230640.0000    0.34144
230680.0000    0.41302
230720.0000    0.38994
230760.0000    0.35378
230800.0000    0.41864
230840.0000    0.27190
230880.0000    0.46630
230920.0000    0.46607
230960.0000    0.58456
231000.0000    0.30656
231040.0000    0.44001
231080.0000    0.64860
231120.0000    0.24147
231160.0000   -0.12456
231200.0000    0.21606
231240.0000    0.21121
231280.0000    0.28738
231320.0000    0.64600
231360.0000    0.21351
231400.0000    0.40426
231440.0000    0.52258
231480.0000    0.23026
231520.0000    0.48628
231560.0000    0.33920
231600.0000    0.25959
231640.0000    0.48326
231680.0000    0.33485
231720.0000    0.46001
231760.0000    0.45939
231800.0000    0.42586
231840.0000    0.67281
231880.0000    0.32326
231920.0000    0.34065
231960.0000    0.22769
232000.0000    0.37014
232040.0000    0.30880
232080.0000    0.37938
232120.0000    0.67238
232160.0000    0.60816
232200.0000    0.37321
232240.0000    0.56092
232280.0000    0.60950
232320.0000    0.57403
232360.0000    0.34128
232400.0000    0.42482
232440.0000    0.37792
232480.0000    0.36948
232520.0000    0.34670
232560.0000    0.32133
232600.0000    0.30590
232640.0000    0.22127
232680.0000    0.14390
232720.0000    0.48047
232760.0000    0.38830
232800.0000    0.59081
232840.0000    0.33260
232880.0000    0.14288
232920.0000    0.17080
232960.0000    0.24119
233000.0000    0.32289
233040.0000    0.11732
233080.0000    0.20922
233120.0000    0.22050
233160.0000    0.29194
233200.0000    0.22721
233240.0000    0.11898
233280.0000    0.30762
233320.0000    0.53117
233360.0000    0.62081
233400.0000    0.68391
233440.0000    0.78326
233480.0000    0.41306
233520.0000    0.37977
233560.0000    0.05763
233600.0000    0.35834
233640.0000    0.49035
233680.0000    0.65048
233720.0000    0.37966
233760.0000    0.38002
233800.0000    0.25995
233840.0000    0.35270
233880.0000    0.29863
233920.0000    0.41230
233960.0000    0.30082
234000.0000    0.48425
234040.0000    0.41589
234080.0000    0.26941
234120.0000    0.24638
234160.0000    0.32909
234200.0000    0.30159
234240.0000    0.33664
234280.0000    0.29889
234320.0000    0.46715
234360.0000    0.29380
234400.0000    0.18834
234440.0000    0.36126
234480.0000    0.37773
234520.0000    0.29345
234560.0000    0.28021
234600.0000    0.42586
234640.0000    0.47636
234680.0000    0.35399
234720.0000    0.43489
234760.0000    0.38215
234800.0000    0.40981
234840.0000    0.49100
234880.0000    0.42257
234920.0000    0.30656
234960.0000    0.54456
235000.0000    0.36850
235040.0000    0.34677
235080.0000    0.59391
235120.0000    0.34890
235160.0000    0.40908
235200.0000    0.18962
235240.0000    0.22157
235280.0000    0.27564
235320.0000    0.36369
235360.0000    0.37026
235400.0000    0.39271
235440.0000   -0.04679
235480.0000   -0.24008
235520.0000   -0.08267
235560.0000   -0.16523
235600.0000   -0.26497
235640.0000    0.21624
235680.0000   -0.13213
235720.0000   -0.06861
235760.0000   -0.09292
235800.0000   -0.12933
235840.0000    0.04394
235880.0000    0.06849
235920.0000   -0.00342
235960.0000    0.10048
236000.0000    0.08075
236040.0000    0.08727
236080.0000   -0.28559
236120.0000    0.04157
236160.0000   -0.19081
236200.0000    0.08054
236240.0000   -0.04053
236280.0000    0.11845
236320.0000    0.02335
236360.0000   -0.12180
236400.0000   -0.03252
236440.0000   -0.21461
236480.0000   -0.33064
236520.0000   -0.25487
236560.0000   -0.50402
236600.0000   -0.49647
236640.0000   -0.28340
236680.0000   -0.75792
236720.0000   -0.51200
236760.0000   -0.37549
236800.0000   -0.10300
236840.0000   -0.05769
236880.0000   -0.07557
236920.0000   -0.10452
236960.0000   -0.55734
237000.0000   -0.10402
237040.0000    0.02676
237080.0000   -0.37730
237120.0000   -0.13830
237160.0000   -0.45350
237200.0000   -0.71379
237240.0000   -0.50401
237280.0000   -0.57657
237320.0000   -0.65140
237360.0000   -0.22872
237400.0000   -0.55809
237440.0000   -0.67335
237480.0000   -0.88054
237520.0000   -0.12466
237560.0000   -0.56829
237600.0000   -0.23631
237640.0000   -0.19467
237680.0000   -0.35466
237720.0000   -0.46020
237760.0000   -0.16953
237800.0000   -0.19582
237840.0000   -0.23611
237880.0000   -0.28978
237920.0000   -0.17753
237960.0000   -0.49724
238000.0000   -0.56712
238040.0000   -0.20195
238080.0000   -0.10846
238120.0000   -0.16783
238160.0000   -0.33967
238200.0000   -0.06540
238240.0000   -0.21909
238280.0000   -0.40944
238320.0000   -0.33925
238360.0000   -0.27756
238400.0000   -0.74253
238440.0000   -0.31132
238480.0000   -0.40474
238520.0000   -0.45812
238560.0000   -0.50387
238600.0000   -0.13171
238640.0000   -0.31382
238680.0000   -0.48167
238720.0000   -0.71468
238760.0000   -0.50236
238800.0000   -0.41837
238840.0000   -0.33254
238880.0000   -0.36684
238920.0000   -0.55738
238960.0000   -0.47429
239000.0000   -0.46411
239040.0000   -0.27714
239080.0000   -0.12982
239120.0000   -0.21683
239160.0000   -0.31829
239200.0000   -0.33327
239240.0000   -0.21238
239280.0000   -0.29434
239320.0000   -0.18257
239360.0000   -0.27163
239400.0000   -0.19324
239440.0000   -0.65338
239480.0000   -0.71272
239520.0000   -0.48490
239560.0000   -0.58345
239600.0000   -0.65181
239640.0000   -0.40365
239680.0000   -0.25205
239720.0000   -0.59663
239760.0000   -0.73586
239800.0000   -0.52178
239840.0000   -0.55008
239880.0000   -0.92556
239920.0000   -0.68137
239960.0000   -0.44258
240000.0000   -0.45704
240040.0000   -0.43431
240080.0000   -0.76211
240120.0000   -0.64536
240160.0000   -0.57269
240200.0000   -0.55710
240240.0000   -0.47667
240280.0000   -0.10036
240320.0000   -0.39962
240360.0000   -0.52952
240400.0000   -0.34669
240440.0000   -0.30248
240480.0000   -0.37125
240520.0000   -0.73711
240560.0000   -0.42923
240600.0000   -0.48072
240640.0000    0.02906
240680.0000   -0.16551
240720.0000   -0.10041
240760.0000   -0.09002
240800.0000   -0.35748
240840.0000   -0.06126
240880.0000   -0.16367
240920.0000   -0.25654
240960.0000   -0.26303
241000.0000   -0.48300
241040.0000   -0.16385
241080.0000   -0.15180
241120.0000   -0.44797
241160.0000    0.16058
241200.0000    0.25314
241240.0000    0.09382
241280.0000    0.39142
241320.0000    0.42830
241360.0000    0.20147
241400.0000    0.16611
241440.0000    0.28043
241480.0000    0.14214
241520.0000    0.37935
241560.0000    0.19898
241600.0000    0.33398
241640.0000    0.18188
241680.0000    0.12424
241720.0000    0.28374
241760.0000    0.27542
241800.0000    0.27408
241840.0000    0.24033
241880.0000    0.34572
241920.0000    0.25922
241960.0000    0.29168
242000.0000    0.16057
242040.0000    0.23374
242080.0000    0.28702
242120.0000    0.37283
242160.0000    0.16714
242200.0000   -0.24589
242240.0000   -0.14524
242280.0000   -0.07214
242320.0000   -0.41754
242360.0000   -0.28427
242400.0000   -0.27821
242440.0000   -0.69396
242480.0000   -0.52109
242520.0000   -0.17577
242560.0000   -0.12666
242600.0000   -0.35604
242640.0000   -0.33799
242680.0000   -0.09903
242720.0000   -0.26185
242760.0000   -0.14489
242800.0000   -0.04196
242840.0000   -0.40094
242880.0000   -0.23426
242920.0000   -0.12198
242960.0000   -0.16366
243000.0000   -0.00166
243040.0000    0.03224
243080.0000   -0.14780
243120.0000   -0.04287
243160.0000   -0.17352
243200.0000   -0.07150
243240.0000   -0.17113
243280.0000   -0.04765
243320.0000   -0.23621
243360.0000    0.24451
243400.0000    0.20006
243440.0000    0.22272
243480.0000    0.10748
243520.0000    0.08951
243560.0000   -0.51392
243600.0000    0.02724
243640.0000   -0.20893
243680.0000   -0.49245
243720.0000   -0.34453
243760.0000   -0.24266
243800.0000   -0.37322
243840.0000   -0.33584
243880.0000   -0.30811
243920.0000   -0.23376
243960.0000   -0.20790
244000.0000   -0.23847
244040.0000   -0.13764
244080.0000   -0.19114
244120.0000   -0.15827
244160.0000   -0.10456
244200.0000    0.06615
244240.0000   -0.05842
244280.0000    0.02867
244320.0000    0.03971
244360.0000    0.10711
244400.0000   -0.15438
244440.0000   -0.14421
244480.0000   -0.09463
244520.0000   -0.26992
244560.0000   -0.55334
244600.0000   -0.28362
244640.0000   -0.28590
244680.0000   -0.00594
244720.0000    0.07708
244760.0000   -0.02306
244800.0000   -0.20348
244840.0000   -0.00189
244880.0000   -0.19835
244920.0000   -0.76487
244960.0000   -0.19490
245000.0000    0.05522
245040.0000   -0.11911
245080.0000   -0.24222
245120.0000   -0.38712
245160.0000    0.04943
245200.0000   -0.02810
245240.0000    0.17345
245280.0000   -0.02076
245320.0000   -0.07986
245360.0000   -0.14046
245400.0000   -0.15810
245440.0000    0.15828
245480.0000   -0.17870
245520.0000   -0.05436
245560.0000   -0.30432
245600.0000   -0.20241
245640.0000   -0.10920
245680.0000    0.00209
245720.0000   -0.08122
245760.0000   -0.13384
245800.0000    0.00233
245840.0000   -0.26039
245880.0000   -0.32941
245920.0000    0.06854
245960.0000   -0.21009
246000.0000   -0.15896
246040.0000   -0.28704
246080.0000    0.06979
246120.0000    0.08864
246160.0000    0.12644
246200.0000   -0.27594
246240.0000   -0.02993
246280.0000    0.03900
246320.0000   -0.11781
246360.0000   -0.05061
246400.0000   -0.21137
246440.0000    0.11171
246480.0000    0.11420
246520.0000   -0.16855
246560.0000   -0.05326
246600.0000   -0.09121
246640.0000    0.35961
246680.0000    0.27325
246720.0000    0.42695
246760.0000    0.30360
246800.0000    0.41248
246840.0000    0.32787
246880.0000    0.41329
246920.0000    0.52131
246960.0000    0.64859
247000.0000    0.41048
247040.0000    0.44126
247080.0000    0.62736
247120.0000    0.55887
247160.0000    0.53539
247200.0000    0.43378
247240.0000    0.42751
247280.0000    0.24698
247320.0000    0.36024
247360.0000    0.40257
247400.0000    0.68879
247440.0000    0.40090
247480.0000    0.74797
247520.0000    0.67660
247560.0000    0.61849
247600.0000    0.74388
247640.0000    0.46047
247680.0000    0.52813
247720.0000    0.09727
247760.0000    0.07398
247800.0000    0.06410
247840.0000    0.48410
247880.0000    0.50361
247920.0000    0.47823
247960.0000    0.18342
248000.0000    0.29153
248040.0000    0.44731
248080.0000    0.51158
248120.0000    0.42383
248160.0000    0.51611
248200.0000    0.49046
248240.0000    0.56276
248280.0000    0.52819
248320.0000    0.60963
248360.0000    0.55076
248400.0000    0.51362
248440.0000    0.54835
248480.0000    0.42233
248520.0000    0.49291
248560.0000    0.52939
248600.0000    0.52343
248640.0000    0.53280
248680.0000    0.30845
248720.0000    0.40268
248760.0000    0.37631
248800.0000    0.53362
248840.0000    0.51067
248880.0000    0.40098
248920.0000    0.42732
248960.0000    0.28828
249000.0000    0.22490
249040.0000    0.25448
249080.0000    0.33715
249120.0000    0.42163
249160.0000    0.69218
249200.0000    0.33224
249240.0000    0.49727
249280.0000    0.15632
249320.0000    0.17664
249360.0000    0.41599
249400.0000    0.36469
249440.0000    0.39278
249480.0000    0.45135
249520.0000    0.66433
249560.0000    0.39551
249600.0000    0.29296
249640.0000    0.47902
249680.0000    0.47113
249720.0000    0.61686
249760.0000    0.03932
249800.0000    0.42141
249840.0000    0.31604
249880.0000    0.35248
249920.0000    0.31186
249960.0000    0.24132
250000.0000    0.40873
250040.0000    0.39782
250080.0000    0.51960
250120.0000    0.34431
250160.0000    0.29577
250200.0000    0.25512
250240.0000    0.47083
250280.0000    0.32502
250320.0000    0.32205
250360.0000    0.58373
250400.0000    0.30705
250440.0000    0.34241
250480.0000    0.60498
250520.0000    0.28903
250560.0000    0.19995
250600.0000    0.32489
250640.0000    0.24421
250680.0000    0.29333
250720.0000    0.46616
250760.0000    0.41065
250800.0000    0.34017
250840.0000    0.44321
250880.0000    0.36301
250920.0000    0.23818
250960.0000    0.23065
251000.0000    0.30558
251040.0000    0.29514
251080.0000    0.14910
251120.0000    0.06785
251160.0000    0.39493
251200.0000    0.41777
251240.0000    0.21163
251280.0000    0.14981
251320.0000    0.30886
251360.0000    0.47184
251400.0000    0.23237
251440.0000    0.51926
251480.0000    0.38089
251520.0000    0.40697
251560.0000    0.35825
251600.0000    0.35741
251640.0000    0.41234
251680.0000    0.48666
251720.0000    0.37734
251760.0000    0.44490
251800.0000    0.59069
251840.0000    0.23401
251880.0000    0.35976
251920.0000    0.37764
251960.0000    0.57661
252000.0000    0.49078
252040.0000    0.49458
252080.0000    0.41005
252120.0000    0.18969
252160.0000    0.61628
252200.0000    0.35646
252240.0000    0.33158
252280.0000    0.32642
252320.0000    0.40306
252360.0000    0.29202
252400.0000    0.23671
252440.0000    0.08888
252480.0000    0.29089
252520.0000    0.23989
252560.0000    0.35375
252600.0000    0.23725
252640.0000    0.62457
252680.0000    0.25991
252720.0000    0.34008
252760.0000    0.06320
252800.0000    0.43371
252840.0000    0.32267
252880.0000    0.52311
252920.0000    0.30592
252960.0000    0.30335
253000.0000    0.29308
253040.0000    0.12732
253080.0000    0.21909
253120.0000    0.23457
253160.0000    0.07006
253200.0000    0.49013
253240.0000    0.12761
253280.0000    0.55473
253320.0000    0.16458
253360.0000    0.36989
253400.0000    0.23001
253440.0000    0.51511
253480.0000    0.27556
253520.0000    0.24685
253560.0000    0.19539
253600.0000    0.30048
253640.0000    0.35973
253680.0000    0.31755
253720.0000    0.35038
253760.0000   -0.02526
253800.0000    0.35825
253840.0000    0.35287
253880.0000    0.43395
253920.0000    0.18920
253960.0000    0.43339
254000.0000    0.17342
254040.0000    0.37672
254080.0000    0.30171
254120.0000    0.31734
254160.0000    0.41490
254200.0000    0.44948
254240.0000    0.46577
254280.0000    0.29315
254320.0000    0.37864
254360.0000    0.36106
254400.0000    0.33716
254440.0000    0.12614
254480.0000    0.32314
254520.0000    0.30035
254560.0000    0.53200
254600.0000    0.19605
254640.0000    0.48785
254680.0000    0.50449
254720.0000    0.35324
254760.0000    0.16530
254800.0000    0.46817
254840.0000    0.50086
254880.0000    0.38761
254920.0000    0.49802
254960.0000    0.49227
255000.0000    0.42857
255040.0000    0.28949
255080.0000    0.57503
255120.0000    0.39363
255160.0000    0.49761
255200.0000    0.36707
255240.0000    0.33425
255280.0000    0.39824
255320.0000    0.49278
255360.0000    0.35481
255400.0000    0.31504
255440.0000    0.30236
255480.0000   -0.05041
255520.0000   -0.13503
255560.0000   -0.47728
255600.0000   -0.37883
255640.0000   -0.45032
255680.0000   -0.50207
255720.0000   -0.56295
255760.0000   -0.82604
255800.0000   -0.69193
255840.0000   -0.63766
255880.0000   -0.74156
255920.0000   -0.68498
255960.0000   -0.57341
256000.0000   -0.67040
256040.0000   -0.51849
256080.0000   -0.65558
256120.0000   -0.69594
256160.0000   -0.17562
256200.0000   -0.56654
256240.0000   -0.51612
256280.0000   -0.75818
256320.0000   -0.84153
256360.0000   -0.60710
256400.0000   -0.69363
256440.0000   -0.71896
256480.0000   -0.54560
256520.0000   -0.33112
256560.0000   -0.72890
256600.0000   -0.46352
256640.0000   -0.57290
256680.0000   -0.27577
256720.0000   -0.34459
256760.0000   -0.67335
256800.0000   -0.36500
256840.0000   -0.50165
256880.0000    0.10378
256920.0000   -0.43807
256960.0000   -0.24018
257000.0000   -0.00958
257040.0000   -0.30304
257080.0000   -0.30923
257120.0000   -0.51152
257160.0000   -0.18726
257200.0000   -0.05656
257240.0000   -0.23967
257280.0000   -0.16574
257320.0000   -0.23790
257360.0000   -0.33748
257400.0000   -0.11005
257440.0000   -0.38453
257480.0000   -0.27966
257520.0000   -0.19063
257560.0000   -0.28319
257600.0000   -0.19478
257640.0000   -0.50342
257680.0000   -0.37665
257720.0000   -0.52792
257760.0000   -0.08790
257800.0000   -0.07624
257840.0000    0.65840
257880.0000   -0.03601
257920.0000    0.09655
257960.0000    0.13453
258000.0000   -0.21223
258040.0000    0.05093
258080.0000    0.12781
258120.0000   -0.02470
258160.0000   -0.24933
258200.0000   -0.29331
258240.0000   -0.59567
258280.0000   -0.17031
258320.0000   -0.16502
258360.0000   -0.38576
258400.0000   -0.05303
258440.0000   -0.69872
258480.0000   -0.40932
258520.0000   -0.40079
258560.0000   -0.32718
258600.0000   -0.60766
258640.0000   -0.24621
258680.0000   -0.63360
258720.0000   -0.27149
258760.0000   -0.09034
258800.0000   -0.09347
258840.0000    0.30605
258880.0000    0.32751
258920.0000   -0.16432
258960.0000   -0.26717
259000.0000   -0.14425
259040.0000   -0.17011
259080.0000   -0.76433
259120.0000   -0.57784
259160.0000   -0.30462
259200.0000   -0.32810
259240.0000   -0.41309
259280.0000   -0.25097
259320.0000   -0.59818
259360.0000   -0.43724
259400.0000   -0.47602
259440.0000   -0.66294
259480.0000   -0.34984
259520.0000   -0.24098
259560.0000   -0.29754
259600.0000   -0.57497
259640.0000   -0.35704
259680.0000   -0.08558
259720.0000    0.08614
259760.0000   -0.01354
259800.0000    0.04557
259840.0000   -0.08771
259880.0000   -0.20287
259920.0000   -0.18465
259960.0000   -0.26470
260000.0000   -0.05930
260040.0000   -0.01061
260080.0000   -0.04730
260120.0000   -0.17814
260160.0000   -0.35058
260200.0000   -0.22629
260240.0000   -0.19946
260280.0000   -0.32491
260320.0000   -0.32856
260360.0000   -0.35377
260400.0000   -0.33831
260440.0000   -0.22236
260480.0000   -0.15526
260520.0000   -0.35196
260560.0000   -0.04283
260600.0000   -0.54561
260640.0000   -0.49472
260680.0000   -0.68391
260720.0000   -0.51133
260760.0000   -0.62651
260800.0000   -0.53884
260840.0000   -0.34522
260880.0000   -0.60754
260920.0000   -0.66902
260960.0000   -0.96379
261000.0000   -0.54266
261040.0000   -0.63060
261080.0000   -0.35726
261120.0000   -0.38512
261160.0000   -0.26860
261200.0000   -0.23482
261240.0000   -0.52485
261280.0000   -0.14886
261320.0000   -0.26708
261360.0000   -0.44905
261400.0000   -0.53476
261440.0000   -0.50434
261480.0000   -0.65232
261520.0000   -0.59723
261560.0000   -0.52670
261600.0000   -0.49600
261640.0000   -0.56108
261680.0000   -0.46756
261720.0000   -0.34134
261760.0000   -0.48036
261800.0000   -0.66784
261840.0000   -0.26026
261880.0000   -0.34184
261920.0000   -0.15847
261960.0000   -0.53580
262000.0000   -0.51094
262040.0000   -0.15283
262080.0000   -0.45805
262120.0000   -0.55847
262160.0000   -0.42638
262200.0000   -0.41806
262240.0000   -0.42148
262280.0000   -0.22773
262320.0000   -0.56797
262360.0000   -0.45769
262400.0000   -0.27217
262440.0000   -0.38789
262480.0000   -0.40982
262520.0000   -0.36151
262560.0000   -0.48621
262600.0000   -0.44165
262640.0000   -0.35780
262680.0000   -0.20729
262720.0000    0.01476
262760.0000    0.09446
262800.0000   -0.13599
262840.0000   -0.36615
262880.0000   -0.10093
262920.0000   -0.51429
262960.0000   -0.56028
263000.0000   -0.02064
263040.0000   -0.49711
263080.0000   -0.59670
263120.0000   -0.72335
263160.0000   -0.49967
263200.0000   -0.47492
263240.0000   -0.37938
263280.0000   -0.46339
263320.0000   -0.43947
263360.0000   -0.44738
263400.0000   -0.28648
263440.0000   -0.30170
263480.0000   -0.29610
263520.0000   -0.31803
263560.0000   -0.21593
263600.0000   -0.44587
263640.0000   -0.54013
263680.0000   -0.46091
263720.0000   -0.50634
263760.0000   -0.27905
263800.0000   -0.28115
263840.0000   -0.24571
263880.0000   -0.43459
263920.0000   -0.69747
263960.0000   -0.61744
264000.0000   -0.58891
264040.0000   -0.29718
264080.0000   -0.56928
264120.0000   -0.49254
264160.0000   -0.26773
264200.0000   -0.30464
264240.0000   -0.23224
264280.0000   -0.42303
264320.0000   -0.17711
264360.0000   -0.29038
264400.0000   -0.14701
264440.0000   -0.27034
264480.0000   -0.14816
264520.0000   -0.16804
264560.0000   -0.03304
264600.0000   -0.15765
264640.0000   -0.12777
264680.0000    0.00777
264720.0000   -0.11745
264760.0000   -0.39527
264800.0000   -0.19475
264840.0000   -0.22688
264880.0000   -0.30078
264920.0000   -0.11358
264960.0000   -0.08988
265000.0000   -0.10844
265040.0000   -0.24210
265080.0000   -0.20488
265120.0000   -0.11229
265160.0000   -0.05787
265200.0000   -0.05459
265240.0000   -0.28234
265280.0000   -0.59930
265320.0000   -0.43475
265360.0000   -0.55446
265400.0000   -0.60053
265440.0000   -0.75999
265480.0000   -0.20527
265520.0000   -0.67565
265560.0000   -0.37822
265600.0000   -0.18256
265640.0000   -0.30564
265680.0000   -0.43457
265720.0000   -0.39501
265760.0000   -0.11203
265800.0000    0.26821
265840.0000   -0.23520
265880.0000   -0.48962
265920.0000   -0.04930
265960.0000   -0.44502
266000.0000   -0.00654
266040.0000   -0.06458
266080.0000   -0.06288
266120.0000   -0.42254
266160.0000   -0.10875
266200.0000   -0.03375
266240.0000   -0.70121
266280.0000   -0.35304
266320.0000   -0.55014
266360.0000   -0.15872
266400.0000   -0.28898
266440.0000   -0.30372
266480.0000   -0.23350
266520.0000   -0.18044
266560.0000   -0.14562
266600.0000   -0.43995
266640.0000   -0.29585
266680.0000   -0.22156
266720.0000   -0.28929
266760.0000   -0.38257
266800.0000   -0.18330
266840.0000   -0.50352
266880.0000   -0.21428
266920.0000   -0.29827
266960.0000    0.19134
267000.0000   -0.18032
267040.0000   -0.41128
267080.0000   -0.57173
267120.0000   -0.30173
267160.0000   -0.08487
267200.0000   -0.38689
267240.0000   -0.30958
267280.0000   -0.51972
267320.0000   -0.43239
267360.0000   -0.25254
267400.0000   -0.48112
267440.0000   -0.43703
267480.0000   -0.69191
267520.0000   -0.66331
267560.0000   -0.49625
267600.0000   -0.74188
267640.0000   -0.54202
267680.0000   -0.39917
267720.0000   -0.59187
267760.0000   -0.62514
267800.0000   -0.37420
267840.0000   -0.26653
267880.0000   -0.34638
267920.0000    0.06300
267960.0000    0.28510
268000.0000    0.33530
268040.0000    0.29621
268080.0000    0.11237
268120.0000    0.30529
268160.0000    0.40196
268200.0000    0.27324
268240.0000    0.47416
268280.0000    0.28841
268320.0000    0.50118
268360.0000    0.50447
268400.0000    0.51224
268440.0000    0.14396
268480.0000    0.31800
268520.0000    0.11993
268560.0000    0.15408
268600.0000    0.32401
268640.0000    0.15754
268680.0000    0.32033
268720.0000    0.19437
268760.0000    0.09337
268800.0000    0.17133
268840.0000   -0.00174
268880.0000    0.26118
268920.0000    0.02839
268960.0000   -0.07890
269000.0000   -0.18953
269040.0000   -0.33876
269080.0000   -0.04171
269120.0000    0.08614
269160.0000    0.33334
269200.0000    0.34785
269240.0000    0.26293
269280.0000   -0.07553
269320.0000   -0.39308
269360.0000   -0.33673
269400.0000   -0.56890
269440.0000   -0.02469
269480.0000   -0.34184
269520.0000   -0.36922
269560.0000   -0.33065
269600.0000   -0.17991
269640.0000   -0.19257
269680.0000   -0.63597
269720.0000   -0.41342
269760.0000   -0.68127
269800.0000   -0.37179
269840.0000   -0.76727
269880.0000   -0.59962
269920.0000   -0.45655
269960.0000   -0.49000
270000.0000   -0.56807
270040.0000   -0.68580
270080.0000   -0.39410
270120.0000   -0.54532
270160.0000   -0.46223
270200.0000   -0.52142
270240.0000   -0.40181
270280.0000   -0.64755
270320.0000   -0.30981
270360.0000   -0.51728
270400.0000   -0.30025
270440.0000   -0.43060
270480.0000   -0.54597
270520.0000   -0.65961
270560.0000   -1.06237
270600.0000   -1.02944
270640.0000   -0.91585
270680.0000   -1.13430
270720.0000   -1.03529
270760.0000   -0.59402
270800.0000   -0.58622
270840.0000   -0.09310
270880.0000   -0.51131
270920.0000   -0.45847
270960.0000   -0.31543
271000.0000   -0.21576
271040.0000    0.07112
271080.0000   -0.10953
271120.0000   -0.39572
271160.0000   -0.37348
271200.0000    0.01459
271240.0000   -0.08204
271280.0000    0.07225
271320.0000    0.12070
271360.0000    0.32596
271400.0000    0.43415
271440.0000    0.39128
271480.0000    0.31230
271520.0000    0.22160
271560.0000    0.26303
271600.0000    0.24239
271640.0000    0.39524
271680.0000    0.25922
271720.0000    0.08288
271760.0000    0.32459
271800.0000    0.14635
271840.0000    0.32832
271880.0000    0.25194
271920.0000    0.19228
271960.0000    0.03040
272000.0000    0.04504
272040.0000    0.15312
272080.0000    0.08821
272120.0000    0.23111
272160.0000    0.24483
272200.0000    0.10922
272240.0000    0.38822
272280.0000    0.08945
272320.0000    0.19084
272360.0000   -0.01827
272400.0000    0.14041
272440.0000    0.27118
272480.0000    0.39936
272520.0000    0.11163
272560.0000    0.33359
272600.0000    0.60780
272640.0000    0.44905
272680.0000    0.29714
272720.0000    0.41910
272760.0000    0.39571
272800.0000    0.21286
272840.0000    0.30008
272880.0000    0.44829
272920.0000    0.37598
272960.0000    0.14065
273000.0000    0.11910
273040.0000    0.26026
273080.0000    0.32348
273120.0000    0.13991
273160.0000    0.43267
273200.0000    0.36891
273240.0000    0.20756
273280.0000    0.18379
273320.0000    0.45732
273360.0000    0.19663
273400.0000    0.44187
273440.0000    0.05006
273480.0000    0.10932
273520.0000    0.21462
273560.0000    0.02210
273600.0000    0.30145
273640.0000    0.22143
273680.0000    0.12039
273720.0000    0.35971
273760.0000    0.46081
273800.0000    0.17509
273840.0000    0.22677
273880.0000    0.23421
273920.0000    0.12824
273960.0000    0.30296
274000.0000    0.29942
274040.0000    0.21231
274080.0000    0.11265
274120.0000    0.25991
274160.0000    0.35210
274200.0000    0.31068
274240.0000    0.19330
274280.0000    0.08098
274320.0000    0.36615
274360.0000    0.15402
274400.0000    0.36375
274440.0000    0.38482
274480.0000    0.41642
274520.0000    0.38958
274560.0000    0.30665
274600.0000    0.28549
274640.0000    0.33487
274680.0000    0.53035
274720.0000    0.18362
274760.0000    0.41699
274800.0000    0.42305
274840.0000    0.20897
274880.0000    0.22125
274920.0000    0.49459
274960.0000    0.47735
275000.0000    0.32036
275040.0000    0.37408
275080.0000    0.32411
275120.0000    0.59692
275160.0000    0.37530
275200.0000    0.16639
275240.0000    0.39143
275280.0000    0.33761
275320.0000    0.35669
275360.0000    0.26032
275400.0000    0.22215
275440.0000    0.19858
275480.0000    0.55885
275520.0000    0.34237
275560.0000    0.19290
275600.0000    0.42932
275640.0000    0.29908
275680.0000    0.48455
275720.0000    0.60504
275760.0000    0.32792
275800.0000    0.00481
275840.0000    0.10743
275880.0000    0.27497
275920.0000    0.29775
275960.0000    0.56379
276000.0000    0.19409
276040.0000    0.31195
276080.0000    0.05385
276120.0000    0.16042
276160.0000    0.30770
276200.0000    0.14099
276240.0000   -0.04266
276280.0000    0.25502
276320.0000   -0.33306
276360.0000   -0.10686
276400.0000    0.56493
276440.0000    0.27016
276480.0000    0.13109
276520.0000    0.27877
276560.0000    0.18307
276600.0000    0.06814
276640.0000    0.19376
276680.0000    0.53105
276720.0000    0.25079
276760.0000    0.16358
276800.0000    0.52422
276840.0000    0.52076
276880.0000    0.53489
276920.0000    0.26915
276960.0000    0.20133
277000.0000    0.07403
277040.0000    0.35283
277080.0000    0.26583
277120.0000    0.22616
277160.0000    0.41718
277200.0000    0.12336
277240.0000    0.03750
277280.0000    0.15661
277320.0000    0.04746
277360.0000    0.22419
277400.0000    0.43613
277440.0000    0.28259
277480.0000    0.38803
277520.0000    0.30112
277560.0000    0.31547
277600.0000    0.38510
277640.0000    0.07034
277680.0000    0.57156
277720.0000    0.34459
277760.0000    0.31817
277800.0000    0.23564
277840.0000    0.26250
277880.0000    0.53567
277920.0000    0.37725
277960.0000    0.54742
278000.0000    0.44648
278040.0000    0.31155
278080.0000    0.41910
278120.0000    0.52363
278160.0000    0.38740
278200.0000   -0.05932
278240.0000   -0.13527
278280.0000   -0.67155
278320.0000   -0.59904
278360.0000    0.08921
278400.0000   -0.26400
278440.0000   -0.44445
278480.0000   -0.72692
278520.0000   -0.13967
278560.0000   -0.56632
278600.0000   -0.45123
278640.0000   -0.73250
278680.0000   -0.43201
278720.0000   -0.62423
278760.0000   -0.65296
278800.0000   -0.50196
278840.0000   -0.60164
278880.0000   -0.37547
278920.0000   -0.20431
278960.0000   -0.19180
279000.0000    0.16515
279040.0000   -0.02643
279080.0000   -0.21655
279120.0000   -0.14085
279160.0000    0.05048
279200.0000   -0.08415
279240.0000   -0.07381
279280.0000   -0.25298
279320.0000   -0.05273
279360.0000   -0.27229
279400.0000   -0.28328
279440.0000   -0.46127
279480.0000   -0.04348
279520.0000   -0.52744
279560.0000   -0.39887
279600.0000   -0.63165
279640.0000   -0.24195
279680.0000   -0.22606
279720.0000   -0.28018
279760.0000    0.19298
279800.0000   -0.01379
279840.0000   -0.12094
279880.0000   -0.11187
279920.0000    0.04101
279960.0000   -0.18797
280000.0000   -0.11605
280040.0000    0.00514
280080.0000   -0.13485
280120.0000   -0.20049
280160.0000    0.10221
280200.0000    0.15292
280240.0000    0.53451
280280.0000    0.46879
280320.0000    0.39696
280360.0000    0.42643
280400.0000    0.56572
280440.0000    0.62998
280480.0000    0.37843
280520.0000    0.18467
280560.0000   -0.14984
280600.0000    0.03407
280640.0000    0.17056
280680.0000   -0.45049
280720.0000   -0.33103
280760.0000   -0.41417
280800.0000   -0.17057
280840.0000   -0.36556
280880.0000   -0.58626
280920.0000   -0.20263
280960.0000    0.10976
281000.0000    0.01132
281040.0000   -0.18874
281080.0000   -0.18323
281120.0000   -0.26203
281160.0000   -0.20756
281200.0000   -0.29343
281240.0000   -0.27405
281280.0000   -0.15573
281320.0000   -0.26539
281360.0000   -0.24854
281400.0000    0.15287
281440.0000   -0.37421
281480.0000   -0.00898
281520.0000   -0.30733
281560.0000   -0.26050
281600.0000   -0.10634
281640.0000   -0.00232
281680.0000   -0.02833
281720.0000   -0.14046
281760.0000   -0.23152
281800.0000   -0.03407
281840.0000   -0.11511
281880.0000   -0.17106
281920.0000   -0.33838
281960.0000   -0.08795
282000.0000   -0.05829
282040.0000   -0.01132
282080.0000   -0.05602
282120.0000   -0.26097
282160.0000   -0.27138
282200.0000   -0.17920
282240.0000   -0.31541
282280.0000   -0.02446
282320.0000   -0.21419
282360.0000   -0.32925
282400.0000   -0.35362
282440.0000   -0.19147
282480.0000   -0.25247
282520.0000   -0.14854
282560.0000   -0.36552
282600.0000   -0.13412
282640.0000   -0.35263
282680.0000   -0.32042
282720.0000   -0.34353
282760.0000    0.02475
282800.0000   -0.14159
282840.0000   -0.26359
282880.0000   -0.36005
282920.0000   -0.50572
282960.0000   -0.57962
283000.0000   -0.12330
283040.0000   -0.28855
283080.0000    0.16641
283120.0000   -0.37936
283160.0000   -0.02984
283200.0000   -0.10078
283240.0000    0.01952
283280.0000    0.05858
283320.0000   -0.48540
283360.0000   -0.57232
283400.0000   -0.58388
283440.0000   -0.48421
283480.0000   -0.30670
283520.0000    0.00555
283560.0000   -0.03923
283600.0000   -0.09557
283640.0000   -0.05973
283680.0000   -0.12434
283720.0000   -0.09049
283760.0000   -0.33791
283800.0000   -0.38601
283840.0000   -0.19515
283880.0000   -0.36987
283920.0000   -0.58540
283960.0000   -0.75113
284000.0000   -0.41774
284040.0000   -0.59448
284080.0000   -0.42961
284120.0000   -0.64852
284160.0000   -0.56255
284200.0000   -0.46125
284240.0000   -0.51053
284280.0000   -0.55337
284320.0000   -0.20244
284360.0000   -0.44594
284400.0000   -0.39030
284440.0000   -0.44259
284480.0000   -0.30177
284520.0000   -0.42606
284560.0000   -0.37849
284600.0000   -0.29047
284640.0000   -0.08408
284680.0000   -0.20979
284720.0000   -0.24985
284760.0000   -0.28305
284800.0000   -0.21058
284840.0000   -0.16117
284880.0000   -0.16770
284920.0000    0.01964
284960.0000   -0.09227
285000.0000   -0.23482
285040.0000   -0.22360
285080.0000   -0.10795
285120.0000   -0.22543
285160.0000   -0.38877
285200.0000   -0.29205
285240.0000   -0.10463
285280.0000   -0.10395
285320.0000    0.00027
285360.0000   -0.12463
285400.0000   -0.22203
285440.0000   -0.31317
285480.0000   -0.06247
285520.0000   -0.20734
285560.0000   -0.35554
285600.0000   -0.12895
285640.0000   -0.25204
285680.0000   -0.60902
285720.0000   -0.16241
285760.0000   -0.09845
285800.0000   -0.01104
285840.0000   -0.22194
285880.0000    0.01240
285920.0000   -0.25849
285960.0000   -0.26060
286000.0000   -0.19092
286040.0000   -0.36074
286080.0000   -0.10934
286120.0000   -0.21979
286160.0000    0.04820
286200.0000   -0.34024
286240.0000   -0.24001
286280.0000    0.02839
286320.0000    0.05445
286360.0000    0.01255
286400.0000    0.02616
286440.0000   -0.18023
286480.0000    0.02678
286520.0000   -0.12606
286560.0000   -0.09603
286600.0000   -0.25104
286640.0000   -0.06642
286680.0000   -0.07214
286720.0000    0.01549
286760.0000   -0.29024
286800.0000    0.00220
286840.0000   -0.15334
286880.0000   -0.34815
286920.0000   -0.22497
286960.0000   -0.09744
287000.0000   -0.30935
287040.0000   -0.01446
287080.0000   -0.18984
287120.0000   -0.10397
287160.0000   -0.47199
287200.0000   -0.31462
287240.0000   -0.11194
287280.0000   -0.20888
287320.0000   -0.00599
287360.0000   -0.20224
287400.0000   -0.21291
287440.0000    0.06519
287480.0000   -0.28142
287520.0000   -0.23646
287560.0000   -0.46734
287600.0000   -0.19361
287640.0000    0.03745
287680.0000    0.08888
287720.0000   -0.17871
287760.0000   -0.25284
287800.0000   -0.05524
287840.0000   -0.38958
287880.0000   -0.17037
287920.0000   -0.22087
287960.0000   -0.20674
288000.0000   -0.15968
288040.0000   -0.17900
288080.0000   -0.32979
288120.0000    0.03465
288160.0000   -0.15813
288200.0000   -0.09919
288240.0000   -0.12417
288280.0000   -0.13853
288320.0000   -0.12672
288360.0000   -0.15752
288400.0000   -0.20904
288440.0000   -0.01887
288480.0000    0.00510
288520.0000    0.02413
288560.0000   -0.03604
288600.0000    0.06967
288640.0000   -0.13777
288680.0000    0.00466
288720.0000   -0.07313
288760.0000    0.18089
288800.0000   -0.27315
288840.0000   -0.12534
288880.0000    0.01335
288920.0000   -0.07576
288960.0000    0.13744
289000.0000    0.02530
289040.0000   -0.10405
289080.0000    0.15098
289120.0000   -0.00140
289160.0000    0.01081
289200.0000   -0.03067
289240.0000    0.04807
289280.0000    0.05743
289320.0000    0.41120
289360.0000    0.22083
289400.0000    0.08670
289440.0000    0.21671
289480.0000    0.23091
289520.0000    0.21365
289560.0000    0.23356
289600.0000    0.27727
289640.0000    0.48773
289680.0000    0.22111
289720.0000    0.30609
289760.0000    0.20675
289800.0000   -0.33809
289840.0000   -0.15926
289880.0000    0.22240
289920.0000    0.04561
289960.0000    0.12965
290000.0000   -0.25293
290040.0000   -0.07449
290080.0000   -0.14349
290120.0000   -0.25202
290160.0000   -0.10216
290200.0000   -0.21566
290240.0000   -0.04167
290280.0000    0.07907
290320.0000   -0.19088
290360.0000   -0.38279
290400.0000   -0.10244
290440.0000   -0.15346
290480.0000    0.16597
290520.0000    0.25238
290560.0000    0.28743
290600.0000    0.12950
290640.0000    0.32942
290680.0000    0.17473
290720.0000    0.34650
290760.0000    0.17082
290800.0000    0.24015
290840.0000    0.28782
290880.0000    0.37640
290920.0000    0.51297
290960.0000    0.16182
291000.0000    0.27165
291040.0000    0.18911
291080.0000    0.15238
291120.0000    0.31316
291160.0000    0.27056
291200.0000    0.17215
291240.0000    0.10608
291280.0000    0.14496
291320.0000    0.03775
291360.0000    0.04708
291400.0000    0.18368
291440.0000    0.24533
291480.0000    0.18028
291520.0000    0.31652
291560.0000    0.28720
291600.0000    0.12774
291640.0000    0.10126
291680.0000    0.00443
291720.0000   -0.02882
291760.0000   -0.04174
291800.0000    0.22348
291840.0000    0.12870
291880.0000    0.18304
291920.0000    0.11737
291960.0000   -0.08757
292000.0000   -0.01917
292040.0000    0.03719
292080.0000   -0.09447
292120.0000   -0.11292
292160.0000   -0.01175
292200.0000   -0.15446
292240.0000   -0.27518
292280.0000   -0.34472
292320.0000   -0.16734
292360.0000   -0.11799
292400.0000   -0.05547
292440.0000   -0.30665
292480.0000   -0.03834
292520.0000   -0.07780
292560.0000   -0.08480
292600.0000   -0.15182
292640.0000   -0.10108
292680.0000   -0.19047
292720.0000    0.07863
292760.0000    0.07306
292800.0000   -0.25427
292840.0000   -0.18363
292880.0000    0.11394
292920.0000   -0.14182
292960.0000   -0.32940
293000.0000    0.03824
293040.0000   -0.30159
293080.0000   -0.23857
293120.0000   -0.36960
293160.0000   -0.33415
293200.0000   -0.19580
293240.0000   -0.25443
293280.0000   -0.16757
293320.0000   -0.16208
293360.0000    0.05538
293400.0000   -0.42637
293440.0000   -0.20389
293480.0000   -0.21479
293520.0000   -0.22948
293560.0000   -0.27409
293600.0000   -0.18353
293640.0000   -0.34827
293680.0000   -0.13248
293720.0000   -0.21533
293760.0000   -0.30900
293800.0000   -0.11087
293840.0000   -0.15330
293880.0000   -0.05179
293920.0000   -0.13258
293960.0000   -0.25939
294000.0000   -0.32655
294040.0000   -0.21109
294080.0000    0.00917
294120.0000   -0.00971
294160.0000   -0.03592
294200.0000    0.04588
294240.0000    0.15528
294280.0000   -0.13907
294320.0000    0.01064
294360.0000    0.08818
294400.0000   -0.10162
294440.0000   -0.08945
294480.0000   -0.01411
294520.0000   -0.13728
294560.0000   -0.24534
294600.0000   -0.03743
294640.0000    0.05265
294680.0000   -0.26362
294720.0000   -0.36696
294760.0000   -0.39905
294800.0000   -0.19866
294840.0000   -0.31114
294880.0000   -0.32701
294920.0000   -0.23980
294960.0000   -0.33924
295000.0000   -0.27016
295040.0000    0.00252
295080.0000   -0.16896
295120.0000   -0.00207
295160.0000   -0.18100
295200.0000   -0.11460
295240.0000   -0.21378
295280.0000   -0.11898
295320.0000   -0.06177
295360.0000   -0.10779
295400.0000   -0.21365
295440.0000    0.10693
295480.0000    0.02032
295520.0000   -0.01062
295560.0000   -0.12558
295600.0000   -0.09713
295640.0000   -0.16433
295680.0000   -0.00181
295720.0000   -0.10148
295760.0000   -0.07782
295800.0000    0.01816
295840.0000   -0.13519
295880.0000   -0.10083
295920.0000    0.08673
295960.0000   -0.16783
296000.0000   -0.49107
296040.0000   -0.15792
296080.0000   -0.26944
296120.0000   -0.36409
296160.0000   -0.26840
296200.0000   -0.28857
296240.0000   -0.32023
296280.0000   -0.18885
296320.0000    0.06664
296360.0000   -0.08258
296400.0000   -0.20221
296440.0000    0.10902
296480.0000   -0.11377
296520.0000   -0.20432
296560.0000    0.06250
296600.0000   -0.10124
296640.0000   -0.20270
296680.0000   -0.17912
296720.0000   -0.17211
296760.0000   -0.00373
296800.0000   -0.11915
296840.0000   -0.00833
296880.0000   -0.03885
296920.0000    0.08568
296960.0000    0.09498
297000.0000    0.02752
297040.0000   -0.23555
297080.0000   -0.26011
297120.0000   -0.45709
297160.0000   -0.55010
297200.0000   -0.34285
297240.0000   -0.09212
297280.0000    0.01924
297320.0000   -0.15638
297360.0000   -0.28432
297400.0000   -0.23418
297440.0000   -0.51746
297480.0000   -0.45755
297520.0000   -0.24601
297560.0000   -0.33110
297600.0000   -0.26733
297640.0000   -0.16721
297680.0000    0.02122
297720.0000   -0.12484
297760.0000    0.09337
297800.0000   -0.20168
297840.0000   -0.00687
297880.0000   -0.31155
297920.0000    0.13780
297960.0000    0.08420
298000.0000    0.00012
298040.0000    0.05450
298080.0000    0.22320
298120.0000    0.37582
298160.0000    0.00725
298200.0000    0.03512
298240.0000    0.35036
298280.0000    0.25249
298320.0000    0.41500
298360.0000    0.25096
298400.0000    0.28495
298440.0000    0.25976
298480.0000    0.28485
298520.0000   -0.00496
298560.0000    0.35858
298600.0000    0.37926
298640.0000    0.41439
298680.0000    0.35639
298720.0000    0.03188
298760.0000    0.49125
298800.0000    0.51784
298840.0000    0.43105
298880.0000    0.46750
298920.0000    0.36197
298960.0000    0.40225
299000.0000    0.38550
299040.0000    0.40531
299080.0000    0.25639
299120.0000    0.43984
299160.0000    0.43507
299200.0000    0.46651
299240.0000    0.28624
299280.0000    0.53674
299320.0000    0.56794
299360.0000    0.35537
299400.0000    0.68499
299440.0000    0.37035
299480.0000    0.51692
299520.0000    0.70770
299560.0000    0.49120
299600.0000    0.44321
299640.0000    0.48272
299680.0000    0.41783
299720.0000    0.11848
299760.0000    0.27630
299800.0000   -0.12932
299840.0000    0.12431
299880.0000   -0.18125
299920.0000    0.19255
299960.0000   -0.12976
300000.0000   -0.00158
300040.0000   -0.12407
300080.0000    0.11627
300120.0000    0.13105
300160.0000    0.03939
300200.0000   -0.42745
300240.0000   -0.58789
300280.0000   -0.53527
300320.0000   -0.41866
300360.0000   -0.40311
300400.0000   -0.56447
300440.0000   -0.48672
300480.0000   -0.64994
300520.0000   -0.58342
300560.0000   -0.25743
300600.0000   -0.55431
300640.0000   -0.55340
300680.0000   -0.21613
300720.0000   -0.20005
300760.0000   -0.21686
300800.0000   -0.27749
300840.0000   -0.31781
300880.0000   -0.45161
300920.0000   -0.41913
300960.0000   -0.30550
301000.0000   -0.38333
301040.0000    0.02618
301080.0000   -0.43035
301120.0000   -0.09693
301160.0000   -0.43191
301200.0000   -0.56236
301240.0000   -0.69056
301280.0000   -0.21910
301320.0000   -0.53830
301360.0000   -0.61320
301400.0000   -0.80127
301440.0000   -0.61517
301480.0000   -0.83053
301520.0000   -0.66146
301560.0000   -0.87701
301600.0000   -0.69845
301640.0000   -0.97924
301680.0000   -0.81158
301720.0000   -0.27425
301760.0000   -0.32615
301800.0000    0.03286
301840.0000    0.02917
301880.0000   -0.38440
301920.0000   -0.28335
301960.0000   -0.47176
302000.0000   -0.51017
302040.0000   -0.50310
302080.0000   -0.44667
302120.0000   -0.48408
302160.0000   -0.50027
302200.0000   -0.38086
302240.0000    0.22135
302280.0000    0.34687
302320.0000    0.08262
302360.0000    0.06652
302400.0000    0.21420
302440.0000    0.22035
302480.0000    0.12511
302520.0000    0.19768
302560.0000    0.39856
302600.0000    0.28170
302640.0000    0.31001
302680.0000    0.13320
302720.0000   -0.14047
302760.0000    0.30873
302800.0000    0.02373
302840.0000   -0.31616
302880.0000   -0.17368
302920.0000    0.03450
302960.0000   -0.10682
303000.0000    0.06913
303040.0000   -0.04204
303080.0000    0.41184
303120.0000    0.29633
303160.0000    0.38559
303200.0000    0.30721
303240.0000   -0.02145
303280.0000    0.11787
303320.0000    0.45304
303360.0000    0.36030
303400.0000    0.35663
303440.0000    0.36758
303480.0000    0.33875
303520.0000    0.30498
303560.0000    0.40984
303600.0000    0.44816
303640.0000    0.58872
303680.0000    0.31084
303720.0000    0.77792
303760.0000    0.54750
303800.0000    0.36739
303840.0000    0.23774
303880.0000    0.56577
303920.0000    0.56020
303960.0000    0.43151
304000.0000    0.43729
304040.0000    0.02724
304080.0000    0.21488
304120.0000   -0.10001
304160.0000   -0.07671
304200.0000    0.09941
304240.0000   -0.11137
304280.0000    0.11247
304320.0000    0.00551
304360.0000   -0.06078
304400.0000   -0.13647
304440.0000    0.13097
304480.0000    0.25894
304520.0000    0.25919
304560.0000    0.33706
304600.0000    0.14686
304640.0000    0.30994
304680.0000    0.00808
304720.0000    0.15316
304760.0000   -0.03342
304800.0000   -0.18800
304840.0000   -0.17231
304880.0000   -0.09700
304920.0000    0.14343
304960.0000    0.10407
305000.0000    0.10780
305040.0000    0.38383
305080.0000    0.23203
305120.0000   -0.05715
305160.0000    0.10546
305200.0000    0.56356
305240.0000    0.44458
305280.0000    0.53836
305320.0000    0.50930
305360.0000    0.40086
305400.0000    0.43331
305440.0000    0.40487
305480.0000    0.46634
305520.0000    0.26705
305560.0000    0.45797
305600.0000    0.50241
305640.0000    0.51192
305680.0000    0.50014
305720.0000    0.27881
305760.0000    0.33976
305800.0000    0.26766
305840.0000    0.36195
305880.0000    0.07032
305920.0000    0.38423
305960.0000    0.37614
306000.0000    0.41264
306040.0000    0.41562
306080.0000    0.31941
306120.0000    0.51165
306160.0000    0.34487
306200.0000    0.72182
306240.0000    0.71072
306280.0000    0.54220
306320.0000    0.56897
306360.0000    0.41998
306400.0000    0.50800
306440.0000    0.42801
306480.0000    0.36603
306520.0000    0.42000
306560.0000    0.43617
306600.0000    0.36094
306640.0000    0.71997
306680.0000    0.59420
306720.0000    0.65869
306760.0000    0.49079
306800.0000    0.68708
306840.0000    0.45036
306880.0000    0.42664
306920.0000    0.57566
306960.0000    0.42938
307000.0000    0.36310
307040.0000    0.51906
307080.0000    0.52549
307120.0000    0.52584
307160.0000    0.62888
307200.0000    0.66354
307240.0000    0.64556
307280.0000    0.57673
307320.0000    0.56056
307360.0000    0.43459
307400.0000    0.36344
307440.0000    0.57409
307480.0000    0.58860
307520.0000    0.80900
307560.0000    0.74043
307600.0000    0.32551
307640.0000    0.61879
307680.0000    0.33280
307720.0000    0.55969
307760.0000    0.29623
307800.0000    0.19879
307840.0000    0.39203
307880.0000    0.41329
307920.0000    0.46337
307960.0000    0.14633
308000.0000    0.27308
308040.0000    0.15425
308080.0000    0.46026
308120.0000    0.27734
308160.0000    0.27119
308200.0000    0.18394
308240.0000    0.29212
308280.0000    0.25031
308320.0000    0.41486
308360.0000    0.46530
308400.0000    0.34557
308440.0000    0.25003
308480.0000    0.36844
308520.0000    0.36281
308560.0000    0.27357
308600.0000    0.29228
308640.0000    0.05121
308680.0000    0.09372
308720.0000    0.19525
308760.0000    0.31568
308800.0000    0.48915
308840.0000    0.34758
308880.0000    0.17718
308920.0000    0.32438
308960.0000    0.28408
309000.0000    0.35074
309040.0000    0.29059
309080.0000    0.46897
309120.0000    0.41427
309160.0000    0.34048
309200.0000    0.31006
309240.0000    0.06561
309280.0000    0.28604
309320.0000    0.36007
309360.0000    0.03198
309400.0000    0.16294
309440.0000    0.22789
309480.0000    0.30723
309520.0000    0.34881
309560.0000    0.28957
309600.0000    0.21648
309640.0000    0.13659
309680.0000    0.28697
309720.0000    0.07171
309760.0000   -0.05145
309800.0000    0.24855
309840.0000   -0.07632
309880.0000    0.23536
309920.0000    0.20862
309960.0000    0.10688
310000.0000    0.31984
310040.0000    0.13390
310080.0000    0.27787
310120.0000    0.15052
310160.0000    0.16931
310200.0000    0.19769
310240.0000    0.34258
310280.0000    0.14658
310320.0000    0.26826
310360.0000    0.48328
310400.0000    0.38271
310440.0000    0.08480
310480.0000    0.25908
310520.0000    0.01823
310560.0000    0.23739
310600.0000    0.15539
310640.0000   -0.10504
310680.0000   -0.07521
310720.0000   -0.56278
310760.0000   -0.49292
310800.0000   -0.23739
310840.0000   -0.66199
310880.0000   -0.41875
310920.0000   -0.43210
310960.0000   -0.01695
311000.0000   -0.06602
311040.0000   -0.06574
311080.0000    0.07033
311120.0000    0.04703
311160.0000   -0.08507
311200.0000    0.03078
311240.0000    0.13009
311280.0000   -0.00293
311320.0000   -0.12467
311360.0000    0.00882
311400.0000    0.07510
311440.0000   -0.10067
311480.0000   -0.27274
311520.0000   -0.37325
311560.0000   -0.45957
311600.0000   -0.22448
311640.0000   -0.04356
311680.0000   -0.13800
311720.0000   -0.22791
311760.0000   -0.29502
311800.0000   -0.01527
311840.0000   -0.16556
311880.0000   -0.05783
311920.0000   -0.25885
311960.0000   -0.61117
312000.0000   -1.05776
312040.0000   -0.57893
312080.0000   -0.49006
312120.0000   -0.31954
312160.0000   -0.71225
312200.0000   -0.40394
312240.0000   -0.47523
312280.0000   -0.01542
312320.0000   -0.35405
312360.0000   -0.26855
312400.0000   -0.39497
312440.0000   -0.36689
312480.0000   -0.49735
312520.0000   -0.65356
312560.0000   -0.54659
312600.0000   -0.76114
312640.0000   -0.36808
312680.0000   -0.13967
312720.0000   -0.40879
312760.0000   -0.59658
312800.0000   -0.34682
312840.0000   -0.33117
312880.0000   -0.33042
312920.0000   -0.51957
312960.0000   -0.75071
313000.0000   -0.60759
313040.0000   -0.20443
313080.0000   -0.30014
313120.0000   -0.70456
313160.0000   -0.33970
313200.0000   -0.37561
313240.0000   -0.48590
313280.0000   -0.34352
313320.0000   -0.62999
313360.0000   -0.56131
313400.0000   -0.21406
313440.0000   -0.43587
313480.0000   -0.50072
313520.0000   -0.47267
313560.0000   -0.72412
313600.0000   -0.34002
313640.0000   -0.70719
313680.0000   -0.47348
313720.0000   -0.44347
313760.0000   -0.19140
313800.0000   -0.39158
313840.0000   -0.51829
313880.0000   -0.13968
313920.0000   -0.45962
313960.0000   -0.50218
314000.0000   -0.35356
314040.0000   -0.00831
314080.0000   -0.49393
314120.0000   -0.06138
314160.0000   -0.36701
314200.0000   -0.15405
314240.0000   -0.39700
314280.0000   -0.43376
314320.0000   -0.54105
314360.0000    0.03806
314400.0000    0.08204
314440.0000   -0.23452
314480.0000   -0.13034
314520.0000   -0.61779
314560.0000   -0.45820
314600.0000   -0.44142
314640.0000   -0.51338
314680.0000   -0.60581
314720.0000   -0.33064
314760.0000   -0.14581
314800.0000   -0.14277
314840.0000   -0.34801
314880.0000   -0.14413
314920.0000   -0.04647
314960.0000   -0.06026
315000.0000   -0.16591
315040.0000   -0.05016
315080.0000    0.07321
315120.0000   -0.19132
315160.0000   -0.29295
315200.0000   -0.23979
315240.0000   -0.17824
315280.0000   -0.31662
315320.0000   -0.20970
315360.0000   -0.31423
315400.0000   -0.39628
315440.0000   -0.08542
315480.0000   -0.20242
315520.0000   -0.21647
315560.0000   -0.22025
315600.0000   -0.40744
315640.0000   -0.10666
315680.0000    0.01588
315720.0000   -0.56247
315760.0000   -0.15892
315800.0000   -0.17846
315840.0000   -0.29369
315880.0000   -0.10565
315920.0000   -0.46887
315960.0000   -0.36001
316000.0000   -0.27771
316040.0000   -0.11857
316080.0000   -0.28914
316120.0000   -0.24406
316160.0000   -0.45299
316200.0000   -0.71135
316240.0000   -0.55425
316280.0000   -0.47724
316320.0000   -0.17622
316360.0000   -0.28137
316400.0000   -0.25059
316440.0000   -0.29145
316480.0000   -0.29015
316520.0000   -0.21896
316560.0000   -0.36422
316600.0000   -0.50056
316640.0000   -0.45947
316680.0000   -0.31535
316720.0000   -0.25794
316760.0000   -0.26322
316800.0000   -0.70377
316840.0000   -0.61864
316880.0000   -0.68876
316920.0000   -0.42330
316960.0000   -0.31613
317000.0000   -0.15783
317040.0000   -0.17890
317080.0000   -0.20413
317120.0000   -0.29607
317160.0000   -0.11025
317200.0000   -0.26740
317240.0000   -0.30378
317280.0000   -0.25020
317320.0000   -0.34244
317360.0000   -0.14571
317400.0000   -0.50249
317440.0000   -0.24217
317480.0000   -0.43971
317520.0000   -0.35753
317560.0000   -0.13786
317600.0000    0.07065
317640.0000   -0.20391
317680.0000   -0.33668
317720.0000   -0.08387
317760.0000   -0.43847
317800.0000   -0.48450
317840.0000   -0.48252
317880.0000   -0.62301
317920.0000   -0.35522
317960.0000   -0.26057
318000.0000   -0.23751
318040.0000   -0.40322
318080.0000   -0.36819
318120.0000   -0.36363
318160.0000   -0.39857
318200.0000   -0.35942
318240.0000   -0.61926
318280.0000   -0.54199
318320.0000   -0.25324
318360.0000   -0.32287
318400.0000   -0.46027
318440.0000   -0.17910
318480.0000   -0.37175
318520.0000   -0.25222
318560.0000   -0.24877
318600.0000   -0.31235
318640.0000   -0.30225
318680.0000   -0.26642
318720.0000   -0.43409
318760.0000   -0.35607
318800.0000   -0.22154
318840.0000   -0.44625
318880.0000   -0.49896
318920.0000   -0.50105
318960.0000   -0.32606
319000.0000   -0.56327
319040.0000   -0.80327
319080.0000   -0.74760
319120.0000   -0.66426
319160.0000   -0.58478
319200.0000   -0.65120
319240.0000   -0.23773
319280.0000   -0.44804
319320.0000   -0.44046
319360.0000   -0.62720
319400.0000   -0.38616
319440.0000   -0.66574
319480.0000   -0.48461
319520.0000   -0.19680
319560.0000   -0.37266
319600.0000   -0.28950
319640.0000   -0.08351
319680.0000   -0.47552
319720.0000   -0.58221
319760.0000   -0.43968
319800.0000   -0.45052
319840.0000   -0.42851
319880.0000   -0.45842
319920.0000   -0.12754
319960.0000    0.05190
320000.0000    0.01157
320040.0000    0.21971
320080.0000    0.28250
320120.0000   -0.33418
320160.0000   -0.05618
320200.0000    0.00381
320240.0000    0.15480
320280.0000   -0.05106
320320.0000   -0.11754
320360.0000   -0.31707
320400.0000   -0.23877
320440.0000   -0.28362
320480.0000    0.12986
320520.0000   -0.02714
320560.0000   -0.39570
320600.0000   -0.37267
320640.0000   -0.58469
320680.0000   -0.79643
320720.0000   -0.62057
320760.0000   -0.50591
320800.0000   -0.58110
320840.0000   -0.16144
320880.0000   -0.18209
320920.0000   -0.49769
320960.0000   -0.13752
321000.0000   -0.32759
321040.0000   -0.53916
321080.0000   -0.50591
321120.0000   -0.31319
321160.0000   -0.65910
321200.0000   -0.66123
321240.0000   -0.55707
321280.0000   -0.24221
321320.0000   -0.23870
321360.0000   -0.71571
321400.0000   -0.57327
321440.0000   -0.65241
321480.0000   -0.56291
321520.0000   -0.50408
321560.0000   -0.55902
321600.0000   -0.68218
321640.0000   -0.67297
321680.0000   -0.44414
321720.0000   -0.52193
321760.0000   -0.47355
321800.0000   -0.51074
321840.0000   -0.63091
321880.0000   -0.70818
321920.0000   -0.63710
321960.0000   -0.41792
322000.0000   -0.59149
322040.0000   -0.77905
322080.0000   -0.65186
322120.0000   -0.52601
322160.0000   -0.85570
322200.0000   -0.70753
322240.0000   -0.55617
322280.0000   -0.74704
322320.0000   -0.69598
322360.0000   -0.84140
322400.0000   -1.00008
322440.0000   -0.64715
322480.0000   -0.73021
322520.0000   -0.45919
322560.0000   -0.65921
322600.0000   -0.50048
322640.0000   -0.76089
322680.0000   -0.67436
322720.0000   -0.68248
322760.0000   -0.41704
322800.0000   -0.58607
322840.0000   -0.35842
322880.0000   -0.33100
322920.0000   -0.63783
322960.0000   -0.76359
323000.0000   -0.36253
323040.0000   -0.17221
323080.0000   -0.20350
323120.0000   -0.15933
323160.0000   -0.29142
323200.0000   -0.04166
323240.0000   -0.10690
323280.0000   -0.28514
323320.0000   -0.24075
323360.0000   -0.32649
323400.0000   -0.48589
323440.0000   -0.52171
323480.0000   -0.47682
323520.0000   -0.71626
323560.0000   -0.85105
323600.0000   -0.64797
323640.0000   -0.87580
323680.0000   -0.74362
323720.0000   -0.60890
323760.0000   -1.16830
323800.0000   -0.81934
323840.0000   -1.10511
323880.0000   -0.71398
323920.0000   -0.88842
323960.0000   -0.72180
324000.0000   -0.89102
324040.0000   -0.95546
324080.0000   -0.88306
324120.0000   -0.76922
324160.0000   -0.88830
324200.0000   -0.70957
324240.0000   -1.08106
324280.0000   -1.01401
324320.0000   -1.09829
324360.0000   -0.76031
324400.0000   -0.99493
324440.0000   -0.76308
324480.0000   -0.74780
324520.0000   -0.36937
324560.0000   -0.72454
324600.0000   -0.84939
324640.0000   -1.14055
324680.0000   -0.74797
324720.0000   -0.86656
324760.0000   -0.72700
324800.0000   -0.93426
324840.0000   -0.75424
324880.0000   -0.50113
324920.0000   -0.89155
324960.0000   -0.40738
325000.0000   -0.71084
325040.0000   -0.65100
325080.0000   -0.56793
325120.0000   -0.73414
325160.0000   -0.72938
325200.0000   -0.55492
325240.0000   -0.73078
325280.0000   -0.52033
325320.0000   -0.54445
325360.0000   -0.99752
325400.0000   -0.72247
325440.0000   -0.89748
325480.0000   -0.73657
325520.0000   -0.54621
325560.0000   -0.32741
325600.0000   -0.66380
325640.0000   -0.33645
325680.0000    0.05635
325720.0000   -0.86479
325760.0000   -0.81538
325800.0000   -0.78368
325840.0000   -0.79675
325880.0000   -0.38625
325920.0000   -0.34199
325960.0000   -0.37541
326000.0000   -0.56451
326040.0000   -0.66792
326080.0000   -0.77066
326120.0000   -0.63692
326160.0000   -0.48460
326200.0000   -0.62278
326240.0000   -0.61006
326280.0000   -0.41678
326320.0000   -0.50015
326360.0000   -0.20720
326400.0000   -0.35132
326440.0000   -0.35393
326480.0000   -0.50195
326520.0000   -0.52005
326560.0000   -0.32970
326600.0000   -0.46198
326640.0000   -0.69323
326680.0000   -0.22232
326720.0000   -0.83865
326760.0000   -0.31989
326800.0000   -0.32261
326840.0000   -0.66796
326880.0000   -0.52839
326920.0000   -0.49889
326960.0000   -0.46364
327000.0000   -0.04848
327040.0000   -0.17289
327080.0000   -0.21461
327120.0000   -0.07695
327160.0000   -0.23310
327200.0000   -0.62350
327240.0000   -0.84402
327280.0000   -0.42145
327320.0000   -0.70289
327360.0000   -0.58629
327400.0000   -0.47954
327440.0000   -0.53406
327480.0000   -0.50972
327520.0000   -0.40206
327560.0000   -0.57072
327600.0000   -0.66891
327640.0000   -0.28362
327680.0000   -0.53732
327720.0000   -0.35145
327760.0000   -0.58480
327800.0000   -0.44729
327840.0000   -0.39659
327880.0000   -0.61689
327920.0000   -0.68561
327960.0000   -0.60920
328000.0000   -1.00527
328040.0000   -0.56142
328080.0000   -0.47511
328120.0000   -0.47119
328160.0000   -0.37726
328200.0000   -0.28971
328240.0000   -0.52120
328280.0000   -0.40969
328320.0000   -0.53823
328360.0000   -0.52130
328400.0000   -0.50597
328440.0000   -0.77491
328480.0000   -0.28142
328520.0000   -0.46345
328560.0000   -0.69527
328600.0000   -0.86480
328640.0000   -0.63283
328680.0000   -0.71144
328720.0000   -0.36614
328760.0000   -0.38422
328800.0000   -0.45800
328840.0000   -0.27441
328880.0000   -0.09544
328920.0000   -0.61055
328960.0000   -0.69297
329000.0000   -0.48507
329040.0000   -0.51143
329080.0000   -0.38374
329120.0000   -0.41802
329160.0000   -0.36737
329200.0000   -0.38664
329240.0000   -0.39468
329280.0000   -0.65506
329320.0000   -0.41656
329360.0000   -0.58373
329400.0000   -0.48308
329440.0000   -0.79325
329480.0000   -0.83787
329520.0000   -0.25881
329560.0000   -0.69821
329600.0000   -0.34168
329640.0000   -0.42268
329680.0000   -0.36402
329720.0000   -0.26890
329760.0000   -0.19418
329800.0000   -0.11847
329840.0000   -0.26033
329880.0000   -0.29215
329920.0000   -0.38252
329960.0000   -0.53323
330000.0000   -0.58307
330040.0000   -0.33575
330080.0000   -0.74017
330120.0000   -0.20871
330160.0000   -0.65910
330200.0000   -0.32996
330240.0000    0.03120
330280.0000    0.33425
330320.0000    0.10887
330360.0000    0.17459
330400.0000    0.24847
330440.0000    0.16860
330480.0000    0.17200
330520.0000    0.29756
330560.0000    0.14267
330600.0000    0.17401
330640.0000    0.31069
330680.0000    0.20907
330720.0000    0.46607
330760.0000    0.60204
330800.0000    0.33564
330840.0000    0.41257
330880.0000    0.35869
330920.0000    0.40692
330960.0000    0.29096
331000.0000    0.38075
331040.0000    0.19197
331080.0000    0.53556
331120.0000    0.55748
331160.0000    0.33622
331200.0000    0.21872
331240.0000    0.18465
331280.0000    0.39030
331320.0000    0.09126
331360.0000    0.29319
331400.0000    0.22894
331440.0000    0.41470
331480.0000    0.47522
331520.0000    0.40925
331560.0000    0.31372
331600.0000    0.61323
331640.0000    0.55444
331680.0000    0.59952
331720.0000    0.59853
331760.0000    0.43510
331800.0000    0.35258
331840.0000    0.32957
331880.0000    0.65841
331920.0000    0.53765
331960.0000    0.47582
332000.0000    0.50401
332040.0000    0.52172
332080.0000    0.52213
332120.0000    0.37752
332160.0000    0.51553
332200.0000    0.47731
332240.0000    0.60576
332280.0000    0.50634
332320.0000    0.54164
332360.0000    0.48958
332400.0000    0.44952
332440.0000    0.34633
332480.0000    0.33108
332520.0000    0.37160
332560.0000    0.48390
332600.0000    0.34338
332640.0000    0.26983
332680.0000    0.26053
332720.0000    0.53119
332760.0000    0.39563
332800.0000    0.58963
332840.0000    0.65008
332880.0000    0.45335
332920.0000    0.51679
332960.0000    0.57298
333000.0000    0.44624
333040.0000    0.49566
333080.0000    0.39575
333120.0000    0.39723
333160.0000    0.63116
333200.0000    0.27187
333240.0000    0.29211
333280.0000    0.54473
333320.0000    0.45464
333360.0000    0.57547
333400.0000    0.62810
333440.0000    0.49439
333480.0000    0.43890
333520.0000    0.29902
333560.0000    0.52347
333600.0000    0.38440
333640.0000    0.34182
333680.0000    0.24325
333720.0000    0.43309
333760.0000    0.26529
333800.0000    0.25751
333840.0000    0.32121
333880.0000    0.00587
333920.0000    0.05301
333960.0000    0.35414
334000.0000    0.37714
334040.0000    0.13400
334080.0000    0.17025
334120.0000    0.21119
334160.0000    0.01913
334200.0000    0.21277
334240.0000   -0.11588
334280.0000    0.02481
334320.0000    0.04829
334360.0000    0.00472
334400.0000    0.16370
334440.0000    0.48313
334480.0000    0.27387
334520.0000    0.21940
334560.0000    0.30980
334600.0000    0.13216
334640.0000    0.29415
334680.0000    0.10427
334720.0000    0.10171
334760.0000    0.27824
334800.0000    0.04694
334840.0000   -0.00217
334880.0000   -0.02283
334920.0000   -0.15220
334960.0000   -0.10727
335000.0000   -0.05346
335040.0000    0.12984
335080.0000    0.15105
335120.0000    0.06588
335160.0000   -0.09139
335200.0000   -0.08435
335240.0000   -0.05409
335280.0000   -0.13107
335320.0000   -0.51790
335360.0000    0.08843
335400.0000    0.05478
335440.0000   -0.00553
335480.0000    0.17842
335520.0000    0.12818
335560.0000    0.18219
335600.0000   -0.08152
335640.0000    0.04040
335680.0000    0.10782
335720.0000    0.26853
335760.0000    0.27203
335800.0000    0.46408
335840.0000    0.39736
335880.0000    0.32233
335920.0000    0.59278
335960.0000    0.54447
336000.0000    0.58643
336040.0000    0.41797
336080.0000    0.32391
336120.0000    0.38746
336160.0000   -0.08947
336200.0000    0.05422
336240.0000    0.20163
336280.0000    0.27709
336320.0000   -0.03717
336360.0000    0.12974
336400.0000   -0.02761
336440.0000    0.10906
336480.0000    0.09798
336520.0000    0.06012
336560.0000   -0.02077
336600.0000    0.04839
336640.0000    0.10221
336680.0000   -0.03629
336720.0000    0.04524
336760.0000    0.17139
336800.0000    0.03939
336840.0000    0.08173
336880.0000   -0.20175
336920.0000    0.13450
336960.0000    0.19351
337000.0000    0.05193
337040.0000   -0.07061
337080.0000    0.04527
337120.0000    0.09734
337160.0000    0.13669
337200.0000    0.07692
337240.0000   -0.14987
337280.0000    0.09791
337320.0000   -0.15232
337360.0000    0.13042
337400.0000   -0.13921
337440.0000   -0.28635
337480.0000   -0.60456
337520.0000   -0.62744
337560.0000   -0.47772
337600.0000   -0.62513
337640.0000   -0.44557
337680.0000   -0.37918
337720.0000   -0.68016
337760.0000   -0.61298
337800.0000   -0.53014
337840.0000   -0.61266
337880.0000   -0.29002
337920.0000   -0.33104
337960.0000   -0.15270
338000.0000   -0.16154
338040.0000   -0.53820
338080.0000   -0.53927
338120.0000   -0.65020
338160.0000   -0.45546
338200.0000   -0.70923
338240.0000   -0.37840
338280.0000   -0.48879
338320.0000   -0.37281
338360.0000   -0.40461
338400.0000   -0.34135
338440.0000   -0.48328
338480.0000   -0.48263
338520.0000   -0.44758
338560.0000   -0.70402
338600.0000   -0.45013
338640.0000   -0.62544
338680.0000   -0.56551
338720.0000   -0.21301
338760.0000   -0.46685
338800.0000   -0.04124
338840.0000   -0.03815
338880.0000   -0.28162
338920.0000   -0.11453
338960.0000   -0.46045
339000.0000   -0.47761
339040.0000   -0.48157
339080.0000   -0.46733
339120.0000   -0.34352
339160.0000   -0.29570
339200.0000   -0.29209
339240.0000   -0.73791
339280.0000   -0.47716
339320.0000   -0.44131
339360.0000   -0.20204
339400.0000   -0.38499
339440.0000   -0.40536
339480.0000   -0.49907
339520.0000   -0.49843
339560.0000   -0.48545
339600.0000   -0.50253
339640.0000   -0.66722
339680.0000   -0.63170
339720.0000   -0.59986
339760.0000   -0.63205
339800.0000   -0.28801
339840.0000   -0.38542
339880.0000   -0.47024
339920.0000   -0.44500
339960.0000   -0.73118
340000.0000   -0.32614
340040.0000   -0.43258
340080.0000   -0.31363
340120.0000   -0.35381
340160.0000    0.00153
340200.0000    0.04386
340240.0000   -0.06678
340280.0000   -0.13064
340320.0000   -0.50904
340360.0000    0.10818
340400.0000   -0.27388
340440.0000   -0.11390
340480.0000   -0.21597
340520.0000   -0.50282
340560.0000   -0.36113
340600.0000   -0.51648
340640.0000   -0.35311
340680.0000   -0.15198
340720.0000   -0.14800
340760.0000   -0.12315
340800.0000   -0.49166
340840.0000   -0.55893
340880.0000   -0.49244
340920.0000   -0.52478
340960.0000   -0.63826
341000.0000   -0.58576
341040.0000   -0.41358
341080.0000   -0.65017
341120.0000   -0.68234
341160.0000   -0.69875
341200.0000   -0.50531
341240.0000   -0.11715
341280.0000   -0.30643
341320.0000   -0.35407
341360.0000   -0.25043
341400.0000   -0.18212
341440.0000   -0.53956
341480.0000   -0.27000
341520.0000   -0.59396
341560.0000   -0.36985
341600.0000   -0.41240
341640.0000   -0.58769
341680.0000   -0.54167
341720.0000   -0.32922
341760.0000   -0.51573
341800.0000   -0.71600
341840.0000   -0.18347
341880.0000   -0.49153
341920.0000   -0.77876
341960.0000   -0.45547
342000.0000   -0.50170
342040.0000   -0.68107
342080.0000   -0.44206
342120.0000   -0.84131
342160.0000   -0.72477
342200.0000   -0.59495
342240.0000   -0.47181
342280.0000   -0.60503
342320.0000   -0.34450
342360.0000   -0.21237
342400.0000   -0.55837
342440.0000   -0.40414
342480.0000   -0.09840
342520.0000   -0.12256
342560.0000   -0.29029
342600.0000   -0.52083
342640.0000   -0.41703
342680.0000   -0.33256
342720.0000   -0.39664
342760.0000   -0.65400
342800.0000   -0.60317
342840.0000   -0.39093
342880.0000   -0.10825
342920.0000   -0.58819
342960.0000   -0.43517
343000.0000   -0.55331
343040.0000   -0.42125
343080.0000   -0.64297
343120.0000   -0.57813
343160.0000   -0.58385
343200.0000   -0.43413
343240.0000   -0.65010
343280.0000   -0.18791
343320.0000   -0.38564
343360.0000   -0.54094
343400.0000   -0.39465
343440.0000   -0.63844
343480.0000   -0.43326
343520.0000    0.09390
343560.0000   -0.28418
343600.0000   -0.08626
343640.0000   -0.28587
343680.0000   -0.26813
343720.0000   -0.30206
343760.0000   -0.24769
343800.0000   -0.01991
343840.0000   -0.03234
343880.0000   -0.53139
343920.0000   -0.07729
343960.0000   -0.46195
344000.0000   -0.38764
344040.0000   -0.11244
344080.0000    0.15455
344120.0000    0.03981
344160.0000   -0.52455
344200.0000   -0.66664
344240.0000   -0.33780
344280.0000   -0.23811
344320.0000   -0.25885
344360.0000   -0.47420
344400.0000   -0.49304
344440.0000   -0.30935
344480.0000   -0.40749
344520.0000   -0.18831
344560.0000    0.08590
344600.0000   -0.24735
344640.0000   -0.31770
344680.0000   -0.39332
344720.0000   -0.32504
344760.0000   -0.36214
344800.0000   -0.17917
344840.0000   -0.09269
344880.0000   -0.22055
344920.0000   -0.23926
344960.0000   -0.10202
345000.0000   -0.13287
345040.0000   -0.19978
345080.0000    0.12902
345120.0000   -0.27576
345160.0000   -0.35320
345200.0000   -0.08392
345240.0000   -0.46711
345280.0000   -0.54308
345320.0000   -0.47921
345360.0000   -0.55561
345400.0000   -0.31606
345440.0000   -0.35467
345480.0000   -0.20501
345520.0000   -0.59614
345560.0000   -0.11997
345600.0000   -0.34318
345640.0000   -0.54401
345680.0000   -0.62042
345720.0000   -0.41529
345760.0000   -0.39050
345800.0000   -0.32171
345840.0000   -0.29440
345880.0000   -0.55164
345920.0000   -0.38231
345960.0000   -0.46885
346000.0000   -0.48019
346040.0000   -0.50261
346080.0000   -0.03301
346120.0000   -0.52205
346160.0000   -0.12438
346200.0000   -0.26112
346240.0000   -0.09053
346280.0000   -0.26033
346320.0000   -0.48170
346360.0000   -0.14465
346400.0000   -0.23555
346440.0000   -0.18328
346480.0000    0.13293
346520.0000   -0.31408
346560.0000   -0.11158
346600.0000   -0.35896
346640.0000   -0.41295
346680.0000   -0.29755
346720.0000   -0.47671
346760.0000   -0.29875
346800.0000   -0.44090
346840.0000   -0.52420
346880.0000   -0.42995
346920.0000   -0.43453
346960.0000   -0.27691
347000.0000   -0.53476
347040.0000   -0.23975
347080.0000   -0.62008
347120.0000   -0.71133
347160.0000   -0.59508
347200.0000   -0.36146
347240.0000   -0.43361
347280.0000   -0.46590
347320.0000   -0.25631
347360.0000   -0.40943
347400.0000   -0.50244
347440.0000   -0.62393
347480.0000   -0.41330
347520.0000   -0.23072
347560.0000    0.20480
347600.0000   -0.00604
347640.0000   -0.12338
347680.0000    0.18004
347720.0000   -0.16351
347760.0000    0.23879
347800.0000    0.14927
347840.0000    0.31589
347880.0000    0.28498
347920.0000    0.49914
347960.0000    0.34307
348000.0000    0.58704
348040.0000    0.27955
348080.0000    0.30019
348120.0000    0.36431
348160.0000    0.45358
348200.0000    0.21517
348240.0000    0.40899
348280.0000    0.25359
348320.0000    0.38463
348360.0000    0.36354
348400.0000    0.40932
348440.0000    0.44127
348480.0000    0.22986
348520.0000    0.26720
348560.0000    0.36017
348600.0000    0.48767
348640.0000    0.38817
348680.0000    0.60280
348720.0000    0.32011
348760.0000    0.36178
348800.0000    0.50799
348840.0000    0.28719
348880.0000    0.38188
348920.0000    0.46953
348960.0000    0.59374
349000.0000    0.25033
349040.0000    0.62137
349080.0000    0.52563
349120.0000    0.53253
349160.0000    0.35349
349200.0000    0.11206
349240.0000    0.24115
349280.0000    0.29532
349320.0000    0.56759
349360.0000    0.53587
349400.0000    0.41883
349440.0000    0.44876
349480.0000    0.19933
349520.0000    0.37113
349560.0000    0.33478
349600.0000    0.44144
349640.0000    0.48790
349680.0000    0.38375
349720.0000    0.64594
349760.0000    0.56667
349800.0000   -0.11149
349840.0000    0.05585
349880.0000    0.21810
349920.0000    0.48965
349960.0000    0.65973
350000.0000    0.47489
350040.0000    0.26899
350080.0000    0.41259
350120.0000    0.33435
350160.0000    0.31896
350200.0000    0.30836
350240.0000    0.18839
350280.0000    0.12960
350320.0000    0.37955
350360.0000   -0.14501
350400.0000    0.37185
350440.0000    0.48137
350480.0000    0.46793
350520.0000    0.77032
350560.0000    0.32185
350600.0000    0.11027
350640.0000    0.31415
350680.0000    0.19087
350720.0000    0.28361
350760.0000    0.22024
350800.0000    0.06090
350840.0000    0.26990
350880.0000    0.34072
350920.0000    0.20065
350960.0000    0.15108
351000.0000   -0.36129
351040.0000   -0.34217
351080.0000   -0.06138
351120.0000    0.27519
351160.0000    0.23212
351200.0000    0.54808
351240.0000    0.30290
351280.0000    0.29038
351320.0000    0.44667
351360.0000    0.33527
351400.0000    0.42582
351440.0000    0.39120
351480.0000    0.42378
351520.0000    0.36351
351560.0000    0.43077
351600.0000    0.35941
351640.0000    0.26404
351680.0000    0.47194
351720.0000    0.42736
351760.0000    0.29534
351800.0000    0.47316
351840.0000    0.05208
351880.0000    0.19174
351920.0000   -0.01156
351960.0000    0.14569
352000.0000    0.22049
352040.0000    0.27934
352080.0000    0.20263
352120.0000    0.18776
352160.0000    0.16483
352200.0000    0.34267
352240.0000    0.11550
352280.0000    0.20849
352320.0000    0.04223
352360.0000    0.20901
352400.0000    0.31633
352440.0000    0.24392
352480.0000    0.05945
352520.0000    0.37629
352560.0000    0.48544
352600.0000    0.32977
352640.0000    0.01496
352680.0000    0.29079
352720.0000    0.39735
352760.0000    0.55135
352800.0000    0.28353
352840.0000    0.37522
352880.0000    0.37349
352920.0000    0.58630
352960.0000    0.36791
353000.0000    0.20999
353040.0000    0.12280
353080.0000    0.22438
353120.0000    0.06784
353160.0000    0.64655
353200.0000    0.03146
353240.0000   -0.03702
353280.0000   -0.26560
353320.0000   -0.25956
353360.0000   -0.19635
353400.0000   -0.08594
353440.0000   -0.11324
353480.0000   -0.00245
353520.0000    0.47845
353560.0000    0.12858
353600.0000    0.25928
353640.0000    0.35502
353680.0000    0.50968
353720.0000    0.27200
353760.0000    0.22561
353800.0000    0.12202
353840.0000    0.63094
353880.0000    0.51607
353920.0000    0.61946
353960.0000    0.57717
354000.0000    0.47721
354040.0000    0.79407
354080.0000    0.65373
354120.0000    0.66726
354160.0000    0.60803
354200.0000    0.59683
354240.0000    0.57874
354280.0000    0.46311
354320.0000    0.46580
354360.0000    0.42967
354400.0000    0.52116
354440.0000    0.72941
354480.0000    0.47631
354520.0000    0.60272
354560.0000    0.68494
354600.0000    0.77602
354640.0000    0.63378
354680.0000    0.65421
354720.0000    0.66160
354760.0000    0.67649
354800.0000    0.51876
354840.0000    0.69784
354880.0000    0.30645
354920.0000    0.69594
354960.0000    0.59045
355000.0000    0.51478
355040.0000    0.38972
355080.0000    0.43281
355120.0000    0.43641
355160.0000    0.37231
355200.0000    0.41345
355240.0000    0.15292
355280.0000    0.40798
355320.0000    0.34127
355360.0000    0.39322
355400.0000    0.11659
355440.0000    0.29696
355480.0000    0.48139
355520.0000    0.51317
355560.0000    0.39553
355600.0000    0.11935
355640.0000    0.53224
355680.0000    0.32994
355720.0000    0.16621
355760.0000    0.31082
355800.0000    0.19937
355840.0000    0.13015
355880.0000    0.06907
355920.0000    0.40040
355960.0000    0.31814
356000.0000    0.49552
356040.0000    0.61793
356080.0000    0.74554
356120.0000    0.62598
356160.0000    0.60415
356200.0000    0.63827
356240.0000    0.47064
356280.0000    0.59287
356320.0000    0.38246
356360.0000    0.60836
356400.0000    0.33125
356440.0000    0.71665
356480.0000    0.56838
356520.0000    0.42815
356560.0000    0.49882
356600.0000    0.69742
356640.0000    0.59250
356680.0000    0.31600
356720.0000    0.29814
356760.0000    0.45990
356800.0000    0.71331
356840.0000    0.75450
356880.0000    0.56806
356920.0000    0.70067
356960.0000    0.55407
357000.0000    0.59067
357040.0000    0.54958
357080.0000    0.40830
357120.0000    0.39793
357160.0000    0.40855
357200.0000    0.42697
357240.0000    0.37930
357280.0000    0.40673
357320.0000    0.16398
357360.0000    0.31630
357400.0000    0.25579
357440.0000   -0.00305
357480.0000   -0.05567
357520.0000    0.04369
357560.0000    0.18849
357600.0000    0.28018
357640.0000    0.48453
357680.0000    0.52643
357720.0000    0.44662
357760.0000    0.23437
357800.0000    0.21346
357840.0000    0.37456
357880.0000    0.61053
357920.0000    0.43257
357960.0000    0.31540
358000.0000    0.32293
358040.0000    0.50499
358080.0000    0.51290
358120.0000    0.53511
358160.0000    0.35793
358200.0000    0.48002
358240.0000    0.47050
358280.0000    0.32742
358320.0000    0.51424
358360.0000    0.36148
358400.0000    0.45539
358440.0000    0.36935
358480.0000    0.35329
358520.0000    0.31320
358560.0000    0.32962
358600.0000    0.26137
358640.0000    0.28267
358680.0000    0.50764
358720.0000    0.36581
358760.0000    0.58124
358800.0000    0.32124
358840.0000    0.52565
358880.0000    0.32527
358920.0000    0.31990
358960.0000    0.38465
359000.0000    0.32044
359040.0000    0.37567
359080.0000    0.49359
359120.0000    0.37497
359160.0000    0.47228
359200.0000    0.12587
359240.0000    0.18858
359280.0000    0.47260
359320.0000    0.37191
359360.0000    0.39886
359400.0000    0.31504
359440.0000    0.42937
359480.0000    0.25766
359520.0000    0.38166
359560.0000    0.35618
359600.0000    0.38496
359640.0000    0.50765
359680.0000    0.37755
359720.0000    0.32204
359760.0000    0.49794
359800.0000    0.16794
359840.0000    0.34536
359880.0000    0.21794
359920.0000    0.56810
359960.0000    0.47636
360000.0000    0.52226
360040.0000    0.35306
360080.0000    0.21650
360120.0000    0.47135
360160.0000    0.40398
360200.0000    0.28041
360240.0000    0.50690
360280.0000    0.64744
360320.0000    0.50246
360360.0000    0.47548
360400.0000    0.51739
360440.0000    0.18208
360480.0000    0.45201
360520.0000    0.44066
360560.0000    0.41851
360600.0000    0.20638
360640.0000    0.32560
360680.0000    0.15797
360720.0000    0.27509
360760.0000    0.54455
360800.0000    0.32482
360840.0000    0.44135
360880.0000    0.41729
360920.0000    0.55477
360960.0000    0.36596
361000.0000    0.20891
361040.0000    0.05458
361080.0000    0.28254
361120.0000    0.30459
361160.0000    0.20731
361200.0000    0.06798
361240.0000    0.11880
361280.0000    0.25071
361320.0000    0.37306
361360.0000    0.35743
361400.0000    0.38315
361440.0000    0.57285
361480.0000    0.50078
361520.0000    0.31608
361560.0000    0.29444
361600.0000    0.20554
361640.0000    0.39619
361680.0000    0.46910
361720.0000    0.56924
361760.0000    0.46594
361800.0000    0.57164
361840.0000    0.51228
361880.0000    0.62961
361920.0000    0.45261
361960.0000    0.57321
362000.0000    0.57012
362040.0000    0.57094
362080.0000    0.63094
362120.0000    0.48028
362160.0000    0.45547
362200.0000    0.55591
362240.0000    0.63469
362280.0000    0.56194
362320.0000    0.35840
362360.0000    0.47158
362400.0000    0.27013
362440.0000   -0.02064
362480.0000   -0.38051
362520.0000    0.00037
362560.0000   -0.14120
362600.0000    0.51937
362640.0000    0.61389
362680.0000    0.61297
362720.0000    0.36410
362760.0000    0.36850
362800.0000    0.72912
362840.0000    0.45688
362880.0000    0.51004
362920.0000    0.43774
362960.0000    0.38326
363000.0000    0.38712
363040.0000    0.35407
363080.0000    0.30298
363120.0000    0.39260
363160.0000    0.45713
363200.0000    0.50549
363240.0000    0.36020
363280.0000    0.47287
363320.0000    0.54784
363360.0000    0.54084
363400.0000    0.42573
363440.0000    0.59554
363480.0000    0.59826
363520.0000    0.72820
363560.0000    0.64319
363600.0000    0.68993
363640.0000    0.56773
363680.0000    0.42112
363720.0000    0.46862
363760.0000    0.43637
363800.0000    0.48491
363840.0000    0.35773
363880.0000    0.31924
363920.0000    0.28506
363960.0000    0.01083
364000.0000    0.25935
364040.0000    0.33993
364080.0000    0.51826
364120.0000    0.60913
364160.0000    0.44207
364200.0000    0.52894
364240.0000    0.37943
364280.0000    0.64919
364320.0000    0.45333
364360.0000    0.38965
364400.0000    0.36420
364440.0000    0.25631
364480.0000    0.48244
364520.0000    0.52674
364560.0000    0.69342
364600.0000    0.58293
364640.0000    0.71204
364680.0000    0.67414
364720.0000    0.53746
364760.0000    0.40555
364800.0000    0.53164
364840.0000    0.64234
364880.0000    0.79789
364920.0000    0.78185
364960.0000    0.92917
365000.0000    0.69222
365040.0000    0.68195
365080.0000    0.60566
365120.0000    0.50394
365160.0000    0.60488
365200.0000    0.44303
365240.0000    0.48752
365280.0000    0.53870
365320.0000    0.64446
365360.0000    0.62226
365400.0000    0.56060
365440.0000    0.63804
365480.0000    0.64120
365520.0000    0.43763
365560.0000    0.45016
365600.0000    0.61495
365640.0000    0.45520
365680.0000    0.44623
365720.0000    0.40189
365760.0000    0.50001
365800.0000    0.53183
365840.0000    0.45571
365880.0000    0.46593
365920.0000    0.48898
365960.0000    0.47160
366000.0000    0.50539
366040.0000    0.55225
366080.0000    0.36125
366120.0000    0.74500
366160.0000    0.43535
366200.0000    0.54691
366240.0000    0.40178
366280.0000    0.60878
366320.0000    0.74253
366360.0000    0.48997
366400.0000    0.40152
366440.0000    0.30768
366480.0000    0.57083
366520.0000    0.36286
366560.0000    0.46883
366600.0000    0.61749
366640.0000    0.40020
366680.0000    0.44539
366720.0000    0.58544
366760.0000    0.45583
366800.0000    0.31199
366840.0000    0.50433
366880.0000    0.63135
366920.0000    0.56538
366960.0000    0.59261
367000.0000    0.44571
367040.0000    0.47420
367080.0000    0.38942
367120.0000    0.51908
367160.0000    0.45924
367200.0000    0.53145
367240.0000    0.31223
367280.0000    0.42275
367320.0000    0.45554
367360.0000    0.35752
367400.0000    0.53695
367440.0000    0.71623
367480.0000    0.39484
367520.0000    0.39916
367560.0000    0.46037
367600.0000    0.61685
367640.0000    0.79528
367680.0000    0.55489
367720.0000    0.64388
367760.0000    0.54716
367800.0000    0.54130
367840.0000    0.44685
367880.0000    0.45613
367920.0000    0.46086
367960.0000    0.23238
368000.0000    0.53533
368040.0000    0.35106
368080.0000    0.54910
368120.0000    0.61579
368160.0000    0.42590
368200.0000    0.53321
368240.0000    0.60562
368280.0000    0.42216
368320.0000    0.39930
368360.0000    0.45885
368400.0000    0.40657
368440.0000    0.36602
368480.0000    0.43324
368520.0000    0.41482
368560.0000    0.40425
368600.0000    0.34232
368640.0000    0.32634
368680.0000    0.23368
368720.0000    0.32219
368760.0000    0.45975
368800.0000    0.35695
368840.0000    0.50587
368880.0000    0.43725
368920.0000    0.42767
368960.0000    0.26153
369000.0000    0.39113
369040.0000    0.35696
369080.0000    0.33180
369120.0000    0.22871
369160.0000    0.24070
369200.0000    0.42228
369240.0000    0.39474
369280.0000    0.28126
369320.0000    0.38922
369360.0000    0.44824
369400.0000    0.29469
369440.0000    0.44617
369480.0000    0.48097
369520.0000    0.44736
369560.0000    0.31503
369600.0000    0.33377
369640.0000    0.29478
369680.0000    0.42082
369720.0000    0.55667
369760.0000    0.43936
369800.0000    0.36740
369840.0000    0.49853
369880.0000    0.39539
369920.0000    0.38341
369960.0000    0.27813
370000.0000    0.31809
370040.0000    0.26077
370080.0000    0.65971
370120.0000    0.68312
370160.0000    0.39023
370200.0000    0.38295
370240.0000    0.56922
370280.0000    0.36423
370320.0000    0.53244
370360.0000    0.75548
370400.0000    0.81529
370440.0000    0.49689
370480.0000    0.19412
370520.0000    0.33618
370560.0000    0.48147
370600.0000    0.44547
370640.0000    0.58372
370680.0000    0.57403
370720.0000    0.35965
370760.0000    0.73683
370800.0000    0.54566
370840.0000    0.58980
370880.0000    0.41113
370920.0000    0.58150
370960.0000    0.46189
371000.0000    0.51425
371040.0000    0.43557
371080.0000    0.55375
371120.0000    0.47634
371160.0000    0.37815
371200.0000    0.49765
371240.0000    0.68288
371280.0000    0.41920
371320.0000    0.46238
371360.0000    0.62171
371400.0000    0.68461
371440.0000   -0.00133
371480.0000    0.41918
371520.0000    0.44076
371560.0000    0.39095
371600.0000    0.44453
371640.0000    0.42678
371680.0000    0.29014
371720.0000    0.35056
371760.0000    0.31371
371800.0000    0.29199
371840.0000    0.49968
371880.0000    0.49048
371920.0000    0.70910
371960.0000    0.56425
372000.0000    0.42368
372040.0000    0.60207
372080.0000    0.53782
372120.0000    0.33949
372160.0000    0.55303
372200.0000    0.37541
372240.0000    0.29874
372280.0000    0.22078
372320.0000    0.36427
372360.0000    0.21935
372400.0000    0.27199
372440.0000    0.22388
372480.0000    0.90467
372520.0000    0.73873
372560.0000    0.48659
372600.0000    0.45112
372640.0000    0.34344
372680.0000    0.28490
372720.0000    0.36045
372760.0000    0.28457
372800.0000    0.48893
372840.0000    0.32760
372880.0000    0.55063
372920.0000    0.44466
372960.0000    0.37790
373000.0000    0.42929
373040.0000    0.50098
373080.0000    0.42303
373120.0000    0.39686
373160.0000    0.57603
373200.0000    0.79085
373240.0000    0.68144
373280.0000    0.58984
373320.0000    0.71556
373360.0000    0.58116
373400.0000    0.74804
373440.0000    0.77108
373480.0000    0.74718
373520.0000    0.70448
373560.0000    0.67477
373600.0000    0.65737
373640.0000    0.57244
373680.0000    0.54188
373720.0000    0.32793
373760.0000    0.68172
373800.0000    0.65575
373840.0000    0.74413
373880.0000    0.52995
373920.0000    0.72469
373960.0000    0.56096
374000.0000    0.57081
374040.0000    0.47597
374080.0000    0.45583
374120.0000    0.61856
374160.0000    0.32563
374200.0000    0.30429
374240.0000    0.42087
374280.0000    0.34293
374320.0000    0.34507
374360.0000    0.54500
374400.0000    0.79207
374440.0000    0.88146
374480.0000    0.74153
374520.0000    0.60147
374560.0000    0.37263
374600.0000    0.45274
374640.0000    0.47435
374680.0000    0.32682
374720.0000    0.29869
374760.0000    0.36897
374800.0000    0.35754
374840.0000    0.45500
374880.0000    0.49324
374920.0000    0.34957
374960.0000    0.47114
375000.0000    0.48237
375040.0000    0.58325
375080.0000    0.50008
375120.0000    0.88479
375160.0000    0.55290
375200.0000    0.50838
375240.0000    0.35103
375280.0000    0.33100
375320.0000    0.46939
375360.0000    0.36626
375400.0000    0.64689
375440.0000    0.60149
375480.0000    0.59540
375520.0000    0.27712
375560.0000    0.26932
375600.0000    0.37835
375640.0000    0.27795
375680.0000    0.50523
375720.0000    0.49307
375760.0000    0.13321
375800.0000    0.46571
375840.0000    0.47950
375880.0000    0.42612
375920.0000    0.43170
375960.0000    0.26527
376000.0000    0.25727
376040.0000    0.27751
376080.0000    0.61997
376120.0000    0.35623
376160.0000    0.43786
376200.0000    0.48020
376240.0000    0.25957
376280.0000    0.20106
376320.0000    0.58028
376360.0000    0.41178
376400.0000    0.34390
376440.0000    0.44181
376480.0000    0.44909
376520.0000    0.03917
376560.0000    0.20141
376600.0000    0.41639
376640.0000    0.35279
376680.0000    0.25028
376720.0000    0.36157
376760.0000    0.44288
376800.0000    0.32410
376840.0000    0.18312
376880.0000    0.56081
376920.0000    0.31024
376960.0000    0.45368
377000.0000    0.48973
377040.0000    0.48452
377080.0000    0.35459
377120.0000    0.35031
377160.0000    0.42272
377200.0000    0.34345
377240.0000    0.24841
377280.0000    0.54101
377320.0000    0.65931
377360.0000    0.62444
377400.0000    0.39326
377440.0000    0.44344
377480.0000    0.29692
377520.0000    0.37179
377560.0000    0.15793
377600.0000    0.16840
377640.0000    0.34738
377680.0000    0.54551
377720.0000    0.51260
377760.0000    0.43412
377800.0000    0.61456
377840.0000    0.69822
377880.0000    0.38167
377920.0000    0.43390
377960.0000    0.56837
378000.0000    0.54186
378040.0000    0.49860
378080.0000    0.45831
378120.0000    0.52331
378160.0000    0.39332
378200.0000    0.34728
378240.0000    0.35084
378280.0000    0.36476
378320.0000    0.20370
378360.0000    0.30101
378400.0000    0.30789
378440.0000    0.52687
378480.0000    0.38198
378520.0000    0.41927
378560.0000    0.35077
378600.0000    0.34284
378640.0000    0.38601
378680.0000    0.50375
378720.0000    0.46590
378760.0000    0.43095
378800.0000    0.50900
378840.0000    0.48845
378880.0000    0.23213
378920.0000    0.26809
378960.0000    0.46735
379000.0000    0.28029
379040.0000    0.30711
379080.0000    0.45581
379120.0000    0.28791
379160.0000    0.18655
379200.0000    0.45097
379240.0000    0.31204
379280.0000    0.55466
379320.0000    0.29591
379360.0000    0.43989
379400.0000    0.52550
379440.0000    0.38776
379480.0000    0.60150
379520.0000    0.31762
379560.0000    0.56292
379600.0000    0.48519
379640.0000    0.51345
379680.0000    0.47355
379720.0000    0.52603
379760.0000    0.49464
379800.0000    0.77897
379840.0000    0.54512
379880.0000    0.50976
379920.0000    0.49749
379960.0000    0.49733
380000.0000    0.40171
380040.0000    0.42329
380080.0000    0.59157
380120.0000    0.35576
380160.0000    0.30397
380200.0000    0.31276
380240.0000    0.48839
380280.0000    0.56760
380320.0000    0.34086
380360.0000    0.51123
380400.0000    0.48905
380440.0000    0.56499
380480.0000    0.44428
380520.0000    0.26495
380560.0000    0.41903
380600.0000    0.58813
380640.0000    0.52209
380680.0000    0.70134
380720.0000    0.46129
380760.0000    0.31384
380800.0000    0.31461
380840.0000    0.43765
380880.0000    0.37265
380920.0000    0.39739
380960.0000    0.42204
381000.0000    0.46844
381040.0000    0.42966
381080.0000    0.51516
381120.0000    0.56606
381160.0000    0.36669
381200.0000    0.65124
381240.0000    0.65874
381280.0000    0.58152
381320.0000    0.55542
381360.0000    0.43810
381400.0000    0.59883
381440.0000    0.58226
381480.0000    0.64158
381520.0000    0.52272
381560.0000    0.65270
381600.0000    0.55077
381640.0000    0.73636
381680.0000    0.34704
381720.0000    0.68996
381760.0000    0.45936
381800.0000    0.42450
381840.0000    0.34485
381880.0000    0.47635
381920.0000    0.35271
381960.0000    0.47786
382000.0000    0.54888
382040.0000    0.44844
382080.0000    0.29870
382120.0000    0.37951
382160.0000    0.28349
382200.0000    0.71868
382240.0000    0.52766
382280.0000    0.61178
382320.0000    0.59966
382360.0000    0.38263
382400.0000    0.34782
382440.0000    0.41790
382480.0000    0.30976
382520.0000    0.42551
382560.0000    0.33152
382600.0000    0.36973
382640.0000    0.39385
382680.0000    0.48638
382720.0000    0.61390
382760.0000    0.49912
382800.0000    0.35656
382840.0000    0.25173
382880.0000    0.32750
382920.0000    0.50141
382960.0000    0.40364
383000.0000    0.49051
383040.0000    0.38458
383080.0000    0.21966
383120.0000    0.48127
383160.0000    0.32815
383200.0000    0.38535
383240.0000    0.49274
383280.0000    0.48681
383320.0000    0.40413
383360.0000    0.44051
383400.0000    0.73598
383440.0000    0.54481
383480.0000    0.48715
383520.0000    0.33432
383560.0000    0.40743
383600.0000    0.48013
383640.0000    0.61008
383680.0000    0.34061
383720.0000    0.49920
383760.0000    0.39870
383800.0000    0.43197
383840.0000    0.62966
383880.0000    0.62008
383920.0000    0.48310
383960.0000    0.61637
384000.0000    0.55209
384040.0000    0.63950
384080.0000    0.74106
384120.0000    0.39676
384160.0000    0.26129
384200.0000    0.49367
384240.0000    0.54269
384280.0000    0.40678
384320.0000    0.45756
384360.0000    0.46646
384400.0000    0.44115
384440.0000    0.29503
384480.0000    0.39414
384520.0000    0.17160
384560.0000   -0.05298
384600.0000    0.33675
384640.0000    0.22854
384680.0000    0.55038
384720.0000    0.53668
384760.0000    0.18238
384800.0000    0.22826
384840.0000    0.59151
384880.0000    0.73904
384920.0000    0.61138
384960.0000    0.33892
385000.0000    0.60221
385040.0000    0.38752
385080.0000    0.54177
385120.0000    0.55359
385160.0000    0.58010
385200.0000    0.51554
385240.0000    0.60077
385280.0000    0.35712
385320.0000    0.65404
385360.0000    0.25202
385400.0000    0.28816
385440.0000    0.56674
385480.0000    0.27918
385520.0000    0.54585
385560.0000    0.32242
385600.0000    0.21733
385640.0000    0.49365
385680.0000    0.61947
385720.0000    0.53131
385760.0000    0.32118
385800.0000    0.59094
385840.0000    0.32112
385880.0000    0.45727
385920.0000    0.46700
385960.0000    0.51190
386000.0000    0.39044
386040.0000    0.57104
386080.0000    0.67016
386120.0000    0.49665
386160.0000    0.54706
386200.0000    0.73129
386240.0000    0.35251
386280.0000    0.53544
386320.0000    0.44966
386360.0000    0.48381
386400.0000    0.47768
386440.0000    0.54486
386480.0000    0.49938
386520.0000    0.53966
386560.0000    0.50284
386600.0000    0.50077
386640.0000    0.60820
386680.0000    0.56164
386720.0000    0.38768
386760.0000    0.53834
386800.0000    0.54982
386840.0000    0.68953
386880.0000    0.65426
386920.0000    0.51671
386960.0000    0.36042
387000.0000    0.60256
387040.0000    0.53151
387080.0000    0.59897
387120.0000    0.40870
387160.0000    0.40356
387200.0000    0.39225
387240.0000    0.28310
387280.0000    0.25123
387320.0000    0.35559
387360.0000    0.46667
387400.0000    0.48633
387440.0000    0.23911
387480.0000    0.26912
387520.0000    0.15555
387560.0000    0.29694
387600.0000    0.21557
387640.0000    0.34090
387680.0000    0.59728
387720.0000    0.42251
387760.0000    0.08701
387800.0000    0.30006
387840.0000    0.45886
387880.0000    0.37254
387920.0000    0.35085
387960.0000    0.33865
388000.0000    0.42358
388040.0000    0.35124
388080.0000    0.42493
388120.0000    0.32660
388160.0000    0.27602
388200.0000    0.35399
388240.0000    0.25653
388280.0000    0.41851
388320.0000    0.40858
388360.0000    0.43045
388400.0000    0.43248
388440.0000    0.43373
388480.0000    0.46702
388520.0000    0.53712
388560.0000    0.48360
388600.0000    0.60718
388640.0000    0.54898
388680.0000    0.47359
388720.0000    0.47711
388760.0000    0.35801
388800.0000    0.38738
388840.0000    0.45800
388880.0000    0.82385
388920.0000    0.67423
388960.0000    0.69945
389000.0000    0.53155
389040.0000    0.50066
389080.0000    0.41292
389120.0000    0.51940
389160.0000    0.47872
389200.0000    0.54799
389240.0000    0.50680
389280.0000    0.54922
389320.0000    0.62495
389360.0000    0.60125
389400.0000    0.58437
389440.0000    0.38795
389480.0000    0.59015
389520.0000    0.35218
389560.0000    0.30826
389600.0000    0.25085
389640.0000    0.48075
389680.0000    0.49090
389720.0000    0.35699
389760.0000    0.56074
389800.0000    0.35062
389840.0000    0.47115
389880.0000    0.52686
389920.0000    0.43238
389960.0000    0.48616
390000.0000    0.44950
390040.0000    0.58152
390080.0000    0.59472
390120.0000    0.61583
390160.0000    0.56596
390200.0000    0.62284
390240.0000    0.47327
390280.0000    0.64060
390320.0000    0.59828
390360.0000    0.45110
390400.0000    0.52620
390440.0000    0.31304
390480.0000    0.55760
390520.0000    0.50417
390560.0000    0.49180
390600.0000    0.41367
390640.0000    0.50086
390680.0000    0.52001
390720.0000    0.57025
390760.0000    0.39949
390800.0000    0.49771
390840.0000    0.53250
390880.0000    0.46607
390920.0000    0.45172
390960.0000    0.37282
391000.0000   -0.17354
391040.0000   -0.06941
391080.0000    0.03829
391120.0000    0.01552
391160.0000   -0.21079
391200.0000   -0.21080
391240.0000    0.02655
391280.0000   -0.19719
391320.0000    0.50022
391360.0000    0.36489
391400.0000    0.51297
391440.0000    0.32770
391480.0000    0.22025
391520.0000    0.36979
391560.0000    0.12370
391600.0000    0.51801
391640.0000    0.54930
391680.0000    0.47862
391720.0000    0.43480
391760.0000    0.40832
391800.0000    0.23370
391840.0000    0.15875
391880.0000    0.32036
391920.0000    0.30922
391960.0000    0.36837
392000.0000    0.38388
392040.0000    0.44053
392080.0000    0.13604
392120.0000    0.39051
392160.0000    0.30596
392200.0000    0.24029
392240.0000    0.36481
392280.0000    0.48638
392320.0000    0.50944
392360.0000    0.31966
392400.0000    0.31315
392440.0000    0.57072
392480.0000    0.34947
392520.0000    0.37442
392560.0000    0.29757
392600.0000    0.37509
392640.0000    0.28046
392680.0000    0.35402
392720.0000    0.19151
392760.0000    0.18551
392800.0000    0.46827
392840.0000    0.31106
392880.0000    0.13929
392920.0000    0.18860
392960.0000    0.07120
393000.0000    0.21222
393040.0000    0.31402
393080.0000    0.33252
393120.0000    0.14275
393160.0000    0.25892
393200.0000    0.21560
393240.0000    0.19485
393280.0000    0.23817
393320.0000    0.04812
393360.0000    0.17151
393400.0000    0.16125
393440.0000    0.17880
393480.0000    0.28113
393520.0000    0.12662
393560.0000    0.31704
393600.0000    0.41218
393640.0000    0.22581
393680.0000    0.28378
393720.0000    0.50368
393760.0000    0.22664
393800.0000    0.36754
393840.0000    0.28687
393880.0000    0.29537
393920.0000    0.30422
393960.0000    0.08375
394000.0000    0.25220
394040.0000    0.21641
394080.0000    0.10570
394120.0000    0.20981
394160.0000    0.09031
394200.0000    0.00284
394240.0000   -0.21937
394280.0000    0.05706
394320.0000    0.43895
394360.0000    0.43747
394400.0000    0.05932
394440.0000    0.07533
394480.0000   -0.01105
394520.0000    0.01629
394560.0000   -0.08822
394600.0000   -0.39343
394640.0000   -0.11861
394680.0000   -0.29896
394720.0000   -0.59738
394760.0000   -0.43621
394800.0000   -0.20509
394840.0000   -0.35765
394880.0000   -0.16163
394920.0000   -0.12235
394960.0000   -0.09188
395000.0000   -0.28627
395040.0000   -0.29158
395080.0000   -0.37407
395120.0000   -0.45938
395160.0000   -0.00397
395200.0000    0.18696
395240.0000   -0.04090
395280.0000    0.01047
395320.0000   -0.05123
395360.0000    0.25771
395400.0000    0.18518
395440.0000    0.15756
395480.0000    0.10649
395520.0000    0.14736
395560.0000    0.01702
395600.0000    0.29800
395640.0000    0.38528
395680.0000    0.21446
395720.0000    0.39961
395760.0000    0.28226
395800.0000    0.21213
395840.0000    0.13460
395880.0000    0.10559
395920.0000    0.13774
395960.0000    0.15449
396000.0000    0.27146
396040.0000    0.51458
396080.0000   -0.12119
396120.0000    0.09625
396160.0000    0.07401
396200.0000    0.29307
396240.0000    0.36255
396280.0000    0.41586
396320.0000    0.10990
396360.0000    0.31835
396400.0000    0.31920
396440.0000    0.49963
396480.0000    0.42272
396520.0000    0.24461
396560.0000    0.30078
396600.0000    0.35199
396640.0000   -0.02724
396680.0000    0.36284
396720.0000    0.19589
396760.0000    0.30579
396800.0000    0.14119
396840.0000    0.11741
396880.0000    0.39651
396920.0000   -0.06891
396960.0000    0.29879
397000.0000    0.22556
397040.0000    0.39359
397080.0000    0.29951
397120.0000    0.14408
397160.0000    0.27513
397200.0000    0.16435
397240.0000    0.17925
397280.0000    0.22277
397320.0000    0.07880
397360.0000   -0.02963
397400.0000    0.12493
397440.0000    0.15880
397480.0000    0.21953
397520.0000    0.31482
397560.0000    0.27774
397600.0000    0.28104
397640.0000    0.06672
397680.0000    0.14959
397720.0000    0.39215
397760.0000    0.22245
397800.0000    0.28056
397840.0000    0.23731
397880.0000    0.57099
397920.0000    0.40267
397960.0000    0.27168
398000.0000    0.14862
398040.0000    0.28248
398080.0000    0.33859
398120.0000    0.23736
398160.0000    0.05126
398200.0000    0.18050
398240.0000    0.21202
398280.0000    0.16110
398320.0000   -0.11506
398360.0000    0.15620
398400.0000    0.17617
398440.0000    0.33303
398480.0000    0.34548
398520.0000    0.35904
398560.0000    0.27259
398600.0000    0.05406
398640.0000    0.43797
398680.0000    0.38849
398720.0000    0.21869
398760.0000    0.27616
398800.0000    0.08068
398840.0000    0.24735
398880.0000    0.53419
398920.0000    0.26593
398960.0000    0.50195
399000.0000    0.48711
399040.0000    0.52182
399080.0000    0.69229
399120.0000    0.50258
399160.0000    0.43476
399200.0000    0.45457
399240.0000    0.30008
399280.0000    0.43079
399320.0000    0.29566
399360.0000    0.41025
399400.0000    0.37860
399440.0000    0.35261
399480.0000    0.59039
399520.0000    0.35927
399560.0000    0.31769
399600.0000    0.50940
399640.0000    0.49437
399680.0000    0.22963
399720.0000    0.47734
399760.0000    0.42782
399800.0000    0.33369
399840.0000    0.42128
399880.0000    0.52199
399920.0000    0.55317
399960.0000    0.38305
400000.0000    0.53773
400040.0000    0.38300
400080.0000    0.68744
400120.0000    0.48977
400160.0000    0.44364
400200.0000    0.46250
400240.0000    0.52766
400280.0000    0.64193
400320.0000    0.47400
400360.0000    0.55228
400400.0000    0.51070
400440.0000    0.40873
400480.0000    0.50132
400520.0000    0.50698
400560.0000    0.40994
400600.0000    0.43770
400640.0000    0.31365
400680.0000    0.34664
400720.0000    0.42269
400760.0000    0.43877
400800.0000    0.41311
400840.0000    0.52191
400880.0000    0.34908
400920.0000    0.13291
400960.0000    0.29672
401000.0000    0.08017
401040.0000    0.16482
401080.0000    0.26476
401120.0000    0.41461
401160.0000    0.12663
401200.0000    0.21312
401240.0000    0.31321
401280.0000    0.26771
401320.0000    0.39941
401360.0000    0.50215
401400.0000    0.45008
401440.0000    0.44029
401480.0000    0.49650
401520.0000    0.43009
401560.0000    0.47994
401600.0000    0.38524
401640.0000    0.33549
401680.0000    0.34878
401720.0000    0.38171
401760.0000    0.18051
401800.0000    0.34560
401840.0000    0.58743
401880.0000    0.36033
401920.0000    0.57790
401960.0000    0.47407
402000.0000    0.47363
402040.0000    0.35221
402080.0000    0.37956
402120.0000    0.21287
402160.0000    0.57257
402200.0000    0.50236
402240.0000    0.20953
402280.0000    0.67719
402320.0000    0.62893
402360.0000    0.38066
402400.0000    0.38463
402440.0000    0.25733
402480.0000    0.53521
402520.0000    0.11909
402560.0000    0.03477
402600.0000   -0.05142
402640.0000    0.01739
402680.0000    0.50022
402720.0000    0.53430
402760.0000    0.46892
402800.0000    0.39166
402840.0000    0.42574
402880.0000    0.49752
402920.0000    0.52901
402960.0000    0.11567
403000.0000    0.40314
403040.0000    0.16724
403080.0000   -0.23304
403120.0000    0.08673
403160.0000    0.03097
403200.0000   -0.18131
403240.0000   -0.21700
403280.0000    0.02881
403320.0000   -0.24547
403360.0000    0.08265
403400.0000   -0.12376
403440.0000   -0.06243
403480.0000    0.07562
403520.0000    0.00897
403560.0000   -0.23161
403600.0000   -0.13129
403640.0000   -0.45563
403680.0000   -0.32364
403720.0000   -0.53068
403760.0000   -0.75384
403800.0000   -0.72469
403840.0000   -0.90360
403880.0000   -0.80381
403920.0000   -0.32640
403960.0000   -0.52520
404000.0000   -0.83154
404040.0000   -0.71623
404080.0000   -0.72781
404120.0000   -0.45208
404160.0000   -0.50401
404200.0000   -0.46953
404240.0000   -0.29662
404280.0000   -0.43157
404320.0000   -0.32285
404360.0000   -0.61506
404400.0000   -0.60674
404440.0000   -0.79086
404480.0000   -0.45239
404520.0000   -0.58055
404560.0000   -0.61561
404600.0000   -0.48106
404640.0000   -0.49875
404680.0000   -0.63992
404720.0000   -0.70766
404760.0000   -0.46832
404800.0000   -0.46762
404840.0000   -0.39221
404880.0000   -0.62002
404920.0000   -0.30510
404960.0000   -0.55610
405000.0000   -0.42544
405040.0000   -0.53435
405080.0000   -0.23553
405120.0000   -0.09329
405160.0000   -0.05865
405200.0000   -0.16973
405240.0000   -0.34805
405280.0000   -0.29399
405320.0000   -0.40932
405360.0000   -0.30137
405400.0000   -0.56823
405440.0000   -0.48643
405480.0000   -0.18036
405520.0000   -0.34243
405560.0000   -0.75989
405600.0000   -0.22416
405640.0000   -0.56629
405680.0000   -0.44446
405720.0000    0.09481
405760.0000    0.07771
405800.0000   -0.18994
405840.0000   -0.27893
405880.0000   -0.46259
405920.0000   -0.36350
405960.0000   -0.58674
406000.0000   -0.39957
406040.0000   -0.39648
406080.0000   -0.40400
406120.0000   -0.39985
406160.0000   -0.63467
406200.0000   -0.56837
406240.0000    0.03343
406280.0000   -0.52780
406320.0000   -0.52452
406360.0000   -0.58206
406400.0000   -0.44106
406440.0000   -0.43219
406480.0000   -0.33356
406520.0000   -0.39974
406560.0000   -0.23462
406600.0000   -0.35412
406640.0000   -0.28585
406680.0000   -0.64843
406720.0000   -0.54932
406760.0000   -0.44189
406800.0000   -0.60384
406840.0000   -0.57189
406880.0000   -0.38993
406920.0000   -0.14879
406960.0000   -0.26199
407000.0000   -0.19105
407040.0000   -0.33936
407080.0000   -0.64772
407120.0000   -0.65798
407160.0000   -0.31089
407200.0000   -0.59147
407240.0000   -0.43039
407280.0000   -0.55559
407320.0000   -0.78688
407360.0000   -0.38379
407400.0000   -0.16033
407440.0000   -0.60579
407480.0000   -0.47369
407520.0000   -0.54545
407560.0000   -0.53745
407600.0000   -0.67801
407640.0000   -0.40423
407680.0000   -0.48458
407720.0000   -0.58327
407760.0000   -0.85038
407800.0000   -0.64455
407840.0000   -0.41040
407880.0000   -0.93466
407920.0000   -0.48561
407960.0000   -0.61860
408000.0000   -0.37266
408040.0000   -0.41856
408080.0000    0.03857
408120.0000    0.00942
408160.0000    0.11845
408200.0000   -0.06584
408240.0000   -0.00922
408280.0000   -0.35337
408320.0000   -0.58830
408360.0000   -0.42232
408400.0000   -0.26607
408440.0000   -0.48024
408480.0000   -0.14361
408520.0000   -0.39749
408560.0000   -0.15812
408600.0000   -0.02551
408640.0000   -0.30946
408680.0000   -0.30456
408720.0000   -0.48204
408760.0000   -0.05952
408800.0000   -0.35021
408840.0000   -0.37970
408880.0000   -0.18536
408920.0000   -0.54685
408960.0000   -0.24697
409000.0000   -0.50190
409040.0000   -0.62262
409080.0000   -0.37421
409120.0000   -0.34452
409160.0000   -0.16271
409200.0000   -0.13409
409240.0000   -0.51334
409280.0000   -0.23133
409320.0000   -0.35212
409360.0000   -0.33100
409400.0000   -0.22381
409440.0000   -0.14901
409480.0000   -0.04955
409520.0000   -0.40416
409560.0000   -0.43043
409600.0000   -0.81513
409640.0000   -0.48621
409680.0000   -0.58118
409720.0000   -0.71109
409760.0000   -0.77234
409800.0000   -0.86847
409840.0000   -0.46231
409880.0000   -0.68973
409920.0000   -0.58919
409960.0000   -0.52675
410000.0000   -0.36181
410040.0000   -0.55836
410080.0000   -0.52045
410120.0000   -0.42703
410160.0000   -0.51427
410200.0000   -0.63987
410240.0000   -0.39918
410280.0000   -0.62144
410320.0000   -0.66252
410360.0000   -0.63137
410400.0000   -0.60643
410440.0000   -0.51756
410480.0000   -0.41204
410520.0000   -0.64125
410560.0000   -0.29133
410600.0000   -0.46871
410640.0000   -0.38269
410680.0000   -0.36580
410720.0000   -0.46429
410760.0000   -0.58512
410800.0000   -0.51187
410840.0000   -0.92075
410880.0000   -0.57695
410920.0000   -0.29412
410960.0000   -0.46803
411000.0000   -0.58832
411040.0000   -0.33672
411080.0000   -0.55845
411120.0000   -0.07289
411160.0000    0.09137
411200.0000   -0.17610
411240.0000   -0.22521
411280.0000   -0.15939
411320.0000   -0.00371
411360.0000   -0.12618
411400.0000   -0.09601
411440.0000   -0.23090
411480.0000   -0.21007
411520.0000   -0.60556
411560.0000   -0.34419
411600.0000   -0.46615
411640.0000   -0.34474
411680.0000   -0.61216
411720.0000   -0.57187
411760.0000   -0.21429
411800.0000   -0.14294
411840.0000   -0.41463
411880.0000   -0.37261
411920.0000   -0.37881
411960.0000   -0.31925
412000.0000   -0.14309
412040.0000   -0.54855
412080.0000   -0.06055
412120.0000   -0.21346
412160.0000   -0.38613
412200.0000   -0.22480
412240.0000   -0.21329
412280.0000   -0.34726
412320.0000   -0.39835
412360.0000   -0.41789
412400.0000   -0.28017
412440.0000   -0.50982
412480.0000   -0.41647
412520.0000   -0.40557
412560.0000   -0.09738
412600.0000   -0.17402
412640.0000   -0.37674
412680.0000   -0.50724
412720.0000   -0.16754
412760.0000   -0.11711
412800.0000   -0.26006
412840.0000   -0.11224
412880.0000   -0.16262
412920.0000   -0.05398
412960.0000   -0.41202
413000.0000   -0.37598
413040.0000   -0.39531
413080.0000   -0.28212
413120.0000   -0.01757
413160.0000   -0.28175
413200.0000   -0.34804
413240.0000   -0.34120
413280.0000   -0.51369
413320.0000   -0.43355
413360.0000   -0.45398
413400.0000   -0.40335
413440.0000   -0.27479
413480.0000   -0.27082
413520.0000   -0.36937
413560.0000   -0.62632
413600.0000   -0.67091
413640.0000   -0.63315
413680.0000   -0.71742
413720.0000   -0.79555
413760.0000   -0.49361
413800.0000   -0.74955
413840.0000   -0.44452
413880.0000   -0.22250
413920.0000   -0.43543
413960.0000   -0.47728
414000.0000   -0.31141
414040.0000   -0.24622
414080.0000   -0.28801
414120.0000   -0.27734
414160.0000   -0.40211
414200.0000   -0.42625
414240.0000   -0.46363
414280.0000   -0.57898
414320.0000   -0.41061
414360.0000   -0.54814
414400.0000   -0.51680
414440.0000   -0.42127
414480.0000   -0.64584
414520.0000   -0.66085
414560.0000   -0.76051
414600.0000   -0.52999
414640.0000   -0.64684
414680.0000   -0.52628
414720.0000   -0.66344
414760.0000   -0.51416
414800.0000   -0.51408
414840.0000   -0.89562
414880.0000   -0.48831
414920.0000   -0.46085
414960.0000   -0.38167
415000.0000   -0.30590
415040.0000   -0.80341
415080.0000   -0.67347
415120.0000   -0.53368
415160.0000   -0.33503
415200.0000   -0.22732
415240.0000   -0.24839
415280.0000   -0.29802
415320.0000   -0.27056
415360.0000   -0.21389
415400.0000   -0.18236
415440.0000   -0.54391
415480.0000   -0.61454
415520.0000   -0.42053
415560.0000   -0.57402
415600.0000   -0.35699
415640.0000   -0.35604
415680.0000   -0.63990
415720.0000   -0.34699
415760.0000   -0.43571
415800.0000   -0.45758
415840.0000   -0.36692
415880.0000   -0.53827
415920.0000   -0.67204
415960.0000   -0.72031
416000.0000   -0.84491
416040.0000   -0.53637
416080.0000   -0.41835
416120.0000   -0.09060
416160.0000   -0.88616
416200.0000   -0.70576
416240.0000   -0.55535
416280.0000   -0.49074
416320.0000   -0.69004
416360.0000   -0.87011
416400.0000   -0.58920
416440.0000   -0.53345
416480.0000   -0.55816
416520.0000   -0.51228
416560.0000   -0.41120
416600.0000   -0.47048
416640.0000   -0.47808
416680.0000   -0.45614
416720.0000   -0.55548
416760.0000   -0.90245
416800.0000   -0.58752
416840.0000   -0.38731
416880.0000   -0.62051
416920.0000   -0.39801
416960.0000   -0.56525
417000.0000   -0.35225
417040.0000   -0.43421
417080.0000   -0.79723
417120.0000   -0.57238
417160.0000   -0.43195
417200.0000   -0.46541
417240.0000   -0.72263
417280.0000   -0.58368
417320.0000   -0.68567
417360.0000   -0.42937
417400.0000   -0.75743
417440.0000   -0.69409
417480.0000   -0.92504
417520.0000   -0.59158
417560.0000   -0.75609
417600.0000   -0.96564
417640.0000   -0.49312
417680.0000   -0.74123
417720.0000   -1.08624
417760.0000   -0.89794
417800.0000   -0.79639
417840.0000   -0.61556
417880.0000   -0.50535
417920.0000   -0.45470
417960.0000   -0.36962
418000.0000   -0.34682
418040.0000   -0.65884
418080.0000   -0.66432
418120.0000   -0.43804
418160.0000   -0.35052
418200.0000   -0.48642
418240.0000   -0.50888
418280.0000   -0.17733
418320.0000   -0.09826
418360.0000   -0.08629
418400.0000   -0.06898
418440.0000   -0.05877
418480.0000   -0.46304
418520.0000   -0.26795
418560.0000   -0.58137
418600.0000   -0.69376
418640.0000   -0.31984
418680.0000   -0.60516
418720.0000   -0.92494
418760.0000   -0.65259
418800.0000   -0.47253
418840.0000   -0.53745
418880.0000   -0.23574
418920.0000   -0.71536
418960.0000   -0.80690
419000.0000   -0.82659
419040.0000   -0.63538
419080.0000   -0.67581
419120.0000   -0.68540
419160.0000   -0.52614
419200.0000   -0.56549
419240.0000   -0.73492
419280.0000   -0.54653
419320.0000   -0.72845
419360.0000   -0.61467
419400.0000   -0.73687
419440.0000   -0.66767
419480.0000   -0.37156
419520.0000   -0.54463
419560.0000   -0.16614
419600.0000   -0.28923
419640.0000   -0.42419
419680.0000   -0.00235
419720.0000   -0.43291
419760.0000   -0.22192
419800.0000    0.00883
419840.0000   -0.20759
419880.0000   -0.51769
419920.0000   -0.20855
419960.0000   -0.36411
420000.0000   -0.05318
420040.0000   -0.00041
420080.0000   -0.49724
420120.0000   -0.14876
420160.0000   -0.63244
420200.0000   -0.53402
420240.0000   -0.60415
420280.0000   -0.19467
420320.0000   -0.83619
420360.0000   -0.53605
420400.0000   -0.65642
420440.0000   -0.75890
420480.0000   -0.71782
420520.0000   -0.28047
420560.0000   -0.47278
420600.0000   -0.36259
420640.0000   -0.24780
420680.0000   -0.57132
420720.0000   -0.55899
420760.0000   -0.34424
420800.0000   -0.48150
420840.0000   -0.40977
420880.0000   -0.71244
420920.0000   -0.32664
420960.0000   -0.48694
421000.0000   -0.45591
421040.0000   -0.38139
421080.0000   -0.39802
421120.0000    0.04159
421160.0000   -0.53836
421200.0000   -0.27914
421240.0000   -0.28308
421280.0000   -0.10522
421320.0000   -0.15406
421360.0000   -0.12584
421400.0000   -0.23780
421440.0000   -0.21556
421480.0000   -0.24614
421520.0000   -0.29948
421560.0000   -0.01361
421600.0000   -0.49317
421640.0000   -0.45811
421680.0000   -0.25079
421720.0000   -0.22429
421760.0000   -0.12466
421800.0000   -0.13258
421840.0000   -0.54943
421880.0000   -0.42950
421920.0000   -0.17877
421960.0000   -0.39488
422000.0000   -0.43348
422040.0000   -0.50790
422080.0000   -0.22834
422120.0000   -0.56850
422160.0000   -0.53784
422200.0000   -0.17108
422240.0000   -0.36542
422280.0000   -0.46386
422320.0000   -0.29347
422360.0000   -0.33471
422400.0000   -0.56025
422440.0000   -0.59352
422480.0000   -0.73587
422520.0000   -0.51448
422560.0000   -0.27722
422600.0000   -0.33381
422640.0000   -0.54050
422680.0000   -0.45533
422720.0000   -0.41840
422760.0000   -0.48479
422800.0000   -0.56161
422840.0000   -0.40635
422880.0000   -0.68862
422920.0000   -0.32918
422960.0000   -0.22532
423000.0000   -0.27751
423040.0000   -0.44776
423080.0000   -0.08048
423120.0000   -0.17678
423160.0000   -0.36703
423200.0000   -0.38466
423240.0000   -0.46082
423280.0000   -0.21687
423320.0000   -0.60653
423360.0000   -0.66236
423400.0000   -0.45403
423440.0000   -0.33483
423480.0000   -0.50267
423520.0000   -0.59227
423560.0000   -0.51413
423600.0000   -0.26285
423640.0000   -0.18533
423680.0000   -0.37128
423720.0000   -0.35973
423760.0000   -0.75053
423800.0000   -0.45107
423840.0000   -0.35849
423880.0000   -0.34263
423920.0000   -0.56977
423960.0000   -0.47816
424000.0000   -0.67960
424040.0000   -0.49086
424080.0000   -0.56908
424120.0000   -0.34580
424160.0000   -0.52115
424200.0000   -0.48797
424240.0000   -0.30516
424280.0000   -0.35179
424320.0000   -0.43630
424360.0000   -0.20167
424400.0000   -0.44378
424440.0000   -0.51941
424480.0000   -0.40719
424520.0000   -0.38287
424560.0000   -0.13842
424600.0000   -0.30998
424640.0000   -0.51030
424680.0000   -0.45312
424720.0000   -0.45353
424760.0000   -0.47061
424800.0000   -0.35864
424840.0000   -0.35917
424880.0000   -0.37526
424920.0000   -0.76496
424960.0000   -0.32945
425000.0000   -0.42179
425040.0000   -0.39593
425080.0000   -0.51396
425120.0000   -0.43176
425160.0000   -0.36525
425200.0000   -0.86679
425240.0000   -0.43422
425280.0000   -0.93677
425320.0000   -0.62608
425360.0000   -0.42372
425400.0000   -0.61590
425440.0000   -0.15315
425480.0000   -0.43749
425520.0000   -0.50134
425560.0000   -0.56274
425600.0000   -0.55406
425640.0000   -0.57135
425680.0000   -0.39121
425720.0000   -0.09056
425760.0000   -0.17886
425800.0000   -0.42093
425840.0000   -0.05978
425880.0000   -0.21755
425920.0000   -0.07246
425960.0000   -0.30607
426000.0000   -0.08367
426040.0000    0.04496
426080.0000    0.31456
426120.0000    0.20566
426160.0000    0.11758
426200.0000    0.00857
426240.0000    0.13489
426280.0000    0.09718
426320.0000    0.13569
426360.0000    0.12194
426400.0000    0.14172
426440.0000    0.23097
426480.0000    0.35301
426520.0000    0.23565
426560.0000    0.22418
426600.0000    0.24644
426640.0000    0.07036
426680.0000    0.12581
426720.0000    0.30042
426760.0000    0.47187
426800.0000    0.19167
426840.0000    0.07509
426880.0000    0.75694
426920.0000    0.66381
426960.0000    0.65033
427000.0000    0.40756
427040.0000    0.50444
427080.0000    0.67396
427120.0000    0.52491
427160.0000    0.19380
427200.0000    0.52124
427240.0000    0.65141
427280.0000    0.40104
427320.0000    0.44345
427360.0000    0.19823
427400.0000    0.12576
427440.0000    0.01604
427480.0000    0.24228
427520.0000    0.19489
427560.0000    0.21525
427600.0000    0.46883
427640.0000    0.20844
427680.0000    0.38681
427720.0000    0.11306
427760.0000    0.24702
427800.0000    0.18684
427840.0000    0.21109
427880.0000    0.28559
427920.0000    0.41202
427960.0000    0.24582
428000.0000    0.33434
428040.0000    0.42281
428080.0000   -0.04473
428120.0000    0.26740
428160.0000    0.07819
428200.0000    0.18421
428240.0000    0.16098
428280.0000    0.44423
428320.0000    0.52402
428360.0000    0.38504
428400.0000    0.31990
428440.0000    0.05918
428480.0000    0.38816
428520.0000    0.33857
428560.0000    0.12417
428600.0000    0.26272
428640.0000    0.32254
428680.0000    0.40893
428720.0000    0.51614
428760.0000    0.32271
428800.0000    0.24914
428840.0000    0.13808
428880.0000    0.35034
428920.0000    0.18390
428960.0000    0.14100
429000.0000    0.18264
429040.0000    0.05756
429080.0000    0.09713
429120.0000    0.51438
429160.0000    0.33750
429200.0000    0.26248
429240.0000    0.19446
429280.0000    0.29879
429320.0000    0.08211
429360.0000    0.23998
429400.0000    0.49912
429440.0000    0.24634
429480.0000    0.49177
429520.0000    0.42477
429560.0000    0.20587
429600.0000    0.22795
429640.0000    0.31549
429680.0000    0.17232
429720.0000    0.19338
429760.0000    0.18467
429800.0000    0.29457
429840.0000    0.19753
429880.0000    0.33058
429920.0000    0.30353
429960.0000    0.15095
430000.0000    0.16080
430040.0000    0.11880
430080.0000    0.35626
430120.0000    0.21658
430160.0000    0.54932
430200.0000    0.43554
430240.0000    0.43865
430280.0000    0.39537
430320.0000    0.45391
430360.0000    0.65483
430400.0000    0.52934
430440.0000    0.38703
430480.0000    0.17987
430520.0000    0.32114
430560.0000    0.35970
430600.0000    0.26230
430640.0000    0.04861
430680.0000    0.35636
430720.0000    0.44645
430760.0000    0.52984
430800.0000    0.53362
430840.0000    0.52213
430880.0000    0.29581
430920.0000    0.52301
430960.0000    0.62506
431000.0000    0.54711
431040.0000    0.66186
431080.0000    0.47883
431120.0000    0.51835
431160.0000    0.14327
431200.0000    0.23971
431240.0000    0.37249
431280.0000    0.19684
431320.0000    0.56724
431360.0000    0.47333
431400.0000    0.55695
431440.0000    0.03855
431480.0000   -0.08489
431520.0000   -0.06711
431560.0000   -0.08619
431600.0000    0.05459
431640.0000    0.25518
431680.0000    0.03938
431720.0000    0.30395
431760.0000    0.11644
431800.0000    0.18719
431840.0000    0.13721
431880.0000    0.25867
431920.0000    0.41158
431960.0000    0.26693
432000.0000    0.30906
432040.0000    0.57689
432080.0000    0.21948
432120.0000    0.36912
432160.0000    0.21740
432200.0000    0.32996
432240.0000    0.33917
432280.0000    0.27934
432320.0000    0.21250
432360.0000    0.44872
432400.0000    0.44313
432440.0000    0.14959
432480.0000    0.32477
432520.0000    0.08353
432560.0000    0.27872
432600.0000    0.21636
432640.0000    0.33958
432680.0000    0.51842
432720.0000    0.43979
432760.0000    0.29854
432800.0000    0.21314
432840.0000    0.44663
432880.0000    0.32952
432920.0000    0.26059
432960.0000    0.25335
433000.0000    0.09768
433040.0000   -0.05043
433080.0000    0.31631
433120.0000    0.31675
433160.0000    0.16525
433200.0000    0.51463
433240.0000    0.17525
433280.0000    0.38941
433320.0000    0.45781
433360.0000    0.39467
433400.0000    0.23442
433440.0000    0.39743
433480.0000    0.33105
433520.0000    0.35876
433560.0000    0.20018
433600.0000    0.24918
433640.0000    0.10251
433680.0000   -0.08054
433720.0000    0.23292
433760.0000    0.24425
433800.0000    0.24218
433840.0000    0.31122
433880.0000    0.17728
433920.0000    0.28167
433960.0000    0.28892
434000.0000    0.28523
434040.0000    0.29373
434080.0000    0.24968
434120.0000    0.25857
434160.0000    0.23983
434200.0000    0.25539
434240.0000    0.15989
434280.0000    0.29341
434320.0000    0.23874
434360.0000    0.34639
434400.0000    0.47775
434440.0000    0.24259
434480.0000    0.40064
434520.0000    0.35410
434560.0000    0.23727
434600.0000    0.01455
434640.0000    0.54724
434680.0000    0.33333
434720.0000    0.41348
434760.0000    0.33423
434800.0000    0.18924
434840.0000    0.23445
434880.0000    0.47740
434920.0000    0.37447
434960.0000    0.27522
435000.0000    0.21304
435040.0000    0.38052
435080.0000    0.36610
435120.0000    0.23882
435160.0000    0.47151
435200.0000    0.52073
435240.0000    0.11504
435280.0000    0.41353
435320.0000    0.49072
435360.0000    0.40134
435400.0000    0.40066
435440.0000    0.33629
435480.0000    0.60828
435520.0000    0.57245
435560.0000    0.44879
435600.0000    0.45194
435640.0000    0.36925
435680.0000    0.44181
435720.0000    0.17533
435760.0000    0.24877
435800.0000    0.42137
435840.0000    0.30375
435880.0000    0.27351
435920.0000    0.44510
435960.0000    0.43643
436000.0000    0.47759
436040.0000    0.42894
436080.0000    0.53437
436120.0000    0.40096
436160.0000    0.60305
436200.0000    0.65791
436240.0000    0.59476
436280.0000    0.56506
436320.0000    0.60646
436360.0000    0.39768
436400.0000    0.53119
436440.0000    0.59323
436480.0000    0.59096
436520.0000    0.25422
436560.0000    0.45968
436600.0000    0.61808
436640.0000    0.44155
436680.0000    0.64790
436720.0000    0.40178
436760.0000    0.34867
436800.0000    0.41246
436840.0000    0.35266
436880.0000    0.51698
436920.0000    0.60029
436960.0000    0.82149
437000.0000    0.61413
437040.0000    0.52096
437080.0000    0.50611
437120.0000    0.66242
437160.0000    0.45959
437200.0000    0.48443
437240.0000    0.53823
437280.0000    0.25202
437320.0000    0.40382
437360.0000    0.38091
437400.0000    0.36579
437440.0000    0.35667
437480.0000    0.34225
437520.0000    0.45262
437560.0000    0.36270
437600.0000    0.46578
437640.0000    0.70999
437680.0000    0.49794
437720.0000    0.42314
437760.0000    0.46069
437800.0000    0.48382
437840.0000    0.38948
437880.0000    0.21831
437920.0000    0.42254
437960.0000    0.24348
438000.0000    0.27998
438040.0000    0.11103
438080.0000    0.29400
438120.0000    0.28206
438160.0000    0.46524
438200.0000    0.45870
438240.0000    0.58830
438280.0000    0.57603
438320.0000    0.60705
438360.0000    0.57980
438400.0000    0.55254
438440.0000    0.62747
438480.0000    0.45893
438520.0000    0.52731
438560.0000    0.42904
438600.0000    0.40976
438640.0000    0.30926
438680.0000    0.54863
438720.0000    0.51835
438760.0000    0.60893
438800.0000    0.41973
438840.0000    0.36067
438880.0000    0.55287
438920.0000    0.57683
438960.0000    0.22277
439000.0000    0.13736
439040.0000    0.26862
439080.0000    0.43101
439120.0000    0.47328
439160.0000    0.53405
439200.0000    0.34970
439240.0000    0.43934
439280.0000    0.49507
439320.0000    0.45222
439360.0000    0.38077
439400.0000    0.45849
439440.0000   -0.00265
439480.0000    0.13169
439520.0000    0.08376
439560.0000   -0.00284
439600.0000    0.06003
439640.0000   -0.04430
439680.0000    0.03174
439720.0000    0.18438
439760.0000    0.47844
439800.0000    0.11397
439840.0000    0.10820
439880.0000   -0.06848
439920.0000    0.14716
439960.0000    0.32521
440000.0000    0.12910
440040.0000    0.28734
440080.0000   -0.01992
440120.0000    0.57539
440160.0000    0.10982
440200.0000    0.27776
440240.0000    0.20808
440280.0000    0.16903
440320.0000    0.56751
440360.0000    0.56969
440400.0000    0.15806
440440.0000   -0.14975
440480.0000   -0.02827
440520.0000    0.05723
440560.0000    0.29288
440600.0000    0.35934
440640.0000    0.33090
440680.0000    0.44719
440720.0000    0.38877
440760.0000    0.26071
440800.0000    0.21300
440840.0000   -0.10001
440880.0000    0.37879
440920.0000    0.35535
440960.0000    0.19881
441000.0000    0.22403
441040.0000    0.28357
441080.0000    0.39015
441120.0000    0.43571
441160.0000    0.41007
441200.0000    0.17793
441240.0000    0.50106
441280.0000    0.30189
441320.0000    0.54103
441360.0000    0.54569
441400.0000    0.35648
441440.0000   -0.08069
441480.0000   -0.27689
441520.0000   -0.20868
441560.0000   -0.23143
441600.0000    0.11496
441640.0000   -0.24354
441680.0000   -0.26871
441720.0000   -0.06540
441760.0000   -0.10757
441800.0000   -0.47768
441840.0000   -0.16295
441880.0000    0.39821
441920.0000    0.24542
441960.0000    0.27249
442000.0000    0.60112
442040.0000    0.62825
442080.0000    0.45823
442120.0000    0.59835
442160.0000    0.60983
442200.0000    0.64629
442240.0000    0.54634
442280.0000    0.47544
442320.0000    0.16612
442360.0000    0.21884
442400.0000    0.54998
442440.0000    0.62602
442480.0000    0.49908
442520.0000    0.31638
442560.0000    0.36862
442600.0000    0.44055
442640.0000    0.28686
442680.0000    0.43686
442720.0000    0.52988
442760.0000    0.35839
442800.0000    0.36998
442840.0000    0.30399
442880.0000    0.61567
442920.0000    0.42129
442960.0000    0.72757
443000.0000    0.35873
443040.0000    0.41449
443080.0000    0.32048
443120.0000    0.32686
443160.0000    0.42478
443200.0000    0.56103
443240.0000    0.57497
443280.0000    0.63398
443320.0000    0.48983
443360.0000    0.57389
443400.0000    0.68662
443440.0000    0.56278
443480.0000    0.55759
443520.0000    0.46203
443560.0000    0.75655
443600.0000    0.50147
443640.0000    0.43130
443680.0000    0.49958
443720.0000    0.51991
443760.0000    0.42856
443800.0000    0.51332
443840.0000    0.38775
443880.0000    0.31327
443920.0000    0.41028
443960.0000    0.52915
444000.0000   -0.29292
444040.0000    0.26856
444080.0000    0.35600
444120.0000    0.39588
444160.0000    0.23090
444200.0000    0.33580
444240.0000    0.33241
444280.0000    0.43343
444320.0000    0.07649
444360.0000    0.49173
444400.0000    0.14048
444440.0000    0.45973
444480.0000    0.34670
444520.0000    0.31607
444560.0000    0.33536
444600.0000    0.29762
444640.0000    0.62513
444680.0000    0.32372
444720.0000    0.51825
444760.0000    0.48760
444800.0000    0.52860
444840.0000    0.64947
444880.0000    0.45984
444920.0000    0.35108
444960.0000    0.55933
445000.0000    0.45316
445040.0000    0.40619
445080.0000    0.52485
445120.0000    0.33882
445160.0000    0.40382
445200.0000    0.22216
445240.0000    0.38076
445280.0000    0.16659
445320.0000    0.47226
445360.0000    0.19717
445400.0000    0.38770
445440.0000    0.22686
445480.0000    0.33244
445520.0000    0.14349
445560.0000    0.46020
445600.0000    0.31632
445640.0000    0.33019
445680.0000    0.49241
445720.0000    0.46886
445760.0000    0.66750
445800.0000    0.65548
445840.0000    0.41663
445880.0000    0.45133
445920.0000    0.16049
445960.0000    0.15162
446000.0000    0.23850
446040.0000    0.18212
446080.0000    0.57104
446120.0000    0.29237
446160.0000    0.60330
446200.0000    0.52261
446240.0000    0.61501
446280.0000    0.17862
446320.0000    0.61900
446360.0000    0.27414
446400.0000    0.41425
446440.0000    0.43510
446480.0000    0.20740
446520.0000    0.11130
446560.0000    0.10643
446600.0000    0.29065
446640.0000    0.30287
446680.0000    0.15936
446720.0000    0.36181
446760.0000    0.23398
446800.0000    0.12344
446840.0000    0.26191
446880.0000    0.22260
446920.0000    0.24710
446960.0000    0.28056
447000.0000    0.23747
447040.0000    0.33901
447080.0000    0.24102
447120.0000    0.13267
447160.0000    0.35798
447200.0000    0.26561
447240.0000    0.36768
447280.0000    0.16708
447320.0000    0.32180
447360.0000    0.36846
447400.0000    0.32565
447440.0000   -0.04837
447480.0000    0.21647
447520.0000    0.31981
447560.0000    0.23294
447600.0000    0.35324
447640.0000    0.23932
447680.0000    0.33380
447720.0000    0.21328
447760.0000    0.27295
447800.0000    0.53169
447840.0000    0.54268
447880.0000    0.36468
447920.0000    0.45096
447960.0000    0.32762
448000.0000    0.39528
448040.0000    0.19329
448080.0000    0.21187
448120.0000    0.30338
448160.0000    0.27080
448200.0000    0.31663
448240.0000    0.13075
448280.0000    0.41989
448320.0000    0.19905
448360.0000    0.07536
448400.0000    0.35874
448440.0000    0.25505
448480.0000    0.28934
448520.0000    0.31597
448560.0000    0.32272
448600.0000    0.42226
448640.0000    0.37642
448680.0000    0.43930
448720.0000    0.28868
448760.0000    0.38175
448800.0000    0.34516
448840.0000    0.25475
448880.0000    0.39111
448920.0000    0.59996
448960.0000    0.28859
449000.0000    0.31466
449040.0000    0.55396
449080.0000    0.20455
449120.0000    0.16930
449160.0000    0.26367
449200.0000    0.16068
449240.0000    0.30034
449280.0000    0.23890
449320.0000    0.07342
449360.0000    0.13085
449400.0000    0.23846
449440.0000    0.31989
449480.0000    0.09751
449520.0000    0.30155
449560.0000    0.10412
449600.0000    0.47941
449640.0000    0.36352
449680.0000    0.30292
449720.0000    0.34175
449760.0000    0.22918
449800.0000    0.34382
449840.0000    0.31171
449880.0000    0.28777
449920.0000    0.55403
449960.0000    0.55751
450000.0000    0.54941
450040.0000    0.66594
450080.0000    0.51853
450120.0000    0.38309
450160.0000    0.10979
450200.0000   -0.23330
450240.0000   -0.15243
450280.0000   -0.14497
450320.0000   -0.10691
450360.0000   -0.40832
450400.0000   -0.09887
450440.0000   -0.33146
450480.0000    0.08313
450520.0000   -0.16306
450560.0000   -0.08389
450600.0000   -0.23124
450640.0000   -0.17103
450680.0000   -0.27637
450720.0000   -0.08235
450760.0000   -0.18290
450800.0000   -0.16986
450840.0000   -0.07196
450880.0000   -0.29107
450920.0000   -0.07998
450960.0000   -0.12229
451000.0000   -0.25785
451040.0000   -0.14478
451080.0000   -0.40389
451120.0000   -0.03707
451160.0000   -0.25682
451200.0000   -0.18918
451240.0000    0.06933
451280.0000   -0.34280
451320.0000   -0.04314
451360.0000    0.01326
451400.0000   -0.40205
451440.0000   -0.12629
451480.0000    0.28496
451520.0000    0.36682
451560.0000    0.46216
451600.0000    0.10962
451640.0000    0.00811
451680.0000    0.25461
451720.0000    0.21212
451760.0000   -0.03314
451800.0000    0.02769
451840.0000    0.12895
451880.0000   -0.00830
451920.0000    0.06021
451960.0000    0.16260
452000.0000   -0.30523
452040.0000    0.24129
452080.0000    0.17344
452120.0000    0.09593
452160.0000    0.44214
452200.0000    0.32380
452240.0000   -0.04599
452280.0000    0.37594
452320.0000   -0.07775
452360.0000   -0.18737
452400.0000   -0.01997
452440.0000   -0.00690
452480.0000   -0.08714
452520.0000    0.04798
452560.0000   -0.09439
452600.0000   -0.18765
452640.0000   -0.10957
452680.0000   -0.11599
452720.0000    0.11974
452760.0000    0.15025
452800.0000   -0.09484
452840.0000    0.22477
452880.0000    0.04812
452920.0000    0.52619
452960.0000    0.43714
453000.0000    0.59651
453040.0000    0.47829
453080.0000    0.24741
453120.0000    0.47091
453160.0000    0.39289
453200.0000    0.57737
453240.0000    0.63382
453280.0000    0.43471
453320.0000    0.22672
453360.0000    0.41766
453400.0000    0.30414
453440.0000    0.30598
453480.0000    0.36324
453520.0000    0.28088
453560.0000    0.12372
453600.0000    0.11262
453640.0000    0.22787
453680.0000    0.20040
453720.0000    0.20968
453760.0000    0.18237
453800.0000    0.21293
453840.0000    0.13920
453880.0000    0.28084
453920.0000    0.22163
453960.0000    0.23143
454000.0000    0.20823
454040.0000    0.13158
454080.0000    0.00876
454120.0000    0.15285
454160.0000    0.27491
454200.0000    0.07893
454240.0000    0.12729
454280.0000    0.05883
454320.0000    0.17939
454360.0000    0.23105
454400.0000    0.36363
454440.0000    0.07152
454480.0000    0.18004
454520.0000    0.15499
454560.0000    0.00954
454600.0000   -0.09910
454640.0000   -0.03366
454680.0000    0.17054
454720.0000    0.02029
454760.0000    0.13250
454800.0000    0.31328
454840.0000    0.44097
454880.0000    0.39875
454920.0000    0.37415
454960.0000    0.40371
455000.0000    0.30476
455040.0000    0.44540
455080.0000    0.54297
455120.0000    0.37372
455160.0000    0.55105
455200.0000    0.48602
455240.0000    0.56230
455280.0000    0.49300
455320.0000    0.54727
455360.0000    0.46654
455400.0000    0.46470
455440.0000    0.46272
455480.0000    0.42764
455520.0000    0.60669
455560.0000    0.43494
455600.0000    0.40295
455640.0000    0.58043
455680.0000    0.51125
455720.0000    0.57312
455760.0000    0.30585
455800.0000    0.23872
455840.0000    0.51253
455880.0000    0.41725
455920.0000   -0.27095
455960.0000   -0.14264
456000.0000   -0.34549
456040.0000   -0.15261
456080.0000   -0.49454
456120.0000   -0.14900
456160.0000   -0.12733
456200.0000    0.20603
456240.0000   -0.27633
456280.0000   -0.07666
456320.0000    0.21953
456360.0000   -0.15761
456400.0000    0.10041
456440.0000    0.28876
456480.0000   -0.00803
456520.0000    0.14200
456560.0000    0.39440
456600.0000    0.09587
456640.0000    0.11135
456680.0000   -0.21608
456720.0000   -0.12985
456760.0000   -0.08484
456800.0000   -0.02546
456840.0000   -0.12200
456880.0000   -0.48128
456920.0000   -0.21979
456960.0000   -0.03842
457000.0000   -0.17360
457040.0000   -0.05219
457080.0000   -0.25302
457120.0000   -0.29466
457160.0000   -0.25584
457200.0000   -0.25030
457240.0000   -0.07186
457280.0000    0.11170
457320.0000    0.09368
457360.0000   -0.21941
457400.0000   -0.09711
457440.0000    0.04025
457480.0000   -0.18478
457520.0000   -0.16806
457560.0000    0.06002
457600.0000   -0.13118
457640.0000   -0.31889
457680.0000   -0.36509
457720.0000   -0.21055
457760.0000   -0.02950
457800.0000    0.10219
457840.0000    0.00708
457880.0000   -0.29701
457920.0000   -0.39660
457960.0000   -0.09746
458000.0000   -0.47687
458040.0000   -0.43148
458080.0000    0.07896
458120.0000   -0.21778
458160.0000   -0.20141
458200.0000   -0.42417
458240.0000   -0.32263
458280.0000   -0.31987
458320.0000   -0.26586
458360.0000   -0.20645
458400.0000   -0.36857
458440.0000   -0.35146
458480.0000   -0.34684
458520.0000   -0.34043
458560.0000   -0.57627
458600.0000   -0.50958
458640.0000   -0.71832
458680.0000   -0.55062
458720.0000   -0.10882
458760.0000   -0.16597
458800.0000   -0.17746
458840.0000   -0.12977
458880.0000   -0.38626
458920.0000   -0.38506
458960.0000   -0.12090
459000.0000   -0.18414
459040.0000   -0.34289
459080.0000   -0.31855
459120.0000   -0.36765
459160.0000   -0.19900
459200.0000   -0.08481
459240.0000   -0.23336
459280.0000   -0.21790
459320.0000    0.05693
459360.0000    0.17340
459400.0000    0.10779
459440.0000    0.05013
459480.0000    0.13504
459520.0000    0.13338
459560.0000    0.22510
459600.0000    0.23700
459640.0000    0.03959
459680.0000    0.14297
459720.0000    0.32473
459760.0000    0.34178
459800.0000    0.21432
459840.0000    0.43349
459880.0000    0.68961
459920.0000    0.52167
459960.0000    0.59558
460000.0000    0.46179
460040.0000    0.58818
460080.0000    0.55517
460120.0000    0.68785
460160.0000    0.34593
460200.0000    0.49063
460240.0000    0.50430
460280.0000    0.28305
460320.0000    0.19570
460360.0000    0.40990
460400.0000    0.52012
460440.0000    0.46447
460480.0000    0.37881
460520.0000    0.40278
460560.0000    0.50685
460600.0000    0.37248
460640.0000    0.37174
460680.0000    0.37878
460720.0000    0.32348
460760.0000    0.46879
460800.0000    0.52890
460840.0000    0.67506
460880.0000    0.30296
460920.0000    0.41068
460960.0000    0.33918
461000.0000    0.08603
461040.0000    0.31978
461080.0000    0.24966
461120.0000    0.21898
461160.0000    0.37114
461200.0000    0.37840
461240.0000    0.36299
461280.0000    0.32843
461320.0000    0.29320
461360.0000    0.11736
461400.0000   -0.30598
461440.0000    0.02219
461480.0000   -0.28096
461520.0000   -0.07784
461560.0000   -0.11479
461600.0000   -0.18735
461640.0000    0.10242
461680.0000    0.18845
461720.0000   -0.11861
461760.0000   -0.02383
461800.0000    0.12301
461840.0000   -0.17191
461880.0000   -0.05364
461920.0000   -0.21581
461960.0000    0.01928
462000.0000    0.13967
462040.0000   -0.31426
462080.0000   -0.03209
462120.0000    0.27248
462160.0000    0.16132
462200.0000    0.15751
462240.0000    0.10148
462280.0000    0.09559
462320.0000    0.12721
462360.0000   -0.15803
462400.0000    0.15631
462440.0000    0.19851
462480.0000    0.04159
462520.0000   -0.03091
462560.0000   -0.09417
462600.0000    0.11709
462640.0000    0.00214
462680.0000    0.46800
462720.0000    0.33402
462760.0000    0.41284
462800.0000    0.36336
462840.0000    0.35483
462880.0000    0.54806
462920.0000    0.17741
462960.0000    0.30960
463000.0000    0.58557
463040.0000    0.31915
463080.0000    0.19927
463120.0000    0.38951
463160.0000    0.31165
463200.0000    0.45445
463240.0000    0.43619
463280.0000    0.23426
463320.0000    0.32022
463360.0000    0.29890
463400.0000    0.24229
463440.0000    0.27592
463480.0000    0.24499
463520.0000    0.27507
463560.0000    0.39618
463600.0000    0.19121
463640.0000    0.38874
463680.0000    0.28822
463720.0000    0.44240
463760.0000    0.29226
463800.0000   -0.28266
463840.0000   -0.43118
463880.0000   -0.34479
463920.0000   -0.42328
463960.0000   -0.30737
464000.0000   -0.31394
464040.0000   -0.36226
464080.0000   -0.32607
464120.0000   -0.24945
464160.0000   -0.24498
464200.0000   -0.19215
464240.0000   -0.44327
464280.0000   -0.19439
464320.0000   -0.26176
464360.0000   -0.24305
464400.0000   -0.10162
464440.0000   -0.09759
464480.0000   -0.05853
464520.0000   -0.25156
464560.0000   -0.42429
464600.0000   -0.41554
464640.0000   -0.32807
464680.0000   -0.37768
464720.0000   -0.58204
464760.0000   -0.53285
464800.0000   -0.24937
464840.0000   -0.41960
464880.0000   -0.10127
464920.0000   -0.42624
464960.0000   -0.22856
465000.0000   -0.22952
465040.0000   -0.11988
465080.0000   -0.09784
465120.0000   -0.01774
465160.0000   -0.40834
465200.0000   -0.33304
465240.0000   -0.32953
465280.0000   -0.44171
465320.0000   -0.27361
465360.0000   -0.21543
465400.0000   -0.26277
465440.0000   -0.58798
465480.0000   -0.24124
465520.0000   -0.21006
465560.0000    0.15476
465600.0000   -0.13005
465640.0000   -0.29209
465680.0000   -0.44975
465720.0000    0.04815
465760.0000   -0.15841
465800.0000   -0.17421
465840.0000   -0.19627
465880.0000   -0.32602
465920.0000   -0.27190
465960.0000   -0.28234
466000.0000   -0.22441
466040.0000   -0.16441
466080.0000   -0.29697
466120.0000   -0.36579
466160.0000   -0.14797
466200.0000   -0.07053
466240.0000   -0.47503
466280.0000   -0.28033
466320.0000   -0.35102
466360.0000   -0.31073
466400.0000   -0.21477
466440.0000   -0.18005
466480.0000   -0.03561
466520.0000   -0.31989
466560.0000   -0.07602
466600.0000   -0.28599
466640.0000   -0.04091
466680.0000   -0.19995
466720.0000   -0.15964
466760.0000   -0.15531
466800.0000   -0.14403
466840.0000   -0.14432
466880.0000   -0.38450
466920.0000   -0.30291
466960.0000   -0.23296
467000.0000   -0.43981
467040.0000   -0.75371
467080.0000   -0.12694
467120.0000   -0.27918
467160.0000   -0.31819
467200.0000   -0.62706
467240.0000   -0.67912
467280.0000   -0.60721
467320.0000   -0.36643
467360.0000   -0.20652
467400.0000   -0.33699
467440.0000   -0.38756
467480.0000   -0.38143
467520.0000   -0.17534
467560.0000   -0.25014
467600.0000   -0.54257
467640.0000   -0.37592
467680.0000   -0.39036
467720.0000   -0.23216
467760.0000   -0.45204
467800.0000   -0.33623
467840.0000   -0.48947
467880.0000   -0.15021
467920.0000   -0.35875
467960.0000   -0.47416
468000.0000   -0.58761
468040.0000   -0.21301
468080.0000   -0.46013
468120.0000   -0.57589
468160.0000   -0.40059
468200.0000   -0.53792
468240.0000   -0.26036
468280.0000   -0.43903
468320.0000   -0.14343
468360.0000   -0.24094
468400.0000    0.22080
468440.0000    0.20983
468480.0000    0.34821
468520.0000   -0.32296
468560.0000   -0.15643
468600.0000   -0.24008
468640.0000   -0.23670
468680.0000   -0.26555
468720.0000   -0.64267
468760.0000   -0.18305
468800.0000   -0.29490
468840.0000   -0.28413
468880.0000   -0.17614
468920.0000   -0.22972
468960.0000   -0.38138
469000.0000   -0.38596
469040.0000   -0.41906
469080.0000   -0.57188
469120.0000   -0.43899
469160.0000   -0.28544
469200.0000   -0.44790
469240.0000   -0.41198
469280.0000   -0.57626
469320.0000   -0.47233
469360.0000   -0.65493
469400.0000   -0.40492
469440.0000   -0.51098
469480.0000   -0.63140
469520.0000   -0.27646
469560.0000   -0.30963
469600.0000   -0.50537
469640.0000   -0.21433
469680.0000   -0.38711
469720.0000   -0.53854
469760.0000   -0.31123
469800.0000   -0.43314
469840.0000   -0.73745
469880.0000   -0.58296
469920.0000   -0.45557
469960.0000   -0.50543
470000.0000   -0.43097
470040.0000   -0.42575
470080.0000   -0.32621
470120.0000   -0.25505
470160.0000   -0.21402
470200.0000   -0.37244
470240.0000    0.07871
470280.0000   -0.47692
470320.0000   -0.24314
470360.0000   -0.65394
470400.0000   -0.55641
470440.0000   -0.65175
470480.0000   -0.84863
470520.0000   -0.77847
470560.0000   -0.63246
470600.0000   -0.30828
470640.0000   -0.63773
470680.0000   -0.71467
470720.0000   -0.40834
470760.0000   -0.34680
470800.0000   -0.17551
470840.0000   -0.27063
470880.0000   -0.43823
470920.0000   -0.51326
470960.0000   -0.39424
471000.0000   -0.52413
471040.0000   -0.60971
471080.0000   -0.23881
471120.0000   -0.47337
471160.0000   -0.76906
471200.0000   -0.38681
471240.0000   -0.40228
471280.0000   -0.27728
471320.0000   -0.45714
471360.0000   -0.52953
471400.0000   -0.88613
471440.0000   -0.50959
471480.0000   -0.42470
471520.0000   -0.20576
471560.0000   -0.13627
471600.0000   -0.39802
471640.0000   -0.33443
471680.0000   -0.24301
471720.0000   -0.18088
471760.0000   -0.19522
471800.0000   -0.07381
471840.0000   -0.38261
471880.0000   -0.13394
471920.0000   -0.15321
471960.0000   -0.49688
472000.0000   -0.18956
472040.0000   -0.26404
472080.0000   -0.25806
472120.0000   -0.58737
472160.0000   -0.58955
472200.0000   -0.60318
472240.0000   -0.43243
472280.0000   -0.38813
472320.0000   -0.63953
472360.0000   -0.42698
472400.0000   -0.11901
472440.0000   -0.36136
472480.0000   -0.48576
472520.0000   -0.36070
472560.0000   -0.39537
472600.0000   -0.26571
472640.0000   -0.30967
472680.0000   -0.39881
472720.0000   -0.24907
472760.0000   -0.74325
472800.0000   -0.44131
472840.0000   -0.41160
472880.0000   -0.49985
472920.0000   -0.12546
472960.0000   -0.18666
473000.0000   -0.54238
473040.0000   -0.23531
473080.0000   -0.18439
473120.0000   -0.33575
473160.0000   -0.16038
473200.0000   -0.15040
473240.0000   -0.42105
473280.0000   -0.34659
473320.0000   -0.31707
473360.0000   -0.19981
473400.0000   -0.10268
473440.0000   -0.24519
473480.0000   -0.25006
473520.0000   -0.15418
473560.0000   -0.20107
473600.0000   -0.53748
473640.0000   -0.46542
473680.0000   -0.12740
473720.0000   -0.31429
473760.0000   -0.37945
473800.0000   -0.27190
473840.0000   -0.18472
473880.0000   -0.19049
473920.0000   -0.24863
473960.0000   -0.16382
474000.0000   -0.43077
474040.0000   -0.29050
474080.0000   -0.33002
474120.0000   -0.59216
474160.0000   -0.26595
474200.0000   -0.21369
474240.0000   -0.33244
474280.0000   -0.05267
474320.0000   -0.38673
474360.0000   -0.26222
474400.0000   -0.22876
474440.0000    0.13483
474480.0000   -0.03774
474520.0000    0.04476
474560.0000   -0.01719
474600.0000   -0.18974
474640.0000   -0.12833
474680.0000   -0.08037
474720.0000   -0.00502
474760.0000   -0.24849
474800.0000   -0.01447
474840.0000   -0.42804
474880.0000   -0.42974
474920.0000   -0.40298
474960.0000   -0.31204
475000.0000   -0.04199
475040.0000   -0.31440
475080.0000   -0.14246
475120.0000   -0.14426
475160.0000   -0.53533
475200.0000   -0.27428
475240.0000   -0.39649
475280.0000   -0.50460
475320.0000   -0.37169
475360.0000   -0.31495
475400.0000   -0.26593
475440.0000   -0.33373
475480.0000   -0.26173
475520.0000   -0.19301
475560.0000   -0.19562
475600.0000   -0.22246
475640.0000    0.11793
475680.0000    0.33899
475720.0000    0.17619
475760.0000    0.02363
475800.0000    0.06577
475840.0000    0.47446
475880.0000    0.35760
475920.0000    0.41359
475960.0000    0.28931
476000.0000    0.14510
476040.0000    0.45504
476080.0000    0.25380
476120.0000    0.10470
476160.0000    0.17363
476200.0000    0.15189
476240.0000    0.16357
476280.0000    0.17929
476320.0000    0.30749
476360.0000    0.20382
476400.0000    0.00938
476440.0000   -0.00864
476480.0000    0.02661
476520.0000    0.18124
476560.0000    0.22720
476600.0000    0.55500
476640.0000    0.40438
476680.0000    0.17115
476720.0000    0.39693
476760.0000    0.57055
476800.0000    0.25145
476840.0000    0.29014
476880.0000    0.13082
476920.0000    0.31857
476960.0000    0.22390
477000.0000    0.32356
477040.0000    0.21185
477080.0000    0.15809
477120.0000    0.27064
477160.0000    0.21223
477200.0000    0.06191
477240.0000    0.14231
477280.0000    0.09243
477320.0000    0.33829
477360.0000    0.26762
477400.0000    0.25957
477440.0000    0.28255
477480.0000    0.34132
477520.0000    0.16762
477560.0000    0.29651
477600.0000   -0.09216
477640.0000    0.03844
477680.0000    0.32054
477720.0000    0.29658
477760.0000    0.42193
477800.0000    0.41615
477840.0000    0.35133
477880.0000    0.39577
477920.0000    0.45322
477960.0000    0.35706
478000.0000    0.30222
478040.0000    0.33836
478080.0000    0.36347
478120.0000    0.41625
478160.0000    0.03391
478200.0000   -0.06744
478240.0000    0.22302
478280.0000    0.05823
478320.0000    0.31103
478360.0000    0.15830
478400.0000   -0.02604
478440.0000    0.28363
478480.0000    0.17678
478520.0000    0.06258
478560.0000   -0.05558
478600.0000    0.14860
478640.0000   -0.05731
478680.0000   -0.15712
478720.0000   -0.01713
478760.0000   -0.09776
478800.0000    0.08163
478840.0000    0.39818
478880.0000    0.52200
478920.0000    0.30601
478960.0000    0.24885
479000.0000    0.15687
479040.0000    0.12730
479080.0000    0.28176
479120.0000    0.19504
479160.0000    0.20014
479200.0000    0.08355
479240.0000    0.17205
479280.0000    0.40069
479320.0000    0.21905
479360.0000    0.24822
479400.0000    0.09511
479440.0000    0.15736
479480.0000   -0.02370
479520.0000    0.15064
479560.0000    0.25402
479600.0000    0.24940
479640.0000    0.34060
479680.0000    0.28326
479720.0000    0.10141
479760.0000    0.38269
479800.0000    0.35335
479840.0000    0.48364
479880.0000    0.28246
479920.0000    0.29987
479960.0000    0.45183
480000.0000    0.12940
480040.0000    0.36598
480080.0000    0.41766
480120.0000    0.64581
480160.0000    0.49304
480200.0000    0.21840
480240.0000    0.27811
480280.0000    0.32057
480320.0000    0.30210
480360.0000    0.28473
480400.0000    0.28096
480440.0000    0.47309
480480.0000    0.39249
480520.0000    0.31795
480560.0000    0.31854
480600.0000    0.45285
480640.0000    0.49680
480680.0000    0.38431
480720.0000    0.55791
480760.0000    0.76371
480800.0000    0.02800
480840.0000    0.06824
480880.0000    0.32690
480920.0000    0.59343
480960.0000    0.32175
481000.0000   -0.00519
481040.0000    0.33957
481080.0000    0.25323
481120.0000    0.25433
481160.0000    0.49643
481200.0000    0.18332
481240.0000    0.10397
481280.0000    0.54466
481320.0000    0.44192
481360.0000   -0.15919
481400.0000    0.14854
481440.0000    0.15450
481480.0000    0.22670
481520.0000    0.43436
481560.0000    0.41987
481600.0000    0.29244
481640.0000    0.26500
481680.0000    0.23690
481720.0000    0.27981
481760.0000    0.40199
481800.0000    0.36978
481840.0000    0.38950
481880.0000    0.18759
481920.0000    0.24670
481960.0000    0.36967
482000.0000   -0.26988
482040.0000    0.36558
482080.0000    0.48589
482120.0000    0.42796
482160.0000    0.31390
482200.0000    0.19875
482240.0000    0.40260
482280.0000    0.67699
482320.0000    0.31843
482360.0000    0.58185
482400.0000    0.42233
482440.0000    0.20544
482480.0000    0.46563
482520.0000    0.39692
482560.0000    0.24182
482600.0000    0.28302
482640.0000    0.36640
482680.0000    0.40421
482720.0000    0.19836
482760.0000    0.38525
482800.0000    0.23260
482840.0000    0.21675
482880.0000    0.25565
482920.0000    0.26445
482960.0000    0.41439
483000.0000    0.28718
483040.0000    0.31752
483080.0000    0.33141
483120.0000    0.28259
483160.0000    0.33978
483200.0000    0.22694
483240.0000    0.35212
483280.0000    0.37580
483320.0000    0.19367
483360.0000    0.32480
483400.0000    0.41737
483440.0000    0.25550
483480.0000    0.32507
483520.0000    0.07312
483560.0000   -0.08305
483600.0000    0.02852
483640.0000    0.51091
483680.0000    0.06099
483720.0000    0.17676
483760.0000    0.37403
483800.0000    0.48719
483840.0000    0.62843
483880.0000    0.27453
483920.0000    0.43136
483960.0000    0.21122
484000.0000    0.33263
484040.0000    0.53282
484080.0000    0.46652
484120.0000    0.32955
484160.0000    0.35697
484200.0000    0.53829
484240.0000    0.29153
484280.0000    0.37774
484320.0000    0.46401
484360.0000    0.48478
484400.0000    0.59745
484440.0000    0.32531
484480.0000    0.28202
484520.0000    0.52367
484560.0000    0.44879
484600.0000    0.59532
484640.0000    0.41984
484680.0000    0.33082
484720.0000    0.48514
484760.0000    0.28278
484800.0000    0.34206
484840.0000    0.03459
484880.0000    0.44021
484920.0000    0.49034
484960.0000    0.48583
485000.0000    0.34025
485040.0000    0.24746
485080.0000    0.59145
485120.0000    0.45052
485160.0000    0.29065
485200.0000    0.36831
485240.0000    0.52213
485280.0000    0.24873
485320.0000    0.44993
485360.0000    0.54995
485400.0000    0.41993
485440.0000    0.27863
485480.0000    0.39785
485520.0000    0.52037
485560.0000    0.39283
485600.0000    0.57318
485640.0000    0.54282
485680.0000    0.56831
485720.0000    0.51306
485760.0000   -0.04800
485800.0000    0.48269
485840.0000    0.60248
485880.0000    0.36753
485920.0000    0.33527
485960.0000    0.39742
486000.0000    0.34836
486040.0000    0.17795
486080.0000    0.44661
486120.0000    0.26187
486160.0000    0.40506
486200.0000    0.18898
486240.0000    0.13384
486280.0000    0.22666
486320.0000    0.18874
486360.0000    0.39729
486400.0000    0.36686
486440.0000    0.57130
486480.0000    0.59892
486520.0000    0.62570
486560.0000    0.54314
486600.0000    0.35678
486640.0000    0.31450
486680.0000    0.28724
486720.0000    0.26637
486760.0000    0.44703
486800.0000    0.20673
486840.0000    0.33685
486880.0000    0.42956
486920.0000    0.50832
486960.0000    0.48182
487000.0000    0.50460
487040.0000    0.56150
487080.0000    0.67974
487120.0000    0.42005
487160.0000    0.75003
487200.0000    0.47865
487240.0000    0.65955
487280.0000    0.29113
487320.0000    0.54499
487360.0000    0.58843
487400.0000    0.69812
487440.0000    0.56819
487480.0000    0.47682
487520.0000    0.49754
487560.0000    0.58758
487600.0000    0.37909
487640.0000    0.52987
487680.0000    0.35804
487720.0000    0.40802
487760.0000    0.32131
487800.0000   -0.39201
487840.0000   -0.38840
487880.0000   -0.30799
487920.0000   -0.38093
487960.0000   -0.36956
488000.0000   -0.24669
488040.0000   -0.30980
488080.0000   -0.02317
488120.0000   -0.43431
488160.0000   -0.57595
488200.0000   -0.26513
488240.0000   -0.22073
488280.0000   -0.32280
488320.0000   -0.41897
488360.0000   -0.19799
488400.0000   -0.34130
488440.0000   -0.08344
488480.0000   -0.10981
488520.0000   -0.28954
488560.0000   -0.40275
488600.0000   -0.09330
488640.0000   -0.12946
488680.0000   -0.18080
488720.0000    0.00509
488760.0000   -0.01083
488800.0000    0.04553
488840.0000   -0.66549
488880.0000   -0.38563
488920.0000   -0.17774
488960.0000   -0.00928
489000.0000    0.34160
489040.0000   -0.21588
489080.0000   -0.09075
489120.0000   -0.18053
489160.0000   -0.16467
489200.0000   -0.26326
489240.0000   -0.28889
489280.0000   -0.11322
489320.0000    0.01107
489360.0000   -0.15133
489400.0000   -0.28942
489440.0000   -0.32065
489480.0000   -0.03148
489520.0000   -0.37741
489560.0000   -0.37399
489600.0000   -0.67551
489640.0000   -0.66894
489680.0000   -0.58612
489720.0000   -0.57846
489760.0000   -0.28662
489800.0000   -0.61360
489840.0000   -0.42589
489880.0000   -0.02565
489920.0000   -0.57917
489960.0000   -0.46260
490000.0000   -0.00293
490040.0000    0.30828
490080.0000    0.20348
490120.0000    0.35113
490160.0000    0.42304
490200.0000    0.14988
490240.0000    0.33923
490280.0000    0.37256
490320.0000    0.55854
490360.0000    0.38823
490400.0000    0.39477
490440.0000    0.45709
490480.0000    0.43738
490520.0000    0.24467
490560.0000    0.49488
490600.0000    0.33957
490640.0000    0.22629
490680.0000    0.29950
490720.0000    0.40560
490760.0000    0.15789
490800.0000    0.25843
490840.0000    0.20645
490880.0000    0.43639
490920.0000    0.29076
490960.0000    0.20427
491000.0000    0.45416
491040.0000    0.32216
491080.0000    0.26916
491120.0000    0.21055
491160.0000   -0.01790
491200.0000   -0.18822
491240.0000    0.06285
491280.0000    0.31531
491320.0000    0.28724
491360.0000    0.54975
491400.0000    0.47671
491440.0000    0.45191
491480.0000    0.41742
491520.0000    0.55437
491560.0000    0.47728
491600.0000    0.55797
491640.0000    0.49922
491680.0000    0.52970
491720.0000    0.47467
491760.0000    0.49928
491800.0000    0.65081
491840.0000    0.54326
491880.0000    0.39609
491920.0000    0.37321
491960.0000    0.55242
492000.0000    0.58231
492040.0000    0.40392
492080.0000    0.30611
492120.0000    0.44316
492160.0000    0.47932
492200.0000    0.50064
492240.0000    0.32874
492280.0000    0.50527
492320.0000    0.52944
492360.0000    0.62807
492400.0000    0.21082
492440.0000    0.57241
492480.0000    0.37635
492520.0000    0.34435
492560.0000    0.14001
492600.0000    0.16832
492640.0000    0.45880
492680.0000    0.27202
492720.0000    0.47611
492760.0000    0.27541
492800.0000    0.42865
492840.0000    0.17965
492880.0000    0.27645
492920.0000    0.29511
492960.0000    0.25103
493000.0000    0.41970
493040.0000    0.58947
493080.0000    0.34572
493120.0000    0.16488
493160.0000    0.42529
493200.0000    0.42273
493240.0000    0.46443
493280.0000    0.52292
493320.0000    0.15464
493360.0000    0.31670
493400.0000    0.37061
493440.0000    0.32537
493480.0000    0.43378
493520.0000    0.14595
493560.0000    0.47312
493600.0000    0.51169
493640.0000    0.64236
493680.0000    0.61988
493720.0000    0.55951
493760.0000    0.46107
493800.0000    0.36151
493840.0000    0.64774
493880.0000    0.49906
493920.0000    0.56808
493960.0000    0.39839
494000.0000    0.46539
494040.0000    0.44366
494080.0000    0.40526
494120.0000    0.55966
494160.0000    0.69387
494200.0000    0.41695
494240.0000    0.60823
494280.0000    0.47395
494320.0000    0.78461
494360.0000    0.62727
494400.0000    0.58580
494440.0000    0.40171
494480.0000    0.27475
494520.0000    0.41086
494560.0000    0.41712
494600.0000    0.60435
494640.0000    0.51220
494680.0000    0.32857
494720.0000    0.34117
494760.0000    0.49905
494800.0000    0.85770
494840.0000    0.53497
494880.0000    0.61018
494920.0000    0.39375
494960.0000    0.21119
495000.0000    0.23684
495040.0000    0.23874
495080.0000    0.41163
495120.0000    0.54151
495160.0000    0.61102
495200.0000    0.31361
495240.0000    0.53254
495280.0000    0.47714
495320.0000    0.36362
495360.0000    0.69797
495400.0000    0.32267
495440.0000    0.41953
495480.0000    0.52351
495520.0000    0.32973
495560.0000    0.47155
495600.0000    0.40490
495640.0000    0.45381
495680.0000    0.54020
495720.0000    0.64276
495760.0000    0.66059
495800.0000    0.63440
495840.0000    0.72053
495880.0000    0.53922
495920.0000    0.53755
495960.0000    0.41543
496000.0000    0.63048
496040.0000    0.63773
496080.0000    0.46128
496120.0000    0.68913
496160.0000    0.56739
496200.0000    0.59253
496240.0000    0.48742
496280.0000    0.53015
496320.0000    0.53795
496360.0000    0.39951
496400.0000    0.43087
496440.0000    0.61142
496480.0000    0.48793
496520.0000    0.60800
496560.0000    0.47370
496600.0000    0.57362
496640.0000    0.52788
496680.0000    0.27830
496720.0000    0.42090
496760.0000    0.60718
496800.0000    0.49150
496840.0000    0.55399
496880.0000    0.56347
496920.0000    0.51472
496960.0000    0.44114
497000.0000    0.54563
497040.0000    0.55118
497080.0000    0.46089
497120.0000    0.74658
497160.0000    0.50648
497200.0000    0.53484
497240.0000    0.51114
497280.0000    0.54133
497320.0000    0.51094
497360.0000    0.64479
497400.0000    0.52115
497440.0000    0.49215
497480.0000    0.59892
497520.0000    0.67465
497560.0000    0.56398
497600.0000    0.37730
497640.0000    0.68698
497680.0000    0.51055
497720.0000    0.48996
497760.0000    0.41922
497800.0000    0.33802
497840.0000    0.39733
497880.0000    0.22020
497920.0000    0.29165
497960.0000    0.26598
498000.0000    0.36685
498040.0000    0.35695
498080.0000    0.36314
498120.0000    0.41441
498160.0000    0.57340
498200.0000    0.51915
498240.0000    0.43883
498280.0000    0.59859
498320.0000    0.44873
498360.0000    0.34360
498400.0000    0.35963
498440.0000    0.41419
498480.0000    0.61021
498520.0000    0.44913
498560.0000    0.59420
498600.0000    0.51457
498640.0000    0.41230
498680.0000    0.43185
498720.0000    0.39502
498760.0000    0.24555
498800.0000    0.38678
498840.0000    0.53888
498880.0000    0.81181
498920.0000    0.25412
498960.0000    0.57454
499000.0000    0.51698
499040.0000    0.56950
499080.0000    0.73607
499120.0000    0.68539
499160.0000    0.52922
499200.0000    0.66109
499240.0000    0.44005
499280.0000    0.60143
499320.0000    0.46201
499360.0000    0.65253
499400.0000    0.59596
499440.0000    0.46247
499480.0000    0.40413
499520.0000    0.28219
499560.0000    0.48543
499600.0000    0.47812
499640.0000    0.39835
499680.0000    0.37336
499720.0000    0.01751
499760.0000    0.44424
499800.0000    0.52485
499840.0000    0.45546
499880.0000    0.42713
499920.0000    0.34559
499960.0000    0.09919
500000.0000    0.31836
500040.0000    0.56935
500080.0000    0.60499
500120.0000    0.55977
500160.0000    0.71783
500200.0000    0.58546
500240.0000    0.57277
500280.0000    0.56089
500320.0000    0.44245
500360.0000    0.54221
500400.0000    0.46133
500440.0000    0.51807
500480.0000    0.43971
500520.0000    0.60014
500560.0000    0.31044
500600.0000    0.37391
500640.0000    0.53993
500680.0000    0.54379
500720.0000    0.40953
500760.0000    0.42248
500800.0000    0.27210
500840.0000    0.18408
500880.0000    0.15909
500920.0000    0.45190
500960.0000    0.37765
501000.0000    0.39636
501040.0000    0.46776
501080.0000    0.54515
501120.0000    0.24223
501160.0000    0.38770
501200.0000    0.43428
501240.0000    0.50118
501280.0000    0.19484
501320.0000    0.14176
501360.0000    0.32123
501400.0000    0.46522
501440.0000    0.09942
501480.0000    0.27891
501520.0000    0.11149
501560.0000    0.24937
501600.0000    0.18197
501640.0000    0.36815
501680.0000    0.21885
501720.0000    0.41266
501760.0000    0.67998
501800.0000    0.43520
501840.0000    0.41266
501880.0000    0.56142
501920.0000    0.43267
501960.0000    0.36027
502000.0000    0.49201
502040.0000    0.24426
502080.0000    0.38695
502120.0000    0.68623
502160.0000    0.56267
502200.0000    0.22095
502240.0000    0.38985
502280.0000    0.54955
502320.0000    0.28172
502360.0000    0.22413
502400.0000    0.01764
502440.0000    0.35670
502480.0000    0.38803
502520.0000    0.37520
502560.0000    0.34290
502600.0000    0.34113
502640.0000    0.35738
502680.0000    0.24346
502720.0000    0.26765
502760.0000    0.43563
502800.0000    0.47486
502840.0000    0.27191
502880.0000    0.15309
502920.0000   -0.09904
502960.0000   -0.15809
503000.0000   -0.06269
503040.0000    0.20586
503080.0000    0.02909
503120.0000    0.10385
503160.0000    0.14929
503200.0000    0.08040
503240.0000    0.01820
503280.0000   -0.13560
503320.0000   -0.11992
503360.0000   -0.28613
503400.0000   -0.28269
503440.0000   -0.30336
503480.0000   -0.49103
503520.0000   -0.12272
503560.0000   -0.17547
503600.0000   -0.07238
503640.0000   -0.24980
503680.0000    0.35346
503720.0000    0.13158
503760.0000    0.32240
503800.0000    0.36405
503840.0000    0.19663
503880.0000   -0.18790
503920.0000   -0.15009
503960.0000    0.07141
504000.0000    0.21833
504040.0000    0.08281
504080.0000    0.34914
504120.0000    0.34650
504160.0000    0.20633
504200.0000    0.39833
504240.0000    0.13825
504280.0000    0.07148
504320.0000    0.30421
504360.0000    0.41516
504400.0000    0.02368
504440.0000    0.13872
504480.0000    0.14436
504520.0000    0.05587
504560.0000    0.09004
504600.0000    0.27528
504640.0000    0.31463
504680.0000    0.40301
504720.0000   -0.13214
504760.0000   -0.34272
504800.0000   -0.25009
504840.0000    0.27017
504880.0000    0.22716
504920.0000    0.52136
504960.0000    0.38513
505000.0000    0.50460
505040.0000    0.18287
505080.0000    0.22850
505120.0000    0.39486
505160.0000    0.26107
505200.0000    0.20372
505240.0000    0.28198
505280.0000    0.23788
505320.0000    0.43120
505360.0000    0.41829
505400.0000    0.43897
505440.0000    0.46190
505480.0000    0.46625
505520.0000    0.34864
505560.0000    0.01706
505600.0000    0.25266
505640.0000    0.38476
505680.0000    0.52164
505720.0000    0.28024
505760.0000    0.17626
505800.0000    0.64437
505840.0000    0.53662
505880.0000    0.07553
505920.0000    0.49006
505960.0000    0.16848
506000.0000    0.51354
506040.0000    0.11361
506080.0000    0.45672
506120.0000    0.29770
506160.0000    0.34200
506200.0000    0.08302
506240.0000    0.27388
506280.0000    0.16023
506320.0000    0.06717
506360.0000    0.36997
506400.0000    0.48682
506440.0000    0.43531
506480.0000    0.14640
506520.0000   -0.17767
506560.0000    0.09158
506600.0000   -0.02144
506640.0000   -0.44897
506680.0000   -0.70063
506720.0000   -0.38650
506760.0000   -0.06306
506800.0000   -0.12218
506840.0000   -0.42434
506880.0000   -0.22505
506920.0000   -0.47919
506960.0000    0.05736
507000.0000   -0.24749
507040.0000   -0.27531
507080.0000   -0.22193
507120.0000   -0.30808
507160.0000   -0.46732
507200.0000   -0.53028
507240.0000   -0.65306
507280.0000   -0.22326
507320.0000   -0.53517
507360.0000   -0.34151
507400.0000   -0.28847
507440.0000   -0.20748
507480.0000   -0.19714
507520.0000    0.34200
507560.0000    0.37546
507600.0000    0.27726
507640.0000    0.34336
507680.0000    0.34165
507720.0000    0.52438
507760.0000    0.29165
507800.0000    0.41234
507840.0000    0.29926
507880.0000    0.23608
507920.0000    0.20315
507960.0000    0.40025
508000.0000    0.16050
508040.0000    0.19219
508080.0000    0.34534
508120.0000    0.40064
508160.0000    0.34495
508200.0000    0.27027
508240.0000    0.32934
508280.0000    0.40140
508320.0000    0.11909
508360.0000    0.35155
508400.0000    0.21991
508440.0000    0.31637
508480.0000    0.36674
508520.0000    0.19539
508560.0000    0.29060
508600.0000    0.41383
508640.0000    0.17990
508680.0000    0.37147
508720.0000    0.31990
508760.0000    0.13832
508800.0000    0.24385
508840.0000    0.22068
508880.0000   -0.01511
508920.0000    0.29759
508960.0000    0.47581
509000.0000    0.07241
509040.0000    0.28399
509080.0000    0.41283
509120.0000    0.43601
509160.0000    0.58962
509200.0000    0.37089
509240.0000    0.40342
509280.0000    0.46347
509320.0000    0.43667
509360.0000    0.30501
509400.0000    0.32048
509440.0000    0.13576
509480.0000   -0.02535
509520.0000    0.09653
509560.0000    0.31627
509600.0000    0.17786
509640.0000    0.08501
509680.0000    0.12331
509720.0000    0.31784
509760.0000    0.30445
509800.0000    0.41712
509840.0000    0.32268
509880.0000    0.29550
509920.0000    0.55376
509960.0000    0.40579
510000.0000    0.41837
510040.0000    0.20804
510080.0000    0.23024
510120.0000    0.17292
510160.0000    0.26723
510200.0000    0.43108
510240.0000    0.55048
510280.0000    0.50894
510320.0000    0.46970
510360.0000    0.34142
510400.0000    0.51974
510440.0000    0.30046
510480.0000    0.55994
510520.0000    0.68272
510560.0000    0.62208
510600.0000    0.51277
510640.0000    0.30280
510680.0000    0.31366
510720.0000    0.26778
510760.0000    0.28285
510800.0000    0.08178
510840.0000    0.06632
510880.0000    0.21927
510920.0000    0.26562
510960.0000    0.09522
511000.0000    0.27520
511040.0000    0.18662
511080.0000    0.13377
511120.0000    0.24011
511160.0000    0.12632
511200.0000    0.38696
511240.0000    0.38052
511280.0000    0.21171
511320.0000    0.47900
511360.0000    0.29873
511400.0000    0.26072
511440.0000    0.06510
511480.0000    0.40290
511520.0000    0.22733
511560.0000    0.25437
511600.0000    0.27108
511640.0000    0.27341
511680.0000    0.32713
511720.0000    0.32241
511760.0000    0.21191
511800.0000   -0.07076
511840.0000    0.25701
511880.0000    0.33887
511920.0000    0.33968
511960.0000    0.18541
512000.0000    0.15647
512040.0000    0.39647
512080.0000    0.31499
512120.0000    0.29408
512160.0000    0.29354
512200.0000    0.45975
512240.0000    0.40726
512280.0000    0.21079
512320.0000    0.41005
512360.0000    0.46255
512400.0000    0.50354
512440.0000    0.58333
512480.0000    0.56584
512520.0000    0.32152
512560.0000    0.44997
512600.0000    0.42761
512640.0000    0.37438
512680.0000    0.44417
512720.0000    0.37181
512760.0000    0.29939
512800.0000    0.39854
512840.0000    0.54129
512880.0000    0.26962
512920.0000    0.26573
512960.0000    0.26317
513000.0000    0.23656
513040.0000    0.33682
513080.0000    0.49190
513120.0000    0.48332
513160.0000    0.34501
513200.0000    0.34520
513240.0000    0.36402
513280.0000    0.40926
513320.0000    0.58154
513360.0000    0.18715
513400.0000    0.19829
513440.0000    0.22835
513480.0000    0.36543
513520.0000    0.39215
513560.0000    0.24137
513600.0000    0.14098
513640.0000    0.48189
513680.0000    0.28493
513720.0000    0.20187
513760.0000    0.27268
513800.0000    0.47387
513840.0000    0.34242
513880.0000    0.48788
513920.0000    0.38077
513960.0000    0.53552
514000.0000    0.53489
514040.0000    0.43773
514080.0000    0.56145
514120.0000    0.30286
514160.0000    0.22632
514200.0000    0.07184
514240.0000    0.32185
514280.0000    0.56595
514320.0000    0.51425
514360.0000    0.37034
514400.0000    0.42777
514440.0000    0.34172
514480.0000    0.50724
514520.0000    0.43989
514560.0000    0.56587
514600.0000    0.60029
514640.0000    0.37302
514680.0000    0.62047
514720.0000    0.16845
514760.0000    0.48297
514800.0000    0.51817
514840.0000    0.45772
514880.0000    0.40415
514920.0000   -0.03646
514960.0000    0.27764
515000.0000    0.01021
515040.0000    0.35658
515080.0000    0.53995
515120.0000    0.49049
515160.0000    0.68908
515200.0000    0.57966
515240.0000    0.64366
515280.0000    0.55699
515320.0000    0.54588
515360.0000    0.43887
515400.0000    0.44588
515440.0000    0.60650
515480.0000    0.53156
515520.0000    0.60304
515560.0000    0.36570
515600.0000    0.38780
515640.0000    0.41002
515680.0000    0.44520
515720.0000    0.57659
515760.0000    0.65725
515800.0000    0.59995
515840.0000    0.61125
515880.0000    0.64672
515920.0000    0.82050
515960.0000    0.65342
516000.0000    0.53494
516040.0000    0.77314
516080.0000    0.48108
516120.0000    0.33815
516160.0000    0.36229
516200.0000    0.33254
516240.0000    0.19222
516280.0000    0.37738
516320.0000    0.39939
516360.0000    0.32714
516400.0000    0.37922
516440.0000    0.11070
516480.0000    0.27064
516520.0000    0.26800
516560.0000    0.31173
516600.0000    0.43130
516640.0000    0.40502
516680.0000    0.20903
516720.0000    0.24057
516760.0000    0.45580
516800.0000    0.39530
516840.0000    0.40355
516880.0000    0.40504
516920.0000    0.50833
516960.0000    0.39113
517000.0000    0.52053
517040.0000    0.48930
517080.0000    0.33572
517120.0000    0.50128
517160.0000    0.55544
517200.0000    0.25806
517240.0000    0.41190
517280.0000    0.34393
517320.0000    0.47244
517360.0000    0.39577
517400.0000    0.34691
517440.0000    0.27017
517480.0000    0.23057
517520.0000    0.36252
517560.0000    0.35738
517600.0000    0.24948
517640.0000    0.22874
517680.0000    0.40122
517720.0000    0.26530
517760.0000    0.46682
517800.0000    0.18947
517840.0000    0.37051
517880.0000    0.32039
517920.0000    0.45133
517960.0000    0.47331
518000.0000    0.23895
518040.0000    0.39556
518080.0000    0.49555
518120.0000    0.30632
518160.0000    0.38027
518200.0000    0.44031
518240.0000    0.36136
518280.0000    0.25645
518320.0000    0.35990
518360.0000    0.29012
518400.0000    0.30342
518440.0000    0.30402
518480.0000    0.47050
518520.0000    0.36072
518560.0000    0.30377
518600.0000    0.19554
518640.0000    0.26291
518680.0000    0.31247
518720.0000    0.30248
518760.0000    0.40298
518800.0000    0.50417
518840.0000    0.29398
518880.0000    0.38389
518920.0000    0.42107
518960.0000    0.19847
519000.0000    0.26371
519040.0000    0.27109
519080.0000    0.30960
519120.0000    0.32665
519160.0000    0.26711
519200.0000    0.22286
519240.0000    0.10946
519280.0000    0.15427
519320.0000    0.10493
519360.0000    0.42267
519400.0000    0.26195
519440.0000    0.32947
519480.0000    0.26375
519520.0000    0.14714
519560.0000    0.25354
519600.0000    0.23304
519640.0000    0.24501
519680.0000    0.21942
519720.0000    0.11008
519760.0000    0.19894
519800.0000    0.25542
519840.0000    0.27905
519880.0000    0.09525
519920.0000    0.42947
519960.0000    0.29146
520000.0000    0.21455
520040.0000    0.22006
520080.0000    0.31404
520120.0000    0.19006
520160.0000    0.00505
520200.0000    0.25566
520240.0000    0.37100
520280.0000    0.49532
520320.0000    0.19332
520360.0000    0.38678
520400.0000    0.28614
520440.0000    0.66996
520480.0000    0.19393
520520.0000    0.38823
520560.0000    0.46567
520600.0000    0.44992
520640.0000    0.45060
520680.0000    0.13919
520720.0000    0.22331
520760.0000    0.34557
520800.0000    0.14553
520840.0000    0.18118
520880.0000    0.07545
520920.0000    0.23884
520960.0000    0.26078
521000.0000    0.13714
521040.0000    0.47339
521080.0000    0.21737
521120.0000    0.11848
521160.0000   -0.01944
521200.0000    0.23476
521240.0000    0.25486
521280.0000    0.09539
521320.0000    0.25388
521360.0000    0.29647
521400.0000    0.21530
521440.0000    0.27618
521480.0000    0.34523
521520.0000    0.26556
521560.0000    0.45995
521600.0000    0.17151
521640.0000    0.26282
521680.0000    0.30558
521720.0000    0.31733
521760.0000    0.21803
521800.0000    0.33651
521840.0000    0.45981
521880.0000    0.00894
521920.0000    0.30739
521960.0000    0.45788
522000.0000    0.27825
522040.0000    0.18769
522080.0000    0.39628
522120.0000    0.10791
522160.0000    0.17042
522200.0000    0.28651
522240.0000    0.11786
522280.0000    0.24057
522320.0000    0.24145
522360.0000    0.22475
522400.0000    0.24722
522440.0000    0.19323
522480.0000    0.07913
522520.0000    0.24458
522560.0000    0.36970
522600.0000    0.53964
522640.0000    0.41791
522680.0000    0.41562
522720.0000    0.38367
522760.0000    0.30696
522800.0000    0.40480
522840.0000    0.25337
522880.0000    0.32392
522920.0000    0.30437
522960.0000    0.29435
523000.0000    0.39950
523040.0000    0.33405
523080.0000    0.29034
523120.0000    0.44310
523160.0000    0.16367
523200.0000    0.30177
523240.0000   -0.01985
523280.0000    0.49298
523320.0000    0.22354
523360.0000    0.24057
523400.0000    0.22838
523440.0000    0.13793
523480.0000    0.15954
523520.0000    0.15182
523560.0000    0.57975
523600.0000    0.35385
523640.0000    0.36674
523680.0000    0.40196
523720.0000    0.36983
523760.0000    0.38857
523800.0000    0.23781
523840.0000   -0.03152
523880.0000    0.24750
523920.0000    0.25563
523960.0000    0.32202
524000.0000    0.28802
524040.0000    0.24785
524080.0000    0.41271
524120.0000    0.39159
524160.0000    0.36591
524200.0000    0.30760
524240.0000    0.21887
524280.0000    0.34674
524320.0000    0.57345
524360.0000    0.35296
524400.0000    0.09859
524440.0000    0.17666
524480.0000    0.17001
524520.0000    0.26213
524560.0000    0.37225
524600.0000    0.29095
524640.0000    0.26700
524680.0000    0.49847
524720.0000    0.27529
524760.0000    0.35335
524800.0000    0.36691
524840.0000    0.32436
524880.0000    0.48525
524920.0000    0.54075
524960.0000    0.65621
525000.0000    0.57525
525040.0000    0.26266
525080.0000    0.33377
525120.0000    0.46045
525160.0000    0.33857
525200.0000    0.21518
525240.0000    0.21570
525280.0000    0.47565
525320.0000    0.31473
525360.0000    0.32059
525400.0000    0.44399
525440.0000    0.49520
525480.0000    0.28623
525520.0000    0.47257
525560.0000    0.16737
525600.0000    0.33827
525640.0000    0.40145
525680.0000    0.35654
525720.0000    0.45104
525760.0000    0.42547
525800.0000    0.42773
525840.0000    0.28735
525880.0000    0.49890
525920.0000    0.33820
525960.0000    0.29356
526000.0000    0.55769
526040.0000    0.38800
526080.0000    0.62367
526120.0000    0.57704
526160.0000    0.32012
526200.0000    0.32504
526240.0000    0.40727
526280.0000    0.40004
526320.0000    0.18123
526360.0000    0.65067
526400.0000    0.40399
526440.0000    0.51729
526480.0000    0.42758
526520.0000    0.14008
526560.0000    0.21146
526600.0000    0.49278
526640.0000    0.62153
526680.0000    0.42907
526720.0000    0.24626
526760.0000    0.32995
526800.0000    0.24546
526840.0000    0.48900
526880.0000    0.49577
526920.0000    0.32265
526960.0000    0.34680
527000.0000    0.27688
527040.0000    0.23385
527080.0000    0.23678
527120.0000    0.46875
527160.0000    0.33869
527200.0000    0.42708
527240.0000    0.20073
527280.0000    0.15537
527320.0000    0.25664
527360.0000    0.35618
527400.0000    0.46410
527440.0000    0.37503
527480.0000    0.29285
527520.0000    0.17841
527560.0000    0.03202
527600.0000    0.14199
527640.0000    0.19884
527680.0000    0.39022
527720.0000    0.31054
527760.0000    0.35168
527800.0000    0.34606
527840.0000    0.35287
527880.0000    0.18661
527920.0000    0.48064
527960.0000    0.15914
528000.0000    0.11507
528040.0000    0.13167
528080.0000    0.22923
528120.0000    0.43415
528160.0000    0.40137
528200.0000    0.18161
528240.0000    0.49179
528280.0000    0.66804
528320.0000    0.27547
528360.0000    0.34545
528400.0000    0.38038
528440.0000    0.49099
528480.0000    0.45673
528520.0000    0.34997
528560.0000    0.50489
528600.0000    0.41694
528640.0000    0.35157
528680.0000    0.53835
528720.0000    0.36319
528760.0000    0.51185
528800.0000    0.33721
528840.0000    0.42070
528880.0000    0.50289
528920.0000    0.22267
528960.0000    0.11371
529000.0000    0.35657
529040.0000    0.22516
529080.0000    0.33446
529120.0000    0.30725
529160.0000    0.22638
529200.0000    0.23616
529240.0000    0.42750
529280.0000    0.40779
529320.0000    0.47944
529360.0000    0.30525
529400.0000    0.25685
529440.0000    0.23017
529480.0000   -0.16485
529520.0000    0.11262
529560.0000    0.05735
529600.0000    0.13908
529640.0000    0.03658
529680.0000   -0.12788
529720.0000    0.09386
529760.0000    0.25235
529800.0000    0.00703
529840.0000    0.28796
529880.0000    0.22196
529920.0000    0.12302
529960.0000   -0.22012
530000.0000   -0.02918
530040.0000    0.28531
530080.0000    0.07513
530120.0000    0.25025
530160.0000   -0.11746
530200.0000   -0.08828
530240.0000    0.13742
530280.0000    0.33295
530320.0000    0.26754
530360.0000    0.17765
530400.0000    0.25217
530440.0000    0.00892
530480.0000    0.17123
530520.0000    0.21948
530560.0000    0.13457
530600.0000    0.23444
530640.0000    0.30329
530680.0000    0.20489
530720.0000    0.24443
530760.0000    0.39310
530800.0000    0.43346
530840.0000    0.32195
530880.0000    0.42994
530920.0000    0.21343
530960.0000    0.06666
531000.0000    0.31360
531040.0000   -0.01088
531080.0000    0.34873
531120.0000    0.12201
531160.0000    0.16038
531200.0000    0.20060
531240.0000    0.38752
531280.0000    0.23572
531320.0000    0.21990
531360.0000    0.39371
531400.0000    0.47923
531440.0000    0.29881
531480.0000    0.39526
531520.0000    0.59612
531560.0000    0.59070
531600.0000    0.42623
531640.0000    0.53853
531680.0000    0.46765
531720.0000    0.21892
531760.0000    0.42123
531800.0000    0.48529
531840.0000    0.36412
531880.0000    0.45565
531920.0000    0.32713
531960.0000    0.46893
532000.0000    0.54089
532040.0000    0.27499
532080.0000    0.29559
532120.0000    0.20884
532160.0000    0.26376
532200.0000    0.26347
532240.0000    0.42278
532280.0000    0.29243
532320.0000    0.48818
532360.0000    0.31739
532400.0000    0.09079
532440.0000    0.26587
532480.0000    0.25000
532520.0000    0.46448
532560.0000    0.25115
532600.0000    0.30954
532640.0000    0.04063
532680.0000    0.27863
532720.0000    0.35750
532760.0000    0.24437
532800.0000    0.06689
532840.0000    0.30267
532880.0000    0.15360
532920.0000   -0.21411
532960.0000   -0.15425
533000.0000   -0.40957
533040.0000   -0.36537
533080.0000   -0.41718
533120.0000   -0.60172
533160.0000   -0.66183
533200.0000   -0.17399
533240.0000    0.11760
533280.0000   -0.01112
533320.0000   -0.09467
533360.0000    0.03085
533400.0000   -0.18629
533440.0000   -0.39560
533480.0000   -0.20136
533520.0000   -0.51611
533560.0000   -0.30746
533600.0000   -0.34197
533640.0000   -0.26362
533680.0000   -0.25486
533720.0000   -0.15938
533760.0000   -0.06678
533800.0000   -0.17675
533840.0000    0.09853
533880.0000   -0.19400
533920.0000   -0.00398
533960.0000   -0.12026
534000.0000   -0.06380
534040.0000   -0.38142
534080.0000   -0.44626
534120.0000   -0.56291
534160.0000   -0.48777
534200.0000   -0.44682
534240.0000   -0.44671
534280.0000   -0.43651
534320.0000   -0.59899
534360.0000   -0.48138
534400.0000   -0.57255
534440.0000   -0.37333
534480.0000   -0.40456
534520.0000   -0.58902
534560.0000   -0.61670
534600.0000   -0.17270
534640.0000   -0.22641
534680.0000   -0.40954
534720.0000   -0.49049
534760.0000   -0.26689
534800.0000   -0.12219
534840.0000   -0.40014
534880.0000   -0.57810
534920.0000   -0.48530
534960.0000   -0.34833
535000.0000   -0.03421
535040.0000   -0.15996
535080.0000   -0.24142
535120.0000   -0.35400
535160.0000   -0.31626
535200.0000   -0.43319
535240.0000   -0.40832
535280.0000   -0.34064
535320.0000   -0.35371
535360.0000   -0.09276
535400.0000   -0.29183
535440.0000   -0.07115
535480.0000   -0.25099
535520.0000   -0.18738
535560.0000   -0.38530
535600.0000   -0.46175
535640.0000   -0.53111
535680.0000   -0.31487
535720.0000   -0.67107
535760.0000   -0.30459
535800.0000   -0.52081
535840.0000   -0.42044
535880.0000   -0.72808
535920.0000   -0.65546
535960.0000   -0.32443
536000.0000   -0.55873
536040.0000   -0.49399
536080.0000   -0.24637
536120.0000   -0.54902
536160.0000   -0.52517
536200.0000   -0.38003
536240.0000   -0.28435
536280.0000   -0.67615
536320.0000   -0.12393
536360.0000   -0.58825
536400.0000   -0.56345
536440.0000   -0.52735
536480.0000   -0.56407
536520.0000   -0.36584
536560.0000   -0.42140
536600.0000   -0.60573
536640.0000   -0.39887
536680.0000   -0.43748
536720.0000   -0.32845
536760.0000   -0.59680
536800.0000   -0.70713
536840.0000   -0.63281
536880.0000   -0.36905
536920.0000   -0.47991
536960.0000   -0.39512
537000.0000   -0.43199
537040.0000   -0.65721
537080.0000   -0.42001
537120.0000   -0.33202
537160.0000   -0.46178
537200.0000   -0.44131
537240.0000   -0.55704
537280.0000   -0.35304
537320.0000   -0.41108
537360.0000   -0.20386
537400.0000   -0.25789
537440.0000   -0.43448
537480.0000   -0.37325
537520.0000   -0.22347
537560.0000   -0.08806
537600.0000   -0.23287
537640.0000   -0.30806
537680.0000   -0.08670
537720.0000   -0.25203
537760.0000   -0.34310
537800.0000   -0.42901
537840.0000   -0.39287
537880.0000   -0.20114
537920.0000   -0.31516
537960.0000   -0.11030
538000.0000   -0.29072
538040.0000   -0.53517
538080.0000   -0.29070
538120.0000   -0.34069
538160.0000   -0.14528
538200.0000   -0.23970
538240.0000   -0.43834
538280.0000   -0.19318
538320.0000   -0.35652
538360.0000   -0.26080
538400.0000   -0.37565
538440.0000   -0.43469
538480.0000   -0.37040
538520.0000   -0.38775
538560.0000   -0.38271
538600.0000   -0.31754
538640.0000   -0.29676
538680.0000   -0.31475
538720.0000   -0.53920
538760.0000   -0.26986
538800.0000   -0.36474
538840.0000   -0.24552
538880.0000   -0.12562
538920.0000   -0.24880
538960.0000   -0.33944
539000.0000   -0.35996
539040.0000   -0.17552
539080.0000   -0.24914
539120.0000   -0.25464
539160.0000   -0.56194
539200.0000   -0.23932
539240.0000   -0.29289
539280.0000   -0.06644
539320.0000   -0.14012
539360.0000   -0.11628
539400.0000   -0.18832
539440.0000   -0.17106
539480.0000   -0.10805
539520.0000   -0.15728
539560.0000    0.16851
539600.0000   -0.18720
539640.0000   -0.46016
539680.0000   -0.44210
539720.0000   -0.43673
539760.0000   -0.48918
539800.0000   -0.36258
539840.0000   -0.28523
539880.0000   -0.29016
539920.0000   -0.25980
539960.0000   -0.19087
540000.0000   -0.00013
540040.0000   -0.31418
540080.0000   -0.05388
540120.0000   -0.44710
540160.0000   -0.17679
540200.0000   -0.21793
540240.0000    0.30773
540280.0000    0.43025
540320.0000    0.49301
540360.0000    0.54846
540400.0000    0.50752
540440.0000    0.43001
540480.0000    0.61838
540520.0000    0.55128
540560.0000    0.54898
540600.0000    0.53277
540640.0000    0.54487
540680.0000    0.74428
540720.0000    0.41999
540760.0000    0.52466
540800.0000    0.40670
540840.0000    0.57743
540880.0000    0.65864
540920.0000    0.63654
540960.0000    0.68139
541000.0000    0.55860
541040.0000    0.59061
541080.0000    0.27208
541120.0000    0.44135
541160.0000    0.39026
541200.0000    0.07183
541240.0000    0.32767
541280.0000    0.14126
541320.0000    0.00837
541360.0000    0.30313
541400.0000    0.18094
541440.0000    0.17634
541480.0000    0.45268
541520.0000    0.26984
541560.0000    0.20245
541600.0000    0.32912
541640.0000    0.41865
541680.0000    0.19994
541720.0000    0.37225
541760.0000    0.22561
541800.0000    0.40596
541840.0000    0.23903
541880.0000    0.48590
541920.0000    0.36538
541960.0000    0.26089
542000.0000    0.29059
542040.0000    0.39520
542080.0000    0.18475
542120.0000    0.46187
542160.0000    0.27462
542200.0000    0.26772
542240.0000    0.63399
542280.0000    0.44920
542320.0000    0.46755
542360.0000    0.43357
542400.0000    0.45067
542440.0000    0.44625
542480.0000    0.45021
542520.0000    0.64648
542560.0000    0.57145
542600.0000    0.42505
542640.0000    0.32057
542680.0000    0.62067
542720.0000    0.47145
542760.0000    0.40991
542800.0000    0.59948
542840.0000    0.43328
542880.0000    0.55748
542920.0000    0.34294
542960.0000    0.35578
543000.0000    0.35441
543040.0000    0.37579
543080.0000    0.46222
543120.0000    0.37577
543160.0000    0.34296
543200.0000    0.57626
543240.0000    0.43043
543280.0000    0.40385
543320.0000    0.59332
543360.0000    0.37780
543400.0000    0.18169
543440.0000    0.85690
543480.0000    0.51735
543520.0000    0.33520
543560.0000    0.44942
543600.0000    0.22070
543640.0000    0.25555
543680.0000    0.31841
543720.0000    0.45846
543760.0000    0.39825
543800.0000    0.32087
543840.0000    0.25945
543880.0000    0.38164
543920.0000    0.39791
543960.0000    0.32316
544000.0000    0.23478
544040.0000    0.22679
544080.0000    0.26925
544120.0000    0.23305
544160.0000    0.04118
544200.0000    0.47773
544240.0000    0.41189
544280.0000    0.55529
544320.0000    0.55672
544360.0000    0.58363
544400.0000    0.52155
544440.0000    0.62459
544480.0000    0.63460
544520.0000    0.36093
544560.0000    0.38983
544600.0000    0.36770
544640.0000    0.17404
544680.0000   -0.42388
544720.0000   -0.55123
544760.0000   -0.41820
544800.0000   -0.59156
544840.0000   -0.49073
544880.0000    0.04254
544920.0000    0.34204
544960.0000   -0.02302
545000.0000    0.00491
545040.0000    0.12520
545080.0000    0.35143
545120.0000    0.24735
545160.0000    0.34099
545200.0000    0.17686
545240.0000    0.26459
545280.0000    0.27961
545320.0000    0.29150
545360.0000    0.03807
545400.0000    0.19112
545440.0000    0.07644
545480.0000    0.31867
545520.0000    0.32107
545560.0000    0.36226
545600.0000    0.26682
545640.0000    0.34933
545680.0000    0.08880
545720.0000    0.34515
545760.0000    0.27883
545800.0000    0.43757
545840.0000    0.30445
545880.0000    0.25444
545920.0000    0.39291
545960.0000    0.43824
546000.0000    0.39054
546040.0000    0.53892
546080.0000    0.51230
546120.0000    0.57281
546160.0000    0.61453
546200.0000    0.35369
546240.0000    0.49171
546280.0000    0.32075
546320.0000    0.30451
546360.0000    0.46321
546400.0000    0.49125
546440.0000    0.14892
546480.0000    0.47285
546520.0000    0.48506
546560.0000    0.51866
546600.0000    0.50320
546640.0000    0.27583
546680.0000    0.51455
546720.0000    0.56075
546760.0000    0.52703
546800.0000    0.56856
546840.0000    0.53197
546880.0000    0.38041
546920.0000    0.31906
546960.0000    0.05488
547000.0000    0.09050
547040.0000    0.25445
547080.0000    0.25470
547120.0000    0.30540
547160.0000    0.13583
547200.0000   -0.18057
547240.0000    0.30653
547280.0000    0.14890
547320.0000   -0.11828
547360.0000   -0.02392
547400.0000    0.56055
547440.0000    0.44138
547480.0000    0.47907
547520.0000    0.41002
547560.0000    0.47334
547600.0000    0.57205
547640.0000    0.37851
547680.0000    0.42873
547720.0000    0.40893
547760.0000    0.53304
547800.0000    0.48349
547840.0000    0.53354
547880.0000    0.45252
547920.0000    0.57678
547960.0000    0.51517
548000.0000    0.38568
548040.0000    0.44199
548080.0000    0.60405
548120.0000    0.48729
548160.0000    0.40608
548200.0000    0.41179
548240.0000    0.39962
548280.0000    0.54993
548320.0000    0.62554
548360.0000    0.42909
548400.0000    0.27723
548440.0000    0.37401
548480.0000    0.25280
548520.0000    0.45863
548560.0000    0.46377
548600.0000    0.44808
548640.0000    0.71973
548680.0000    0.45453
548720.0000    0.55078
548760.0000    0.02863
548800.0000    0.33503
548840.0000   -0.01045
548880.0000    0.27654
548920.0000    0.22256
548960.0000    0.50891
549000.0000    0.18892
549040.0000    0.64329
549080.0000    0.37972
549120.0000    0.60162
549160.0000    0.53335
549200.0000    0.56325
549240.0000    0.53025
549280.0000    0.46788
549320.0000    0.57176
549360.0000    0.59651
549400.0000    0.39480
549440.0000    0.43767
549480.0000    0.46442
549520.0000    0.55871
549560.0000    0.61126
549600.0000    0.29539
549640.0000    0.32286
549680.0000    0.28069
549720.0000    0.32637
549760.0000    0.51481
549800.0000    0.45788
549840.0000    0.26772
549880.0000    0.29423
549920.0000    0.22028
549960.0000    0.19107
550000.0000    0.29361
550040.0000    0.16485
550080.0000    0.38423
550120.0000    0.39096
550160.0000    0.36526
550200.0000    0.32881
550240.0000    0.10087
550280.0000    0.22365
550320.0000    0.39911
550360.0000    0.35933
550400.0000    0.22582
550440.0000    0.13366
550480.0000    0.21088
550520.0000    0.29873
550560.0000    0.36532
550600.0000    0.25222
550640.0000    0.04111
550680.0000    0.44226
550720.0000    0.35162
550760.0000    0.22556
550800.0000    0.31582
550840.0000    0.57196
550880.0000    0.46755
550920.0000    0.32816
550960.0000    0.21904
551000.0000    0.27961
551040.0000    0.46347
551080.0000    0.04472
551120.0000    0.25437
551160.0000    0.34352
551200.0000    0.36099
551240.0000    0.48134
551280.0000    0.32650
551320.0000    0.33497
551360.0000    0.33841
551400.0000    0.23344
551440.0000    0.54706
551480.0000    0.44638
551520.0000    0.32871
551560.0000    0.49801
551600.0000    0.60743
551640.0000    0.56667
551680.0000    0.47568
551720.0000    0.11863
551760.0000    0.32774
551800.0000    0.37683
551840.0000    0.44825
551880.0000    0.38122
551920.0000    0.40738
551960.0000    0.77600
552000.0000    0.63700
552040.0000    0.41644
552080.0000    0.67142
552120.0000    0.56964
552160.0000    0.38293
552200.0000    0.46381
552240.0000    0.53682
552280.0000    0.39983
552320.0000    0.60323
552360.0000    0.75309
552400.0000    0.24034
552440.0000    0.25760
552480.0000    0.26070
552520.0000    0.34290
552560.0000    0.53291
552600.0000    0.42832
552640.0000    0.40648
552680.0000    0.39864
552720.0000    0.32714
552760.0000    0.15218
552800.0000    0.29720
552840.0000    0.34146
552880.0000    0.30866
552920.0000    0.28310
552960.0000    0.39414
553000.0000    0.46025
553040.0000    0.28668
553080.0000    0.55783
553120.0000    0.53769
553160.0000    0.51305
553200.0000    0.47788
553240.0000    0.24768
553280.0000    0.23400
553320.0000    0.09180
553360.0000    0.21191
553400.0000    0.22123
553440.0000    0.39320
553480.0000    0.33255
553520.0000    0.38191
553560.0000    0.38625
553600.0000    0.42943
553640.0000    0.59274
553680.0000    0.35922
553720.0000    0.32276
553760.0000    0.44000
553800.0000    0.35788
553840.0000    0.38211
553880.0000    0.30053
553920.0000    0.20899
553960.0000    0.52597
554000.0000    0.65315
554040.0000    0.46191
554080.0000    0.13769
554120.0000    0.48989
554160.0000    0.63110
554200.0000    0.55837
554240.0000    0.44265
554280.0000    0.34985
554320.0000    0.39172
554360.0000    0.48293
554400.0000    0.40993
554440.0000    0.46433
554480.0000    0.24812
554520.0000    0.46083
554560.0000    0.37550
554600.0000    0.27687
554640.0000    0.47776
554680.0000    0.32347
554720.0000    0.41120
554760.0000    0.43203
554800.0000    0.14820
554840.0000    0.32977
554880.0000    0.15117
554920.0000    0.36635
554960.0000    0.29994
555000.0000    0.26608
555040.0000    0.36541
555080.0000    0.59427
555120.0000    0.22002
555160.0000    0.50757
555200.0000    0.36890
555240.0000    0.38075
555280.0000    0.26238
555320.0000    0.43572
555360.0000    0.47909
555400.0000    0.43438
555440.0000    0.41319
555480.0000    0.61480
555520.0000    0.45280
555560.0000    0.40518
555600.0000    0.38750
555640.0000    0.30490
555680.0000    0.22558
555720.0000    0.38682
555760.0000    0.14356
555800.0000    0.32757
555840.0000    0.52484
555880.0000    0.60650
555920.0000    0.13851
555960.0000    0.10895
556000.0000    0.35070
556040.0000    0.28505
556080.0000    0.15070
556120.0000    0.26944
556160.0000    0.52997
556200.0000    0.46312
556240.0000    0.36307
556280.0000    0.24585
556320.0000    0.40067
556360.0000    0.32144
556400.0000    0.36222
556440.0000    0.40006
556480.0000    0.29178
556520.0000    0.37643
556560.0000    0.19550
556600.0000    0.05361
556640.0000   -0.12173
556680.0000    0.33701
556720.0000    0.29464
556760.0000    0.17744
556800.0000    0.12952
556840.0000   -0.02778
556880.0000    0.32310
556920.0000    0.22141
556960.0000    0.31876
557000.0000    0.22689
557040.0000    0.30820
557080.0000    0.51654
557120.0000    0.48936
557160.0000    0.27303
557200.0000    0.27815
557240.0000    0.44643
557280.0000    0.29409
557320.0000    0.34584
557360.0000    0.26358
557400.0000    0.41701
557440.0000    0.62131
557480.0000    0.34473
557520.0000    0.67970
557560.0000    0.61382
557600.0000    0.51599
557640.0000    0.47540
557680.0000    0.31920
557720.0000    0.32837
557760.0000    0.34976
557800.0000    0.43430
557840.0000    0.15915
557880.0000    0.21398
557920.0000    0.29629
557960.0000    0.27109
558000.0000    0.56373
558040.0000    0.50092
558080.0000    0.46562
558120.0000    0.11587
558160.0000    0.48394
558200.0000    0.32228
558240.0000    0.21841
558280.0000    0.31223
558320.0000    0.32464
558360.0000    0.50571
558400.0000    0.41368
558440.0000    0.37378
558480.0000    0.20349
558520.0000    0.39873
558560.0000    0.57027
558600.0000    0.43433
558640.0000    0.44252
558680.0000    0.39118
558720.0000    0.33280
558760.0000    0.27200
558800.0000    0.40171
558840.0000   -0.05402
558880.0000    0.18295
558920.0000    0.13638
558960.0000    0.33689
559000.0000    0.24836
559040.0000    0.23197
559080.0000    0.37093
559120.0000    0.25236
559160.0000    0.20633
559200.0000    0.19844
559240.0000    0.28322
559280.0000    0.33920
559320.0000    0.21670
559360.0000    0.26598
559400.0000    0.12381
559440.0000    0.22837
559480.0000    0.27325
559520.0000    0.11330
559560.0000    0.17074
559600.0000    0.14105
559640.0000    0.28383
559680.0000    0.15795
559720.0000    0.24167
559760.0000    0.18491
559800.0000    0.34426
559840.0000    0.22170
559880.0000    0.24980
559920.0000    0.21659
559960.0000    0.40249
560000.0000    0.29218
560040.0000    0.28153
560080.0000    0.14407
560120.0000    0.04365
560160.0000    0.11926
560200.0000    0.29051
560240.0000    0.32537
560280.0000    0.18091
560320.0000    0.20987
560360.0000    0.10672
560400.0000    0.33273
560440.0000    0.13490
560480.0000    0.09090
560520.0000    0.25358
560560.0000    0.02887
560600.0000    0.27772
560640.0000    0.14448
560680.0000    0.23228
560720.0000    0.17897
560760.0000    0.28075
560800.0000    0.33404
560840.0000    0.36936
560880.0000    0.23018
560920.0000    0.24640
560960.0000    0.18820
561000.0000    0.40561
561040.0000    0.34573
561080.0000    0.27596
561120.0000    0.19283
561160.0000    0.26641
561200.0000    0.44625
561240.0000    0.33114
561280.0000    0.43845
561320.0000    0.42529
561360.0000    0.65687
561400.0000    0.45040
561440.0000    0.04233
561480.0000   -0.10604
561520.0000   -0.01132
561560.0000    0.17338
561600.0000   -0.13841
561640.0000    0.39448
561680.0000    0.35123
561720.0000    0.36995
561760.0000    0.35323
561800.0000    0.41317
561840.0000    0.18689
561880.0000    0.30478
561920.0000    0.35380
561960.0000    0.24183
562000.0000    0.44674
562040.0000    0.39424
562080.0000    0.30696
562120.0000    0.17648
562160.0000    0.26239
562200.0000   -0.05515
562240.0000    0.26181
562280.0000    0.27452
562320.0000    0.28401
562360.0000    0.17216
562400.0000    0.43701
562440.0000    0.39553
562480.0000    0.22333
562520.0000    0.26266
562560.0000    0.13812
562600.0000    0.34703
562640.0000    0.18146
562680.0000    0.21227
562720.0000    0.45609
562760.0000    0.28200
562800.0000    0.18959
562840.0000    0.32234
562880.0000    0.35511
562920.0000    0.32922
562960.0000    0.44981
563000.0000    0.36327
563040.0000    0.28556
563080.0000    0.04741
563120.0000    0.61405
563160.0000    0.37228
563200.0000    0.24016
563240.0000    0.17781
563280.0000   -0.28917
563320.0000    0.26939
563360.0000    0.27049
563400.0000    0.16130
563440.0000    0.17790
563480.0000    0.05092
563520.0000   -0.20488
563560.0000    0.23352
563600.0000    0.34058
563640.0000    0.31208
563680.0000   -0.20004
563720.0000   -0.38572
563760.0000   -0.33105
563800.0000   -0.37287
563840.0000   -0.27673
563880.0000   -0.10720
563920.0000   -0.18020
563960.0000    0.13493
564000.0000   -0.57268
564040.0000   -0.02627
564080.0000   -0.13513
564120.0000    0.34762
564160.0000    0.66292
564200.0000    0.50695
564240.0000    0.25783
564280.0000   -0.21101
564320.0000    0.05899
564360.0000    0.37176
564400.0000   -0.22597
564440.0000   -0.43013
564480.0000   -0.24714
564520.0000   -0.21067
564560.0000    0.47696
564600.0000    0.70847
564640.0000    0.76266
564680.0000    0.65209
564720.0000    0.60266
564760.0000    0.57823
564800.0000    0.57406
564840.0000    0.54064
564880.0000    0.53893
564920.0000    0.61762
564960.0000    0.42555
565000.0000    0.47320
565040.0000    0.43946
565080.0000    0.52164
565120.0000    0.64891
565160.0000    0.27636
565200.0000    0.26112
565240.0000    0.29809
565280.0000    0.57377
565320.0000    0.48977
565360.0000    0.49643
565400.0000    0.40827
565440.0000    0.47055
565480.0000    0.44504
565520.0000    0.52343
565560.0000    0.43288
565600.0000    0.29777
565640.0000    0.39654
565680.0000    0.43260
565720.0000    0.36796
565760.0000    0.38637
565800.0000    0.57907
565840.0000    0.57558
565880.0000    0.51150
565920.0000    0.38441
565960.0000    0.31017
566000.0000    0.28844
566040.0000    0.21992
566080.0000    0.31367
566120.0000    0.25705
566160.0000    0.43889
566200.0000    0.37617
566240.0000    0.38551
566280.0000    0.34627
566320.0000    0.41093
566360.0000    0.39156
566400.0000    0.44757
566440.0000    0.52553
566480.0000    0.42529
566520.0000    0.71562
566560.0000    0.62978
566600.0000    0.34669
566640.0000    0.37069
566680.0000    0.40140
566720.0000    0.43809
566760.0000    0.49779
566800.0000    0.43250
566840.0000    0.60889
566880.0000    0.54952
566920.0000    0.47647
566960.0000    0.59256
567000.0000    0.42760
567040.0000    0.64089
567080.0000    0.44981
567120.0000    0.55855
567160.0000    0.39496
567200.0000    0.67703
567240.0000    0.47009
567280.0000    0.62830
567320.0000    0.41335
567360.0000    0.65858
567400.0000    0.51661
567440.0000    0.36123
567480.0000    0.54809
567520.0000    0.46250
567560.0000    0.27881
567600.0000    0.27997
567640.0000    0.24845
567680.0000    0.36608
567720.0000    0.33705
567760.0000    0.15360
567800.0000    0.49565
567840.0000    0.48874
567880.0000    0.45843
567920.0000    0.54241
567960.0000    0.20114
568000.0000    0.06795
568040.0000    0.15521
568080.0000   -0.01735
568120.0000    0.31104
568160.0000    0.08501
568200.0000    0.33112
568240.0000    0.30455
568280.0000    0.30378
568320.0000    0.27134
568360.0000    0.04058
568400.0000    0.15668
568440.0000    0.20725
568480.0000    0.11904
568520.0000    0.25696
568560.0000    0.19314
568600.0000    0.16973
568640.0000    0.17741
568680.0000    0.21308
568720.0000    0.14016
568760.0000    0.08960
568800.0000    0.06464
568840.0000    0.33573
568880.0000    0.23479
568920.0000    0.31018
568960.0000    0.32540
569000.0000    0.40195
569040.0000    0.58186
569080.0000    0.45312
569120.0000    0.33954
569160.0000    0.46664
569200.0000    0.18573
569240.0000    0.35615
569280.0000    0.11434
569320.0000    0.29154
569360.0000    0.26996
569400.0000    0.12029
569440.0000    0.13852
569480.0000    0.36101
569520.0000    0.25080
569560.0000    0.23876
569600.0000    0.27056
569640.0000    0.35607
569680.0000    0.14166
569720.0000    0.07685
569760.0000    0.28734
569800.0000    0.25763
569840.0000    0.19693
569880.0000    0.31147
569920.0000    0.16806
569960.0000    0.24395
570000.0000    0.46415
570040.0000    0.50200
570080.0000    0.45989
570120.0000    0.50699
570160.0000    0.39282
570200.0000    0.15628
570240.0000    0.51435
570280.0000    0.34428
570320.0000    0.29623
570360.0000    0.45288
570400.0000    0.12392
570440.0000   -0.21438
570480.0000    0.19719
570520.0000    0.08798
570560.0000    0.42615
570600.0000    0.33713
570640.0000    0.29859
570680.0000    0.56916
570720.0000    0.30830
570760.0000    0.27739
570800.0000    0.37412
570840.0000    0.37671
570880.0000    0.34715
570920.0000    0.35314
570960.0000    0.43413
571000.0000    0.42617
571040.0000    0.29946
571080.0000    0.32598
571120.0000    0.16160
571160.0000    0.38717
571200.0000    0.47792
571240.0000    0.59527
571280.0000    0.39378
571320.0000    0.11974
571360.0000    0.30990
571400.0000    0.28713
571440.0000    0.39511
571480.0000    0.38589
571520.0000    0.29723
571560.0000    0.28560
571600.0000    0.41433
571640.0000    0.35162
571680.0000    0.60382
571720.0000    0.36138
571760.0000    0.33534
571800.0000    0.38685
571840.0000    0.33508
571880.0000    0.28060
571920.0000    0.19248
571960.0000    0.50661
572000.0000    0.55264
572040.0000    0.20470
572080.0000    0.60502
572120.0000    0.28266
572160.0000    0.34665
572200.0000    0.35653
572240.0000    0.61210
572280.0000    0.51340
572320.0000    0.34031
572360.0000    0.48288
572400.0000    0.26201
572440.0000    0.31234
572480.0000    0.58754
572520.0000    0.44544
572560.0000    0.31651
572600.0000    0.40440
572640.0000    0.38698
572680.0000    0.18449
572720.0000    0.37643
572760.0000    0.38708
572800.0000    0.31620
572840.0000    0.36310
572880.0000    0.52516
572920.0000    0.57716
572960.0000    0.52657
573000.0000    0.46580
573040.0000    0.37946
573080.0000    0.39153
573120.0000    0.31454
573160.0000    0.14983
573200.0000    0.32388
573240.0000    0.53695
573280.0000    0.54673
573320.0000    0.43487
573360.0000    0.61300
573400.0000    0.14814
573440.0000    0.23691
573480.0000    0.37764
573520.0000    0.39465
573560.0000    0.24623
573600.0000    0.27680
573640.0000    0.12179
573680.0000    0.27726
573720.0000    0.35815
573760.0000    0.29311
573800.0000    0.25378
573840.0000    0.44781
573880.0000    0.39791
573920.0000    0.14908
573960.0000    0.30935
574000.0000    0.17287
574040.0000    0.08837
574080.0000    0.27791
574120.0000    0.36392
574160.0000    0.47022
574200.0000    0.21117
574240.0000    0.37288
574280.0000    0.50069
574320.0000    0.39647
574360.0000    0.10868
574400.0000    0.25763
574440.0000    0.26526
574480.0000    0.15463
574520.0000    0.39184
574560.0000    0.25616
574600.0000    0.25403
574640.0000    0.19832
574680.0000    0.12523
574720.0000    0.11093
574760.0000    0.33344
574800.0000    0.21608
574840.0000    0.38084
574880.0000    0.31768
574920.0000    0.33391
574960.0000    0.31792
575000.0000    0.17270
575040.0000    0.25488
575080.0000    0.21112
575120.0000    0.25059
575160.0000    0.21633
575200.0000    0.26717
575240.0000    0.26754
575280.0000    0.42095
575320.0000    0.22011
575360.0000    0.18593
575400.0000    0.13886
575440.0000    0.29264
575480.0000    0.20555
575520.0000    0.45177
575560.0000    0.40072
575600.0000    0.36154
575640.0000    0.30528
575680.0000    0.39310
575720.0000    0.26864
575760.0000    0.18517
575800.0000    0.42501
575840.0000    0.41360
575880.0000    0.39859
575920.0000    0.49373
575960.0000    0.38249
576000.0000    0.40817
576040.0000    0.22648
576080.0000    0.24713
576120.0000    0.48155
576160.0000    0.40834
576200.0000    0.20623
576240.0000    0.39012
576280.0000    0.17567
576320.0000    0.45512
576360.0000    0.23346
576400.0000    0.45119
576440.0000    0.34581
576480.0000    0.23411
576520.0000    0.28314
576560.0000    0.25228
576600.0000    0.28552
576640.0000    0.45003
576680.0000    0.39290
576720.0000    0.20642
576760.0000    0.34573
576800.0000    0.34491
576840.0000    0.29827
576880.0000    0.27948
576920.0000    0.41858
576960.0000    0.40349
577000.0000    0.31036
577040.0000    0.32826
577080.0000    0.45559
577120.0000    0.25455
577160.0000    0.12230
577200.0000    0.52760
577240.0000    0.11358
577280.0000    0.39848
577320.0000    0.37342
577360.0000    0.24112
577400.0000    0.44210
577440.0000    0.34840
577480.0000    0.35409
577520.0000    0.20893
577560.0000    0.42474
577600.0000    0.55622
577640.0000    0.43095
577680.0000    0.30291
577720.0000    0.19901
577760.0000    0.40693
577800.0000    0.03583
577840.0000    0.37378
577880.0000    0.21116
577920.0000    0.20094
577960.0000    0.16989
578000.0000    0.31466
578040.0000    0.20572
578080.0000    0.03905
578120.0000   -0.26812
578160.0000   -0.38378
578200.0000    0.01380
578240.0000    0.10260
578280.0000   -0.00862
578320.0000    0.10969
578360.0000    0.02096
578400.0000    0.23418
578440.0000    0.12195
578480.0000    0.16881
578520.0000    0.23109
578560.0000    0.29424
578600.0000    0.02545
578640.0000    0.21913
578680.0000    0.03978
578720.0000   -0.04643
578760.0000    0.00052
578800.0000    0.24705
578840.0000    0.18429
578880.0000    0.25720
578920.0000    0.37714
578960.0000    0.40702
579000.0000   -0.08795
579040.0000    0.08024
579080.0000    0.10766
579120.0000    0.25964
579160.0000    0.08821
579200.0000   -0.08354
579240.0000    0.12595
579280.0000   -0.05329
579320.0000   -0.02841
579360.0000   -0.00022
579400.0000   -0.13673
579440.0000   -0.27291
579480.0000    0.08892
579520.0000    0.10150
579560.0000    0.00072
579600.0000   -0.00954
579640.0000   -0.06452
579680.0000   -0.32162
579720.0000   -0.00834
579760.0000   -0.02898
579800.0000   -0.14426
579840.0000   -0.23379
579880.0000    0.07690
579920.0000   -0.42854
579960.0000   -0.05744
580000.0000   -0.22297
580040.0000   -0.47099
580080.0000   -0.20232
580120.0000   -0.47078
580160.0000   -0.37138
580200.0000   -0.17143
580240.0000    0.14419
580280.0000   -0.13785
580320.0000   -0.48282
580360.0000   -0.07427
580400.0000    0.06788
580440.0000   -0.21994
580480.0000   -0.01018
580520.0000   -0.30203
580560.0000   -0.38267
580600.0000   -0.28014
580640.0000   -0.18418
580680.0000    0.31046
580720.0000    0.60088
580760.0000    0.44564
580800.0000    0.39391
580840.0000    0.19760
580880.0000    0.25841
580920.0000    0.34859
580960.0000    0.45391
581000.0000    0.21429
581040.0000    0.19622
581080.0000   -0.16318
581120.0000    0.06145
581160.0000    0.06864
581200.0000    0.17455
581240.0000    0.23324
581280.0000    0.41426
581320.0000    0.26761
581360.0000    0.07394
581400.0000    0.32522
581440.0000    0.07069
581480.0000    0.22903
581520.0000    0.28304
581560.0000    0.39113
581600.0000    0.11244
581640.0000    0.32843
581680.0000    0.21843
581720.0000    0.18658
581760.0000    0.23370
581800.0000    0.33620
581840.0000    0.29438
581880.0000    0.12085
581920.0000    0.06903
581960.0000    0.25628
582000.0000    0.35623
582040.0000    0.22944
582080.0000    0.43367
582120.0000    0.26466
582160.0000    0.13353
582200.0000    0.44510
582240.0000    0.29231
582280.0000    0.48135
582320.0000    0.42096
582360.0000    0.37612
582400.0000    0.06909
582440.0000    0.25619
582480.0000    0.16814
582520.0000    0.55990
582560.0000    0.46734
582600.0000    0.53989
582640.0000    0.33727
582680.0000    0.27158
582720.0000   -0.13798
582760.0000   -0.24577
582800.0000   -0.42113
582840.0000   -0.53977
582880.0000   -0.41630
582920.0000   -0.32567
582960.0000   -0.42201
583000.0000   -0.35673
583040.0000   -0.08335
583080.0000   -0.53347
583120.0000   -0.36674
583160.0000   -0.18903
583200.0000   -0.12805
583240.0000    0.02141
583280.0000   -0.33657
583320.0000   -0.14749
583360.0000   -0.13068
583400.0000   -0.14996
583440.0000   -0.05701
583480.0000    0.22749
583520.0000   -0.00062
583560.0000   -0.05321
583600.0000    0.01477
583640.0000    0.23210
583680.0000   -0.20302
583720.0000   -0.07353
583760.0000    0.11617
583800.0000    0.09526
583840.0000   -0.10576
583880.0000    0.01767
583920.0000   -0.29998
583960.0000   -0.04262
584000.0000    0.12752
584040.0000   -0.05584
584080.0000    0.41294
584120.0000   -0.00229
584160.0000    0.34210
584200.0000   -0.10749
584240.0000   -0.23723
584280.0000    0.11128
584320.0000    0.31637
584360.0000    0.17405
584400.0000   -0.07308
584440.0000    0.39898
584480.0000   -0.04430
584520.0000    0.16036
584560.0000    0.15577
584600.0000   -0.05034
584640.0000    0.08513
584680.0000    0.12757
584720.0000    0.25595
584760.0000    0.24622
584800.0000   -0.00338
584840.0000    0.05770
584880.0000    0.30703
584920.0000    0.33953
584960.0000    0.50277
585000.0000    0.45580
585040.0000    0.55406
585080.0000    0.52981
585120.0000    0.49092
585160.0000    0.51282
585200.0000    0.31450
585240.0000    0.61016
585280.0000    0.51825
585320.0000    0.47160
585360.0000    0.63542
585400.0000    0.47377
585440.0000    0.55433
585480.0000    0.43205
585520.0000    0.63359
585560.0000    0.55608
585600.0000    0.45434
585640.0000    0.26651
585680.0000    0.45067
585720.0000    0.51975
585760.0000    0.24001
585800.0000    0.31633
585840.0000    0.31190
585880.0000    0.17526
585920.0000    0.24663
585960.0000    0.21590
586000.0000    0.20751
586040.0000    0.15369
586080.0000    0.12242
586120.0000    0.23707
586160.0000    0.22421
586200.0000    0.04939
586240.0000    0.26890
586280.0000    0.18965
586320.0000    0.17825
586360.0000    0.34427
586400.0000    0.34927
586440.0000    0.23445
586480.0000   -0.03953
586520.0000    0.32141
586560.0000    0.56103
586600.0000    0.34657
586640.0000    0.37461
586680.0000    0.07058
586720.0000    0.60948
586760.0000    0.41184
586800.0000    0.27225
586840.0000    0.11265
586880.0000    0.08722
586920.0000    0.23414
586960.0000    0.21697
587000.0000    0.17651
587040.0000    0.22639
587080.0000    0.31392
587120.0000    0.24636
587160.0000    0.22605
587200.0000    0.21340
587240.0000    0.18050
587280.0000    0.12142
587320.0000    0.16442
587360.0000    0.51267
587400.0000    0.34163
587440.0000    0.41662
587480.0000    0.65313
587520.0000    0.36829
587560.0000    0.20889
587600.0000    0.28767
587640.0000    0.45480
587680.0000    0.18139
587720.0000    0.48511
587760.0000    0.18904
587800.0000    0.44686
587840.0000    0.46746
587880.0000    0.31024
587920.0000    0.12639
587960.0000    0.40195
588000.0000    0.27674
588040.0000    0.56363
588080.0000    0.49425
588120.0000    0.61358
588160.0000    0.67554
588200.0000    0.28885
588240.0000    0.50344
588280.0000    0.52322
588320.0000    0.41833
588360.0000    0.56256
588400.0000    0.38114
588440.0000    0.19635
588480.0000    0.47152
588520.0000    0.57960
588560.0000    0.56808
588600.0000    0.39233
588640.0000    0.33314
588680.0000    0.53940
588720.0000    0.59455
588760.0000    0.41657
588800.0000    0.32810
588840.0000    0.51734
588880.0000    0.40898
588920.0000    0.41842
588960.0000    0.50567
589000.0000    0.41226
589040.0000    0.54022
589080.0000    0.54366
589120.0000    0.44906
589160.0000    0.27939
589200.0000    0.14052
589240.0000    0.68414
589280.0000    0.53680
589320.0000    0.51407
589360.0000    0.21229
589400.0000    0.57353
589440.0000    0.65764
589480.0000    0.57753
589520.0000    0.31961
589560.0000    0.34610
589600.0000    0.34586
589640.0000    0.42155
589680.0000    0.38513
589720.0000    0.30093
589760.0000    0.39248
589800.0000    0.32125
589840.0000    0.35611
589880.0000    0.38488
589920.0000    0.46596
589960.0000    0.41853
590000.0000    0.50383
590040.0000    0.40932
590080.0000    0.40639
590120.0000    0.27383
590160.0000    0.49471
590200.0000    0.28031
590240.0000    0.59305
590280.0000    0.48503
590320.0000    0.47607
590360.0000    0.36726
590400.0000    0.36883
590440.0000    0.47359
590480.0000    0.50503
590520.0000    0.08046
590560.0000    0.37719
590600.0000    0.34254
590640.0000    0.04869
590680.0000    0.27508
590720.0000    0.20107
590760.0000    0.27764
590800.0000    0.52983
590840.0000    0.35778
590880.0000    0.46516
590920.0000    0.38126
590960.0000    0.44149
591000.0000    0.44800
591040.0000    0.16837
591080.0000    0.30052
591120.0000    0.26003
591160.0000    0.35477
591200.0000    0.46638
591240.0000    0.53356
591280.0000    0.20317
591320.0000    0.24930
591360.0000    0.36378
591400.0000    0.39625
591440.0000    0.28792
591480.0000    0.10153
591520.0000    0.17207
591560.0000    0.13146
591600.0000   -0.05894
591640.0000   -0.04616
591680.0000    0.01261
591720.0000   -0.08122
591760.0000    0.16747
591800.0000   -0.06478
591840.0000   -0.01613
591880.0000   -0.29688
591920.0000   -0.03791
591960.0000    0.26623
592000.0000    0.15528
592040.0000   -0.30325
592080.0000   -0.07258
592120.0000   -0.25067
592160.0000   -0.00261
592200.0000   -0.24860
592240.0000   -0.07268
592280.0000   -0.32726
592320.0000    0.24605
592360.0000   -0.09549
592400.0000    0.12556
592440.0000    0.24964
592480.0000    0.33111
592520.0000    0.22973
592560.0000    0.33128
592600.0000    0.20964
592640.0000    0.04575
592680.0000    0.39941
592720.0000    0.13076
592760.0000    0.26829
592800.0000    0.32670
592840.0000    0.30960
592880.0000    0.40433
592920.0000    0.05391
592960.0000    0.25157
593000.0000    0.24317
593040.0000    0.51221
593080.0000    0.13350
593120.0000    0.16804
593160.0000   -0.13535
593200.0000   -0.05606
593240.0000   -0.16356
593280.0000   -0.16585
593320.0000   -0.04117
593360.0000   -0.05720
593400.0000   -0.35825
593440.0000   -0.27658
593480.0000   -0.69071
593520.0000   -0.20504
593560.0000   -0.21125
593600.0000    0.17462
593640.0000   -0.03577
593680.0000   -0.83018
593720.0000   -0.26474
593760.0000   -0.18110
593800.0000   -0.01899
593840.0000   -0.24334
593880.0000   -0.13139
593920.0000   -0.30858
593960.0000   -0.11997
594000.0000   -0.11547
594040.0000   -0.40258
594080.0000   -0.34338
594120.0000    0.02957
594160.0000   -0.12024
594200.0000   -0.33733
594240.0000   -0.76108
594280.0000   -0.57226
594320.0000   -0.20075
594360.0000   -0.05462
594400.0000   -0.20392
594440.0000   -0.17722
594480.0000   -0.02354
594520.0000   -0.09620
594560.0000   -0.13517
594600.0000   -0.17279
594640.0000   -0.29376
594680.0000   -0.12832
594720.0000   -0.33267
594760.0000   -0.17422
594800.0000   -0.04420
594840.0000   -0.22075
594880.0000   -0.54880
594920.0000   -0.47246
594960.0000   -0.26910
595000.0000   -0.30321
595040.0000   -0.52067
595080.0000   -0.84217
595120.0000   -0.35051
595160.0000   -0.35841
595200.0000   -0.23815
595240.0000   -0.03420
595280.0000   -0.37757
595320.0000   -0.38026
595360.0000   -0.14780
595400.0000   -0.22646
595440.0000   -0.37527
595480.0000   -0.40555
595520.0000   -0.22999
595560.0000    0.10821
595600.0000   -0.01561
595640.0000    0.11308
595680.0000   -0.01140
595720.0000   -0.15122
595760.0000   -0.20641
595800.0000   -0.05699
595840.0000   -0.02026
595880.0000    0.00886
595920.0000   -0.18377
595960.0000   -0.29877
596000.0000   -0.49390
596040.0000   -0.23720
596080.0000   -0.15672
596120.0000   -0.20630
596160.0000   -0.33835
596200.0000   -0.41641
596240.0000   -0.24668
596280.0000   -0.34241
596320.0000   -0.41103
596360.0000    0.08194
596400.0000   -0.02847
596440.0000   -0.14526
596480.0000    0.17870
596520.0000   -0.38608
596560.0000   -0.06850
596600.0000   -0.05440
596640.0000    0.13684
596680.0000   -0.02239
596720.0000    0.14319
596760.0000    0.39958
596800.0000    0.41972
596840.0000    0.28740
596880.0000    0.17689
596920.0000    0.11195
596960.0000    0.28896
597000.0000    0.27222
597040.0000    0.34536
597080.0000    0.07937
597120.0000   -0.05016
597160.0000    0.16712
597200.0000   -0.03377
597240.0000   -0.06610
597280.0000    0.01185
597320.0000    0.32512
597360.0000    0.00574
597400.0000   -0.34159
597440.0000    0.38783
597480.0000   -0.00586
597520.0000   -0.36569
597560.0000   -0.44335
597600.0000   -0.45999
597640.0000   -0.18087
597680.0000   -0.66387
597720.0000   -0.62625
597760.0000   -0.63345
597800.0000   -0.29106
597840.0000   -0.11318
597880.0000   -0.16565
597920.0000   -0.05986
597960.0000   -0.42864
598000.0000   -0.58279
598040.0000   -0.52705
598080.0000   -0.59759
598120.0000   -0.80490
598160.0000   -0.55165
598200.0000   -0.51577
598240.0000   -0.25861
598280.0000   -0.22711
598320.0000   -0.34190
598360.0000   -0.48587
598400.0000   -0.27834
598440.0000   -0.55540
598480.0000   -0.48103
598520.0000   -0.32068
598560.0000   -0.52385
598600.0000   -0.46738
598640.0000   -0.44794
598680.0000   -0.26699
598720.0000   -0.44923
598760.0000   -0.54305
598800.0000   -0.38504
598840.0000   -0.17933
598880.0000   -0.36067
598920.0000   -0.40007
598960.0000   -0.49492
599000.0000   -0.39706
599040.0000   -0.26776
599080.0000   -0.40586
599120.0000   -0.53102
599160.0000   -0.42360
599200.0000   -0.36696
599240.0000   -0.50744
599280.0000   -0.57368
599320.0000   -0.54678
599360.0000   -0.31011
599400.0000   -0.17475
599440.0000   -0.37244
599480.0000   -0.38934
599520.0000   -0.37349
599560.0000   -0.16660
599600.0000   -0.10084
599640.0000   -0.20251
599680.0000   -0.08101
599720.0000   -0.19563
599760.0000   -0.11249
599800.0000   -0.30458
599840.0000   -0.06369
599880.0000   -0.23744
599920.0000   -0.07756
599960.0000   -0.05037
600000.0000   -0.52555
600040.0000   -0.25031
600080.0000   -0.77426
600120.0000   -0.62332
600160.0000   -0.40841
600200.0000   -0.28416
600240.0000   -0.27515
600280.0000   -0.16790
600320.0000   -0.16844
600360.0000   -0.52062
600400.0000   -0.74378
600440.0000   -0.62849
600480.0000   -0.58194
600520.0000   -0.45874
600560.0000   -0.26687
600600.0000   -0.60929
600640.0000   -0.45037
600680.0000   -0.43747
600720.0000   -0.80063
600760.0000   -0.15640
600800.0000   -0.72244
600840.0000   -0.43992
600880.0000   -0.63113
600920.0000   -0.52141
600960.0000   -0.46108
601000.0000   -0.50390
601040.0000   -0.30403
601080.0000   -0.44040
601120.0000   -0.27078
601160.0000    0.13717
601200.0000    0.11725
601240.0000    0.08929
601280.0000   -0.33738
601320.0000   -0.13017
601360.0000   -0.14077
601400.0000   -0.56762
601440.0000   -0.17858
601480.0000   -0.34090
601520.0000   -0.71358
601560.0000   -0.55007
601600.0000   -0.66844
601640.0000   -0.68615
601680.0000   -0.64089
601720.0000   -0.68986
601760.0000   -0.45644
601800.0000   -0.80287
601840.0000   -0.57404
601880.0000   -0.63004
601920.0000   -0.34482
601960.0000   -0.28839
602000.0000   -0.57142
602040.0000   -0.21299
602080.0000   -0.67946
602120.0000   -0.41617
602160.0000   -0.28579
602200.0000   -0.18771
602240.0000   -0.08536
602280.0000   -0.39877
602320.0000   -0.51148
602360.0000   -0.31478
602400.0000   -0.50428
602440.0000   -0.71377
602480.0000   -0.38600
602520.0000   -0.53687
602560.0000   -0.40901
602600.0000   -0.47288
602640.0000   -0.32676
602680.0000   -0.31846
602720.0000   -0.23693
602760.0000   -0.57442
602800.0000   -0.33916
602840.0000   -0.45253
602880.0000   -0.26976
602920.0000   -0.30162
602960.0000   -0.48983
603000.0000   -0.33045
603040.0000   -0.22709
603080.0000   -0.34637
603120.0000   -0.30615
603160.0000   -0.32348
603200.0000   -0.49947
603240.0000   -0.58029
603280.0000   -0.56446
603320.0000   -0.41622
603360.0000   -0.37644
603400.0000   -0.27246
603440.0000   -0.14386
603480.0000   -0.14873
603520.0000   -0.30520
603560.0000   -0.34881
603600.0000   -0.57548
603640.0000   -0.60617
603680.0000   -0.37704
603720.0000   -0.38255
603760.0000   -0.50606
603800.0000   -0.60217
603840.0000   -0.44410
603880.0000   -0.29420
603920.0000   -0.27257
603960.0000   -0.34115
604000.0000   -0.12050
604040.0000   -0.36735
604080.0000   -0.32205
604120.0000   -0.22539
604160.0000   -0.40704
604200.0000   -0.33683
604240.0000   -0.22522
604280.0000   -0.46839
604320.0000   -0.21646
604360.0000   -0.13215
604400.0000   -0.35858
604440.0000   -0.38450
604480.0000   -0.43338
604520.0000   -0.31058
604560.0000   -0.50248
604600.0000   -0.19840
604640.0000   -0.33596
604680.0000   -0.15794
604720.0000   -0.29480
604760.0000   -0.12994
604800.0000   -0.13597
604840.0000   -0.52440
604880.0000   -0.05216
604920.0000   -0.13340
604960.0000   -0.29209
605000.0000   -0.27978
605040.0000   -0.46882
605080.0000   -0.13528
605120.0000   -0.09723
605160.0000   -0.09716
605200.0000    0.01302
605240.0000    0.05957
605280.0000   -0.14546
605320.0000   -0.06247
605360.0000    0.12078
605400.0000   -0.10687
605440.0000   -0.27601
605480.0000   -0.27342
605520.0000   -0.23863
605560.0000   -0.09087
605600.0000   -0.35753
605640.0000   -0.02165
605680.0000   -0.32101
605720.0000   -0.24674
605760.0000   -0.23009
605800.0000   -0.11697
605840.0000   -0.10046
605880.0000   -0.34006
605920.0000   -0.35510
605960.0000   -0.27078
606000.0000   -0.38598
606040.0000   -0.12665
606080.0000   -0.37582
606120.0000   -0.14786
606160.0000   -0.51947
606200.0000   -0.28812
606240.0000   -0.44917
606280.0000   -0.18731
606320.0000   -0.55290
606360.0000   -0.34855
606400.0000   -0.43492
606440.0000   -0.11739
606480.0000   -0.50402
606520.0000   -0.39150
606560.0000   -0.27307
606600.0000   -0.44698
606640.0000   -0.17931
606680.0000   -0.17558
606720.0000   -0.41617
606760.0000   -0.30842
606800.0000   -0.41871
606840.0000   -0.26678
606880.0000   -0.39196
606920.0000   -0.35784
606960.0000   -0.05085
607000.0000   -0.36786
607040.0000   -0.34031
607080.0000   -0.35121
607120.0000   -0.13280
607160.0000   -0.31476
607200.0000   -0.16892
607240.0000   -0.36640
607280.0000   -0.22666
607320.0000   -0.75411
607360.0000   -0.23852
607400.0000   -0.34157
607440.0000   -0.75127
607480.0000   -0.75339
607520.0000   -0.47732
607560.0000   -0.72821
607600.0000   -0.28157
607640.0000   -0.71814
607680.0000   -0.52377
607720.0000   -0.47512
607760.0000   -0.17000
607800.0000   -0.35720
607840.0000   -0.35807
607880.0000   -0.22508
607920.0000   -0.34840
607960.0000   -0.49587
608000.0000   -0.40172
608040.0000   -0.38972
608080.0000   -0.51059
608120.0000   -0.42932
608160.0000   -0.69545
608200.0000   -0.18329
608240.0000   -0.27776
608280.0000   -0.24936
608320.0000   -0.07939
608360.0000   -0.16007
608400.0000   -0.48351
608440.0000   -0.10741
608480.0000   -0.21080
608520.0000   -0.58558
608560.0000   -0.61355
608600.0000   -0.65147
608640.0000   -0.44066
608680.0000   -0.24948
608720.0000   -0.15248
608760.0000   -0.48491
608800.0000   -0.77600
608840.0000   -0.73036
608880.0000   -0.63701
608920.0000   -0.41604
608960.0000   -0.35741
609000.0000   -0.62495
609040.0000   -0.54487
609080.0000   -0.93762
609120.0000   -0.48122
609160.0000   -0.65934
609200.0000   -0.63807
609240.0000   -0.62381
609280.0000   -0.37350
609320.0000   -0.17938
609360.0000   -0.63126
609400.0000   -0.43557
609440.0000   -0.59146
609480.0000   -0.44536
609520.0000   -0.23877
609560.0000   -0.31958
609600.0000   -0.25600
609640.0000   -0.73531
609680.0000   -0.68419
609720.0000   -0.53885
609760.0000   -0.70364
609800.0000   -0.37788
609840.0000   -0.39715
609880.0000   -0.12760
609920.0000   -0.08780
609960.0000   -0.16433
610000.0000   -0.63917
610040.0000   -0.33372
610080.0000   -0.42162
610120.0000   -0.20731
610160.0000   -0.29050
610200.0000   -0.23384
610240.0000   -0.36204
610280.0000    0.00311
610320.0000   -0.27687
610360.0000   -0.21747
610400.0000   -0.46216
610440.0000   -0.43839
610480.0000   -0.21892
610520.0000   -0.13217
610560.0000   -0.38665
610600.0000   -0.41993
610640.0000   -0.24289
610680.0000   -0.14708
610720.0000   -0.27494
610760.0000   -0.17531
610800.0000   -0.18376
610840.0000   -0.55181
610880.0000   -0.38098
610920.0000   -0.33987
610960.0000   -0.20241
611000.0000   -0.46633
611040.0000   -0.28674
611080.0000   -0.24670
611120.0000   -0.38757
611160.0000   -0.17150
611200.0000   -0.21230
611240.0000   -0.33752
611280.0000   -0.18133
611320.0000   -0.15017
611360.0000   -0.27256
611400.0000   -0.24402
611440.0000   -0.21545
611480.0000   -0.32730
611520.0000   -0.30227
611560.0000   -0.18340
611600.0000   -0.32398
611640.0000   -0.18312
611680.0000   -0.21940
611720.0000   -0.13055
611760.0000   -0.13587
611800.0000   -0.27023
611840.0000   -0.29893
611880.0000   -0.10537
611920.0000   -0.24315
611960.0000    0.04401
612000.0000    0.40649
612040.0000    0.42724
612080.0000    0.45773
612120.0000    0.49956
612160.0000    0.44280
612200.0000    0.49547
612240.0000    0.39390
612280.0000    0.19744
612320.0000    0.19222
612360.0000    0.03211
612400.0000    0.10643
612440.0000   -0.12175
612480.0000    0.12374
612520.0000    0.19297
612560.0000    0.07650
612600.0000    0.04715
612640.0000   -0.12876
612680.0000   -0.15457
612720.0000   -0.41305
612760.0000   -0.54043
612800.0000   -0.49655
612840.0000   -0.27301
612880.0000   -0.20872
612920.0000   -0.21244
612960.0000   -0.16319
613000.0000   -0.12249
613040.0000   -0.20952
613080.0000   -0.18101
613120.0000    0.06793
613160.0000   -0.56668
613200.0000   -0.63739
613240.0000   -0.20044
613280.0000   -0.30876
613320.0000   -0.34825
613360.0000   -0.08891
613400.0000   -0.39243
613440.0000   -0.36909
613480.0000   -0.53429
613520.0000   -0.45398
613560.0000   -0.35263
613600.0000   -0.14624
613640.0000   -0.17386
613680.0000   -0.14566
613720.0000   -0.16855
613760.0000   -0.14333
613800.0000   -0.36680
613840.0000   -0.14817
613880.0000   -0.07364
613920.0000   -0.19622
613960.0000   -0.24534
614000.0000   -0.13102
614040.0000   -0.17585
614080.0000    0.01441
614120.0000   -0.16583
614160.0000   -0.22184
614200.0000   -0.33566
614240.0000   -0.26609
614280.0000   -0.38025
614320.0000   -0.50460
614360.0000   -0.77424
614400.0000   -0.24995
614440.0000   -0.07514
614480.0000    0.13234
614520.0000   -0.04771
614560.0000   -0.45127
614600.0000   -0.23932
614640.0000   -0.27386
614680.0000   -0.21327
614720.0000   -0.35213
614760.0000   -0.25909
614800.0000   -0.18676
614840.0000   -0.13474
614880.0000   -0.23204
614920.0000   -0.26214
614960.0000   -0.42138
615000.0000   -0.36327
615040.0000   -0.23085
615080.0000   -0.73157
615120.0000   -0.24891
615160.0000   -0.57828
615200.0000   -0.08562
615240.0000   -0.33087
615280.0000   -0.25827
615320.0000   -0.13883
615360.0000   -0.15809
615400.0000   -0.27932
615440.0000   -0.30759
615480.0000   -0.05656
615520.0000   -0.18483
615560.0000   -0.25992
615600.0000   -0.24870
615640.0000   -0.25504
615680.0000   -0.22264
615720.0000   -0.25095
615760.0000   -0.05260
615800.0000   -0.13829
615840.0000   -0.07924
615880.0000   -0.21340
615920.0000   -0.20730
615960.0000   -0.37550
616000.0000   -0.21363
616040.0000   -0.42873
616080.0000   -0.31464
616120.0000   -0.29359
616160.0000   -0.24858
616200.0000   -0.23992
616240.0000   -0.31432
616280.0000   -0.29936
616320.0000   -0.32318
616360.0000   -0.30974
616400.0000   -0.38662
616440.0000   -0.23026
616480.0000   -0.26140
616520.0000   -0.39784
616560.0000   -0.25319
616600.0000   -0.16130
616640.0000    0.01802
616680.0000   -0.25386
616720.0000   -0.51079
616760.0000   -0.34199
616800.0000    0.23161
616840.0000    0.15703
616880.0000    0.10766
616920.0000    0.00357
616960.0000   -0.12305
617000.0000   -0.11636
617040.0000    0.07142
617080.0000    0.03250
617120.0000   -0.11407
617160.0000   -0.20367
617200.0000   -0.20387
617240.0000   -0.02450
617280.0000   -0.23145
617320.0000   -0.19702
617360.0000   -0.12649
617400.0000   -0.01375
617440.0000   -0.08264
617480.0000   -0.10448
617520.0000    0.17382
617560.0000    0.08895
617600.0000    0.03940
617640.0000    0.33559
617680.0000    0.13608
617720.0000    0.13655
617760.0000    0.24442
617800.0000   -0.02099
617840.0000    0.14103
617880.0000   -0.05835
617920.0000   -0.24822
617960.0000   -0.02540
618000.0000   -0.27828
618040.0000   -0.23440
618080.0000   -0.46097
618120.0000   -0.20898
618160.0000    0.07293
618200.0000   -0.20334
618240.0000   -0.15114
618280.0000   -0.22225
618320.0000   -0.23722
618360.0000   -0.05859
618400.0000   -0.27931
618440.0000   -0.18483
618480.0000   -0.38777
618520.0000   -0.28417
618560.0000   -0.32412
618600.0000   -0.29091
618640.0000   -0.26054
618680.0000   -0.19246
618720.0000   -0.20013
618760.0000   -0.20279
618800.0000   -0.19458
618840.0000   -0.26472
618880.0000   -0.28749
618920.0000   -0.19741
618960.0000   -0.11717
619000.0000   -0.56090
619040.0000   -0.35173
619080.0000   -0.46635
619120.0000   -0.26639
619160.0000   -0.32960
619200.0000   -0.03810
619240.0000   -0.19235
619280.0000   -0.31593
619320.0000   -0.36518
619360.0000    0.07890
619400.0000   -0.31282
619440.0000   -0.18163
619480.0000   -0.41348
619520.0000   -0.31581
619560.0000   -0.37963
619600.0000   -0.26333
619640.0000   -0.37762
619680.0000   -0.45253
619720.0000   -0.37605
619760.0000   -0.47102
619800.0000   -0.27899
619840.0000   -0.29626
619880.0000   -0.30774
619920.0000   -0.21860
619960.0000   -0.30499
620000.0000   -0.26497
620040.0000   -0.24108
620080.0000   -0.04741
620120.0000    0.01653
620160.0000   -0.10341
620200.0000    0.03037
620240.0000    0.06033
620280.0000   -0.04410
620320.0000   -0.00033
620360.0000   -0.04029
620400.0000   -0.21829
620440.0000   -0.02469
620480.0000   -0.18833
620520.0000   -0.19596
620560.0000   -0.15134
620600.0000   -0.17452
620640.0000   -0.00805
620680.0000   -0.26096
620720.0000   -0.28969
620760.0000    0.10851
620800.0000    0.24048
620840.0000    0.18927
620880.0000    0.23894
620920.0000    0.26411
620960.0000    0.09654
621000.0000    0.22508
621040.0000    0.19280
621080.0000    0.13325
621120.0000    0.26097
621160.0000    0.25203
621200.0000    0.27854
621240.0000    0.19034
621280.0000    0.21458
621320.0000    0.17406
621360.0000    0.19911
621400.0000    0.21038
621440.0000    0.52924
621480.0000    0.42705
621520.0000    0.53403
621560.0000    0.24537
621600.0000    0.23845
621640.0000    0.05908
621680.0000    0.09873
621720.0000    0.15468
621760.0000    0.16103
621800.0000    0.17602
621840.0000    0.25163
621880.0000    0.12147
621920.0000    0.25209
621960.0000    0.18940
622000.0000    0.26910
622040.0000    0.26026
622080.0000    0.10879
622120.0000    0.22272
622160.0000    0.44490
622200.0000    0.48904
622240.0000    0.51446
622280.0000    0.42118
622320.0000    0.23167
622360.0000    0.44552
622400.0000    0.46842
622440.0000    0.39152
622480.0000    0.29835
622520.0000    0.33849
622560.0000    0.32367
622600.0000    0.26985
622640.0000    0.32746
622680.0000    0.38370
622720.0000    0.31079
622760.0000    0.24930
622800.0000    0.36254
622840.0000    0.29658
622880.0000    0.24504
622920.0000    0.27165
622960.0000    0.24170
623000.0000    0.23651
623040.0000    0.28219
623080.0000    0.24772
623120.0000    0.22863
623160.0000    0.27416
623200.0000    0.25635
623240.0000    0.16217
623280.0000    0.23219
623320.0000    0.07479
623360.0000    0.27897
623400.0000    0.27485
623440.0000    0.28077
623480.0000    0.18104
623520.0000    0.10849
623560.0000    0.32219
623600.0000    0.13422
623640.0000    0.36176
623680.0000    0.24312
623720.0000    0.41972
623760.0000    0.51562
623800.0000    0.52572
623840.0000    0.40442
623880.0000    0.58232
623920.0000    0.35875
623960.0000    0.13495
624000.0000    0.27163
624040.0000    0.25956
624080.0000    0.32095
624120.0000    0.20620
624160.0000    0.25603
624200.0000    0.44721
624240.0000    0.09064
624280.0000    0.24616
624320.0000    0.17974
624360.0000    0.39293
624400.0000    0.27331
624440.0000    0.36265
624480.0000    0.17901
624520.0000    0.17741
624560.0000    0.25734
624600.0000    0.46739
624640.0000    0.27204
624680.0000    0.40206
624720.0000    0.33082
624760.0000    0.41685
624800.0000    0.36026
624840.0000    0.47657
624880.0000    0.33178
624920.0000    0.27511
624960.0000    0.18668
625000.0000    0.33970
625040.0000    0.27872
625080.0000    0.31327
625120.0000    0.41710
625160.0000    0.13943
625200.0000    0.19213
625240.0000    0.11065
625280.0000    0.28370
625320.0000    0.28875
625360.0000    0.28228
625400.0000    0.19488
625440.0000    0.47334
625480.0000    0.24131
625520.0000    0.10890
625560.0000    0.21256
625600.0000   -0.00877
625640.0000    0.06505
625680.0000    0.30234
625720.0000    0.39086
625760.0000    0.50760
625800.0000    0.53773
625840.0000    0.75571
625880.0000    0.59744
625920.0000    0.65877
625960.0000    0.41745
626000.0000    0.37287
626040.0000    0.22777
626080.0000    0.29559
626120.0000    0.35574
626160.0000    0.36497
626200.0000    0.40296
626240.0000    0.15975
626280.0000    0.12067
626320.0000    0.32554
626360.0000    0.58229
626400.0000    0.26118
626440.0000    0.26463
626480.0000    0.10760
626520.0000    0.46830
626560.0000    0.89293
626600.0000    0.86374
626640.0000    0.80946
626680.0000    0.68623
626720.0000    0.64994
626760.0000    0.68422
626800.0000    0.74152
626840.0000    0.64928
626880.0000    0.60053
626920.0000    0.75377
626960.0000    0.65771
627000.0000    0.78982
627040.0000    0.81516
627080.0000    0.85048
627120.0000    0.62668
627160.0000    0.74160
627200.0000    0.75725
627240.0000    0.56278
627280.0000    0.54604
627320.0000    0.35513
627360.0000    0.26405
627400.0000    0.27429
627440.0000    0.38550
627480.0000    0.35022
627520.0000    0.35996
627560.0000    0.34134
627600.0000    0.17071
627640.0000    0.44651
627680.0000    0.41422
627720.0000    0.44538
627760.0000    0.30187
627800.0000    0.37749
627840.0000    0.34708
627880.0000    0.20567
627920.0000    0.41312
627960.0000    0.30004
628000.0000    0.32690
628040.0000    0.33698
628080.0000    0.13949
628120.0000    0.36014
628160.0000    0.39640
628200.0000    0.35517
628240.0000    0.33475
628280.0000    0.42777
628320.0000    0.11013
628360.0000    0.34653
628400.0000    0.37902
628440.0000    0.35856
628480.0000    0.41453
628520.0000    0.33454
628560.0000    0.39268
628600.0000    0.24688
628640.0000    0.33966
628680.0000    0.38880
628720.0000    0.48084
628760.0000    0.49998
628800.0000    0.40828
628840.0000   -0.08996
628880.0000   -0.03600
628920.0000    0.15451
628960.0000    0.20147
629000.0000    0.13451
629040.0000    0.57354
629080.0000    0.54429
629120.0000    0.42860
629160.0000    0.52246
629200.0000    0.21853
629240.0000    0.40374
629280.0000    0.41164
629320.0000    0.43097
629360.0000    0.45328
629400.0000    0.42294
629440.0000    0.46299
629480.0000    0.65632
629520.0000    0.59860
629560.0000    0.46191
629600.0000    0.49839
629640.0000    0.49564
629680.0000    0.52912
629720.0000    0.54901
629760.0000    0.66726
629800.0000    0.68703
629840.0000    0.30266
629880.0000    0.44438
629920.0000    0.33624
629960.0000    0.36524
630000.0000    0.27939
630040.0000    0.19881
630080.0000    0.45680
630120.0000    0.35863
630160.0000    0.34646
630200.0000    0.51120
630240.0000    0.44669
630280.0000    0.47004
630320.0000    0.60241
630360.0000    0.53998
630400.0000    0.42061
630440.0000    0.51609
630480.0000    0.74306
630520.0000    0.44203
630560.0000    0.48323
630600.0000    0.42685
630640.0000    0.44906
630680.0000    0.36498
630720.0000    0.45292
630760.0000    0.41986
630800.0000    0.28087
630840.0000    0.47725
630880.0000    0.33823
630920.0000    0.50545
630960.0000    0.27864
631000.0000    0.41239
631040.0000    0.47141
631080.0000    0.71747
631120.0000    0.55275
631160.0000    0.39954
631200.0000    0.48994
631240.0000    0.62487
631280.0000    0.51269
631320.0000    0.51652
631360.0000    0.44953
631400.0000    0.46212
631440.0000    0.70828
631480.0000    0.53143
631520.0000    0.55440
631560.0000    0.47631
631600.0000    0.42061
631640.0000    0.40288
631680.0000    0.59576
631720.0000    0.40246
631760.0000    0.42804
631800.0000    0.25523
631840.0000    0.50981
631880.0000    0.50910
631920.0000    0.30423
631960.0000    0.07234
632000.0000    0.32822
632040.0000    0.56690
632080.0000    0.34258
632120.0000    0.29688
632160.0000    0.56418
632200.0000    0.32087
632240.0000    0.20753
632280.0000    0.54333
632320.0000    0.44882
632360.0000    0.42340
632400.0000    0.31573
632440.0000    0.55687
632480.0000    0.68335
632520.0000    0.48741
632560.0000    0.64712
632600.0000    0.70132
632640.0000    0.46366
632680.0000    0.03250
632720.0000    0.28576
632760.0000    0.12327
632800.0000   -0.22053
632840.0000    0.44926
632880.0000    0.56514
632920.0000    0.39020
632960.0000    0.48162
633000.0000    0.33145
633040.0000    0.51524
633080.0000    0.31298
633120.0000    0.37886
633160.0000    0.31749
633200.0000    0.30570
633240.0000    0.42679
633280.0000    0.34737
633320.0000    0.57813
633360.0000    0.54685
633400.0000    0.56575
633440.0000    0.57191
633480.0000    0.60757
633520.0000    0.35149
633560.0000    0.52157
633600.0000    0.46130
633640.0000    0.61131
633680.0000    0.42542
633720.0000    0.29273
633760.0000    0.16106
633800.0000    0.34722
633840.0000    0.31862
633880.0000    0.39485
633920.0000    0.33555
633960.0000   -0.00703
634000.0000    0.00285
634040.0000   -0.02013
634080.0000   -0.14614
634120.0000    0.01940
634160.0000    0.03434
634200.0000    0.18639
634240.0000    0.09018
634280.0000    0.07007
634320.0000   -0.12601
634360.0000    0.06433
634400.0000   -0.14954
634440.0000    0.03022
634480.0000    0.33337
634520.0000    0.03281
634560.0000   -0.04780
634600.0000   -0.07516
634640.0000    0.07355
634680.0000    0.15622
634720.0000    0.40725
634760.0000    0.03780
634800.0000    0.02378
634840.0000   -0.16564
634880.0000   -0.03256
634920.0000    0.04997
634960.0000    0.22653
635000.0000    0.21850
635040.0000    0.12397
635080.0000    0.01962
635120.0000   -0.10040
635160.0000   -0.05363
635200.0000   -0.01772
635240.0000   -0.06985
635280.0000    0.02014
635320.0000    0.07862
635360.0000    0.31035
635400.0000    0.38099
635440.0000    0.07128
635480.0000    0.06247
635520.0000    0.18882
635560.0000    0.26977
635600.0000    0.28935
635640.0000    0.07356
635680.0000    0.12232
635720.0000    0.02530
635760.0000    0.28671
635800.0000    0.42664
635840.0000    0.44951
635880.0000    0.53466
635920.0000    0.35121
635960.0000    0.46809
636000.0000    0.35248
636040.0000    0.51482
636080.0000    0.36174
636120.0000    0.51620
636160.0000    0.55883
636200.0000    0.48138
636240.0000    0.15672
636280.0000    0.41256
636320.0000    0.32495
636360.0000    0.20760
636400.0000    0.27060
636440.0000    0.18610
636480.0000    0.53207
636520.0000    0.38859
636560.0000    0.17515
636600.0000    0.35873
636640.0000    0.34730
636680.0000    0.16739
636720.0000    0.25193
636760.0000    0.28683
636800.0000    0.34462
636840.0000    0.31045
636880.0000    0.16233
636920.0000    0.30077
636960.0000    0.23633
637000.0000    0.34844
637040.0000    0.46393
637080.0000    0.69437
637120.0000    0.61310
637160.0000    0.33958
637200.0000    0.43574
637240.0000    0.40326
637280.0000    0.44114
637320.0000    0.42996
637360.0000    0.36558
637400.0000    0.52304
637440.0000    0.23266
637480.0000    0.54096
637520.0000    0.20590
637560.0000    0.37910
637600.0000    0.53674
637640.0000    0.29808
637680.0000    0.50384
637720.0000    0.24386
637760.0000    0.30186
637800.0000    0.32181
637840.0000    0.25859
637880.0000    0.24302
637920.0000    0.33309
637960.0000    0.10613
638000.0000    0.51957
638040.0000    0.66559
638080.0000    0.31499
638120.0000    0.45219
638160.0000    0.43760
638200.0000    0.31800
638240.0000    0.22084
638280.0000    0.19923
638320.0000    0.21287
638360.0000    0.36449
638400.0000    0.22752
638440.0000    0.35268
638480.0000    0.51217
638520.0000    0.35139
638560.0000    0.52151
638600.0000    0.48279
638640.0000    0.39010
638680.0000    0.13396
638720.0000   -0.03024
638760.0000    0.27708
638800.0000    0.12749
638840.0000    0.11512
638880.0000    0.23078
638920.0000    0.00450
638960.0000    0.31524
639000.0000    0.17689
639040.0000    0.31008
639080.0000    0.35765
639120.0000    0.26266
639160.0000    0.21612
639200.0000    0.38232
639240.0000    0.28171
639280.0000    0.07444
639320.0000    0.02062
639360.0000   -0.24765
639400.0000    0.19631
639440.0000    0.60733
639480.0000    0.39075
639520.0000    0.63227
639560.0000    0.45279
639600.0000    0.20974
639640.0000    0.43700
639680.0000    0.40708
639720.0000    0.34432
639760.0000    0.46314
639800.0000    0.14441
639840.0000    0.32736
639880.0000    0.53112
639920.0000    0.45387
639960.0000    0.28196
640000.0000    0.18381
640040.0000    0.34021
640080.0000    0.42220
640120.0000    0.41897
640160.0000    0.42487
640200.0000    0.32661
640240.0000    0.33558
640280.0000    0.75911
640320.0000    0.43739
640360.0000    0.59562
640400.0000    0.43182
640440.0000    0.21175
640480.0000    0.30293
640520.0000    0.22816
640560.0000    0.34403
640600.0000    0.22957
640640.0000    0.27565
640680.0000    0.42490
640720.0000    0.52749
640760.0000    0.25543
640800.0000    0.21664
640840.0000    0.30441
640880.0000    0.14116
640920.0000    0.40630
640960.0000    0.34507
641000.0000    0.44236
641040.0000    0.30870
641080.0000    0.17451
641120.0000    0.30059
641160.0000    0.43086
641200.0000    0.36466
641240.0000    0.34147
641280.0000    0.46135
641320.0000    0.60376
641360.0000    0.23113
641400.0000    0.34786
641440.0000    0.43481
641480.0000    0.40455
641520.0000    0.31016
641560.0000    0.34605
641600.0000    0.36687
641640.0000    0.23770
641680.0000    0.25199
641720.0000    0.30208
641760.0000    0.25452
641800.0000    0.45954
641840.0000    0.38194
641880.0000    0.35247
641920.0000    0.22458
641960.0000    0.33376
642000.0000    0.34707
642040.0000    0.28411
642080.0000    0.43298
642120.0000    0.46081
642160.0000    0.44425
642200.0000    0.48323
642240.0000    0.49579
642280.0000    0.37914
642320.0000    0.60119
642360.0000    0.46876
642400.0000    0.50429
642440.0000    0.58349
642480.0000    0.60339
642520.0000    0.62881
642560.0000    0.64491
642600.0000    0.61116
642640.0000    0.61534
642680.0000    0.42173
642720.0000    0.34389
642760.0000    0.32639
642800.0000    0.34096
642840.0000    0.32199
642880.0000    0.31196
642920.0000    0.36265
642960.0000    0.37714
643000.0000    0.19463
643040.0000    0.28785
643080.0000    0.43859
643120.0000    0.57284
643160.0000    0.38019
643200.0000    0.46970
643240.0000    0.60412
643280.0000    0.52709
643320.0000    0.39251
643360.0000    0.35505
643400.0000    0.36844
643440.0000    0.34227
643480.0000    0.55901
643520.0000    0.07098
643560.0000    0.43373
643600.0000    0.42470
643640.0000    0.14371
643680.0000    0.33663
643720.0000    0.40201
643760.0000    0.28077
643800.0000    0.31101
643840.0000    0.23778
643880.0000    0.22977
643920.0000    0.36192
643960.0000    0.37462
644000.0000    0.17363
644040.0000    0.49304
644080.0000    0.53108
644120.0000    0.39688
644160.0000    0.36483
644200.0000    0.45290
644240.0000    0.39364
644280.0000    0.22123
644320.0000    0.48004
644360.0000    0.31201
644400.0000    0.31628
644440.0000    0.51639
644480.0000    0.49578
644520.0000    0.53519
644560.0000    0.38239
644600.0000    0.33560
644640.0000    0.33932
644680.0000    0.41698
644720.0000    0.72080
644760.0000    0.49378
644800.0000    0.75171
644840.0000    0.39215
644880.0000    0.62320
644920.0000    0.32028
644960.0000    0.39059
645000.0000    0.29520
645040.0000    0.29176
645080.0000    0.35886
645120.0000    0.30749
645160.0000    0.35596
645200.0000    0.26375
645240.0000    0.35138
645280.0000    0.44976
645320.0000    0.43320
645360.0000    0.41726
645400.0000    0.34514
645440.0000    0.48893
645480.0000    0.53076
645520.0000    0.16948
645560.0000    0.29588
645600.0000    0.51110
645640.0000    0.33202
645680.0000    0.43491
645720.0000    0.35661
645760.0000    0.25588
645800.0000    0.45125
645840.0000    0.42228
645880.0000    0.29328
645920.0000    0.29904
645960.0000    0.41601
646000.0000    0.30562
646040.0000    0.44438
646080.0000    0.53731
646120.0000    0.35740
646160.0000    0.49455
646200.0000    0.41852
646240.0000    0.36042
646280.0000    0.67269
646320.0000    0.24959
646360.0000    0.48372
646400.0000    0.44577
646440.0000    0.25477
646480.0000    0.67195
646520.0000    0.51963
646560.0000    0.38768
646600.0000    0.35828
646640.0000    0.13646
646680.0000    0.00417
646720.0000    0.26905
646760.0000    0.30056
646800.0000   -0.01725
646840.0000    0.39730
646880.0000    0.13359
646920.0000    0.13317
646960.0000   -0.10199
647000.0000    0.26756
647040.0000    0.10362
647080.0000    0.16110
647120.0000    0.21522
647160.0000    0.29713
647200.0000    0.16507
647240.0000    0.14995
647280.0000    0.48725
647320.0000    0.34587
647360.0000    0.23649
647400.0000    0.27491
647440.0000    0.36305
647480.0000    0.24096
647520.0000    0.46655
647560.0000    0.35114
647600.0000    0.27419
647640.0000    0.28133
647680.0000    0.35108
647720.0000    0.13124
647760.0000    0.64119
647800.0000    0.74849
647840.0000    0.37025
647880.0000    0.49702
647920.0000    0.46658
647960.0000    0.47843
648000.0000    0.45020
648040.0000    0.42749
648080.0000    0.57306
648120.0000    0.44911
648160.0000    0.55598
648200.0000    0.60786
648240.0000    0.38066
648280.0000    0.33625
648320.0000    0.48048
648360.0000    0.39773
648400.0000    0.35365
648440.0000    0.18365
648480.0000    0.32159
648520.0000    0.28540
648560.0000    0.39585
648600.0000    0.02671
648640.0000    0.11610
648680.0000    0.29124
648720.0000    0.00581
648760.0000    0.21213
648800.0000    0.01745
648840.0000    0.58959
648880.0000    0.34259
648920.0000   -0.00207
648960.0000   -0.24606
649000.0000   -0.35444
649040.0000    0.04841
649080.0000   -0.57629
649120.0000   -0.34004
649160.0000   -0.19364
649200.0000   -0.13083
649240.0000   -0.33920
649280.0000    0.16640
649320.0000   -0.00148
649360.0000   -0.16969
649400.0000   -0.37454
649440.0000    0.13120
649480.0000   -0.05019
649520.0000    0.00396
649560.0000   -0.11581
649600.0000   -0.28274
649640.0000   -0.10085
649680.0000   -0.00042
649720.0000    0.20443
649760.0000    0.07355
649800.0000    0.17894
649840.0000    0.04936
649880.0000    0.06558
649920.0000    0.13383
649960.0000    0.18813
650000.0000    0.03807
650040.0000    0.50345
650080.0000    0.51506
650120.0000    0.53414
650160.0000   -0.03818
650200.0000   -0.07359
650240.0000    0.21395
650280.0000   -0.14258
650320.0000   -0.18824
650360.0000   -0.24508
650400.0000   -0.13878
650440.0000   -0.16822
650480.0000   -0.21208
650520.0000    0.00797
650560.0000   -0.19554
650600.0000   -0.12508
650640.0000    0.05743
650680.0000    0.13920
650720.0000   -0.10695
650760.0000   -0.28146
650800.0000   -0.23136
650840.0000    0.02381
650880.0000    0.07665
650920.0000    0.19567
650960.0000   -0.42329
651000.0000   -0.11213
651040.0000   -0.05415
651080.0000   -0.20832
651120.0000   -0.27608
651160.0000   -0.42552
651200.0000    0.39135
651240.0000    0.25241
651280.0000   -0.41364
651320.0000   -0.21367
651360.0000   -0.50730
651400.0000   -0.32945
651440.0000   -0.56581
651480.0000   -0.49225
651520.0000    0.07570
651560.0000   -0.08254
651600.0000    0.12305
651640.0000   -0.37804
651680.0000    0.20724
651720.0000   -0.07852
651760.0000    0.02473
651800.0000   -0.30327
651840.0000   -0.65101
651880.0000   -0.56389
651920.0000   -0.60018
651960.0000   -0.31777
652000.0000   -0.49460
652040.0000   -0.39645
652080.0000   -0.32250
652120.0000   -0.53485
652160.0000   -0.48759
652200.0000   -0.38500
652240.0000   -0.78341
652280.0000   -0.30208
652320.0000   -0.42578
652360.0000   -0.46405
652400.0000   -0.41394
652440.0000   -0.46911
652480.0000   -0.51768
652520.0000   -0.63274
652560.0000   -0.39888
652600.0000   -0.38734
652640.0000   -0.44250
652680.0000   -0.36533
652720.0000   -0.40992
652760.0000   -0.52076
652800.0000   -0.28010
652840.0000   -0.08500
652880.0000    0.44159
652920.0000    0.22165
652960.0000    0.35168
653000.0000    0.07242
653040.0000    0.23995
653080.0000    0.12102
653120.0000    0.28381
653160.0000    0.27053
653200.0000    0.45860
653240.0000    0.30138
653280.0000    0.35408
653320.0000    0.34435
653360.0000    0.46797
653400.0000    0.14231
653440.0000    0.12405
653480.0000    0.18502
653520.0000    0.40905
653560.0000    0.11430
653600.0000    0.53025
653640.0000    0.10176
653680.0000   -0.01860
653720.0000    0.07827
653760.0000    0.12867
653800.0000    0.11817
653840.0000   -0.11773
653880.0000    0.16797
653920.0000    0.05470
653960.0000    0.21304
654000.0000    0.03127
654040.0000   -0.05177
654080.0000   -0.15767
654120.0000   -0.27181
654160.0000   -0.10100
654200.0000   -0.36551
654240.0000   -0.20493
654280.0000   -0.50396
654320.0000   -0.32917
654360.0000    0.10307
654400.0000    0.01980
654440.0000    0.01540
654480.0000    0.04432
654520.0000    0.10000
654560.0000   -0.15577
654600.0000    0.01147
654640.0000   -0.14636
654680.0000   -0.56123
654720.0000   -0.29268
654760.0000   -0.45400
654800.0000    0.16159
654840.0000   -0.13780
654880.0000   -0.00192
654920.0000   -0.17928
654960.0000   -0.19667
655000.0000   -0.11196
655040.0000    0.00626
655080.0000   -0.06645
655120.0000    0.13247
655160.0000    0.08212
655200.0000    0.15018
655240.0000    0.28469
655280.0000    0.17226
655320.0000    0.32208
655360.0000    0.37251
655400.0000    0.10129
655440.0000    0.24150
655480.0000    0.27587
655520.0000   -0.18215
655560.0000   -0.34537
655600.0000   -0.18385
655640.0000   -0.14831
655680.0000   -0.53595
655720.0000   -0.45512
655760.0000   -0.17169
655800.0000    0.04834
655840.0000   -0.38967
655880.0000   -0.46176
655920.0000   -0.19242
655960.0000   -0.44786
656000.0000   -0.23632
656040.0000   -0.57340
656080.0000   -0.56528
656120.0000   -0.51748
656160.0000   -0.39966
656200.0000   -0.04915
656240.0000   -0.26272
656280.0000    0.06583
656320.0000   -0.29950
656360.0000   -0.37616
656400.0000   -0.40510
656440.0000   -0.37562
656480.0000   -0.42279
656520.0000   -0.14778
656560.0000   -0.21149
656600.0000   -0.45348
656640.0000   -0.10112
656680.0000   -0.20160
656720.0000   -0.29111
656760.0000   -0.01731
656800.0000   -0.10368
656840.0000   -0.29266
656880.0000   -0.36250
656920.0000   -0.11603
656960.0000   -0.31531
657000.0000    0.03253
657040.0000   -0.32221
657080.0000   -0.24141
657120.0000   -0.17937
657160.0000   -0.24516
657200.0000   -0.23878
657240.0000   -0.16102
657280.0000   -0.12417
657320.0000   -0.29087
657360.0000   -0.39934
657400.0000   -0.28904
657440.0000   -0.23021
657480.0000   -0.31748
657520.0000   -0.36531
657560.0000   -0.24657
657600.0000   -0.30654
657640.0000   -0.60317
657680.0000   -0.41546
657720.0000   -0.32967
657760.0000   -0.47279
657800.0000   -0.17440
657840.0000   -0.37409
657880.0000    0.07464
657920.0000   -0.08907
657960.0000   -0.15845
658000.0000   -0.35448
658040.0000   -0.63890
658080.0000   -0.35003
658120.0000   -0.15713
658160.0000   -0.64108
658200.0000   -0.14904
658240.0000   -0.03973
658280.0000   -0.14546
658320.0000    0.18371
658360.0000   -0.22072
658400.0000    0.05055
658440.0000    0.26385
658480.0000    0.20148
658520.0000    0.24184
658560.0000    0.34090
658600.0000    0.31388
658640.0000    0.27199
658680.0000    0.28912
658720.0000    0.23462
658760.0000    0.03856
658800.0000    0.03989
658840.0000    0.29826
658880.0000    0.31450
658920.0000    0.36080
658960.0000    0.18950
659000.0000    0.10605
659040.0000    0.26067
659080.0000    0.12323
659120.0000   -0.04765
659160.0000    0.02755
659200.0000   -0.08257
659240.0000    0.05481
659280.0000   -0.16907
659320.0000   -0.40683
659360.0000    0.24682
659400.0000    0.16243
659440.0000    0.28719
659480.0000    0.30426
659520.0000    0.28450
659560.0000    0.46813
659600.0000    0.41659
659640.0000    0.31457
659680.0000    0.20224
659720.0000    0.17915
659760.0000    0.31541
659800.0000    0.37310
659840.0000    0.34271
659880.0000    0.35258
659920.0000    0.19028
659960.0000    0.35669
660000.0000    0.14551
660040.0000    0.41718
660080.0000    0.37938
660120.0000   -0.02373
660160.0000    0.07023
660200.0000    0.10774
660240.0000    0.21696
660280.0000   -0.02722
660320.0000    0.06715
660360.0000   -0.62216
660400.0000   -0.50053
660440.0000   -0.08413
660480.0000   -0.36081
660520.0000    0.24190
660560.0000    0.31090
660600.0000    0.45763
660640.0000    0.61055
660680.0000    0.24790
660720.0000    0.51079
660760.0000    0.47872
660800.0000    0.27144
660840.0000    0.29858
660880.0000   -0.14708
660920.0000   -0.24481
660960.0000   -0.11421
661000.0000   -0.08263
661040.0000   -0.09146
661080.0000   -0.19677
661120.0000   -0.44753
661160.0000   -0.01482
661200.0000    0.11049
661240.0000   -0.17060
661280.0000    0.10025
661320.0000   -0.02705
661360.0000   -0.08105
661400.0000   -0.23838
661440.0000    0.13856
661480.0000   -0.08097
661520.0000   -0.16897
661560.0000   -0.33891
661600.0000   -0.30890
661640.0000   -0.28268
661680.0000   -0.15057
661720.0000   -0.29487
661760.0000   -0.21447
661800.0000    0.17322
661840.0000   -0.29329
661880.0000   -0.53240
661920.0000   -0.28599
661960.0000   -0.52345
662000.0000    0.05747
662040.0000   -0.26573
662080.0000   -0.60686
662120.0000   -0.12929
662160.0000    0.06551
662200.0000   -0.07123
662240.0000   -0.24446
662280.0000   -0.20036
662320.0000   -0.22743
662360.0000   -0.19541
662400.0000   -0.27879
662440.0000   -0.33363
662480.0000   -0.09921
662520.0000   -0.31965
662560.0000   -0.36465
662600.0000   -0.07269
662640.0000   -0.00031
662680.0000    0.07664
662720.0000   -0.07147
662760.0000   -0.24805
662800.0000   -0.40298
662840.0000   -0.24002
662880.0000   -0.41177
662920.0000    0.10955
662960.0000   -0.25497
663000.0000   -0.18788
663040.0000   -0.25220
663080.0000   -0.20859
663120.0000   -0.10517
663160.0000   -0.21962
663200.0000   -0.09702
663240.0000    0.21435
663280.0000    0.24241
663320.0000   -0.32567
663360.0000   -0.02294
663400.0000   -0.25788
663440.0000   -0.08467
663480.0000    0.07116
663520.0000   -0.10548
663560.0000   -0.25678
663600.0000   -0.07151
663640.0000   -0.05202
663680.0000   -0.17101
663720.0000   -0.33753
663760.0000   -0.24590
663800.0000   -0.40306
663840.0000   -0.09352
663880.0000   -0.12348
663920.0000   -0.16010
663960.0000   -0.05859
664000.0000   -0.15053
664040.0000    0.07714
664080.0000   -0.08291
664120.0000   -0.13390
664160.0000   -0.12110
664200.0000   -0.11803
664240.0000   -0.00289
664280.0000    0.03891
664320.0000   -0.17145
664360.0000   -0.18324
664400.0000   -0.10632
664440.0000    0.19102
664480.0000   -0.34487
664520.0000   -0.01448
664560.0000   -0.05972
664600.0000   -0.19191
664640.0000   -0.19454
664680.0000   -0.52906
664720.0000   -0.42770
664760.0000   -0.51282
664800.0000   -0.52261
664840.0000   -0.66564
664880.0000   -0.63393
664920.0000   -0.81743
664960.0000   -0.17945
665000.0000   -0.64279
665040.0000   -0.69380
665080.0000   -0.53091
665120.0000   -0.73865
665160.0000   -0.11556
665200.0000   -0.17548
665240.0000   -0.22821
665280.0000   -0.03682
665320.0000    0.12705
665360.0000    0.12420
665400.0000    0.19197
665440.0000   -0.11112
665480.0000    0.03374
665520.0000   -0.02916
665560.0000   -0.45166
665600.0000    0.17817
665640.0000    0.10474
665680.0000    0.15836
665720.0000   -0.04952
665760.0000   -0.23993
665800.0000   -0.29656
665840.0000   -0.18390
665880.0000    0.01693
665920.0000   -0.33666
665960.0000   -0.09607
666000.0000   -0.54428
666040.0000   -0.58275
666080.0000   -0.50825
666120.0000   -0.32323
666160.0000   -0.33057
666200.0000   -0.76072
666240.0000   -0.41792
666280.0000   -0.15923
666320.0000   -0.24488
666360.0000   -0.46566
666400.0000   -0.23220
666440.0000   -0.45243
666480.0000   -0.41679
666520.0000   -0.55165
666560.0000   -0.34837
666600.0000   -0.20320
666640.0000    0.04246
666680.0000   -0.36543
666720.0000   -0.24908
666760.0000   -0.31153
666800.0000   -0.18772
666840.0000   -0.43545
666880.0000   -0.35543
666920.0000   -0.47863
666960.0000   -0.28360
667000.0000   -0.31459
667040.0000   -0.21952
667080.0000   -0.30517
667120.0000   -0.41825
667160.0000   -0.42206
667200.0000   -0.46027
667240.0000   -0.33190
667280.0000   -0.21795
667320.0000   -0.09549
667360.0000   -0.37036
667400.0000   -0.18746
667440.0000   -0.35104
667480.0000   -0.33575
667520.0000   -0.32611
667560.0000   -0.14752
667600.0000   -0.31124
667640.0000   -0.44837
667680.0000   -0.03685
667720.0000   -0.06910
667760.0000   -0.39110
667800.0000   -0.18749
667840.0000    0.07870
667880.0000    0.08922
667920.0000   -0.04531
667960.0000    0.12929
668000.0000   -0.28382
668040.0000   -0.04663
668080.0000   -0.22137
668120.0000   -0.15516
668160.0000   -0.25742
668200.0000   -0.11365
668240.0000   -0.18445
668280.0000   -0.35457
668320.0000   -0.32034
668360.0000   -0.14442
668400.0000   -0.01816
668440.0000   -0.05054
668480.0000   -0.39731
668520.0000   -0.28670
668560.0000   -0.41590
668600.0000   -0.25471
668640.0000   -0.22282
668680.0000   -0.52988
668720.0000   -0.51426
668760.0000   -0.28747
668800.0000   -0.39266
668840.0000   -0.58758
668880.0000   -0.36770
668920.0000   -0.22533
668960.0000   -0.29113
669000.0000   -0.32726
669040.0000   -0.38031
669080.0000   -0.20455
669120.0000   -0.40617
669160.0000   -0.41458
669200.0000   -0.47890
669240.0000   -0.31752
669280.0000   -0.40130
669320.0000   -0.13012
669360.0000    0.20549
669400.0000    0.00040
669440.0000   -0.26087
669480.0000   -0.38250
669520.0000   -0.19781
669560.0000   -0.24317
669600.0000   -0.19944
669640.0000   -0.25433
669680.0000   -0.24007
669720.0000   -0.33782
669760.0000   -0.06619
669800.0000    0.13302
669840.0000    0.06712
669880.0000    0.20213
669920.0000   -0.09980
669960.0000    0.22535
670000.0000    0.18443
670040.0000   -0.22691
670080.0000    0.17951
670120.0000    0.02702
670160.0000   -0.11117
670200.0000   -0.11825
670240.0000    0.13682
670280.0000    0.02136
670320.0000   -0.16406
670360.0000   -0.37270
670400.0000   -0.19219
670440.0000   -0.22977
670480.0000   -0.13860
670520.0000    0.00849
670560.0000    0.02828
670600.0000   -0.27166
670640.0000   -0.14694
670680.0000   -0.01146
670720.0000   -0.15898
670760.0000   -0.17653
670800.0000   -0.04419
670840.0000   -0.33195
670880.0000   -0.25524
670920.0000   -0.31679
670960.0000   -0.20647
671000.0000   -0.10820
671040.0000    0.04722
671080.0000   -0.27449
671120.0000   -0.24121
671160.0000   -0.11837
671200.0000   -0.24037
671240.0000   -0.31769
671280.0000   -0.09272
671320.0000   -0.24758
671360.0000    0.09000
671400.0000   -0.26483
671440.0000   -0.31358
671480.0000   -0.22448
671520.0000   -0.33082
671560.0000    0.12927
671600.0000   -0.25164
671640.0000   -0.14050
671680.0000   -0.25263
671720.0000   -0.12440
671760.0000    0.19898
671800.0000   -0.13305
671840.0000   -0.11073
671880.0000   -0.23947
671920.0000    0.04998
671960.0000   -0.07279
672000.0000   -0.13468
672040.0000    0.04686
672080.0000   -0.43784
672120.0000   -0.11179
672160.0000    0.01895
672200.0000   -0.11782
672240.0000    0.07840
672280.0000   -0.15141
672320.0000   -0.15533
672360.0000   -0.16165
672400.0000    0.07864
672440.0000   -0.36994
672480.0000    0.00721
672520.0000   -0.33696
672560.0000   -0.29122
672600.0000   -0.13766
672640.0000   -0.03702
672680.0000   -0.24553
672720.0000   -0.06176
672760.0000   -0.08496
672800.0000   -0.28872
672840.0000   -0.47328
672880.0000   -0.24003
672920.0000    0.29617
672960.0000    0.09751
673000.0000   -0.38935
673040.0000   -0.32702
673080.0000   -0.31038
673120.0000   -0.32609
673160.0000   -0.16507
673200.0000    0.01148
673240.0000   -0.23843
673280.0000   -0.16950
673320.0000   -0.46851
673360.0000   -0.30525
673400.0000   -0.03561
673440.0000   -0.12491
673480.0000   -0.28168
673520.0000   -0.21489
673560.0000   -0.07026
673600.0000   -0.31672
673640.0000    0.01406
673680.0000   -0.19941
673720.0000   -0.33020
673760.0000   -0.15182
673800.0000   -0.20242
673840.0000    0.00775
673880.0000   -0.06968
673920.0000   -0.40078
673960.0000   -0.25623
674000.0000   -0.22054
674040.0000   -0.29580
674080.0000   -0.28574
674120.0000   -0.00921
674160.0000    0.12318
674200.0000    0.11734
674240.0000    0.08552
674280.0000    0.23210
674320.0000   -0.10174
674360.0000    0.08511
674400.0000    0.07196
674440.0000    0.01393
674480.0000    0.04006
674520.0000   -0.12996
674560.0000   -0.01792
674600.0000    0.10177
674640.0000   -0.09900
674680.0000   -0.03462
674720.0000    0.16828
674760.0000    0.04023
674800.0000   -0.07690
674840.0000   -0.04963
674880.0000   -0.15365
674920.0000    0.05937
674960.0000    0.13261
675000.0000   -0.06506
675040.0000    0.12546
675080.0000   -0.26074
675120.0000    0.00380
675160.0000    0.31863
675200.0000   -0.06113
675240.0000   -0.21248
675280.0000    0.05610
675320.0000    0.04293
675360.0000    0.29544
675400.0000    0.09808
675440.0000   -0.17785
675480.0000    0.16042
675520.0000   -0.17525
675560.0000    0.19232
675600.0000    0.15838
675640.0000   -0.02228
675680.0000   -0.04696
675720.0000   -0.03524
675760.0000   -0.30655
675800.0000    0.20463
675840.0000    0.41308
675880.0000    0.16292
675920.0000    0.35131
675960.0000    0.36780
676000.0000    0.45294
676040.0000    0.47260
676080.0000    0.57125
676120.0000    0.25053
676160.0000    0.34809
676200.0000    0.37321
676240.0000    0.12144
676280.0000    0.01756
676320.0000    0.34250
676360.0000    0.20483
676400.0000    0.22427
676440.0000    0.11142
676480.0000    0.24279
676520.0000    0.35889
676560.0000    0.36930
676600.0000    0.38243
676640.0000    0.16215
676680.0000    0.12442
676720.0000    0.17241
676760.0000    0.26607
676800.0000    0.24279
676840.0000    0.26127
676880.0000    0.20699
676920.0000    0.30870
676960.0000    0.18795
677000.0000    0.34766
677040.0000   -0.17248
677080.0000    0.06591
677120.0000    0.18697
677160.0000   -0.19757
677200.0000    0.04975
677240.0000    0.09595
677280.0000   -0.01587
677320.0000   -0.37303
677360.0000   -0.07718
677400.0000   -0.13910
677440.0000   -0.23978
677480.0000    0.08619
677520.0000    0.15474
677560.0000    0.04852
677600.0000   -0.44890
677640.0000   -0.35833
677680.0000   -0.47805
677720.0000   -0.30901
677760.0000   -0.46598
677800.0000   -0.50575
677840.0000   -0.41116
677880.0000   -0.37937
677920.0000   -0.38318
677960.0000   -0.30490
678000.0000   -0.34518
678040.0000   -0.58753
678080.0000   -0.54389
678120.0000   -0.38883
678160.0000   -0.05785
678200.0000   -0.81252
678240.0000   -0.36471
678280.0000   -0.25929
678320.0000   -0.14420
678360.0000   -0.29927
678400.0000   -0.46309
678440.0000   -0.31340
678480.0000   -0.33774
678520.0000   -0.53088
678560.0000   -0.34719
678600.0000   -0.52028
678640.0000   -0.24925
678680.0000   -0.36033
678720.0000   -0.30649
678760.0000    0.00927
678800.0000   -0.25297
678840.0000   -0.00452
678880.0000   -0.05488
678920.0000   -0.26436
678960.0000   -0.08011
679000.0000   -0.59406
679040.0000    0.08101
679080.0000   -0.19503
679120.0000   -0.35359
679160.0000   -0.11297
679200.0000   -0.30354
679240.0000   -0.02319
679280.0000   -0.09837
679320.0000    0.04126
679360.0000    0.08655
679400.0000    0.06758
679440.0000   -0.15654
679480.0000   -0.02441
679520.0000    0.05870
679560.0000   -0.06667
679600.0000    0.06163
679640.0000    0.17142
679680.0000   -0.15629
679720.0000   -0.36680
679760.0000   -0.07130
679800.0000    0.09531
679840.0000   -0.08360
679880.0000    0.21263
679920.0000   -0.06952
679960.0000    0.06231
680000.0000   -0.38868
680040.0000    0.19247
680080.0000    0.34166
680120.0000    0.02238
680160.0000    0.07538
680200.0000    0.19903
680240.0000   -0.01733
680280.0000    0.09292
680320.0000   -0.04245
680360.0000   -0.08526
680400.0000   -0.02276
680440.0000    0.15318
680480.0000   -0.12833
680520.0000   -0.15389
680560.0000    0.05150
680600.0000    0.01521
680640.0000    0.19604
680680.0000   -0.25243
680720.0000   -0.05915
680760.0000   -0.16989
680800.0000   -0.40517
680840.0000   -0.24719
680880.0000   -0.44747
680920.0000   -0.48617
680960.0000   -0.23259
681000.0000   -0.06600
681040.0000   -0.56324
681080.0000   -0.59352
681120.0000   -0.70292
681160.0000   -0.70123
681200.0000   -0.57203
681240.0000   -0.15628
681280.0000   -0.38635
681320.0000   -0.39037
681360.0000   -0.30878
681400.0000    0.22987
681440.0000    0.02723
681480.0000   -0.03268
681520.0000   -0.12631
681560.0000    0.00593
681600.0000   -0.01674
681640.0000   -0.15558
681680.0000   -0.05999
681720.0000   -0.00154
681760.0000   -0.05007
681800.0000   -0.09594
681840.0000    0.02747
681880.0000    0.20934
681920.0000    0.08615
681960.0000    0.18759
682000.0000   -0.10480
682040.0000   -0.16779
682080.0000   -0.13310
682120.0000   -0.48843
682160.0000   -0.24812
682200.0000    0.06423
682240.0000   -0.06615
682280.0000   -0.23958
682320.0000   -0.08072
682360.0000   -0.14252
682400.0000   -0.17403
682440.0000   -0.17781
682480.0000   -0.09515
682520.0000    0.07885
682560.0000   -0.22563
682600.0000    0.03214
682640.0000   -0.23038
682680.0000   -0.03593
682720.0000   -0.08562
682760.0000   -0.13594
682800.0000   -0.46010
682840.0000   -0.32534
682880.0000   -0.21399
682920.0000   -0.09983
682960.0000   -0.07664
683000.0000   -0.00772
683040.0000   -0.76677
683080.0000   -0.24978
683120.0000   -0.11136
683160.0000   -0.02964
683200.0000    0.11363
683240.0000    0.15795
683280.0000    0.14925
683320.0000   -0.20853
683360.0000   -0.32503
683400.0000   -0.03384
683440.0000    0.19180
683480.0000   -0.01681
683520.0000   -0.40492
683560.0000   -0.20250
683600.0000   -0.24049
683640.0000   -0.25047
683680.0000   -0.23655
683720.0000   -0.12849
683760.0000   -0.04078
683800.0000   -0.13484
683840.0000   -0.09347
683880.0000   -0.19234
683920.0000   -0.21465
683960.0000   -0.44907
684000.0000   -0.28211
684040.0000   -0.43635
684080.0000   -0.19912
684120.0000   -0.13303
684160.0000   -0.14463
684200.0000   -0.20499
684240.0000    0.01206
684280.0000   -0.02768
684320.0000   -0.30653
684360.0000    0.09755
684400.0000   -0.45619
684440.0000    0.01717
684480.0000   -0.11624
684520.0000    0.00164
684560.0000    0.11737
684600.0000    0.13506
684640.0000    0.00323
684680.0000    0.12436
684720.0000   -0.05419
684760.0000    0.03067
684800.0000   -0.18127
684840.0000    0.00670
684880.0000   -0.20229
684920.0000   -0.45082
684960.0000   -0.13536
685000.0000   -0.34870
685040.0000   -0.42856
685080.0000   -0.30675
685120.0000   -0.32264
685160.0000   -0.76698
685200.0000   -0.42766
685240.0000   -0.41402
685280.0000   -0.21776
685320.0000   -0.32971
685360.0000   -0.49375
685400.0000   -0.32579
685440.0000   -0.30968
685480.0000    0.01721
685520.0000   -0.60076
685560.0000   -0.25860
685600.0000   -0.54687
685640.0000   -0.28052
685680.0000   -0.57628
685720.0000   -0.52039
685760.0000   -0.39293
685800.0000   -0.41167
685840.0000   -0.36358
685880.0000   -0.37651
685920.0000   -0.65002
685960.0000   -0.90702
686000.0000   -0.58429
686040.0000   -0.30025
686080.0000   -0.10997
686120.0000   -0.05686
686160.0000   -0.01568
686200.0000   -0.40861
686240.0000   -0.38223
686280.0000   -0.70494
686320.0000   -0.31794
686360.0000   -0.63820
686400.0000   -0.11341
686440.0000    0.02110
686480.0000   -0.55439
686520.0000   -0.61095
686560.0000   -0.26854
686600.0000   -0.17970
686640.0000    0.01392
686680.0000   -0.22014
686720.0000   -0.56259
686760.0000   -0.38491
686800.0000   -0.54323
686840.0000   -0.53871
686880.0000   -0.42827
686920.0000   -0.76725
686960.0000   -0.30875
687000.0000   -0.27921
687040.0000   -0.54407
687080.0000   -0.56919
687120.0000   -0.66749
687160.0000   -0.60270
687200.0000   -0.46138
687240.0000   -0.44506
687280.0000   -0.66640
687320.0000   -0.49515
687360.0000   -0.58341
687400.0000   -1.05296
687440.0000   -0.37673
687480.0000   -0.09017
687520.0000   -0.21737
687560.0000   -0.48228
687600.0000   -0.56197
687640.0000   -0.43256
687680.0000    0.04634
687720.0000   -0.48385
687760.0000   -0.39644
687800.0000   -0.11950
687840.0000   -0.09487
687880.0000   -0.20717
687920.0000   -0.41374
687960.0000   -0.17657
688000.0000   -0.61853
688040.0000   -0.64929
688080.0000   -0.35959
688120.0000   -0.16950
688160.0000   -0.32364
688200.0000   -0.18376
688240.0000   -0.05057
688280.0000   -0.21925
688320.0000   -0.15094
688360.0000   -0.14928
688400.0000    0.13810
688440.0000   -0.08006
688480.0000   -0.14839
688520.0000   -0.15962
688560.0000    0.00003
688600.0000   -0.19927
688640.0000   -0.18213
688680.0000   -0.21714
688720.0000   -0.18105
688760.0000   -0.22865
688800.0000   -0.42601
688840.0000   -0.13170
688880.0000   -0.43181
688920.0000   -0.20697
688960.0000   -0.03842
689000.0000   -0.34495
689040.0000   -0.07571
689080.0000   -0.17667
689120.0000   -0.31915
689160.0000   -0.28031
689200.0000   -0.39519
689240.0000   -0.40489
689280.0000   -0.18913
689320.0000   -0.30521
689360.0000   -0.39058
689400.0000   -0.30038
689440.0000   -0.42057
689480.0000   -0.31886
689520.0000   -0.34111
689560.0000   -0.25078
689600.0000   -0.31981
689640.0000   -0.18536
689680.0000   -0.51696
689720.0000   -0.35439
689760.0000   -0.65085
689800.0000   -0.59259
689840.0000   -0.24871
689880.0000   -0.31724
689920.0000   -0.25522
689960.0000   -0.12399
690000.0000   -0.48958
690040.0000   -0.11973
690080.0000   -0.22017
690120.0000   -0.18945
690160.0000   -0.52889
690200.0000   -0.42457
690240.0000   -0.14331
690280.0000   -0.22048
690320.0000   -0.31200
690360.0000   -0.36266
690400.0000   -0.37584
690440.0000   -0.36941
690480.0000   -0.13768
690520.0000    0.13284
690560.0000   -0.23386
690600.0000   -0.36855
690640.0000   -0.15641
690680.0000   -0.09440
690720.0000   -0.38485
690760.0000   -0.16924
690800.0000   -0.19903
690840.0000   -0.34283
690880.0000   -0.41757
690920.0000    0.01514
690960.0000   -0.20809
691000.0000   -0.34457
691040.0000   -0.11661
691080.0000   -0.21317
691120.0000   -0.31897
691160.0000   -0.26834
691200.0000   -0.29378
691240.0000   -0.44318
691280.0000   -0.09390
691320.0000   -0.27851
691360.0000   -0.21938
691400.0000   -0.33230
691440.0000   -0.24726
691480.0000   -0.41935
691520.0000   -0.15576
691560.0000   -0.48122
691600.0000   -0.41977
691640.0000   -0.49363
691680.0000   -0.37993
691720.0000   -0.37446
691760.0000   -0.41705
691800.0000   -0.35362
691840.0000   -0.20849
691880.0000    0.05370
691920.0000   -0.09518
691960.0000   -0.01934
692000.0000   -0.17072
692040.0000   -0.21022
692080.0000   -0.25868
692120.0000   -0.04187
692160.0000   -0.10513
692200.0000   -0.05383
692240.0000   -0.07480
692280.0000   -0.11815
692320.0000   -0.05212
692360.0000   -0.01395
692400.0000   -0.06123
692440.0000   -0.20995
692480.0000    0.00961
692520.0000   -0.16482
692560.0000    0.01750
692600.0000   -0.20491
692640.0000   -0.15702
692680.0000   -0.07094
692720.0000   -0.27332
692760.0000    0.04602
692800.0000   -0.10005
692840.0000   -0.03304
692880.0000   -0.01509
692920.0000    0.21397
692960.0000   -0.11362
693000.0000    0.04716
693040.0000   -0.08961
693080.0000    0.00131
693120.0000    0.04835
693160.0000    0.06760
693200.0000    0.06244
693240.0000    0.03452
693280.0000   -0.02724
693320.0000   -0.28863
693360.0000   -0.00117
693400.0000    0.00183
693440.0000    0.02273
693480.0000    0.15507
693520.0000    0.19270
693560.0000    0.10051
693600.0000   -0.09426
693640.0000   -0.10366
693680.0000   -0.23817
693720.0000   -0.01832
693760.0000   -0.06541
693800.0000   -0.12859
693840.0000    0.18803
693880.0000    0.17870
693920.0000   -0.01913
693960.0000    0.04166
694000.0000   -0.18160
694040.0000   -0.01532
694080.0000    0.02673
694120.0000   -0.02585
694160.0000    0.22168
694200.0000    0.04739
694240.0000    0.12363
694280.0000   -0.16189
694320.0000   -0.16917
694360.0000    0.00642
694400.0000    0.02040
694440.0000    0.00846
694480.0000   -0.08841
694520.0000    0.02228
694560.0000   -0.01693
694600.0000    0.13491
694640.0000    0.05762
694680.0000    0.05682
694720.0000    0.02399
694760.0000    0.08568
694800.0000    0.01695
694840.0000   -0.07165
694880.0000   -0.06263
694920.0000   -0.25678
694960.0000   -0.02158
695000.0000    0.04060
695040.0000   -0.08854
695080.0000   -0.11400
695120.0000    0.06163
695160.0000   -0.12914
695200.0000    0.12164
695240.0000   -0.07202
695280.0000    0.05421
695320.0000    0.02519
695360.0000   -0.07092
695400.0000   -0.17499
695440.0000    0.08992
695480.0000   -0.11998
695520.0000    0.16945
695560.0000    0.00524
695600.0000   -0.17166
695640.0000    0.13736
695680.0000    0.31487
695720.0000   -0.24244
695760.0000   -0.39922
695800.0000   -0.17262
695840.0000    0.04108
695880.0000   -0.10960
695920.0000    0.17684
695960.0000   -0.15262
696000.0000    0.00774
696040.0000    0.10646
696080.0000   -0.02882
696120.0000   -0.03082
696160.0000    0.08416
696200.0000    0.30632
696240.0000    0.35371
696280.0000    0.22517
696320.0000   -0.11129
696360.0000    0.01142
696400.0000    0.09211
696440.0000    0.06947
696480.0000    0.12557
696520.0000   -0.32484
696560.0000   -0.05023
696600.0000    0.07441
696640.0000    0.00872
696680.0000   -0.11199
696720.0000   -0.08381
696760.0000   -0.49081
696800.0000   -0.47288
696840.0000   -0.01430
696880.0000   -0.18134
696920.0000   -0.38712
696960.0000   -0.44965
697000.0000   -0.46288
697040.0000   -0.02960
697080.0000   -0.15058
697120.0000   -0.48516
697160.0000   -0.42195
697200.0000   -0.30869
697240.0000   -0.56880
697280.0000   -0.25713
697320.0000   -0.24819
697360.0000   -0.10650
697400.0000   -0.27707
697440.0000   -0.31008
697480.0000   -0.33179
697520.0000   -0.08928
697560.0000   -0.06266
697600.0000   -0.36052
697640.0000   -0.16120
697680.0000   -0.16617
697720.0000    0.02567
697760.0000   -0.05228
697800.0000   -0.18769
697840.0000   -0.03475
697880.0000    0.01001
697920.0000   -0.03518
697960.0000   -0.17332
698000.0000   -0.16456
698040.0000    0.03937
698080.0000   -0.46213
698120.0000   -0.46025
698160.0000   -0.12856
698200.0000   -0.17805
698240.0000    0.31159
698280.0000   -0.00198
698320.0000    0.25661
698360.0000    0.18648
698400.0000    0.20765
698440.0000    0.08232
698480.0000    0.07077
698520.0000   -0.09411
698560.0000   -0.14033
698600.0000    0.00506
698640.0000    0.23637
698680.0000   -0.61046
698720.0000   -0.11815
698760.0000   -0.23308
698800.0000   -0.31820
698840.0000   -0.83257
698880.0000   -0.38300
698920.0000    0.17954
698960.0000    0.47507
699000.0000    0.21740
699040.0000    0.22810
699080.0000    0.35276
699120.0000    0.03743
699160.0000    0.23095
699200.0000    0.08405
699240.0000    0.21250
699280.0000    0.23844
699320.0000    0.33584
699360.0000    0.41997
699400.0000    0.30980
699440.0000    0.36683
699480.0000    0.51294
699520.0000    0.48976
699560.0000    0.28348
699600.0000    0.06750
699640.0000    0.41972
699680.0000    0.18860
699720.0000    0.46125
699760.0000    0.54533
699800.0000    0.62025
699840.0000    0.65054
699880.0000    0.53511
699920.0000    0.46633
699960.0000    0.45596
700000.0000    0.61440
700040.0000    0.57083
700080.0000    0.71545
700120.0000    0.43316
700160.0000    0.68289
700200.0000    0.21876
700240.0000   -0.03040
700280.0000    0.18980
700320.0000    0.11764
700360.0000    0.11193
700400.0000    0.14441
700440.0000    0.22787
700480.0000    0.10663
700520.0000    0.10040
700560.0000    0.13588
700600.0000    0.09789
700640.0000   -0.12244
700680.0000   -0.42575
700720.0000   -0.53823
700760.0000   -0.40847
700800.0000   -0.53287
700840.0000   -0.35793
700880.0000   -0.18882
700920.0000   -0.09713
700960.0000   -0.18054
701000.0000   -0.40668
701040.0000   -0.14011
701080.0000   -0.56663
701120.0000   -0.15522
701160.0000   -0.00338
701200.0000   -0.57640
701240.0000   -0.27406
701280.0000   -0.27198
701320.0000   -0.56181
701360.0000   -0.28354
701400.0000   -0.53708
701440.0000   -0.30367
701480.0000   -0.25688
701520.0000   -0.32347
701560.0000   -0.37468
701600.0000   -0.20833
701640.0000   -0.03671
701680.0000   -0.16653
701720.0000   -0.37272
701760.0000   -0.24141
701800.0000   -0.44285
701840.0000   -0.25004
701880.0000   -0.37778
701920.0000   -0.26883
701960.0000   -0.27621
702000.0000   -0.47550
702040.0000   -0.43891
702080.0000   -0.11985
702120.0000   -0.09327
702160.0000   -0.09324
702200.0000   -0.09554
702240.0000   -0.03814
702280.0000   -0.02553
702320.0000   -0.12187
702360.0000    0.04573
702400.0000   -0.13733
702440.0000   -0.03326
702480.0000   -0.08813
702520.0000   -0.30241
702560.0000   -0.23778
702600.0000   -0.10703
702640.0000   -0.13584
702680.0000   -0.04971
702720.0000   -0.27695
702760.0000   -0.38872
702800.0000   -0.57907
702840.0000   -0.25215
702880.0000   -0.25244
702920.0000   -0.29530
702960.0000   -0.44776
703000.0000   -0.23650
703040.0000   -0.59115
703080.0000   -0.73388
703120.0000   -0.63423
703160.0000   -0.66265
703200.0000   -0.53126
703240.0000   -0.38476
703280.0000   -0.65061
703320.0000   -0.48819
703360.0000   -0.59173
703400.0000   -0.68430
703440.0000   -0.73988
703480.0000   -0.59396
703520.0000   -0.71955
703560.0000   -0.64361
703600.0000   -0.71142
703640.0000   -0.51485
703680.0000   -0.43572
703720.0000   -0.58279
703760.0000   -0.62711
703800.0000   -0.65739
703840.0000   -0.39287
703880.0000   -0.20102
703920.0000   -0.31943
703960.0000   -0.35168
704000.0000   -0.31078
704040.0000    0.16991
704080.0000   -0.21332
704120.0000   -0.15202
704160.0000   -0.04051
704200.0000   -0.34091
704240.0000   -0.19479
704280.0000   -0.24428
704320.0000   -0.39915
704360.0000   -0.33467
704400.0000   -0.22733
704440.0000   -0.12602
704480.0000   -0.41748
704520.0000    0.01233
704560.0000   -0.52271
704600.0000   -0.40943
704640.0000   -0.33713
704680.0000   -0.72136
704720.0000   -0.53758
704760.0000   -0.34079
704800.0000   -0.35335
704840.0000   -0.38481
704880.0000   -0.24021
704920.0000   -0.45064
704960.0000   -0.39258
705000.0000   -0.43694
705040.0000   -0.56374
705080.0000   -0.43077
705120.0000   -0.27818
705160.0000   -0.51428
705200.0000   -0.35308
705240.0000   -0.40560
705280.0000   -0.39133
705320.0000   -0.49384
705360.0000   -0.65705
705400.0000   -0.42827
705440.0000   -0.51436
705480.0000   -0.36584
705520.0000   -0.71582
705560.0000   -0.31181
705600.0000   -0.34288
705640.0000   -0.12995
705680.0000   -0.39586
705720.0000   -0.52887
705760.0000   -0.29019
705800.0000   -0.51887
705840.0000   -0.39147
705880.0000   -0.45042
705920.0000   -0.43252
705960.0000   -0.54223
706000.0000   -0.30610
706040.0000   -0.42374
706080.0000   -0.47976
706120.0000   -0.44571
706160.0000   -0.35454
706200.0000   -0.16740
706240.0000   -0.29329
706280.0000   -0.29015
706320.0000   -0.56547
706360.0000   -0.73042
706400.0000   -0.57103
706440.0000   -0.56137
706480.0000   -0.68665
706520.0000   -0.49233
706560.0000   -0.45310
706600.0000   -0.27504
706640.0000   -0.65781
706680.0000   -0.42165
706720.0000   -0.45516
706760.0000   -0.26947
706800.0000   -0.52482
706840.0000   -0.43792
706880.0000   -0.33600
706920.0000   -0.52935
706960.0000   -0.44118
707000.0000   -0.46366
707040.0000   -0.33695
707080.0000   -0.35495
707120.0000   -0.32000
707160.0000   -0.19410
707200.0000   -0.66880
707240.0000   -0.30283
707280.0000   -0.31131
707320.0000   -0.57566
707360.0000   -0.47264
707400.0000   -0.05041
707440.0000   -0.05689
707480.0000   -0.41211
707520.0000   -0.19626
707560.0000   -0.40502
707600.0000   -0.35229
707640.0000   -0.78639
707680.0000   -0.21498
707720.0000   -0.16979
707760.0000   -0.16244
707800.0000   -0.36885
707840.0000   -0.34793
707880.0000   -0.61953
707920.0000   -0.60857
707960.0000   -0.33887
708000.0000   -0.26596
708040.0000   -0.40802
708080.0000   -0.22942
708120.0000   -0.45396
708160.0000   -0.12987
708200.0000   -0.45267
708240.0000   -0.17966
708280.0000    0.19270
708320.0000   -0.43033
708360.0000   -0.33757
708400.0000   -0.24200
708440.0000   -0.12958
708480.0000   -0.11421
708520.0000   -0.14948
708560.0000   -0.02401
708600.0000   -0.01059
708640.0000    0.05220
708680.0000   -0.32452
708720.0000    0.00828
708760.0000   -0.06291
708800.0000   -0.34523
708840.0000    0.13180
708880.0000   -0.42957
708920.0000    0.36935
708960.0000    0.01529
709000.0000   -0.04175
709040.0000   -0.38034
709080.0000   -0.06451
709120.0000    0.03040
709160.0000   -0.00257
709200.0000   -0.34825
709240.0000   -0.37516
709280.0000   -0.29469
709320.0000   -0.36577
709360.0000   -0.27510
709400.0000   -0.00438
709440.0000    0.00158
709480.0000    0.05690
709520.0000   -0.39929
709560.0000   -0.44685
709600.0000   -0.17173
709640.0000   -0.50790
709680.0000   -0.33762
709720.0000   -0.24665
709760.0000   -0.27189
709800.0000   -0.23195
709840.0000   -0.06257
709880.0000   -0.39257
709920.0000    0.13564
709960.0000   -0.25088
710000.0000   -0.21828
710040.0000   -0.07418
710080.0000   -0.22263
710120.0000   -0.14753
710160.0000   -0.21357
710200.0000   -0.19719
710240.0000   -0.17171
710280.0000   -0.04107
710320.0000   -0.02911
710360.0000   -0.01806
710400.0000    0.00469
710440.0000    0.00215
710480.0000    0.03493
710520.0000   -0.23679
710560.0000   -0.12932
710600.0000    0.12435
710640.0000   -0.24926
710680.0000   -0.09532
710720.0000   -0.02319
710760.0000    0.04343
710800.0000   -0.28951
710840.0000   -0.23893
710880.0000   -0.56206
710920.0000    0.08210
710960.0000   -0.16951
711000.0000   -0.20470
711040.0000    0.04908
711080.0000   -0.44448
711120.0000   -0.43211
711160.0000   -0.04709
711200.0000   -0.21073
711240.0000   -0.25441
711280.0000    0.08892
711320.0000   -0.23707
711360.0000   -0.23795
711400.0000   -0.34526
711440.0000   -0.21854
711480.0000   -0.51325
711520.0000   -0.51953
711560.0000   -0.10484
711600.0000   -0.26786
711640.0000   -0.49085
711680.0000   -0.28011
711720.0000   -0.67517
711760.0000   -0.49355
711800.0000   -0.56373
711840.0000   -0.28266
711880.0000   -0.53168
711920.0000   -0.29691
711960.0000   -0.33431
712000.0000   -0.18847
712040.0000   -0.53166
712080.0000   -0.31052
712120.0000   -0.35724
712160.0000   -0.31397
712200.0000   -0.44483
712240.0000   -0.43554
712280.0000   -0.13608
712320.0000   -0.39153
712360.0000   -0.47723
712400.0000   -0.19684
712440.0000   -0.33610
712480.0000   -0.28564
712520.0000   -0.65031
712560.0000   -0.49299
712600.0000   -0.50999
712640.0000   -0.27738
712680.0000    0.03335
712720.0000   -0.01301
712760.0000    0.17059
712800.0000    0.10548
712840.0000   -0.11444
712880.0000   -0.10007
712920.0000   -0.05569
712960.0000    0.10984
713000.0000   -0.03382
713040.0000   -0.15724
713080.0000   -0.35226
713120.0000   -0.36845
713160.0000   -0.00486
713200.0000   -0.18933
713240.0000   -0.11847
713280.0000    0.00561
713320.0000    0.01780
713360.0000   -0.05718
713400.0000    0.06863
713440.0000   -0.20879
713480.0000   -0.09611
713520.0000   -0.77069
713560.0000   -0.50096
713600.0000   -0.21426
713640.0000   -0.10108
713680.0000   -0.10086
713720.0000   -0.17706
713760.0000   -0.13230
713800.0000   -0.25104
713840.0000    0.00645
713880.0000   -0.20709
713920.0000    0.01154
713960.0000   -0.02804
714000.0000    0.06060
714040.0000   -0.17956
714080.0000   -0.08109
714120.0000   -0.49995
714160.0000   -0.40871
714200.0000    0.19498
714240.0000   -0.20251
714280.0000    0.07812
714320.0000   -0.16174
714360.0000   -0.30273
714400.0000   -0.12514
714440.0000   -0.03869
714480.0000   -0.04704
714520.0000   -0.12534
714560.0000   -0.28297
714600.0000   -0.40150
714640.0000   -0.33989
714680.0000   -0.14435
714720.0000   -0.23089
714760.0000   -0.27772
714800.0000   -0.35276
714840.0000   -0.34226
714880.0000   -0.28482
714920.0000   -0.12271
714960.0000   -0.25189
715000.0000   -0.33198
715040.0000   -0.10456
715080.0000   -0.07138
715120.0000   -0.19928
715160.0000   -0.34233
715200.0000   -0.58658
715240.0000   -0.19934
715280.0000   -0.28241
715320.0000   -0.67694
715360.0000   -0.53216
715400.0000   -0.33424
715440.0000   -0.72328
715480.0000   -0.87693
715520.0000   -0.55895
715560.0000   -0.52245
715600.0000   -0.53892
715640.0000   -0.49831
715680.0000    0.08850
715720.0000   -0.28099
715760.0000   -0.45600
715800.0000   -0.30575
715840.0000   -0.37842
715880.0000   -0.35340
715920.0000   -0.36683
715960.0000   -0.49372
716000.0000   -0.54624
716040.0000   -0.43176
716080.0000   -0.59250
716120.0000   -0.38201
716160.0000   -0.35654
716200.0000   -0.43138
716240.0000   -0.65179
716280.0000   -0.52835
716320.0000   -0.37831
716360.0000   -0.41285
716400.0000   -0.25839
716440.0000   -0.36759
716480.0000   -0.11037
716520.0000   -0.63391
716560.0000   -0.43012
716600.0000   -0.35041
716640.0000   -0.15068
716680.0000   -0.24557
716720.0000    0.00601
716760.0000   -0.08916
716800.0000   -0.36156
716840.0000   -0.19918
716880.0000   -0.37298
716920.0000   -0.69178
716960.0000   -0.63314
717000.0000   -0.11532
717040.0000   -0.39522
717080.0000   -0.13307
717120.0000   -0.20518
717160.0000   -0.37035
717200.0000   -0.28009
717240.0000   -0.33130
717280.0000   -0.23809
717320.0000   -0.33608
717360.0000   -0.32223
717400.0000   -0.34578
717440.0000   -0.54521
717480.0000   -0.84292
717520.0000   -0.67064
717560.0000   -0.48732
717600.0000   -0.44146
717640.0000   -0.43686
717680.0000   -0.26687
717720.0000   -0.32501
717760.0000   -0.48650
717800.0000   -0.34961
717840.0000   -0.14955
717880.0000   -0.40637
717920.0000    0.06167
717960.0000   -0.35489
718000.0000   -0.23883
718040.0000   -0.10271
718080.0000   -0.44687
718120.0000   -0.05423
718160.0000   -0.21352
718200.0000   -0.73836
718240.0000   -0.61729
718280.0000   -0.53708
718320.0000   -0.52005
718360.0000   -0.44834
718400.0000   -0.51716
718440.0000   -0.51943
718480.0000   -0.58157
718520.0000   -0.69355
718560.0000   -0.85665
718600.0000   -0.58624
718640.0000   -0.70525
718680.0000   -0.53454
718720.0000   -0.55570
718760.0000   -0.49735
718800.0000   -0.63403
718840.0000   -0.52104
718880.0000   -0.50559
718920.0000   -0.28749
718960.0000   -0.13087
719000.0000   -0.50983
719040.0000   -0.52640
719080.0000   -0.39896
719120.0000   -0.56830
719160.0000   -0.43624
719200.0000   -0.57835
719240.0000   -0.57255
719280.0000   -0.38578
719320.0000   -0.48922
719360.0000   -0.63277
719400.0000   -0.37255
719440.0000   -0.43635
719480.0000   -0.49348
719520.0000   -0.52200
719560.0000   -0.76142
719600.0000   -0.52745
719640.0000   -0.17193
719680.0000   -0.29492
719720.0000    0.03433
719760.0000   -0.17645
719800.0000   -0.11773
719840.0000   -0.35594
719880.0000   -0.20509
719920.0000   -0.12968
719960.0000    0.07142
720000.0000   -0.30712
720040.0000   -0.12682
720080.0000   -0.44405
720120.0000   -0.54221
720160.0000   -0.39031
720200.0000   -0.29965
720240.0000   -0.00600
720280.0000    0.19791
720320.0000    0.32822
720360.0000    0.33496
720400.0000    0.20854
720440.0000    0.34820
720480.0000    0.31480
720520.0000    0.28507
720560.0000    0.48146
720600.0000    0.13162
720640.0000    0.31294
720680.0000    0.22542
720720.0000    0.41046
720760.0000    0.43798
720800.0000    0.38212
720840.0000    0.21899
720880.0000    0.31361
720920.0000    0.58616
720960.0000    0.45311
721000.0000    0.26821
721040.0000    0.35167
721080.0000    0.30308
721120.0000    0.16071
721160.0000    0.35111
721200.0000    0.13440
721240.0000    0.26120
721280.0000    0.17659
721320.0000    0.30801
721360.0000    0.28025
721400.0000    0.42940
721440.0000    0.37186
721480.0000    0.27330
721520.0000    0.34448
721560.0000    0.21308
721600.0000    0.24235
721640.0000    0.34711
721680.0000    0.26104
721720.0000    0.25075
721760.0000    0.45655
721800.0000    0.38706
721840.0000    0.39591
721880.0000    0.33883
721920.0000    0.27787
721960.0000    0.41465
722000.0000    0.27830
722040.0000    0.55257
722080.0000    0.21299
722120.0000    0.29933
722160.0000    0.44556
722200.0000    0.31628
722240.0000    0.03665
722280.0000    0.25481
722320.0000    0.24580
722360.0000    0.22410
722400.0000    0.02416
722440.0000    0.11994
722480.0000    0.50788
722520.0000    0.50407
722560.0000    0.35865
722600.0000    0.06482
722640.0000    0.18387
722680.0000    0.05823
722720.0000    0.22903
722760.0000    0.02329
722800.0000    0.15448
722840.0000    0.21271
722880.0000   -0.08181
722920.0000    0.25414
722960.0000    0.11655
723000.0000    0.33058
723040.0000    0.37134
723080.0000    0.46100
723120.0000    0.27800
723160.0000    0.57228
723200.0000    0.53809
723240.0000    0.61092
723280.0000    0.63816
723320.0000    0.26409
723360.0000    0.54323
723400.0000    0.29520
723440.0000    0.25712
723480.0000    0.53742
723520.0000    0.43860
723560.0000    0.50317
723600.0000    0.53429
723640.0000    0.49190
723680.0000    0.44218
723720.0000    0.49518
723760.0000    0.61128
723800.0000    0.52278
723840.0000    0.65077
[truncated: 158,795 more chars]
