# Supplementary material for: Comment on 'Valid molecular dynamics simulations of human hemoglobin require a surprisingly large box size'
Source: eLife. 2019 Jun 20;8:e44718. doi: 10.7554/eLife.44718 (PMC6586461; doi:10.7554/eLife.44718)
Supplement: Figure 4—source data 1. — The zip archive contains a README file describing which source files correspond to the different panels. [file elife-44718-fig4-data1.zip › figure4/panels_EF/amber/box2/eq5/proj.xvg]

25000.0000    0.21050
25040.0000    0.39855
25080.0000    0.36606
25120.0000    0.33445
25160.0000    0.27774
25200.0000    0.26013
25240.0000    0.12716
25280.0000    0.45834
25320.0000    0.38700
25360.0000    0.41261
25400.0000    0.56691
25440.0000    0.34403
25480.0000    0.56381
25520.0000    0.23077
25560.0000    0.56137
25600.0000    0.20350
25640.0000    0.59955
25680.0000    0.37612
25720.0000    0.24978
25760.0000    0.40535
25800.0000    0.46116
25840.0000    0.46091
25880.0000    0.11441
25920.0000    0.28801
25960.0000    0.17386
26000.0000    0.30827
26040.0000    0.34800
26080.0000    0.41471
26120.0000    0.19930
26160.0000    0.35733
26200.0000    0.33980
26240.0000    0.30139
26280.0000    0.45598
26320.0000    0.07818
26360.0000    0.11378
26400.0000    0.48070
26440.0000    0.55403
26480.0000    0.36281
26520.0000    0.22820
26560.0000    0.42968
26600.0000    0.38029
26640.0000    0.41238
26680.0000    0.26200
26720.0000    0.28782
26760.0000    0.20180
26800.0000    0.22032
26840.0000    0.37675
26880.0000    0.36669
26920.0000    0.57591
26960.0000    0.39084
27000.0000    0.34403
27040.0000    0.21813
27080.0000    0.30889
27120.0000    0.21470
27160.0000    0.14498
27200.0000    0.50390
27240.0000    0.16443
27280.0000    0.22314
27320.0000    0.49715
27360.0000    0.33469
27400.0000    0.48724
27440.0000    0.48357
27480.0000    0.13191
27520.0000   -0.01438
27560.0000    0.33123
27600.0000    0.29708
27640.0000    0.33443
27680.0000    0.36017
27720.0000    0.32199
27760.0000    0.35133
27800.0000    0.29050
27840.0000    0.43340
27880.0000    0.54974
27920.0000    0.42992
27960.0000    0.46285
28000.0000    0.31609
28040.0000    0.25257
28080.0000    0.39954
28120.0000    0.35162
28160.0000    0.43916
28200.0000    0.45505
28240.0000    0.41005
28280.0000    0.44701
28320.0000    0.55190
28360.0000    0.31041
28400.0000    0.46687
28440.0000    0.50591
28480.0000    0.45630
28520.0000    0.42995
28560.0000    0.56497
28600.0000    0.48746
28640.0000    0.33441
28680.0000    0.32040
28720.0000    0.23263
28760.0000    0.34806
28800.0000    0.44068
28840.0000    0.48791
28880.0000    0.30126
28920.0000    0.32534
28960.0000    0.31404
29000.0000    0.41265
29040.0000    0.41028
29080.0000    0.39952
29120.0000    0.39310
29160.0000    0.38154
29200.0000    0.47359
29240.0000    0.42550
29280.0000    0.23571
29320.0000    0.33911
29360.0000    0.07334
29400.0000    0.35472
29440.0000    0.48579
29480.0000    0.09853
29520.0000    0.20354
29560.0000    0.27144
29600.0000    0.55434
29640.0000    0.49528
29680.0000    0.38354
29720.0000    0.49453
29760.0000    0.44453
29800.0000    0.32063
29840.0000    0.54443
29880.0000    0.41027
29920.0000    0.34742
29960.0000    0.29181
30000.0000    0.38180
30040.0000    0.40673
30080.0000    0.45400
30120.0000    0.34879
30160.0000    0.39403
30200.0000    0.40750
30240.0000    0.56351
30280.0000    0.34939
30320.0000    0.42980
30360.0000    0.46918
30400.0000    0.43180
30440.0000    0.33251
30480.0000    0.38221
30520.0000    0.47225
30560.0000    0.51075
30600.0000    0.47562
30640.0000    0.43978
30680.0000    0.27609
30720.0000    0.62312
30760.0000    0.43640
30800.0000    0.54605
30840.0000    0.48913
30880.0000    0.59269
30920.0000    0.82487
30960.0000    0.54799
31000.0000    0.31219
31040.0000    0.38262
31080.0000    0.31403
31120.0000    0.26906
31160.0000    0.31754
31200.0000    0.26689
31240.0000    0.40752
31280.0000    0.44505
31320.0000    0.32163
31360.0000    0.32918
31400.0000    0.26213
31440.0000    0.45602
31480.0000    0.52016
31520.0000    0.35410
31560.0000    0.36341
31600.0000    0.37790
31640.0000    0.70909
31680.0000    0.48527
31720.0000    0.46078
31760.0000    0.36180
31800.0000    0.47935
31840.0000    0.39872
31880.0000    0.33312
31920.0000    0.28774
31960.0000    0.15215
32000.0000    0.37385
32040.0000    0.40492
32080.0000    0.31077
32120.0000    0.35909
32160.0000    0.54363
32200.0000    0.34535
32240.0000    0.45059
32280.0000    0.30661
32320.0000    0.17231
32360.0000    0.44415
32400.0000    0.36593
32440.0000    0.39302
32480.0000    0.14595
32520.0000    0.30324
32560.0000    0.48264
32600.0000    0.43317
32640.0000    0.42126
32680.0000    0.36340
32720.0000    0.52773
32760.0000    0.61267
32800.0000    0.29926
32840.0000    0.49639
32880.0000    0.57516
32920.0000    0.42194
32960.0000    0.49354
33000.0000    0.28680
33040.0000    0.47817
33080.0000    0.15262
33120.0000    0.66315
33160.0000    0.70027
33200.0000    0.64158
33240.0000    0.61869
33280.0000    0.62454
33320.0000    0.69351
33360.0000    0.68243
33400.0000    0.44926
33440.0000    0.33043
33480.0000    0.58010
33520.0000    0.29757
33560.0000    0.25612
33600.0000    0.25789
33640.0000    0.50687
33680.0000    0.50594
33720.0000    0.31103
33760.0000    0.16421
33800.0000    0.20141
33840.0000    0.34759
33880.0000    0.26330
33920.0000    0.41537
33960.0000    0.45378
34000.0000    0.32757
34040.0000    0.36163
34080.0000    0.30110
34120.0000    0.36933
34160.0000    0.39851
34200.0000    0.15794
34240.0000    0.22591
34280.0000    0.38379
34320.0000   -0.08887
34360.0000    0.35749
34400.0000    0.30906
34440.0000    0.38482
34480.0000    0.15403
34520.0000    0.35683
34560.0000    0.16019
34600.0000    0.44380
34640.0000    0.24006
34680.0000   -0.20708
34720.0000    0.05489
34760.0000    0.32755
34800.0000    0.00628
34840.0000    0.14995
34880.0000    0.31744
34920.0000    0.42914
34960.0000    0.27777
35000.0000    0.21299
35040.0000    0.40366
35080.0000    0.38700
35120.0000    0.41761
35160.0000    0.59591
35200.0000    0.29952
35240.0000    0.42892
35280.0000    0.54138
35320.0000    0.51677
35360.0000    0.40622
35400.0000    0.56304
35440.0000    0.46001
35480.0000    0.24178
35520.0000    0.41200
35560.0000    0.44312
35600.0000    0.46220
35640.0000    0.36438
35680.0000    0.30506
35720.0000    0.22583
35760.0000    0.32305
35800.0000    0.23760
35840.0000    0.44932
35880.0000    0.36027
35920.0000    0.42306
35960.0000    0.23736
36000.0000    0.39562
36040.0000    0.27741
36080.0000    0.38775
36120.0000    0.32508
36160.0000    0.44080
36200.0000    0.37439
36240.0000    0.08160
36280.0000    0.41540
36320.0000    0.24815
36360.0000    0.23472
36400.0000    0.30758
36440.0000    0.28268
36480.0000    0.36331
36520.0000    0.29810
36560.0000    0.28605
36600.0000   -0.18833
36640.0000    0.05758
36680.0000   -0.64850
36720.0000   -0.44501
36760.0000   -0.50118
36800.0000   -0.84541
36840.0000   -0.49533
36880.0000   -0.70228
36920.0000   -0.40970
36960.0000   -0.46762
37000.0000   -0.19672
37040.0000   -0.39033
37080.0000   -0.47591
37120.0000   -0.66072
37160.0000   -0.34713
37200.0000   -0.66299
37240.0000   -0.58863
37280.0000   -0.56420
37320.0000   -0.55855
37360.0000   -0.43857
37400.0000   -0.44186
37440.0000   -0.34432
37480.0000   -0.40788
37520.0000   -0.52557
37560.0000   -0.37441
37600.0000   -0.46489
37640.0000   -0.59141
37680.0000   -0.36114
37720.0000   -0.38975
37760.0000   -0.53054
37800.0000   -0.36155
37840.0000    0.07835
37880.0000   -0.42440
37920.0000   -0.32549
37960.0000    0.04669
38000.0000    0.09483
38040.0000    0.08461
38080.0000    0.07850
38120.0000   -0.36866
38160.0000    0.15493
38200.0000   -0.17121
38240.0000    0.15145
38280.0000    0.05672
38320.0000   -0.01513
38360.0000    0.20075
38400.0000   -0.15294
38440.0000   -0.24192
38480.0000    0.02868
38520.0000   -0.42219
38560.0000   -0.13944
38600.0000   -0.08523
38640.0000   -0.00715
38680.0000    0.05774
38720.0000   -0.24459
38760.0000    0.09200
38800.0000    0.03942
38840.0000    0.25300
38880.0000    0.27712
38920.0000    0.06570
38960.0000   -0.08884
39000.0000    0.05678
39040.0000   -0.04492
39080.0000   -0.01987
39120.0000    0.06138
39160.0000    0.07043
39200.0000   -0.07613
39240.0000    0.12245
39280.0000   -0.01159
39320.0000   -0.09959
39360.0000   -0.21050
39400.0000   -0.05918
39440.0000   -0.06524
39480.0000   -0.11238
39520.0000    0.22126
39560.0000    0.00982
39600.0000   -0.25148
39640.0000   -0.43477
39680.0000   -0.26769
39720.0000    0.00819
39760.0000    0.13079
39800.0000   -0.03470
39840.0000    0.08730
39880.0000   -0.07653
39920.0000    0.11173
39960.0000   -0.33747
40000.0000    0.07517
40040.0000    0.08716
40080.0000   -0.11854
40120.0000   -0.21037
40160.0000   -0.06779
40200.0000   -0.02597
40240.0000   -0.09954
40280.0000    0.04667
40320.0000    0.05215
40360.0000    0.17310
40400.0000   -0.00805
40440.0000   -0.11077
40480.0000    0.00910
40520.0000    0.06544
40560.0000   -0.22030
40600.0000   -0.14919
40640.0000    0.58108
40680.0000    0.44832
40720.0000    0.34522
40760.0000    0.38497
40800.0000    0.16641
40840.0000    0.11198
40880.0000    0.31836
40920.0000    0.29179
40960.0000    0.31495
41000.0000    0.30085
41040.0000    0.34367
41080.0000    0.23105
41120.0000    0.30815
41160.0000    0.35504
41200.0000    0.35484
41240.0000    0.30095
41280.0000    0.43920
41320.0000    0.36891
41360.0000    0.47618
41400.0000    0.27925
41440.0000    0.39925
41480.0000    0.61982
41520.0000    0.64986
41560.0000    0.40141
41600.0000    0.40406
41640.0000    0.44560
41680.0000    0.30549
41720.0000    0.53341
41760.0000    0.35422
41800.0000    0.21946
41840.0000    0.29306
41880.0000    0.38563
41920.0000    0.38376
41960.0000    0.34071
42000.0000    0.40168
42040.0000    0.16553
42080.0000    0.25634
42120.0000    0.27330
42160.0000    0.38160
42200.0000    0.25762
42240.0000    0.36569
42280.0000   -0.00326
42320.0000    0.35652
42360.0000    0.35541
42400.0000    0.34445
42440.0000    0.56090
42480.0000    0.55453
42520.0000    0.40309
42560.0000    0.23980
42600.0000    0.41122
42640.0000    0.10398
42680.0000    0.36580
42720.0000    0.32365
42760.0000    0.34868
42800.0000    0.53998
42840.0000    0.31024
42880.0000    0.46363
42920.0000    0.40747
42960.0000    0.42303
43000.0000    0.12613
43040.0000    0.31790
43080.0000   -0.34162
43120.0000    0.25039
43160.0000    0.33393
43200.0000    0.18945
43240.0000    0.49486
43280.0000    0.27576
43320.0000    0.05665
43360.0000    0.13870
43400.0000    0.04648
43440.0000   -0.50455
43480.0000   -0.09638
43520.0000    0.04453
43560.0000    0.23712
43600.0000    0.33501
43640.0000    0.26153
43680.0000    0.45754
43720.0000    0.50189
43760.0000    0.38596
43800.0000    0.29133
43840.0000    0.40259
43880.0000    0.49778
43920.0000    0.24788
43960.0000    0.33132
44000.0000    0.24224
44040.0000    0.28441
44080.0000    0.22990
44120.0000    0.13749
44160.0000    0.32781
44200.0000    0.23089
44240.0000    0.45463
44280.0000    0.31977
44320.0000    0.30178
44360.0000    0.32628
44400.0000    0.30824
44440.0000    0.46297
44480.0000    0.27997
44520.0000    0.43282
44560.0000    0.44922
44600.0000    0.30412
44640.0000    0.32763
44680.0000    0.38033
44720.0000    0.41050
44760.0000    0.55827
44800.0000    0.32670
44840.0000    0.30347
44880.0000    0.18014
44920.0000    0.43826
44960.0000   -0.48130
45000.0000   -0.09571
45040.0000   -0.17570
45080.0000    0.12662
45120.0000    0.32951
45160.0000    0.37221
45200.0000    0.38211
45240.0000    0.30210
45280.0000    0.53565
45320.0000    0.30493
45360.0000    0.25677
45400.0000    0.43565
45440.0000    0.39692
45480.0000    0.29996
45520.0000    0.32934
45560.0000    0.30732
45600.0000    0.33112
45640.0000    0.46865
45680.0000    0.27535
45720.0000    0.54481
45760.0000    0.27397
45800.0000    0.29996
45840.0000    0.30709
45880.0000    0.26838
45920.0000    0.32228
45960.0000    0.48880
46000.0000    0.24724
46040.0000    0.43559
46080.0000    0.56739
46120.0000    0.53737
46160.0000    0.37546
46200.0000    0.19875
46240.0000    0.27889
46280.0000    0.19175
46320.0000    0.24341
46360.0000    0.42836
46400.0000    0.30737
46440.0000    0.32427
46480.0000    0.33391
46520.0000    0.50478
46560.0000    0.49312
46600.0000    0.33997
46640.0000    0.47742
46680.0000    0.32729
46720.0000    0.26567
46760.0000    0.28329
46800.0000    0.16803
46840.0000    0.17217
46880.0000    0.38917
46920.0000    0.36627
46960.0000    0.37130
47000.0000    0.34802
47040.0000    0.28996
47080.0000    0.18060
47120.0000    0.07021
47160.0000    0.32722
47200.0000    0.29963
47240.0000    0.25982
47280.0000    0.26504
47320.0000    0.25101
47360.0000    0.37928
47400.0000    0.12746
47440.0000    0.51624
47480.0000    0.18415
47520.0000    0.19741
47560.0000    0.40580
47600.0000    0.30276
47640.0000    0.35137
47680.0000    0.38421
47720.0000    0.40576
47760.0000    0.29769
47800.0000    0.26428
47840.0000    0.25178
47880.0000    0.12339
47920.0000    0.22260
47960.0000    0.23129
48000.0000    0.34347
48040.0000    0.36299
48080.0000    0.26253
48120.0000    0.25651
48160.0000    0.28632
48200.0000    0.24700
48240.0000    0.56055
48280.0000    0.37970
48320.0000    0.18109
48360.0000    0.15014
48400.0000    0.30499
48440.0000    0.24666
48480.0000    0.46074
48520.0000    0.31975
48560.0000    0.07938
48600.0000    0.32256
48640.0000    0.25096
48680.0000    0.51246
48720.0000    0.47602
48760.0000    0.43224
48800.0000    0.37685
48840.0000    0.12193
48880.0000    0.37916
48920.0000    0.17352
48960.0000    0.39698
49000.0000    0.54246
49040.0000    0.39469
49080.0000    0.36607
49120.0000    0.32751
49160.0000    0.07869
49200.0000    0.23063
49240.0000    0.45010
49280.0000    0.23924
49320.0000    0.26508
49360.0000    0.26828
49400.0000    0.35332
49440.0000    0.53690
49480.0000    0.42380
49520.0000    0.37143
49560.0000    0.40589
49600.0000    0.34963
49640.0000    0.09265
49680.0000    0.48033
49720.0000    0.25576
49760.0000    0.30057
49800.0000    0.46892
49840.0000    0.76486
49880.0000    0.31939
49920.0000    0.47225
49960.0000    0.38584
50000.0000    0.51653
50040.0000    0.38568
50080.0000    0.55266
50120.0000    0.34716
50160.0000    0.59067
50200.0000    0.42001
50240.0000    0.49638
50280.0000    0.36072
50320.0000    0.39414
50360.0000    0.44457
50400.0000    0.19067
50440.0000    0.28317
50480.0000    0.46563
50520.0000    0.57508
50560.0000    0.61723
50600.0000    0.31348
50640.0000    0.42322
50680.0000    0.53201
50720.0000    0.39390
50760.0000    0.41528
50800.0000    0.65452
50840.0000    0.53478
50880.0000    0.48995
50920.0000    0.66077
50960.0000    0.35201
51000.0000    0.36496
51040.0000    0.40479
51080.0000    0.36029
51120.0000    0.54097
51160.0000    0.26716
51200.0000    0.19995
51240.0000    0.36697
51280.0000    0.34999
51320.0000    0.42945
51360.0000    0.13473
51400.0000    0.51815
51440.0000    0.50002
51480.0000    0.69125
51520.0000    0.44988
51560.0000    0.49132
51600.0000    0.40187
51640.0000    0.31130
51680.0000    0.38072
51720.0000    0.43429
51760.0000    0.25927
51800.0000    0.35036
51840.0000    0.28987
51880.0000    0.33701
51920.0000    0.03770
51960.0000    0.39339
52000.0000    0.10266
52040.0000    0.32137
52080.0000    0.24354
52120.0000    0.31586
52160.0000    0.26056
52200.0000    0.14061
52240.0000    0.07840
52280.0000    0.28569
52320.0000    0.11253
52360.0000    0.14638
52400.0000    0.17608
52440.0000    0.47427
52480.0000    0.09031
52520.0000    0.10052
52560.0000    0.42927
52600.0000    0.40459
52640.0000    0.37732
52680.0000    0.34243
52720.0000    0.49509
52760.0000    0.50418
52800.0000    0.28768
52840.0000    0.45856
52880.0000    0.00982
52920.0000    0.29451
52960.0000    0.11123
53000.0000    0.37368
53040.0000    0.30756
53080.0000    0.38968
53120.0000    0.03142
53160.0000   -0.19417
53200.0000   -0.24626
53240.0000   -0.27742
53280.0000    0.12214
53320.0000    0.08516
53360.0000    0.37015
53400.0000    0.12544
53440.0000    0.09916
53480.0000    0.21010
53520.0000    0.22723
53560.0000    0.15063
53600.0000    0.23102
53640.0000    0.08639
53680.0000    0.22376
53720.0000    0.04064
53760.0000    0.14547
53800.0000    0.42652
53840.0000    0.25454
53880.0000    0.25479
53920.0000    0.63782
53960.0000    0.39701
54000.0000    0.30966
54040.0000    0.37227
54080.0000    0.21248
54120.0000    0.33552
54160.0000    0.55009
54200.0000    0.40709
54240.0000    0.53407
54280.0000    0.54120
54320.0000    0.60971
54360.0000    0.30892
54400.0000    0.33568
54440.0000    0.39463
54480.0000    0.41044
54520.0000    0.43466
54560.0000    0.37654
54600.0000    0.42895
54640.0000    0.39139
54680.0000    0.39871
54720.0000    0.36266
54760.0000    0.42103
54800.0000    0.45526
54840.0000    0.35093
54880.0000    0.52655
54920.0000    0.28956
54960.0000    0.69934
55000.0000    0.49702
55040.0000    0.15195
55080.0000    0.42999
55120.0000    0.63074
55160.0000    0.46780
55200.0000    0.46831
55240.0000    0.56822
55280.0000    0.52030
55320.0000    0.53320
55360.0000    0.50218
55400.0000    0.47203
55440.0000    0.20392
55480.0000    0.41263
55520.0000    0.61537
55560.0000    0.67294
55600.0000    0.68110
55640.0000    0.48450
55680.0000    0.35808
55720.0000    0.34050
55760.0000    0.58988
55800.0000    0.55763
55840.0000    0.53171
55880.0000    0.46733
55920.0000    0.56346
55960.0000    0.64058
56000.0000    0.44813
56040.0000    0.62895
56080.0000    0.61255
56120.0000    0.50534
56160.0000    0.38809
56200.0000    0.42525
56240.0000    0.34575
56280.0000    0.41640
56320.0000    0.38450
56360.0000    0.51170
56400.0000    0.30278
56440.0000    0.41491
56480.0000    0.36100
56520.0000    0.39380
56560.0000    0.29833
56600.0000    0.45026
56640.0000    0.41880
56680.0000    0.36208
56720.0000    0.25854
56760.0000    0.38245
56800.0000    0.32248
56840.0000    0.34520
56880.0000    0.44471
56920.0000    0.34695
56960.0000    0.56054
57000.0000    0.63857
57040.0000    0.46642
57080.0000    0.59161
57120.0000    0.57839
57160.0000    0.63696
57200.0000    0.56011
57240.0000    0.62914
57280.0000    0.50127
57320.0000    0.67897
57360.0000    0.39838
57400.0000    0.25338
57440.0000    0.54907
57480.0000    0.45618
57520.0000    0.61206
57560.0000    0.55640
57600.0000    0.58871
57640.0000    0.33042
57680.0000    0.40533
57720.0000    0.31648
57760.0000    0.36959
57800.0000    0.28938
57840.0000    0.36389
57880.0000    0.27327
57920.0000    0.22426
57960.0000    0.17277
58000.0000    0.18034
58040.0000    0.16839
58080.0000    0.37076
58120.0000    0.04031
58160.0000    0.22199
58200.0000    0.40067
58240.0000    0.40213
58280.0000    0.47417
58320.0000    0.31719
58360.0000    0.24371
58400.0000    0.34830
58440.0000    0.47435
58480.0000    0.34348
58520.0000    0.31954
58560.0000    0.49910
58600.0000    0.21886
58640.0000    0.28529
58680.0000    0.49448
58720.0000    0.34593
58760.0000    0.31189
58800.0000    0.47914
58840.0000    0.38258
58880.0000    0.54757
58920.0000    0.19883
58960.0000    0.20390
59000.0000    0.42759
59040.0000    0.38677
59080.0000    0.34692
59120.0000    0.19460
59160.0000    0.11055
59200.0000    0.25538
59240.0000    0.32743
59280.0000    0.11954
59320.0000    0.53489
59360.0000    0.49909
59400.0000    0.37919
59440.0000    0.32479
59480.0000    0.34750
59520.0000    0.16434
59560.0000    0.18076
59600.0000    0.43474
59640.0000    0.10932
59680.0000    0.30997
59720.0000    0.04100
59760.0000    0.41618
59800.0000    0.37559
59840.0000    0.30348
59880.0000    0.33238
59920.0000    0.35202
59960.0000   -0.01912
60000.0000    0.27393
60040.0000    0.38052
60080.0000    0.24893
60120.0000    0.27329
60160.0000    0.20481
60200.0000    0.06457
60240.0000    0.35476
60280.0000    0.28482
60320.0000    0.38668
60360.0000   -0.04469
60400.0000    0.23169
60440.0000    0.38321
60480.0000    0.27032
60520.0000    0.11347
60560.0000    0.36066
60600.0000    0.21439
60640.0000    0.27009
60680.0000    0.06936
60720.0000    0.20382
60760.0000    0.27259
60800.0000    0.35853
60840.0000    0.18699
60880.0000    0.20418
60920.0000    0.30405
60960.0000    0.32783
61000.0000    0.38773
61040.0000    0.30202
61080.0000    0.29683
61120.0000    0.13652
61160.0000    0.37195
61200.0000    0.37056
61240.0000    0.25997
61280.0000    0.34619
61320.0000    0.31007
61360.0000    0.38777
61400.0000    0.25815
61440.0000    0.23842
61480.0000    0.35058
61520.0000    0.11788
61560.0000    0.34104
61600.0000    0.44926
61640.0000    0.26398
61680.0000    0.12029
61720.0000    0.38099
61760.0000    0.39007
61800.0000    0.48499
61840.0000    0.46538
61880.0000    0.38548
61920.0000    0.46596
61960.0000    0.40042
62000.0000    0.08140
62040.0000    0.11856
62080.0000    0.50374
62120.0000    0.46097
62160.0000    0.42931
62200.0000    0.44806
62240.0000    0.30791
62280.0000    0.25281
62320.0000    0.02711
62360.0000    0.18262
62400.0000    0.42972
62440.0000    0.47775
62480.0000    0.21230
62520.0000    0.09803
62560.0000    0.02952
62600.0000    0.02242
62640.0000    0.05026
62680.0000    0.37759
62720.0000    0.39919
62760.0000    0.35071
62800.0000    0.32609
62840.0000    0.00736
62880.0000    0.12783
62920.0000    0.03740
62960.0000    0.37610
63000.0000    0.33278
63040.0000    0.13991
63080.0000    0.28213
63120.0000    0.65382
63160.0000    0.29448
63200.0000    0.19165
63240.0000    0.49435
63280.0000    0.17231
63320.0000    0.38605
63360.0000    0.17764
63400.0000    0.50232
63440.0000    0.45184
63480.0000    0.51388
63520.0000    0.54408
63560.0000    0.40329
63600.0000    0.42774
63640.0000    0.37516
63680.0000    0.48099
63720.0000    0.32688
63760.0000    0.40242
63800.0000    0.38580
63840.0000    0.29952
63880.0000    0.30875
63920.0000    0.45545
63960.0000    0.34527
64000.0000    0.37199
64040.0000    0.46068
64080.0000    0.33315
64120.0000    0.21766
64160.0000    0.36950
64200.0000    0.27505
64240.0000    0.41603
64280.0000    0.37060
64320.0000    0.38141
64360.0000    0.37351
64400.0000    0.48626
64440.0000    0.27797
64480.0000    0.36595
64520.0000    0.21523
64560.0000    0.39123
64600.0000    0.46950
64640.0000    0.46562
64680.0000    0.47012
64720.0000    0.45187
64760.0000    0.42121
64800.0000    0.62066
64840.0000    0.69713
64880.0000    0.39766
64920.0000    0.26286
64960.0000    0.41819
65000.0000    0.55431
65040.0000    0.50201
65080.0000    0.61256
65120.0000    0.38950
65160.0000    0.44801
65200.0000    0.36667
65240.0000    0.31964
65280.0000    0.47548
65320.0000    0.40358
65360.0000    0.58507
65400.0000    0.72192
65440.0000    0.53398
65480.0000    0.47645
65520.0000    0.67181
65560.0000    0.40422
65600.0000    0.51170
65640.0000    0.72476
65680.0000    0.44332
65720.0000    0.65224
65760.0000    0.46264
65800.0000    0.37580
65840.0000    0.61558
65880.0000    0.27719
65920.0000    0.54957
65960.0000    0.54453
66000.0000    0.38335
66040.0000    0.41194
66080.0000    0.32206
66120.0000    0.26223
66160.0000    0.44769
66200.0000    0.54692
66240.0000    0.32500
66280.0000    0.45157
66320.0000    0.18810
66360.0000    0.42185
66400.0000    0.38725
66440.0000    0.44264
66480.0000    0.46515
66520.0000    0.32070
66560.0000    0.33965
66600.0000    0.58502
66640.0000    0.48479
66680.0000    0.36442
66720.0000    0.41131
66760.0000    0.66921
66800.0000    0.76873
66840.0000    0.67025
66880.0000    0.46355
66920.0000    0.54693
66960.0000    0.49589
67000.0000    0.60285
67040.0000    0.56411
67080.0000    0.64000
67120.0000    0.71350
67160.0000    0.33413
67200.0000    0.67342
67240.0000    0.70075
67280.0000    0.54854
67320.0000    0.43524
67360.0000    0.56879
67400.0000    0.63024
67440.0000    0.44186
67480.0000    0.49411
67520.0000    0.49310
67560.0000    0.46556
67600.0000    0.46741
67640.0000    0.52650
67680.0000    0.64766
67720.0000    0.47730
67760.0000    0.38614
67800.0000    0.39058
67840.0000    0.62192
67880.0000    0.43978
67920.0000    0.51231
67960.0000    0.39353
68000.0000    0.33797
68040.0000    0.29260
68080.0000    0.36172
68120.0000    0.33447
68160.0000    0.72899
68200.0000    0.61380
68240.0000    0.65072
68280.0000    0.72553
68320.0000    0.53590
68360.0000    0.47273
68400.0000    0.53205
68440.0000    0.42173
68480.0000    0.35822
68520.0000    0.41534
68560.0000    0.42858
68600.0000    0.69857
68640.0000    0.51190
68680.0000    0.42310
68720.0000    0.34391
68760.0000    0.28390
68800.0000    0.42883
68840.0000    0.27984
68880.0000    0.28830
68920.0000    0.42163
68960.0000    0.35766
69000.0000    0.43500
69040.0000    0.45776
69080.0000    0.44831
69120.0000    0.33240
69160.0000    0.39091
69200.0000    0.18125
69240.0000    0.52580
69280.0000    0.55655
69320.0000    0.43617
69360.0000    0.49439
69400.0000    0.38940
69440.0000    0.43354
69480.0000    0.35755
69520.0000    0.27953
69560.0000    0.60567
69600.0000    0.42690
69640.0000    0.34350
69680.0000    0.35088
69720.0000    0.52660
69760.0000    0.50517
69800.0000    0.47136
69840.0000    0.40432
69880.0000    0.33885
69920.0000    0.33727
69960.0000    0.07177
70000.0000    0.39176
70040.0000    0.39799
70080.0000    0.40639
70120.0000    0.43907
70160.0000    0.17031
70200.0000    0.39552
70240.0000    0.36308
70280.0000    0.36151
70320.0000    0.32165
70360.0000    0.33261
70400.0000    0.23207
70440.0000    0.50810
70480.0000    0.23157
70520.0000    0.46152
70560.0000    0.54763
70600.0000    0.34464
70640.0000    0.37359
70680.0000    0.32168
70720.0000    0.37117
70760.0000    0.45805
70800.0000    0.36405
70840.0000    0.49240
70880.0000    0.13157
70920.0000    0.58727
70960.0000    0.46400
71000.0000    0.31313
71040.0000    0.39557
71080.0000    0.61817
71120.0000    0.38073
71160.0000    0.25137
71200.0000    0.53471
71240.0000    0.62676
71280.0000    0.62392
71320.0000    0.41309
71360.0000    0.50979
71400.0000    0.62297
71440.0000    0.29010
71480.0000    0.36036
71520.0000    0.31895
71560.0000    0.50988
71600.0000    0.32207
71640.0000    0.41949
71680.0000    0.39142
71720.0000    0.42588
71760.0000    0.60281
71800.0000    0.43969
71840.0000    0.23791
71880.0000    0.57194
71920.0000    0.72675
71960.0000    0.69896
72000.0000    0.49643
72040.0000    0.74726
72080.0000    0.65653
72120.0000    0.60243
72160.0000    0.55925
72200.0000    0.58501
72240.0000    0.66628
72280.0000    0.65734
72320.0000    0.60494
72360.0000    0.35849
72400.0000    0.47239
72440.0000    0.39926
72480.0000    0.45425
72520.0000    0.72429
72560.0000    0.67769
72600.0000    0.40734
72640.0000    0.46321
72680.0000    0.49047
72720.0000    0.35959
72760.0000    0.24415
72800.0000    0.75827
72840.0000    0.47199
72880.0000    0.58834
72920.0000    0.65710
72960.0000    0.32711
73000.0000    0.41898
73040.0000    0.76459
73080.0000    0.59929
73120.0000    0.48276
73160.0000    0.50351
73200.0000    0.64623
73240.0000    0.46406
73280.0000    0.51063
73320.0000    0.70390
73360.0000    0.49097
73400.0000    0.56469
73440.0000    0.42038
73480.0000    0.25658
73520.0000    0.57557
73560.0000    0.51784
73600.0000    0.36430
73640.0000    0.33560
73680.0000    0.41649
73720.0000    0.38673
73760.0000    0.30409
73800.0000    0.30318
73840.0000    0.37539
73880.0000    0.36493
73920.0000    0.31436
73960.0000    0.33687
74000.0000    0.50928
74040.0000    0.34568
74080.0000    0.34429
74120.0000    0.34027
74160.0000    0.25407
74200.0000    0.41761
74240.0000    0.19494
74280.0000    0.48433
74320.0000    0.35087
74360.0000    0.35296
74400.0000    0.35438
74440.0000    0.54225
74480.0000    0.35258
74520.0000    0.25916
74560.0000    0.13519
74600.0000    0.52910
74640.0000    0.37664
74680.0000    0.64342
74720.0000    0.64716
74760.0000    0.33306
74800.0000    0.55379
74840.0000    0.59150
74880.0000    0.64149
74920.0000    0.61196
74960.0000    0.58006
75000.0000    0.66206
75040.0000    0.29818
75080.0000    0.66990
75120.0000    0.60837
75160.0000    0.59293
75200.0000    0.45639
75240.0000    0.39664
75280.0000    0.28934
75320.0000    0.38378
75360.0000    0.39247
75400.0000    0.49812
75440.0000    0.61983
75480.0000    0.32340
75520.0000    0.36526
75560.0000    0.35528
75600.0000    0.25709
75640.0000    0.35978
75680.0000    0.46343
75720.0000    0.38753
75760.0000    0.35041
75800.0000    0.33637
75840.0000    0.23546
75880.0000    0.71445
75920.0000    0.33729
75960.0000    0.33477
76000.0000    0.21654
76040.0000    0.27218
76080.0000    0.61189
76120.0000    0.60207
76160.0000    0.25182
76200.0000    0.53400
76240.0000    0.46644
76280.0000    0.38053
76320.0000    0.49148
76360.0000    0.28859
76400.0000    0.32258
76440.0000    0.36424
76480.0000    0.52685
76520.0000    0.36199
76560.0000    0.46534
76600.0000    0.70474
76640.0000    0.43119
76680.0000    0.63458
76720.0000    0.58379
76760.0000    0.69721
76800.0000    0.67445
76840.0000    0.61108
76880.0000    0.49380
76920.0000    0.50066
76960.0000    0.23586
77000.0000    0.32346
77040.0000    0.37778
77080.0000    0.29220
77120.0000    0.36544
77160.0000    0.39145
77200.0000    0.33863
77240.0000    0.42169
77280.0000    0.48816
77320.0000    0.40839
77360.0000    0.48057
77400.0000    0.28523
77440.0000    0.29319
77480.0000    0.16680
77520.0000    0.46921
77560.0000    0.65472
77600.0000    0.57188
77640.0000    0.45833
77680.0000    0.35844
77720.0000    0.34205
77760.0000    0.45972
77800.0000    0.48912
77840.0000    0.24413
77880.0000    0.19689
77920.0000    0.28675
77960.0000    0.36314
78000.0000    0.38891
78040.0000    0.34172
78080.0000    0.24511
78120.0000    0.41204
78160.0000    0.40048
78200.0000    0.42667
78240.0000    0.36822
78280.0000    0.35112
78320.0000    0.33377
78360.0000    0.52401
78400.0000    0.56537
78440.0000    0.73938
78480.0000    0.34892
78520.0000    0.31058
78560.0000    0.59946
78600.0000    0.57856
78640.0000    0.54984
78680.0000    0.54135
78720.0000    0.44280
78760.0000    0.27624
78800.0000    0.23529
78840.0000    0.10042
78880.0000    0.26631
78920.0000    0.33117
78960.0000    0.08159
79000.0000    0.22746
79040.0000    0.07932
79080.0000    0.37856
79120.0000    0.37961
79160.0000    0.46880
79200.0000    0.19402
79240.0000    0.69776
79280.0000    0.62939
79320.0000    0.94190
79360.0000    0.53488
79400.0000    0.54805
79440.0000    0.62747
79480.0000    0.61820
79520.0000    0.58633
79560.0000    0.67739
79600.0000    0.67906
79640.0000    0.50559
79680.0000    0.75183
79720.0000    0.59231
79760.0000    0.54775
79800.0000    0.48031
79840.0000    0.29582
79880.0000    0.39942
79920.0000    0.45044
79960.0000    0.45413
80000.0000    0.29555
80040.0000    0.50278
80080.0000    0.38760
80120.0000    0.35460
80160.0000    0.39719
80200.0000    0.16872
80240.0000    0.43638
80280.0000    0.48153
80320.0000    0.56234
80360.0000    0.52194
80400.0000    0.57378
80440.0000    0.66687
80480.0000    0.50064
80520.0000    0.37076
80560.0000    0.45947
80600.0000    0.42723
80640.0000    0.45073
80680.0000    0.59657
80720.0000    0.57669
80760.0000    0.32996
80800.0000    0.53856
80840.0000    0.42188
80880.0000    0.39752
80920.0000    0.50842
80960.0000    0.46495
81000.0000    0.50333
81040.0000    0.43694
81080.0000    0.51286
81120.0000    0.55325
81160.0000    0.51725
81200.0000    0.35611
81240.0000    0.36999
81280.0000    0.19599
81320.0000    0.39887
81360.0000    0.38625
81400.0000    0.41059
81440.0000    0.64648
81480.0000    0.42753
81520.0000    0.27778
81560.0000    0.45113
81600.0000    0.47798
81640.0000    0.55131
81680.0000    0.45615
81720.0000    0.69059
81760.0000    0.49484
81800.0000    0.59731
81840.0000    0.58906
81880.0000    0.38037
81920.0000    0.38906
81960.0000   -0.16494
82000.0000    0.25778
82040.0000    0.60996
82080.0000    0.48225
82120.0000    0.59254
82160.0000    0.56581
82200.0000    0.54992
82240.0000    0.53825
82280.0000    0.47943
82320.0000    0.57906
82360.0000    0.49154
82400.0000    0.67852
82440.0000    0.51541
82480.0000    0.43813
82520.0000    0.67188
82560.0000    0.23614
82600.0000    0.45286
82640.0000    0.38876
82680.0000    0.20692
82720.0000    0.40368
82760.0000    0.56466
82800.0000    0.52089
82840.0000    0.73491
82880.0000    0.60849
82920.0000    0.39247
82960.0000    0.42595
83000.0000    0.48647
83040.0000    0.50695
83080.0000    0.64083
83120.0000    0.50092
83160.0000    0.67534
83200.0000    0.39206
83240.0000    0.43680
83280.0000    0.46160
83320.0000    0.38449
83360.0000    0.76492
83400.0000    0.41166
83440.0000    0.44912
83480.0000    0.50759
83520.0000    0.66116
83560.0000    0.47438
83600.0000    0.62854
83640.0000    0.52280
83680.0000    0.55028
83720.0000    0.44843
83760.0000    0.51200
83800.0000    0.37825
83840.0000    0.47405
83880.0000    0.52269
83920.0000    0.52990
83960.0000    0.36313
84000.0000    0.41710
84040.0000    0.56039
84080.0000    0.37197
84120.0000    0.32932
84160.0000    0.46127
84200.0000    0.47021
84240.0000    0.46993
84280.0000    0.59656
84320.0000    0.43467
84360.0000    0.47700
84400.0000    0.64729
84440.0000    0.60103
84480.0000    0.52764
84520.0000    0.37606
84560.0000    0.48349
84600.0000    0.62921
84640.0000    0.60672
84680.0000    0.70428
84720.0000    0.45727
84760.0000    0.64356
84800.0000    0.51749
84840.0000    0.59664
84880.0000    0.67093
84920.0000    0.62601
84960.0000    0.51550
85000.0000    0.46506
85040.0000    0.55642
85080.0000    0.58393
85120.0000    0.42538
85160.0000    0.50048
85200.0000    0.55074
85240.0000    0.24091
85280.0000    0.30565
85320.0000    0.35234
85360.0000    0.34285
85400.0000    0.32889
85440.0000    0.45528
85480.0000    0.34106
85520.0000    0.46119
85560.0000   -0.00051
85600.0000    0.27237
85640.0000    0.54402
85680.0000    0.17230
85720.0000    0.40959
85760.0000    0.26985
85800.0000    0.22224
85840.0000    0.22695
85880.0000    0.30369
85920.0000    0.61784
85960.0000    0.50690
86000.0000    0.38705
86040.0000    0.43745
86080.0000    0.49425
86120.0000    0.62238
86160.0000    0.60905
86200.0000    0.64007
86240.0000    0.54458
86280.0000    0.64253
86320.0000    0.66289
86360.0000    0.64775
86400.0000    0.52670
86440.0000    0.65498
86480.0000    0.57698
86520.0000    0.53933
86560.0000    0.53496
86600.0000    0.74077
86640.0000    0.52579
86680.0000    0.48494
86720.0000    0.50380
86760.0000    0.35193
86800.0000    0.41481
86840.0000    0.38458
86880.0000    0.55415
86920.0000    0.39901
86960.0000    0.43447
87000.0000    0.46910
87040.0000    0.44576
87080.0000    0.48879
87120.0000    0.47513
87160.0000    0.29778
87200.0000    0.44613
87240.0000    0.38380
87280.0000    0.33869
87320.0000    0.46103
87360.0000    0.49686
87400.0000    0.69772
87440.0000    0.63140
87480.0000    0.80633
87520.0000    0.81454
87560.0000    0.37878
87600.0000    0.28267
87640.0000    0.31659
87680.0000    0.56816
87720.0000    0.32062
87760.0000    0.07876
87800.0000    0.52484
87840.0000    0.59038
87880.0000    0.62359
87920.0000    0.33080
87960.0000    0.49950
88000.0000    0.57223
88040.0000    0.40248
88080.0000    0.26826
88120.0000    0.62302
88160.0000    0.33052
88200.0000    0.30344
88240.0000    0.40645
88280.0000    0.56245
88320.0000    0.29158
88360.0000    0.66946
88400.0000    0.48446
88440.0000    0.35765
88480.0000    0.28905
88520.0000    0.51041
88560.0000    0.46628
88600.0000    0.30529
88640.0000    0.49723
88680.0000    0.41196
88720.0000    0.25861
88760.0000    0.61799
88800.0000    0.54692
88840.0000    0.34184
88880.0000    0.35167
88920.0000    0.33379
88960.0000    0.21571
89000.0000    0.42965
89040.0000    0.45664
89080.0000    0.01609
89120.0000   -0.09114
89160.0000   -0.29011
89200.0000   -0.33721
89240.0000    0.08940
89280.0000   -0.40900
89320.0000   -0.22301
89360.0000   -0.23840
89400.0000    0.10732
89440.0000    0.38466
89480.0000    0.32836
89520.0000    0.45082
89560.0000    0.48110
89600.0000    0.45502
89640.0000    0.52592
89680.0000    0.55859
89720.0000    0.48677
89760.0000    0.48834
89800.0000    0.53311
89840.0000    0.44339
89880.0000    0.56748
89920.0000    0.72080
89960.0000    0.70939
90000.0000    0.60744
90040.0000    0.74477
90080.0000    0.48657
90120.0000    0.01489
90160.0000    0.18100
90200.0000    0.01123
90240.0000   -0.41003
90280.0000   -0.38870
90320.0000   -0.22513
90360.0000   -0.25771
90400.0000   -0.21916
90440.0000   -0.50413
90480.0000   -0.18127
90520.0000   -0.22281
90560.0000   -0.20060
90600.0000   -0.43278
90640.0000   -0.26235
90680.0000   -0.38829
90720.0000   -0.49775
90760.0000   -0.55569
90800.0000    0.14539
90840.0000   -0.09670
90880.0000   -0.25514
90920.0000   -0.12178
90960.0000   -0.09838
91000.0000    0.11580
91040.0000    0.05928
91080.0000    0.29870
91120.0000    0.17144
91160.0000    0.29521
91200.0000    0.34796
91240.0000    0.38533
91280.0000    0.61912
91320.0000    0.34427
91360.0000    0.46972
91400.0000    0.38928
91440.0000    0.28557
91480.0000    0.24828
91520.0000    0.30665
91560.0000    0.58062
91600.0000    0.39178
91640.0000    0.42882
91680.0000    0.54964
91720.0000    0.57729
91760.0000    0.23566
91800.0000    0.49597
91840.0000    0.45716
91880.0000    0.53837
91920.0000    0.42974
91960.0000    0.75440
92000.0000    0.53449
92040.0000    0.58773
92080.0000    0.55680
92120.0000    0.32503
92160.0000    0.33751
92200.0000    0.56521
92240.0000    0.36256
92280.0000    0.42746
92320.0000    0.36386
92360.0000    0.32808
92400.0000    0.21814
92440.0000    0.47620
92480.0000    0.20612
92520.0000    0.36308
92560.0000    0.51413
92600.0000    0.58646
92640.0000    0.53984
92680.0000    0.48200
92720.0000    0.49526
92760.0000    0.46634
92800.0000    0.67328
92840.0000    0.40358
92880.0000    0.38895
92920.0000    0.31832
92960.0000    0.29300
93000.0000    0.20951
93040.0000    0.42032
93080.0000    0.34366
93120.0000    0.15871
93160.0000    0.35618
93200.0000    0.36748
93240.0000    0.31121
93280.0000    0.43393
93320.0000    0.51875
93360.0000    0.60536
93400.0000    0.65130
93440.0000    0.38728
93480.0000    0.46925
93520.0000    0.20620
93560.0000    0.55900
93600.0000    0.48512
93640.0000    0.48913
93680.0000    0.48291
93720.0000    0.50391
93760.0000    0.43533
93800.0000    0.35202
93840.0000    0.45481
93880.0000    0.49128
93920.0000    0.58384
93960.0000    0.45141
94000.0000    0.24936
94040.0000    0.22316
94080.0000    0.19405
94120.0000    0.43596
94160.0000    0.36268
94200.0000    0.24219
94240.0000    0.40541
94280.0000    0.10778
94320.0000    0.50401
94360.0000    0.53789
94400.0000    0.41083
94440.0000    0.20893
94480.0000    0.42098
94520.0000    0.45548
94560.0000    0.59325
94600.0000    0.75683
94640.0000    0.53547
94680.0000    0.51386
94720.0000    0.71969
94760.0000    0.49845
94800.0000    0.54791
94840.0000    0.48952
94880.0000    0.35759
94920.0000    0.39253
94960.0000    0.22060
95000.0000    0.30786
95040.0000    0.38333
95080.0000    0.16660
95120.0000    0.16511
95160.0000    0.27852
95200.0000    0.35750
95240.0000    0.14894
95280.0000    0.39436
95320.0000    0.19058
95360.0000    0.25577
95400.0000    0.17489
95440.0000    0.44436
95480.0000    0.30459
95520.0000    0.45115
95560.0000    0.28354
95600.0000    0.40652
95640.0000    0.34292
95680.0000    0.30360
95720.0000    0.56772
95760.0000    0.30580
95800.0000    0.52790
95840.0000    0.43496
95880.0000    0.19841
95920.0000    0.25635
95960.0000    0.23923
96000.0000    0.54744
96040.0000    0.53969
96080.0000    0.42443
96120.0000    0.34026
96160.0000    0.34970
96200.0000    0.48439
96240.0000    0.17110
96280.0000    0.48040
96320.0000    0.53587
96360.0000    0.39469
96400.0000    0.48697
96440.0000    0.39717
96480.0000    0.56048
96520.0000    0.56040
96560.0000    0.36148
96600.0000    0.42287
96640.0000    0.52613
96680.0000    0.43889
96720.0000    0.49568
96760.0000    0.30963
96800.0000    0.38542
96840.0000    0.57489
96880.0000    0.31230
96920.0000    0.10548
96960.0000    0.25130
97000.0000    0.35024
97040.0000    0.30073
97080.0000    0.19897
97120.0000    0.40166
97160.0000    0.14285
97200.0000    0.39702
97240.0000    0.28912
97280.0000    0.37889
97320.0000    0.27797
97360.0000    0.25000
97400.0000    0.36749
97440.0000    0.49166
97480.0000    0.60744
97520.0000    0.39672
97560.0000    0.29884
97600.0000    0.43103
97640.0000    0.20027
97680.0000    0.29533
97720.0000    0.50791
97760.0000    0.40429
97800.0000    0.65315
97840.0000    0.38783
97880.0000    0.08148
97920.0000    0.43088
97960.0000    0.35887
98000.0000    0.39159
98040.0000    0.56772
98080.0000    0.23335
98120.0000    0.39596
98160.0000    0.32815
98200.0000    0.24944
98240.0000    0.49602
98280.0000    0.38959
98320.0000    0.13477
98360.0000    0.24839
98400.0000    0.35772
98440.0000    0.47579
98480.0000    0.41390
98520.0000    0.38322
98560.0000    0.24219
98600.0000    0.32783
98640.0000    0.33871
98680.0000    0.31806
98720.0000    0.15321
98760.0000    0.37334
98800.0000    0.20965
98840.0000    0.23375
98880.0000    0.27541
98920.0000    0.44661
98960.0000    0.54698
99000.0000    0.53059
99040.0000    0.50548
99080.0000    0.54302
99120.0000    0.53103
99160.0000    0.40845
99200.0000    0.54303
99240.0000    0.49240
99280.0000    0.48247
99320.0000    0.17563
99360.0000    0.56618
99400.0000    0.55793
99440.0000    0.32696
99480.0000    0.32840
99520.0000    0.46102
99560.0000    0.29488
99600.0000    0.21729
99640.0000    0.26851
99680.0000    0.08312
99720.0000    0.27504
99760.0000    0.23883
99800.0000    0.47449
99840.0000    0.15475
99880.0000   -0.06314
99920.0000    0.50443
99960.0000    0.51187
100000.0000    0.09976
100040.0000    0.42802
100080.0000    0.31691
100120.0000    0.35314
100160.0000    0.33420
100200.0000    0.16865
100240.0000    0.38064
100280.0000    0.24824
100320.0000    0.25575
100360.0000    0.29475
100400.0000    0.23835
100440.0000    0.19482
100480.0000    0.16983
100520.0000    0.05700
100560.0000    0.26861
100600.0000    0.22313
100640.0000    0.27432
100680.0000    0.32815
100720.0000    0.31300
100760.0000    0.09453
100800.0000    0.27278
100840.0000    0.26051
100880.0000    0.09650
100920.0000    0.35811
100960.0000    0.27998
101000.0000    0.47560
101040.0000    0.22273
101080.0000    0.32468
101120.0000    0.41620
101160.0000    0.33268
101200.0000    0.27201
101240.0000    0.49207
101280.0000    0.44911
101320.0000    0.62027
101360.0000    0.35184
101400.0000    0.46422
101440.0000    0.60843
101480.0000    0.55009
101520.0000    0.30878
101560.0000    0.26787
101600.0000    0.37075
101640.0000    0.27801
101680.0000    0.57308
101720.0000    0.30608
101760.0000    0.31809
101800.0000    0.25211
101840.0000    0.42195
101880.0000    0.45502
101920.0000    0.34598
101960.0000    0.25964
102000.0000    0.38192
102040.0000    0.07066
102080.0000    0.55942
102120.0000    0.49037
102160.0000    0.53727
102200.0000    0.39258
102240.0000    0.37957
102280.0000    0.25494
102320.0000    0.31273
102360.0000    0.21580
102400.0000    0.37632
102440.0000   -0.06967
102480.0000    0.29357
102520.0000    0.46455
102560.0000    0.40290
102600.0000    0.40853
102640.0000    0.30101
102680.0000    0.35504
102720.0000    0.49312
102760.0000    0.29011
102800.0000    0.21036
102840.0000    0.25151
102880.0000    0.30955
102920.0000    0.07303
102960.0000    0.39445
103000.0000    0.29823
103040.0000    0.04758
103080.0000    0.13091
103120.0000    0.18059
103160.0000    0.23425
103200.0000    0.19590
103240.0000    0.27181
103280.0000   -0.06109
103320.0000    0.14812
103360.0000   -0.04603
103400.0000    0.09449
103440.0000    0.02580
103480.0000    0.15402
103520.0000    0.20485
103560.0000    0.70820
103600.0000    0.58563
103640.0000    0.48649
103680.0000    0.18893
103720.0000    0.23791
103760.0000    0.29651
103800.0000    0.20026
103840.0000    0.27250
103880.0000    0.25494
103920.0000    0.22353
103960.0000    0.16432
104000.0000    0.30596
104040.0000    0.33212
104080.0000    0.45193
104120.0000    0.36983
104160.0000    0.24023
104200.0000    0.34967
104240.0000    0.39431
104280.0000    0.45562
104320.0000    0.47467
104360.0000    0.52001
104400.0000    0.51033
104440.0000    0.33048
104480.0000    0.04557
104520.0000    0.30584
104560.0000    0.55117
104600.0000    0.41922
104640.0000    0.35282
104680.0000    0.45865
104720.0000    0.52828
104760.0000    0.51300
104800.0000    0.50429
104840.0000    0.45915
104880.0000    0.51261
104920.0000    0.25810
104960.0000    0.10347
105000.0000    0.39280
105040.0000    0.30903
105080.0000    0.22548
105120.0000    0.36194
105160.0000    0.39781
105200.0000    0.11108
105240.0000    0.28263
105280.0000    0.39555
105320.0000    0.14135
105360.0000   -0.09060
105400.0000   -0.02335
105440.0000    0.17492
105480.0000    0.23465
105520.0000    0.28426
105560.0000    0.26242
105600.0000    0.25975
105640.0000    0.36534
105680.0000    0.13048
105720.0000    0.33763
105760.0000    0.09382
105800.0000    0.55983
105840.0000    0.29052
105880.0000    0.21498
105920.0000    0.27277
105960.0000    0.26346
106000.0000    0.31968
106040.0000    0.42285
106080.0000    0.32814
106120.0000    0.28802
106160.0000    0.47815
106200.0000    0.50893
106240.0000    0.46814
106280.0000    0.50728
106320.0000    0.28623
106360.0000    0.04280
106400.0000    0.28062
106440.0000    0.26645
106480.0000    0.33654
106520.0000    0.29704
106560.0000    0.15961
106600.0000    0.14764
106640.0000    0.25595
106680.0000    0.32791
106720.0000    0.31312
106760.0000    0.17518
106800.0000    0.35524
106840.0000    0.16033
106880.0000    0.46874
106920.0000    0.48009
106960.0000    0.20519
107000.0000    0.37888
107040.0000    0.20606
107080.0000    0.37148
107120.0000    0.43687
107160.0000    0.23449
107200.0000    0.36877
107240.0000    0.27366
107280.0000    0.34553
107320.0000    0.26400
107360.0000    0.49410
107400.0000    0.19110
107440.0000    0.05315
107480.0000    0.03000
107520.0000    0.01374
107560.0000    0.18768
107600.0000    0.26996
107640.0000    0.26316
107680.0000    0.09750
107720.0000    0.04017
107760.0000    0.16501
107800.0000    0.23742
107840.0000    0.50443
107880.0000    0.50664
107920.0000    0.56985
107960.0000    0.52504
108000.0000    0.32205
108040.0000    0.11097
108080.0000    0.56353
108120.0000    0.23275
108160.0000    0.19514
108200.0000    0.61881
108240.0000    0.44015
108280.0000    0.33111
108320.0000    0.35277
108360.0000    0.39619
108400.0000    0.48686
108440.0000    0.38168
108480.0000    0.24397
108520.0000    0.21590
108560.0000    0.36414
108600.0000    0.27299
108640.0000    0.13088
108680.0000    0.38253
108720.0000    0.29336
108760.0000    0.43742
108800.0000    0.64372
108840.0000    0.46110
108880.0000    0.16260
108920.0000    0.38065
108960.0000    0.24488
109000.0000    0.23847
109040.0000    0.24012
109080.0000    0.52661
109120.0000    0.54988
109160.0000    0.20433
109200.0000    0.16809
109240.0000    0.20797
109280.0000    0.33769
109320.0000    0.64025
109360.0000    0.45557
109400.0000    0.58602
109440.0000   -0.01250
109480.0000    0.32131
109520.0000    0.56764
109560.0000    0.46452
109600.0000    0.53365
109640.0000    0.26626
109680.0000    0.27347
109720.0000    0.12915
109760.0000    0.68248
109800.0000    0.49838
109840.0000    0.57460
109880.0000    0.66762
109920.0000    0.51879
109960.0000    0.53733
110000.0000    0.14043
110040.0000    0.40272
110080.0000    0.38013
110120.0000    0.28725
110160.0000    0.45932
110200.0000    0.71236
110240.0000    0.55268
110280.0000    0.63885
110320.0000    0.57340
110360.0000    0.42166
110400.0000    0.83150
110440.0000    0.52355
110480.0000    0.57705
110520.0000    0.49507
110560.0000    0.49434
110600.0000    0.63291
110640.0000    0.34016
110680.0000    0.72632
110720.0000    0.60036
110760.0000    0.52587
110800.0000    0.46173
110840.0000    0.40496
110880.0000    0.46204
110920.0000    0.48883
110960.0000    0.50840
111000.0000    0.28579
111040.0000    0.55370
111080.0000    0.69036
111120.0000    0.49874
111160.0000    0.54482
111200.0000    0.54106
111240.0000    0.46154
111280.0000    0.57324
111320.0000    0.51960
111360.0000    0.51798
111400.0000    0.49126
111440.0000    0.43302
111480.0000    0.43524
111520.0000    0.47378
111560.0000    0.62019
111600.0000    0.13676
111640.0000    0.41796
111680.0000    0.41089
111720.0000    0.25098
111760.0000    0.27865
111800.0000    0.14136
111840.0000    0.42318
111880.0000    0.66169
111920.0000    0.54972
111960.0000    0.49629
112000.0000    0.51403
112040.0000    0.49914
112080.0000    0.50398
112120.0000    0.60380
112160.0000    0.58719
112200.0000    0.42406
112240.0000    0.47431
112280.0000    0.55475
112320.0000    0.30944
112360.0000    0.46716
112400.0000    0.71188
112440.0000    0.39019
112480.0000    0.23550
112520.0000    0.36111
112560.0000    0.48253
112600.0000    0.40659
112640.0000    0.32325
112680.0000    0.27453
112720.0000    0.19586
112760.0000    0.36097
112800.0000    0.44141
112840.0000    0.53156
112880.0000    0.42126
112920.0000    0.24200
112960.0000    0.18749
113000.0000    0.13882
113040.0000    0.37303
113080.0000    0.25565
113120.0000    0.44651
113160.0000    0.16483
113200.0000    0.16050
113240.0000    0.42129
113280.0000    0.36727
113320.0000    0.17514
113360.0000    0.34335
113400.0000    0.15598
113440.0000    0.26761
113480.0000    0.01952
113520.0000    0.11275
113560.0000    0.32379
113600.0000    0.37162
113640.0000    0.16273
113680.0000    0.15344
113720.0000    0.21441
113760.0000    0.22528
113800.0000    0.28759
113840.0000    0.40559
113880.0000    0.41703
113920.0000    0.32732
113960.0000    0.51026
114000.0000    0.03963
114040.0000    0.32024
114080.0000    0.44614
114120.0000    0.22625
114160.0000    0.33166
114200.0000    0.37989
114240.0000    0.27206
114280.0000    0.33599
114320.0000    0.10473
114360.0000    0.43441
114400.0000    0.32328
114440.0000    0.54220
114480.0000    0.02848
114520.0000    0.35044
114560.0000    0.19937
114600.0000    0.43065
114640.0000    0.25484
114680.0000    0.36390
114720.0000    0.31219
114760.0000    0.28638
114800.0000    0.55068
114840.0000    0.42391
114880.0000    0.50685
114920.0000    0.61341
114960.0000    0.39708
115000.0000    0.33429
115040.0000    0.36993
115080.0000    0.47885
115120.0000    0.40095
115160.0000    0.50901
115200.0000    0.37710
115240.0000    0.34735
115280.0000    0.18225
115320.0000    0.33760
115360.0000    0.34794
115400.0000    0.47063
115440.0000    0.24951
115480.0000    0.43577
115520.0000    0.36842
115560.0000    0.12811
115600.0000    0.41969
115640.0000    0.54651
115680.0000    0.11948
115720.0000    0.36524
115760.0000    0.32138
115800.0000    0.15424
115840.0000    0.22867
115880.0000    0.40348
115920.0000    0.12882
115960.0000    0.14646
116000.0000    0.26567
116040.0000    0.28388
116080.0000    0.21336
116120.0000    0.21158
116160.0000    0.15745
116200.0000    0.28498
116240.0000    0.20333
116280.0000    0.13759
116320.0000    0.20740
116360.0000    0.24980
116400.0000    0.03969
116440.0000    0.29627
116480.0000    0.24628
116520.0000    0.24004
116560.0000    0.19711
116600.0000    0.16925
116640.0000    0.04715
116680.0000    0.17679
116720.0000    0.23009
116760.0000    0.36325
116800.0000    0.16881
116840.0000    0.12497
116880.0000    0.33266
116920.0000    0.18631
116960.0000    0.20513
117000.0000    0.28047
117040.0000    0.28713
117080.0000    0.13772
117120.0000    0.35059
117160.0000    0.15844
117200.0000    0.32553
117240.0000    0.29632
117280.0000    0.33956
117320.0000    0.49933
117360.0000    0.41195
117400.0000    0.36896
117440.0000    0.30767
117480.0000    0.26131
117520.0000    0.18502
117560.0000    0.41009
117600.0000    0.34255
117640.0000    0.28140
117680.0000    0.35968
117720.0000    0.53328
117760.0000    0.51651
117800.0000    0.49448
117840.0000    0.35643
117880.0000    0.35747
117920.0000    0.51922
117960.0000    0.51005
118000.0000    0.42487
118040.0000    0.45135
118080.0000    0.35881
118120.0000    0.01448
118160.0000    0.33733
118200.0000    0.27615
118240.0000    0.36540
118280.0000    0.53104
118320.0000    0.30407
118360.0000    0.19540
118400.0000    0.43764
118440.0000    0.34250
118480.0000    0.21813
118520.0000    0.34662
118560.0000    0.23175
118600.0000    0.39679
118640.0000    0.42176
118680.0000    0.16708
118720.0000    0.02713
118760.0000    0.35525
118800.0000    0.24055
118840.0000    0.21946
118880.0000    0.38274
118920.0000    0.17752
118960.0000    0.12809
119000.0000    0.30018
119040.0000    0.40903
119080.0000    0.14473
119120.0000    0.28439
119160.0000    0.26005
119200.0000    0.09291
119240.0000    0.40036
119280.0000    0.17110
119320.0000    0.32967
119360.0000    0.38322
119400.0000    0.34599
119440.0000    0.32245
119480.0000    0.09130
119520.0000    0.44286
119560.0000    0.39366
119600.0000    0.12146
119640.0000    0.32909
119680.0000    0.14876
119720.0000    0.28018
119760.0000    0.42822
119800.0000    0.35884
119840.0000    0.38698
119880.0000    0.32820
119920.0000    0.50059
119960.0000    0.47222
120000.0000    0.31399
120040.0000    0.26416
120080.0000    0.17923
120120.0000    0.49125
120160.0000    0.36466
120200.0000    0.28256
120240.0000    0.33596
120280.0000    0.18678
120320.0000    0.31767
120360.0000    0.30110
120400.0000    0.45458
120440.0000    0.25534
120480.0000    0.39416
120520.0000    0.30599
120560.0000    0.42050
120600.0000    0.36714
120640.0000    0.28258
120680.0000    0.43022
120720.0000    0.28404
120760.0000    0.42470
120800.0000    0.57394
120840.0000    0.43597
120880.0000    0.11698
120920.0000    0.22627
120960.0000    0.50617
121000.0000    0.53437
121040.0000    0.48391
121080.0000    0.39272
121120.0000    0.34891
121160.0000    0.27026
121200.0000    0.56001
121240.0000    0.35455
121280.0000    0.28271
121320.0000    0.45287
121360.0000    0.48073
121400.0000    0.53308
121440.0000    0.48705
121480.0000    0.15352
121520.0000    0.11342
121560.0000    0.21909
121600.0000    0.37832
121640.0000    0.06921
121680.0000    0.38390
121720.0000    0.50631
121760.0000    0.59573
121800.0000    0.37539
121840.0000    0.28280
121880.0000    0.30293
121920.0000    0.28127
121960.0000    0.43733
122000.0000    0.37247
122040.0000    0.33692
122080.0000    0.21672
122120.0000    0.53156
122160.0000    0.56848
122200.0000    0.57928
122240.0000    0.52375
122280.0000    0.47213
122320.0000    0.49163
122360.0000    0.41164
122400.0000    0.66486
122440.0000    0.69685
122480.0000    0.69186
122520.0000    0.49317
122560.0000    0.55104
122600.0000    0.69016
122640.0000    0.58979
122680.0000    0.38933
122720.0000    0.69196
122760.0000    0.42937
122800.0000    0.28066
122840.0000    0.26002
122880.0000    0.17464
122920.0000    0.22761
122960.0000    0.24148
123000.0000    0.16455
123040.0000    0.30283
123080.0000    0.35961
123120.0000    0.42210
123160.0000    0.21273
123200.0000    0.19511
123240.0000    0.28036
123280.0000    0.24862
123320.0000    0.17946
123360.0000    0.38185
123400.0000    0.26816
123440.0000    0.33018
123480.0000    0.24435
123520.0000    0.33278
123560.0000    0.33125
123600.0000    0.50263
123640.0000    0.28044
123680.0000   -0.02738
123720.0000    0.22339
123760.0000    0.33128
123800.0000    0.43380
123840.0000    0.36529
123880.0000    0.48102
123920.0000    0.26630
123960.0000    0.43002
124000.0000    0.11845
124040.0000    0.31045
124080.0000    0.36807
124120.0000    0.43266
124160.0000    0.48035
124200.0000    0.25133
124240.0000    0.32947
124280.0000   -0.23724
124320.0000   -0.64388
124360.0000   -0.20098
124400.0000    0.23065
124440.0000    0.57628
124480.0000    0.16548
124520.0000    0.46060
124560.0000    0.35870
124600.0000    0.29585
124640.0000    0.52059
124680.0000    0.29275
124720.0000    0.33416
124760.0000    0.32710
124800.0000    0.23286
124840.0000    0.46785
124880.0000    0.55107
124920.0000    0.31401
124960.0000   -0.10004
125000.0000   -0.20428
125040.0000   -0.17813
125080.0000   -0.08194
125120.0000    0.04524
125160.0000    0.22822
125200.0000    0.40681
125240.0000    0.55404
125280.0000    0.36768
125320.0000    0.32062
125360.0000    0.27355
125400.0000    0.43097
125440.0000    0.47213
125480.0000    0.10253
125520.0000    0.19321
125560.0000    0.46047
125600.0000    0.54526
125640.0000    0.28576
125680.0000    0.33365
125720.0000    0.22246
125760.0000    0.11974
125800.0000    0.31736
125840.0000    0.53512
125880.0000    0.40087
125920.0000    0.16334
125960.0000    0.28231
126000.0000    0.19880
126040.0000    0.18727
126080.0000    0.25945
126120.0000    0.43679
126160.0000    0.38098
126200.0000    0.14094
126240.0000    0.20833
126280.0000    0.03753
126320.0000    0.42954
126360.0000    0.34580
126400.0000    0.20823
126440.0000    0.41457
126480.0000    0.31458
126520.0000    0.28632
126560.0000    0.32261
126600.0000    0.29008
126640.0000    0.55279
126680.0000    0.38952
126720.0000    0.65209
126760.0000    0.55119
126800.0000    0.33124
126840.0000    0.57350
126880.0000    0.26471
126920.0000    0.36225
126960.0000    0.48659
127000.0000    0.27426
127040.0000    0.43050
127080.0000    0.41514
127120.0000    0.57737
127160.0000    0.41334
127200.0000    0.64229
127240.0000    0.72607
127280.0000    0.81159
127320.0000    0.38363
127360.0000    0.25985
127400.0000    0.60001
127440.0000    0.36839
127480.0000    0.34348
127520.0000    0.38675
127560.0000    0.47949
127600.0000    0.47239
127640.0000    0.21060
127680.0000   -0.01236
127720.0000    0.28276
127760.0000    0.28194
127800.0000    0.26876
127840.0000    0.43007
127880.0000    0.39898
127920.0000    0.54248
127960.0000    0.08053
128000.0000    0.43563
128040.0000    0.38357
128080.0000    0.53460
128120.0000    0.55757
128160.0000    0.51601
128200.0000    0.55505
128240.0000    0.39243
128280.0000    0.19643
128320.0000    0.32751
128360.0000    0.52652
128400.0000    0.52525
128440.0000    0.41851
128480.0000    0.50982
128520.0000    0.35170
128560.0000    0.42814
128600.0000    0.33677
128640.0000    0.30365
128680.0000    0.37223
128720.0000    0.35523
128760.0000    0.37928
128800.0000    0.41253
128840.0000    0.54451
128880.0000    0.61503
128920.0000    0.36972
128960.0000    0.60042
129000.0000    0.43488
129040.0000    0.33970
129080.0000    0.45744
129120.0000    0.33104
129160.0000    0.37221
129200.0000    0.32118
129240.0000    0.23104
129280.0000    0.32224
129320.0000    0.23774
129360.0000    0.38904
129400.0000    0.34509
129440.0000    0.35960
129480.0000    0.26077
129520.0000    0.37921
129560.0000    0.40921
129600.0000    0.43889
129640.0000    0.31187
129680.0000    0.51271
129720.0000    0.28809
129760.0000    0.28449
129800.0000    0.53284
129840.0000    0.53785
129880.0000    0.54322
129920.0000    0.76491
129960.0000    0.60767
130000.0000    0.66410
130040.0000    0.56948
130080.0000    0.47599
130120.0000    0.60420
130160.0000    0.58918
130200.0000    0.59366
130240.0000    0.64824
130280.0000    0.59800
130320.0000    0.53079
130360.0000    0.56509
130400.0000    0.39358
130440.0000    0.51199
130480.0000    0.52119
130520.0000    0.49876
130560.0000    0.35965
130600.0000    0.70167
130640.0000    0.39048
130680.0000    0.63140
130720.0000    0.48331
130760.0000    0.40719
130800.0000    0.34600
130840.0000    0.41066
130880.0000    0.68331
130920.0000    0.64630
130960.0000    0.50243
131000.0000    0.56536
131040.0000    0.57260
131080.0000    0.65117
131120.0000    0.52237
131160.0000    0.58718
131200.0000    0.66281
131240.0000    0.51991
131280.0000    0.48289
131320.0000    0.62558
131360.0000    0.60195
131400.0000    0.22760
131440.0000    0.20756
131480.0000    0.47821
131520.0000    0.22129
131560.0000    0.49419
131600.0000    0.23862
131640.0000    0.21527
131680.0000    0.16057
131720.0000    0.41518
131760.0000    0.41385
131800.0000    0.36353
131840.0000    0.31772
131880.0000    0.45348
131920.0000    0.40619
131960.0000    0.67939
132000.0000    0.39270
132040.0000    0.56890
132080.0000    0.74503
132120.0000    0.57033
132160.0000    0.55796
132200.0000    0.57268
132240.0000    0.47885
132280.0000    0.43635
132320.0000    0.26293
132360.0000    0.39517
132400.0000    0.34413
132440.0000    0.41391
132480.0000    0.50873
132520.0000    0.51958
132560.0000    0.55319
132600.0000    0.21950
132640.0000    0.16984
132680.0000    0.40607
132720.0000    0.66534
132760.0000    0.37237
132800.0000    0.27112
132840.0000    0.36717
132880.0000    0.35469
132920.0000    0.33011
132960.0000    0.65794
133000.0000    0.45025
133040.0000    0.49981
133080.0000    0.46871
133120.0000    0.70925
133160.0000    0.46249
133200.0000    0.59465
133240.0000    0.45098
133280.0000    0.59685
133320.0000    0.41090
133360.0000    0.34804
133400.0000    0.34768
133440.0000    0.54280
133480.0000    0.37542
133520.0000    0.12037
133560.0000    0.49771
133600.0000    0.39893
133640.0000    0.45293
133680.0000    0.33694
133720.0000    0.31157
133760.0000    0.34847
133800.0000    0.18691
133840.0000    0.29796
133880.0000    0.31571
133920.0000    0.34457
133960.0000    0.46835
134000.0000    0.37903
134040.0000    0.30257
134080.0000    0.52066
134120.0000    0.40931
134160.0000    0.36849
134200.0000    0.54453
134240.0000    0.10691
134280.0000    0.46391
134320.0000    0.41374
134360.0000    0.38476
134400.0000    0.58434
134440.0000    0.38151
134480.0000    0.23072
134520.0000    0.44764
134560.0000    0.25288
134600.0000    0.32733
134640.0000    0.40592
134680.0000    0.36524
134720.0000    0.40178
134760.0000    0.51391
134800.0000    0.28306
134840.0000    0.39719
134880.0000    0.35585
134920.0000    0.17215
134960.0000    0.25346
135000.0000    0.21322
135040.0000    0.48859
135080.0000    0.20531
135120.0000    0.43982
135160.0000    0.41338
135200.0000    0.26312
135240.0000    0.50855
135280.0000    0.52732
135320.0000    0.35143
135360.0000    0.18680
135400.0000    0.24548
135440.0000    0.34162
135480.0000    0.42116
135520.0000   -0.30138
135560.0000    0.51673
135600.0000    0.30925
135640.0000    0.36137
135680.0000    0.43687
135720.0000    0.36295
135760.0000    0.36840
135800.0000    0.59249
135840.0000    0.41626
135880.0000    0.41271
135920.0000    0.41491
135960.0000    0.36683
136000.0000    0.07906
136040.0000    0.34170
136080.0000    0.40749
136120.0000    0.29068
136160.0000    0.29296
136200.0000    0.18621
136240.0000    0.36149
136280.0000    0.64690
136320.0000    0.63673
136360.0000    0.39209
136400.0000    0.34182
136440.0000    0.31596
136480.0000    0.46838
136520.0000    0.44448
136560.0000    0.38969
136600.0000    0.28294
136640.0000    0.57476
136680.0000    0.26551
136720.0000    0.26580
136760.0000    0.28962
136800.0000    0.16491
136840.0000    0.13932
136880.0000    0.38404
136920.0000    0.50200
136960.0000    0.58148
137000.0000    0.40755
137040.0000    0.26012
137080.0000    0.40058
137120.0000    0.44382
137160.0000    0.49221
137200.0000    0.35989
137240.0000    0.23718
137280.0000    0.39653
137320.0000    0.27540
137360.0000    0.36640
137400.0000    0.42368
137440.0000    0.28351
137480.0000    0.27129
137520.0000    0.35365
137560.0000    0.36422
137600.0000    0.37425
137640.0000    0.38913
137680.0000    0.51190
137720.0000    0.41325
137760.0000    0.36705
137800.0000    0.01731
137840.0000    0.51982
137880.0000    0.35074
137920.0000    0.11878
137960.0000    0.44007
138000.0000    0.24442
138040.0000    0.35656
138080.0000    0.53621
138120.0000    0.29007
138160.0000    0.37191
138200.0000    0.30031
138240.0000    0.39332
138280.0000    0.22849
138320.0000    0.34343
138360.0000    0.51197
138400.0000    0.60052
138440.0000    0.53698
138480.0000    0.75264
138520.0000    0.63930
138560.0000    0.63722
138600.0000    0.62219
138640.0000    0.47142
138680.0000    0.19537
138720.0000    0.41233
138760.0000    0.21867
138800.0000    0.35952
138840.0000    0.32779
138880.0000    0.51114
138920.0000    0.30092
138960.0000    0.55800
139000.0000    0.32987
139040.0000    0.50544
139080.0000    0.34552
139120.0000    0.45674
139160.0000    0.48369
139200.0000    0.50154
139240.0000    0.29065
139280.0000    0.19791
139320.0000    0.33175
139360.0000    0.26804
139400.0000    0.16608
139440.0000    0.32050
139480.0000    0.48021
139520.0000    0.55410
139560.0000    0.39567
139600.0000    0.28588
139640.0000    0.20832
139680.0000    0.27120
139720.0000    0.39216
139760.0000    0.36018
139800.0000    0.57384
139840.0000    0.55216
139880.0000    0.39665
139920.0000    0.49427
139960.0000    0.19883
140000.0000    0.23223
140040.0000    0.40294
140080.0000    0.32729
140120.0000    0.42228
140160.0000    0.47587
140200.0000    0.38810
140240.0000    0.33049
140280.0000    0.36985
140320.0000    0.53612
140360.0000    0.67817
140400.0000    0.48642
140440.0000    0.35308
140480.0000    0.65896
140520.0000    0.43498
140560.0000    0.40564
140600.0000    0.61026
140640.0000    0.41655
140680.0000    0.35595
140720.0000    0.24947
140760.0000    0.44027
140800.0000    0.61561
140840.0000    0.68560
140880.0000    0.41570
140920.0000    0.60182
140960.0000    0.27832
141000.0000    0.46769
141040.0000    0.52972
141080.0000    0.44505
141120.0000    0.59883
141160.0000    0.48774
141200.0000    0.33748
141240.0000    0.35508
141280.0000    0.54730
141320.0000    0.39271
141360.0000    0.44139
141400.0000    0.60524
141440.0000    0.25024
141480.0000    0.46573
141520.0000    0.26077
141560.0000    0.20862
141600.0000    0.57000
141640.0000    0.51413
141680.0000    0.46443
141720.0000    0.50577
141760.0000    0.29202
141800.0000    0.48494
141840.0000    0.53460
141880.0000    0.38456
141920.0000    0.24437
141960.0000    0.27388
142000.0000    0.44902
142040.0000    0.60029
142080.0000    0.30819
142120.0000    0.40201
142160.0000    0.38619
142200.0000    0.51502
142240.0000    0.43788
142280.0000    0.30203
142320.0000    0.44555
142360.0000    0.31695
142400.0000    0.40796
142440.0000    0.36524
142480.0000    0.30691
142520.0000    0.49635
142560.0000    0.43396
142600.0000    0.36367
142640.0000    0.53572
142680.0000    0.61262
142720.0000    0.47792
142760.0000    0.37808
142800.0000    0.37996
142840.0000    0.58221
142880.0000    0.32780
142920.0000    0.38190
142960.0000    0.23647
143000.0000    0.43370
143040.0000    0.40381
143080.0000    0.42156
143120.0000    0.31524
143160.0000    0.31433
143200.0000    0.52836
143240.0000    0.33310
143280.0000    0.31078
143320.0000    0.35777
143360.0000    0.28268
143400.0000    0.11767
143440.0000    0.08313
143480.0000    0.28570
143520.0000    0.25114
143560.0000    0.51453
143600.0000    0.19861
143640.0000    0.25462
143680.0000    0.28431
143720.0000    0.34771
143760.0000    0.08543
143800.0000    0.08198
143840.0000    0.27952
143880.0000    0.36430
143920.0000    0.20424
143960.0000    0.56408
144000.0000    0.33183
144040.0000    0.36014
144080.0000    0.59538
144120.0000    0.07640
144160.0000    0.39937
144200.0000    0.16060
144240.0000    0.26431
144280.0000    0.21838
144320.0000    0.37835
144360.0000    0.20290
144400.0000    0.33528
144440.0000    0.12606
144480.0000    0.32708
144520.0000    0.22795
144560.0000    0.29459
144600.0000    0.48667
144640.0000    0.49109
144680.0000    0.61980
144720.0000    0.34694
144760.0000    0.48231
144800.0000    0.41853
144840.0000    0.54820
144880.0000    0.47073
144920.0000    0.34465
144960.0000    0.47142
145000.0000    0.37706
145040.0000    0.52484
145080.0000    0.39894
145120.0000    0.44093
145160.0000    0.59316
145200.0000    0.68539
145240.0000    0.54041
145280.0000    0.59873
145320.0000    0.52406
145360.0000    0.47119
145400.0000    0.27469
145440.0000    0.09882
145480.0000    0.42938
145520.0000    0.53661
145560.0000    0.51924
145600.0000    0.57219
145640.0000    0.44265
145680.0000    0.47947
145720.0000    0.33645
145760.0000    0.29690
145800.0000    0.41001
145840.0000    0.26256
145880.0000    0.34118
145920.0000    0.23948
145960.0000    0.25721
146000.0000    0.27008
146040.0000    0.66129
146080.0000    0.58575
146120.0000    0.25600
146160.0000    0.19088
146200.0000    0.45604
146240.0000    0.48170
146280.0000    0.55461
146320.0000    0.47616
146360.0000    0.35762
146400.0000    0.35459
146440.0000    0.19417
146480.0000    0.41426
146520.0000    0.19128
146560.0000    0.45636
146600.0000    0.52962
146640.0000    0.65241
146680.0000    0.51556
146720.0000    0.28499
146760.0000    0.36494
146800.0000    0.53814
146840.0000    0.51706
146880.0000    0.59512
146920.0000    0.72302
146960.0000    0.42343
147000.0000    0.49922
147040.0000    0.53083
147080.0000    0.44513
147120.0000    0.37715
147160.0000    0.49641
147200.0000    0.25520
147240.0000    0.41615
147280.0000    0.31901
147320.0000    0.06108
147360.0000    0.14217
147400.0000    0.50013
147440.0000    0.60585
147480.0000    0.48376
147520.0000    0.48516
147560.0000    0.38475
147600.0000    0.54350
147640.0000    0.35814
147680.0000    0.31321
147720.0000    0.46110
147760.0000    0.35377
147800.0000    0.18929
147840.0000    0.27726
147880.0000    0.35944
147920.0000    0.37756
147960.0000    0.14782
148000.0000    0.24221
148040.0000    0.24997
148080.0000    0.25377
148120.0000    0.45376
148160.0000    0.01100
148200.0000    0.53093
148240.0000    0.19804
148280.0000    0.10507
148320.0000    0.10891
148360.0000    0.21055
148400.0000   -0.00030
148440.0000    0.24889
148480.0000    0.25903
148520.0000    0.38319
148560.0000    0.33718
148600.0000    0.28508
148640.0000    0.30943
148680.0000    0.27746
148720.0000    0.48219
148760.0000    0.29771
148800.0000    0.32214
148840.0000    0.40707
148880.0000    0.47822
148920.0000    0.21880
148960.0000    0.18805
149000.0000    0.29902
149040.0000    0.48061
149080.0000    0.43210
149120.0000    0.34151
149160.0000    0.27639
149200.0000    0.54184
149240.0000    0.39447
149280.0000    0.53273
149320.0000    0.45591
149360.0000    0.40043
149400.0000    0.35500
149440.0000    0.36447
149480.0000    0.38487
149520.0000    0.46129
149560.0000    0.35849
149600.0000    0.40764
149640.0000    0.57741
149680.0000    0.34361
149720.0000    0.38408
149760.0000    0.43117
149800.0000    0.55841
149840.0000    0.38098
149880.0000    0.36324
149920.0000    0.44714
149960.0000    0.39066
150000.0000    0.51833
150040.0000    0.56279
150080.0000    0.39706
150120.0000    0.48060
150160.0000    0.36911
150200.0000    0.39044
150240.0000    0.40840
150280.0000    0.32351
150320.0000    0.11826
150360.0000    0.44370
150400.0000    0.34688
150440.0000    0.36490
150480.0000    0.40082
150520.0000    0.39896
150560.0000    0.47308
150600.0000    0.22684
150640.0000    0.23310
150680.0000    0.47863
150720.0000    0.60752
150760.0000    0.61749
150800.0000    0.52258
150840.0000    0.56323
150880.0000    0.44441
150920.0000    0.49282
150960.0000    0.66294
151000.0000    0.32032
151040.0000    0.42347
151080.0000    0.33878
151120.0000    0.42903
151160.0000    0.59269
151200.0000    0.38577
151240.0000    0.45384
151280.0000    0.45339
151320.0000    0.42475
151360.0000    0.62888
151400.0000    0.43629
151440.0000    0.22008
151480.0000    0.32211
151520.0000    0.35219
151560.0000    0.27676
151600.0000    0.42460
151640.0000    0.27327
151680.0000    0.35032
151720.0000    0.36221
151760.0000    0.32919
151800.0000    0.28451
151840.0000    0.16303
151880.0000    0.69798
151920.0000    0.68255
151960.0000    0.60088
152000.0000    0.61498
152040.0000    0.30379
152080.0000    0.60933
152120.0000    0.26596
152160.0000    0.36133
152200.0000    0.73436
152240.0000    0.40982
152280.0000    0.38341
152320.0000    0.47592
152360.0000    0.51389
152400.0000    0.22072
152440.0000    0.27908
152480.0000    0.47966
152520.0000    0.56462
152560.0000    0.23606
152600.0000    0.13936
152640.0000    0.33575
152680.0000    0.39754
152720.0000    0.27408
152760.0000    0.33711
152800.0000    0.37519
152840.0000    0.35380
152880.0000    0.23073
152920.0000    0.20147
152960.0000    0.21670
153000.0000    0.42089
153040.0000    0.42498
153080.0000    0.22880
153120.0000    0.11250
153160.0000    0.20139
153200.0000    0.22020
153240.0000    0.18340
153280.0000    0.31145
153320.0000    0.14580
153360.0000    0.22798
153400.0000    0.20762
153440.0000    0.27974
153480.0000    0.39047
153520.0000    0.25685
153560.0000   -0.01189
153600.0000    0.22258
153640.0000    0.34385
153680.0000    0.32485
153720.0000    0.05415
153760.0000    0.58551
153800.0000    0.42115
153840.0000    0.41965
153880.0000    0.55033
153920.0000    0.36828
153960.0000    0.55736
154000.0000    0.29244
154040.0000    0.26206
154080.0000    0.52435
154120.0000    0.17397
154160.0000    0.49166
154200.0000    0.33609
154240.0000    0.03304
154280.0000    0.05345
154320.0000    0.08662
154360.0000    0.22574
154400.0000    0.22455
154440.0000    0.35075
154480.0000    0.08988
154520.0000    0.11340
154560.0000    0.18854
154600.0000    0.35584
154640.0000    0.25608
154680.0000    0.10100
154720.0000    0.32131
154760.0000    0.28040
154800.0000    0.35701
154840.0000    0.12812
154880.0000    0.34440
154920.0000    0.34323
154960.0000    0.22536
155000.0000    0.02967
155040.0000    0.27108
155080.0000    0.42616
155120.0000    0.40895
155160.0000    0.39042
155200.0000    0.34886
155240.0000    0.23828
155280.0000    0.26139
155320.0000    0.24189
155360.0000    0.28046
155400.0000    0.10354
155440.0000    0.08797
155480.0000    0.21503
155520.0000    0.14968
155560.0000   -0.01569
155600.0000    0.28760
155640.0000    0.06374
155680.0000    0.18981
155720.0000    0.26639
155760.0000    0.61609
155800.0000    0.16515
155840.0000    0.06465
155880.0000    0.32368
155920.0000   -0.04307
155960.0000    0.16634
156000.0000   -0.00899
156040.0000    0.10873
156080.0000    0.23303
156120.0000    0.13583
156160.0000    0.33082
156200.0000    0.31788
156240.0000    0.29555
156280.0000    0.34228
156320.0000    0.46128
156360.0000    0.37979
156400.0000    0.51770
156440.0000    0.47029
156480.0000    0.49897
156520.0000    0.33283
156560.0000    0.35201
156600.0000    0.44115
156640.0000    0.48461
156680.0000    0.37663
156720.0000    0.37157
156760.0000    0.43581
156800.0000    0.34363
156840.0000    0.50507
156880.0000    0.31104
156920.0000    0.50467
156960.0000    0.40738
157000.0000    0.41405
157040.0000    0.48137
157080.0000    0.36877
157120.0000    0.50319
157160.0000    0.38227
157200.0000    0.50350
157240.0000    0.33059
157280.0000    0.25357
157320.0000    0.17650
157360.0000    0.51775
157400.0000    0.19389
157440.0000    0.12319
157480.0000    0.24110
157520.0000    0.33310
157560.0000    0.41793
157600.0000    0.39596
157640.0000    0.49009
157680.0000    0.33879
157720.0000    0.70940
157760.0000    0.19307
157800.0000    0.22037
157840.0000    0.22401
157880.0000    0.28035
157920.0000    0.25819
157960.0000    0.27513
158000.0000    0.32785
158040.0000    0.22955
158080.0000    0.37771
158120.0000    0.31826
158160.0000    0.40092
158200.0000    0.55065
158240.0000    0.56655
158280.0000    0.58495
158320.0000    0.47979
158360.0000    0.60298
158400.0000    0.37305
158440.0000    0.38046
158480.0000    0.53227
158520.0000    0.50899
158560.0000    0.55620
158600.0000    0.42129
158640.0000    0.29223
158680.0000    0.56967
158720.0000    0.62736
158760.0000    0.26270
158800.0000    0.42607
158840.0000    0.52873
158880.0000    0.43485
158920.0000    0.53680
158960.0000    0.58775
159000.0000    0.29393
159040.0000    0.46237
159080.0000    0.61191
159120.0000    0.41632
159160.0000    0.42983
159200.0000    0.13714
159240.0000    0.40275
159280.0000    0.50029
159320.0000    0.47281
159360.0000    0.69847
159400.0000    0.67226
159440.0000    0.56468
159480.0000    0.46956
159520.0000    0.42520
159560.0000    0.29110
159600.0000    0.39705
159640.0000    0.65403
159680.0000    0.52621
159720.0000    0.57462
159760.0000    0.41544
159800.0000    0.48915
159840.0000    0.56992
159880.0000    0.72995
159920.0000    0.66979
159960.0000    0.64135
160000.0000    0.78453
160040.0000    0.61187
160080.0000    0.53318
160120.0000    0.06331
160160.0000    0.37609
160200.0000    0.12340
160240.0000    0.32288
160280.0000    0.62539
160320.0000    0.36386
160360.0000    0.39036
160400.0000    0.51114
160440.0000    0.36121
160480.0000    0.39244
160520.0000    0.48665
160560.0000    0.37004
160600.0000    0.56145
160640.0000    0.30014
160680.0000    0.16909
160720.0000    0.25226
160760.0000    0.42300
160800.0000    0.34737
160840.0000    0.49284
160880.0000    0.46551
160920.0000    0.32507
160960.0000    0.38168
161000.0000    0.51601
161040.0000    0.46802
161080.0000    0.50662
161120.0000    0.39065
161160.0000    0.26485
161200.0000    0.27488
161240.0000    0.36255
161280.0000    0.36683
161320.0000    0.42887
161360.0000    0.54927
161400.0000    0.36496
161440.0000    0.27792
161480.0000    0.55298
161520.0000    0.35875
161560.0000    0.59112
161600.0000    0.42535
161640.0000    0.38079
161680.0000    0.47430
161720.0000    0.60575
161760.0000    0.42509
161800.0000    0.67576
161840.0000    0.58493
161880.0000    0.56215
161920.0000    0.45510
161960.0000    0.31932
162000.0000    0.48067
162040.0000    0.35538
162080.0000    0.51508
162120.0000    0.36000
162160.0000    0.48721
162200.0000    0.31470
162240.0000    0.51666
162280.0000    0.46524
162320.0000    0.51718
162360.0000    0.38523
162400.0000    0.58972
162440.0000    0.33878
162480.0000    0.28116
162520.0000    0.33685
162560.0000    0.44005
162600.0000    0.34234
162640.0000    0.29917
162680.0000    0.35860
162720.0000    0.22844
162760.0000    0.43171
162800.0000    0.34899
162840.0000    0.45500
162880.0000    0.52008
162920.0000    0.44129
162960.0000    0.40332
163000.0000    0.49869
163040.0000    0.40157
163080.0000    0.38901
163120.0000    0.60220
163160.0000    0.62024
163200.0000    0.61928
163240.0000    0.54926
163280.0000    0.47796
163320.0000    0.52761
163360.0000    0.32296
163400.0000    0.30693
163440.0000    0.60117
163480.0000    0.51319
163520.0000    0.38209
163560.0000    0.44631
163600.0000    0.41246
163640.0000    0.41397
163680.0000    0.36170
163720.0000    0.60099
163760.0000    0.48098
163800.0000    0.45847
163840.0000    0.53162
163880.0000    0.52754
163920.0000    0.38487
163960.0000    0.12607
164000.0000    0.41195
164040.0000    0.61203
164080.0000    0.53554
164120.0000    0.46731
164160.0000    0.59232
164200.0000    0.53770
164240.0000    0.20913
164280.0000    0.42140
164320.0000    0.52105
164360.0000    0.44790
164400.0000    0.27407
164440.0000    0.33674
164480.0000    0.42004
164520.0000    0.27590
164560.0000    0.13474
164600.0000   -0.14006
164640.0000    0.23878
164680.0000    0.09760
164720.0000    0.17596
164760.0000    0.28968
164800.0000    0.32167
164840.0000    0.28591
164880.0000    0.15785
164920.0000    0.18306
164960.0000    0.32822
165000.0000    0.12268
165040.0000    0.22072
165080.0000    0.18107
165120.0000    0.06162
165160.0000    0.35853
165200.0000    0.35738
165240.0000    0.42979
165280.0000    0.27912
165320.0000    0.53608
165360.0000    0.66798
165400.0000    0.61110
165440.0000    0.49127
165480.0000    0.58104
165520.0000    0.47418
165560.0000    0.31634
165600.0000    0.45777
165640.0000    0.37090
165680.0000    0.50114
165720.0000    0.63094
165760.0000    0.39882
165800.0000    0.49616
165840.0000    0.49533
165880.0000    0.42176
165920.0000    0.49207
165960.0000    0.64510
166000.0000    0.57875
166040.0000    0.63214
166080.0000    0.54557
166120.0000    0.69763
166160.0000    0.61197
166200.0000    0.41253
166240.0000    0.19300
166280.0000    0.53162
166320.0000    0.65459
166360.0000    0.58884
166400.0000    0.28130
166440.0000    0.31173
166480.0000    0.42801
166520.0000    0.57294
166560.0000    0.36375
166600.0000    0.55865
166640.0000    0.72047
166680.0000    0.65202
166720.0000    0.48452
166760.0000    0.46089
166800.0000    0.55563
166840.0000    0.46126
166880.0000    0.22593
166920.0000    0.37358
166960.0000    0.40181
167000.0000    0.45529
167040.0000    0.44388
167080.0000    0.33841
167120.0000    0.47935
167160.0000    0.20407
167200.0000    0.04317
167240.0000    0.13876
167280.0000    0.29444
167320.0000    0.14238
167360.0000    0.29163
167400.0000    0.35567
167440.0000    0.17089
167480.0000    0.42650
167520.0000    0.34771
167560.0000    0.21729
167600.0000    0.31686
167640.0000    0.44259
167680.0000    0.46571
167720.0000    0.51799
167760.0000    0.51732
167800.0000    0.49600
167840.0000    0.16579
167880.0000    0.39486
167920.0000    0.26745
167960.0000    0.26571
168000.0000    0.45284
168040.0000    0.28248
168080.0000    0.68378
168120.0000    0.62146
168160.0000    0.46752
168200.0000    0.46407
168240.0000    0.45428
168280.0000    0.30190
168320.0000    0.62474
168360.0000    0.56821
168400.0000    0.42203
168440.0000    0.63654
168480.0000    0.51341
168520.0000    0.51350
168560.0000    0.47045
168600.0000    0.57583
168640.0000    0.43005
168680.0000    0.02636
168720.0000    0.45544
168760.0000    0.20112
168800.0000    0.34261
168840.0000    0.47232
168880.0000    0.43392
168920.0000    0.33521
168960.0000    0.21343
169000.0000    0.37273
169040.0000    0.39493
169080.0000    0.29193
169120.0000    0.24203
169160.0000    0.34392
169200.0000    0.42114
169240.0000    0.33375
169280.0000    0.36612
169320.0000    0.17290
169360.0000    0.29089
169400.0000    0.51643
169440.0000    0.47829
169480.0000    0.63737
169520.0000    0.40884
169560.0000    0.55273
169600.0000    0.44921
169640.0000    0.67272
169680.0000    0.64778
169720.0000    0.65911
169760.0000    0.42564
169800.0000    0.71892
169840.0000    0.57295
169880.0000    0.56688
169920.0000    0.60692
169960.0000   -0.18318
170000.0000    0.35563
170040.0000    0.16648
170080.0000    0.15973
170120.0000    0.42167
170160.0000    0.36446
170200.0000    0.46139
170240.0000    0.49174
170280.0000    0.41336
170320.0000    0.55417
170360.0000    0.51301
170400.0000    0.55535
170440.0000    0.58785
170480.0000    0.57302
170520.0000    0.57210
170560.0000    0.51326
170600.0000    0.59716
170640.0000    0.50409
170680.0000    0.39027
170720.0000    0.64421
170760.0000    0.34775
170800.0000    0.45949
170840.0000    0.29456
170880.0000    0.49878
170920.0000    0.39074
170960.0000    0.56471
171000.0000    0.54193
171040.0000    0.46215
171080.0000    0.47125
171120.0000    0.33417
171160.0000    0.45372
171200.0000    0.71885
171240.0000    0.43218
171280.0000    0.49596
171320.0000    0.74914
171360.0000    0.33087
171400.0000    0.58798
171440.0000    0.44551
171480.0000    0.61546
171520.0000    0.67075
171560.0000    0.53799
171600.0000    0.59324
171640.0000    0.66498
171680.0000    0.67699
171720.0000    0.80556
171760.0000    0.73231
171800.0000    0.68200
171840.0000    0.55313
171880.0000    0.49425
171920.0000    0.59591
171960.0000    0.30498
172000.0000    0.33525
172040.0000    0.45928
172080.0000    0.30991
172120.0000    0.41554
172160.0000    0.50059
172200.0000    0.51412
172240.0000    0.39576
172280.0000    0.29118
172320.0000    0.60290
172360.0000    0.55206
172400.0000    0.59014
172440.0000    0.56394
172480.0000    0.43691
172520.0000    0.41387
172560.0000    0.37026
172600.0000    0.23935
172640.0000    0.39492
172680.0000    0.46186
172720.0000    0.31862
172760.0000    0.45290
172800.0000    0.37925
172840.0000    0.69840
172880.0000    0.54271
172920.0000    0.52233
172960.0000    0.53127
173000.0000    0.38420
173040.0000    0.36284
173080.0000    0.64173
173120.0000    0.56429
173160.0000    0.43606
173200.0000    0.29280
173240.0000    0.21538
173280.0000    0.46876
173320.0000    0.10560
173360.0000    0.49618
173400.0000    0.48067
173440.0000    0.63740
173480.0000    0.69539
173520.0000    0.41333
173560.0000    0.55558
173600.0000    0.53852
173640.0000    0.55845
173680.0000    0.68034
173720.0000    0.78113
173760.0000    0.59514
173800.0000    0.54018
173840.0000    0.51971
173880.0000    0.74881
173920.0000    0.47124
173960.0000    0.50860
174000.0000    0.39039
174040.0000    0.45288
174080.0000    0.50523
174120.0000    0.55987
174160.0000    0.48363
174200.0000    0.49243
174240.0000    0.33698
174280.0000    0.49823
174320.0000    0.51945
174360.0000    0.50173
174400.0000    0.58751
174440.0000    0.64755
174480.0000    0.47521
174520.0000    0.39741
174560.0000    0.30588
174600.0000    0.42984
174640.0000    0.38576
174680.0000    0.47066
174720.0000    0.48597
174760.0000    0.62814
174800.0000    0.70177
174840.0000    0.44472
174880.0000    0.69366
174920.0000    0.49999
174960.0000    0.54062
175000.0000    0.80286
175040.0000    0.60498
175080.0000    0.37572
175120.0000    0.54974
175160.0000    0.58191
175200.0000    0.56757
175240.0000    0.70534
175280.0000    0.50148
175320.0000    0.68573
175360.0000    0.45195
175400.0000    0.41786
175440.0000    0.38612
175480.0000    0.57119
175520.0000    0.34694
175560.0000    0.40238
175600.0000    0.27006
175640.0000    0.61055
175680.0000    0.49208
175720.0000    0.69444
175760.0000    0.58569
175800.0000    0.64533
175840.0000    0.64501
175880.0000    0.77691
175920.0000    0.58601
175960.0000    0.54342
176000.0000    0.65632
176040.0000    0.42216
176080.0000    0.47174
176120.0000    0.67542
176160.0000    0.40196
176200.0000    0.34597
176240.0000    0.68846
176280.0000    0.65037
176320.0000    0.58425
176360.0000    0.55041
176400.0000    0.60941
176440.0000    0.51840
176480.0000    0.35242
176520.0000    0.38343
176560.0000    0.44371
176600.0000    0.53475
176640.0000    0.36866
176680.0000    0.50842
176720.0000    0.72776
176760.0000    0.49313
176800.0000    0.54815
176840.0000    0.39645
176880.0000    0.40136
176920.0000    0.47159
176960.0000    0.38973
177000.0000    0.41821
177040.0000    0.47531
177080.0000    0.51535
177120.0000    0.69455
177160.0000    0.59971
177200.0000    0.62787
177240.0000    0.65412
177280.0000    0.66432
177320.0000    0.55428
177360.0000    0.53534
177400.0000    0.61216
177440.0000    0.47969
177480.0000    0.74590
177520.0000    0.52283
177560.0000    0.56286
177600.0000    0.57171
177640.0000    0.47905
177680.0000    0.40322
177720.0000    0.53661
177760.0000    0.63210
177800.0000    0.51969
177840.0000    0.56111
177880.0000    0.53441
177920.0000    0.48539
177960.0000    0.55845
178000.0000    0.62791
178040.0000    0.55368
178080.0000    0.60304
178120.0000    0.73004
178160.0000    0.64369
178200.0000    0.55252
178240.0000    0.44715
178280.0000    0.50016
178320.0000    0.45325
178360.0000    0.62694
178400.0000    0.60467
178440.0000    0.68144
178480.0000    0.24103
178520.0000    0.52124
178560.0000    0.49972
178600.0000    0.37282
178640.0000    0.31332
178680.0000    0.51123
178720.0000    0.38197
178760.0000    0.58329
178800.0000    0.60564
178840.0000    0.60256
178880.0000    0.65431
178920.0000    0.51557
178960.0000    0.51068
179000.0000    0.52020
179040.0000    0.39483
179080.0000    0.38572
179120.0000    0.40365
179160.0000    0.32313
179200.0000    0.37249
179240.0000    0.58184
179280.0000    0.40722
179320.0000    0.39011
179360.0000    0.60617
179400.0000    0.55560
179440.0000    0.60248
179480.0000    0.56066
179520.0000    0.42767
179560.0000    0.49084
179600.0000    0.34166
179640.0000    0.30629
179680.0000    0.23419
179720.0000    0.31471
179760.0000    0.40112
179800.0000    0.44599
179840.0000    0.37996
179880.0000    0.37845
179920.0000    0.56953
179960.0000    0.57082
180000.0000    0.57400
180040.0000    0.57118
180080.0000    0.41707
180120.0000    0.37412
180160.0000    0.47288
180200.0000    0.37120
180240.0000    0.29658
180280.0000    0.20717
180320.0000    0.72730
180360.0000    0.55090
180400.0000    0.69214
180440.0000    0.62743
180480.0000    0.62054
180520.0000    0.31272
180560.0000    0.61981
180600.0000    0.54591
180640.0000    0.53955
180680.0000    0.20464
180720.0000    0.27472
180760.0000    0.63068
180800.0000    0.34759
180840.0000    0.56352
180880.0000    0.46721
180920.0000    0.52417
180960.0000    0.36281
181000.0000    0.68561
181040.0000    0.59325
181080.0000    0.28230
181120.0000    0.47478
181160.0000    0.48745
181200.0000    0.40561
181240.0000    0.23661
181280.0000    0.34485
181320.0000    0.42216
181360.0000    0.39091
181400.0000    0.48180
181440.0000    0.40207
181480.0000    0.57114
181520.0000    0.54149
181560.0000    0.76910
181600.0000    0.69677
181640.0000    0.62238
181680.0000    0.61523
181720.0000    0.56892
181760.0000    0.42217
181800.0000    0.62500
181840.0000    0.62706
181880.0000    0.35544
181920.0000    0.50618
181960.0000    0.52118
182000.0000    0.56056
182040.0000    0.45783
182080.0000    0.44076
182120.0000    0.54615
182160.0000    0.61022
182200.0000    0.55722
182240.0000    0.55725
182280.0000    0.56215
182320.0000    0.69232
182360.0000    0.40502
182400.0000    0.50491
182440.0000    0.59526
182480.0000    0.49545
182520.0000    0.35015
182560.0000    0.47052
182600.0000    0.42477
182640.0000    0.42884
182680.0000    0.35485
182720.0000    0.38940
182760.0000    0.42437
182800.0000    0.44049
182840.0000    0.60707
182880.0000    0.45641
182920.0000    0.52574
182960.0000    0.68999
183000.0000    0.68591
183040.0000    0.68505
183080.0000    0.56244
183120.0000    0.44863
183160.0000    0.52701
183200.0000    0.46828
183240.0000    0.74576
183280.0000    0.58138
183320.0000    0.63097
183360.0000    0.59019
183400.0000    0.73765
183440.0000    0.51853
183480.0000    0.46772
183520.0000    0.47591
183560.0000    0.57744
183600.0000    0.30711
183640.0000    0.27945
183680.0000   -0.10588
183720.0000   -0.00253
183760.0000   -0.04834
183800.0000    0.03177
183840.0000   -0.04506
183880.0000    0.09076
183920.0000    0.38715
183960.0000    0.31609
184000.0000    0.12152
184040.0000    0.02946
184080.0000    0.24459
184120.0000    0.22364
184160.0000   -0.00013
184200.0000    0.18950
184240.0000    0.10696
184280.0000    0.06186
184320.0000    0.01102
184360.0000   -0.05436
184400.0000    0.12074
184440.0000    0.25487
184480.0000    0.11681
184520.0000    0.41728
184560.0000    0.10096
184600.0000    0.05353
184640.0000   -0.09141
184680.0000    0.15891
184720.0000    0.25267
184760.0000    0.19772
184800.0000    0.06153
184840.0000   -0.02287
184880.0000    0.08084
184920.0000    0.17245
184960.0000    0.15897
185000.0000    0.10332
185040.0000    0.31672
185080.0000    0.35070
185120.0000    0.05013
185160.0000    0.11853
185200.0000    0.04703
185240.0000    0.21962
185280.0000    0.37974
185320.0000    0.64224
185360.0000    0.44589
185400.0000    0.45698
185440.0000    0.28586
185480.0000    0.34352
185520.0000    0.49822
185560.0000    0.26267
185600.0000    0.31711
185640.0000    0.51257
185680.0000    0.46936
185720.0000    0.23823
185760.0000    0.12415
185800.0000    0.34147
185840.0000    0.41481
185880.0000    0.39786
185920.0000    0.37291
185960.0000    0.20734
186000.0000    0.07459
186040.0000    0.41396
186080.0000    0.42913
186120.0000   -0.01209
186160.0000    0.35030
186200.0000    0.36348
186240.0000    0.31812
186280.0000    0.19867
186320.0000    0.08364
186360.0000    0.17893
186400.0000    0.51234
186440.0000    0.38164
186480.0000    0.26853
186520.0000    0.23850
186560.0000    0.19334
186600.0000    0.44347
186640.0000    0.46451
186680.0000    0.31911
186720.0000    0.08721
186760.0000    0.27616
186800.0000    0.37344
186840.0000    0.42915
186880.0000    0.30758
186920.0000    0.28733
186960.0000    0.24484
187000.0000    0.38952
187040.0000    0.41768
187080.0000    0.17960
187120.0000    0.32864
187160.0000    0.33158
187200.0000    0.31867
187240.0000   -0.00836
187280.0000    0.22556
187320.0000    0.12521
187360.0000    0.21627
187400.0000    0.27100
187440.0000    0.46394
187480.0000    0.48002
187520.0000    0.46711
187560.0000    0.48839
187600.0000    0.66333
187640.0000    0.53384
187680.0000    0.52562
187720.0000    0.62998
187760.0000    0.76049
187800.0000    0.53587
187840.0000    0.42886
187880.0000    0.58469
187920.0000    0.34468
187960.0000    0.72609
188000.0000    0.44225
188040.0000    0.53097
188080.0000    0.10775
188120.0000    0.30732
188160.0000    0.69923
188200.0000    0.35072
188240.0000    0.34740
188280.0000    0.47178
188320.0000    0.27834
188360.0000    0.55753
188400.0000    0.64252
188440.0000    0.30652
188480.0000    0.52588
188520.0000    0.59524
188560.0000    0.37636
188600.0000    0.47637
188640.0000    0.47510
188680.0000    0.47779
188720.0000    0.36830
188760.0000    0.56823
188800.0000    0.64015
188840.0000    0.52268
188880.0000    0.33377
188920.0000    0.41111
188960.0000    0.48181
189000.0000    0.54938
189040.0000    0.49167
189080.0000    0.48733
189120.0000    0.47831
189160.0000    0.44039
189200.0000    0.53067
189240.0000    0.63639
189280.0000    0.48570
189320.0000    0.40761
189360.0000    0.66445
189400.0000    0.36663
189440.0000    0.15625
189480.0000    0.37454
189520.0000    0.45494
189560.0000    0.52319
189600.0000    0.40613
189640.0000    0.49994
189680.0000    0.39098
189720.0000    0.38869
189760.0000    0.45722
189800.0000    0.49520
189840.0000    0.26486
189880.0000    0.51842
189920.0000    0.53037
189960.0000    0.30355
190000.0000    0.69557
190040.0000    0.38539
190080.0000    0.62161
190120.0000    0.56815
190160.0000    0.43462
190200.0000    0.55351
190240.0000    0.31489
190280.0000    0.61140
190320.0000    0.30292
190360.0000    0.43387
190400.0000    0.43823
190440.0000    0.62020
190480.0000    0.49233
190520.0000    0.39234
190560.0000    0.35588
190600.0000    0.44100
190640.0000    0.60874
190680.0000    0.53458
190720.0000    0.41880
190760.0000    0.41701
190800.0000    0.27972
190840.0000    0.23900
190880.0000    0.56028
190920.0000    0.35804
190960.0000    0.59273
191000.0000    0.58837
191040.0000    0.63968
191080.0000    0.48788
191120.0000    0.43954
191160.0000    0.44634
191200.0000    0.53471
191240.0000    0.64075
191280.0000    0.36547
191320.0000    0.45582
191360.0000    0.42587
191400.0000    0.26974
191440.0000    0.41529
191480.0000    0.42872
191520.0000    0.30201
191560.0000    0.35275
191600.0000    0.46025
191640.0000    0.50142
191680.0000    0.48546
191720.0000    0.51480
191760.0000    0.69737
191800.0000    0.75310
191840.0000    0.50400
191880.0000    0.46000
191920.0000    0.65275
191960.0000    0.56901
192000.0000    0.48781
192040.0000    0.42398
192080.0000    0.59777
192120.0000    0.56234
192160.0000    0.36579
192200.0000    0.34494
192240.0000    0.41254
192280.0000    0.29541
192320.0000    0.36710
192360.0000    0.50292
192400.0000    0.13288
192440.0000    0.44413
192480.0000    0.34460
192520.0000    0.41912
192560.0000    0.21819
192600.0000    0.47213
192640.0000    0.57115
192680.0000    0.35109
192720.0000    0.55309
192760.0000    0.42725
192800.0000    0.43036
192840.0000    0.37784
192880.0000    0.15407
192920.0000    0.36255
192960.0000    0.40185
193000.0000    0.33332
193040.0000    0.39207
193080.0000    0.31109
193120.0000    0.34850
193160.0000    0.46868
193200.0000    0.27585
193240.0000    0.29503
193280.0000    0.29956
193320.0000    0.55221
193360.0000    0.29792
193400.0000    0.44837
193440.0000    0.41567
193480.0000    0.42092
193520.0000    0.31007
193560.0000    0.45117
193600.0000    0.29904
193640.0000    0.44575
193680.0000    0.61264
193720.0000    0.27011
193760.0000    0.54119
193800.0000    0.42175
193840.0000    0.43199
193880.0000    0.41341
193920.0000    0.57603
193960.0000    0.48794
194000.0000    0.42027
194040.0000    0.44037
194080.0000    0.47949
194120.0000    0.45540
194160.0000    0.53631
194200.0000    0.51251
194240.0000    0.31636
194280.0000    0.15005
194320.0000    0.38696
194360.0000    0.30140
194400.0000    0.32523
194440.0000    0.43216
194480.0000   -0.06400
194520.0000    0.37789
194560.0000    0.35872
194600.0000    0.25829
194640.0000    0.36721
194680.0000    0.25168
194720.0000    0.29910
194760.0000    0.44973
194800.0000    0.30208
194840.0000    0.21122
194880.0000    0.28779
194920.0000    0.24116
194960.0000    0.16724
195000.0000    0.52696
195040.0000    0.30716
195080.0000    0.47803
195120.0000    0.22175
195160.0000    0.29518
195200.0000    0.38504
195240.0000    0.18961
195280.0000    0.32026
195320.0000    0.36961
195360.0000    0.19537
195400.0000    0.36704
195440.0000    0.49265
195480.0000    0.27485
195520.0000    0.30048
195560.0000    0.36332
195600.0000    0.51429
195640.0000    0.42561
195680.0000    0.06546
195720.0000    0.20952
195760.0000    0.35224
195800.0000    0.24894
195840.0000    0.34406
195880.0000    0.28907
195920.0000    0.18653
195960.0000    0.30953
196000.0000    0.09759
196040.0000    0.25539
196080.0000    0.12830
196120.0000    0.14043
196160.0000    0.29208
196200.0000    0.03382
196240.0000    0.37159
196280.0000    0.19115
196320.0000    0.32819
196360.0000    0.10929
196400.0000    0.16154
196440.0000    0.14100
196480.0000    0.11782
196520.0000    0.41409
196560.0000    0.18168
196600.0000    0.25172
196640.0000    0.43484
196680.0000    0.42783
196720.0000    0.09570
196760.0000    0.33958
196800.0000    0.31697
196840.0000    0.32980
196880.0000    0.25817
196920.0000    0.08508
196960.0000    0.02456
197000.0000    0.23483
197040.0000    0.03567
197080.0000    0.21548
197120.0000    0.20033
197160.0000    0.16841
197200.0000    0.19381
197240.0000   -0.10229
197280.0000    0.21394
197320.0000    0.07939
197360.0000    0.35926
197400.0000    0.06759
197440.0000    0.14496
197480.0000    0.08775
197520.0000    0.18807
197560.0000    0.44135
197600.0000   -0.18802
197640.0000    0.04690
197680.0000   -0.54730
197720.0000   -0.20273
197760.0000    0.17981
197800.0000    0.24688
197840.0000    0.28353
197880.0000    0.00858
197920.0000    0.24912
197960.0000   -0.28064
198000.0000    0.34745
198040.0000    0.29365
198080.0000    0.13338
198120.0000    0.34388
198160.0000    0.09792
198200.0000    0.02749
198240.0000    0.26962
198280.0000    0.47422
198320.0000    0.45547
198360.0000    0.26939
198400.0000    0.18950
198440.0000    0.41565
198480.0000    0.28453
198520.0000    0.39451
198560.0000    0.26617
198600.0000    0.28559
198640.0000    0.40577
198680.0000    0.21822
198720.0000    0.28561
198760.0000    0.21865
198800.0000    0.16555
198840.0000    0.38169
198880.0000    0.19329
198920.0000    0.23994
198960.0000    0.34399
199000.0000    0.13094
199040.0000    0.42093
199080.0000    0.41167
199120.0000    0.41246
199160.0000    0.44601
199200.0000    0.30118
199240.0000    0.30120
199280.0000    0.18816
199320.0000    0.22274
199360.0000    0.31568
199400.0000    0.27585
199440.0000    0.44711
199480.0000    0.28656
199520.0000    0.28201
199560.0000    0.29432
199600.0000    0.29469
199640.0000    0.76109
199680.0000    0.49995
199720.0000    0.48444
199760.0000    0.51780
199800.0000    0.40335
199840.0000    0.40503
199880.0000    0.37504
199920.0000    0.32792
199960.0000    0.29529
200000.0000    0.29055
200040.0000    0.43378
200080.0000    0.41167
200120.0000    0.12280
200160.0000    0.45329
200200.0000    0.52488
200240.0000    0.25933
200280.0000    0.20520
200320.0000    0.56332
200360.0000    0.35390
200400.0000    0.34520
200440.0000    0.23722
200480.0000    0.53651
200520.0000    0.44797
200560.0000    0.27409
200600.0000    0.18072
200640.0000    0.33508
200680.0000    0.40937
200720.0000    0.27635
200760.0000    0.45316
200800.0000    0.46415
200840.0000    0.29064
200880.0000    0.39490
200920.0000    0.53348
200960.0000    0.17489
201000.0000    0.15055
201040.0000    0.36190
201080.0000    0.29074
201120.0000    0.29689
201160.0000    0.17316
201200.0000    0.25366
201240.0000    0.09672
201280.0000    0.14088
201320.0000    0.21624
201360.0000    0.20161
201400.0000    0.28366
201440.0000    0.27472
201480.0000    0.52165
201520.0000    0.37541
201560.0000    0.34856
201600.0000    0.06183
201640.0000    0.10671
201680.0000    0.25452
201720.0000    0.12133
201760.0000    0.36728
201800.0000    0.37671
201840.0000    0.42149
201880.0000    0.33171
201920.0000    0.51009
201960.0000    0.42865
202000.0000    0.22363
202040.0000    0.34560
202080.0000    0.39572
202120.0000    0.28453
202160.0000    0.17715
202200.0000    0.68673
202240.0000    0.28389
202280.0000    0.34033
202320.0000    0.41240
202360.0000    0.52652
202400.0000    0.31600
202440.0000    0.37476
202480.0000    0.52719
202520.0000    0.30677
202560.0000    0.36746
202600.0000    0.14260
202640.0000    0.48575
202680.0000    0.34198
202720.0000    0.37908
202760.0000    0.35759
202800.0000    0.32769
202840.0000    0.37361
202880.0000    0.47358
202920.0000    0.49455
202960.0000    0.50568
203000.0000    0.38552
203040.0000    0.44878
203080.0000    0.36704
203120.0000    0.50284
203160.0000    0.42986
203200.0000    0.48756
203240.0000    0.22154
203280.0000    0.35298
203320.0000    0.36275
203360.0000    0.34414
203400.0000    0.52414
203440.0000    0.41989
203480.0000    0.43571
203520.0000    0.31764
203560.0000    0.41328
203600.0000    0.42172
203640.0000    0.04750
203680.0000    0.25862
203720.0000    0.53994
203760.0000    0.23563
203800.0000    0.42070
203840.0000    0.15913
203880.0000    0.37489
203920.0000    0.35099
203960.0000    0.52048
204000.0000    0.28857
204040.0000    0.20477
204080.0000    0.14024
204120.0000    0.35661
204160.0000    0.30402
204200.0000   -0.05416
204240.0000    0.19364
204280.0000    0.36752
204320.0000    0.37099
204360.0000    0.36133
204400.0000    0.06211
204440.0000    0.08509
204480.0000    0.19171
204520.0000    0.04335
204560.0000    0.22538
204600.0000    0.33346
204640.0000    0.24154
204680.0000    0.14706
204720.0000    0.28066
204760.0000    0.15436
204800.0000    0.22319
204840.0000    0.45752
204880.0000    0.18978
204920.0000    0.08361
204960.0000    0.12872
205000.0000    0.16037
205040.0000    0.34758
205080.0000    0.21939
205120.0000    0.27353
205160.0000    0.11848
205200.0000    0.21477
205240.0000    0.18527
205280.0000    0.16734
205320.0000    0.37453
205360.0000    0.12908
205400.0000    0.24627
205440.0000    0.22841
205480.0000    0.09813
205520.0000   -0.10060
205560.0000    0.18510
205600.0000    0.41672
205640.0000    0.15296
205680.0000    0.03415
205720.0000    0.17638
205760.0000    0.10334
205800.0000    0.18250
205840.0000    0.14925
205880.0000    0.24932
205920.0000    0.39080
205960.0000    0.26577
206000.0000    0.28849
206040.0000    0.17781
206080.0000    0.28982
206120.0000    0.03198
206160.0000    0.15392
206200.0000    0.31262
206240.0000    0.17710
206280.0000    0.25906
206320.0000    0.51212
206360.0000    0.26936
206400.0000    0.41893
206440.0000    0.53396
206480.0000    0.43841
206520.0000    0.37260
206560.0000    0.20389
206600.0000    0.05925
206640.0000    0.40313
206680.0000    0.39699
206720.0000    0.21351
206760.0000    0.18865
206800.0000    0.58359
206840.0000    0.17679
206880.0000    0.03553
206920.0000    0.27259
206960.0000    0.26365
207000.0000    0.23218
207040.0000    0.25681
207080.0000    0.60120
207120.0000    0.30868
207160.0000    0.44833
207200.0000    0.24459
207240.0000    0.51481
207280.0000    0.28822
207320.0000    0.22914
207360.0000    0.51402
207400.0000    0.17461
207440.0000    0.22792
207480.0000    0.14140
207520.0000    0.15765
207560.0000    0.24543
207600.0000    0.36806
207640.0000    0.00244
207680.0000    0.01647
207720.0000    0.39826
207760.0000    0.29887
207800.0000    0.07755
207840.0000    0.21392
207880.0000    0.27444
207920.0000    0.42805
207960.0000    0.15583
208000.0000    0.26491
208040.0000    0.13530
208080.0000    0.18927
208120.0000    0.33637
208160.0000    0.28672
208200.0000    0.30486
208240.0000    0.22557
208280.0000    0.32164
208320.0000    0.39480
208360.0000    0.37018
208400.0000    0.29189
208440.0000    0.24511
208480.0000    0.39448
208520.0000    0.36139
208560.0000    0.13505
208600.0000    0.15957
208640.0000    0.44523
208680.0000    0.71714
208720.0000    0.43412
208760.0000    0.27739
208800.0000    0.22471
208840.0000    0.24710
208880.0000    0.16407
208920.0000   -0.01857
208960.0000    0.05884
209000.0000    0.29303
209040.0000    0.34134
209080.0000    0.24436
209120.0000   -0.02852
209160.0000    0.14515
209200.0000    0.25804
209240.0000    0.01620
209280.0000    0.08959
209320.0000    0.12329
209360.0000   -0.18409
209400.0000   -0.03944
209440.0000   -0.03567
209480.0000   -0.36680
209520.0000    0.22739
209560.0000   -0.00006
209600.0000   -0.09212
209640.0000    0.19070
209680.0000    0.13641
209720.0000    0.08529
209760.0000   -0.11211
209800.0000   -0.04499
209840.0000    0.03000
209880.0000   -0.07138
209920.0000   -0.09522
209960.0000   -0.17705
210000.0000    0.07395
210040.0000    0.01005
210080.0000   -0.04791
210120.0000   -0.20434
210160.0000    0.14137
210200.0000   -0.24421
210240.0000   -0.17242
210280.0000   -0.12164
210320.0000    0.04091
210360.0000   -0.08750
210400.0000   -0.10497
210440.0000    0.10585
210480.0000    0.19994
210520.0000    0.22892
210560.0000    0.33782
210600.0000    0.38956
210640.0000    0.39958
210680.0000    0.27363
210720.0000    0.37463
210760.0000    0.28049
210800.0000    0.23835
210840.0000    0.42845
210880.0000    0.15157
210920.0000    0.25187
210960.0000    0.45270
211000.0000    0.18493
211040.0000    0.20550
211080.0000   -0.07946
211120.0000   -0.20102
211160.0000    0.32114
211200.0000    0.36845
211240.0000    0.29193
211280.0000    0.35457
211320.0000    0.07624
211360.0000    0.13039
211400.0000    0.26594
211440.0000    0.19347
211480.0000    0.29790
211520.0000    0.29006
211560.0000    0.02028
211600.0000    0.38128
211640.0000    0.12918
211680.0000    0.10777
211720.0000   -0.00030
211760.0000   -0.23084
211800.0000   -0.32292
211840.0000   -0.10906
211880.0000   -0.03343
211920.0000    0.00619
211960.0000   -0.20480
212000.0000   -0.53155
212040.0000   -0.36545
212080.0000   -0.30286
212120.0000   -0.33583
212160.0000   -0.39412
212200.0000   -0.49411
212240.0000   -0.83151
212280.0000   -0.81641
212320.0000   -1.04249
212360.0000   -0.57779
212400.0000   -0.73941
212440.0000   -0.81428
212480.0000   -0.68983
212520.0000   -0.51287
212560.0000   -0.70541
212600.0000   -0.54741
212640.0000   -0.54134
212680.0000   -0.49901
212720.0000   -0.48643
212760.0000   -0.35251
212800.0000   -0.40046
212840.0000   -0.15172
212880.0000   -0.16470
212920.0000   -0.28750
212960.0000   -0.41793
213000.0000   -0.36097
213040.0000   -0.70019
213080.0000   -0.20514
213120.0000   -0.08404
213160.0000   -0.28603
213200.0000   -0.66340
213240.0000   -0.57169
213280.0000   -0.43151
213320.0000    0.10560
213360.0000   -0.23159
213400.0000   -0.18986
213440.0000   -0.11167
213480.0000   -0.21779
213520.0000   -0.04605
213560.0000   -0.04954
213600.0000    0.18587
213640.0000    0.38098
213680.0000    0.45337
213720.0000    0.37955
213760.0000    0.26980
213800.0000    0.45658
213840.0000    0.46832
213880.0000    0.26840
213920.0000    0.36842
213960.0000    0.01204
214000.0000    0.09922
214040.0000    0.42034
214080.0000    0.31083
214120.0000    0.41055
214160.0000    0.42634
214200.0000    0.49474
214240.0000    0.27637
214280.0000    0.22976
214320.0000    0.45214
214360.0000    0.24729
214400.0000    0.35266
214440.0000    0.33814
214480.0000    0.32460
214520.0000    0.45332
214560.0000    0.31767
214600.0000    0.35306
214640.0000    0.13907
214680.0000    0.35609
214720.0000    0.37515
214760.0000    0.29950
214800.0000    0.37649
214840.0000    0.26026
214880.0000    0.23183
214920.0000    0.18367
214960.0000    0.24295
215000.0000    0.42759
215040.0000    0.18723
215080.0000    0.39252
215120.0000    0.34144
215160.0000   -0.09130
215200.0000    0.18964
215240.0000   -0.20016
215280.0000   -0.01275
215320.0000   -0.31354
215360.0000   -0.51095
215400.0000   -0.00929
215440.0000   -0.41985
215480.0000   -0.38871
215520.0000   -0.19486
215560.0000    0.04820
215600.0000   -0.07587
215640.0000   -0.31539
215680.0000   -0.21322
215720.0000   -0.29971
215760.0000   -0.35683
215800.0000   -0.43784
215840.0000   -0.78740
215880.0000   -0.74905
215920.0000   -0.12766
215960.0000   -0.51757
216000.0000   -0.42491
216040.0000   -0.11457
216080.0000   -0.22078
216120.0000   -0.11605
216160.0000   -0.56223
216200.0000   -0.15108
216240.0000   -0.35833
216280.0000   -0.34606
216320.0000   -0.30520
216360.0000   -0.49603
216400.0000   -0.30419
216440.0000   -0.08556
216480.0000   -0.56138
216520.0000   -0.41829
216560.0000   -0.35884
216600.0000   -0.23621
216640.0000   -0.56337
216680.0000   -0.48099
216720.0000   -0.38450
216760.0000   -0.36812
216800.0000   -0.72252
216840.0000   -0.45363
216880.0000   -0.38872
216920.0000   -0.77120
216960.0000   -0.49471
217000.0000   -0.31669
217040.0000   -0.29029
217080.0000   -0.38608
217120.0000   -0.29966
217160.0000   -0.26064
217200.0000   -0.33456
217240.0000   -0.30310
217280.0000   -0.38567
217320.0000   -0.00237
217360.0000   -0.39810
217400.0000   -0.39034
217440.0000   -0.18096
217480.0000   -0.24597
217520.0000   -0.48390
217560.0000   -0.18737
217600.0000   -0.07389
217640.0000   -0.43498
217680.0000   -0.51393
217720.0000   -0.16177
217760.0000   -0.62958
217800.0000   -0.73741
217840.0000   -0.61958
217880.0000   -0.87042
217920.0000   -0.62237
217960.0000   -0.33572
218000.0000   -0.26308
218040.0000   -0.46944
218080.0000   -0.47140
218120.0000   -0.71662
218160.0000   -0.45441
218200.0000   -0.39334
218240.0000   -0.43514
218280.0000   -0.23420
218320.0000   -0.17681
218360.0000   -0.15834
218400.0000   -0.64227
218440.0000   -0.49887
218480.0000   -0.39714
218520.0000   -0.55541
218560.0000   -0.80744
218600.0000   -0.43893
218640.0000   -0.45269
218680.0000   -0.48491
218720.0000   -0.50053
218760.0000   -0.59551
218800.0000   -0.59784
218840.0000   -0.32881
218880.0000   -0.13590
218920.0000   -0.20657
218960.0000   -0.31001
219000.0000   -0.16295
219040.0000   -0.14442
219080.0000   -0.21458
219120.0000   -0.17351
219160.0000    0.16588
219200.0000   -0.04494
219240.0000   -0.30990
219280.0000    0.05590
219320.0000   -0.17575
219360.0000   -0.38506
219400.0000   -0.24374
219440.0000   -0.27366
219480.0000   -0.46049
219520.0000   -0.42538
219560.0000   -0.11906
219600.0000   -0.33549
219640.0000   -0.26175
219680.0000   -0.22164
219720.0000   -0.37305
219760.0000   -0.28139
219800.0000   -0.42658
219840.0000   -0.09804
219880.0000   -0.39955
219920.0000   -0.45017
219960.0000   -0.32912
220000.0000   -0.63820
220040.0000   -0.70310
220080.0000   -0.89757
220120.0000   -0.77484
220160.0000   -0.49962
220200.0000   -0.71415
220240.0000   -0.70390
220280.0000   -0.53178
220320.0000   -0.77128
220360.0000   -0.71817
220400.0000   -0.85617
220440.0000   -0.80573
220480.0000   -0.69452
220520.0000   -0.88378
220560.0000   -0.76571
220600.0000   -0.64477
220640.0000   -0.73394
220680.0000   -0.61492
220720.0000   -0.64933
220760.0000   -0.23392
220800.0000   -0.63686
220840.0000   -0.57443
220880.0000   -0.78303
220920.0000   -0.61402
220960.0000   -0.67096
221000.0000   -0.80388
221040.0000   -0.90813
221080.0000   -0.68855
221120.0000   -0.54724
221160.0000   -0.71116
221200.0000   -0.54110
221240.0000   -0.64930
221280.0000   -0.83821
221320.0000   -0.74831
221360.0000   -0.39663
221400.0000   -0.69849
221440.0000   -0.63023
221480.0000   -0.65604
221520.0000   -0.71767
221560.0000   -0.68745
221600.0000   -0.65995
221640.0000   -0.69520
221680.0000   -0.78978
221720.0000   -0.80322
221760.0000   -0.65808
221800.0000   -0.66585
221840.0000   -0.53374
221880.0000   -0.79625
221920.0000   -0.47746
221960.0000   -0.71609
222000.0000   -0.75065
222040.0000   -0.68947
222080.0000   -0.58911
222120.0000   -0.74671
222160.0000   -0.78941
222200.0000   -0.85806
222240.0000   -0.69338
222280.0000   -0.71326
222320.0000   -0.47894
222360.0000   -0.17899
222400.0000   -0.06403
222440.0000   -0.55037
222480.0000   -0.59252
222520.0000   -0.73436
222560.0000   -0.36146
222600.0000   -0.34990
222640.0000   -0.14213
222680.0000   -0.18002
222720.0000   -0.43513
222760.0000   -0.77316
222800.0000   -0.69390
222840.0000   -0.62470
222880.0000   -0.41734
222920.0000   -0.44939
222960.0000   -0.65424
223000.0000   -0.56067
223040.0000   -0.58637
223080.0000   -0.43130
223120.0000   -0.44590
223160.0000   -0.14200
223200.0000   -0.15524
223240.0000   -0.42279
223280.0000   -0.77419
223320.0000    0.00823
223360.0000   -0.54687
223400.0000   -0.60265
223440.0000   -0.33964
223480.0000   -0.58176
223520.0000   -0.29225
223560.0000   -0.17536
223600.0000   -0.46613
223640.0000   -0.17075
223680.0000   -0.07953
223720.0000    0.22434
223760.0000    0.14731
223800.0000    0.52124
223840.0000    0.20947
223880.0000    0.18833
223920.0000    0.39110
223960.0000    0.33047
224000.0000    0.20196
224040.0000    0.53177
224080.0000    0.60430
224120.0000    0.32945
224160.0000    0.17316
224200.0000    0.22617
224240.0000    0.24114
224280.0000    0.40171
224320.0000    0.45867
224360.0000    0.26533
224400.0000    0.34790
224440.0000    0.40153
224480.0000    0.62500
224520.0000    0.36938
224560.0000    0.59484
224600.0000    0.31553
224640.0000    0.57300
224680.0000    0.22041
224720.0000   -0.19510
224760.0000   -0.32105
224800.0000   -0.10770
224840.0000   -0.12096
224880.0000   -0.22138
224920.0000   -0.38607
224960.0000   -0.32697
225000.0000   -0.29850
225040.0000   -0.15328
225080.0000   -0.18091
225120.0000   -0.20393
225160.0000   -0.19158
225200.0000   -0.21785
225240.0000   -0.36698
225280.0000   -0.39853
225320.0000   -0.75531
225360.0000   -0.56026
225400.0000   -0.81158
225440.0000   -0.34971
225480.0000   -0.42365
225520.0000   -0.75639
225560.0000   -0.39776
225600.0000   -0.73157
225640.0000   -0.44659
225680.0000   -0.39221
225720.0000   -0.52712
225760.0000   -0.68689
225800.0000   -0.26113
225840.0000   -0.58102
225880.0000   -0.50088
225920.0000   -0.57544
225960.0000   -0.53184
226000.0000   -0.83685
226040.0000   -0.70537
226080.0000   -0.51917
226120.0000   -0.17138
226160.0000   -0.24967
226200.0000   -0.38400
226240.0000   -0.21917
226280.0000   -0.49198
226320.0000   -0.83630
226360.0000   -0.78747
226400.0000   -0.30320
226440.0000   -0.48512
226480.0000   -0.81965
226520.0000   -0.52926
226560.0000   -0.40971
226600.0000   -0.64193
226640.0000   -0.65466
226680.0000   -0.32060
226720.0000   -0.32976
226760.0000   -0.28150
226800.0000   -0.70744
226840.0000   -0.67333
226880.0000   -0.65364
226920.0000   -0.45183
226960.0000   -0.20959
227000.0000   -0.43227
227040.0000   -0.36059
227080.0000   -0.26496
227120.0000   -0.54576
227160.0000   -0.49620
227200.0000   -0.64838
227240.0000   -0.37342
227280.0000   -0.25428
227320.0000   -0.62520
227360.0000   -0.46992
227400.0000   -0.38056
227440.0000   -0.38950
227480.0000   -0.74923
227520.0000   -0.98971
227560.0000   -0.70662
227600.0000   -0.89640
227640.0000   -1.26673
227680.0000   -1.09906
227720.0000   -0.78954
227760.0000   -0.70838
227800.0000   -0.52565
227840.0000   -0.71620
227880.0000   -0.67651
227920.0000   -0.64610
227960.0000   -0.74323
228000.0000   -0.70695
228040.0000   -0.52844
228080.0000   -0.45228
228120.0000   -0.53896
228160.0000   -0.62506
228200.0000   -0.65130
228240.0000   -0.64448
228280.0000   -0.64252
228320.0000   -0.63823
228360.0000   -0.52242
228400.0000   -0.72286
228440.0000   -0.40695
228480.0000   -0.45127
228520.0000   -0.83953
228560.0000   -0.59844
228600.0000   -0.83484
228640.0000   -0.79311
228680.0000   -0.50340
228720.0000   -0.43594
228760.0000   -0.64170
228800.0000   -0.55064
228840.0000   -0.67550
228880.0000   -0.43531
228920.0000   -0.71645
228960.0000   -0.54003
229000.0000   -0.74318
229040.0000   -0.52087
229080.0000   -0.54159
229120.0000   -0.50320
229160.0000   -0.54048
229200.0000   -0.37482
229240.0000   -0.43095
229280.0000   -0.40669
229320.0000   -0.54352
229360.0000   -0.18945
229400.0000   -0.50851
229440.0000   -0.50201
229480.0000   -0.61529
229520.0000   -0.64199
229560.0000   -0.23856
229600.0000   -0.29798
229640.0000   -0.79292
229680.0000   -0.74469
229720.0000   -0.50036
229760.0000   -0.52578
229800.0000   -0.69207
229840.0000   -0.59921
229880.0000   -0.52358
229920.0000   -0.63864
229960.0000   -0.58775
230000.0000   -0.70126
230040.0000   -0.38529
230080.0000   -0.50693
230120.0000   -0.77129
230160.0000   -0.49373
230200.0000   -0.38998
230240.0000   -0.17370
230280.0000   -0.24275
230320.0000   -0.67140
230360.0000   -0.37268
230400.0000   -0.48929
230440.0000   -0.51758
230480.0000   -0.68828
230520.0000   -0.39993
230560.0000   -0.80646
230600.0000   -0.51977
230640.0000   -1.01281
230680.0000   -0.34599
230720.0000   -0.19296
230760.0000   -0.61685
230800.0000   -0.86249
230840.0000   -0.67979
230880.0000   -0.50669
230920.0000   -0.61113
230960.0000   -0.70134
231000.0000   -0.74890
231040.0000   -0.56708
231080.0000   -0.69032
231120.0000   -0.70626
231160.0000   -0.94676
231200.0000   -0.65065
231240.0000   -0.53006
231280.0000   -0.52593
231320.0000   -0.42661
231360.0000   -0.72847
231400.0000   -0.78889
231440.0000   -0.67853
231480.0000   -0.72525
231520.0000   -0.68543
231560.0000   -0.54292
231600.0000   -0.67458
231640.0000   -0.60471
231680.0000   -0.45598
231720.0000   -0.44580
231760.0000   -0.42366
231800.0000   -0.42269
231840.0000   -0.55529
231880.0000   -0.64210
231920.0000   -0.66809
231960.0000   -1.03450
232000.0000   -0.72857
232040.0000   -0.79994
232080.0000   -0.93380
232120.0000   -0.77416
232160.0000   -0.76854
232200.0000   -0.46647
232240.0000   -0.44875
232280.0000   -0.83676
232320.0000   -0.85796
232360.0000   -0.64267
232400.0000   -0.83632
232440.0000   -0.66931
232480.0000   -0.64695
232520.0000   -0.54638
232560.0000   -0.48638
232600.0000   -0.66243
232640.0000   -0.16783
232680.0000   -0.47208
232720.0000   -0.81285
232760.0000   -0.91116
232800.0000   -0.46243
232840.0000   -0.55399
232880.0000   -0.81343
232920.0000   -0.59293
232960.0000   -0.55698
233000.0000   -0.78973
233040.0000   -0.69891
233080.0000   -0.52898
233120.0000   -0.58433
233160.0000   -0.48533
233200.0000   -0.93826
233240.0000   -0.58036
233280.0000   -0.82163
233320.0000   -0.46088
233360.0000   -0.68970
233400.0000   -0.82384
233440.0000   -0.62578
233480.0000   -0.61015
233520.0000   -0.76430
233560.0000   -0.60047
233600.0000   -0.79119
233640.0000   -0.43130
233680.0000   -0.43670
233720.0000   -0.51545
233760.0000   -0.46008
233800.0000   -0.60559
233840.0000   -0.36462
233880.0000   -0.45557
233920.0000   -0.47313
233960.0000   -0.26735
234000.0000   -0.33132
234040.0000   -0.68783
234080.0000   -0.43183
234120.0000   -0.45777
234160.0000   -0.44059
234200.0000   -0.44909
234240.0000   -0.54668
234280.0000   -0.40130
234320.0000   -0.43835
234360.0000   -0.49635
234400.0000   -0.43772
234440.0000   -0.42176
234480.0000   -0.30890
234520.0000   -0.23532
234560.0000   -0.17826
234600.0000   -0.35537
234640.0000   -0.23894
234680.0000   -0.26232
234720.0000   -0.15968
234760.0000   -0.37300
234800.0000   -0.15311
234840.0000   -0.23004
234880.0000   -0.16918
234920.0000   -0.23607
234960.0000   -0.01098
235000.0000    0.01986
235040.0000   -0.23694
235080.0000   -0.50194
235120.0000   -0.32082
235160.0000   -0.32842
235200.0000   -0.43783
235240.0000   -0.51942
235280.0000   -0.51929
235320.0000   -0.53650
235360.0000   -0.27780
235400.0000   -0.38447
235440.0000   -0.30127
235480.0000   -0.74686
235520.0000   -0.34290
235560.0000   -0.38174
235600.0000   -0.16453
235640.0000   -0.26298
235680.0000   -0.64445
235720.0000   -0.34492
235760.0000   -0.26281
235800.0000   -0.34765
235840.0000   -0.48283
235880.0000   -0.71697
235920.0000   -0.53341
235960.0000   -0.46919
236000.0000   -0.37939
236040.0000   -0.52611
236080.0000   -0.38428
236120.0000   -0.62659
236160.0000   -0.42198
236200.0000   -0.62537
236240.0000   -0.41109
236280.0000   -0.51591
236320.0000    0.16915
236360.0000   -0.06712
236400.0000   -0.15321
236440.0000   -0.39561
236480.0000   -0.09842
236520.0000   -0.12468
236560.0000    0.00525
236600.0000    0.32316
236640.0000    0.37364
236680.0000    0.41199
236720.0000    0.27862
236760.0000    0.06379
236800.0000    0.28986
236840.0000    0.20183
236880.0000    0.29730
236920.0000    0.14240
236960.0000    0.25757
237000.0000    0.19511
237040.0000    0.32798
237080.0000    0.05766
237120.0000    0.23530
237160.0000    0.08407
237200.0000    0.18970
237240.0000    0.19942
237280.0000    0.15394
237320.0000    0.04098
237360.0000   -0.09484
237400.0000    0.24235
237440.0000    0.15063
237480.0000    0.28466
237520.0000    0.21717
237560.0000    0.39752
237600.0000    0.14740
237640.0000    0.24643
237680.0000    0.07514
237720.0000   -0.06007
237760.0000    0.29547
237800.0000    0.24906
237840.0000    0.33671
237880.0000    0.25711
237920.0000    0.20266
237960.0000    0.25251
238000.0000    0.02945
238040.0000    0.00698
238080.0000   -0.25078
238120.0000    0.53144
238160.0000    0.14154
238200.0000    0.39234
238240.0000    0.18830
238280.0000    0.24961
238320.0000    0.21957
238360.0000    0.39586
238400.0000    0.55203
238440.0000    0.44881
238480.0000    0.50658
238520.0000    0.12827
238560.0000    0.30389
238600.0000    0.10201
238640.0000    0.34171
238680.0000    0.31455
238720.0000    0.05385
238760.0000    0.09926
238800.0000    0.39273
238840.0000    0.34703
238880.0000    0.14357
238920.0000    0.29636
238960.0000    0.37436
239000.0000   -0.10660
239040.0000    0.10895
239080.0000    0.29594
239120.0000    0.29594
239160.0000    0.26820
239200.0000    0.27587
239240.0000    0.44850
239280.0000    0.27431
239320.0000    0.22122
239360.0000    0.43385
239400.0000    0.42289
239440.0000    0.29297
239480.0000    0.27785
239520.0000    0.44741
239560.0000    0.36227
239600.0000    0.18017
239640.0000    0.16467
239680.0000    0.43881
239720.0000    0.23783
239760.0000    0.13170
239800.0000    0.09172
239840.0000    0.17004
239880.0000    0.27544
239920.0000    0.12310
239960.0000    0.32536
240000.0000    0.19450
240040.0000    0.38369
240080.0000    0.25378
240120.0000    0.43539
240160.0000    0.60817
240200.0000    0.49333
240240.0000    0.36664
240280.0000    0.33595
240320.0000    0.39653
240360.0000    0.41161
240400.0000    0.44150
240440.0000    0.27633
240480.0000    0.45568
240520.0000    0.28178
240560.0000    0.42642
240600.0000    0.60686
240640.0000    0.47438
240680.0000    0.28904
240720.0000    0.38729
240760.0000    0.25081
240800.0000    0.35608
240840.0000    0.53854
240880.0000    0.34550
240920.0000    0.26667
240960.0000    0.52046
241000.0000    0.31818
241040.0000    0.29137
241080.0000    0.27318
241120.0000    0.32088
241160.0000    0.32942
241200.0000    0.34518
241240.0000    0.35327
241280.0000    0.60738
241320.0000    0.42221
241360.0000    0.44167
241400.0000    0.40485
241440.0000    0.49803
241480.0000    0.55494
241520.0000    0.60044
241560.0000    0.45960
241600.0000    0.33029
241640.0000    0.50373
241680.0000    0.49436
241720.0000    0.09213
241760.0000    0.13456
241800.0000    0.33502
241840.0000    0.13728
241880.0000    0.29542
241920.0000    0.17101
241960.0000    0.50722
242000.0000    0.43058
242040.0000    0.41616
242080.0000    0.48123
242120.0000    0.19343
242160.0000    0.29426
242200.0000    0.07533
242240.0000    0.48330
242280.0000    0.36184
242320.0000    0.54083
242360.0000    0.34967
242400.0000    0.58484
242440.0000    0.44334
242480.0000    0.38104
242520.0000    0.26030
242560.0000    0.28371
242600.0000    0.32993
242640.0000    0.22563
242680.0000    0.61661
242720.0000    0.32786
242760.0000    0.17496
242800.0000    0.50060
242840.0000    0.30749
242880.0000    0.34451
242920.0000    0.28997
242960.0000    0.26588
243000.0000    0.34915
243040.0000    0.57055
243080.0000    0.29305
243120.0000    0.65636
243160.0000    0.46629
243200.0000    0.37774
243240.0000    0.46138
243280.0000    0.48870
243320.0000    0.40109
243360.0000    0.40616
243400.0000    0.52405
243440.0000    0.30962
243480.0000    0.39896
243520.0000    0.45180
243560.0000    0.44092
243600.0000    0.43936
243640.0000    0.37762
243680.0000    0.34708
243720.0000    0.27296
243760.0000    0.15699
243800.0000    0.35355
243840.0000    0.52164
243880.0000    0.41842
243920.0000    0.36547
243960.0000    0.04605
244000.0000    0.42614
244040.0000    0.37446
244080.0000    0.25401
244120.0000    0.32894
244160.0000    0.22775
244200.0000    0.12974
244240.0000    0.32244
244280.0000    0.38433
244320.0000    0.29335
244360.0000    0.57855
244400.0000    0.41462
244440.0000    0.36378
244480.0000    0.34496
244520.0000    0.28844
244560.0000    0.44835
244600.0000    0.32864
244640.0000    0.17612
244680.0000   -0.03293
244720.0000   -0.25426
244760.0000    0.08737
244800.0000    0.35234
244840.0000   -0.17788
244880.0000   -0.18069
244920.0000   -0.12476
244960.0000    0.10437
245000.0000   -0.37881
245040.0000    0.07162
245080.0000    0.10183
245120.0000   -0.27611
245160.0000   -0.21081
245200.0000   -0.02372
245240.0000    0.07432
245280.0000   -0.07621
245320.0000    0.02754
245360.0000   -0.00394
245400.0000   -0.07147
245440.0000   -0.02057
245480.0000    0.24121
245520.0000   -0.05118
245560.0000   -0.10581
245600.0000   -0.21323
245640.0000   -0.30143
245680.0000   -0.12077
245720.0000   -0.17187
245760.0000   -0.15417
245800.0000   -0.13002
245840.0000   -0.38813
245880.0000   -0.52559
245920.0000   -0.08136
245960.0000    0.02356
246000.0000   -0.14477
246040.0000   -0.09112
246080.0000   -0.00938
246120.0000   -0.36757
246160.0000   -0.16764
246200.0000   -0.11499
246240.0000    0.17952
246280.0000   -0.43216
246320.0000   -0.19624
246360.0000   -0.21734
246400.0000   -0.32004
246440.0000   -0.46199
246480.0000   -0.52336
246520.0000   -0.33879
246560.0000   -0.16669
246600.0000   -0.44925
246640.0000   -0.09969
246680.0000   -0.26341
246720.0000   -0.27551
246760.0000   -0.30973
246800.0000   -0.18547
246840.0000   -0.14258
246880.0000   -0.60385
246920.0000   -0.47966
246960.0000   -0.34823
247000.0000   -0.73867
247040.0000   -0.76806
247080.0000   -0.54891
247120.0000   -0.35191
247160.0000   -0.35576
247200.0000   -0.02725
247240.0000   -0.39520
247280.0000   -0.44193
247320.0000   -0.24442
247360.0000    0.12646
247400.0000   -0.14983
247440.0000   -0.64029
247480.0000   -0.51331
247520.0000   -0.40066
247560.0000   -0.19157
247600.0000   -0.27384
247640.0000   -0.69218
247680.0000   -0.97594
247720.0000   -0.56628
247760.0000   -0.24211
247800.0000   -0.12370
247840.0000    0.04466
247880.0000   -0.06790
247920.0000   -0.12898
247960.0000   -0.23504
248000.0000   -0.42378
248040.0000   -0.39279
248080.0000   -0.36105
248120.0000   -0.76142
248160.0000   -0.53400
248200.0000   -0.79688
248240.0000   -0.67693
248280.0000   -0.29677
248320.0000   -0.82097
248360.0000   -0.69815
248400.0000   -0.77970
248440.0000   -0.73403
248480.0000   -0.82969
248520.0000   -0.71322
248560.0000   -0.82525
248600.0000   -1.18195
248640.0000   -0.88172
248680.0000   -0.83157
248720.0000   -0.79940
248760.0000   -0.72123
248800.0000   -0.69050
248840.0000   -0.78467
248880.0000   -0.63296
248920.0000   -0.91132
248960.0000   -0.59449
249000.0000   -0.41139
249040.0000   -0.61244
249080.0000   -0.77299
249120.0000   -0.80124
249160.0000   -0.80063
249200.0000   -0.72018
249240.0000   -0.56283
249280.0000   -0.79684
249320.0000   -0.60094
249360.0000   -0.76676
249400.0000   -0.57977
249440.0000   -0.69975
249480.0000   -0.28952
249520.0000   -0.21481
249560.0000   -0.10682
249600.0000   -0.21388
249640.0000    0.09807
249680.0000   -0.41099
249720.0000   -0.47822
249760.0000   -1.21149
249800.0000   -0.53991
249840.0000   -0.73788
249880.0000   -0.60852
249920.0000   -0.37989
249960.0000   -0.59935
250000.0000   -0.81350
250040.0000   -0.92022
250080.0000   -0.75179
250120.0000   -1.03846
250160.0000   -0.56167
250200.0000   -0.54808
250240.0000   -0.47716
250280.0000   -0.67220
250320.0000   -0.57125
250360.0000   -0.84129
250400.0000   -0.59216
250440.0000   -0.48032
250480.0000   -0.65810
250520.0000   -0.22040
250560.0000   -0.30022
250600.0000   -0.21183
250640.0000   -0.25298
250680.0000   -0.33152
250720.0000   -0.45002
250760.0000   -0.50229
250800.0000   -0.34057
250840.0000   -0.20182
250880.0000   -0.31975
250920.0000   -0.43194
250960.0000   -0.11066
251000.0000   -0.45004
251040.0000   -0.29813
251080.0000   -0.43657
251120.0000   -0.30818
251160.0000   -0.47559
251200.0000   -0.40365
251240.0000   -0.15351
251280.0000   -0.06966
251320.0000   -0.49760
251360.0000   -0.80270
251400.0000   -0.61084
251440.0000   -0.34507
251480.0000   -0.42687
251520.0000   -0.27679
251560.0000   -0.22727
251600.0000    0.01504
251640.0000   -0.44058
251680.0000   -0.61642
251720.0000   -0.95319
251760.0000   -0.62731
251800.0000   -0.52304
251840.0000   -0.69599
251880.0000   -0.80645
251920.0000   -0.66192
251960.0000   -0.76226
252000.0000   -0.58673
252040.0000   -0.49252
252080.0000   -0.40922
252120.0000   -0.18761
252160.0000   -0.66308
252200.0000   -0.67371
252240.0000   -1.12665
252280.0000   -0.69242
252320.0000   -0.71927
252360.0000   -0.53328
252400.0000   -0.83263
252440.0000   -0.72074
252480.0000   -0.73495
252520.0000   -0.73014
252560.0000   -0.78138
252600.0000   -0.52303
252640.0000   -0.50353
252680.0000   -0.40734
252720.0000   -0.30959
252760.0000   -0.56182
252800.0000   -0.47966
252840.0000   -0.40161
252880.0000   -0.44985
252920.0000   -0.65555
252960.0000   -0.46256
253000.0000   -0.86931
253040.0000   -0.36926
253080.0000   -0.91288
253120.0000   -0.67628
253160.0000   -0.83068
253200.0000   -0.85145
253240.0000   -0.62291
253280.0000   -0.51666
253320.0000   -0.49257
253360.0000   -0.56116
253400.0000   -0.71172
253440.0000   -0.77302
253480.0000   -0.64739
253520.0000   -0.64997
253560.0000   -0.70042
253600.0000   -0.67947
253640.0000   -0.48180
253680.0000   -0.73809
253720.0000   -0.73456
253760.0000   -0.60324
253800.0000   -0.51944
253840.0000   -0.93234
253880.0000   -0.50577
253920.0000   -0.48710
253960.0000   -0.49809
254000.0000   -0.86803
254040.0000   -0.92194
254080.0000   -0.61331
254120.0000   -0.43064
254160.0000   -0.38514
254200.0000   -0.77014
254240.0000   -0.88405
254280.0000   -0.53267
254320.0000   -0.67600
254360.0000   -0.77929
254400.0000   -0.59971
254440.0000   -0.66703
254480.0000   -0.59041
254520.0000   -0.81664
254560.0000   -0.73293
254600.0000   -0.77560
254640.0000   -0.71413
254680.0000   -0.65597
254720.0000   -0.65819
254760.0000   -0.65205
254800.0000   -0.47216
254840.0000   -0.50062
254880.0000   -0.72177
254920.0000   -0.64465
254960.0000   -0.49321
255000.0000   -0.74281
255040.0000   -0.55456
255080.0000   -0.48989
255120.0000   -0.57254
255160.0000   -0.66767
255200.0000   -0.39976
255240.0000   -0.52614
255280.0000   -0.53727
255320.0000   -0.40857
255360.0000   -0.35313
255400.0000   -0.34149
255440.0000   -0.41568
255480.0000   -0.26505
255520.0000   -0.36061
255560.0000   -0.64074
255600.0000   -0.26222
255640.0000   -0.36484
255680.0000   -0.41258
255720.0000   -0.35629
255760.0000   -0.24130
255800.0000   -0.31510
255840.0000   -0.29449
255880.0000   -0.21607
255920.0000   -0.03935
255960.0000   -0.11848
256000.0000   -0.15333
256040.0000   -0.39239
256080.0000   -0.30868
256120.0000   -0.34338
256160.0000   -0.63453
256200.0000   -0.97384
256240.0000   -0.94351
256280.0000   -0.45983
256320.0000   -0.02476
256360.0000   -0.23089
256400.0000   -0.22985
256440.0000   -0.48243
256480.0000   -0.72315
256520.0000   -0.86649
256560.0000   -0.29595
256600.0000   -0.63734
256640.0000   -0.68553
256680.0000   -0.72732
256720.0000   -0.76057
256760.0000   -0.62282
256800.0000   -0.57114
256840.0000   -0.53441
256880.0000   -0.52847
256920.0000   -0.42032
256960.0000   -0.65339
257000.0000   -0.67188
257040.0000   -0.82064
257080.0000   -0.66708
257120.0000   -0.77330
257160.0000   -0.69986
257200.0000   -0.57333
257240.0000   -0.47641
257280.0000   -0.27687
257320.0000   -0.53884
257360.0000   -0.79416
257400.0000   -0.65015
257440.0000   -0.22189
257480.0000   -0.51448
257520.0000   -0.53491
257560.0000   -0.48848
257600.0000   -0.52733
257640.0000   -0.11935
257680.0000   -0.39550
257720.0000   -0.51274
257760.0000   -0.68488
257800.0000   -0.66703
257840.0000   -0.70332
257880.0000   -0.42688
257920.0000   -0.79228
257960.0000   -0.45426
258000.0000   -0.44443
258040.0000   -0.63081
258080.0000   -0.69379
258120.0000   -0.64323
258160.0000   -0.45441
258200.0000   -0.50449
258240.0000   -0.85432
258280.0000   -0.55108
258320.0000   -0.58873
258360.0000   -0.59530
258400.0000   -0.42331
258440.0000   -0.76963
258480.0000   -0.69453
258520.0000   -0.49475
258560.0000   -0.42697
258600.0000   -0.76809
258640.0000   -0.27905
258680.0000   -0.14455
258720.0000   -0.55635
258760.0000   -0.52796
258800.0000   -0.48904
258840.0000   -0.58955
258880.0000   -0.76329
258920.0000   -0.75044
258960.0000   -0.48379
259000.0000   -0.73778
259040.0000   -0.54508
259080.0000   -0.61989
259120.0000   -0.70021
259160.0000   -0.76793
259200.0000   -0.35101
259240.0000   -0.74851
259280.0000   -0.65853
259320.0000   -0.58037
259360.0000   -0.23175
259400.0000   -0.92338
259440.0000   -0.77284
259480.0000   -0.48639
259520.0000   -0.84113
259560.0000   -0.77891
259600.0000   -0.83059
259640.0000   -0.84763
259680.0000   -0.58009
259720.0000   -0.45436
259760.0000   -0.98431
259800.0000   -0.73381
259840.0000   -0.73127
259880.0000   -0.71866
259920.0000   -0.74984
259960.0000   -0.50302
260000.0000   -0.60696
260040.0000   -0.42804
260080.0000   -0.45494
260120.0000   -0.47055
260160.0000   -0.79299
260200.0000   -0.91009
260240.0000   -0.76920
260280.0000   -0.76512
260320.0000   -0.42048
260360.0000   -0.23205
260400.0000   -0.73839
260440.0000   -0.32564
260480.0000   -0.72464
260520.0000   -0.65182
260560.0000   -0.46083
260600.0000   -0.62042
260640.0000   -0.63133
260680.0000   -0.36385
260720.0000   -0.48244
260760.0000   -0.61935
260800.0000   -0.73335
260840.0000   -0.70001
260880.0000   -0.71009
260920.0000   -0.28496
260960.0000   -0.23886
261000.0000   -0.16468
261040.0000   -0.26083
261080.0000   -0.39699
261120.0000   -0.28391
261160.0000   -0.29151
261200.0000   -0.58266
261240.0000   -0.59517
261280.0000   -0.77135
261320.0000   -0.86099
261360.0000   -0.60755
261400.0000   -0.68740
261440.0000   -0.62348
261480.0000   -0.56673
261520.0000   -0.67481
261560.0000   -0.70538
261600.0000   -0.66171
261640.0000   -1.01548
261680.0000   -0.87303
261720.0000   -0.96624
261760.0000   -0.70504
261800.0000   -1.02036
261840.0000   -0.81131
261880.0000   -0.77645
261920.0000   -0.90412
261960.0000   -1.13281
262000.0000   -0.99312
262040.0000   -0.62217
262080.0000   -0.90819
262120.0000   -0.71383
262160.0000   -1.00119
262200.0000   -0.76135
262240.0000   -0.95656
262280.0000   -0.73929
262320.0000   -0.75677
262360.0000   -0.66559
262400.0000   -0.37411
262440.0000   -0.49825
262480.0000   -0.86919
262520.0000   -0.71285
262560.0000   -0.83291
262600.0000   -0.61949
262640.0000   -0.64215
262680.0000   -0.55537
262720.0000   -0.48605
262760.0000   -0.74330
262800.0000   -0.65688
262840.0000   -0.57815
262880.0000   -0.48804
262920.0000   -0.52438
262960.0000   -0.60547
263000.0000   -0.32863
263040.0000   -0.44980
263080.0000   -0.29577
263120.0000   -0.46749
263160.0000   -0.43939
263200.0000   -0.60591
263240.0000   -0.74455
263280.0000   -0.71478
263320.0000   -0.51165
263360.0000   -0.73723
263400.0000   -0.78280
263440.0000   -0.58766
263480.0000   -0.62481
263520.0000   -0.52103
263560.0000   -0.50085
263600.0000   -0.28444
263640.0000   -0.43073
263680.0000   -0.51196
263720.0000   -0.48934
263760.0000   -0.81700
263800.0000   -0.43594
263840.0000   -0.61767
263880.0000   -0.48853
263920.0000   -0.60400
263960.0000   -0.42334
264000.0000   -0.39386
264040.0000   -0.31743
264080.0000   -0.34687
264120.0000   -0.19574
264160.0000   -0.27570
264200.0000   -0.32279
264240.0000   -0.34207
264280.0000   -0.57512
264320.0000   -0.18973
264360.0000   -0.25644
264400.0000   -0.54489
264440.0000   -0.80226
264480.0000   -0.81060
264520.0000   -0.77803
264560.0000   -0.73048
264600.0000   -0.68537
264640.0000   -0.67373
264680.0000   -0.78688
264720.0000   -0.71171
264760.0000   -0.46871
264800.0000   -0.68025
264840.0000   -0.29075
264880.0000   -0.39641
264920.0000   -0.81808
264960.0000   -0.53986
265000.0000   -0.97259
265040.0000   -0.93137
265080.0000   -0.67587
265120.0000   -0.65980
265160.0000   -0.61961
265200.0000   -0.60104
265240.0000   -0.67727
265280.0000   -0.85803
265320.0000   -0.39660
265360.0000   -0.55262
265400.0000   -0.52727
265440.0000   -0.75614
265480.0000   -0.69221
265520.0000   -0.26339
265560.0000   -0.51298
265600.0000   -0.49966
265640.0000   -0.49011
265680.0000   -0.35893
265720.0000   -0.64637
265760.0000   -0.57296
265800.0000   -0.16830
265840.0000   -0.23907
265880.0000   -0.16929
265920.0000   -0.61035
265960.0000   -0.35785
266000.0000   -0.57550
266040.0000   -0.84267
266080.0000   -0.86687
266120.0000   -0.33543
266160.0000   -0.57692
266200.0000   -0.12972
266240.0000   -0.72550
266280.0000   -0.45761
266320.0000   -0.58112
266360.0000    0.00601
266400.0000    0.15614
266440.0000   -0.31572
266480.0000   -0.62693
266520.0000   -0.37072
266560.0000   -0.87088
266600.0000   -0.63710
266640.0000   -0.85502
266680.0000   -1.14549
266720.0000   -0.78948
266760.0000   -0.89142
266800.0000   -0.71926
266840.0000   -0.71957
266880.0000   -0.72984
266920.0000   -0.54559
266960.0000   -0.81347
267000.0000   -0.64827
267040.0000   -0.17946
267080.0000   -0.52434
267120.0000   -0.61426
267160.0000   -0.80463
267200.0000   -0.82505
267240.0000   -0.59536
267280.0000   -0.73154
267320.0000   -0.93055
267360.0000   -0.65604
267400.0000   -0.70492
267440.0000   -0.65821
267480.0000   -0.56331
267520.0000   -0.52949
267560.0000   -0.16912
267600.0000   -0.26439
267640.0000   -0.52429
267680.0000   -0.63271
267720.0000   -0.43174
267760.0000   -0.73560
267800.0000   -0.85404
267840.0000   -0.75014
267880.0000   -0.34897
267920.0000   -0.46386
267960.0000   -0.54973
268000.0000   -0.64627
268040.0000   -0.40364
268080.0000   -0.43438
268120.0000   -0.62819
268160.0000   -0.66087
268200.0000   -0.52567
268240.0000   -0.40880
268280.0000   -0.20211
268320.0000   -0.41817
268360.0000   -0.69811
268400.0000   -0.11960
268440.0000   -0.64845
268480.0000   -0.71360
268520.0000   -0.94184
268560.0000   -0.55490
268600.0000   -0.71315
268640.0000   -0.53103
268680.0000   -0.40405
268720.0000   -0.61445
268760.0000   -0.51693
268800.0000   -0.52744
268840.0000   -0.42222
268880.0000   -0.50387
268920.0000   -0.33813
268960.0000   -0.57318
269000.0000   -0.66817
269040.0000   -0.81213
269080.0000   -0.63740
269120.0000   -0.92095
269160.0000   -0.94408
269200.0000   -0.85631
269240.0000   -0.73131
269280.0000   -0.57920
269320.0000   -0.41688
269360.0000   -0.46758
269400.0000   -0.63678
269440.0000   -0.38909
269480.0000   -0.66940
269520.0000   -0.50819
269560.0000   -0.21954
269600.0000   -0.49916
269640.0000   -0.52727
269680.0000   -0.81082
269720.0000   -0.49208
269760.0000   -0.60906
269800.0000   -0.44147
269840.0000   -0.50229
269880.0000   -0.36834
269920.0000   -0.49904
269960.0000   -0.59119
270000.0000   -0.63499
270040.0000   -0.73264
270080.0000   -0.39354
270120.0000   -0.50439
270160.0000   -0.84969
270200.0000   -0.51870
270240.0000   -0.81216
270280.0000   -0.61171
270320.0000   -0.63355
270360.0000   -0.74538
270400.0000   -0.68725
270440.0000   -0.58750
270480.0000   -0.56135
270520.0000   -0.50354
270560.0000   -0.46763
270600.0000   -0.19530
270640.0000   -0.95330
270680.0000   -0.55761
270720.0000   -0.80929
270760.0000   -0.51280
270800.0000   -0.72426
270840.0000   -0.61988
270880.0000   -0.46009
270920.0000   -0.64202
270960.0000   -0.46790
271000.0000   -0.66276
271040.0000   -0.86992
271080.0000   -0.56750
271120.0000   -0.64273
271160.0000   -0.93902
271200.0000   -1.01299
271240.0000   -0.76409
271280.0000   -1.00974
271320.0000   -0.70813
271360.0000   -0.59221
271400.0000   -0.61081
271440.0000   -0.73209
271480.0000   -0.47251
271520.0000   -0.74184
271560.0000   -0.61457
271600.0000   -0.63167
271640.0000   -0.63070
271680.0000   -0.76826
271720.0000   -0.67051
271760.0000   -0.65811
271800.0000   -0.64574
271840.0000   -0.64326
271880.0000   -0.28371
271920.0000   -0.50618
271960.0000   -0.44444
272000.0000   -0.36671
272040.0000   -0.69790
272080.0000   -0.56126
272120.0000   -0.61161
272160.0000   -0.70571
272200.0000   -1.05023
272240.0000   -0.90346
272280.0000   -0.70476
272320.0000   -0.84580
272360.0000   -0.95484
272400.0000   -0.85772
272440.0000   -0.54750
272480.0000   -0.47168
272520.0000   -0.61917
272560.0000   -0.34741
272600.0000   -0.94189
272640.0000   -0.89117
272680.0000   -0.60517
272720.0000   -0.69679
272760.0000   -0.80979
272800.0000   -0.53459
272840.0000   -0.42958
272880.0000   -0.62468
272920.0000   -0.80128
272960.0000   -1.16595
273000.0000   -0.79218
273040.0000   -0.86014
273080.0000   -0.92287
273120.0000   -0.74590
273160.0000   -0.59895
273200.0000   -0.81107
273240.0000   -1.16486
273280.0000   -0.86058
273320.0000   -0.61228
273360.0000   -0.55408
273400.0000   -0.21811
273440.0000    0.15987
273480.0000   -0.14474
273520.0000    0.11546
273560.0000   -0.02954
273600.0000    0.04946
273640.0000   -0.05488
273680.0000   -0.11192
273720.0000   -0.03498
273760.0000   -0.09207
273800.0000   -0.01510
273840.0000    0.16420
273880.0000    0.08475
273920.0000    0.08020
273960.0000   -0.06739
274000.0000   -0.08259
274040.0000   -0.05565
274080.0000    0.24761
274120.0000    0.15920
274160.0000    0.18249
274200.0000    0.03853
274240.0000    0.22136
274280.0000    0.11730
274320.0000    0.15822
274360.0000   -0.16619
274400.0000    0.11839
274440.0000   -0.07689
274480.0000    0.00632
274520.0000   -0.45484
274560.0000    0.25266
274600.0000   -0.34277
274640.0000   -0.48486
274680.0000   -0.49372
274720.0000   -0.25645
274760.0000   -0.31385
274800.0000   -0.18839
274840.0000   -0.06795
274880.0000    0.05761
274920.0000   -0.66985
274960.0000   -0.26332
275000.0000   -0.16204
275040.0000    0.21742
275080.0000   -0.13469
275120.0000    0.00152
275160.0000    0.15651
275200.0000    0.00171
275240.0000    0.45798
275280.0000    0.37196
275320.0000    0.03413
275360.0000   -0.09645
275400.0000   -0.01866
275440.0000    0.05230
275480.0000    0.28621
275520.0000    0.13130
275560.0000    0.12114
275600.0000    0.39215
275640.0000    0.21352
275680.0000   -0.25911
275720.0000   -0.38295
275760.0000   -0.53394
275800.0000   -0.22316
275840.0000   -0.49352
275880.0000   -0.14986
275920.0000   -0.17248
275960.0000   -0.59991
276000.0000   -0.22876
276040.0000   -0.31881
276080.0000   -0.32170
276120.0000   -0.19557
276160.0000   -0.38911
276200.0000   -0.02803
276240.0000   -0.00467
276280.0000   -0.26969
276320.0000   -0.12252
276360.0000   -0.50838
276400.0000   -0.44185
276440.0000   -0.19121
276480.0000   -0.25309
276520.0000   -0.09820
276560.0000   -0.15932
276600.0000   -0.03029
276640.0000    0.05395
276680.0000    0.16365
276720.0000    0.12645
276760.0000   -0.17896
276800.0000   -0.56902
276840.0000   -0.13490
276880.0000   -0.05725
276920.0000   -0.37835
276960.0000   -0.66425
277000.0000   -0.48918
277040.0000   -0.29679
277080.0000   -0.73267
277120.0000   -0.63987
277160.0000   -0.48982
277200.0000   -0.32102
277240.0000   -0.30966
277280.0000   -0.57868
277320.0000   -0.14363
277360.0000   -0.21184
277400.0000   -0.72436
277440.0000   -0.18776
277480.0000   -0.51448
277520.0000   -0.70760
277560.0000   -0.38979
277600.0000   -0.00971
277640.0000   -0.01356
277680.0000   -0.31823
277720.0000   -0.57159
277760.0000   -0.30645
277800.0000   -0.25770
277840.0000   -0.28751
277880.0000   -0.16141
277920.0000   -0.13039
277960.0000   -0.12225
278000.0000   -0.59027
278040.0000   -0.23235
278080.0000   -0.17196
278120.0000   -0.32802
278160.0000   -0.80661
278200.0000   -0.54522
278240.0000   -0.26956
278280.0000   -0.67277
278320.0000   -0.19710
278360.0000   -0.30570
278400.0000   -0.48416
278440.0000   -0.19709
278480.0000   -0.21828
278520.0000   -0.35830
278560.0000   -0.14046
278600.0000   -0.26409
278640.0000   -0.35642
278680.0000   -0.31736
278720.0000   -0.23380
278760.0000   -0.34530
278800.0000   -0.16059
278840.0000    0.22815
278880.0000    0.26650
278920.0000    0.08559
278960.0000   -0.04718
279000.0000   -0.45691
279040.0000   -0.05247
279080.0000    0.11930
279120.0000    0.19515
279160.0000    0.25930
279200.0000    0.10585
279240.0000    0.23031
279280.0000    0.31613
279320.0000    0.30741
279360.0000   -0.00797
279400.0000    0.18800
279440.0000   -0.04236
279480.0000   -0.03574
279520.0000    0.07013
279560.0000    0.38966
279600.0000    0.39925
279640.0000    0.12043
279680.0000    0.27258
279720.0000    0.39272
279760.0000    0.28282
279800.0000    0.41611
279840.0000    0.29248
279880.0000    0.25450
279920.0000    0.16836
279960.0000    0.20734
280000.0000    0.24683
280040.0000    0.15930
280080.0000   -0.02417
280120.0000    0.36619
280160.0000    0.28821
280200.0000    0.07648
280240.0000    0.18964
280280.0000    0.08597
280320.0000    0.14660
280360.0000   -0.47083
280400.0000   -0.32904
280440.0000   -0.26399
280480.0000    0.04910
280520.0000    0.09831
280560.0000   -0.21043
280600.0000   -0.54236
280640.0000   -0.71951
280680.0000   -0.48969
280720.0000   -0.81191
280760.0000   -0.33618
280800.0000   -0.17232
280840.0000   -0.35502
280880.0000   -0.21886
280920.0000    0.06461
280960.0000   -0.06262
281000.0000    0.00926
281040.0000    0.39917
281080.0000    0.56500
281120.0000    0.26676
281160.0000    0.41229
281200.0000    0.35075
281240.0000    0.42343
281280.0000    0.42379
281320.0000    0.34242
281360.0000    0.11683
281400.0000    0.03439
281440.0000   -0.14664
281480.0000   -0.14526
281520.0000   -0.07752
281560.0000    0.01224
281600.0000   -0.08805
281640.0000   -0.17315
281680.0000   -0.24293
281720.0000   -0.34462
281760.0000   -0.65669
281800.0000   -0.28952
281840.0000   -0.42511
281880.0000   -0.35981
281920.0000   -0.51110
281960.0000   -0.49934
282000.0000   -0.43344
282040.0000   -0.83155
282080.0000   -0.94766
282120.0000   -0.93095
282160.0000   -0.60530
282200.0000   -0.68321
282240.0000   -0.90286
282280.0000   -0.91050
282320.0000   -0.67732
282360.0000   -0.33212
282400.0000    0.21346
282440.0000   -0.24280
282480.0000    0.02299
282520.0000   -0.21570
282560.0000   -0.38874
282600.0000    0.12605
282640.0000    0.04515
282680.0000    0.47206
282720.0000    0.28655
282760.0000    0.10700
282800.0000    0.16643
282840.0000    0.58801
282880.0000    0.13791
282920.0000    0.09246
282960.0000    0.06099
283000.0000   -0.11883
283040.0000   -0.24057
283080.0000   -0.39430
283120.0000   -0.60199
283160.0000   -0.55790
283200.0000   -0.51724
283240.0000   -0.10626
283280.0000   -0.60628
283320.0000   -0.92064
283360.0000   -0.98885
283400.0000   -0.53477
283440.0000   -0.59148
283480.0000   -0.92583
283520.0000   -0.92308
283560.0000   -1.10364
283600.0000   -0.79733
283640.0000   -0.50061
283680.0000   -0.34331
283720.0000   -0.18563
283760.0000   -0.14155
283800.0000   -0.24585
283840.0000   -0.31330
283880.0000   -0.82371
283920.0000   -0.53028
283960.0000   -0.54968
284000.0000   -0.11877
284040.0000   -0.45334
284080.0000   -0.71604
284120.0000   -0.42604
284160.0000   -0.28700
284200.0000   -0.09122
284240.0000   -0.19718
284280.0000   -0.81980
284320.0000   -0.14178
284360.0000    0.09888
284400.0000    0.14727
284440.0000   -0.10205
284480.0000    0.04560
284520.0000   -0.02434
284560.0000    0.12946
284600.0000    0.01839
284640.0000    0.01818
284680.0000   -0.30336
284720.0000   -0.06764
284760.0000   -0.04881
284800.0000    0.18962
284840.0000    0.13597
284880.0000   -0.50261
284920.0000   -0.09358
284960.0000   -0.27914
285000.0000   -0.11587
285040.0000   -0.68064
285080.0000   -0.71353
285120.0000   -0.39424
285160.0000   -0.56576
285200.0000   -0.46329
285240.0000   -0.28959
285280.0000   -0.63776
285320.0000   -0.71691
285360.0000   -0.83416
285400.0000   -0.51422
285440.0000   -0.76829
285480.0000   -0.66472
285520.0000   -0.59236
285560.0000   -0.74892
285600.0000   -0.45056
285640.0000   -0.50092
285680.0000   -0.47001
285720.0000   -0.28543
285760.0000   -0.60722
285800.0000   -0.60899
285840.0000   -0.35204
285880.0000   -0.52673
285920.0000   -0.59124
285960.0000   -0.22510
286000.0000   -0.27018
286040.0000   -0.53406
286080.0000   -0.21553
286120.0000   -0.13893
286160.0000   -0.17849
286200.0000   -0.43995
286240.0000   -0.13819
286280.0000   -0.19578
286320.0000   -0.10923
286360.0000   -0.49655
286400.0000   -0.10187
286440.0000   -0.50713
286480.0000   -0.46656
286520.0000   -0.23234
286560.0000   -0.41121
286600.0000   -0.34823
286640.0000   -0.16560
286680.0000   -0.00537
286720.0000    0.07589
286760.0000    0.33983
286800.0000    0.33220
286840.0000    0.52335
286880.0000    0.33302
286920.0000    0.35694
286960.0000    0.49539
287000.0000    0.42063
287040.0000    0.36443
287080.0000    0.58469
287120.0000    0.37123
287160.0000    0.35550
287200.0000    0.10367
287240.0000    0.32199
287280.0000    0.27158
287320.0000    0.30589
287360.0000    0.49306
287400.0000    0.40597
287440.0000    0.47039
287480.0000    0.36443
287520.0000    0.25986
287560.0000    0.28117
287600.0000    0.18195
287640.0000    0.29339
287680.0000    0.23650
287720.0000    0.38035
287760.0000    0.57190
287800.0000    0.08804
287840.0000    0.18005
287880.0000    0.31431
287920.0000    0.41656
287960.0000    0.29384
288000.0000    0.18188
288040.0000    0.32710
288080.0000    0.20231
288120.0000    0.18585
288160.0000    0.17221
288200.0000    0.27048
288240.0000    0.14115
288280.0000    0.30641
288320.0000   -0.06665
288360.0000    0.34335
288400.0000    0.27013
288440.0000    0.32629
288480.0000    0.41618
288520.0000    0.34600
288560.0000    0.22984
288600.0000    0.42925
288640.0000    0.34258
288680.0000    0.28892
288720.0000    0.35749
288760.0000   -0.16312
288800.0000    0.24202
288840.0000    0.52768
288880.0000    0.34903
288920.0000    0.08621
288960.0000    0.46131
289000.0000    0.36125
289040.0000    0.47292
289080.0000    0.39307
289120.0000    0.34978
289160.0000    0.18525
289200.0000    0.47089
289240.0000    0.58699
289280.0000    0.54710
289320.0000    0.23040
289360.0000    0.20115
289400.0000    0.10410
289440.0000    0.21060
289480.0000    0.18521
289520.0000    0.16182
289560.0000    0.40458
289600.0000    0.31231
289640.0000    0.22496
289680.0000    0.13455
289720.0000    0.50289
289760.0000    0.44639
289800.0000    0.31058
289840.0000    0.23237
289880.0000    0.36251
289920.0000    0.39209
289960.0000    0.27505
290000.0000    0.44068
290040.0000    0.53425
290080.0000    0.36967
290120.0000    0.32438
290160.0000    0.16618
290200.0000    0.08545
290240.0000    0.27433
290280.0000    0.36431
290320.0000    0.19265
290360.0000    0.47788
290400.0000    0.20681
290440.0000    0.39382
290480.0000    0.52873
290520.0000    0.33227
290560.0000    0.36534
290600.0000    0.35208
290640.0000    0.32199
290680.0000    0.14180
290720.0000    0.21387
290760.0000    0.28118
290800.0000    0.41858
290840.0000    0.46453
290880.0000    0.05351
290920.0000    0.37060
290960.0000    0.37599
291000.0000    0.26598
291040.0000    0.30497
291080.0000    0.48207
291120.0000    0.22534
291160.0000    0.46154
291200.0000    0.34300
291240.0000    0.38585
291280.0000    0.36904
291320.0000    0.75571
291360.0000    0.27426
291400.0000    0.39699
291440.0000    0.20389
291480.0000    0.39639
291520.0000    0.37382
291560.0000    0.21356
291600.0000    0.25618
291640.0000    0.21363
291680.0000    0.26044
291720.0000    0.44465
291760.0000    0.41537
291800.0000    0.37602
291840.0000    0.37586
291880.0000    0.44345
291920.0000    0.16816
291960.0000    0.23557
292000.0000    0.47269
292040.0000    0.21138
292080.0000    0.29817
292120.0000    0.31914
292160.0000    0.34719
292200.0000    0.49511
292240.0000    0.25531
292280.0000    0.31785
292320.0000    0.31699
292360.0000    0.28151
292400.0000    0.26298
292440.0000    0.05908
292480.0000    0.09675
292520.0000    0.07936
292560.0000    0.09872
292600.0000    0.38071
292640.0000    0.28090
292680.0000    0.37076
292720.0000    0.19324
292760.0000    0.33041
292800.0000    0.69242
292840.0000    0.15792
292880.0000    0.55656
292920.0000    0.25690
292960.0000    0.48585
293000.0000    0.66089
293040.0000    0.20506
293080.0000    0.17714
293120.0000    0.60815
293160.0000   -0.12430
293200.0000    0.20479
293240.0000    0.39581
293280.0000    0.58924
293320.0000    0.54252
293360.0000    0.40382
293400.0000    0.45373
293440.0000    0.39148
293480.0000    0.38429
293520.0000    0.22585
293560.0000    0.23595
293600.0000    0.30692
293640.0000    0.10294
293680.0000    0.30283
293720.0000   -0.09404
293760.0000   -0.03972
293800.0000    0.07301
293840.0000    0.48293
293880.0000    0.39965
293920.0000    0.08573
293960.0000    0.24135
294000.0000    0.37323
294040.0000    0.55471
294080.0000    0.30385
294120.0000    0.31881
294160.0000    0.31952
294200.0000    0.17592
294240.0000    0.32159
294280.0000   -0.06728
294320.0000    0.46484
294360.0000    0.50528
294400.0000    0.43229
294440.0000    0.33838
294480.0000    0.31575
294520.0000    0.30076
294560.0000    0.27790
294600.0000    0.26454
294640.0000    0.42036
294680.0000    0.24304
294720.0000    0.33446
294760.0000    0.28716
294800.0000    0.38282
294840.0000    0.40281
294880.0000    0.36918
294920.0000    0.42446
294960.0000    0.02367
295000.0000    0.44010
295040.0000    0.22557
295080.0000    0.23777
295120.0000    0.33612
295160.0000    0.23065
295200.0000    0.41224
295240.0000    0.45541
295280.0000    0.25002
295320.0000    0.05443
295360.0000    0.17290
295400.0000   -0.09196
295440.0000    0.20920
295480.0000    0.32752
295520.0000    0.47307
295560.0000    0.34635
295600.0000    0.43009
295640.0000    0.14017
295680.0000    0.28908
295720.0000    0.16344
295760.0000    0.02679
295800.0000    0.10422
295840.0000   -0.16419
295880.0000   -0.03981
295920.0000    0.08823
295960.0000   -0.02868
296000.0000    0.02819
296040.0000   -0.11404
296080.0000    0.00392
296120.0000    0.01633
296160.0000   -0.05906
296200.0000   -0.12359
296240.0000   -0.24771
296280.0000   -0.55580
296320.0000   -0.29168
296360.0000   -0.24314
296400.0000   -0.10446
296440.0000   -0.41787
296480.0000   -0.80704
296520.0000   -0.58629
296560.0000   -0.71809
296600.0000   -0.45722
296640.0000   -0.34025
296680.0000   -0.81535
296720.0000   -0.01368
296760.0000   -0.44918
296800.0000   -0.01693
296840.0000    0.15452
296880.0000    0.25796
296920.0000    0.38103
296960.0000   -0.22762
297000.0000    0.09274
297040.0000   -0.11578
297080.0000    0.02968
297120.0000    0.03081
297160.0000   -0.00378
297200.0000   -0.14878
297240.0000    0.00802
297280.0000    0.26709
297320.0000    0.40050
297360.0000    0.31963
297400.0000    0.44601
297440.0000    0.28856
297480.0000    0.00774
297520.0000    0.16006
297560.0000   -0.29817
297600.0000   -0.22122
297640.0000   -0.39758
297680.0000   -0.37829
297720.0000   -0.49505
297760.0000   -0.27496
297800.0000   -0.44553
297840.0000   -0.28620
297880.0000   -0.14813
297920.0000    0.04445
297960.0000   -0.10993
298000.0000   -0.09875
298040.0000   -0.04214
298080.0000   -0.02151
298120.0000   -0.15026
298160.0000   -0.23172
298200.0000   -0.16897
298240.0000   -0.24097
298280.0000   -0.06998
298320.0000   -0.06569
298360.0000   -0.18581
298400.0000   -0.46768
298440.0000   -0.55072
298480.0000   -0.46892
298520.0000   -0.46659
298560.0000   -0.60978
298600.0000   -0.32514
298640.0000   -0.16946
298680.0000   -0.17536
298720.0000   -0.33924
298760.0000   -0.13454
298800.0000   -0.21464
298840.0000   -0.19218
298880.0000   -0.25714
298920.0000   -0.29019
298960.0000   -0.35698
299000.0000   -0.26151
299040.0000   -0.73497
299080.0000   -0.38093
299120.0000   -0.68210
299160.0000   -0.16294
299200.0000   -0.43581
299240.0000   -0.18505
299280.0000   -0.30467
299320.0000   -0.06126
299360.0000    0.22565
299400.0000    0.28351
299440.0000    0.18620
299480.0000    0.36660
299520.0000    0.26169
299560.0000    0.36006
299600.0000    0.31114
299640.0000    0.68706
299680.0000    0.57169
299720.0000    0.37993
299760.0000    0.32731
299800.0000    0.31579
299840.0000    0.34669
299880.0000    0.43161
299920.0000    0.40453
299960.0000    0.49227
300000.0000    0.51311
300040.0000    0.26153
300080.0000    0.25845
300120.0000    0.28926
300160.0000    0.37766
300200.0000    0.19516
300240.0000    0.56583
300280.0000    0.04695
300320.0000    0.52110
300360.0000    0.29088
300400.0000    0.47454
300440.0000    0.54470
300480.0000    0.32733
300520.0000    0.52191
300560.0000    0.35456
300600.0000    0.49238
300640.0000    0.69579
300680.0000    0.58171
300720.0000    0.53406
300760.0000    0.37507
300800.0000    0.44883
300840.0000    0.23658
300880.0000    0.46742
300920.0000    0.25704
300960.0000    0.44674
301000.0000    0.37888
301040.0000    0.33927
301080.0000    0.31794
301120.0000    0.57046
301160.0000    0.42149
301200.0000    0.32501
301240.0000    0.20433
301280.0000    0.25770
301320.0000    0.34108
301360.0000    0.42752
301400.0000    0.38144
301440.0000    0.41499
301480.0000    0.42396
301520.0000    0.42430
301560.0000    0.48362
301600.0000    0.44300
301640.0000    0.24416
301680.0000    0.39641
301720.0000    0.43929
301760.0000    0.33430
301800.0000    0.43594
301840.0000    0.34834
301880.0000    0.34407
301920.0000    0.36501
301960.0000    0.40955
302000.0000    0.12931
302040.0000    0.22042
302080.0000    0.57066
302120.0000    0.43920
302160.0000    0.05344
302200.0000    0.38908
302240.0000    0.58512
302280.0000    0.50334
302320.0000    0.42606
302360.0000    0.50248
302400.0000    0.39850
302440.0000    0.33109
302480.0000    0.29558
302520.0000    0.41277
302560.0000    0.37411
302600.0000    0.35668
302640.0000    0.69472
302680.0000    0.38880
302720.0000    0.47119
302760.0000    0.47222
302800.0000    0.21549
302840.0000    0.18093
302880.0000    0.27188
302920.0000    0.39744
302960.0000    0.50111
303000.0000    0.30991
303040.0000    0.51834
303080.0000    0.37031
303120.0000    0.49390
303160.0000    0.32283
303200.0000    0.43425
303240.0000    0.51289
303280.0000    0.46640
303320.0000    0.51038
303360.0000    0.41894
303400.0000    0.55405
303440.0000    0.31930
303480.0000    0.35528
303520.0000    0.38671
303560.0000    0.63136
303600.0000    0.35039
303640.0000    0.36088
303680.0000    0.61874
303720.0000    0.53994
303760.0000    0.47578
303800.0000    0.38298
303840.0000    0.35844
303880.0000    0.33133
303920.0000    0.34891
303960.0000    0.35622
304000.0000    0.54512
304040.0000    0.49685
304080.0000    0.47696
304120.0000    0.59644
304160.0000    0.30148
304200.0000    0.45242
304240.0000    0.54846
304280.0000    0.39954
304320.0000    0.16375
304360.0000    0.31581
304400.0000    0.49170
304440.0000    0.24901
304480.0000    0.34515
304520.0000    0.44968
304560.0000    0.26010
304600.0000    0.44209
304640.0000    0.57810
304680.0000    0.22213
304720.0000    0.22108
304760.0000    0.30319
304800.0000    0.27188
304840.0000    0.33975
304880.0000    0.29464
304920.0000    0.34231
304960.0000    0.34441
305000.0000    0.67909
305040.0000    0.47630
305080.0000    0.48730
305120.0000    0.41540
305160.0000    0.49772
305200.0000    0.32893
305240.0000    0.30888
305280.0000    0.57542
305320.0000    0.48507
305360.0000    0.38464
305400.0000    0.45479
305440.0000    0.74182
305480.0000    0.58206
305520.0000    0.44730
305560.0000    0.17650
305600.0000    0.46002
305640.0000    0.44519
305680.0000    0.47091
305720.0000    0.34003
305760.0000    0.29425
305800.0000    0.25001
305840.0000    0.37519
305880.0000    0.55658
305920.0000    0.45886
305960.0000    0.62357
306000.0000    0.22453
306040.0000    0.49660
306080.0000    0.49541
306120.0000    0.48394
306160.0000    0.47217
306200.0000    0.53846
306240.0000    0.30536
306280.0000    0.42099
306320.0000    0.50618
306360.0000    0.45622
306400.0000    0.43223
306440.0000    0.35305
306480.0000    0.28549
306520.0000    0.44329
306560.0000    0.45027
306600.0000    0.63957
306640.0000    0.69234
306680.0000    0.37129
306720.0000    0.57154
306760.0000    0.64716
306800.0000    0.60892
306840.0000    0.59616
306880.0000    0.41449
306920.0000    0.49996
306960.0000    0.57513
307000.0000    0.56078
307040.0000    0.51189
307080.0000    0.48775
307120.0000    0.61397
307160.0000    0.67482
307200.0000    0.68883
307240.0000    0.52067
307280.0000    0.37334
307320.0000    0.61911
307360.0000    0.68193
307400.0000    0.28997
307440.0000    0.45247
307480.0000    0.45905
307520.0000    0.56684
307560.0000    0.54188
307600.0000    0.44130
307640.0000    0.54357
307680.0000    0.53156
307720.0000    0.42902
307760.0000    0.54829
307800.0000    0.58680
307840.0000    0.35225
307880.0000    0.67703
307920.0000    0.41644
307960.0000    0.32926
308000.0000    0.51476
308040.0000    0.55016
308080.0000    0.76412
308120.0000    0.59628
308160.0000    0.48146
308200.0000    0.52065
308240.0000    0.56678
308280.0000    0.39115
308320.0000    0.40451
308360.0000    0.47262
308400.0000    0.27145
308440.0000    0.36012
308480.0000    0.44784
308520.0000    0.59280
308560.0000    0.42648
308600.0000    0.42901
308640.0000    0.62701
308680.0000    0.45162
308720.0000    0.43705
308760.0000    0.46379
308800.0000    0.60191
308840.0000    0.56619
308880.0000    0.34741
308920.0000    0.56322
308960.0000    0.45905
309000.0000    0.36596
309040.0000    0.30890
309080.0000    0.26765
309120.0000    0.65482
309160.0000    0.57086
309200.0000    0.60788
309240.0000    0.22139
309280.0000    0.38902
309320.0000    0.37202
309360.0000    0.43446
309400.0000    0.44549
309440.0000    0.26543
309480.0000    0.38523
309520.0000    0.37299
309560.0000    0.53553
309600.0000    0.53433
309640.0000    0.73587
309680.0000    0.72929
309720.0000    0.48103
309760.0000    0.48298
309800.0000    0.57347
309840.0000    0.42645
309880.0000    0.44425
309920.0000    0.53449
309960.0000    0.24689
310000.0000    0.47049
310040.0000    0.56920
310080.0000    0.30959
310120.0000    0.40607
310160.0000    0.36727
310200.0000    0.44027
310240.0000    0.52723
310280.0000    0.59950
310320.0000    0.76731
310360.0000    0.49394
310400.0000    0.62476
310440.0000    0.36224
310480.0000    0.55311
310520.0000    0.43553
310560.0000    0.48730
310600.0000    0.43400
310640.0000    0.27313
310680.0000    0.26327
310720.0000    0.25031
310760.0000    0.36410
310800.0000    0.43707
310840.0000    0.55284
310880.0000    0.35212
310920.0000    0.37185
310960.0000    0.54214
311000.0000    0.28075
311040.0000    0.49480
311080.0000    0.51689
311120.0000    0.46345
311160.0000    0.44238
311200.0000    0.33351
311240.0000    0.68514
311280.0000    0.41847
311320.0000    0.33366
311360.0000    0.40077
311400.0000    0.41650
311440.0000    0.37402
311480.0000    0.48229
311520.0000    0.47683
311560.0000    0.33792
311600.0000    0.29757
311640.0000    0.44939
311680.0000    0.42102
311720.0000    0.52097
311760.0000    0.26725
311800.0000    0.16126
311840.0000    0.42239
311880.0000    0.29963
311920.0000    0.29771
311960.0000    0.25776
312000.0000    0.46139
312040.0000    0.10845
312080.0000    0.19546
312120.0000    0.22151
312160.0000    0.11971
312200.0000    0.34147
312240.0000    0.06419
312280.0000    0.31912
312320.0000    0.38230
312360.0000    0.51921
312400.0000    0.38029
312440.0000    0.32745
312480.0000    0.44702
312520.0000    0.58354
312560.0000    0.38080
312600.0000    0.12076
312640.0000    0.31302
312680.0000    0.42860
312720.0000    0.19767
312760.0000    0.24270
312800.0000    0.22033
312840.0000    0.35114
312880.0000    0.22456
312920.0000    0.22043
312960.0000    0.23695
313000.0000    0.28076
313040.0000    0.38460
313080.0000    0.54928
313120.0000    0.55570
313160.0000    0.36680
313200.0000    0.55617
313240.0000    0.50270
313280.0000    0.34220
313320.0000    0.38068
313360.0000    0.35554
313400.0000    0.20349
313440.0000    0.44516
313480.0000    0.55084
313520.0000    0.32403
313560.0000    0.55700
313600.0000    0.18354
313640.0000    0.34413
313680.0000    0.50571
313720.0000    0.35816
313760.0000    0.48559
313800.0000    0.17606
313840.0000    0.14167
313880.0000   -0.19275
313920.0000   -0.06671
313960.0000    0.16893
314000.0000    0.20450
314040.0000    0.26442
314080.0000    0.54762
314120.0000    0.22883
314160.0000    0.18294
314200.0000    0.39229
314240.0000    0.33754
314280.0000    0.23948
314320.0000    0.16098
314360.0000    0.23540
314400.0000    0.25995
314440.0000    0.36825
314480.0000    0.27482
314520.0000    0.54936
314560.0000    0.40243
314600.0000    0.53936
314640.0000    0.65670
314680.0000    0.63140
314720.0000    0.53155
314760.0000    0.62428
314800.0000    0.47834
314840.0000    0.45175
314880.0000    0.56603
314920.0000    0.64861
314960.0000    0.42654
315000.0000    0.13857
315040.0000    0.46292
315080.0000    0.56181
315120.0000    0.50798
315160.0000    0.49693
315200.0000    0.32748
315240.0000    0.58322
315280.0000    0.53942
315320.0000    0.56612
315360.0000    0.27871
315400.0000    0.64423
315440.0000    0.40965
315480.0000    0.42305
315520.0000    0.69490
315560.0000    0.34683
315600.0000    0.28694
315640.0000    0.39421
315680.0000    0.52802
315720.0000    0.58234
315760.0000    0.25859
315800.0000    0.20205
315840.0000    0.42378
315880.0000    0.47799
315920.0000    0.48481
315960.0000    0.47449
316000.0000    0.39602
316040.0000    0.36666
316080.0000    0.47837
316120.0000    0.57124
316160.0000    0.39667
316200.0000    0.31039
316240.0000    0.19913
316280.0000    0.27021
316320.0000    0.34745
316360.0000    0.55141
316400.0000    0.34427
316440.0000    0.66988
316480.0000    0.41090
316520.0000    0.27251
316560.0000    0.52175
316600.0000    0.52829
316640.0000    0.51179
316680.0000    0.28502
316720.0000    0.33974
316760.0000    0.46990
316800.0000    0.49938
316840.0000    0.63686
316880.0000    0.46853
316920.0000    0.25236
316960.0000    0.35819
317000.0000    0.48888
317040.0000    0.17716
317080.0000    0.15700
317120.0000    0.02279
317160.0000   -0.22069
317200.0000    0.10590
317240.0000    0.28168
317280.0000    0.47258
317320.0000    0.43579
317360.0000    0.47769
317400.0000    0.32215
317440.0000    0.46162
317480.0000    0.36075
317520.0000    0.50386
317560.0000    0.27041
317600.0000    0.32035
317640.0000    0.32546
317680.0000    0.36199
317720.0000    0.42226
317760.0000    0.33013
317800.0000    0.29613
317840.0000    0.40139
317880.0000    0.25101
317920.0000    0.28790
317960.0000    0.29819
318000.0000    0.33727
318040.0000    0.41179
318080.0000    0.60248
318120.0000    0.47459
318160.0000    0.62042
318200.0000    0.76869
318240.0000    0.32508
318280.0000    0.46964
318320.0000    0.41646
318360.0000    0.45015
318400.0000    0.48287
318440.0000    0.36220
318480.0000    0.29797
318520.0000    0.67633
318560.0000    0.27257
318600.0000    0.15976
318640.0000    0.31922
318680.0000    0.15899
318720.0000    0.23898
318760.0000    0.48438
318800.0000    0.18047
318840.0000    0.32868
318880.0000    0.16431
318920.0000    0.36160
318960.0000    0.20101
319000.0000    0.53044
319040.0000    0.13754
319080.0000    0.10082
319120.0000    0.24686
319160.0000    0.30361
319200.0000    0.37797
319240.0000    0.51205
319280.0000    0.14073
319320.0000    0.10047
319360.0000    0.10483
319400.0000   -0.06618
319440.0000    0.21397
319480.0000   -0.12567
319520.0000    0.41870
319560.0000    0.21341
319600.0000    0.15523
319640.0000    0.24000
319680.0000    0.45169
319720.0000    0.40556
319760.0000    0.14281
319800.0000    0.35933
319840.0000    0.33573
319880.0000    0.24267
319920.0000    0.18352
319960.0000    0.28863
320000.0000    0.27648
320040.0000    0.38836
320080.0000    0.33857
320120.0000    0.52787
320160.0000    0.36184
320200.0000    0.32611
320240.0000    0.45056
320280.0000    0.31429
320320.0000    0.59627
320360.0000    0.34176
320400.0000    0.13261
320440.0000    0.37192
320480.0000    0.45381
320520.0000    0.37886
320560.0000    0.39375
320600.0000    0.31045
320640.0000    0.30249
320680.0000    0.15976
320720.0000    0.25525
320760.0000    0.29543
320800.0000    0.09007
320840.0000    0.32953
320880.0000    0.22011
320920.0000    0.30505
320960.0000    0.04848
321000.0000    0.44677
321040.0000    0.46734
321080.0000    0.33143
321120.0000    0.22768
321160.0000    0.22049
321200.0000    0.32811
321240.0000    0.30579
321280.0000    0.57206
321320.0000    0.37928
321360.0000    0.38857
321400.0000    0.27340
321440.0000    0.26021
321480.0000    0.44494
321520.0000    0.30704
321560.0000    0.36346
321600.0000    0.34917
321640.0000    0.23972
321680.0000    0.48767
321720.0000    0.36390
321760.0000    0.38042
321800.0000    0.26595
321840.0000    0.39617
321880.0000    0.45313
321920.0000    0.46168
321960.0000    0.42488
322000.0000    0.21932
322040.0000    0.17035
322080.0000    0.14281
322120.0000    0.18736
322160.0000    0.34894
322200.0000    0.28142
322240.0000    0.08813
322280.0000    0.00242
322320.0000    0.42968
322360.0000    0.16656
322400.0000    0.01247
322440.0000    0.49160
322480.0000    0.34378
322520.0000    0.35297
322560.0000    0.32722
322600.0000    0.38343
322640.0000    0.41394
322680.0000    0.32281
322720.0000    0.35344
322760.0000    0.36916
322800.0000    0.36947
322840.0000    0.37541
322880.0000    0.37806
322920.0000    0.31385
322960.0000    0.23654
323000.0000    0.40930
323040.0000    0.32580
323080.0000    0.37194
323120.0000    0.33371
323160.0000    0.38654
323200.0000    0.27677
323240.0000    0.45183
323280.0000    0.01771
323320.0000    0.55420
323360.0000    0.52741
323400.0000    0.39647
323440.0000    0.44216
323480.0000    0.52514
323520.0000    0.34726
323560.0000    0.57982
323600.0000    0.28710
323640.0000    0.34124
323680.0000    0.43964
323720.0000    0.62096
323760.0000    0.60384
323800.0000    0.40606
323840.0000    0.48932
323880.0000    0.49907
323920.0000    0.43941
323960.0000    0.39995
324000.0000    0.66724
324040.0000    0.48377
324080.0000    0.43935
324120.0000    0.50294
324160.0000    0.33216
324200.0000    0.28714
324240.0000    0.28161
324280.0000    0.51904
324320.0000    0.59804
324360.0000    0.47729
324400.0000    0.38281
324440.0000    0.36710
324480.0000    0.50225
324520.0000    0.50233
324560.0000    0.30864
324600.0000    0.38340
324640.0000    0.40903
324680.0000    0.16735
324720.0000    0.28654
324760.0000    0.55329
324800.0000    0.41654
324840.0000    0.35438
324880.0000    0.47015
324920.0000    0.38218
324960.0000    0.33608
325000.0000    0.45621
325040.0000    0.26450
325080.0000    0.63262
325120.0000    0.41835
325160.0000    0.46164
325200.0000    0.44553
325240.0000    0.35602
325280.0000    0.53820
325320.0000    0.59857
325360.0000    0.37230
325400.0000    0.33809
325440.0000    0.51739
325480.0000    0.17178
325520.0000    0.47635
325560.0000    0.39144
325600.0000    0.25370
325640.0000    0.37614
325680.0000    0.27576
325720.0000    0.46802
325760.0000    0.13601
325800.0000    0.21569
325840.0000    0.28602
325880.0000    0.27303
325920.0000    0.39794
325960.0000    0.19893
326000.0000    0.34940
326040.0000   -0.09581
326080.0000    0.35400
326120.0000    0.28239
326160.0000    0.39441
326200.0000    0.17109
326240.0000    0.30276
326280.0000   -0.02571
326320.0000    0.06211
326360.0000    0.22872
326400.0000    0.39334
326440.0000    0.46916
326480.0000    0.56759
326520.0000    0.32703
326560.0000    0.52481
326600.0000    0.44870
326640.0000    0.45410
326680.0000    0.45743
326720.0000    0.29548
326760.0000    0.28608
326800.0000    0.42395
326840.0000    0.15854
326880.0000    0.47409
326920.0000    0.39510
326960.0000    0.55944
327000.0000    0.59556
327040.0000    0.22286
327080.0000    0.32929
327120.0000    0.42774
327160.0000    0.44885
327200.0000    0.52470
327240.0000    0.29551
327280.0000    0.53173
327320.0000    0.29085
327360.0000    0.51296
327400.0000    0.49804
327440.0000    0.62716
327480.0000    0.47171
327520.0000    0.35589
327560.0000    0.40558
327600.0000    0.31147
327640.0000    0.44953
327680.0000    0.29692
327720.0000    0.49327
327760.0000    0.36122
327800.0000    0.45827
327840.0000    0.57870
327880.0000    0.33263
327920.0000    0.22423
327960.0000    0.07394
328000.0000    0.35752
328040.0000    0.34150
328080.0000    0.28783
328120.0000    0.28848
328160.0000    0.31020
328200.0000    0.27807
328240.0000    0.22853
328280.0000    0.17848
328320.0000    0.43821
328360.0000    0.23879
328400.0000    0.26426
328440.0000    0.31217
328480.0000    0.17184
328520.0000   -0.06165
328560.0000    0.21432
328600.0000    0.13303
328640.0000    0.20081
328680.0000    0.50303
328720.0000    0.31740
328760.0000    0.30183
328800.0000    0.32250
328840.0000    0.41496
328880.0000    0.29169
328920.0000    0.24483
328960.0000    0.42878
329000.0000    0.32260
329040.0000    0.12058
329080.0000    0.48929
329120.0000    0.21297
329160.0000    0.45960
329200.0000    0.28851
329240.0000    0.44369
329280.0000    0.61486
329320.0000    0.44616
329360.0000    0.25604
329400.0000    0.35574
329440.0000    0.22319
329480.0000    0.49119
329520.0000    0.19000
329560.0000    0.47125
329600.0000    0.30053
329640.0000    0.38579
329680.0000    0.18459
329720.0000    0.53962
329760.0000    0.35979
329800.0000    0.37178
329840.0000    0.27973
329880.0000    0.10845
329920.0000    0.57058
329960.0000    0.36330
330000.0000    0.34030
330040.0000    0.45968
330080.0000    0.49029
330120.0000    0.61416
330160.0000    0.48065
330200.0000    0.61706
330240.0000    0.33034
330280.0000    0.34677
330320.0000    0.52020
330360.0000    0.41245
330400.0000    0.29262
330440.0000    0.44903
330480.0000    0.45208
330520.0000    0.41741
330560.0000    0.50949
330600.0000    0.30125
330640.0000    0.48597
330680.0000    0.41554
330720.0000    0.26966
330760.0000    0.45244
330800.0000    0.70519
330840.0000    0.20195
330880.0000    0.60535
330920.0000    0.42952
330960.0000    0.48743
331000.0000    0.47391
331040.0000    0.13523
331080.0000    0.27476
331120.0000    0.34008
331160.0000    0.22041
331200.0000    0.26992
331240.0000    0.06757
331280.0000    0.41363
331320.0000    0.29209
331360.0000    0.40194
331400.0000    0.24465
331440.0000    0.30585
331480.0000    0.35582
331520.0000    0.21985
331560.0000    0.58276
331600.0000    0.27431
331640.0000    0.23733
331680.0000    0.32364
331720.0000    0.41740
331760.0000    0.41629
331800.0000    0.35064
331840.0000    0.42325
331880.0000    0.31860
331920.0000    0.35051
331960.0000    0.56141
332000.0000    0.23495
332040.0000    0.41475
332080.0000    0.36350
332120.0000    0.08310
332160.0000    0.33529
332200.0000    0.28485
332240.0000    0.22798
332280.0000    0.29372
332320.0000    0.29547
332360.0000    0.35032
332400.0000    0.30907
332440.0000    0.57090
332480.0000    0.37282
332520.0000    0.63495
332560.0000    0.51210
332600.0000    0.38121
332640.0000    0.19404
332680.0000    0.33109
332720.0000    0.33237
332760.0000    0.41926
332800.0000    0.43464
332840.0000    0.47251
332880.0000    0.42908
332920.0000    0.35630
332960.0000    0.43263
333000.0000    0.77447
333040.0000    0.26874
333080.0000    0.36888
333120.0000    0.34284
333160.0000    0.18679
333200.0000    0.47721
333240.0000    0.50429
333280.0000    0.48024
333320.0000    0.13415
333360.0000    0.35056
333400.0000    0.40108
333440.0000    0.47491
333480.0000    0.42557
333520.0000    0.32999
333560.0000    0.41176
333600.0000    0.19132
333640.0000    0.67709
333680.0000    0.39235
333720.0000    0.32178
333760.0000    0.17529
333800.0000    0.32344
333840.0000    0.50513
333880.0000    0.39909
333920.0000    0.42632
333960.0000    0.53066
334000.0000    0.50532
334040.0000    0.52022
334080.0000    0.61622
334120.0000    0.54085
334160.0000    0.54209
334200.0000    0.21471
334240.0000    0.25104
334280.0000    0.38725
334320.0000    0.51866
334360.0000    0.34560
334400.0000    0.67803
334440.0000    0.31128
334480.0000    0.47463
334520.0000    0.54407
334560.0000    0.26502
334600.0000    0.46753
334640.0000    0.61221
334680.0000    0.42472
334720.0000    0.56521
334760.0000    0.65959
334800.0000    0.31557
334840.0000    0.55183
334880.0000    0.51239
334920.0000    0.37595
334960.0000    0.66462
335000.0000    0.33538
335040.0000    0.39489
335080.0000    0.24838
335120.0000    0.34024
335160.0000    0.06675
335200.0000    0.28081
335240.0000    0.60830
335280.0000    0.25500
335320.0000    0.44441
335360.0000    0.32304
335400.0000    0.25183
335440.0000    0.45299
335480.0000    0.33541
335520.0000    0.31630
335560.0000    0.21282
335600.0000    0.46228
335640.0000    0.50945
335680.0000    0.29639
335720.0000    0.55934
335760.0000    0.29790
335800.0000    0.36304
335840.0000    0.38880
335880.0000    0.36902
335920.0000    0.48397
335960.0000    0.45039
336000.0000    0.46801
336040.0000   -0.27049
336080.0000   -0.15520
336120.0000   -0.10154
336160.0000   -0.05600
336200.0000   -0.21153
336240.0000    0.41157
336280.0000    0.26037
336320.0000    0.44204
336360.0000    0.28656
336400.0000    0.33226
336440.0000    0.40786
336480.0000    0.44159
336520.0000    0.40103
336560.0000    0.40885
336600.0000    0.36794
336640.0000    0.23270
336680.0000    0.48735
336720.0000    0.34148
336760.0000    0.33273
336800.0000    0.31496
336840.0000    0.46462
336880.0000    0.31168
336920.0000    0.04721
336960.0000    0.44267
337000.0000    0.57707
337040.0000    0.24699
337080.0000    0.31534
337120.0000    0.34168
337160.0000    0.31950
337200.0000    0.46516
337240.0000    0.49780
337280.0000    0.72054
337320.0000    0.65475
337360.0000    0.20088
337400.0000    0.64540
337440.0000    0.44641
337480.0000    0.48938
337520.0000    0.49799
337560.0000    0.55299
337600.0000    0.50777
337640.0000    0.24212
337680.0000    0.26185
337720.0000    0.34504
337760.0000    0.04772
337800.0000    0.31820
337840.0000    0.09644
337880.0000   -0.06977
337920.0000    0.14615
337960.0000    0.25120
338000.0000    0.19723
338040.0000   -0.33030
338080.0000   -0.27538
338120.0000   -0.16908
338160.0000   -0.41715
338200.0000   -0.77475
338240.0000   -0.73849
338280.0000   -0.38483
338320.0000   -0.34357
338360.0000   -0.58696
338400.0000   -0.74376
338440.0000   -0.69040
338480.0000   -0.51622
338520.0000   -0.80723
338560.0000   -0.71810
338600.0000   -0.56596
338640.0000   -0.41805
338680.0000   -0.46356
338720.0000   -0.38220
338760.0000   -0.30456
338800.0000   -0.46208
338840.0000   -0.45251
338880.0000   -0.03375
338920.0000   -0.52689
338960.0000   -0.24285
339000.0000   -0.34120
339040.0000   -0.94803
339080.0000   -0.67762
339120.0000   -0.47669
339160.0000   -0.36039
339200.0000   -0.80712
339240.0000    0.09248
339280.0000   -0.67563
339320.0000   -0.56345
339360.0000   -0.35272
339400.0000   -0.44893
339440.0000   -0.46545
339480.0000   -0.76114
339520.0000   -0.30882
339560.0000   -0.43151
339600.0000   -0.40409
339640.0000   -0.29245
339680.0000   -0.09227
339720.0000    0.38852
339760.0000    0.17408
339800.0000    0.06030
339840.0000   -0.13083
339880.0000    0.31784
339920.0000   -0.10253
339960.0000    0.00836
340000.0000   -0.13727
340040.0000    0.14668
340080.0000    0.17796
340120.0000    0.13831
340160.0000   -0.10572
340200.0000    0.14125
340240.0000    0.19640
340280.0000    0.19320
340320.0000    0.50035
340360.0000    0.47172
340400.0000    0.20503
340440.0000    0.50180
340480.0000    0.42967
340520.0000    0.44284
340560.0000    0.44878
340600.0000    0.54508
340640.0000    0.34433
340680.0000    0.40038
340720.0000    0.20151
340760.0000    0.13089
340800.0000    0.24775
340840.0000    0.19841
340880.0000    0.45164
340920.0000    0.39533
340960.0000    0.36053
341000.0000    0.38266
341040.0000    0.39860
341080.0000    0.44390
341120.0000    0.35564
341160.0000    0.36410
341200.0000    0.21646
341240.0000    0.23539
341280.0000    0.30240
341320.0000    0.28995
341360.0000    0.33234
341400.0000    0.26779
341440.0000    0.36794
341480.0000    0.04661
341520.0000    0.23497
341560.0000    0.31691
341600.0000    0.54618
341640.0000    0.20200
341680.0000    0.24523
341720.0000    0.41296
341760.0000    0.21123
341800.0000    0.29748
341840.0000    0.53338
341880.0000    0.26589
341920.0000    0.15841
341960.0000    0.10789
342000.0000    0.34888
342040.0000    0.46324
342080.0000    0.41610
342120.0000    0.26699
342160.0000    0.32747
342200.0000    0.20046
342240.0000    0.36235
342280.0000    0.48068
342320.0000    0.45021
342360.0000    0.32492
342400.0000    0.18920
342440.0000    0.40720
342480.0000    0.22901
342520.0000    0.35216
342560.0000    0.40108
342600.0000    0.25270
342640.0000    0.31599
342680.0000    0.37556
342720.0000    0.42902
342760.0000    0.46175
342800.0000    0.36833
342840.0000    0.49249
342880.0000    0.36784
342920.0000    0.17973
342960.0000    0.23674
343000.0000    0.39813
343040.0000    0.39621
343080.0000    0.53495
343120.0000    0.49650
343160.0000    0.38083
343200.0000    0.34493
343240.0000    0.36398
343280.0000    0.09557
343320.0000    0.51351
343360.0000    0.30551
343400.0000    0.24608
343440.0000    0.36103
343480.0000    0.18410
343520.0000   -0.02191
343560.0000    0.56446
343600.0000    0.40514
343640.0000    0.33498
343680.0000    0.43184
343720.0000    0.37221
343760.0000    0.22223
343800.0000    0.27490
343840.0000    0.30035
343880.0000    0.56404
343920.0000    0.45114
343960.0000    0.56760
344000.0000    0.29997
344040.0000    0.09614
344080.0000    0.30418
344120.0000    0.36907
344160.0000    0.19075
344200.0000    0.28233
344240.0000    0.43269
344280.0000    0.41375
344320.0000    0.46543
344360.0000   -0.16845
344400.0000   -0.15156
344440.0000   -0.20421
344480.0000   -0.15029
344520.0000   -0.00514
344560.0000   -0.41915
344600.0000   -0.26913
344640.0000   -0.31536
344680.0000    0.19441
344720.0000   -0.01924
344760.0000   -0.09429
344800.0000   -0.13223
344840.0000   -0.33450
344880.0000   -0.19303
344920.0000   -0.39049
344960.0000   -0.38076
345000.0000   -0.60072
345040.0000   -0.50388
345080.0000   -0.74897
345120.0000   -0.71311
345160.0000   -0.67487
345200.0000   -0.52457
345240.0000   -0.78105
345280.0000   -0.56480
345320.0000   -0.62658
345360.0000   -0.57778
345400.0000   -0.47001
345440.0000   -0.61148
345480.0000   -0.71826
345520.0000   -0.69493
345560.0000   -0.49729
345600.0000   -0.30777
345640.0000   -0.20197
345680.0000   -0.46540
345720.0000   -0.54267
345760.0000   -0.36198
345800.0000   -0.36945
345840.0000   -0.51744
345880.0000   -0.68133
345920.0000   -0.55446
345960.0000   -0.28084
346000.0000   -0.21644
346040.0000   -0.60098
346080.0000   -0.54829
346120.0000   -0.62279
346160.0000   -0.53287
346200.0000   -0.42568
346240.0000   -0.20105
346280.0000   -0.70110
346320.0000   -0.19432
346360.0000   -0.44968
346400.0000   -0.10691
346440.0000   -0.16525
346480.0000   -0.51331
346520.0000   -0.28127
346560.0000   -0.11378
346600.0000   -0.30894
346640.0000   -0.34263
346680.0000   -0.31322
346720.0000   -0.05899
346760.0000   -0.26612
346800.0000   -0.61096
346840.0000   -0.44074
346880.0000   -0.47508
346920.0000   -0.30196
346960.0000   -0.47458
347000.0000   -0.64416
347040.0000   -0.52415
347080.0000   -0.37061
347120.0000   -0.20012
347160.0000   -0.49384
347200.0000   -0.58071
347240.0000   -0.37034
347280.0000   -0.46036
347320.0000   -0.38589
347360.0000   -0.52172
347400.0000   -0.60451
347440.0000   -0.32220
347480.0000   -0.41853
347520.0000   -0.48283
347560.0000   -0.39933
347600.0000   -0.62297
347640.0000   -0.48887
347680.0000   -0.43980
347720.0000   -0.67881
347760.0000   -0.81868
347800.0000   -1.11957
347840.0000   -0.86632
347880.0000   -0.69305
347920.0000   -0.82213
347960.0000   -0.90343
348000.0000   -0.28405
348040.0000   -0.80261
348080.0000   -0.69815
348120.0000   -0.40987
348160.0000   -0.81122
348200.0000   -0.86808
348240.0000   -0.40140
348280.0000   -0.73252
348320.0000   -0.48316
348360.0000   -0.33501
348400.0000   -0.43381
348440.0000   -0.37596
348480.0000   -0.69230
348520.0000   -0.19155
348560.0000   -0.34674
348600.0000   -0.20412
348640.0000   -0.36686
348680.0000   -0.38410
348720.0000   -0.65940
348760.0000   -0.85280
348800.0000   -0.60865
348840.0000   -0.84132
348880.0000   -0.40905
348920.0000   -0.72143
348960.0000   -0.36319
349000.0000   -0.25647
349040.0000   -0.52104
349080.0000   -0.72709
349120.0000   -0.63051
349160.0000   -0.05138
349200.0000   -0.53178
349240.0000   -0.58204
349280.0000   -0.13443
349320.0000   -0.30576
349360.0000   -0.16733
349400.0000   -0.11861
349440.0000   -0.15478
349480.0000   -0.11923
349520.0000   -0.28354
349560.0000    0.06982
349600.0000   -0.66033
349640.0000   -0.22810
349680.0000   -0.33772
349720.0000   -0.20069
349760.0000   -0.49592
349800.0000   -0.58753
349840.0000   -0.79954
349880.0000   -0.62748
349920.0000   -0.51197
349960.0000   -0.68001
350000.0000   -0.80471
350040.0000   -0.67011
350080.0000   -0.83704
350120.0000   -0.97344
350160.0000   -0.80736
350200.0000   -0.69966
350240.0000   -0.67434
350280.0000   -0.52570
350320.0000   -0.72780
350360.0000   -0.78453
350400.0000   -0.63114
350440.0000   -0.64546
350480.0000   -0.84460
350520.0000   -0.68118
350560.0000   -0.63929
350600.0000   -0.41807
350640.0000   -0.52825
350680.0000   -0.69136
350720.0000   -0.65059
350760.0000   -0.72653
350800.0000   -0.66320
350840.0000   -0.57619
350880.0000   -0.64681
350920.0000   -0.54079
350960.0000   -0.55631
351000.0000   -0.47008
351040.0000   -0.86776
351080.0000   -0.64920
351120.0000   -0.77477
351160.0000   -0.46491
351200.0000   -0.87823
351240.0000   -0.74654
351280.0000   -0.64613
351320.0000   -0.79600
351360.0000   -0.71494
351400.0000   -0.78049
351440.0000   -0.63035
351480.0000   -0.41595
351520.0000   -0.57503
351560.0000   -0.79358
351600.0000   -0.54107
351640.0000   -0.53709
351680.0000   -0.72546
351720.0000   -0.87106
351760.0000   -0.44065
351800.0000   -0.66070
351840.0000   -0.65553
351880.0000   -0.63727
351920.0000   -0.97221
351960.0000   -0.89875
352000.0000   -0.51647
352040.0000   -0.52892
352080.0000   -0.55774
352120.0000   -0.14212
352160.0000   -0.71496
352200.0000   -0.38457
352240.0000   -0.29979
352280.0000   -0.66308
352320.0000   -0.06789
352360.0000   -0.38872
352400.0000   -0.28876
352440.0000   -0.27442
352480.0000   -0.33180
352520.0000   -0.24403
352560.0000   -0.41864
352600.0000   -0.32210
352640.0000   -0.36286
352680.0000   -0.64383
352720.0000   -0.65644
352760.0000   -0.35920
352800.0000   -0.26375
352840.0000   -0.51926
352880.0000   -0.53874
352920.0000   -0.63963
352960.0000   -0.62338
353000.0000   -0.47267
353040.0000   -0.52707
353080.0000   -0.47668
353120.0000   -0.34432
353160.0000   -0.79407
353200.0000   -0.96605
353240.0000   -0.62500
353280.0000   -0.43846
353320.0000   -0.39844
353360.0000   -0.53847
353400.0000   -0.20358
353440.0000   -0.36347
353480.0000   -0.38499
353520.0000   -0.24856
353560.0000   -0.08481
353600.0000    0.04802
353640.0000   -0.42501
353680.0000   -0.29370
353720.0000   -0.08369
353760.0000   -0.19225
353800.0000   -0.53440
353840.0000   -0.25602
353880.0000   -0.40871
353920.0000   -0.30795
353960.0000   -0.61533
354000.0000   -0.56279
354040.0000   -0.35723
354080.0000   -0.12969
354120.0000   -0.39899
354160.0000   -0.70681
354200.0000   -0.47210
354240.0000   -0.37233
354280.0000   -0.36821
354320.0000   -0.65461
354360.0000   -0.31638
354400.0000   -0.32649
354440.0000    0.18653
354480.0000   -0.29309
354520.0000   -0.23322
354560.0000   -0.52930
354600.0000   -0.46506
354640.0000   -0.21865
354680.0000   -0.25528
354720.0000   -0.48886
354760.0000   -0.26724
354800.0000   -0.38663
354840.0000   -0.46161
354880.0000   -0.18576
354920.0000   -0.36264
354960.0000   -0.57521
355000.0000   -0.41460
355040.0000   -0.33589
355080.0000   -0.69859
355120.0000   -0.71089
355160.0000   -0.28609
355200.0000   -0.45913
355240.0000   -0.34281
355280.0000   -0.40898
355320.0000   -0.40585
355360.0000   -0.75377
355400.0000   -0.44252
355440.0000   -0.63202
355480.0000   -0.42250
355520.0000   -0.46840
355560.0000   -0.69039
355600.0000   -0.75607
355640.0000   -0.73546
355680.0000   -0.37771
355720.0000   -0.30676
355760.0000   -0.44864
355800.0000   -0.23072
355840.0000    0.12355
355880.0000    0.10761
355920.0000    0.20178
355960.0000   -0.13333
356000.0000   -0.07788
356040.0000   -0.04960
356080.0000   -0.32268
356120.0000   -0.13948
356160.0000   -0.34801
356200.0000   -0.35714
356240.0000   -0.30379
356280.0000   -0.35384
356320.0000   -0.45918
356360.0000   -0.84862
356400.0000   -0.61910
356440.0000   -0.74884
356480.0000   -0.40197
356520.0000   -0.08347
356560.0000   -0.30049
356600.0000   -0.49791
356640.0000   -0.32795
356680.0000   -0.22300
356720.0000   -0.47570
356760.0000   -0.68177
356800.0000   -0.23130
356840.0000   -0.42472
356880.0000   -0.33478
356920.0000   -0.44726
356960.0000   -0.42856
357000.0000   -0.31503
357040.0000   -0.35995
357080.0000   -0.10320
357120.0000    0.02050
357160.0000    0.08625
357200.0000   -0.28179
357240.0000   -0.41157
357280.0000   -0.56634
357320.0000   -0.59167
357360.0000   -0.38484
357400.0000   -0.67190
357440.0000   -0.79703
357480.0000   -0.65193
357520.0000   -0.75855
357560.0000   -0.49125
357600.0000   -0.53233
357640.0000   -0.46352
357680.0000   -0.31062
357720.0000   -0.36208
357760.0000   -0.05528
357800.0000   -0.49753
357840.0000   -0.30688
357880.0000   -0.29192
357920.0000   -0.25981
357960.0000    0.03059
358000.0000   -0.37051
358040.0000   -0.21442
358080.0000   -0.06237
358120.0000   -0.01121
358160.0000   -0.04963
358200.0000   -0.23439
358240.0000   -0.40586
358280.0000   -0.05707
358320.0000   -0.17104
358360.0000   -0.14173
358400.0000   -0.26361
358440.0000   -0.24520
358480.0000   -0.20826
358520.0000   -0.30285
358560.0000   -0.29774
358600.0000   -0.42060
358640.0000   -0.33455
358680.0000   -0.10904
358720.0000   -0.09266
358760.0000   -0.06548
358800.0000   -0.11438
358840.0000   -0.03625
358880.0000   -0.07093
358920.0000    0.01219
358960.0000   -0.21091
359000.0000    0.07935
359040.0000   -0.43500
359080.0000   -0.15101
359120.0000   -0.36987
359160.0000   -0.04459
359200.0000   -0.14820
359240.0000   -0.10157
359280.0000   -0.17530
359320.0000   -0.07613
359360.0000    0.01428
359400.0000   -0.03731
359440.0000   -0.19714
359480.0000   -0.10528
359520.0000   -0.27644
359560.0000   -0.41558
359600.0000   -0.21787
359640.0000   -0.11626
359680.0000   -0.10624
359720.0000   -0.32523
359760.0000   -0.34091
359800.0000   -0.01470
359840.0000   -0.11393
359880.0000   -0.08870
359920.0000   -0.12172
359960.0000   -0.15316
360000.0000   -0.00604
360040.0000   -0.41636
360080.0000    0.02793
360120.0000   -0.27775
360160.0000   -0.14887
360200.0000   -0.06318
360240.0000   -0.05963
360280.0000   -0.08151
360320.0000   -0.22004
360360.0000   -0.12819
360400.0000   -0.10836
360440.0000   -0.08368
360480.0000   -0.01334
360520.0000   -0.06109
360560.0000   -0.11517
360600.0000   -0.13629
360640.0000    0.14485
360680.0000   -0.24795
360720.0000   -0.19950
360760.0000    0.02233
360800.0000   -0.34471
360840.0000   -0.00341
360880.0000   -0.21938
360920.0000    0.02466
360960.0000    0.03486
361000.0000   -0.02278
361040.0000    0.03883
361080.0000   -0.11263
361120.0000   -0.05345
361160.0000   -0.11002
361200.0000   -0.02594
361240.0000    0.04598
361280.0000   -0.11466
361320.0000   -0.42473
361360.0000    0.11341
361400.0000   -0.32958
361440.0000   -0.22332
361480.0000   -0.31951
361520.0000   -0.41322
361560.0000   -0.28790
361600.0000   -0.32832
361640.0000   -0.16735
361680.0000   -0.41986
361720.0000   -0.33711
361760.0000   -0.59153
361800.0000   -0.09710
361840.0000   -0.50607
361880.0000   -0.53203
361920.0000   -0.52505
361960.0000   -0.36258
362000.0000   -0.52692
362040.0000   -0.11345
362080.0000   -0.38906
362120.0000   -0.75242
362160.0000   -0.32542
362200.0000   -0.41833
362240.0000   -0.54814
362280.0000   -0.44367
362320.0000   -0.36669
362360.0000   -0.29462
362400.0000   -0.28212
362440.0000   -0.44449
362480.0000   -0.61223
362520.0000   -0.35532
362560.0000   -0.27036
362600.0000   -0.71629
362640.0000   -0.37765
362680.0000   -0.35637
362720.0000   -0.13395
362760.0000   -0.02443
362800.0000   -0.18624
362840.0000   -0.09489
362880.0000   -0.14086
362920.0000   -0.08902
362960.0000   -0.12829
363000.0000    0.03833
363040.0000   -0.18232
363080.0000    0.04212
363120.0000    0.13213
363160.0000    0.21446
363200.0000    0.18587
363240.0000   -0.23314
363280.0000   -0.24641
363320.0000   -0.21547
363360.0000   -0.15382
363400.0000   -0.08685
363440.0000   -0.24659
363480.0000   -0.07147
363520.0000   -0.29949
363560.0000   -0.50762
363600.0000   -0.46686
363640.0000   -0.27604
363680.0000   -0.46635
363720.0000   -0.44514
363760.0000   -0.23354
363800.0000   -0.05131
363840.0000   -0.48310
363880.0000   -0.37943
363920.0000   -0.26237
363960.0000    0.10126
364000.0000    0.16609
364040.0000   -0.02660
364080.0000    0.38567
364120.0000    0.16315
364160.0000    0.27864
364200.0000    0.19473
364240.0000    0.47868
364280.0000    0.65535
364320.0000    0.30050
364360.0000    0.42886
364400.0000    0.17744
364440.0000    0.14750
364480.0000    0.31076
364520.0000    0.34347
364560.0000    0.06723
364600.0000    0.08215
364640.0000   -0.00601
364680.0000    0.12078
364720.0000   -0.06149
364760.0000   -0.00160
364800.0000   -0.19120
364840.0000   -0.07973
364880.0000   -0.16064
364920.0000   -0.31324
364960.0000   -0.60722
365000.0000   -0.24909
365040.0000   -0.81509
365080.0000   -0.28317
365120.0000   -0.51455
365160.0000   -0.72296
365200.0000   -0.71908
365240.0000   -0.42631
365280.0000   -0.51967
365320.0000    0.26440
365360.0000    0.08812
365400.0000    0.12622
365440.0000    0.13944
365480.0000   -0.40948
365520.0000   -0.42402
365560.0000   -0.63741
365600.0000   -0.27762
365640.0000   -0.75221
365680.0000   -0.60298
365720.0000   -0.57943
365760.0000   -0.42784
365800.0000   -0.41554
365840.0000   -0.00272
365880.0000   -0.18458
365920.0000   -0.74082
365960.0000   -0.52467
366000.0000   -0.61974
366040.0000   -0.57448
366080.0000   -0.49456
366120.0000   -0.45479
366160.0000   -0.62504
366200.0000   -0.55587
366240.0000   -0.32929
366280.0000   -0.18079
366320.0000   -0.27805
366360.0000   -0.49829
366400.0000   -0.47426
366440.0000   -0.42479
366480.0000   -0.07629
366520.0000    0.08146
366560.0000    0.40337
366600.0000   -0.08926
366640.0000    0.17652
366680.0000   -0.05740
366720.0000    0.10054
366760.0000    0.64684
366800.0000    0.21848
366840.0000    0.62251
366880.0000    0.31839
366920.0000    0.14854
366960.0000    0.30075
367000.0000    0.41496
367040.0000    0.06577
367080.0000    0.23522
367120.0000    0.09172
367160.0000    0.28934
367200.0000    0.25456
367240.0000    0.45825
367280.0000    0.41227
367320.0000    0.41313
367360.0000    0.40571
367400.0000    0.49613
367440.0000    0.05248
367480.0000   -0.07605
367520.0000    0.05345
367560.0000    0.39571
367600.0000    0.13563
367640.0000    0.60156
367680.0000    0.32779
367720.0000    0.20593
367760.0000    0.08633
367800.0000    0.33923
367840.0000    0.30328
367880.0000    0.47153
367920.0000    0.36868
367960.0000    0.56696
368000.0000    0.31482
368040.0000    0.37744
368080.0000    0.18665
368120.0000    0.38050
368160.0000    0.14583
368200.0000    0.32307
368240.0000    0.68186
368280.0000    0.66259
368320.0000    0.49380
368360.0000    0.58922
368400.0000    0.54716
368440.0000    0.40559
368480.0000    0.30643
368520.0000    0.39611
368560.0000    0.35427
368600.0000    0.72796
368640.0000    0.59082
368680.0000    0.35420
368720.0000    0.59070
368760.0000    0.33787
368800.0000    0.25978
368840.0000    0.42226
368880.0000    0.22960
368920.0000    0.51314
368960.0000    0.33062
369000.0000    0.35310
369040.0000    0.35187
369080.0000    0.30549
369120.0000    0.18352
369160.0000    0.37352
369200.0000    0.44778
369240.0000    0.40145
369280.0000    0.31517
369320.0000    0.31956
369360.0000    0.44091
369400.0000    0.22065
369440.0000    0.09724
369480.0000    0.36281
369520.0000    0.32831
369560.0000    0.26170
369600.0000    0.53333
369640.0000    0.35677
369680.0000    0.58229
369720.0000    0.42167
369760.0000   -0.03219
369800.0000    0.09589
369840.0000   -0.05191
369880.0000   -0.22143
369920.0000    0.03633
369960.0000   -0.20088
370000.0000    0.00264
370040.0000    0.23850
370080.0000    0.14582
370120.0000    0.24507
370160.0000    0.04005
370200.0000    0.11357
370240.0000    0.10838
370280.0000   -0.12074
370320.0000   -0.09166
370360.0000   -0.03330
370400.0000   -0.01177
370440.0000    0.05636
370480.0000   -0.10438
370520.0000   -0.08201
370560.0000   -0.06361
370600.0000   -0.03988
370640.0000    0.10898
370680.0000   -0.07208
370720.0000   -0.27600
370760.0000   -0.16951
370800.0000   -0.29214
370840.0000   -0.33354
370880.0000   -0.15552
370920.0000   -0.34376
370960.0000   -0.41145
371000.0000   -0.20009
371040.0000   -0.15814
371080.0000   -0.03359
371120.0000   -0.23127
371160.0000    0.12076
371200.0000    0.09398
371240.0000    0.02151
371280.0000   -0.15837
371320.0000   -0.08550
371360.0000   -0.04169
371400.0000    0.04467
371440.0000   -0.35534
371480.0000   -0.25990
371520.0000   -0.30212
371560.0000   -0.07087
371600.0000   -0.18418
371640.0000   -0.18050
371680.0000   -0.12251
371720.0000    0.05062
371760.0000   -0.08998
371800.0000   -0.04392
371840.0000    0.16153
371880.0000   -0.08291
371920.0000   -0.16222
371960.0000   -0.24314
372000.0000    0.32561
372040.0000   -0.48677
372080.0000   -0.76721
372120.0000   -0.19561
372160.0000    0.08836
372200.0000   -0.04924
372240.0000    0.05262
372280.0000    0.04786
372320.0000   -0.47315
372360.0000   -0.08247
372400.0000   -0.12435
372440.0000   -0.35799
372480.0000   -0.26766
372520.0000   -0.15887
372560.0000   -0.32874
372600.0000   -0.46110
372640.0000   -0.55639
372680.0000   -0.26839
372720.0000   -0.01056
372760.0000    0.17461
372800.0000   -0.00072
372840.0000   -0.20533
372880.0000   -0.16524
372920.0000   -0.13865
372960.0000   -0.13802
373000.0000   -0.16329
373040.0000   -0.07435
373080.0000   -0.18146
373120.0000   -0.18157
373160.0000   -0.46148
373200.0000   -0.30824
373240.0000   -0.09458
373280.0000    0.02077
373320.0000    0.04021
373360.0000   -0.14674
373400.0000   -0.33935
373440.0000   -0.73812
373480.0000   -0.21475
373520.0000   -0.11075
373560.0000   -0.01134
373600.0000    0.01177
373640.0000    0.18477
373680.0000   -0.06589
373720.0000   -0.26522
373760.0000   -0.25303
373800.0000   -0.09867
373840.0000   -0.16902
373880.0000   -0.06718
373920.0000   -0.14872
373960.0000   -0.17445
374000.0000    0.01499
374040.0000    0.21085
374080.0000   -0.15054
374120.0000    0.06169
374160.0000   -0.29389
374200.0000   -0.03192
374240.0000   -0.08427
374280.0000   -0.08094
374320.0000    0.08710
374360.0000    0.12043
374400.0000    0.05997
374440.0000    0.10239
374480.0000    0.03054
374520.0000   -0.13222
374560.0000   -0.02810
374600.0000   -0.39316
374640.0000   -0.68259
374680.0000   -0.46144
374720.0000   -0.35926
374760.0000   -0.69813
374800.0000   -0.58110
374840.0000   -0.41658
374880.0000   -0.44131
374920.0000    0.06896
374960.0000    0.04908
375000.0000    0.06955
375040.0000    0.13951
375080.0000   -0.10276
375120.0000   -0.16193
375160.0000   -0.07581
375200.0000   -0.11323
375240.0000    0.10827
375280.0000    0.04500
375320.0000   -0.06821
375360.0000   -0.03605
375400.0000   -0.16869
375440.0000   -0.00504
375480.0000    0.24051
375520.0000    0.44510
375560.0000    0.16462
375600.0000    0.56006
375640.0000    0.30351
375680.0000    0.38341
375720.0000    0.43928
375760.0000    0.64970
375800.0000    0.35339
375840.0000    0.46215
375880.0000    0.63218
375920.0000    0.41836
375960.0000    0.44431
376000.0000    0.08286
376040.0000    0.38552
376080.0000    0.47211
376120.0000    0.41634
376160.0000    0.18233
376200.0000    0.24163
376240.0000    0.14977
376280.0000    0.36328
376320.0000    0.60115
376360.0000    0.56378
376400.0000    0.39509
376440.0000    0.43863
376480.0000    0.32908
376520.0000    0.33829
376560.0000    0.58268
376600.0000    0.70628
376640.0000    0.42038
376680.0000    0.36611
376720.0000    0.23030
376760.0000    0.33373
376800.0000    0.33153
376840.0000    0.57644
376880.0000    0.29891
376920.0000    0.31579
376960.0000    0.31666
377000.0000    0.44651
377040.0000    0.21766
377080.0000    0.32104
377120.0000    0.34571
377160.0000    0.21511
377200.0000    0.29290
377240.0000    0.39571
377280.0000    0.43018
377320.0000    0.38706
377360.0000    0.41993
377400.0000    0.49097
377440.0000    0.48051
377480.0000    0.30306
377520.0000    0.16243
377560.0000    0.44558
377600.0000    0.44973
377640.0000    0.38094
377680.0000    0.47283
377720.0000    0.57981
377760.0000    0.45134
377800.0000    0.61435
377840.0000    0.41815
377880.0000    0.54389
377920.0000    0.57726
377960.0000    0.26646
378000.0000    0.33997
378040.0000    0.31211
378080.0000    0.44880
378120.0000    0.27181
378160.0000    0.48191
378200.0000    0.36700
378240.0000    0.33769
378280.0000    0.58062
378320.0000    0.45617
378360.0000    0.42301
378400.0000    0.45436
378440.0000    0.61059
378480.0000    0.35967
378520.0000    0.50770
378560.0000    0.48717
378600.0000    0.45018
378640.0000    0.32660
378680.0000    0.39194
378720.0000    0.56348
378760.0000    0.55835
378800.0000    0.27863
378840.0000    0.55120
378880.0000    0.06294
378920.0000    0.00090
378960.0000    0.20027
379000.0000    0.41620
379040.0000    0.24871
379080.0000    0.01506
379120.0000    0.26143
379160.0000    0.17044
379200.0000    0.02967
379240.0000    0.35421
379280.0000    0.32971
379320.0000    0.24986
379360.0000    0.50847
379400.0000    0.36653
379440.0000    0.37476
379480.0000    0.35190
379520.0000    0.21544
379560.0000    0.39348
379600.0000    0.19209
379640.0000   -0.12372
379680.0000   -0.11293
379720.0000   -0.11874
379760.0000    0.16012
379800.0000   -0.05320
379840.0000   -0.10434
379880.0000   -0.05334
379920.0000   -0.61199
379960.0000   -0.45699
380000.0000   -0.47974
380040.0000   -0.49160
380080.0000   -0.39229
380120.0000   -0.57341
380160.0000   -0.79882
380200.0000   -0.85023
380240.0000   -0.72248
380280.0000   -0.55245
380320.0000   -0.48356
380360.0000   -0.20424
380400.0000   -0.21125
380440.0000   -0.40547
380480.0000   -0.28990
380520.0000   -0.36944
380560.0000   -0.42549
380600.0000   -0.45178
380640.0000   -0.18592
380680.0000   -0.33741
380720.0000   -0.39641
380760.0000   -0.36455
380800.0000   -0.20221
380840.0000   -0.30514
380880.0000   -0.43775
380920.0000   -0.30437
380960.0000   -0.42047
381000.0000    0.04154
381040.0000   -0.29042
381080.0000   -0.17565
381120.0000   -0.09448
381160.0000   -0.05595
381200.0000    0.43895
381240.0000    0.52457
381280.0000    0.41235
381320.0000    0.46048
381360.0000    0.19878
381400.0000    0.32322
381440.0000    0.47008
381480.0000    0.33980
381520.0000    0.36355
381560.0000    0.21667
381600.0000    0.37323
381640.0000    0.16274
381680.0000    0.43629
381720.0000    0.21338
381760.0000    0.28810
381800.0000    0.46039
381840.0000    0.53103
381880.0000    0.41453
381920.0000    0.27608
381960.0000    0.19667
382000.0000    0.44551
382040.0000    0.30747
382080.0000    0.33113
382120.0000    0.41550
382160.0000    0.41380
382200.0000    0.48848
382240.0000    0.17564
382280.0000    0.34560
382320.0000    0.22041
382360.0000    0.64410
382400.0000    0.64813
382440.0000    0.71765
382480.0000    0.64605
382520.0000    0.75561
382560.0000    0.78119
382600.0000    0.81640
382640.0000    0.79855
382680.0000    0.76691
382720.0000    0.76751
382760.0000    0.63622
382800.0000    0.30038
382840.0000    0.37408
382880.0000    0.36112
382920.0000    0.67042
382960.0000    0.27314
383000.0000    0.42177
383040.0000    0.27225
383080.0000    0.14294
383120.0000    0.30190
383160.0000    0.17093
383200.0000    0.25972
383240.0000    0.23648
383280.0000    0.44262
383320.0000    0.38053
383360.0000    0.28841
383400.0000    0.38517
383440.0000    0.18391
383480.0000    0.08044
383520.0000    0.25746
383560.0000    0.25337
383600.0000    0.45629
383640.0000    0.45384
383680.0000    0.37093
383720.0000    0.45137
383760.0000    0.44617
383800.0000    0.46721
383840.0000    0.34310
383880.0000    0.25842
383920.0000    0.35883
383960.0000    0.07935
384000.0000    0.17286
384040.0000    0.27783
384080.0000    0.30660
384120.0000    0.27979
384160.0000    0.04850
384200.0000    0.44835
384240.0000    0.45794
384280.0000    0.22570
384320.0000    0.48933
384360.0000    0.24765
384400.0000    0.40950
384440.0000    0.30552
384480.0000    0.16705
384520.0000    0.20886
384560.0000    0.31562
384600.0000    0.35903
384640.0000    0.15413
384680.0000    0.28495
384720.0000    0.40488
384760.0000    0.12527
384800.0000    0.20252
384840.0000    0.13942
384880.0000    0.30655
384920.0000    0.47845
384960.0000    0.28547
385000.0000    0.47555
385040.0000    0.30083
385080.0000    0.13731
385120.0000    0.15752
385160.0000    0.19205
385200.0000    0.25563
385240.0000    0.43170
385280.0000    0.20127
385320.0000    0.39045
385360.0000    0.45782
385400.0000    0.30373
385440.0000    0.42265
385480.0000    0.31721
385520.0000    0.23748
385560.0000    0.16833
385600.0000    0.31430
385640.0000    0.43012
385680.0000    0.39809
385720.0000    0.22256
385760.0000   -0.07092
385800.0000    0.22020
385840.0000    0.28112
385880.0000    0.25452
385920.0000    0.34104
385960.0000    0.26705
386000.0000    0.23783
386040.0000    0.18150
386080.0000    0.27724
386120.0000    0.28449
386160.0000    0.14608
386200.0000    0.27512
386240.0000    0.43950
386280.0000    0.32342
386320.0000    0.02405
386360.0000    0.22365
386400.0000    0.30305
386440.0000    0.11498
386480.0000   -0.07475
386520.0000    0.29684
386560.0000    0.36755
386600.0000    0.39077
386640.0000    0.26103
386680.0000    0.38413
386720.0000    0.32818
386760.0000    0.08260
386800.0000    0.58889
386840.0000    0.32131
386880.0000    0.28984
386920.0000    0.24871
386960.0000    0.26851
387000.0000    0.35039
387040.0000    0.28029
387080.0000    0.16330
387120.0000    0.29444
387160.0000    0.10467
387200.0000    0.26135
387240.0000    0.59532
387280.0000    0.27657
387320.0000    0.36548
387360.0000    0.39155
387400.0000    0.40919
387440.0000    0.38504
387480.0000    0.20259
387520.0000    0.27712
387560.0000    0.01884
387600.0000    0.43510
387640.0000    0.27205
387680.0000    0.22810
387720.0000    0.37209
387760.0000    0.43511
387800.0000    0.22865
387840.0000    0.20427
387880.0000    0.19585
387920.0000    0.17792
387960.0000    0.20944
388000.0000    0.30647
388040.0000    0.18256
388080.0000    0.16204
388120.0000    0.12160
388160.0000    0.23689
388200.0000    0.30958
388240.0000    0.25637
388280.0000    0.44618
388320.0000    0.40313
388360.0000    0.43237
388400.0000    0.38204
388440.0000    0.30032
388480.0000    0.24369
388520.0000    0.32914
388560.0000    0.23052
388600.0000    0.48379
388640.0000    0.49420
388680.0000    0.27428
388720.0000    0.29168
388760.0000    0.46835
388800.0000    0.23161
388840.0000    0.57827
388880.0000    0.68948
388920.0000    0.29003
388960.0000    0.43379
389000.0000    0.24314
389040.0000    0.29400
389080.0000    0.09999
389120.0000    0.19809
389160.0000    0.30151
389200.0000    0.29174
389240.0000    0.28726
389280.0000    0.21632
389320.0000    0.43312
389360.0000    0.30091
389400.0000    0.42304
389440.0000    0.19742
389480.0000    0.23702
389520.0000    0.43386
389560.0000    0.28466
389600.0000    0.08573
389640.0000    0.33983
389680.0000    0.25063
389720.0000    0.15422
389760.0000    0.20149
389800.0000    0.16081
389840.0000    0.29416
389880.0000    0.42092
389920.0000    0.35689
389960.0000    0.21273
390000.0000    0.24271
390040.0000    0.05704
390080.0000    0.11073
390120.0000    0.27418
390160.0000    0.35394
390200.0000    0.34132
390240.0000    0.22804
390280.0000    0.39836
390320.0000    0.22277
390360.0000    0.31574
390400.0000    0.17531
390440.0000    0.22312
390480.0000    0.16587
390520.0000    0.29698
390560.0000    0.46235
390600.0000    0.26219
390640.0000    0.23926
390680.0000    0.31903
390720.0000    0.34342
390760.0000    0.37332
390800.0000    0.37101
390840.0000    0.14858
390880.0000    0.32404
390920.0000    0.45118
390960.0000    0.26318
391000.0000    0.33082
391040.0000    0.25904
391080.0000    0.25822
391120.0000    0.16012
391160.0000    0.37070
391200.0000    0.37055
391240.0000    0.33883
391280.0000    0.45506
391320.0000    0.23415
391360.0000    0.50224
391400.0000    0.51109
391440.0000    0.44747
391480.0000    0.35479
391520.0000    0.35277
391560.0000    0.33905
391600.0000    0.32873
391640.0000    0.37750
391680.0000    0.46361
391720.0000    0.12082
391760.0000    0.08056
391800.0000    0.21521
391840.0000    0.21074
391880.0000    0.03356
391920.0000    0.16941
391960.0000    0.21062
392000.0000    0.29640
392040.0000    0.22216
392080.0000    0.25465
392120.0000    0.28866
392160.0000    0.54072
392200.0000    0.32792
392240.0000    0.42134
392280.0000    0.48773
392320.0000    0.38074
392360.0000    0.50298
392400.0000    0.06882
392440.0000    0.37562
392480.0000    0.55273
392520.0000    0.24171
392560.0000    0.28916
392600.0000    0.17871
392640.0000    0.30992
392680.0000    0.35762
392720.0000    0.47077
392760.0000    0.30015
392800.0000    0.64449
392840.0000    0.19993
392880.0000    0.42991
392920.0000    0.20504
392960.0000    0.28646
393000.0000    0.21973
393040.0000    0.54464
393080.0000    0.34919
393120.0000    0.29808
393160.0000    0.34122
393200.0000    0.43584
393240.0000    0.38339
393280.0000    0.28066
393320.0000    0.26426
393360.0000    0.07801
393400.0000    0.13049
393440.0000    0.32600
393480.0000    0.06374
393520.0000    0.23308
393560.0000    0.45780
393600.0000    0.50282
393640.0000    0.35694
393680.0000    0.34963
393720.0000    0.48739
393760.0000    0.29720
393800.0000    0.61796
393840.0000    0.27863
393880.0000    0.34267
393920.0000    0.43742
393960.0000    0.13494
394000.0000    0.34577
394040.0000    0.30361
394080.0000    0.42961
394120.0000    0.64031
394160.0000    0.74684
394200.0000    0.55216
394240.0000    0.29533
394280.0000    0.44869
394320.0000    0.37861
394360.0000    0.39378
394400.0000    0.36455
394440.0000    0.41455
394480.0000    0.45380
394520.0000    0.58086
394560.0000    0.26244
394600.0000    0.26518
394640.0000    0.26406
394680.0000    0.14112
394720.0000    0.24884
394760.0000    0.16952
394800.0000    0.43634
394840.0000    0.45482
394880.0000    0.36031
394920.0000    0.33078
394960.0000    0.39366
395000.0000    0.29920
395040.0000    0.34994
395080.0000    0.22415
395120.0000    0.52359
395160.0000    0.34817
395200.0000    0.38042
395240.0000    0.28980
395280.0000    0.28743
395320.0000    0.29342
395360.0000    0.53707
395400.0000    0.43995
395440.0000    0.38651
395480.0000    0.22995
395520.0000    0.33408
395560.0000    0.24057
395600.0000    0.31386
395640.0000    0.33208
395680.0000    0.61952
395720.0000    0.46443
395760.0000    0.60907
395800.0000    0.43476
395840.0000    0.40998
395880.0000    0.51102
395920.0000    0.45203
395960.0000    0.25540
396000.0000    0.56088
396040.0000    0.32531
396080.0000    0.42839
396120.0000    0.42352
396160.0000    0.47815
396200.0000    0.42858
396240.0000    0.46720
396280.0000    0.54091
396320.0000    0.51165
396360.0000    0.45777
396400.0000    0.59498
396440.0000    0.41560
396480.0000    0.21583
396520.0000    0.36979
396560.0000    0.33005
396600.0000    0.42307
396640.0000    0.13079
396680.0000    0.38601
396720.0000    0.29695
396760.0000    0.49749
396800.0000    0.54459
396840.0000    0.44726
396880.0000    0.71417
396920.0000    0.45623
396960.0000    0.30151
397000.0000    0.53418
397040.0000    0.55311
397080.0000    0.38051
397120.0000    0.36622
397160.0000    0.48927
397200.0000    0.36681
397240.0000    0.50703
397280.0000    0.34689
397320.0000    0.52549
397360.0000    0.41581
397400.0000    0.42054
397440.0000    0.46429
397480.0000    0.57445
397520.0000    0.15498
397560.0000    0.19546
397600.0000    0.34774
397640.0000    0.46836
397680.0000    0.40763
397720.0000    0.14607
397760.0000    0.33690
397800.0000    0.24983
397840.0000    0.24299
397880.0000    0.19625
397920.0000    0.09963
397960.0000    0.24880
398000.0000    0.22118
398040.0000    0.38801
398080.0000    0.10678
398120.0000    0.23582
398160.0000    0.05690
398200.0000    0.13023
398240.0000    0.25439
398280.0000    0.26880
398320.0000    0.13169
398360.0000    0.02265
398400.0000   -0.19952
398440.0000   -0.12160
398480.0000   -0.03901
398520.0000   -0.02278
398560.0000   -0.18850
398600.0000   -0.13363
398640.0000    0.07234
398680.0000    0.00976
398720.0000   -0.13542
398760.0000   -0.13980
398800.0000   -0.26753
398840.0000    0.03971
398880.0000   -0.11151
398920.0000   -0.09573
398960.0000   -0.00753
399000.0000   -0.10520
399040.0000   -0.19430
399080.0000   -0.30581
399120.0000   -0.27470
399160.0000   -0.14633
399200.0000   -0.00998
399240.0000   -0.04352
399280.0000   -0.13422
399320.0000   -0.01383
399360.0000   -0.21231
399400.0000    0.03528
399440.0000    0.42578
399480.0000    0.40974
399520.0000    0.30014
399560.0000    0.35319
399600.0000    0.38155
399640.0000    0.44446
399680.0000    0.41332
399720.0000    0.38167
399760.0000    0.53380
399800.0000    0.41774
399840.0000    0.36864
399880.0000    0.31509
399920.0000    0.30838
399960.0000    0.10222
400000.0000    0.29859
400040.0000    0.39933
400080.0000    0.31492
400120.0000    0.27615
400160.0000    0.13930
400200.0000    0.17853
400240.0000    0.29572
400280.0000    0.34804
400320.0000    0.29314
400360.0000    0.19705
400400.0000   -0.10396
400440.0000   -0.07488
400480.0000    0.11783
400520.0000   -0.57600
400560.0000   -0.52973
400600.0000   -0.74450
400640.0000   -0.46100
400680.0000   -0.50083
400720.0000   -0.50433
400760.0000   -0.29010
400800.0000   -0.27165
400840.0000   -0.14177
400880.0000    0.14736
400920.0000    0.14695
400960.0000    0.22008
401000.0000    0.19632
401040.0000    0.28348
401080.0000    0.15344
401120.0000    0.23926
401160.0000    0.34059
401200.0000    0.20018
401240.0000    0.00677
401280.0000   -0.10620
401320.0000   -0.17771
401360.0000   -0.10783
401400.0000   -0.08769
401440.0000   -0.33924
401480.0000   -0.19453
401520.0000   -0.37038
401560.0000    0.03297
401600.0000   -0.21553
401640.0000   -0.14873
401680.0000   -0.18906
401720.0000   -0.29944
401760.0000   -0.30272
401800.0000   -0.67811
401840.0000   -0.02004
401880.0000   -0.69376
401920.0000   -0.38166
401960.0000   -0.15535
402000.0000   -0.15917
402040.0000   -0.25623
402080.0000   -0.27683
402120.0000   -0.18269
402160.0000    0.07032
402200.0000    0.02684
402240.0000   -0.16788
402280.0000   -0.27872
402320.0000   -0.33489
402360.0000    0.07365
402400.0000   -0.23283
402440.0000   -0.22517
402480.0000   -0.76349
402520.0000   -0.58535
402560.0000   -0.25106
402600.0000   -0.26302
402640.0000   -0.02633
402680.0000   -0.12624
402720.0000   -0.29593
402760.0000   -0.10690
402800.0000   -0.18321
402840.0000   -0.26791
402880.0000   -0.11987
402920.0000   -0.32415
402960.0000   -0.17730
403000.0000   -0.23103
403040.0000   -0.37277
403080.0000   -0.36856
403120.0000   -0.02733
403160.0000   -0.29631
403200.0000   -0.38111
403240.0000   -0.13138
403280.0000   -0.06090
403320.0000   -0.08990
403360.0000   -0.19325
403400.0000   -0.30526
403440.0000   -0.24871
403480.0000   -0.14732
403520.0000   -0.31972
403560.0000   -0.33658
403600.0000   -0.17424
403640.0000   -0.30078
403680.0000   -0.28920
403720.0000   -0.15400
403760.0000   -0.21824
403800.0000   -0.13324
403840.0000   -0.12591
403880.0000   -0.10543
403920.0000   -0.38807
403960.0000   -0.43582
404000.0000   -0.49478
404040.0000   -0.36923
404080.0000   -0.34603
404120.0000   -0.60236
404160.0000   -0.36159
404200.0000   -0.41631
404240.0000   -0.54590
404280.0000   -0.48011
404320.0000   -0.45369
404360.0000   -0.42624
404400.0000   -0.11212
404440.0000    0.03271
404480.0000   -0.57217
404520.0000   -0.28448
404560.0000   -0.16332
404600.0000   -0.32581
404640.0000   -0.17605
404680.0000   -0.28715
404720.0000   -0.17240
404760.0000   -0.19698
404800.0000   -0.35363
404840.0000    0.01693
404880.0000   -0.42771
404920.0000   -0.18660
404960.0000   -0.46909
405000.0000   -0.42415
405040.0000   -0.56582
405080.0000   -0.38597
405120.0000   -0.46395
405160.0000   -0.61727
405200.0000   -0.41978
405240.0000   -0.52751
405280.0000   -0.30401
405320.0000   -0.29965
405360.0000   -0.33864
405400.0000   -0.46190
405440.0000   -0.39323
405480.0000   -0.41778
405520.0000   -0.46662
405560.0000   -0.17439
405600.0000    0.05034
405640.0000   -0.13987
405680.0000   -0.07193
405720.0000   -0.11639
405760.0000   -0.11833
405800.0000   -0.18096
405840.0000   -0.22381
405880.0000    0.01057
405920.0000   -0.44215
405960.0000   -0.23601
406000.0000   -0.26006
406040.0000   -0.43488
406080.0000   -0.35549
406120.0000   -0.00482
406160.0000   -0.13205
406200.0000   -0.12808
406240.0000   -0.18355
406280.0000   -0.39357
406320.0000   -0.14527
406360.0000   -0.06346
406400.0000   -0.08809
406440.0000   -0.39727
406480.0000   -0.30871
406520.0000   -0.40930
406560.0000   -0.60247
406600.0000   -0.29085
406640.0000   -0.54874
406680.0000   -0.57532
406720.0000   -0.44072
406760.0000   -0.32121
406800.0000   -0.28799
406840.0000   -0.31630
406880.0000   -0.20603
406920.0000   -0.27362
406960.0000   -0.41431
407000.0000   -0.39165
407040.0000   -0.24152
407080.0000   -0.48947
407120.0000   -0.43005
407160.0000   -0.14888
407200.0000   -0.56768
407240.0000   -0.53434
407280.0000   -0.35142
407320.0000   -0.51348
407360.0000   -0.40792
407400.0000   -0.34000
407440.0000   -0.39229
407480.0000   -0.40257
407520.0000   -0.20464
407560.0000   -0.24590
407600.0000   -0.22738
407640.0000   -0.68379
407680.0000   -0.65337
407720.0000   -0.20456
407760.0000   -0.12085
407800.0000   -0.36564
407840.0000   -0.08832
407880.0000   -0.21851
407920.0000   -0.35479
407960.0000   -0.63364
408000.0000   -0.13865
408040.0000   -0.66882
408080.0000   -0.16718
408120.0000   -0.22715
408160.0000   -0.31496
408200.0000   -0.53880
408240.0000   -0.32740
408280.0000   -0.55232
408320.0000   -0.27695
408360.0000   -0.23864
408400.0000   -0.07674
408440.0000   -0.28526
408480.0000    0.07149
408520.0000    0.33368
408560.0000    0.36478
408600.0000    0.14258
408640.0000    0.28836
408680.0000    0.23937
408720.0000    0.32564
408760.0000    0.22251
408800.0000    0.38046
408840.0000    0.47765
408880.0000    0.25010
408920.0000    0.33147
408960.0000    0.24762
409000.0000    0.48117
409040.0000    0.53041
409080.0000    0.01620
409120.0000   -0.09998
409160.0000    0.10248
409200.0000    0.27009
409240.0000    0.32744
409280.0000    0.48571
409320.0000    0.28604
409360.0000    0.38524
409400.0000    0.25364
409440.0000    0.29570
409480.0000    0.25509
409520.0000    0.35509
409560.0000    0.30999
409600.0000    0.26904
409640.0000    0.28832
409680.0000    0.30664
409720.0000    0.24967
409760.0000    0.14550
409800.0000    0.25074
409840.0000    0.51084
409880.0000    0.29655
409920.0000    0.41430
409960.0000    0.43592
410000.0000    0.41172
410040.0000    0.25667
410080.0000    0.51499
410120.0000    0.31379
410160.0000    0.36041
410200.0000    0.28398
410240.0000    0.29459
410280.0000    0.31572
410320.0000    0.40137
410360.0000    0.27885
410400.0000    0.58465
410440.0000    0.46238
410480.0000    0.46776
410520.0000    0.61903
410560.0000    0.42563
410600.0000    0.35479
410640.0000    0.22853
410680.0000    0.51499
410720.0000    0.19121
410760.0000    0.33017
410800.0000    0.41030
410840.0000    0.41247
410880.0000    0.30226
410920.0000    0.48789
410960.0000    0.36257
411000.0000    0.48703
411040.0000    0.35763
411080.0000    0.33630
411120.0000    0.28180
411160.0000    0.31120
411200.0000    0.27123
411240.0000    0.39577
411280.0000    0.35542
411320.0000    0.41511
411360.0000    0.38780
411400.0000    0.54575
411440.0000    0.35784
411480.0000    0.26638
411520.0000    0.37810
411560.0000    0.30925
411600.0000    0.28549
411640.0000    0.36203
411680.0000    0.40657
411720.0000    0.35940
411760.0000    0.45814
411800.0000    0.36548
411840.0000    0.14928
411880.0000    0.39331
411920.0000    0.37593
411960.0000    0.36641
412000.0000    0.38000
412040.0000    0.25688
412080.0000    0.38656
412120.0000    0.33777
412160.0000    0.55502
412200.0000    0.52212
412240.0000    0.45117
412280.0000    0.39614
412320.0000    0.30638
412360.0000    0.37289
412400.0000    0.43428
412440.0000    0.49043
412480.0000    0.41379
412520.0000    0.37938
412560.0000    0.25370
412600.0000    0.43755
412640.0000    0.32435
412680.0000    0.32196
412720.0000    0.33550
412760.0000    0.38467
412800.0000    0.31210
412840.0000    0.31462
412880.0000    0.41708
412920.0000    0.38282
412960.0000    0.25226
413000.0000    0.38130
413040.0000    0.52374
413080.0000    0.40713
413120.0000    0.33318
413160.0000    0.30273
413200.0000    0.47722
413240.0000    0.34479
413280.0000    0.40723
413320.0000    0.42926
413360.0000    0.44844
413400.0000    0.39906
413440.0000    0.38479
413480.0000    0.43614
413520.0000    0.32691
413560.0000    0.28183
413600.0000    0.40497
413640.0000    0.44198
413680.0000    0.16971
413720.0000    0.37724
413760.0000    0.31274
413800.0000    0.46748
413840.0000    0.68965
413880.0000    0.69605
413920.0000    0.54204
413960.0000    0.53401
414000.0000    0.54833
414040.0000    0.67670
414080.0000    0.42931
414120.0000    0.51003
414160.0000    0.51164
414200.0000    0.35005
414240.0000    0.46313
414280.0000    0.11621
414320.0000    0.33560
414360.0000    0.15149
414400.0000    0.31965
414440.0000    0.34930
414480.0000    0.48637
414520.0000    0.57659
414560.0000    0.49207
414600.0000    0.38357
414640.0000    0.34901
414680.0000    0.66067
414720.0000    0.46875
414760.0000    0.50029
414800.0000    0.34526
414840.0000    0.34138
414880.0000    0.55679
414920.0000    0.43267
414960.0000    0.32881
415000.0000    0.32965
415040.0000    0.21425
415080.0000    0.44456
415120.0000    0.48879
415160.0000    0.43565
415200.0000    0.39068
415240.0000    0.28929
415280.0000    0.38378
415320.0000    0.19148
415360.0000    0.61375
415400.0000    0.51334
415440.0000    0.34391
415480.0000    0.35760
415520.0000    0.13926
415560.0000    0.23368
415600.0000    0.22758
415640.0000    0.56729
415680.0000    0.24358
415720.0000    0.33994
415760.0000    0.25621
415800.0000    0.24416
415840.0000    0.20451
415880.0000    0.31202
415920.0000    0.20795
415960.0000    0.23245
416000.0000    0.36960
416040.0000    0.44458
416080.0000    0.48474
416120.0000    0.57676
416160.0000    0.38677
416200.0000    0.51645
416240.0000    0.42330
416280.0000    0.19087
416320.0000    0.40224
416360.0000    0.51003
416400.0000    0.39279
416440.0000    0.42898
416480.0000    0.37425
416520.0000    0.39388
416560.0000    0.24838
416600.0000    0.16386
416640.0000    0.15651
416680.0000    0.54970
416720.0000    0.23007
416760.0000    0.14101
416800.0000    0.39857
416840.0000    0.46439
416880.0000    0.48365
416920.0000    0.37160
416960.0000    0.37771
417000.0000    0.43350
417040.0000    0.49072
417080.0000    0.33442
417120.0000    0.21991
417160.0000    0.37020
417200.0000    0.51447
417240.0000    0.34599
417280.0000    0.52433
417320.0000    0.64018
417360.0000    0.78203
417400.0000    0.35440
417440.0000    0.52865
417480.0000    0.47170
417520.0000    0.33855
417560.0000    0.53718
417600.0000    0.19601
417640.0000    0.42704
417680.0000    0.53522
417720.0000    0.17089
417760.0000    0.26370
417800.0000    0.48187
417840.0000    0.59202
417880.0000    0.80555
417920.0000    0.58885
417960.0000    0.40942
418000.0000    0.40904
418040.0000    0.41952
418080.0000    0.55615
418120.0000    0.26250
418160.0000    0.44691
418200.0000    0.41727
418240.0000    0.46770
418280.0000    0.40770
418320.0000    0.64221
418360.0000    0.59418
418400.0000    0.61621
418440.0000    0.54067
418480.0000    0.65878
418520.0000    0.58857
418560.0000    0.55176
418600.0000    0.40157
418640.0000    0.57781
418680.0000    0.65130
418720.0000    0.46689
418760.0000    0.31723
418800.0000    0.31407
418840.0000    0.51692
418880.0000    0.49928
418920.0000    0.47849
418960.0000    0.26316
419000.0000    0.34715
419040.0000    0.41011
419080.0000    0.28653
419120.0000    0.30206
419160.0000    0.49199
419200.0000    0.75714
419240.0000    0.47136
419280.0000    0.34036
419320.0000    0.43726
419360.0000    0.54027
419400.0000    0.37525
419440.0000    0.41928
419480.0000    0.31147
419520.0000    0.13709
419560.0000    0.28323
419600.0000    0.38520
419640.0000    0.23549
419680.0000    0.28204
419720.0000    0.19746
419760.0000    0.32535
419800.0000    0.61258
419840.0000    0.16613
419880.0000    0.11976
419920.0000    0.35519
419960.0000    0.50235
420000.0000    0.17904
420040.0000    0.48071
420080.0000    0.50790
420120.0000    0.52469
420160.0000    0.50030
420200.0000    0.34751
420240.0000    0.36587
420280.0000    0.38859
420320.0000    0.48053
420360.0000    0.39779
420400.0000    0.31094
420440.0000    0.39554
420480.0000    0.11239
420520.0000    0.50921
420560.0000    0.30931
420600.0000    0.39210
420640.0000    0.35989
420680.0000    0.20491
420720.0000    0.36581
420760.0000    0.39561
420800.0000    0.39212
420840.0000    0.22745
420880.0000    0.35445
420920.0000    0.29170
420960.0000    0.10801
421000.0000    0.40246
421040.0000    0.21267
421080.0000    0.36813
421120.0000    0.49720
421160.0000    0.35968
421200.0000    0.47715
421240.0000    0.38449
421280.0000    0.11794
421320.0000    0.30066
421360.0000    0.08527
421400.0000    0.34094
421440.0000    0.24229
421480.0000    0.26924
421520.0000    0.27535
421560.0000    0.38084
421600.0000    0.24450
421640.0000   -0.05455
421680.0000    0.22154
421720.0000    0.48715
421760.0000    0.39884
421800.0000    0.37086
421840.0000    0.34464
421880.0000    0.24973
421920.0000    0.54655
421960.0000    0.09047
422000.0000    0.50594
422040.0000    0.34775
422080.0000    0.25651
422120.0000    0.22036
422160.0000    0.22609
422200.0000    0.26347
422240.0000    0.40891
422280.0000    0.52096
422320.0000    0.52818
422360.0000    0.66860
422400.0000    0.41236
422440.0000    0.23895
422480.0000    0.66586
422520.0000    0.58478
422560.0000    0.33283
422600.0000    0.41898
422640.0000    0.48766
422680.0000    0.38859
422720.0000    0.37730
422760.0000    0.28751
422800.0000    0.72368
422840.0000    0.54177
422880.0000    0.34607
422920.0000    0.48876
422960.0000    0.48850
423000.0000    0.47036
423040.0000    0.34490
423080.0000    0.17657
423120.0000    0.14594
423160.0000    0.50005
423200.0000    0.64725
423240.0000    0.50464
423280.0000    0.46518
423320.0000    0.43618
423360.0000    0.30473
423400.0000    0.21756
423440.0000    0.33324
423480.0000    0.73376
423520.0000    0.49030
423560.0000    0.42148
423600.0000    0.36945
423640.0000    0.43113
423680.0000    0.50479
423720.0000    0.54299
423760.0000    0.60009
423800.0000    0.66840
423840.0000    0.96892
423880.0000    0.56898
423920.0000    0.23659
423960.0000    0.47258
424000.0000    0.25156
424040.0000    0.02121
424080.0000    0.13872
424120.0000    0.22443
424160.0000    0.34658
424200.0000    0.27830
424240.0000    0.33817
424280.0000    0.47119
424320.0000   -0.00156
424360.0000    0.49637
424400.0000    0.34762
424440.0000    0.38433
424480.0000    0.15204
424520.0000    0.30995
424560.0000    0.29668
424600.0000    0.39351
424640.0000    0.17856
424680.0000    0.54526
424720.0000    0.27988
424760.0000    0.26410
424800.0000    0.30791
424840.0000    0.27086
424880.0000    0.40055
424920.0000    0.57396
424960.0000    0.50252
425000.0000    0.33812
425040.0000    0.34377
425080.0000    0.36360
425120.0000    0.38170
425160.0000    0.55856
425200.0000    0.41828
425240.0000    0.31165
425280.0000    0.25869
425320.0000    0.29877
425360.0000    0.51038
425400.0000    0.61952
425440.0000    0.24970
425480.0000    0.44457
425520.0000    0.24026
425560.0000    0.36839
425600.0000    0.32954
425640.0000    0.13854
425680.0000    0.36293
425720.0000    0.35854
425760.0000    0.70111
425800.0000    0.30027
425840.0000    0.43016
425880.0000    0.46007
425920.0000    0.49274
425960.0000    0.31692
426000.0000    0.32104
426040.0000    0.19189
426080.0000    0.34589
426120.0000    0.39082
426160.0000    0.21942
426200.0000    0.39333
426240.0000    0.48185
426280.0000    0.25174
426320.0000    0.32923
426360.0000    0.40994
426400.0000    0.31102
426440.0000    0.19728
426480.0000    0.51329
426520.0000    0.49329
426560.0000    0.30874
426600.0000    0.21975
426640.0000    0.40921
426680.0000    0.65854
426720.0000    0.49909
426760.0000    0.57648
426800.0000    0.44476
426840.0000    0.54526
426880.0000    0.33439
426920.0000    0.35898
426960.0000    0.46047
427000.0000    0.44056
427040.0000    0.21656
427080.0000    0.10641
427120.0000    0.37936
427160.0000    0.32757
427200.0000    0.40575
427240.0000    0.39850
427280.0000    0.40393
427320.0000    0.25184
427360.0000    0.54433
427400.0000    0.36488
427440.0000    0.20107
427480.0000    0.47794
427520.0000    0.59566
427560.0000    0.33759
427600.0000    0.24312
427640.0000    0.52431
427680.0000    0.46582
427720.0000    0.46996
427760.0000    0.24878
427800.0000    0.61819
427840.0000    0.05065
427880.0000    0.38776
427920.0000    0.36753
427960.0000    0.33440
428000.0000    0.19610
428040.0000    0.40955
428080.0000    0.36126
428120.0000    0.53136
428160.0000    0.62552
428200.0000    0.43541
428240.0000    0.19808
428280.0000    0.50171
428320.0000    0.24611
428360.0000    0.33157
428400.0000    0.28924
428440.0000    0.61178
428480.0000    0.43951
428520.0000    0.44361
428560.0000    0.34758
428600.0000    0.33435
428640.0000    0.59525
428680.0000    0.34207
428720.0000    0.40416
428760.0000    0.54484
428800.0000    0.55645
428840.0000    0.37094
428880.0000    0.44894
428920.0000    0.43514
428960.0000    0.33454
429000.0000    0.16769
429040.0000    0.26340
429080.0000    0.30928
429120.0000    0.28673
429160.0000    0.40565
429200.0000    0.35483
429240.0000    0.64348
429280.0000    0.39253
429320.0000    0.29722
429360.0000    0.51094
429400.0000    0.37155
429440.0000    0.52171
429480.0000    0.33534
429520.0000    0.46618
429560.0000    0.49163
429600.0000    0.29413
429640.0000    0.44753
429680.0000    0.35107
429720.0000    0.16877
429760.0000    0.31211
429800.0000    0.33146
429840.0000    0.45058
429880.0000    0.32432
429920.0000    0.27923
429960.0000    0.26092
430000.0000    0.18662
430040.0000    0.35966
430080.0000    0.35462
430120.0000    0.28737
430160.0000    0.38647
430200.0000    0.23816
430240.0000    0.50726
430280.0000    0.40216
430320.0000    0.24202
430360.0000    0.28133
430400.0000    0.35588
430440.0000    0.21612
430480.0000    0.40795
430520.0000    0.33590
430560.0000    0.29960
430600.0000    0.34749
430640.0000    0.29748
430680.0000    0.19109
430720.0000    0.15171
430760.0000    0.19200
430800.0000    0.28379
430840.0000    0.51215
430880.0000    0.29233
430920.0000    0.38213
430960.0000    0.50071
431000.0000    0.12584
431040.0000    0.35323
431080.0000    0.42321
431120.0000    0.34884
431160.0000    0.47017
431200.0000    0.33183
431240.0000    0.24947
431280.0000    0.13321
431320.0000    0.18416
431360.0000    0.38495
431400.0000    0.33624
431440.0000    0.36997
431480.0000    0.29359
431520.0000    0.54218
431560.0000    0.26084
431600.0000    0.28620
431640.0000    0.32735
431680.0000    0.33300
431720.0000    0.33249
431760.0000    0.24444
431800.0000    0.31240
431840.0000    0.25730
431880.0000    0.40344
431920.0000    0.22203
431960.0000   -0.16169
432000.0000   -0.21509
432040.0000   -0.08660
432080.0000    0.12855
432120.0000    0.13480
432160.0000    0.31964
432200.0000    0.08998
432240.0000    0.26039
432280.0000    0.07641
432320.0000    0.27252
432360.0000    0.09121
432400.0000    0.38072
432440.0000    0.20238
432480.0000    0.23504
432520.0000    0.40045
432560.0000    0.37202
432600.0000    0.47084
432640.0000    0.55548
432680.0000    0.48317
432720.0000    0.37083
432760.0000    0.17291
432800.0000    0.25690
432840.0000    0.61092
432880.0000    0.62681
432920.0000    0.27929
432960.0000    0.44018
433000.0000    0.40421
433040.0000    0.32168
433080.0000    0.52779
433120.0000    0.50710
433160.0000    0.20718
433200.0000   -0.21932
433240.0000   -0.30392
433280.0000   -0.41189
433320.0000   -0.33277
433360.0000    0.16153
433400.0000    0.22000
433440.0000    0.36583
433480.0000    0.44356
433520.0000    0.45630
433560.0000    0.18005
433600.0000    0.28150
433640.0000    0.25400
433680.0000    0.40087
433720.0000    0.32023
433760.0000    0.20419
433800.0000    0.20231
433840.0000    0.41821
433880.0000    0.40385
433920.0000    0.33946
433960.0000    0.19637
434000.0000    0.27861
434040.0000    0.16225
434080.0000    0.17729
434120.0000    0.27550
434160.0000    0.52112
434200.0000    0.23343
434240.0000    0.30664
434280.0000    0.40825
434320.0000   -0.10741
434360.0000   -0.47936
434400.0000   -0.22050
434440.0000   -0.10445
434480.0000   -0.29556
434520.0000   -0.22217
434560.0000    0.06342
434600.0000   -0.15736
434640.0000   -0.19574
434680.0000   -0.12017
434720.0000   -0.09799
434760.0000   -0.24723
434800.0000   -0.21105
434840.0000   -0.07210
434880.0000   -0.02505
434920.0000   -0.42095
434960.0000   -0.48111
435000.0000   -0.34740
435040.0000   -0.12262
435080.0000   -0.38332
435120.0000   -0.37643
435160.0000   -0.41237
435200.0000   -0.14095
435240.0000   -0.44264
435280.0000   -0.44874
435320.0000   -0.30463
435360.0000   -0.34569
435400.0000   -0.14926
435440.0000   -0.48052
435480.0000   -0.40650
435520.0000   -0.30835
435560.0000   -0.31352
435600.0000   -0.26493
435640.0000   -0.57521
435680.0000   -0.55838
435720.0000   -0.19227
435760.0000   -0.19580
435800.0000   -0.03099
435840.0000   -0.24219
435880.0000   -0.07940
435920.0000   -0.34898
435960.0000   -0.45126
436000.0000   -0.48749
436040.0000   -0.47699
436080.0000   -0.31430
436120.0000   -0.46540
436160.0000   -0.33930
436200.0000   -0.46917
436240.0000   -0.39226
436280.0000   -0.39972
436320.0000   -0.33633
436360.0000   -0.30687
436400.0000   -0.34876
436440.0000   -0.35690
436480.0000   -0.26178
436520.0000   -0.25701
436560.0000   -0.19687
436600.0000   -0.12116
436640.0000   -0.30068
436680.0000   -0.31958
436720.0000    0.19718
436760.0000   -0.22487
436800.0000   -0.29754
436840.0000   -0.43902
436880.0000   -0.37756
436920.0000   -0.20834
436960.0000   -0.85111
437000.0000   -0.26648
437040.0000   -0.57020
437080.0000   -0.48428
437120.0000   -0.29353
437160.0000   -0.27182
437200.0000   -0.41720
437240.0000   -0.15405
437280.0000   -0.31315
437320.0000   -0.43653
437360.0000   -0.36247
437400.0000   -0.40666
437440.0000   -0.47550
437480.0000   -0.57882
437520.0000   -0.60684
437560.0000   -0.20674
437600.0000   -0.23286
437640.0000   -0.43303
437680.0000   -0.25480
437720.0000   -0.70342
437760.0000   -0.27496
437800.0000   -0.45178
437840.0000   -0.18043
437880.0000   -0.23916
437920.0000   -0.18682
437960.0000    0.05950
438000.0000   -0.13329
438040.0000   -0.22908
438080.0000   -0.07957
438120.0000   -0.13345
438160.0000   -0.51359
438200.0000   -0.22333
438240.0000   -0.42429
438280.0000   -0.23596
438320.0000   -0.54043
438360.0000   -0.53272
438400.0000   -0.39362
438440.0000   -0.24702
438480.0000   -0.11057
438520.0000   -0.21074
438560.0000   -0.44055
438600.0000   -0.26695
438640.0000   -0.12097
438680.0000   -0.11156
438720.0000   -0.64913
438760.0000   -0.31428
438800.0000   -0.38605
438840.0000   -0.13654
438880.0000   -0.11222
438920.0000   -0.29828
438960.0000   -0.04727
439000.0000    0.09858
439040.0000   -0.13172
439080.0000   -0.32919
439120.0000   -0.42577
439160.0000   -0.12493
439200.0000   -0.17557
439240.0000   -0.15715
439280.0000   -0.30548
439320.0000    0.03875
439360.0000   -0.26017
439400.0000   -0.34937
439440.0000   -0.12644
439480.0000    0.19706
439520.0000    0.42616
439560.0000    0.31095
439600.0000    0.16892
439640.0000    0.38237
439680.0000    0.67303
439720.0000    0.52111
439760.0000    0.28954
439800.0000    0.32557
439840.0000    0.73985
439880.0000    0.63350
439920.0000    0.75017
439960.0000    0.84887
440000.0000    0.98279
440040.0000    0.76497
440080.0000    0.45175
440120.0000    0.56392
440160.0000    0.46481
440200.0000    0.45849
440240.0000    0.29208
440280.0000    0.34036
440320.0000    0.43386
440360.0000    0.37882
440400.0000    0.56036
440440.0000    0.61442
440480.0000    0.35853
440520.0000    0.38833
440560.0000    0.33285
440600.0000    0.56544
440640.0000    0.52258
440680.0000    0.39737
440720.0000    0.23071
440760.0000    0.43062
440800.0000    0.29238
440840.0000    0.44026
440880.0000    0.33210
440920.0000    0.42164
440960.0000    0.40556
441000.0000    0.35289
441040.0000    0.52409
441080.0000    0.45406
441120.0000    0.55342
441160.0000    0.25383
441200.0000    0.39567
441240.0000    0.56096
441280.0000    0.68655
441320.0000    0.47167
441360.0000    0.45752
441400.0000    0.35770
441440.0000    0.44850
441480.0000    0.32786
441520.0000    0.35687
441560.0000    0.29676
441600.0000    0.19857
441640.0000    0.41519
441680.0000    0.35303
441720.0000    0.48306
441760.0000    0.27073
441800.0000    0.48713
441840.0000    0.58368
441880.0000    0.53297
441920.0000    0.56686
441960.0000    0.64228
442000.0000    0.58983
442040.0000    0.53468
442080.0000    0.78860
442120.0000    0.61559
442160.0000    0.25375
442200.0000    0.30292
442240.0000    0.36751
442280.0000    0.41521
442320.0000    0.50630
442360.0000    0.42410
442400.0000    0.59824
442440.0000    0.73679
442480.0000    0.59136
442520.0000    0.57841
442560.0000    0.48514
442600.0000    0.31278
442640.0000    0.24886
442680.0000    0.41828
442720.0000    0.47132
442760.0000    0.46599
442800.0000    0.63231
442840.0000    0.60567
442880.0000    0.55669
442920.0000    0.50564
442960.0000    0.30478
443000.0000    0.47677
443040.0000    0.28618
443080.0000    0.44937
443120.0000    0.50082
443160.0000    0.51051
443200.0000    0.51942
443240.0000    0.69713
443280.0000    0.67272
443320.0000    0.83420
443360.0000    0.69197
443400.0000    0.84394
443440.0000    0.76081
443480.0000    0.77511
443520.0000    0.87304
443560.0000    0.75041
443600.0000    0.86978
443640.0000    0.71541
443680.0000    0.71353
443720.0000    0.67929
443760.0000    0.36988
443800.0000    0.51675
443840.0000    0.43480
443880.0000    0.31471
443920.0000    0.25529
443960.0000    0.25936
444000.0000    0.17011
444040.0000    0.45399
444080.0000    0.25872
444120.0000    0.34932
444160.0000    0.47870
444200.0000    0.35914
444240.0000    0.40588
444280.0000    0.37114
444320.0000    0.29190
444360.0000    0.13638
444400.0000    0.25182
444440.0000    0.29000
444480.0000    0.39457
444520.0000    0.34027
444560.0000    0.76632
444600.0000    0.64985
444640.0000    0.64336
444680.0000    0.59072
444720.0000    0.61636
444760.0000    0.48463
444800.0000    0.55026
444840.0000    0.66310
444880.0000    0.65935
444920.0000    0.40168
444960.0000    0.25016
445000.0000    0.25173
445040.0000    0.54763
445080.0000    0.22660
445120.0000    0.42123
445160.0000    0.32195
445200.0000    0.30463
445240.0000    0.58448
445280.0000    0.31909
445320.0000    0.39580
445360.0000    0.30683
445400.0000    0.38727
445440.0000    0.26061
445480.0000    0.54258
445520.0000    0.27581
445560.0000    0.37553
445600.0000    0.32630
445640.0000    0.30420
445680.0000   -0.10369
445720.0000    0.35551
445760.0000    0.48357
445800.0000    0.33690
445840.0000    0.57055
445880.0000    0.52285
445920.0000    0.48749
445960.0000    0.36919
446000.0000    0.67994
446040.0000    0.26419
446080.0000    0.43025
446120.0000    0.25040
446160.0000    0.03459
446200.0000    0.22844
446240.0000    0.31136
446280.0000    0.43241
446320.0000    0.27090
446360.0000    0.36521
446400.0000    0.45208
446440.0000    0.53661
446480.0000    0.45266
446520.0000    0.42872
446560.0000    0.53724
446600.0000    0.59334
446640.0000    0.51820
446680.0000    0.75014
446720.0000    0.49093
446760.0000    0.74371
446800.0000    0.61759
446840.0000    0.56546
446880.0000    0.36616
446920.0000    0.37199
446960.0000    0.41959
447000.0000    0.60451
447040.0000    0.49214
447080.0000    0.66059
447120.0000    0.49359
447160.0000    0.59481
447200.0000    0.52104
447240.0000    0.35173
447280.0000    0.42706
447320.0000    0.25390
447360.0000    0.33558
447400.0000    0.29650
447440.0000    0.39885
447480.0000    0.34278
447520.0000    0.49623
447560.0000    0.52445
447600.0000    0.59489
447640.0000    0.40733
447680.0000    0.31305
447720.0000    0.49983
447760.0000    0.31104
447800.0000    0.42524
447840.0000    0.25993
447880.0000    0.24373
447920.0000    0.67358
447960.0000    0.34443
448000.0000    0.39842
448040.0000    0.21735
448080.0000    0.36469
448120.0000    0.23059
448160.0000    0.10104
448200.0000    0.34657
448240.0000    0.61061
448280.0000    0.30975
448320.0000    0.46909
448360.0000    0.42233
448400.0000    0.41603
448440.0000    0.54592
448480.0000    0.27018
448520.0000    0.23126
448560.0000    0.33678
448600.0000    0.10930
448640.0000    0.17419
448680.0000    0.57909
448720.0000    0.40565
448760.0000    0.30070
448800.0000    0.39991
448840.0000    0.30607
448880.0000    0.32742
448920.0000    0.41967
448960.0000    0.29940
449000.0000    0.50191
449040.0000    0.30113
449080.0000    0.41899
449120.0000    0.31137
449160.0000    0.35710
449200.0000    0.43652
449240.0000    0.36982
449280.0000    0.51111
449320.0000    0.39386
449360.0000    0.28133
449400.0000    0.63252
449440.0000    0.42747
449480.0000    0.58949
449520.0000    0.30754
449560.0000    0.26856
449600.0000    0.34757
449640.0000    0.41316
449680.0000    0.45638
449720.0000    0.41410
449760.0000    0.51789
449800.0000    0.53004
449840.0000    0.18350
449880.0000    0.46847
449920.0000    0.31030
449960.0000    0.59540
450000.0000    0.20138
450040.0000    0.56307
450080.0000    0.54407
450120.0000    0.56163
450160.0000    0.39157
450200.0000    0.49374
450240.0000    0.40431
450280.0000    0.43292
450320.0000    0.58515
450360.0000    0.37959
450400.0000    0.33311
450440.0000    0.43071
450480.0000    0.19992
450520.0000    0.47350
450560.0000    0.42668
450600.0000    0.35929
450640.0000    0.37111
450680.0000    0.18275
450720.0000    0.25260
450760.0000    0.22925
450800.0000    0.20403
450840.0000    0.43994
450880.0000    0.17455
450920.0000    0.57739
450960.0000    0.45731
451000.0000    0.34248
451040.0000    0.43397
451080.0000    0.17218
451120.0000    0.34941
451160.0000    0.44094
451200.0000    0.41950
451240.0000    0.40667
451280.0000    0.34199
451320.0000    0.31048
451360.0000    0.53662
451400.0000    0.66213
451440.0000    0.40311
451480.0000    0.49578
451520.0000    0.78282
451560.0000    0.38301
451600.0000    0.49558
451640.0000    0.22253
451680.0000    0.56881
451720.0000    0.66287
451760.0000    0.62324
451800.0000    0.65473
451840.0000    0.68456
451880.0000    0.68898
451920.0000    0.62333
451960.0000    0.45663
452000.0000    0.41467
452040.0000    0.60273
452080.0000    0.27263
452120.0000    0.46668
452160.0000    0.23699
452200.0000    0.41874
452240.0000    0.50642
452280.0000    0.63675
452320.0000    0.52656
452360.0000    0.42334
452400.0000    0.57286
452440.0000    0.76692
452480.0000    0.61304
452520.0000    0.76714
452560.0000    0.48925
452600.0000    0.42045
452640.0000    0.64231
452680.0000    0.36066
452720.0000    0.46219
452760.0000    0.33282
452800.0000    0.35850
452840.0000    0.48907
452880.0000    0.40592
452920.0000    0.54715
452960.0000    0.33245
453000.0000    0.41531
453040.0000    0.35851
453080.0000    0.52146
453120.0000    0.39532
453160.0000    0.45671
453200.0000    0.51463
453240.0000    0.59405
453280.0000    0.41941
453320.0000    0.32148
453360.0000    0.27788
453400.0000    0.21597
453440.0000    0.27897
453480.0000    0.21526
453520.0000    0.38123
453560.0000    0.43008
453600.0000    0.43769
453640.0000    0.30923
453680.0000    0.53104
453720.0000    0.41349
453760.0000    0.57909
453800.0000    0.39952
453840.0000    0.58468
453880.0000    0.55393
453920.0000    0.31091
453960.0000    0.33295
454000.0000    0.42032
454040.0000    0.42712
454080.0000    0.40739
454120.0000    0.39974
454160.0000    0.56547
454200.0000    0.49020
454240.0000    0.53749
454280.0000    0.42614
454320.0000    0.30600
454360.0000    0.39055
454400.0000    0.41179
454440.0000    0.32908
454480.0000    0.62595
454520.0000    0.31798
454560.0000    0.59719
454600.0000    0.38602
454640.0000    0.38611
454680.0000    0.33380
454720.0000    0.43117
454760.0000    0.34450
454800.0000    0.28798
454840.0000    0.52560
454880.0000    0.66604
454920.0000    0.54935
454960.0000    0.53380
455000.0000    0.50525
455040.0000    0.48832
455080.0000    0.36800
455120.0000    0.25221
455160.0000    0.46219
455200.0000    0.35337
455240.0000    0.36125
455280.0000    0.12012
455320.0000    0.16953
455360.0000    0.22241
455400.0000    0.35003
455440.0000    0.30898
455480.0000    0.33584
455520.0000    0.32720
455560.0000    0.25977
455600.0000    0.25413
455640.0000    0.44826
455680.0000    0.15845
455720.0000    0.35542
455760.0000    0.60993
455800.0000    0.24467
455840.0000    0.40775
455880.0000    0.57393
455920.0000    0.03782
455960.0000    0.06412
456000.0000    0.30043
456040.0000    0.35087
456080.0000    0.48817
456120.0000    0.30886
456160.0000    0.41130
456200.0000    0.27022
456240.0000    0.43488
456280.0000    0.55935
456320.0000    0.34834
456360.0000    0.43866
456400.0000    0.58412
456440.0000    0.58973
456480.0000    0.69081
456520.0000    0.42380
456560.0000    0.40071
456600.0000    0.39156
456640.0000    0.27898
456680.0000    0.37048
456720.0000    0.38232
456760.0000    0.32763
456800.0000    0.40692
456840.0000    0.42772
456880.0000    0.36528
456920.0000    0.32356
456960.0000    0.15900
457000.0000    0.23480
457040.0000    0.26493
457080.0000    0.37497
457120.0000    0.22906
457160.0000    0.73820
457200.0000    0.24701
457240.0000    0.41489
457280.0000    0.32495
457320.0000    0.34985
457360.0000    0.54601
457400.0000    0.35438
457440.0000    0.43486
457480.0000   -0.14125
457520.0000    0.41645
457560.0000    0.39393
457600.0000    0.25656
457640.0000    0.56384
457680.0000    0.47645
457720.0000    0.24759
457760.0000    0.11664
457800.0000    0.37511
457840.0000    0.27588
457880.0000    0.36321
457920.0000    0.33021
457960.0000    0.45978
458000.0000    0.36616
458040.0000    0.17860
458080.0000    0.25692
458120.0000    0.58221
458160.0000    0.29215
458200.0000    0.22316
458240.0000    0.53351
458280.0000    0.31299
458320.0000    0.49654
458360.0000    0.27376
458400.0000    0.29824
458440.0000    0.33899
458480.0000    0.15758
458520.0000    0.48731
458560.0000    0.31373
458600.0000    0.05159
458640.0000    0.12441
458680.0000    0.38043
458720.0000    0.53584
458760.0000    0.36846
458800.0000    0.52060
458840.0000    0.30520
458880.0000    0.38502
458920.0000    0.37079
458960.0000    0.31463
459000.0000    0.48435
459040.0000    0.15363
459080.0000    0.62168
459120.0000    0.40670
459160.0000    0.31591
459200.0000    0.19276
459240.0000    0.24093
459280.0000    0.29730
459320.0000    0.27534
459360.0000    0.35293
459400.0000    0.46483
459440.0000    0.12489
459480.0000    0.30116
459520.0000    0.31505
459560.0000    0.13935
459600.0000    0.48363
459640.0000    0.45569
459680.0000    0.26566
459720.0000    0.39187
459760.0000    0.33914
459800.0000    0.24895
459840.0000    0.34441
459880.0000    0.27569
459920.0000    0.21844
459960.0000    0.36762
460000.0000    0.16798
460040.0000    0.41058
460080.0000    0.36591
460120.0000    0.38478
460160.0000    0.33264
460200.0000    0.47468
460240.0000    0.21289
460280.0000    0.34768
460320.0000    0.25196
460360.0000    0.30177
460400.0000    0.21928
460440.0000    0.15077
460480.0000    0.31498
460520.0000    0.19769
460560.0000    0.41008
460600.0000    0.39671
460640.0000    0.46190
460680.0000    0.35876
460720.0000    0.52751
460760.0000    0.36662
460800.0000    0.72347
460840.0000    0.60743
460880.0000    0.66346
460920.0000    0.49081
460960.0000    0.59638
461000.0000    0.53030
461040.0000    0.47939
461080.0000    0.27991
461120.0000    0.43799
461160.0000    0.78110
461200.0000    0.64757
461240.0000    0.44609
461280.0000    0.38182
461320.0000    0.47173
461360.0000    0.52744
461400.0000    0.55503
461440.0000    0.30694
461480.0000    0.48879
461520.0000    0.22680
461560.0000    0.46611
461600.0000    0.71266
461640.0000    0.40742
461680.0000    0.54325
461720.0000    0.45331
461760.0000    0.34433
461800.0000    0.50821
461840.0000    0.43786
461880.0000    0.53109
461920.0000    0.36542
461960.0000    0.24273
462000.0000    0.39540
462040.0000    0.22696
462080.0000    0.30289
462120.0000    0.30609
462160.0000    0.37748
462200.0000    0.35681
462240.0000    0.30940
462280.0000    0.21987
462320.0000    0.02360
462360.0000    0.19330
462400.0000    0.33042
462440.0000    0.71559
462480.0000    0.64206
462520.0000    0.43164
462560.0000    0.41150
462600.0000    0.17347
462640.0000    0.42815
462680.0000    0.44233
462720.0000    0.40981
462760.0000    0.34689
462800.0000    0.30539
462840.0000    0.43073
462880.0000    0.28094
462920.0000    0.19823
462960.0000    0.32486
463000.0000    0.54192
463040.0000    0.38052
463080.0000    0.21320
463120.0000    0.57609
463160.0000    0.31969
463200.0000    0.50408
463240.0000    0.30384
463280.0000    0.48451
463320.0000    0.54385
463360.0000    0.48003
463400.0000    0.57558
463440.0000    0.50417
463480.0000    0.41564
463520.0000    0.50724
463560.0000    0.55624
463600.0000    0.29657
463640.0000    0.10813
463680.0000    0.20149
463720.0000    0.50828
463760.0000    0.34781
463800.0000    0.44444
463840.0000    0.38820
463880.0000    0.26646
463920.0000    0.46850
463960.0000    0.19470
464000.0000    0.44768
464040.0000    0.39944
464080.0000    0.17383
464120.0000    0.24715
464160.0000    0.47887
464200.0000    0.05085
464240.0000    0.52649
464280.0000    0.43836
464320.0000    0.22848
464360.0000    0.27318
464400.0000    0.13014
464440.0000    0.38167
464480.0000    0.43229
464520.0000    0.32535
464560.0000    0.43316
464600.0000    0.41170
464640.0000    0.43127
464680.0000    0.30689
464720.0000    0.25727
464760.0000    0.35678
464800.0000    0.46924
464840.0000    0.13234
464880.0000    0.47249
464920.0000    0.28771
464960.0000    0.55817
465000.0000    0.23172
465040.0000    0.39612
465080.0000    0.32015
465120.0000    0.23586
465160.0000    0.16004
465200.0000    0.58554
465240.0000    0.20890
465280.0000    0.43168
465320.0000    0.44608
465360.0000    0.29959
465400.0000    0.50696
465440.0000    0.29997
465480.0000    0.30880
465520.0000    0.33616
465560.0000    0.32087
465600.0000    0.18455
465640.0000    0.46361
465680.0000    0.42247
465720.0000    0.51846
465760.0000    0.69112
465800.0000    0.48390
465840.0000    0.19164
465880.0000    0.43314
465920.0000   -0.03724
465960.0000    0.42922
466000.0000    0.67117
466040.0000    0.30698
466080.0000    0.43060
466120.0000    0.56164
466160.0000    0.14277
466200.0000    0.53234
466240.0000    0.32464
466280.0000    0.33509
466320.0000    0.47694
466360.0000    0.44911
466400.0000    0.27388
466440.0000    0.29965
466480.0000    0.37162
466520.0000    0.28414
466560.0000    0.53869
466600.0000    0.31483
466640.0000    0.50537
466680.0000    0.42333
466720.0000    0.46343
466760.0000    0.30218
466800.0000   -0.13698
466840.0000   -0.06140
466880.0000    0.20152
466920.0000    0.00305
466960.0000   -0.47387
467000.0000    0.21703
467040.0000    0.14453
467080.0000   -0.10361
467120.0000    0.08613
467160.0000    0.03386
467200.0000    0.16477
467240.0000   -0.15072
467280.0000   -0.12093
467320.0000   -0.24691
467360.0000   -0.16306
467400.0000    0.05123
467440.0000   -0.27325
467480.0000   -0.57591
467520.0000   -0.23016
467560.0000   -0.28142
467600.0000   -0.15553
467640.0000   -0.26581
467680.0000   -0.24034
467720.0000   -0.13319
467760.0000   -0.44324
467800.0000   -0.19174
467840.0000    0.16795
467880.0000   -0.25694
467920.0000    0.02805
467960.0000   -0.23437
468000.0000   -0.37148
468040.0000   -0.20207
468080.0000   -0.20803
468120.0000   -0.38960
468160.0000   -0.12778
468200.0000   -0.22896
468240.0000   -0.15774
468280.0000   -0.16659
468320.0000   -0.40328
468360.0000   -0.34081
468400.0000   -0.48418
468440.0000   -0.37435
468480.0000   -0.10755
468520.0000   -0.24534
468560.0000   -0.28252
468600.0000   -0.36047
468640.0000   -0.32459
468680.0000   -0.42868
468720.0000   -0.42239
468760.0000   -0.70398
468800.0000   -0.55139
468840.0000   -0.57344
468880.0000   -0.64354
468920.0000   -0.45284
468960.0000   -0.49954
469000.0000   -0.56965
469040.0000   -0.53161
469080.0000   -0.61301
469120.0000   -0.75344
469160.0000   -0.39790
469200.0000   -0.43427
469240.0000   -0.47352
469280.0000   -0.21764
469320.0000   -0.40747
469360.0000   -0.15522
469400.0000   -0.31568
469440.0000   -0.29502
469480.0000   -0.19406
469520.0000   -0.34854
469560.0000   -0.15401
469600.0000   -0.14584
469640.0000   -0.37791
469680.0000   -0.25179
469720.0000   -0.44612
469760.0000   -0.10543
469800.0000   -0.37744
469840.0000   -0.21262
469880.0000   -0.18518
469920.0000   -0.26836
469960.0000   -0.18550
470000.0000   -0.15137
470040.0000   -0.05722
470080.0000   -0.11066
470120.0000   -0.09546
470160.0000   -0.21457
470200.0000   -0.24474
470240.0000    0.02514
470280.0000   -0.09377
470320.0000   -0.26466
470360.0000   -0.17058
470400.0000    0.02848
470440.0000    0.33226
470480.0000    0.24865
470520.0000    0.13452
470560.0000   -0.04820
470600.0000    0.23720
470640.0000    0.14702
470680.0000    0.22262
470720.0000    0.42322
470760.0000    0.59456
470800.0000    0.34291
470840.0000    0.42187
470880.0000    0.29995
470920.0000    0.33156
470960.0000    0.13872
471000.0000    0.12854
471040.0000    0.28690
471080.0000    0.15944
471120.0000    0.24246
471160.0000    0.27563
471200.0000    0.14929
471240.0000    0.32039
471280.0000    0.28198
471320.0000    0.42771
471360.0000    0.40520
471400.0000    0.27334
471440.0000    0.33673
471480.0000    0.30444
471520.0000    0.59280
471560.0000    0.28515
471600.0000    0.36065
471640.0000    0.19771
471680.0000    0.20979
471720.0000    0.18897
471760.0000    0.17326
471800.0000    0.36350
471840.0000    0.24950
471880.0000    0.37023
471920.0000    0.38585
471960.0000    0.32698
472000.0000    0.15493
472040.0000    0.36061
472080.0000    0.31718
472120.0000    0.40433
472160.0000    0.50988
472200.0000    0.34911
472240.0000    0.27867
472280.0000    0.34688
472320.0000    0.35657
472360.0000    0.23656
472400.0000    0.30545
472440.0000    0.54930
472480.0000    0.25024
472520.0000    0.47151
472560.0000    0.61298
472600.0000    0.21397
472640.0000    0.38760
472680.0000    0.28444
472720.0000    0.53447
472760.0000    0.38731
472800.0000    0.54327
472840.0000    0.33331
472880.0000    0.51097
472920.0000    0.39516
472960.0000    0.34869
473000.0000    0.43732
473040.0000    0.36434
473080.0000    0.17846
473120.0000    0.39807
473160.0000    0.64361
473200.0000    0.34166
473240.0000    0.34335
473280.0000    0.45976
473320.0000    0.46569
473360.0000    0.50225
473400.0000    0.58120
473440.0000    0.31446
473480.0000    0.54611
473520.0000    0.47053
473560.0000    0.48195
473600.0000    0.50033
473640.0000    0.32861
473680.0000    0.38402
473720.0000    0.40224
473760.0000    0.29871
473800.0000    0.63092
473840.0000    0.40271
473880.0000    0.29552
473920.0000    0.69309
473960.0000    0.35223
474000.0000    0.20889
474040.0000    0.22455
474080.0000    0.63584
474120.0000    0.24456
474160.0000    0.33561
474200.0000    0.51791
474240.0000    0.51581
474280.0000    0.67744
474320.0000    0.49508
474360.0000    0.44193
474400.0000    0.58160
474440.0000    0.33270
474480.0000    0.38102
474520.0000    0.68593
474560.0000    0.66647
474600.0000    0.56866
474640.0000    0.49556
474680.0000    0.47330
474720.0000    0.68042
474760.0000    0.63663
474800.0000    0.81545
474840.0000    0.65578
474880.0000    0.62059
474920.0000    0.99696
474960.0000    0.62188
475000.0000    0.59454
475040.0000    0.59035
475080.0000    0.27702
475120.0000    0.35461
475160.0000    0.61648
475200.0000    0.21598
475240.0000    0.49205
475280.0000    0.21642
475320.0000    0.28551
475360.0000    0.35667
475400.0000    0.43555
475440.0000    0.52173
475480.0000    0.59806
475520.0000    0.53591
475560.0000    0.49674
475600.0000    0.39978
475640.0000    0.33164
475680.0000    0.28738
475720.0000    0.45505
475760.0000    0.43298
475800.0000    0.38031
475840.0000    0.45988
475880.0000    0.16207
475920.0000    0.36671
475960.0000    0.44381
476000.0000    0.35933
476040.0000    0.49071
476080.0000    0.27529
476120.0000    0.29159
476160.0000    0.30627
476200.0000    0.36515
476240.0000    0.50493
476280.0000    0.61548
476320.0000    0.82520
476360.0000    0.09941
476400.0000    0.47221
476440.0000    0.31099
476480.0000    0.20175
476520.0000    0.52346
476560.0000    0.43273
476600.0000    0.51453
476640.0000    0.34569
476680.0000    0.43458
476720.0000    0.53375
476760.0000    0.49166
476800.0000    0.28749
476840.0000    0.56810
476880.0000    0.38966
476920.0000    0.45479
476960.0000    0.33896
477000.0000    0.33492
477040.0000    0.49152
477080.0000    0.34883
477120.0000    0.30198
477160.0000    0.39617
477200.0000    0.43255
477240.0000    0.38670
477280.0000    0.42379
477320.0000    0.26721
477360.0000    0.72277
477400.0000    0.41886
477440.0000    0.45137
477480.0000    0.40881
477520.0000    0.26095
477560.0000    0.45190
477600.0000    0.32593
477640.0000    0.47679
477680.0000    0.28079
477720.0000    0.34715
477760.0000    0.81480
477800.0000    0.40382
477840.0000    0.53847
477880.0000    0.49516
477920.0000    0.39310
477960.0000    0.51499
478000.0000    0.38564
478040.0000    0.47590
478080.0000    0.43846
478120.0000    0.16223
478160.0000    0.48900
478200.0000    0.45085
478240.0000    0.30848
478280.0000    0.36929
478320.0000    0.55877
478360.0000    0.47224
478400.0000    0.56120
478440.0000    0.51346
478480.0000    0.37346
478520.0000    0.49690
478560.0000    0.40789
478600.0000    0.43749
478640.0000    0.56244
478680.0000    0.36074
478720.0000    0.57024
478760.0000    0.36751
478800.0000    0.56815
478840.0000    0.35569
478880.0000    0.53993
478920.0000    0.55888
478960.0000    0.61019
479000.0000    0.53458
479040.0000    0.44670
479080.0000    0.42640
479120.0000    0.27716
479160.0000    0.35898
479200.0000    0.36153
479240.0000    0.25502
479280.0000    0.16682
479320.0000    0.23274
479360.0000    0.38995
479400.0000    0.41247
479440.0000    0.38657
479480.0000    0.44307
479520.0000    0.38634
479560.0000    0.40975
479600.0000    0.38825
479640.0000    0.45134
479680.0000    0.44505
479720.0000    0.30721
479760.0000    0.29396
479800.0000    0.17293
479840.0000    0.39477
479880.0000    0.47328
479920.0000    0.34625
479960.0000    0.36458
480000.0000    0.57145
480040.0000    0.36400
480080.0000    0.52934
480120.0000    0.36868
480160.0000    0.53728
480200.0000    0.36198
480240.0000    0.39084
480280.0000    0.62079
480320.0000    0.57926
480360.0000    0.57321
480400.0000    0.40355
480440.0000    0.64244
480480.0000    0.30583
480520.0000    0.35022
480560.0000    0.68748
480600.0000    0.36519
480640.0000    0.40985
480680.0000    0.49092
480720.0000    0.70913
480760.0000    0.53744
480800.0000    0.59329
480840.0000    0.50287
480880.0000    0.43853
480920.0000    0.50446
480960.0000    0.33940
481000.0000    0.70826
481040.0000    0.36334
481080.0000    0.27871
481120.0000    0.33437
481160.0000    0.52483
481200.0000    0.42866
481240.0000    0.29227
481280.0000    0.44710
481320.0000    0.59138
481360.0000    0.32957
481400.0000    0.11053
481440.0000    0.27482
481480.0000    0.50475
481520.0000    0.46097
481560.0000    0.48928
481600.0000    0.26514
481640.0000    0.20702
481680.0000    0.25049
481720.0000    0.17376
481760.0000    0.27815
481800.0000    0.40194
481840.0000    0.17679
481880.0000    0.37332
481920.0000    0.33714
481960.0000    0.26803
482000.0000    0.40110
482040.0000    0.46268
482080.0000    0.45997
482120.0000    0.52567
482160.0000    0.27645
482200.0000    0.26910
482240.0000    0.20557
482280.0000    0.11446
482320.0000    0.22764
482360.0000    0.08942
482400.0000   -0.07554
482440.0000    0.30270
482480.0000    0.51728
482520.0000    0.47751
482560.0000    0.16844
482600.0000    0.50192
482640.0000    0.34617
482680.0000    0.25986
482720.0000   -0.04844
482760.0000    0.37594
482800.0000    0.37807
482840.0000    0.40370
482880.0000    0.27149
482920.0000    0.22904
482960.0000    0.17384
483000.0000    0.34124
483040.0000    0.20135
483080.0000    0.49471
483120.0000    0.45920
483160.0000    0.37848
483200.0000    0.26607
483240.0000    0.23810
483280.0000    0.14500
483320.0000    0.08476
483360.0000    0.11839
483400.0000   -0.20306
483440.0000   -0.02471
483480.0000    0.34045
483520.0000    0.38105
483560.0000    0.50310
483600.0000    0.20857
483640.0000    0.36425
483680.0000    0.41403
483720.0000    0.33562
483760.0000    0.28958
483800.0000    0.33836
483840.0000    0.48321
483880.0000    0.27150
483920.0000    0.23925
483960.0000    0.41188
484000.0000    0.27986
484040.0000    0.20430
484080.0000    0.39923
484120.0000    0.40753
484160.0000    0.43145
484200.0000    0.25468
484240.0000    0.13016
484280.0000    0.35304
484320.0000    0.31190
484360.0000    0.44018
484400.0000    0.36065
484440.0000    0.53969
484480.0000    0.50221
484520.0000    0.42290
484560.0000    0.48799
484600.0000    0.34359
484640.0000    0.26718
484680.0000    0.37899
484720.0000    0.49887
484760.0000    0.40162
484800.0000    0.34639
484840.0000    0.38958
484880.0000    0.14057
484920.0000    0.39516
484960.0000    0.39423
485000.0000    0.46765
485040.0000    0.41782
485080.0000    0.34872
485120.0000    0.39568
485160.0000    0.35048
485200.0000    0.34997
485240.0000    0.41313
485280.0000    0.04833
485320.0000    0.53016
485360.0000    0.45602
485400.0000    0.16483
485440.0000    0.42734
485480.0000    0.21282
485520.0000    0.45143
485560.0000    0.06873
485600.0000    0.20908
485640.0000    0.38545
485680.0000    0.37450
485720.0000    0.54354
485760.0000    0.47198
485800.0000    0.37613
485840.0000    0.36777
485880.0000    0.55358
485920.0000    0.40951
485960.0000    0.63268
486000.0000    0.31601
486040.0000    0.14363
486080.0000    0.41496
486120.0000    0.36052
486160.0000    0.33261
486200.0000    0.56393
486240.0000    0.42947
486280.0000    0.55976
486320.0000    0.47365
486360.0000    0.46899
486400.0000    0.32077
486440.0000    0.10421
486480.0000    0.30328
486520.0000    0.43919
486560.0000    0.23248
486600.0000    0.62989
486640.0000    0.51677
486680.0000    0.52558
486720.0000    0.68427
486760.0000    0.42526
486800.0000    0.39297
486840.0000    0.30681
486880.0000    0.42013
486920.0000    0.05722
486960.0000   -0.06936
487000.0000    0.17640
487040.0000    0.27952
487080.0000    0.29074
487120.0000    0.51450
487160.0000    0.53635
487200.0000    0.60857
487240.0000    0.52866
487280.0000    0.58085
487320.0000    0.25066
487360.0000    0.30133
487400.0000    0.35222
487440.0000    0.39717
487480.0000    0.14724
487520.0000    0.45774
487560.0000    0.39964
487600.0000    0.43582
487640.0000    0.33916
487680.0000    0.60540
487720.0000    0.44743
487760.0000    0.15310
487800.0000    0.37594
487840.0000    0.36064
487880.0000    0.17923
487920.0000    0.32573
487960.0000    0.44563
488000.0000    0.38194
488040.0000    0.56078
488080.0000    0.16535
488120.0000    0.08621
488160.0000    0.30784
488200.0000    0.36919
488240.0000    0.38098
488280.0000    0.37318
488320.0000    0.16297
488360.0000    0.45319
488400.0000    0.33889
488440.0000    0.43304
488480.0000    0.38974
488520.0000    0.45907
488560.0000    0.53138
488600.0000    0.45392
488640.0000    0.53817
488680.0000    0.32377
488720.0000   -0.03864
488760.0000   -0.04052
488800.0000    0.09726
488840.0000    0.01806
488880.0000    0.22300
488920.0000    0.36762
488960.0000    0.62522
489000.0000    0.55623
489040.0000    0.43475
489080.0000    0.48809
489120.0000    0.52368
489160.0000   -0.17188
489200.0000   -0.00820
489240.0000   -0.48218
489280.0000   -0.48889
489320.0000   -0.03075
489360.0000   -0.19153
489400.0000    0.02507
489440.0000   -0.17125
489480.0000    0.06951
489520.0000   -0.08833
489560.0000    0.42958
489600.0000    0.24065
489640.0000    0.37863
489680.0000    0.31489
489720.0000    0.22255
489760.0000    0.15862
489800.0000    0.25160
489840.0000    0.04916
489880.0000    0.22520
489920.0000    0.08174
489960.0000    0.09867
490000.0000    0.14148
490040.0000    0.16397
490080.0000    0.26029
490120.0000    0.48286
490160.0000    0.52413
490200.0000    0.55330
490240.0000    0.57348
490280.0000    0.52898
490320.0000    0.51822
490360.0000    0.60266
490400.0000    0.57122
490440.0000    0.45851
490480.0000    0.49929
490520.0000    0.58282
490560.0000    0.53681
490600.0000    0.77236
490640.0000    0.53168
490680.0000    0.68049
490720.0000    0.53877
490760.0000    0.65988
490800.0000    0.54231
490840.0000    0.67734
490880.0000    0.27381
490920.0000    0.46446
490960.0000    0.48561
491000.0000    0.58453
491040.0000    0.53973
491080.0000    0.52495
491120.0000    0.42239
491160.0000    0.35699
491200.0000    0.34520
491240.0000    0.56580
491280.0000    0.57439
491320.0000    0.54696
491360.0000    0.64001
491400.0000    0.51362
491440.0000    0.43347
491480.0000    0.38709
491520.0000    0.49562
491560.0000    0.39159
491600.0000    0.30203
491640.0000    0.41537
491680.0000    0.44589
491720.0000    0.45681
491760.0000    0.34919
491800.0000    0.45508
491840.0000    0.39489
491880.0000    0.34221
491920.0000    0.37633
491960.0000    0.69420
492000.0000    0.69739
492040.0000    0.64433
492080.0000    0.59042
492120.0000    0.30081
492160.0000    0.35675
492200.0000    0.43136
492240.0000    0.35287
492280.0000    0.19207
492320.0000   -0.19927
492360.0000    0.28290
492400.0000    0.26713
492440.0000    0.19254
492480.0000    0.33871
492520.0000    0.32283
492560.0000    0.02481
492600.0000    0.19137
492640.0000    0.42954
492680.0000    0.01578
492720.0000    0.46086
492760.0000    0.41124
492800.0000    0.05125
492840.0000    0.39721
492880.0000    0.15418
492920.0000    0.23329
492960.0000    0.27265
493000.0000    0.29240
493040.0000    0.34768
493080.0000    0.28781
493120.0000    0.24520
493160.0000    0.58629
493200.0000    0.48325
493240.0000    0.56053
493280.0000    0.49674
493320.0000    0.48244
493360.0000    0.38310
493400.0000    0.17651
493440.0000    0.46793
493480.0000    0.85832
493520.0000    0.76729
493560.0000    0.43578
493600.0000    0.33845
493640.0000   -0.18930
493680.0000    0.13085
493720.0000    0.23479
493760.0000    0.32737
493800.0000    0.30185
493840.0000    0.53096
493880.0000    0.08528
493920.0000    0.36442
493960.0000    0.44159
494000.0000    0.43240
494040.0000    0.23359
494080.0000    0.45602
494120.0000    0.44266
494160.0000    0.38757
494200.0000    0.08655
494240.0000    0.44622
494280.0000    0.36411
494320.0000    0.42071
494360.0000    0.43333
494400.0000    0.47473
494440.0000    0.43309
494480.0000    0.48228
494520.0000    0.32737
494560.0000    0.50476
494600.0000    0.42728
494640.0000    0.29602
494680.0000    0.36153
494720.0000    0.25343
494760.0000    0.43753
494800.0000    0.06885
494840.0000    0.17766
494880.0000    0.21698
494920.0000    0.26664
494960.0000   -0.01732
495000.0000    0.21055
495040.0000    0.14588
495080.0000    0.16906
495120.0000    0.21106
495160.0000    0.18910
495200.0000    0.33032
495240.0000    0.18250
495280.0000   -0.06403
495320.0000    0.23456
495360.0000    0.35231
495400.0000    0.12933
495440.0000    0.27561
495480.0000   -0.03622
495520.0000    0.17588
495560.0000    0.08477
495600.0000   -0.14478
495640.0000   -0.18361
495680.0000    0.05840
495720.0000   -0.00432
495760.0000    0.12963
495800.0000    0.35669
495840.0000    0.48775
495880.0000    0.32242
495920.0000    0.07143
495960.0000    0.12752
496000.0000    0.33554
496040.0000    0.34493
496080.0000    0.39739
496120.0000    0.37266
496160.0000    0.39408
496200.0000    0.34664
496240.0000    0.27407
496280.0000    0.24519
496320.0000    0.20930
496360.0000    0.43153
496400.0000    0.57206
496440.0000    0.24440
496480.0000    0.41515
496520.0000    0.37831
496560.0000   -0.05399
496600.0000    0.21785
496640.0000    0.27158
496680.0000    0.33387
496720.0000    0.27482
496760.0000    0.18460
496800.0000    0.22489
496840.0000    0.42256
496880.0000    0.40327
496920.0000    0.61355
496960.0000    0.56314
497000.0000    0.33794
497040.0000    0.57898
497080.0000    0.30352
497120.0000    0.35016
497160.0000    0.22209
497200.0000    0.37402
497240.0000    0.31604
497280.0000    0.31425
497320.0000    0.45756
497360.0000    0.46758
497400.0000    0.22776
497440.0000    0.41338
497480.0000    0.51488
497520.0000    0.00367
497560.0000    0.09787
497600.0000    0.32313
497640.0000    0.29346
497680.0000    0.48526
497720.0000    0.30638
497760.0000    0.35949
497800.0000    0.37751
497840.0000    0.48126
497880.0000    0.28629
497920.0000    0.42680
497960.0000    0.26193
498000.0000    0.20232
498040.0000    0.28754
498080.0000    0.12844
498120.0000    0.16729
498160.0000    0.35549
498200.0000    0.32148
498240.0000    0.09567
498280.0000    0.41437
498320.0000    0.31293
498360.0000    0.43693
498400.0000    0.24544
498440.0000    0.26650
498480.0000    0.26407
498520.0000    0.32309
498560.0000    0.34327
498600.0000    0.42786
498640.0000    0.14243
498680.0000    0.30345
498720.0000    0.16734
498760.0000    0.09214
498800.0000    0.38738
498840.0000    0.21439
498880.0000   -0.15895
498920.0000    0.29054
498960.0000   -0.05338
499000.0000    0.20492
499040.0000    0.29523
499080.0000    0.27409
499120.0000    0.35725
499160.0000    0.31744
499200.0000    0.27914
499240.0000    0.28063
499280.0000    0.25585
499320.0000    0.23714
499360.0000    0.27855
499400.0000    0.49767
499440.0000    0.59746
499480.0000    0.49835
499520.0000    0.54009
499560.0000    0.34585
499600.0000    0.41441
499640.0000    0.31241
499680.0000    0.54172
499720.0000    0.35738
499760.0000    0.53881
499800.0000    0.35246
499840.0000    0.31352
499880.0000    0.43412
499920.0000    0.39924
499960.0000    0.21636
500000.0000    0.58134
500040.0000    0.28313
500080.0000    0.39092
500120.0000    0.04879
500160.0000    0.72008
500200.0000    0.25728
500240.0000    0.34578
500280.0000    0.29650
500320.0000    0.28446
500360.0000    0.34373
500400.0000    0.23729
500440.0000    0.31206
500480.0000    0.41601
500520.0000    0.26313
500560.0000    0.33456
500600.0000    0.20971
500640.0000    0.19892
500680.0000    0.38626
500720.0000    0.18722
500760.0000    0.25024
500800.0000    0.19307
500840.0000    0.01295
500880.0000    0.17832
500920.0000    0.18914
500960.0000    0.42444
501000.0000    0.24249
501040.0000    0.42701
501080.0000    0.30995
501120.0000    0.57445
501160.0000    0.53050
501200.0000    0.67588
501240.0000    0.65908
501280.0000    0.39451
501320.0000    0.37915
501360.0000    0.19075
501400.0000    0.05528
501440.0000    0.34233
501480.0000    0.34986
501520.0000    0.36852
501560.0000    0.46148
501600.0000    0.19198
501640.0000    0.30070
501680.0000    0.40500
501720.0000    0.42221
501760.0000    0.43148
501800.0000    0.37984
501840.0000    0.16744
501880.0000    0.41574
501920.0000    0.29813
501960.0000    0.42937
502000.0000    0.28926
502040.0000    0.38611
502080.0000    0.35462
502120.0000    0.21879
502160.0000    0.14068
502200.0000    0.17516
502240.0000    0.23958
502280.0000    0.29989
502320.0000    0.26750
502360.0000    0.33860
502400.0000    0.29367
502440.0000    0.17083
502480.0000    0.29542
502520.0000    0.18849
502560.0000    0.26167
502600.0000   -0.16587
502640.0000    0.35240
502680.0000    0.19221
502720.0000    0.45625
502760.0000    0.28144
502800.0000    0.59327
502840.0000    0.46672
502880.0000    0.29024
502920.0000    0.35042
502960.0000    0.39862
503000.0000    0.27185
503040.0000    0.46121
503080.0000    0.26613
503120.0000    0.28840
503160.0000    0.17251
503200.0000    0.41165
503240.0000    0.24550
503280.0000    0.31512
503320.0000    0.52719
503360.0000    0.48644
503400.0000    0.35729
503440.0000    0.34000
503480.0000    0.15756
503520.0000    0.10221
503560.0000    0.32857
503600.0000    0.18821
503640.0000    0.33021
503680.0000    0.27413
503720.0000    0.53279
503760.0000    0.49952
503800.0000    0.35025
503840.0000    0.21774
503880.0000    0.28503
503920.0000    0.39348
503960.0000    0.42389
504000.0000    0.18963
504040.0000    0.22598
504080.0000    0.22072
504120.0000    0.23460
504160.0000    0.38463
504200.0000    0.26581
504240.0000    0.25258
504280.0000    0.23147
504320.0000    0.29822
504360.0000    0.29684
504400.0000    0.31097
504440.0000    0.46314
504480.0000    0.37324
504520.0000    0.29577
504560.0000    0.21119
504600.0000    0.23675
504640.0000    0.25414
504680.0000    0.17165
504720.0000    0.21047
504760.0000    0.20134
504800.0000    0.25841
504840.0000    0.27638
504880.0000    0.32795
504920.0000    0.34061
504960.0000    0.42593
505000.0000    0.33311
505040.0000    0.51251
505080.0000    0.38120
505120.0000    0.28979
505160.0000    0.64190
505200.0000    0.47836
505240.0000    0.25213
505280.0000    0.60539
505320.0000    0.52178
505360.0000    0.55168
505400.0000    0.62345
505440.0000    0.59886
505480.0000    0.68491
505520.0000    0.67014
505560.0000    0.64358
505600.0000    0.33876
505640.0000    0.42175
505680.0000    0.37990
505720.0000    0.12974
505760.0000    0.38812
505800.0000    0.38225
505840.0000    0.22051
505880.0000    0.29365
505920.0000    0.46030
505960.0000    0.33313
506000.0000    0.20818
506040.0000    0.27647
506080.0000    0.19795
506120.0000    0.35744
506160.0000    0.29466
506200.0000    0.25944
506240.0000    0.18708
506280.0000    0.21661
506320.0000    0.50556
506360.0000    0.53128
506400.0000    0.41910
506440.0000    0.31710
506480.0000    0.37002
506520.0000    0.23379
506560.0000    0.67222
506600.0000    0.43968
506640.0000    0.25475
506680.0000    0.26530
506720.0000    0.22775
506760.0000    0.61679
506800.0000    0.44190
506840.0000    0.48745
506880.0000    0.37601
506920.0000    0.53474
506960.0000    0.36953
507000.0000    0.44194
507040.0000    0.09919
507080.0000    0.26731
507120.0000    0.48117
507160.0000    0.38385
507200.0000    0.31222
507240.0000    0.36899
507280.0000    0.43816
507320.0000    0.27775
507360.0000    0.23631
507400.0000    0.27683
507440.0000    0.31536
507480.0000    0.51097
507520.0000    0.51591
507560.0000    0.57817
507600.0000    0.61760
507640.0000    0.51709
507680.0000    0.59872
507720.0000    0.63820
507760.0000    0.57339
507800.0000    0.52935
507840.0000    0.44281
507880.0000    0.35571
507920.0000    0.62181
507960.0000    0.67872
508000.0000    0.48111
508040.0000    0.41354
508080.0000    0.60916
508120.0000    0.44350
508160.0000    0.53943
508200.0000    0.46824
508240.0000    0.59789
508280.0000    0.40644
508320.0000    0.31165
508360.0000    0.40449
508400.0000    0.45138
508440.0000    0.61935
508480.0000    0.62772
508520.0000    0.62098
508560.0000    0.35621
508600.0000    0.32369
508640.0000    0.42180
508680.0000    0.29746
508720.0000    0.19345
508760.0000    0.24065
508800.0000    0.17899
508840.0000    0.02213
508880.0000    0.45736
508920.0000    0.40172
508960.0000    0.23797
509000.0000    0.19798
509040.0000    0.36599
509080.0000    0.13604
509120.0000    0.02687
509160.0000    0.14279
509200.0000    0.00789
509240.0000   -0.21265
509280.0000    0.01909
509320.0000    0.39055
509360.0000    0.40948
509400.0000    0.31546
509440.0000   -0.18152
509480.0000    0.25103
509520.0000    0.48512
509560.0000    0.41521
509600.0000    0.33095
509640.0000    0.35438
509680.0000    0.39000
509720.0000    0.55197
509760.0000    0.30892
509800.0000   -0.00683
509840.0000    0.32854
509880.0000    0.36503
509920.0000    0.45249
509960.0000    0.19775
510000.0000    0.46845
510040.0000    0.51369
510080.0000    0.21862
510120.0000    0.21380
510160.0000    0.18365
510200.0000    0.22714
510240.0000    0.24731
510280.0000    0.34154
510320.0000    0.30319
510360.0000    0.30430
510400.0000    0.42316
510440.0000    0.23709
510480.0000    0.28096
510520.0000    0.18937
510560.0000   -0.02357
510600.0000    0.18059
510640.0000    0.35599
510680.0000    0.17954
510720.0000    0.17577
510760.0000    0.36094
510800.0000    0.37035
510840.0000    0.33346
510880.0000    0.07564
510920.0000    0.31604
510960.0000    0.31025
511000.0000    0.30161
511040.0000    0.33946
511080.0000    0.34012
511120.0000    0.21812
511160.0000    0.41220
511200.0000    0.44722
511240.0000    0.05691
511280.0000    0.23219
511320.0000    0.21457
511360.0000    0.36340
511400.0000    0.10869
511440.0000    0.26326
511480.0000    0.17247
511520.0000    0.12750
511560.0000    0.23475
511600.0000    0.19814
511640.0000    0.15731
511680.0000    0.27653
511720.0000    0.42318
511760.0000    0.22535
511800.0000    0.26764
511840.0000    0.17815
511880.0000    0.19473
511920.0000    0.10472
511960.0000    0.19429
512000.0000    0.29748
512040.0000    0.21174
512080.0000    0.29344
512120.0000    0.27333
512160.0000    0.19259
512200.0000    0.08607
512240.0000    0.19153
512280.0000    0.53219
512320.0000    0.45222
512360.0000    0.32235
512400.0000    0.22248
512440.0000    0.42146
512480.0000    0.50437
512520.0000    0.33952
512560.0000    0.25483
512600.0000    0.34808
512640.0000    0.34383
512680.0000    0.34131
512720.0000    0.31507
512760.0000    0.34707
512800.0000    0.34087
512840.0000    0.30487
512880.0000    0.28162
512920.0000    0.32969
512960.0000    0.26793
513000.0000    0.12433
513040.0000    0.19588
513080.0000    0.26033
513120.0000    0.46608
513160.0000    0.21204
513200.0000    0.32404
513240.0000    0.31073
513280.0000    0.53869
513320.0000    0.54135
513360.0000    0.34907
513400.0000    0.36703
513440.0000    0.48348
513480.0000    0.46162
513520.0000    0.33416
513560.0000    0.32752
513600.0000    0.54638
513640.0000    0.39644
513680.0000    0.47784
513720.0000    0.53740
513760.0000    0.57305
513800.0000    0.41566
513840.0000    0.24656
513880.0000    0.44294
513920.0000    0.47392
513960.0000    0.48746
514000.0000    0.46086
514040.0000    0.43183
514080.0000    0.42140
514120.0000    0.47970
514160.0000    0.44912
514200.0000    0.36478
514240.0000    0.39513
514280.0000    0.57581
514320.0000    0.39623
514360.0000    0.40993
514400.0000    0.33901
514440.0000    0.33936
514480.0000    0.27139
514520.0000    0.32321
514560.0000    0.52555
514600.0000    0.48838
514640.0000    0.27987
514680.0000    0.21086
514720.0000    0.45312
514760.0000    0.49765
514800.0000    0.44884
514840.0000    0.36726
514880.0000    0.37307
514920.0000    0.48993
514960.0000    0.46795
515000.0000    0.29555
515040.0000    0.14324
515080.0000    0.44099
515120.0000    0.26067
515160.0000    0.21630
515200.0000    0.42318
515240.0000    0.20145
515280.0000    0.40881
515320.0000    0.04188
515360.0000    0.17710
515400.0000    0.34975
515440.0000    0.35368
515480.0000    0.27234
515520.0000    0.33081
515560.0000    0.54021
515600.0000    0.49174
515640.0000    0.34010
515680.0000    0.30941
515720.0000    0.26910
515760.0000    0.32155
515800.0000    0.34473
515840.0000    0.28594
515880.0000    0.14649
515920.0000    0.41323
515960.0000    0.68473
516000.0000    0.27202
516040.0000    0.15369
516080.0000    0.41434
516120.0000    0.32467
516160.0000    0.24004
516200.0000    0.33744
516240.0000    0.12633
516280.0000    0.15417
516320.0000    0.36512
516360.0000    0.40180
516400.0000    0.25031
516440.0000    0.35246
516480.0000    0.08603
516520.0000    0.39524
516560.0000    0.48383
516600.0000    0.17549
516640.0000    0.30377
516680.0000    0.27915
516720.0000    0.04295
516760.0000    0.22981
516800.0000    0.48879
516840.0000    0.34172
516880.0000    0.52058
516920.0000    0.27205
516960.0000    0.32739
517000.0000    0.43869
517040.0000    0.41063
517080.0000    0.24836
517120.0000    0.15639
517160.0000    0.34410
517200.0000    0.17779
517240.0000    0.23223
517280.0000    0.36157
517320.0000    0.44624
517360.0000    0.17385
517400.0000    0.17568
517440.0000    0.40566
517480.0000    0.23408
517520.0000    0.25476
517560.0000    0.49303
517600.0000    0.19302
517640.0000    0.39827
517680.0000    0.31066
517720.0000   -0.02407
517760.0000   -0.31940
517800.0000   -0.39615
517840.0000   -0.77124
517880.0000   -0.35126
517920.0000   -0.26125
517960.0000   -0.40439
518000.0000   -0.23355
518040.0000   -0.27695
518080.0000   -0.45040
518120.0000   -0.40159
518160.0000   -0.60311
518200.0000   -0.45604
518240.0000   -0.25460
518280.0000   -0.12532
518320.0000   -0.15371
518360.0000    0.08160
518400.0000   -0.39329
518440.0000   -0.34840
518480.0000   -0.23666
518520.0000   -0.47434
518560.0000    0.12247
518600.0000    0.30666
518640.0000    0.03013
518680.0000    0.30618
518720.0000    0.21755
518760.0000    0.34616
518800.0000    0.53060
518840.0000    0.41621
518880.0000    0.27404
518920.0000    0.42074
518960.0000    0.39610
519000.0000    0.17369
519040.0000    0.35336
519080.0000    0.23224
519120.0000    0.28883
519160.0000    0.25913
519200.0000    0.34509
519240.0000    0.10947
519280.0000    0.31812
519320.0000    0.35254
519360.0000    0.63080
519400.0000    0.23102
519440.0000    0.53847
519480.0000    0.47397
519520.0000    0.49603
519560.0000    0.35484
519600.0000    0.31159
519640.0000    0.20507
519680.0000    0.34935
519720.0000   -0.00460
519760.0000    0.22602
519800.0000    0.21883
519840.0000    0.45587
519880.0000    0.28540
519920.0000    0.23894
519960.0000    0.46710
520000.0000    0.48090
520040.0000    0.36692
520080.0000    0.58128
520120.0000    0.41383
520160.0000    0.26964
520200.0000    0.28620
520240.0000    0.45759
520280.0000    0.26333
520320.0000    0.28187
520360.0000    0.32304
520400.0000    0.48905
520440.0000    0.46835
520480.0000    0.28403
520520.0000    0.34200
520560.0000    0.34176
520600.0000    0.30231
520640.0000    0.00681
520680.0000    0.17924
520720.0000    0.34642
520760.0000    0.22165
520800.0000    0.04014
520840.0000    0.34277
520880.0000    0.32508
520920.0000    0.41861
520960.0000    0.26029
521000.0000    0.30083
521040.0000    0.18584
521080.0000    0.10605
521120.0000    0.34694
521160.0000    0.27182
521200.0000    0.26512
521240.0000    0.23911
521280.0000    0.19391
521320.0000    0.11285
521360.0000    0.20065
521400.0000    0.39736
521440.0000    0.21108
521480.0000   -0.07908
521520.0000    0.59874
521560.0000    0.31213
521600.0000    0.42661
521640.0000    0.27893
521680.0000    0.43458
521720.0000    0.21685
521760.0000    0.30949
521800.0000    0.28261
521840.0000    0.28522
521880.0000    0.35594
521920.0000    0.23208
521960.0000    0.37940
522000.0000    0.51914
522040.0000    0.24591
522080.0000    0.18890
522120.0000    0.25277
522160.0000    0.27125
522200.0000    0.19412
522240.0000    0.16634
522280.0000    0.35162
522320.0000    0.33110
522360.0000    0.43117
522400.0000    0.44911
522440.0000    0.37430
522480.0000    0.47519
522520.0000    0.25776
522560.0000    0.39012
522600.0000    0.48772
522640.0000    0.31594
522680.0000    0.11414
522720.0000    0.39972
522760.0000    0.33994
522800.0000    0.47336
522840.0000    0.21891
522880.0000    0.40263
522920.0000    0.26465
522960.0000    0.41608
523000.0000    0.43613
523040.0000    0.34483
523080.0000    0.05357
523120.0000    0.27503
523160.0000    0.10997
523200.0000    0.03442
523240.0000    0.18317
523280.0000    0.27329
523320.0000    0.35900
523360.0000    0.27673
523400.0000    0.42464
523440.0000    0.27587
523480.0000   -0.06142
523520.0000   -0.18407
523560.0000   -0.02069
523600.0000    0.05447
523640.0000    0.21639
523680.0000    0.21941
523720.0000    0.27475
523760.0000    0.37757
523800.0000    0.39366
523840.0000    0.40684
523880.0000    0.27404
523920.0000    0.11942
523960.0000    0.11305
524000.0000    0.26159
524040.0000    0.37072
524080.0000    0.35977
524120.0000    0.37486
524160.0000    0.15193
524200.0000    0.22152
524240.0000    0.34157
524280.0000    0.23030
524320.0000    0.20275
524360.0000    0.24820
524400.0000    0.23409
524440.0000    0.34069
524480.0000    0.31647
524520.0000    0.37395
524560.0000    0.38644
524600.0000    0.26973
524640.0000    0.32307
524680.0000    0.00278
524720.0000    0.26606
524760.0000    0.17620
524800.0000    0.25818
524840.0000    0.38208
524880.0000    0.27033
524920.0000    0.23963
524960.0000    0.25848
525000.0000    0.28214
525040.0000    0.38809
525080.0000    0.62401
525120.0000    0.59694
525160.0000    0.68676
525200.0000    0.58054
525240.0000    0.27293
525280.0000    0.20194
525320.0000    0.25053
525360.0000    0.34392
525400.0000    0.46849
525440.0000    0.35377
525480.0000    0.52737
525520.0000    0.51841
525560.0000    0.57328
525600.0000    0.30968
525640.0000    0.35030
525680.0000    0.41558
525720.0000    0.64684
525760.0000    0.38167
525800.0000    0.55052
525840.0000    0.44397
525880.0000    0.29362
525920.0000    0.40290
525960.0000    0.51970
526000.0000    0.36962
526040.0000    0.29357
526080.0000    0.42380
526120.0000    0.28474
526160.0000    0.50179
526200.0000    0.53358
526240.0000    0.47090
526280.0000    0.78806
526320.0000    0.62375
526360.0000    0.44273
526400.0000    0.60437
526440.0000    0.35311
526480.0000    0.54067
526520.0000    0.49528
526560.0000    0.38228
526600.0000    0.57511
526640.0000    0.54481
526680.0000    0.54411
526720.0000    0.32023
526760.0000    0.38887
526800.0000    0.45459
526840.0000    0.22516
526880.0000    0.41155
526920.0000    0.57681
526960.0000    0.40163
527000.0000    0.48748
527040.0000    0.31943
527080.0000    0.52886
527120.0000    0.65962
527160.0000    0.37771
527200.0000    0.47948
527240.0000    0.43126
527280.0000    0.59269
527320.0000    0.55568
527360.0000    0.52671
527400.0000    0.50391
527440.0000    0.47519
527480.0000    0.49336
527520.0000    0.10135
527560.0000    0.22220
527600.0000    0.32350
527640.0000    0.51774
527680.0000    0.45807
527720.0000    0.40426
527760.0000    0.45681
527800.0000    0.42438
527840.0000    0.46131
527880.0000    0.31563
527920.0000    0.37852
527960.0000    0.33532
528000.0000    0.25959
528040.0000    0.32598
528080.0000    0.39845
528120.0000    0.16330
528160.0000    0.27935
528200.0000   -0.00851
528240.0000    0.26686
528280.0000    0.25866
528320.0000    0.26181
528360.0000    0.39184
528400.0000    0.42478
528440.0000    0.23859
528480.0000    0.35838
528520.0000    0.26734
528560.0000    0.36100
528600.0000    0.47912
528640.0000    0.06720
528680.0000    0.29589
528720.0000    0.36900
528760.0000    0.27136
528800.0000    0.48401
528840.0000    0.21591
528880.0000    0.34271
528920.0000    0.39535
528960.0000    0.43779
529000.0000    0.47358
529040.0000    0.47725
529080.0000    0.33118
529120.0000    0.41783
529160.0000    0.59195
529200.0000    0.29073
529240.0000    0.27664
529280.0000    0.31229
529320.0000    0.44555
529360.0000    0.44390
529400.0000    0.24368
529440.0000    0.36816
529480.0000    0.46686
529520.0000    0.32524
529560.0000    0.19967
529600.0000    0.32678
529640.0000    0.32063
529680.0000    0.32363
529720.0000    0.35354
529760.0000    0.42021
529800.0000    0.18270
529840.0000    0.33343
529880.0000    0.44322
529920.0000    0.48205
529960.0000    0.05028
530000.0000    0.41351
530040.0000    0.15309
530080.0000    0.40205
530120.0000    0.46639
530160.0000    0.37026
530200.0000    0.33909
530240.0000    0.31521
530280.0000    0.16046
530320.0000    0.15819
530360.0000    0.34327
530400.0000    0.45757
530440.0000    0.50407
530480.0000    0.33571
530520.0000    0.33991
530560.0000    0.41742
530600.0000    0.35075
530640.0000    0.18201
530680.0000    0.12803
530720.0000    0.16961
530760.0000    0.36115
530800.0000    0.27521
530840.0000    0.14697
530880.0000    0.41340
530920.0000    0.17944
530960.0000    0.21284
531000.0000    0.36581
531040.0000    0.12212
531080.0000    0.20839
531120.0000    0.29693
531160.0000    0.15561
531200.0000    0.17678
531240.0000    0.38165
531280.0000    0.21088
531320.0000    0.30476
531360.0000    0.48359
531400.0000    0.46777
531440.0000    0.54434
531480.0000    0.62502
531520.0000    0.36210
531560.0000    0.20800
531600.0000    0.24398
531640.0000    0.27483
531680.0000    0.31739
531720.0000    0.21871
531760.0000    0.33106
531800.0000    0.32952
531840.0000    0.31559
531880.0000    0.34148
531920.0000    0.28517
531960.0000    0.35096
532000.0000    0.36755
532040.0000    0.40019
532080.0000    0.42805
532120.0000    0.61164
532160.0000    0.47874
532200.0000    0.47612
532240.0000    0.58852
532280.0000    0.38801
532320.0000    0.56625
532360.0000    0.26271
532400.0000    0.37258
532440.0000    0.20139
532480.0000    0.40055
532520.0000    0.06611
532560.0000    0.11623
532600.0000    0.09309
532640.0000    0.23579
532680.0000    0.37057
532720.0000    0.53385
532760.0000    0.29388
532800.0000    0.22403
532840.0000    0.36931
532880.0000    0.39761
532920.0000    0.33739
532960.0000    0.31728
533000.0000    0.12033
533040.0000    0.11510
533080.0000    0.43997
533120.0000    0.21221
533160.0000    0.38693
533200.0000    0.36414
533240.0000    0.27577
533280.0000    0.28070
533320.0000    0.22038
533360.0000    0.19409
533400.0000    0.16056
533440.0000    0.29972
533480.0000    0.19135
533520.0000    0.31703
533560.0000    0.31073
533600.0000    0.35567
533640.0000    0.15450
533680.0000    0.31528
533720.0000    0.04200
533760.0000    0.06283
533800.0000    0.19961
533840.0000    0.44378
533880.0000    0.57413
533920.0000    0.36623
533960.0000    0.59122
534000.0000    0.38169
534040.0000    0.15006
534080.0000    0.55796
534120.0000    0.56166
534160.0000    0.44109
534200.0000    0.36397
534240.0000    0.31808
534280.0000    0.42818
534320.0000    0.51948
534360.0000    0.61492
534400.0000    0.41390
534440.0000    0.55387
534480.0000    0.48413
534520.0000    0.43825
534560.0000    0.45817
534600.0000    0.26985
534640.0000    0.43776
534680.0000    0.49102
534720.0000    0.32280
534760.0000    0.45985
534800.0000    0.40871
534840.0000    0.39958
534880.0000    0.42912
534920.0000    0.49187
534960.0000    0.26782
535000.0000    0.29401
535040.0000    0.17216
535080.0000    0.29375
535120.0000    0.20807
535160.0000    0.37640
535200.0000    0.49361
535240.0000    0.31557
535280.0000    0.22623
535320.0000    0.28377
535360.0000    0.58629
535400.0000    0.51088
535440.0000    0.46840
535480.0000    0.42051
535520.0000    0.37144
535560.0000    0.33028
535600.0000    0.57156
535640.0000    0.43383
535680.0000    0.35638
535720.0000    0.30452
535760.0000    0.28822
535800.0000    0.31391
535840.0000    0.17071
535880.0000    0.32528
535920.0000    0.38426
535960.0000    0.33795
536000.0000    0.56612
536040.0000    0.37596
536080.0000    0.16820
536120.0000    0.23278
536160.0000    0.41881
536200.0000    0.43617
536240.0000    0.35596
536280.0000    0.17638
536320.0000    0.35312
536360.0000    0.34813
536400.0000    0.29220
536440.0000    0.34271
536480.0000    0.00403
536520.0000    0.37334
536560.0000    0.37229
536600.0000    0.20894
536640.0000    0.24053
536680.0000    0.37379
536720.0000    0.35152
536760.0000    0.38632
536800.0000    0.33136
536840.0000    0.22236
536880.0000    0.14892
536920.0000    0.47300
536960.0000    0.34519
537000.0000    0.31681
537040.0000    0.37778
537080.0000    0.14710
537120.0000    0.31097
537160.0000    0.19512
537200.0000    0.04365
537240.0000    0.30090
537280.0000    0.15461
537320.0000    0.21821
537360.0000    0.42790
537400.0000    0.40330
537440.0000    0.56151
537480.0000    0.42675
537520.0000    0.35974
537560.0000    0.49558
537600.0000    0.39959
537640.0000    0.64185
537680.0000    0.42974
537720.0000    0.41786
537760.0000    0.23776
537800.0000    0.57108
537840.0000    0.48811
537880.0000    0.45031
537920.0000    0.35085
537960.0000    0.34410
538000.0000    0.31946
538040.0000    0.34091
538080.0000    0.38902
538120.0000    0.10721
538160.0000    0.50151
538200.0000    0.51845
538240.0000    0.38445
538280.0000    0.32615
538320.0000   -0.05345
538360.0000    0.36739
538400.0000    0.34881
538440.0000    0.25971
538480.0000    0.57252
538520.0000    0.33684
538560.0000    0.37002
538600.0000    0.30699
538640.0000    0.17949
538680.0000    0.61665
538720.0000    0.44278
538760.0000    0.34090
538800.0000    0.37694
538840.0000    0.38941
538880.0000    0.49060
538920.0000    0.51988
538960.0000    0.36802
539000.0000    0.22064
539040.0000    0.33293
539080.0000    0.36603
539120.0000    0.25615
539160.0000    0.51078
539200.0000    0.48305
539240.0000    0.14686
539280.0000    0.13723
539320.0000    0.27154
539360.0000    0.34561
539400.0000    0.52168
539440.0000    0.55044
539480.0000    0.43042
539520.0000    0.32670
539560.0000    0.26223
539600.0000    0.52350
539640.0000    0.43288
539680.0000    0.42884
539720.0000    0.75698
539760.0000    0.76475
539800.0000    0.45716
539840.0000    0.49261
539880.0000    0.34927
539920.0000    0.53495
539960.0000    0.48521
540000.0000    0.33060
540040.0000    0.28913
540080.0000    0.53966
540120.0000    0.51921
540160.0000    0.47318
540200.0000    0.37826
540240.0000    0.56193
540280.0000    0.56362
540320.0000    0.28710
540360.0000    0.50369
540400.0000    0.66443
540440.0000    0.35970
540480.0000    0.36914
540520.0000    0.51137
540560.0000    0.35683
540600.0000    0.41591
540640.0000    0.17256
540680.0000    0.32124
540720.0000    0.50230
540760.0000    0.51281
540800.0000    0.44097
540840.0000    0.28656
540880.0000    0.53502
540920.0000    0.36020
540960.0000    0.54523
541000.0000    0.26407
541040.0000    0.17036
541080.0000    0.30314
541120.0000    0.51979
541160.0000    0.26060
541200.0000    0.32619
541240.0000    0.47567
541280.0000    0.58391
541320.0000    0.60419
541360.0000    0.66160
541400.0000    0.45033
541440.0000    0.74338
541480.0000    0.28276
541520.0000    0.31354
541560.0000    0.48432
541600.0000    0.44555
541640.0000    0.44095
541680.0000    0.48510
541720.0000    0.46076
541760.0000    0.52327
541800.0000    0.32153
541840.0000    0.34395
541880.0000    0.36202
541920.0000    0.34539
541960.0000    0.26072
542000.0000    0.59331
542040.0000    0.48729
542080.0000    0.51595
542120.0000    0.37052
542160.0000    0.47132
542200.0000    0.35376
542240.0000    0.63144
542280.0000    0.63141
542320.0000    0.61421
542360.0000    0.38934
542400.0000    0.44654
542440.0000    0.28122
542480.0000    0.33498
542520.0000    0.28222
542560.0000    0.24923
542600.0000    0.32640
542640.0000    0.01837
542680.0000    0.28355
542720.0000    0.43486
542760.0000    0.42083
542800.0000    0.55303
542840.0000    0.76837
542880.0000    0.46412
542920.0000    0.55394
542960.0000    0.47966
543000.0000    0.48530
543040.0000    0.51217
543080.0000    0.13337
543120.0000   -0.22924
543160.0000    0.02370
543200.0000    0.26900
543240.0000    0.16728
543280.0000    0.04945
543320.0000   -0.11117
543360.0000   -0.08848
543400.0000   -0.16047
543440.0000   -0.44833
543480.0000    0.10970
543520.0000   -0.02384
543560.0000   -0.21946
543600.0000   -0.26896
543640.0000   -0.34265
543680.0000   -0.32084
543720.0000   -0.10167
543760.0000   -0.37676
543800.0000   -0.44933
543840.0000   -0.35091
543880.0000   -0.62560
543920.0000   -0.41992
543960.0000   -0.45535
544000.0000   -0.40635
544040.0000   -0.33086
544080.0000   -0.44968
544120.0000   -0.32383
544160.0000   -0.02296
544200.0000   -0.02060
544240.0000   -0.15854
544280.0000   -0.58915
544320.0000   -0.42233
544360.0000   -0.42356
544400.0000   -0.19012
544440.0000   -0.11564
544480.0000   -0.49035
544520.0000   -0.44585
544560.0000   -0.37642
544600.0000   -0.34447
544640.0000   -0.42313
544680.0000   -0.23579
544720.0000   -0.55800
544760.0000   -0.62051
544800.0000   -0.13393
544840.0000   -0.15707
544880.0000   -0.46395
544920.0000   -0.55025
544960.0000   -0.49245
545000.0000   -0.35056
545040.0000   -0.21199
545080.0000   -0.13709
545120.0000   -0.01030
545160.0000   -0.30923
545200.0000   -0.16819
545240.0000   -0.41796
545280.0000   -0.41498
545320.0000   -0.24029
545360.0000   -0.48520
545400.0000   -0.11910
545440.0000   -0.27180
545480.0000   -0.44530
545520.0000   -0.00170
545560.0000   -0.38018
545600.0000   -0.61094
545640.0000   -0.38782
545680.0000   -0.48892
545720.0000   -0.46195
545760.0000   -0.42499
545800.0000   -0.37258
545840.0000   -0.34217
545880.0000   -0.39614
545920.0000   -0.30108
545960.0000   -0.23297
546000.0000   -0.34356
546040.0000   -0.51230
546080.0000   -0.16960
546120.0000   -0.25435
546160.0000   -0.43467
546200.0000   -0.51218
546240.0000   -0.45532
546280.0000   -0.33333
546320.0000   -0.21746
546360.0000   -0.11566
546400.0000   -0.03395
546440.0000   -0.33532
546480.0000   -0.44405
546520.0000   -0.57494
546560.0000    0.03750
546600.0000   -0.28876
546640.0000   -0.22290
546680.0000   -0.28602
546720.0000   -0.51674
546760.0000   -0.42220
546800.0000   -0.12704
546840.0000    0.00080
546880.0000   -0.32144
546920.0000   -0.37679
546960.0000   -0.51237
547000.0000    0.14511
547040.0000    0.08315
547080.0000   -0.01060
547120.0000   -0.14658
547160.0000    0.02164
547200.0000   -0.09605
547240.0000   -0.08697
547280.0000   -0.20233
547320.0000   -0.15021
547360.0000   -0.12728
547400.0000   -0.01734
547440.0000   -0.17605
547480.0000   -0.65869
547520.0000   -0.40697
547560.0000   -0.15961
547600.0000   -0.27868
547640.0000   -0.00645
547680.0000   -0.14134
547720.0000   -0.59903
547760.0000   -0.32292
547800.0000   -0.10501
547840.0000   -0.42328
547880.0000   -0.36999
547920.0000   -0.12628
547960.0000   -0.21916
548000.0000   -0.59342
548040.0000   -0.21815
548080.0000   -0.15177
548120.0000   -0.52815
548160.0000   -0.12828
548200.0000   -0.06432
548240.0000   -0.25270
548280.0000   -0.42470
548320.0000   -0.55453
548360.0000   -0.13405
548400.0000   -0.23358
548440.0000   -0.06432
548480.0000   -0.48644
548520.0000   -0.44130
548560.0000   -0.69239
548600.0000   -0.58267
548640.0000   -0.63434
548680.0000   -0.43358
548720.0000   -0.45373
548760.0000   -0.68088
548800.0000   -0.12227
548840.0000    0.06166
548880.0000    0.11599
548920.0000    0.01586
548960.0000   -0.00442
549000.0000   -0.03382
549040.0000   -0.11481
549080.0000    0.28138
549120.0000    0.20777
549160.0000    0.48944
549200.0000    0.26326
549240.0000    0.23946
549280.0000    0.11543
549320.0000    0.42710
549360.0000    0.64088
549400.0000    0.32719
549440.0000    0.52239
549480.0000    0.45346
549520.0000    0.26780
549560.0000    0.48046
549600.0000    0.36586
549640.0000    0.19730
549680.0000    0.25478
549720.0000    0.29989
549760.0000    0.31181
549800.0000    0.42421
549840.0000    0.27121
549880.0000    0.33936
549920.0000    0.33046
549960.0000    0.50036
550000.0000    0.21541
550040.0000    0.14679
550080.0000    0.16376
550120.0000    0.29745
550160.0000    0.34229
550200.0000    0.24409
550240.0000    0.38121
550280.0000    0.33271
550320.0000    0.40009
550360.0000    0.19876
550400.0000    0.19981
550440.0000    0.18736
550480.0000    0.17879
550520.0000    0.23919
550560.0000    0.23678
550600.0000    0.34566
550640.0000    0.28955
550680.0000    0.11230
550720.0000    0.38882
550760.0000    0.18117
550800.0000    0.45884
550840.0000    0.35209
550880.0000    0.30527
550920.0000    0.24435
550960.0000    0.37766
551000.0000    0.33471
551040.0000    0.50871
551080.0000    0.23404
551120.0000    0.37149
551160.0000    0.30529
551200.0000    0.52235
551240.0000    0.19468
551280.0000    0.09410
551320.0000    0.06476
551360.0000    0.45636
551400.0000    0.43911
551440.0000    0.62762
551480.0000    0.27682
551520.0000    0.37954
551560.0000    0.34441
551600.0000    0.35800
551640.0000    0.38107
551680.0000    0.60157
551720.0000    0.36544
551760.0000    0.52500
551800.0000    0.38405
551840.0000    0.26876
551880.0000    0.52508
551920.0000    0.18687
551960.0000    0.42461
552000.0000    0.75047
552040.0000    0.29751
552080.0000    0.44308
552120.0000    0.51616
552160.0000    0.50760
552200.0000    0.44379
552240.0000    0.31708
552280.0000    0.40505
552320.0000    0.30231
552360.0000    0.25591
552400.0000    0.17248
552440.0000   -0.11086
552480.0000    0.26783
552520.0000    0.19509
552560.0000    0.40517
552600.0000    0.48858
552640.0000    0.22825
552680.0000    0.29384
552720.0000    0.46529
552760.0000    0.36022
552800.0000    0.38077
552840.0000    0.49256
552880.0000    0.47206
552920.0000    0.34907
552960.0000    0.45270
553000.0000    0.47158
553040.0000    0.41647
553080.0000    0.65617
553120.0000    0.49363
553160.0000    0.19987
553200.0000    0.03726
553240.0000    0.06120
553280.0000    0.20366
553320.0000    0.35301
553360.0000   -0.18306
553400.0000    0.21240
553440.0000    0.50376
553480.0000    0.52513
553520.0000    0.51492
553560.0000    0.80618
553600.0000    0.39844
553640.0000    0.60526
553680.0000    0.59710
553720.0000    0.22253
553760.0000    0.49925
553800.0000    0.39464
553840.0000    0.64795
553880.0000    0.43605
553920.0000    0.13416
553960.0000    0.48885
554000.0000    0.51735
554040.0000    0.25997
554080.0000    0.41159
554120.0000    0.38480
554160.0000    0.57969
554200.0000    0.27918
554240.0000    0.57272
554280.0000    0.35142
554320.0000    0.00144
554360.0000    0.17530
554400.0000    0.12422
554440.0000   -0.00452
554480.0000    0.11404
554520.0000    0.64871
554560.0000    0.58986
554600.0000    0.74925
554640.0000    0.31293
554680.0000    0.45134
554720.0000    0.31524
554760.0000    0.54313
554800.0000    0.44755
554840.0000    0.47249
554880.0000    0.47457
554920.0000    0.03728
554960.0000    0.39598
555000.0000    0.50677
555040.0000    0.36578
555080.0000    0.30102
555120.0000    0.02031
555160.0000    0.11320
555200.0000   -0.39142
555240.0000   -0.39204
555280.0000   -0.21547
555320.0000   -0.09608
555360.0000   -0.19143
555400.0000   -0.13784
555440.0000   -0.57070
555480.0000   -0.39559
555520.0000   -0.43773
555560.0000    0.08416
555600.0000   -0.22476
555640.0000   -0.26043
555680.0000   -0.27996
555720.0000   -0.13171
555760.0000   -0.78788
555800.0000   -0.25522
555840.0000   -0.95385
555880.0000   -0.55523
555920.0000   -0.71805
555960.0000   -0.91833
556000.0000   -0.56293
556040.0000   -0.31597
556080.0000   -0.81856
556120.0000   -0.53308
556160.0000   -0.10212
556200.0000    0.21125
556240.0000    0.35759
556280.0000    0.30941
556320.0000    0.33690
556360.0000    0.26496
556400.0000    0.39935
556440.0000    0.21728
556480.0000    0.43693
556520.0000    0.28902
556560.0000   -0.10923
556600.0000    0.49049
556640.0000    0.31587
556680.0000    0.43460
556720.0000    0.46897
556760.0000    0.47560
556800.0000    0.25384
556840.0000    0.03066
556880.0000   -0.28370
556920.0000    0.04667
556960.0000   -0.23142
557000.0000   -0.43376
557040.0000   -1.11698
557080.0000   -0.52894
557120.0000   -0.74661
557160.0000   -0.64570
557200.0000   -0.37006
557240.0000   -0.35772
557280.0000   -0.33627
557320.0000   -0.26223
557360.0000   -0.31527
557400.0000   -0.08864
557440.0000   -0.08330
557480.0000    0.23609
557520.0000    0.42177
557560.0000   -0.14255
557600.0000   -0.21727
557640.0000   -0.25328
557680.0000   -0.09206
557720.0000   -0.42608
557760.0000   -0.31704
557800.0000   -0.07003
557840.0000   -0.23243
557880.0000   -0.02488
557920.0000   -0.16489
557960.0000    0.02683
558000.0000   -0.15909
558040.0000   -0.30349
558080.0000   -0.46030
558120.0000   -0.35302
558160.0000   -0.22387
558200.0000   -0.17107
558240.0000    0.14605
558280.0000   -0.28099
558320.0000    0.15175
558360.0000   -0.22974
558400.0000    0.07249
558440.0000    0.08957
558480.0000    0.02213
558520.0000   -0.17557
558560.0000   -0.09938
558600.0000   -0.03378
558640.0000   -0.26516
558680.0000   -0.61108
558720.0000   -0.44242
558760.0000   -0.17024
558800.0000   -0.31232
558840.0000   -0.32715
558880.0000   -0.74265
558920.0000   -0.40786
558960.0000   -0.49099
559000.0000   -0.61450
559040.0000   -0.61047
559080.0000   -0.31932
559120.0000   -0.45399
559160.0000   -0.70317
559200.0000   -0.68423
559240.0000   -0.66231
559280.0000   -0.78967
559320.0000   -0.56712
559360.0000   -0.27338
559400.0000   -0.35579
559440.0000   -0.46379
559480.0000   -0.48030
559520.0000   -0.49575
559560.0000   -0.48178
559600.0000   -0.71892
559640.0000   -0.54164
559680.0000   -0.62849
559720.0000   -0.33604
559760.0000   -0.55908
559800.0000   -0.26345
559840.0000   -0.49774
559880.0000   -0.07046
559920.0000   -0.96541
559960.0000   -0.44446
560000.0000   -0.29969
560040.0000   -0.48814
560080.0000   -0.28973
560120.0000   -0.38154
560160.0000   -0.33893
560200.0000   -0.40125
560240.0000   -0.37018
560280.0000   -0.26479
560320.0000    0.01506
560360.0000   -0.33408
560400.0000   -0.25412
560440.0000   -0.22713
560480.0000   -0.34972
560520.0000   -0.50535
560560.0000   -0.54158
560600.0000   -0.28702
560640.0000   -0.08062
560680.0000   -0.49907
560720.0000   -0.01144
560760.0000    0.01790
560800.0000   -0.04457
560840.0000   -0.21601
560880.0000    0.01191
560920.0000   -0.08302
560960.0000    0.16091
561000.0000    0.03657
561040.0000   -0.05548
561080.0000   -0.10218
561120.0000   -0.39673
561160.0000   -0.04635
561200.0000    0.39950
561240.0000    0.28460
561280.0000    0.42543
561320.0000    0.61641
561360.0000    0.14160
561400.0000    0.26106
561440.0000    0.73036
561480.0000    0.37595
561520.0000    0.45454
561560.0000    0.28056
561600.0000    0.39417
561640.0000    0.34989
561680.0000    0.40384
561720.0000    0.52863
561760.0000    0.56071
561800.0000    0.41594
561840.0000    0.42940
561880.0000    0.38374
561920.0000    0.47925
561960.0000    0.51455
562000.0000    0.46032
562040.0000    0.49193
562080.0000    0.57327
562120.0000    0.24198
562160.0000    0.35332
562200.0000    0.42795
562240.0000    0.26567
562280.0000    0.16686
562320.0000    0.36693
562360.0000    0.29509
562400.0000    0.16574
562440.0000    0.38188
562480.0000    0.34858
562520.0000    0.34195
562560.0000    0.34270
562600.0000    0.02712
562640.0000    0.38055
562680.0000    0.27724
562720.0000    0.50099
562760.0000    0.46242
562800.0000    0.39698
562840.0000    0.09740
562880.0000    0.26402
562920.0000    0.21502
562960.0000    0.54719
563000.0000    0.43721
563040.0000    0.34430
563080.0000    0.46744
563120.0000    0.21529
563160.0000    0.22849
563200.0000    0.38256
563240.0000    0.26017
563280.0000    0.36783
563320.0000   -0.09223
563360.0000   -0.45052
563400.0000   -0.05162
563440.0000   -0.34157
563480.0000   -0.22625
563520.0000   -0.23430
563560.0000   -0.28027
563600.0000   -0.00005
563640.0000   -0.01299
563680.0000   -0.21960
563720.0000   -0.50277
563760.0000   -0.33694
563800.0000    0.00953
563840.0000   -0.12007
563880.0000   -0.16062
563920.0000   -0.39122
563960.0000   -0.34319
564000.0000   -0.31733
564040.0000   -0.11819
564080.0000   -0.35884
564120.0000   -0.27572
564160.0000   -0.31998
564200.0000   -0.14838
564240.0000   -0.37409
564280.0000   -0.15215
564320.0000   -0.38152
564360.0000   -0.22118
564400.0000   -0.30245
564440.0000   -0.13012
564480.0000   -0.13800
564520.0000   -0.16534
564560.0000   -0.28691
564600.0000   -0.22559
564640.0000   -0.18538
564680.0000   -0.29471
564720.0000   -0.46769
564760.0000   -0.02546
564800.0000   -0.15528
564840.0000   -0.26848
564880.0000   -0.23136
564920.0000   -0.04932
564960.0000   -0.47203
565000.0000   -0.13501
565040.0000    0.00200
565080.0000   -0.06548
565120.0000   -0.08358
565160.0000   -0.07651
565200.0000    0.07558
565240.0000   -0.27416
565280.0000   -0.04764
565320.0000   -0.08918
565360.0000   -0.50187
565400.0000   -0.55405
565440.0000   -0.60347
565480.0000   -0.49409
565520.0000   -0.53652
565560.0000   -0.75646
565600.0000   -0.66073
565640.0000   -0.44835
565680.0000   -0.47812
565720.0000   -0.58588
565760.0000   -0.82379
565800.0000   -0.63419
565840.0000   -0.69918
565880.0000   -0.71667
565920.0000   -0.70733
565960.0000   -0.68095
566000.0000   -0.40836
566040.0000   -0.44890
566080.0000   -0.66002
566120.0000   -0.50926
566160.0000   -0.55210
566200.0000   -0.39702
566240.0000   -0.57251
566280.0000   -0.39688
566320.0000   -0.45355
566360.0000   -0.31885
566400.0000   -0.88092
566440.0000   -0.76282
566480.0000   -0.77509
566520.0000   -0.96339
566560.0000   -0.38554
566600.0000   -0.76229
566640.0000   -0.43319
566680.0000   -0.58248
566720.0000   -0.55270
566760.0000   -0.60720
566800.0000   -0.45564
566840.0000   -0.32549
566880.0000   -0.45383
566920.0000   -0.66340
566960.0000   -0.85981
567000.0000   -0.59811
567040.0000   -0.57160
567080.0000   -0.53887
567120.0000   -0.19667
567160.0000   -0.24329
567200.0000   -0.23798
567240.0000   -0.26140
567280.0000   -0.33385
567320.0000   -0.39179
567360.0000   -0.58646
567400.0000   -0.50399
567440.0000   -0.43612
567480.0000   -0.19559
567520.0000   -0.14368
567560.0000   -0.36097
567600.0000   -0.34563
567640.0000   -0.13984
567680.0000   -0.11463
567720.0000   -0.14863
567760.0000   -0.23538
567800.0000   -0.41923
567840.0000   -0.34851
567880.0000   -0.38590
567920.0000   -0.18049
567960.0000   -0.26742
568000.0000   -0.69655
568040.0000   -0.21819
568080.0000   -0.87065
568120.0000   -0.73950
568160.0000   -0.30584
568200.0000   -0.50019
568240.0000   -0.88509
568280.0000   -0.84126
568320.0000   -0.45126
568360.0000   -0.39562
568400.0000   -0.05527
568440.0000   -0.49965
568480.0000   -0.46405
568520.0000   -0.55302
568560.0000   -0.35204
568600.0000   -0.84907
568640.0000   -0.42277
568680.0000   -0.31205
568720.0000   -0.45860
568760.0000   -0.33977
568800.0000   -0.19718
568840.0000   -0.52176
568880.0000   -0.00454
568920.0000    0.21746
568960.0000   -0.12465
569000.0000    0.53430
569040.0000    0.22432
569080.0000    0.33724
569120.0000    0.23293
569160.0000    0.25926
569200.0000    0.34969
569240.0000    0.54398
569280.0000    0.37417
569320.0000    0.51232
569360.0000    0.42264
569400.0000    0.14076
569440.0000    0.16844
569480.0000    0.25083
569520.0000    0.30234
569560.0000    0.32085
569600.0000    0.29227
569640.0000    0.23864
569680.0000    0.23850
569720.0000    0.19139
569760.0000    0.15995
569800.0000    0.23867
569840.0000    0.41937
569880.0000    0.43958
569920.0000    0.45296
569960.0000    0.16636
570000.0000    0.26117
570040.0000    0.41406
570080.0000    0.31195
570120.0000    0.50718
570160.0000    0.48120
570200.0000    0.39568
570240.0000    0.45975
570280.0000    0.51072
570320.0000    0.54097
570360.0000    0.37229
570400.0000    0.27621
570440.0000    0.67608
570480.0000    0.49926
570520.0000    0.32246
570560.0000    0.35576
570600.0000    0.31375
570640.0000    0.23269
570680.0000    0.18579
570720.0000    0.23307
570760.0000    0.11098
570800.0000    0.24271
570840.0000    0.11222
570880.0000    0.27298
570920.0000    0.29390
570960.0000    0.09995
571000.0000    0.34528
571040.0000    0.25767
571080.0000    0.13856
571120.0000    0.30940
571160.0000    0.23058
571200.0000    0.28247
571240.0000    0.51133
571280.0000    0.34886
571320.0000    0.33592
571360.0000    0.21355
571400.0000    0.08552
571440.0000    0.31920
571480.0000    0.25393
571520.0000    0.25888
571560.0000   -0.08903
571600.0000   -0.11150
571640.0000   -0.30650
571680.0000   -0.02231
571720.0000    0.00340
571760.0000    0.12722
571800.0000    0.37161
571840.0000    0.15500
571880.0000    0.56347
571920.0000    0.39414
571960.0000    0.47328
572000.0000    0.45791
572040.0000    0.44479
572080.0000    0.48910
572120.0000    0.36492
572160.0000    0.24618
572200.0000    0.21335
572240.0000    0.25039
572280.0000    0.40177
572320.0000    0.35364
572360.0000    0.20715
572400.0000    0.48709
572440.0000    0.40729
572480.0000    0.46584
572520.0000    0.31850
572560.0000    0.52263
572600.0000    0.64992
572640.0000    0.53641
572680.0000    0.45044
572720.0000    0.42785
572760.0000    0.40060
572800.0000    0.47673
572840.0000    0.35636
572880.0000    0.32433
572920.0000    0.47191
572960.0000    0.28019
573000.0000    0.44676
573040.0000    0.27978
573080.0000    0.26763
573120.0000    0.34714
573160.0000    0.32773
573200.0000    0.25922
573240.0000    0.50027
573280.0000    0.69368
573320.0000    0.43142
573360.0000    0.29657
573400.0000    0.42277
573440.0000    0.41509
573480.0000    0.24392
573520.0000    0.43084
573560.0000    0.09079
573600.0000    0.29719
573640.0000    0.33899
573680.0000    0.14514
573720.0000    0.18299
573760.0000    0.37640
573800.0000    0.16781
573840.0000    0.36902
573880.0000    0.45036
573920.0000    0.37914
573960.0000    0.37965
574000.0000    0.29449
574040.0000    0.36075
574080.0000    0.40613
574120.0000    0.57678
574160.0000    0.13884
574200.0000    0.53341
574240.0000    0.53257
574280.0000    0.20650
574320.0000    0.56738
574360.0000    0.46169
574400.0000    0.40216
574440.0000    0.55341
574480.0000    0.37255
574520.0000    0.35500
574560.0000    0.27235
574600.0000    0.58428
574640.0000    0.14285
574680.0000    0.32674
574720.0000    0.47083
574760.0000    0.07685
574800.0000    0.31230
574840.0000   -0.02856
574880.0000    0.31936
574920.0000    0.43536
574960.0000    0.20104
575000.0000    0.37861
575040.0000    0.45563
575080.0000    0.32232
575120.0000    0.33041
575160.0000    0.34912
575200.0000    0.27007
575240.0000    0.30076
575280.0000    0.35300
575320.0000    0.33596
575360.0000    0.47567
575400.0000    0.03497
575440.0000    0.08285
575480.0000   -0.34412
575520.0000   -0.69755
575560.0000   -0.35004
575600.0000   -0.03281
575640.0000    0.02116
575680.0000   -0.53355
575720.0000   -0.45621
575760.0000   -0.21127
575800.0000   -0.03643
575840.0000   -0.19446
575880.0000    0.12093
575920.0000    0.14115
575960.0000    0.17281
576000.0000    0.57646
576040.0000    0.53215
576080.0000    0.35020
576120.0000    0.35819
576160.0000    0.22992
576200.0000    0.23565
576240.0000    0.25100
576280.0000    0.21740
576320.0000    0.25865
576360.0000    0.06326
576400.0000   -0.19035
576440.0000   -0.36452
576480.0000   -0.44478
576520.0000   -0.51559
576560.0000   -0.47297
576600.0000   -0.39498
576640.0000   -0.39183
576680.0000   -0.64570
576720.0000   -0.33605
576760.0000   -0.37871
576800.0000   -0.57241
576840.0000   -0.43657
576880.0000   -0.18800
576920.0000   -0.69230
576960.0000   -0.63064
577000.0000   -0.44792
577040.0000   -0.44065
577080.0000   -0.40854
577120.0000   -0.49312
577160.0000   -0.28227
577200.0000   -0.40573
577240.0000   -0.44900
577280.0000   -0.47068
577320.0000   -0.22629
577360.0000   -0.35499
577400.0000   -0.37208
577440.0000   -0.39521
577480.0000   -0.39063
577520.0000   -0.21220
577560.0000   -0.24181
577600.0000   -0.53484
577640.0000   -0.27695
577680.0000   -0.47602
577720.0000   -0.25745
577760.0000   -0.33509
577800.0000   -0.45862
577840.0000   -0.30030
577880.0000   -0.07548
577920.0000   -0.51838
577960.0000   -0.18849
578000.0000   -0.39502
578040.0000   -0.20324
578080.0000   -0.24961
578120.0000   -0.36349
578160.0000   -0.71918
578200.0000   -0.32008
578240.0000   -0.21331
578280.0000   -0.12699
578320.0000   -0.19791
578360.0000   -0.39396
578400.0000   -0.13441
578440.0000   -0.30164
578480.0000   -0.54816
578520.0000   -0.50158
578560.0000   -0.39995
578600.0000   -0.61430
578640.0000   -0.60438
578680.0000   -0.72327
578720.0000   -0.58015
578760.0000   -0.73028
578800.0000   -0.39811
578840.0000   -0.59813
578880.0000   -0.54881
578920.0000   -1.01559
578960.0000   -0.67963
579000.0000   -0.62778
579040.0000   -0.36097
579080.0000   -0.64006
579120.0000   -0.56836
579160.0000   -0.69177
579200.0000   -0.56887
579240.0000   -0.73603
579280.0000   -0.58837
579320.0000   -0.45408
579360.0000   -0.45942
579400.0000   -0.35897
579440.0000   -0.45437
579480.0000   -1.00205
579520.0000   -0.59147
579560.0000   -0.63898
579600.0000   -0.74810
579640.0000   -0.48833
579680.0000   -0.64833
579720.0000   -0.30709
579760.0000   -0.63347
579800.0000   -0.35915
579840.0000   -0.80151
579880.0000   -0.74467
579920.0000   -0.82458
579960.0000   -0.74745
580000.0000   -1.02090
580040.0000   -0.84356
580080.0000   -0.44848
580120.0000   -0.54678
580160.0000   -0.37484
580200.0000   -0.18426
580240.0000    0.06686
580280.0000   -0.11698
580320.0000   -0.01801
580360.0000   -0.09264
580400.0000   -0.15756
580440.0000   -0.14721
580480.0000   -0.34316
580520.0000   -0.01927
580560.0000   -0.80142
580600.0000   -0.66009
580640.0000   -0.27841
580680.0000   -0.42837
580720.0000   -0.55640
580760.0000   -0.38409
580800.0000   -0.49260
580840.0000   -0.49116
580880.0000   -0.68503
580920.0000   -0.54621
580960.0000   -0.55297
581000.0000   -0.45730
581040.0000   -0.59378
581080.0000   -0.36800
581120.0000    0.22932
581160.0000   -0.39198
581200.0000   -0.43692
581240.0000   -0.51916
581280.0000   -0.56328
581320.0000   -0.39364
581360.0000   -0.61976
581400.0000   -0.18137
581440.0000   -0.24396
581480.0000   -0.72187
581520.0000   -0.43663
581560.0000   -0.61436
581600.0000   -0.36810
581640.0000   -0.68036
581680.0000   -0.56036
581720.0000   -0.38767
581760.0000   -0.60987
581800.0000   -0.42340
581840.0000   -0.33008
581880.0000   -0.47797
581920.0000   -0.63723
581960.0000   -0.29790
582000.0000   -0.56018
582040.0000   -0.58464
582080.0000   -0.66007
582120.0000   -0.45552
582160.0000   -0.30853
582200.0000   -0.42005
582240.0000   -0.62157
582280.0000   -0.56063
582320.0000   -0.29874
582360.0000   -0.75612
582400.0000   -0.55425
582440.0000   -0.58416
582480.0000   -0.42213
582520.0000   -0.50784
582560.0000   -0.40036
582600.0000   -0.76880
582640.0000   -0.66034
582680.0000   -0.49972
582720.0000   -0.40799
582760.0000   -0.61904
582800.0000   -0.56592
582840.0000   -0.67335
582880.0000   -0.29832
582920.0000   -0.55648
582960.0000   -0.50166
583000.0000   -0.35710
583040.0000   -0.58325
583080.0000   -0.55651
583120.0000   -0.48605
583160.0000   -0.58203
583200.0000   -0.43264
583240.0000   -0.47690
583280.0000   -0.67752
583320.0000   -0.55954
583360.0000   -0.44000
583400.0000   -0.37445
583440.0000   -0.53748
583480.0000   -0.56143
583520.0000   -0.29743
583560.0000   -0.61142
583600.0000   -0.71480
583640.0000   -0.63795
583680.0000   -0.80697
583720.0000   -0.81442
583760.0000   -0.27837
583800.0000   -0.34915
583840.0000   -0.43017
583880.0000   -0.56415
583920.0000   -0.55819
583960.0000   -0.49539
584000.0000   -0.35440
584040.0000   -0.63707
584080.0000   -0.45217
584120.0000   -0.56418
584160.0000   -0.80158
584200.0000   -0.59454
584240.0000   -0.64109
584280.0000   -0.07267
584320.0000   -0.28876
584360.0000   -0.32980
584400.0000   -0.46342
584440.0000   -0.40410
584480.0000   -0.04384
584520.0000   -0.29914
584560.0000   -0.46227
584600.0000   -0.43285
584640.0000   -0.49971
584680.0000   -0.53277
584720.0000   -0.26215
584760.0000   -0.16517
584800.0000   -0.37664
584840.0000   -0.27651
584880.0000   -0.33879
584920.0000   -0.40591
584960.0000   -0.53835
585000.0000   -0.49320
585040.0000   -0.42933
585080.0000   -0.32168
585120.0000   -0.21921
585160.0000   -0.52532
585200.0000   -0.37544
585240.0000   -0.35902
585280.0000   -0.23068
585320.0000   -0.50584
585360.0000   -0.46493
585400.0000   -0.51906
585440.0000   -0.36430
585480.0000   -0.44665
585520.0000   -0.17125
585560.0000   -0.53238
585600.0000   -0.67085
585640.0000   -0.47424
585680.0000   -0.30112
585720.0000   -0.18316
585760.0000   -0.18352
585800.0000   -0.28116
585840.0000   -0.41688
585880.0000   -0.24427
585920.0000   -0.12416
585960.0000   -0.44706
586000.0000   -0.45728
586040.0000   -0.22134
586080.0000   -0.56137
586120.0000   -0.39496
586160.0000   -0.50611
586200.0000   -0.73979
586240.0000   -0.80204
586280.0000   -0.56189
586320.0000   -0.81872
586360.0000   -0.25327
586400.0000   -0.54825
586440.0000   -0.41009
586480.0000   -1.06170
586520.0000   -0.45182
586560.0000   -0.07857
586600.0000   -0.13308
586640.0000   -0.50671
586680.0000   -0.42514
586720.0000   -0.69091
586760.0000   -0.43722
586800.0000   -0.43583
586840.0000   -0.38928
586880.0000   -0.34530
586920.0000   -0.47589
586960.0000   -0.46027
587000.0000   -0.37066
587040.0000   -0.18145
587080.0000   -0.46038
587120.0000   -0.29992
587160.0000   -0.42067
587200.0000   -0.71978
587240.0000   -0.53192
587280.0000   -0.03439
587320.0000   -0.28588
587360.0000   -0.15506
587400.0000   -0.34551
587440.0000   -0.52369
587480.0000   -0.47020
587520.0000   -0.27577
587560.0000   -0.54411
587600.0000   -0.49561
587640.0000   -0.20312
587680.0000   -0.36234
587720.0000   -0.21823
587760.0000   -0.05814
587800.0000   -0.37204
587840.0000   -0.26625
587880.0000   -0.40794
587920.0000   -0.08992
587960.0000    0.15092
588000.0000   -0.28799
588040.0000   -0.29538
588080.0000   -0.18861
588120.0000   -0.21479
588160.0000   -0.25756
588200.0000   -0.30547
588240.0000   -0.36933
588280.0000   -0.23469
588320.0000   -0.23561
588360.0000   -0.00526
588400.0000   -0.39662
588440.0000   -0.57716
588480.0000   -0.72091
588520.0000   -0.83579
588560.0000   -0.39625
588600.0000    0.22905
588640.0000   -0.15595
588680.0000   -0.41731
588720.0000   -0.41138
588760.0000   -0.00189
588800.0000   -0.34054
588840.0000   -0.50089
588880.0000    0.04031
588920.0000    0.23833
588960.0000    0.22319
589000.0000    0.23651
589040.0000    0.29263
589080.0000    0.19943
589120.0000    0.19868
589160.0000    0.15626
589200.0000    0.26275
589240.0000    0.15585
589280.0000    0.31177
589320.0000    0.07183
589360.0000    0.41543
589400.0000    0.05079
589440.0000    0.35042
589480.0000    0.42262
589520.0000    0.15816
589560.0000    0.31500
589600.0000    0.25291
589640.0000    0.27124
589680.0000    0.39837
589720.0000    0.38045
589760.0000    0.32403
589800.0000    0.20060
589840.0000    0.35513
589880.0000    0.43672
589920.0000    0.37474
589960.0000    0.31204
590000.0000    0.42866
590040.0000    0.33717
590080.0000    0.39487
590120.0000    0.52368
590160.0000    0.36789
590200.0000    0.38564
590240.0000    0.35703
590280.0000    0.25388
590320.0000    0.31227
590360.0000    0.26192
590400.0000    0.30258
590440.0000    0.29758
590480.0000    0.31142
590520.0000    0.38186
590560.0000    0.55204
590600.0000    0.50787
590640.0000    0.47131
590680.0000    0.30696
590720.0000    0.41696
590760.0000    0.39954
590800.0000    0.18900
590840.0000    0.36687
590880.0000   -0.12539
590920.0000    0.13342
590960.0000    0.34004
591000.0000    0.20474
591040.0000    0.23908
591080.0000    0.40086
591120.0000    0.37977
591160.0000    0.57580
591200.0000    0.65803
591240.0000    0.48843
591280.0000    0.32172
591320.0000    0.41612
591360.0000    0.30373
591400.0000    0.36078
591440.0000    0.34282
591480.0000    0.31539
591520.0000    0.13270
591560.0000    0.44027
591600.0000    0.31989
591640.0000    0.24613
591680.0000    0.44705
591720.0000    0.44067
591760.0000    0.39602
591800.0000    0.40972
591840.0000    0.53122
591880.0000    0.43692
591920.0000    0.43207
591960.0000    0.48835
592000.0000    0.65371
592040.0000    0.54191
592080.0000    0.64919
592120.0000    0.40070
592160.0000    0.55722
592200.0000    0.67961
592240.0000    0.54224
592280.0000    0.56322
592320.0000    0.43876
592360.0000    0.55661
592400.0000    0.41274
592440.0000    0.47924
592480.0000   -0.19542
592520.0000    0.18259
592560.0000    0.15751
592600.0000    0.25324
592640.0000    0.26397
592680.0000    0.33686
592720.0000   -0.04036
592760.0000    0.29543
592800.0000    0.31290
592840.0000    0.27342
592880.0000    0.12572
592920.0000    0.40010
592960.0000    0.09417
593000.0000    0.41667
593040.0000    0.17697
593080.0000    0.47213
593120.0000    0.49763
593160.0000    0.45800
593200.0000    0.24662
593240.0000    0.40003
593280.0000    0.35755
593320.0000    0.26631
593360.0000    0.36565
593400.0000    0.09577
593440.0000    0.30217
593480.0000    0.31198
593520.0000    0.32486
593560.0000    0.10692
593600.0000    0.31517
593640.0000    0.31149
593680.0000    0.36846
593720.0000    0.50803
593760.0000    0.47292
593800.0000    0.29875
593840.0000    0.45681
593880.0000    0.22194
593920.0000    0.03301
593960.0000    0.60547
594000.0000    0.51123
594040.0000    0.29196
594080.0000    0.29650
594120.0000    0.33022
594160.0000    0.53550
594200.0000    0.42167
594240.0000    0.27925
594280.0000    0.44527
594320.0000    0.34429
594360.0000    0.27735
594400.0000    0.37527
594440.0000    0.21413
594480.0000    0.16169
594520.0000    0.25729
594560.0000    0.30961
594600.0000    0.37948
594640.0000    0.32960
594680.0000    0.44539
594720.0000    0.23767
594760.0000    0.44223
594800.0000    0.43971
594840.0000    0.36385
594880.0000    0.53349
594920.0000    0.43686
594960.0000    0.34154
595000.0000    0.76083
595040.0000    0.62367
595080.0000    0.33688
595120.0000    0.33561
595160.0000    0.42526
595200.0000    0.37695
595240.0000    0.38547
595280.0000    0.38357
595320.0000    0.36196
595360.0000    0.43545
595400.0000    0.60124
595440.0000    0.26855
595480.0000    0.69798
595520.0000    0.32871
595560.0000    0.56608
595600.0000    0.19300
595640.0000    0.32031
595680.0000    0.59540
595720.0000    0.25835
595760.0000    0.37072
595800.0000    0.19351
595840.0000    0.28468
595880.0000    0.33551
595920.0000    0.39091
595960.0000    0.44148
596000.0000    0.45611
596040.0000    0.33510
596080.0000    0.37077
596120.0000    0.18129
596160.0000    0.40625
596200.0000    0.40335
596240.0000    0.44643
596280.0000    0.38441
596320.0000    0.39734
596360.0000    0.22363
596400.0000    0.25512
596440.0000    0.39041
596480.0000    0.27877
596520.0000    0.30002
596560.0000    0.38218
596600.0000    0.40988
596640.0000    0.26914
596680.0000    0.27324
596720.0000    0.12454
596760.0000    0.20640
596800.0000    0.52499
596840.0000    0.26222
596880.0000    0.30696
596920.0000    0.15537
596960.0000    0.32797
597000.0000    0.43354
597040.0000    0.46465
597080.0000    0.31172
597120.0000    0.16608
597160.0000    0.41285
597200.0000    0.18270
597240.0000    0.31417
597280.0000    0.27104
597320.0000    0.43225
597360.0000   -0.04975
597400.0000    0.26514
597440.0000    0.15208
597480.0000    0.19082
597520.0000    0.25377
597560.0000    0.29815
597600.0000    0.36218
597640.0000    0.38948
597680.0000    0.09296
597720.0000    0.33136
597760.0000    0.36735
597800.0000    0.44909
597840.0000    0.50767
597880.0000    0.31426
597920.0000    0.13618
597960.0000    0.26340
598000.0000    0.39716
598040.0000    0.25111
598080.0000    0.37404
598120.0000    0.19009
598160.0000    0.30572
598200.0000    0.37293
598240.0000    0.40827
598280.0000    0.50876
598320.0000    0.43168
598360.0000    0.39974
598400.0000    0.38023
598440.0000    0.35365
598480.0000    0.13380
598520.0000    0.43021
598560.0000    0.38676
598600.0000    0.30830
598640.0000    0.35443
598680.0000    0.31347
598720.0000    0.43476
598760.0000    0.44121
598800.0000    0.40985
598840.0000    0.17078
598880.0000    0.44239
598920.0000    0.29802
598960.0000    0.46384
599000.0000    0.58230
599040.0000    0.20514
599080.0000    0.23068
599120.0000    0.25516
599160.0000    0.40841
599200.0000    0.32735
599240.0000    0.40935
599280.0000    0.38096
599320.0000    0.29619
599360.0000    0.34146
599400.0000    0.57374
599440.0000    0.52886
599480.0000    0.53462
599520.0000    0.46203
599560.0000    0.48752
599600.0000    0.59868
599640.0000    0.66790
599680.0000    0.36624
599720.0000    0.56509
599760.0000    0.63208
599800.0000    0.46178
599840.0000    0.49179
599880.0000    0.60781
599920.0000    0.45530
599960.0000    0.34489
600000.0000    0.07509
600040.0000    0.37729
600080.0000    0.35628
600120.0000    0.43425
600160.0000    0.15044
600200.0000    0.44565
600240.0000    0.37573
600280.0000    0.39916
600320.0000    0.38422
600360.0000    0.48594
600400.0000    0.35570
600440.0000    0.52419
600480.0000    0.45827
600520.0000    0.38040
600560.0000    0.27763
600600.0000    0.57694
600640.0000    0.49792
600680.0000    0.18557
600720.0000    0.42859
600760.0000    0.39509
600800.0000    0.55809
600840.0000    0.50324
600880.0000    0.55636
600920.0000    0.53843
600960.0000    0.63563
601000.0000    0.66887
601040.0000    0.54316
601080.0000    0.53121
601120.0000    0.57374
601160.0000    0.65831
601200.0000    0.52378
601240.0000    0.47387
601280.0000    0.42997
601320.0000    0.32133
601360.0000    0.46631
601400.0000    0.49197
601440.0000    0.29180
601480.0000    0.42524
601520.0000    0.45565
601560.0000    0.56262
601600.0000    0.31639
601640.0000    0.29856
601680.0000    0.32214
601720.0000    0.54841
601760.0000    0.46245
601800.0000    0.20151
601840.0000    0.20550
601880.0000    0.30816
601920.0000    0.26718
601960.0000    0.38061
602000.0000    0.10342
602040.0000    0.36502
602080.0000    0.15121
602120.0000    0.22365
602160.0000    0.30344
602200.0000    0.51122
602240.0000    0.26239
602280.0000    0.37395
602320.0000    0.33604
602360.0000    0.30786
602400.0000    0.13500
602440.0000    0.22140
602480.0000    0.37253
602520.0000    0.41008
602560.0000    0.50703
602600.0000    0.48266
602640.0000    0.54204
602680.0000    0.52465
602720.0000    0.46722
602760.0000    0.33077
602800.0000    0.43915
602840.0000    0.55065
602880.0000    0.53696
602920.0000    0.40773
602960.0000    0.49296
603000.0000    0.59150
603040.0000    0.41134
603080.0000    0.44976
603120.0000    0.53622
603160.0000    0.40374
603200.0000    0.52300
603240.0000    0.59771
603280.0000    0.69908
603320.0000    0.35240
603360.0000    0.74192
603400.0000    0.37248
603440.0000    0.17679
603480.0000    0.48244
603520.0000    0.27613
603560.0000    0.22618
603600.0000    0.25585
603640.0000    0.42624
603680.0000    0.29124
603720.0000    0.29197
603760.0000    0.30443
603800.0000    0.21116
603840.0000    0.55704
603880.0000    0.18774
603920.0000    0.37846
603960.0000    0.43049
604000.0000    0.52159
604040.0000    0.26309
604080.0000    0.08141
604120.0000    0.41001
604160.0000    0.24177
604200.0000    0.27205
604240.0000    0.36464
604280.0000    0.32552
604320.0000    0.18082
604360.0000    0.51403
604400.0000    0.47302
604440.0000    0.23193
604480.0000    0.42222
604520.0000    0.31961
604560.0000    0.46532
604600.0000    0.34978
604640.0000    0.37337
604680.0000    0.23544
604720.0000    0.22213
604760.0000    0.17729
604800.0000    0.27512
604840.0000    0.27476
604880.0000    0.35422
604920.0000    0.47700
604960.0000    0.49912
605000.0000    0.21338
605040.0000    0.28571
605080.0000    0.20050
605120.0000    0.43557
605160.0000    0.39211
605200.0000    0.27815
605240.0000    0.43153
605280.0000    0.30632
605320.0000    0.38139
605360.0000    0.50454
605400.0000    0.38476
605440.0000    0.21731
605480.0000    0.30606
605520.0000    0.36533
605560.0000    0.39371
605600.0000    0.47647
605640.0000    0.00629
605680.0000    0.03482
605720.0000    0.03700
605760.0000    0.08603
605800.0000    0.63350
605840.0000    0.40463
605880.0000    0.13150
605920.0000    0.17406
605960.0000    0.18322
606000.0000    0.18615
606040.0000    0.38257
606080.0000    0.48266
606120.0000    0.16196
606160.0000    0.29662
606200.0000    0.28221
606240.0000    0.53146
606280.0000    0.47341
606320.0000    0.45396
606360.0000    0.36298
606400.0000    0.27630
606440.0000    0.62303
606480.0000    0.40151
606520.0000    0.49002
606560.0000    0.23906
606600.0000    0.46207
606640.0000    0.14182
606680.0000    0.20602
606720.0000    0.52153
606760.0000    0.09578
606800.0000    0.27277
606840.0000    0.23877
606880.0000    0.40567
606920.0000    0.62605
606960.0000    0.20652
607000.0000    0.44958
607040.0000    0.13681
607080.0000    0.44044
607120.0000    0.26919
607160.0000    0.35750
607200.0000    0.54777
607240.0000    0.39962
607280.0000    0.39682
607320.0000    0.24675
607360.0000    0.26930
607400.0000    0.51695
607440.0000    0.16270
607480.0000    0.21151
607520.0000    0.47726
607560.0000    0.63939
607600.0000    0.55990
607640.0000    0.69793
607680.0000    0.33091
607720.0000    0.36006
607760.0000    0.36180
607800.0000    0.53204
607840.0000    0.41970
607880.0000    0.49158
607920.0000    0.53229
607960.0000    0.42097
608000.0000    0.22071
608040.0000    0.44074
608080.0000    0.39221
608120.0000    0.17868
608160.0000    0.81487
608200.0000    0.59142
608240.0000    0.54829
608280.0000    0.74767
608320.0000    0.48301
608360.0000    0.43579
608400.0000    0.54823
608440.0000    0.56257
608480.0000    0.28640
608520.0000    0.62551
608560.0000    0.30170
608600.0000    0.15673
608640.0000    0.44323
608680.0000    0.34267
608720.0000    0.36444
608760.0000    0.33705
608800.0000    0.48255
608840.0000    0.30546
608880.0000    0.41248
608920.0000    0.16361
608960.0000    0.30833
609000.0000    0.45670
609040.0000    0.39983
609080.0000    0.39698
609120.0000    0.23131
609160.0000    0.44688
609200.0000    0.42386
609240.0000    0.19979
609280.0000    0.34786
609320.0000    0.36813
609360.0000    0.29673
609400.0000    0.25322
609440.0000    0.33771
609480.0000    0.38822
609520.0000    0.39860
609560.0000    0.42603
609600.0000    0.39523
609640.0000    0.21692
609680.0000    0.03951
609720.0000    0.28230
609760.0000    0.24210
609800.0000    0.18144
609840.0000    0.60884
609880.0000    0.47786
609920.0000    0.39674
609960.0000    0.15773
610000.0000    0.34885
610040.0000    0.27513
610080.0000    0.33141
610120.0000    0.40326
610160.0000    0.44869
610200.0000    0.50239
610240.0000    0.45982
610280.0000    0.12544
610320.0000    0.44524
610360.0000    0.45172
610400.0000    0.68714
610440.0000    0.65612
610480.0000    0.65250
610520.0000    0.19798
610560.0000   -0.06614
610600.0000   -0.02001
610640.0000   -0.07172
610680.0000   -0.03295
610720.0000   -0.06900
610760.0000    0.13201
610800.0000    0.28200
610840.0000    0.24570
610880.0000    0.46553
610920.0000    0.26973
610960.0000    0.14605
611000.0000    0.07955
611040.0000    0.31564
611080.0000    0.19751
611120.0000    0.26891
611160.0000    0.47531
611200.0000    0.22990
611240.0000    0.21561
611280.0000    0.34299
611320.0000    0.24149
611360.0000    0.33439
611400.0000    0.18556
611440.0000    0.07422
611480.0000    0.12861
611520.0000    0.35560
611560.0000    0.43642
611600.0000    0.30951
611640.0000    0.19156
611680.0000    0.17905
611720.0000    0.34641
611760.0000    0.05466
611800.0000    0.15214
611840.0000    0.38182
611880.0000    0.27960
611920.0000    0.15225
611960.0000    0.22686
612000.0000    0.35502
612040.0000    0.27488
612080.0000    0.39974
612120.0000    0.26754
612160.0000    0.55874
612200.0000    0.44609
612240.0000    0.26183
612280.0000    0.39727
612320.0000    0.28639
612360.0000    0.52881
612400.0000    0.35607
612440.0000    0.32087
612480.0000    0.44707
612520.0000    0.37188
612560.0000    0.26508
612600.0000    0.39344
612640.0000    0.09204
612680.0000    0.20113
612720.0000    0.16133
612760.0000    0.52698
612800.0000    0.47567
612840.0000    0.58525
612880.0000    0.53254
612920.0000    0.39646
612960.0000    0.31995
613000.0000    0.34719
613040.0000    0.24879
613080.0000    0.16434
613120.0000    0.16272
613160.0000    0.42217
613200.0000    0.32356
613240.0000    0.32026
613280.0000    0.42183
613320.0000    0.21330
613360.0000    0.59049
613400.0000    0.60279
613440.0000    0.36249
613480.0000    0.51462
613520.0000    0.28623
613560.0000    0.47468
613600.0000    0.23676
613640.0000    0.61175
613680.0000    0.42103
613720.0000    0.66433
613760.0000    0.16252
613800.0000    0.46240
613840.0000    0.29438
613880.0000    0.41093
613920.0000    0.59538
613960.0000    0.49414
614000.0000    0.49882
614040.0000    0.65028
614080.0000    0.37590
614120.0000    0.62530
614160.0000    0.67501
614200.0000    0.66887
614240.0000    0.59421
614280.0000    0.59894
614320.0000    0.57850
614360.0000    0.27184
614400.0000    0.44556
614440.0000    0.48208
614480.0000    0.46316
614520.0000    0.42544
614560.0000    0.47990
614600.0000    0.41543
614640.0000    0.34739
614680.0000    0.35521
614720.0000    0.20384
614760.0000    0.12647
614800.0000    0.31866
614840.0000    0.26321
614880.0000    0.44268
614920.0000    0.36667
614960.0000    0.30065
615000.0000    0.27921
615040.0000    0.33991
615080.0000    0.31570
615120.0000    0.20877
615160.0000    0.24103
615200.0000    0.60384
615240.0000    0.53600
615280.0000    0.45258
615320.0000    0.31265
615360.0000    0.19486
615400.0000    0.45187
615440.0000    0.25501
615480.0000    0.44008
615520.0000    0.11869
615560.0000    0.24587
615600.0000    0.55389
615640.0000    0.37988
615680.0000    0.36467
615720.0000    0.52718
615760.0000    0.33280
615800.0000    0.30256
615840.0000    0.22110
615880.0000    0.20345
615920.0000    0.25073
615960.0000    0.13103
616000.0000    0.49200
616040.0000    0.42903
616080.0000    0.29801
616120.0000    0.49603
616160.0000    0.36787
616200.0000    0.09379
616240.0000    0.28161
616280.0000    0.31336
616320.0000    0.36584
616360.0000    0.17620
616400.0000    0.34111
616440.0000    0.37274
616480.0000    0.40876
616520.0000    0.66098
616560.0000    0.19861
616600.0000    0.34893
616640.0000    0.23471
616680.0000    0.24055
616720.0000    0.33245
616760.0000    0.35518
616800.0000    0.40322
616840.0000    0.37350
616880.0000    0.22699
616920.0000    0.42843
616960.0000    0.22587
617000.0000    0.46304
617040.0000    0.44914
617080.0000    0.41340
617120.0000    0.29138
617160.0000    0.37525
617200.0000    0.40124
617240.0000    0.14661
617280.0000    0.63448
617320.0000    0.41339
617360.0000    0.59366
617400.0000    0.54441
617440.0000    0.47992
617480.0000    0.28551
617520.0000    0.28360
617560.0000    0.33391
617600.0000    0.38021
617640.0000    0.35052
617680.0000    0.25267
617720.0000    0.38828
617760.0000    0.32411
617800.0000    0.40507
617840.0000    0.51162
617880.0000    0.29416
617920.0000    0.45927
617960.0000    0.34775
618000.0000    0.45850
618040.0000    0.16495
618080.0000    0.13062
618120.0000    0.39034
618160.0000    0.34304
618200.0000    0.37708
618240.0000    0.18203
618280.0000    0.53418
618320.0000    0.32481
618360.0000    0.57920
618400.0000    0.47692
618440.0000    0.33094
618480.0000    0.24941
618520.0000    0.45086
618560.0000    0.26076
618600.0000    0.33444
618640.0000    0.35380
618680.0000    0.50393
618720.0000    0.19639
618760.0000    0.28172
618800.0000    0.31508
618840.0000    0.28413
618880.0000    0.23247
618920.0000    0.49341
618960.0000    0.29443
619000.0000    0.33991
619040.0000    0.30108
619080.0000    0.28434
619120.0000    0.26915
619160.0000    0.38882
619200.0000    0.29501
619240.0000    0.08720
619280.0000    0.13839
619320.0000    0.08393
619360.0000    0.30213
619400.0000    0.37592
619440.0000    0.37615
619480.0000    0.35632
619520.0000    0.18642
619560.0000    0.36798
619600.0000    0.18314
619640.0000    0.38590
619680.0000    0.20065
619720.0000    0.41369
619760.0000    0.25144
619800.0000    0.50628
619840.0000    0.36014
619880.0000    0.29636
619920.0000    0.45514
619960.0000    0.38634
620000.0000    0.25223
620040.0000    0.39272
620080.0000    0.30641
620120.0000    0.20876
620160.0000    0.39554
620200.0000    0.34695
620240.0000    0.42777
620280.0000    0.30651
620320.0000    0.58383
620360.0000    0.30253
620400.0000    0.20986
620440.0000    0.06303
620480.0000    0.01115
620520.0000   -0.02018
620560.0000   -0.14949
620600.0000   -0.44947
620640.0000   -0.26095
620680.0000   -0.03898
620720.0000   -0.10730
620760.0000   -0.28971
620800.0000   -0.01269
620840.0000   -0.07207
620880.0000    0.09226
620920.0000   -0.23043
620960.0000   -0.29892
621000.0000    0.04340
621040.0000   -0.27075
621080.0000   -0.24883
621120.0000   -0.41480
621160.0000   -0.07416
621200.0000    0.00644
621240.0000   -0.38677
621280.0000   -0.34385
621320.0000   -0.35813
621360.0000   -0.34799
621400.0000   -0.21753
621440.0000   -0.06848
621480.0000   -0.38131
621520.0000   -0.17915
621560.0000   -0.07866
621600.0000   -0.22597
621640.0000    0.04205
621680.0000    0.25300
621720.0000    0.27820
621760.0000    0.20530
621800.0000    0.64422
621840.0000    0.42191
621880.0000    0.32875
621920.0000    0.50494
621960.0000    0.41916
622000.0000    0.36748
622040.0000    0.53711
622080.0000    0.54941
622120.0000    0.44649
622160.0000    0.37707
622200.0000    0.59318
622240.0000    0.56404
622280.0000    0.55344
622320.0000    0.35913
622360.0000    0.46359
622400.0000    0.37719
622440.0000    0.33041
622480.0000    0.30748
622520.0000    0.56577
622560.0000    0.37436
622600.0000    0.65950
622640.0000    0.44522
622680.0000    0.52522
622720.0000    0.38487
622760.0000    0.56006
622800.0000    0.69515
622840.0000    0.57720
622880.0000    0.58391
622920.0000    0.34030
622960.0000    0.48761
623000.0000    0.70414
623040.0000    0.52906
623080.0000    0.47904
623120.0000    0.28319
623160.0000    0.62432
623200.0000    0.66736
623240.0000    0.56743
623280.0000    0.35326
623320.0000    0.36936
623360.0000    0.37549
623400.0000    0.39977
623440.0000    0.50725
623480.0000    0.47691
623520.0000    0.60115
623560.0000    0.63701
623600.0000    0.44176
623640.0000    0.30597
623680.0000    0.48140
623720.0000    0.37225
623760.0000    0.17315
623800.0000    0.22357
623840.0000    0.39211
623880.0000    0.33986
623920.0000    0.34547
623960.0000    0.40618
624000.0000    0.39888
624040.0000    0.40078
624080.0000    0.45825
624120.0000    0.37175
624160.0000    0.33593
624200.0000    0.51179
624240.0000    0.47678
624280.0000    0.46933
624320.0000    0.47006
624360.0000    0.37466
624400.0000    0.30988
624440.0000    0.20715
624480.0000    0.36252
624520.0000    0.31202
624560.0000    0.46493
624600.0000    0.56924
624640.0000    0.44455
624680.0000    0.44108
624720.0000    0.26898
624760.0000    0.32127
624800.0000    0.31871
624840.0000    0.20282
624880.0000    0.54812
624920.0000    0.40493
624960.0000    0.21228
625000.0000    0.68291
625040.0000    0.49221
625080.0000    0.43077
625120.0000    0.46958
625160.0000    0.41159
625200.0000    0.22337
625240.0000    0.35425
625280.0000    0.50160
625320.0000    0.34803
625360.0000    0.32449
625400.0000    0.33225
625440.0000    0.44667
625480.0000    0.53851
625520.0000    0.35349
625560.0000    0.30260
625600.0000    0.30175
625640.0000    0.25771
625680.0000    0.35649
625720.0000    0.65012
625760.0000    0.45823
625800.0000    0.32810
625840.0000    0.70023
625880.0000    0.46260
625920.0000    0.21445
625960.0000    0.60502
626000.0000    0.24888
626040.0000    0.29465
626080.0000    0.33285
626120.0000    0.39950
626160.0000    0.53243
626200.0000    0.52543
626240.0000    0.30983
626280.0000    0.62953
626320.0000    0.31447
626360.0000    0.59718
626400.0000    0.42848
626440.0000    0.69894
626480.0000    0.54588
626520.0000    0.42891
626560.0000    0.36604
626600.0000    0.38246
626640.0000    0.67121
626680.0000    0.64688
626720.0000    0.51790
626760.0000    0.48133
626800.0000    0.48894
626840.0000    0.55274
626880.0000    0.51155
626920.0000    0.64725
626960.0000    0.76402
627000.0000    0.34071
627040.0000    0.40443
627080.0000    0.30346
627120.0000    0.36845
627160.0000    0.41310
627200.0000    0.64977
627240.0000    0.42651
627280.0000    0.59357
627320.0000    0.32538
627360.0000    0.54713
627400.0000    0.52242
627440.0000    0.37264
627480.0000    0.34187
627520.0000    0.49853
627560.0000    0.18907
627600.0000    0.43645
627640.0000    0.51034
627680.0000    0.33181
627720.0000    0.14889
627760.0000    0.29809
627800.0000    0.40034
627840.0000    0.24868
627880.0000    0.71896
627920.0000    0.28036
627960.0000    0.33555
628000.0000    0.39123
628040.0000    0.25300
628080.0000    0.24070
628120.0000    0.51931
628160.0000    0.57797
628200.0000    0.38675
628240.0000    0.42048
628280.0000    0.36960
628320.0000    0.13078
628360.0000    0.27906
628400.0000    0.25371
628440.0000    0.37914
628480.0000    0.32163
628520.0000    0.47099
628560.0000    0.30811
628600.0000    0.28822
628640.0000    0.16010
628680.0000    0.36806
628720.0000    0.33809
628760.0000    0.33513
628800.0000    0.18988
628840.0000    0.49171
628880.0000    0.66895
628920.0000    0.62818
628960.0000    0.58259
629000.0000    0.55129
629040.0000    0.27556
629080.0000    0.54641
629120.0000    0.65334
629160.0000    0.74220
629200.0000    0.71172
629240.0000    0.27775
629280.0000    0.31367
629320.0000    0.44564
629360.0000    0.47202
629400.0000    0.51941
629440.0000    0.29252
629480.0000    0.33739
629520.0000    0.22964
629560.0000    0.31116
629600.0000    0.33018
629640.0000    0.42184
629680.0000    0.44572
629720.0000    0.33115
629760.0000    0.45162
629800.0000    0.38315
629840.0000    0.22284
629880.0000    0.46018
629920.0000    0.18356
629960.0000    0.37338
630000.0000    0.19084
630040.0000    0.26058
630080.0000    0.29307
630120.0000    0.30420
630160.0000    0.35542
630200.0000    0.37047
630240.0000    0.10245
630280.0000    0.25920
630320.0000    0.39260
630360.0000    0.26158
630400.0000    0.36277
630440.0000    0.56632
630480.0000    0.25801
630520.0000    0.35061
630560.0000    0.74886
630600.0000    0.20285
630640.0000    0.41599
630680.0000    0.45171
630720.0000    0.37794
630760.0000    0.35811
630800.0000    0.27720
630840.0000    0.48196
630880.0000    0.45771
630920.0000    0.43027
630960.0000    0.24799
631000.0000    0.52464
631040.0000    0.67907
631080.0000    0.37424
631120.0000    0.13422
631160.0000    0.50903
631200.0000    0.60950
631240.0000    0.40937
631280.0000    0.37344
631320.0000    0.36101
631360.0000    0.23557
631400.0000    0.47889
631440.0000    0.34831
631480.0000    0.15760
631520.0000    0.13408
631560.0000    0.32604
631600.0000    0.30133
631640.0000    0.48078
631680.0000    0.42771
631720.0000    0.16621
631760.0000    0.36080
631800.0000    0.39016
631840.0000    0.44297
631880.0000    0.51337
631920.0000    0.22816
631960.0000    0.23790
632000.0000    0.39772
632040.0000    0.29473
632080.0000    0.39672
632120.0000    0.20386
632160.0000    0.31636
632200.0000    0.30633
632240.0000    0.40980
632280.0000    0.33458
632320.0000    0.16180
632360.0000    0.18241
632400.0000    0.31725
632440.0000    0.25401
632480.0000    0.37576
632520.0000    0.34277
632560.0000    0.61018
632600.0000    0.22086
632640.0000    0.33689
632680.0000    0.59818
632720.0000    0.44873
632760.0000    0.45987
632800.0000    0.32558
632840.0000    0.52621
632880.0000    0.07643
632920.0000    0.15379
632960.0000    0.12376
633000.0000    0.29956
633040.0000    0.28544
633080.0000    0.50141
633120.0000    0.32988
633160.0000    0.36498
633200.0000    0.34422
633240.0000    0.28585
633280.0000    0.39024
633320.0000    0.42740
633360.0000    0.59770
633400.0000    0.39189
633440.0000    0.55093
633480.0000    0.34532
633520.0000    0.51086
633560.0000    0.42121
633600.0000    0.57116
633640.0000    0.71058
633680.0000    0.40680
633720.0000    0.29271
633760.0000    0.25729
633800.0000    0.25084
633840.0000    0.51952
633880.0000    0.41771
633920.0000    0.41432
633960.0000    0.26141
634000.0000    0.17226
634040.0000    0.24863
634080.0000    0.26613
634120.0000    0.31111
634160.0000    0.25138
634200.0000    0.25202
634240.0000    0.31918
634280.0000    0.31827
634320.0000    0.23965
634360.0000    0.18293
634400.0000    0.20807
634440.0000    0.43161
634480.0000    0.38677
634520.0000    0.48256
634560.0000    0.46319
634600.0000    0.13926
634640.0000    0.23399
634680.0000    0.30262
634720.0000    0.25701
634760.0000    0.14400
634800.0000    0.30374
634840.0000    0.22590
634880.0000    0.25347
634920.0000    0.21132
634960.0000    0.40513
635000.0000   -0.01579
635040.0000    0.15457
635080.0000    0.16364
635120.0000    0.13213
635160.0000    0.35681
635200.0000   -0.42997
635240.0000   -0.10579
635280.0000   -0.12282
635320.0000    0.00919
635360.0000   -0.06860
635400.0000    0.02230
635440.0000    0.02983
635480.0000    0.26334
635520.0000    0.37397
635560.0000    0.31356
635600.0000    0.18614
635640.0000    0.40296
635680.0000    0.25468
635720.0000    0.08900
635760.0000    0.15800
635800.0000    0.09050
635840.0000    0.23855
635880.0000   -0.05989
635920.0000    0.21778
635960.0000    0.36286
636000.0000    0.14381
636040.0000    0.25567
636080.0000    0.14570
636120.0000    0.35805
636160.0000    0.29177
636200.0000    0.19371
636240.0000    0.41187
636280.0000    0.28853
636320.0000    0.39737
636360.0000    0.30424
636400.0000    0.41484
636440.0000    0.42327
636480.0000    0.37048
636520.0000    0.42073
636560.0000    0.34162
636600.0000    0.37707
636640.0000    0.28907
636680.0000    0.18199
636720.0000    0.35995
636760.0000    0.54418
636800.0000    0.39239
636840.0000    0.25764
636880.0000    0.33637
636920.0000    0.34206
636960.0000    0.41514
637000.0000    0.20858
637040.0000    0.46119
637080.0000    0.40623
637120.0000    0.26218
637160.0000    0.38701
637200.0000    0.53397
637240.0000    0.54449
637280.0000    0.37409
637320.0000    0.29119
637360.0000    0.28689
637400.0000    0.35348
637440.0000    0.57624
637480.0000    0.35058
637520.0000    0.33352
637560.0000    0.26101
637600.0000    0.24323
637640.0000    0.22788
637680.0000    0.45040
637720.0000    0.33086
637760.0000    0.29352
637800.0000    0.35755
637840.0000    0.37593
637880.0000    0.36774
637920.0000    0.43796
637960.0000    0.52350
638000.0000    0.61594
638040.0000    0.67313
638080.0000    0.59831
638120.0000    0.37881
638160.0000    0.58477
638200.0000    0.34735
638240.0000    0.26043
638280.0000    0.69446
638320.0000    0.30494
638360.0000    0.42285
638400.0000    0.23681
638440.0000    0.44743
638480.0000    0.63070
638520.0000    0.51186
638560.0000    0.03722
638600.0000    0.38858
638640.0000    0.27466
638680.0000    0.46349
638720.0000    0.23006
638760.0000    0.32483
638800.0000    0.34822
638840.0000    0.38967
638880.0000    0.22689
638920.0000    0.43080
638960.0000    0.28825
639000.0000    0.27583
639040.0000    0.45977
639080.0000    0.30708
639120.0000    0.23096
639160.0000    0.42106
639200.0000    0.10716
639240.0000    0.16497
639280.0000    0.51361
639320.0000    0.36238
639360.0000    0.62575
639400.0000    0.48935
639440.0000    0.52804
639480.0000    0.34578
639520.0000    0.34205
639560.0000    0.26280
639600.0000    0.41617
639640.0000    0.40597
639680.0000    0.38259
639720.0000    0.24084
639760.0000    0.43342
639800.0000    0.47450
639840.0000    0.29747
639880.0000    0.19235
639920.0000    0.40931
639960.0000    0.21934
640000.0000    0.22322
640040.0000    0.44171
640080.0000    0.43293
640120.0000    0.05521
640160.0000    0.35861
640200.0000   -0.05764
640240.0000    0.32900
640280.0000    0.35096
640320.0000    0.22784
640360.0000    0.20116
640400.0000    0.49352
640440.0000    0.30361
640480.0000    0.23329
640520.0000    0.19101
640560.0000   -0.00190
640600.0000    0.21292
640640.0000    0.02909
640680.0000    0.27273
640720.0000    0.09679
640760.0000   -0.18394
640800.0000   -0.35078
640840.0000    0.07303
640880.0000   -0.07487
640920.0000   -0.05283
640960.0000   -0.37338
641000.0000   -0.28336
641040.0000   -0.02787
641080.0000   -0.05957
641120.0000    0.14013
641160.0000   -0.05761
641200.0000    0.07776
641240.0000    0.07422
641280.0000   -0.08136
641320.0000    0.07173
641360.0000   -0.01474
641400.0000   -0.12161
641440.0000   -0.30859
641480.0000   -0.24673
641520.0000   -0.18344
641560.0000   -0.04189
641600.0000   -0.28352
641640.0000   -0.22267
641680.0000   -0.46754
641720.0000    0.07480
641760.0000   -0.26197
641800.0000   -0.25847
641840.0000   -0.37900
641880.0000   -0.62705
641920.0000    0.09793
641960.0000    0.04609
642000.0000    0.15472
642040.0000   -0.00078
642080.0000    0.14005
642120.0000    0.19151
642160.0000    0.12789
642200.0000    0.18965
642240.0000    0.19262
642280.0000   -0.32366
642320.0000   -0.61418
642360.0000   -0.41798
642400.0000   -0.53197
642440.0000   -0.44988
642480.0000   -0.60547
642520.0000   -0.56804
642560.0000   -0.51386
642600.0000   -0.48942
642640.0000   -0.70083
642680.0000   -0.31716
642720.0000   -0.59437
642760.0000   -0.26716
642800.0000   -0.44999
642840.0000   -0.59502
642880.0000   -0.35550
642920.0000   -0.41853
642960.0000   -0.38559
643000.0000   -0.41405
643040.0000   -0.19235
643080.0000   -0.55209
643120.0000   -0.41950
643160.0000   -0.54748
643200.0000   -0.46796
643240.0000   -0.60915
643280.0000   -0.33876
643320.0000   -0.11570
643360.0000   -0.41439
643400.0000   -0.51759
643440.0000   -0.23847
643480.0000   -0.47764
643520.0000   -0.42947
643560.0000   -0.74901
643600.0000   -0.28859
643640.0000   -0.31648
643680.0000   -0.49810
643720.0000   -0.58853
643760.0000   -0.32048
643800.0000   -0.57344
643840.0000   -0.53448
643880.0000   -0.40249
643920.0000   -0.41289
643960.0000   -0.32884
644000.0000   -0.40759
644040.0000   -0.37349
644080.0000   -0.44029
644120.0000   -0.47451
644160.0000   -0.47391
644200.0000   -0.32566
644240.0000   -0.38331
644280.0000   -0.75219
644320.0000   -0.24298
644360.0000   -0.03981
644400.0000   -0.56249
644440.0000   -0.23010
644480.0000   -0.45083
644520.0000   -0.52743
644560.0000   -0.39781
644600.0000   -0.33698
644640.0000   -0.59142
644680.0000   -0.28635
644720.0000   -0.11897
644760.0000   -0.27059
644800.0000   -0.07363
644840.0000    0.06180
644880.0000    0.09252
644920.0000   -0.33239
644960.0000   -0.56270
645000.0000   -0.36414
645040.0000   -0.13740
645080.0000   -0.44207
645120.0000   -0.54507
645160.0000   -0.59463
645200.0000   -0.42174
645240.0000   -0.74214
645280.0000   -0.84649
645320.0000   -0.62525
645360.0000   -0.53617
645400.0000   -0.93129
645440.0000   -0.32976
645480.0000   -0.64385
645520.0000   -0.02119
645560.0000   -0.48220
645600.0000   -0.73132
645640.0000   -0.35316
645680.0000   -0.09251
645720.0000   -0.47905
645760.0000   -0.21348
645800.0000   -0.31807
645840.0000   -0.39910
645880.0000   -0.44439
645920.0000   -0.52127
645960.0000   -0.50677
646000.0000   -0.33914
646040.0000   -0.41659
646080.0000   -0.56211
646120.0000   -0.34942
646160.0000   -0.67071
646200.0000   -0.62784
646240.0000   -0.63598
646280.0000   -0.46945
646320.0000   -0.65661
646360.0000   -0.19547
646400.0000   -0.40959
646440.0000   -0.38302
646480.0000   -0.54588
646520.0000   -0.57077
646560.0000   -0.56956
646600.0000   -0.43631
646640.0000   -0.23987
646680.0000   -0.45960
646720.0000   -0.58213
646760.0000   -0.41093
646800.0000   -0.59598
646840.0000   -0.46950
646880.0000   -0.46959
646920.0000   -0.26537
646960.0000   -0.33792
647000.0000   -0.41613
647040.0000   -0.28508
647080.0000   -0.15477
647120.0000   -0.40103
647160.0000   -0.25442
647200.0000   -0.38899
647240.0000   -0.38923
647280.0000   -0.52051
647320.0000   -0.67302
647360.0000   -0.28564
647400.0000   -0.42388
647440.0000   -0.41278
647480.0000   -0.39517
647520.0000   -0.39045
647560.0000   -0.38708
647600.0000   -0.64699
647640.0000   -0.51095
647680.0000   -0.50915
647720.0000    0.11467
647760.0000    0.12708
647800.0000   -0.10551
647840.0000    0.17808
647880.0000   -0.03786
647920.0000   -0.27804
647960.0000   -0.20289
648000.0000   -0.54545
648040.0000   -0.51578
648080.0000   -0.50081
648120.0000   -0.11133
648160.0000   -0.03759
648200.0000   -0.29844
648240.0000   -0.22923
648280.0000   -0.13223
648320.0000   -0.01645
648360.0000   -0.10941
648400.0000    0.04418
648440.0000   -0.16737
648480.0000   -0.16922
648520.0000   -0.06542
648560.0000   -0.12047
648600.0000   -0.15163
648640.0000    0.14707
648680.0000   -0.31750
648720.0000   -0.23504
648760.0000   -0.11732
648800.0000   -0.03086
648840.0000    0.00937
648880.0000   -0.48108
648920.0000   -0.20074
648960.0000   -0.33448
649000.0000   -0.36043
649040.0000   -0.28677
649080.0000   -0.22909
649120.0000   -0.52265
649160.0000   -0.39990
649200.0000   -0.22242
649240.0000   -0.44148
649280.0000   -0.28327
649320.0000   -0.61145
649360.0000   -0.43380
649400.0000   -0.18752
649440.0000   -0.13612
649480.0000   -0.11593
649520.0000    0.04958
649560.0000   -0.59431
649600.0000   -0.26214
649640.0000   -0.50391
649680.0000   -0.39498
649720.0000   -0.55211
649760.0000   -0.40275
649800.0000   -0.27576
649840.0000   -0.32509
649880.0000   -0.46027
649920.0000   -0.56614
649960.0000   -0.22752
650000.0000   -0.33115
650040.0000   -0.33262
650080.0000   -0.15925
650120.0000   -0.59203
650160.0000   -0.22255
650200.0000   -0.28657
650240.0000   -0.15655
650280.0000    0.08859
650320.0000    0.05387
650360.0000   -0.50174
650400.0000   -0.11381
650440.0000   -0.36642
650480.0000   -0.39317
650520.0000   -0.05988
650560.0000   -0.17956
650600.0000   -0.19368
650640.0000   -0.20260
650680.0000   -0.17434
650720.0000   -0.17014
650760.0000   -0.36592
650800.0000   -0.13124
650840.0000   -0.15560
650880.0000   -0.09331
650920.0000   -0.54580
650960.0000   -0.58414
651000.0000   -0.30437
651040.0000   -0.37516
651080.0000   -0.20464
651120.0000   -0.00058
651160.0000   -0.39137
651200.0000   -0.39499
651240.0000   -0.37328
651280.0000   -0.42798
651320.0000   -0.49224
651360.0000   -0.58360
651400.0000   -0.30348
651440.0000   -0.35053
651480.0000   -0.18357
651520.0000   -0.33041
651560.0000   -0.01403
651600.0000   -0.23498
651640.0000   -0.57065
651680.0000   -0.25726
651720.0000   -0.37666
651760.0000   -0.33164
651800.0000   -0.46307
651840.0000   -0.39911
651880.0000   -0.38306
651920.0000   -0.25190
651960.0000   -0.35379
652000.0000   -0.41103
652040.0000   -0.49953
652080.0000   -0.21948
652120.0000   -0.48476
652160.0000   -0.57487
652200.0000   -0.39763
652240.0000   -0.25542
652280.0000   -0.10375
652320.0000   -0.15777
652360.0000   -0.33260
652400.0000   -0.32494
652440.0000   -0.36651
652480.0000   -0.28919
652520.0000   -0.26358
652560.0000   -0.28565
652600.0000   -0.24745
652640.0000   -0.42716
652680.0000   -0.48551
652720.0000   -0.14904
652760.0000   -0.40733
652800.0000   -0.12600
652840.0000   -0.55533
652880.0000   -0.41216
652920.0000   -0.26043
652960.0000   -0.72324
653000.0000   -0.18287
653040.0000   -0.50748
653080.0000   -0.40150
653120.0000   -0.25500
653160.0000   -0.07055
653200.0000   -0.24555
653240.0000   -0.44922
653280.0000   -0.63346
653320.0000   -0.57258
653360.0000   -0.55006
653400.0000   -0.34263
653440.0000   -0.44043
653480.0000   -0.63842
653520.0000   -0.42422
653560.0000   -0.57877
653600.0000   -0.27540
653640.0000   -0.33221
653680.0000   -0.39423
653720.0000   -0.25449
653760.0000   -0.44995
653800.0000   -0.19713
653840.0000   -0.36072
653880.0000   -0.08715
653920.0000   -0.51128
653960.0000   -0.14678
654000.0000   -0.25107
654040.0000   -0.25316
654080.0000   -0.44746
654120.0000   -0.40563
654160.0000   -0.75844
654200.0000   -0.63900
654240.0000   -0.87191
654280.0000   -0.34305
654320.0000   -0.30909
654360.0000   -0.52372
654400.0000   -0.25244
654440.0000   -0.65240
654480.0000   -0.22124
654520.0000    0.08449
654560.0000    0.00193
654600.0000   -0.43029
654640.0000    0.04290
654680.0000   -0.06827
654720.0000   -0.36416
654760.0000   -0.16015
654800.0000   -0.20650
654840.0000   -0.14355
654880.0000   -0.16907
654920.0000   -0.00806
654960.0000   -0.41084
655000.0000   -0.20979
655040.0000   -0.27316
655080.0000   -0.15825
655120.0000   -0.06290
655160.0000   -0.21356
655200.0000   -0.07319
655240.0000   -0.33258
655280.0000   -0.03962
655320.0000   -0.51491
655360.0000   -0.14901
655400.0000   -0.12599
655440.0000   -0.05269
655480.0000   -0.02436
655520.0000    0.03850
655560.0000   -0.05873
655600.0000   -0.11053
655640.0000   -0.15349
655680.0000    0.13995
655720.0000    0.00468
655760.0000   -0.03067
655800.0000   -0.28297
655840.0000   -0.36082
655880.0000   -0.16689
655920.0000    0.00969
655960.0000    0.19812
656000.0000    0.13925
656040.0000    0.44222
656080.0000    0.44187
656120.0000    0.46369
656160.0000    0.35241
656200.0000    0.56026
656240.0000    0.65703
656280.0000    0.76110
656320.0000    0.69160
656360.0000    0.56159
656400.0000    0.69783
656440.0000    0.77331
656480.0000    0.64098
656520.0000    0.77389
656560.0000    0.71823
656600.0000    0.54461
656640.0000    0.60963
656680.0000    0.43367
656720.0000    0.43201
656760.0000    0.64388
656800.0000    0.33887
656840.0000    0.46347
656880.0000    0.53096
656920.0000    0.56273
656960.0000    0.56115
657000.0000    0.47850
657040.0000    0.55557
657080.0000    0.51959
657120.0000    0.47708
657160.0000    0.58065
657200.0000    0.59438
657240.0000    0.48784
657280.0000    0.66380
657320.0000    0.65918
657360.0000    0.27421
657400.0000    0.65154
657440.0000    0.54792
657480.0000    0.75113
657520.0000    0.71848
657560.0000    0.47767
657600.0000    0.57574
657640.0000    0.49337
657680.0000    0.33161
657720.0000    0.45897
657760.0000    0.39025
657800.0000    0.51851
657840.0000    0.76129
657880.0000    0.60826
657920.0000    0.66789
657960.0000    0.63288
658000.0000    0.46557
658040.0000    0.51462
658080.0000    0.21760
658120.0000    0.67703
658160.0000    0.39476
658200.0000    0.36763
658240.0000    0.57005
658280.0000    0.61810
658320.0000    0.60097
658360.0000    0.46995
658400.0000    0.57994
658440.0000    0.67022
658480.0000    0.63742
658520.0000    0.57371
658560.0000    0.58742
658600.0000    0.52329
658640.0000    0.63623
658680.0000    0.62909
658720.0000    0.53345
658760.0000    0.46806
658800.0000    0.54781
658840.0000    0.47501
658880.0000    0.42255
658920.0000    0.47479
658960.0000    0.58467
659000.0000    0.57413
659040.0000    0.27149
659080.0000    0.43219
659120.0000    0.41043
659160.0000    0.36584
659200.0000    0.47081
659240.0000    0.46377
659280.0000    0.48337
659320.0000    0.40324
659360.0000    0.28662
659400.0000    0.41871
659440.0000    0.28687
659480.0000    0.44419
659520.0000    0.38426
659560.0000    0.59724
659600.0000    0.32275
659640.0000    0.43962
659680.0000    0.44154
659720.0000    0.29350
659760.0000    0.37730
659800.0000    0.67439
659840.0000    0.44594
659880.0000    0.58203
659920.0000    0.60115
659960.0000    0.52044
660000.0000    0.33936
660040.0000    0.19300
660080.0000    0.39911
660120.0000    0.42854
660160.0000    0.44929
660200.0000    0.34008
660240.0000    0.49694
660280.0000    0.34690
660320.0000    0.33647
660360.0000    0.14836
660400.0000    0.32512
660440.0000    0.40231
660480.0000    0.43775
660520.0000    0.35363
660560.0000    0.30408
660600.0000    0.30010
660640.0000    0.25570
660680.0000    0.33246
660720.0000    0.37119
660760.0000    0.42928
660800.0000    0.18913
660840.0000    0.41077
660880.0000    0.27021
660920.0000    0.31188
660960.0000    0.27401
661000.0000    0.39290
661040.0000    0.34319
661080.0000    0.39389
661120.0000    0.36844
661160.0000    0.24646
661200.0000    0.09138
661240.0000    0.24423
661280.0000   -0.06469
661320.0000    0.15712
661360.0000    0.14748
661400.0000    0.24275
661440.0000    0.14977
661480.0000    0.16728
661520.0000    0.36736
661560.0000    0.29861
661600.0000    0.17369
661640.0000    0.18688
661680.0000    0.27528
661720.0000    0.11729
661760.0000    0.01606
661800.0000    0.13263
661840.0000    0.21322
661880.0000    0.17022
661920.0000   -0.05395
661960.0000    0.16619
662000.0000    0.28398
662040.0000    0.11546
662080.0000    0.09695
662120.0000    0.18360
662160.0000    0.14377
662200.0000    0.42860
662240.0000    0.13483
662280.0000    0.25624
662320.0000    0.07447
662360.0000   -0.00880
662400.0000   -0.51331
662440.0000   -0.44597
662480.0000   -0.83198
662520.0000   -0.55269
662560.0000   -0.56081
662600.0000   -0.58355
662640.0000   -0.13078
662680.0000   -0.40277
662720.0000   -0.51963
662760.0000   -0.48657
662800.0000   -0.48373
662840.0000   -0.74012
662880.0000   -0.84368
662920.0000   -0.42905
662960.0000   -0.69400
663000.0000   -0.41753
663040.0000   -0.63412
663080.0000   -0.21945
663120.0000   -0.68440
663160.0000   -0.36398
663200.0000   -0.27060
663240.0000   -0.47912
663280.0000   -0.32221
663320.0000   -0.34580
663360.0000   -0.64541
663400.0000   -0.21475
663440.0000   -0.34420
663480.0000   -0.26826
663520.0000    0.04337
663560.0000    0.16119
663600.0000   -0.20987
663640.0000   -0.21221
663680.0000   -0.28058
663720.0000   -0.33247
663760.0000   -0.06609
663800.0000   -0.45643
663840.0000   -0.37227
663880.0000   -0.46412
663920.0000   -0.66153
663960.0000   -0.60338
664000.0000   -0.51287
664040.0000   -0.74976
664080.0000   -0.32264
664120.0000   -0.75988
664160.0000   -0.42645
664200.0000   -0.38993
664240.0000   -0.21772
664280.0000   -0.25950
664320.0000   -0.20799
664360.0000   -0.20338
664400.0000   -0.36081
664440.0000   -0.51800
664480.0000   -0.51564
664520.0000   -0.57944
664560.0000   -0.34642
664600.0000   -0.37028
664640.0000   -0.57941
664680.0000   -0.53375
664720.0000   -0.54651
664760.0000   -0.33219
664800.0000   -0.46040
664840.0000   -0.45541
664880.0000   -0.73567
664920.0000   -0.60085
664960.0000   -0.54642
665000.0000   -0.62030
665040.0000   -0.37821
665080.0000   -0.46790
665120.0000   -0.20689
665160.0000   -0.25473
665200.0000   -0.01945
665240.0000   -0.26781
665280.0000   -0.10006
665320.0000   -0.32906
665360.0000   -0.46588
665400.0000   -0.47079
665440.0000   -0.24829
665480.0000   -0.45396
665520.0000   -0.65099
665560.0000   -0.18893
665600.0000   -0.51439
665640.0000   -0.34031
665680.0000   -0.53286
665720.0000   -0.59748
665760.0000   -0.46395
665800.0000   -0.41737
665840.0000   -0.36727
665880.0000   -0.24541
665920.0000   -0.27516
665960.0000   -0.32262
666000.0000   -0.43049
666040.0000   -0.50655
666080.0000   -0.70199
666120.0000   -0.25783
666160.0000   -0.52198
666200.0000   -0.53497
666240.0000   -0.37333
666280.0000   -0.50688
666320.0000   -0.06291
666360.0000   -0.21813
666400.0000   -0.09519
666440.0000   -0.04707
666480.0000   -0.05881
666520.0000   -0.35730
666560.0000   -0.11388
666600.0000   -0.26035
666640.0000   -0.14523
666680.0000   -0.00378
666720.0000   -0.35650
666760.0000   -0.57429
666800.0000   -0.15291
666840.0000   -0.19638
666880.0000   -0.20618
666920.0000    0.13007
666960.0000    0.15390
667000.0000   -0.38580
667040.0000    0.10558
667080.0000    0.52839
667120.0000    0.31100
667160.0000    0.49314
667200.0000    0.40387
667240.0000    0.28515
667280.0000    0.37341
667320.0000    0.26305
667360.0000    0.32880
667400.0000    0.32287
667440.0000    0.44861
667480.0000    0.44602
667520.0000    0.36561
667560.0000    0.38687
667600.0000    0.39251
667640.0000    0.48048
667680.0000    0.46282
667720.0000    0.36091
667760.0000    0.33973
667800.0000    0.27144
667840.0000    0.28439
667880.0000    0.33327
667920.0000    0.32033
667960.0000    0.48286
668000.0000    0.66699
668040.0000    0.71241
668080.0000    0.67293
668120.0000    0.55221
668160.0000    0.66963
668200.0000    0.77065
668240.0000    0.54586
668280.0000    0.62707
668320.0000    0.64180
668360.0000    0.50497
668400.0000    0.70317
668440.0000    0.48235
668480.0000    0.46838
668520.0000    0.38674
668560.0000    0.36176
668600.0000    0.54562
668640.0000    0.33582
668680.0000    0.54082
668720.0000    0.44894
668760.0000    0.39223
668800.0000    0.65067
668840.0000    0.56728
668880.0000    0.48706
668920.0000    0.60563
668960.0000    0.43494
669000.0000    0.57773
669040.0000    0.69429
669080.0000    0.58106
669120.0000    0.49420
669160.0000    0.62712
669200.0000    0.51880
669240.0000    0.42520
669280.0000    0.13817
669320.0000    0.45447
669360.0000    0.35163
669400.0000    0.57167
669440.0000    0.29874
669480.0000    0.42164
669520.0000    0.30618
669560.0000    0.42013
669600.0000    0.17155
669640.0000    0.28390
669680.0000    0.56090
669720.0000    0.38357
669760.0000    0.35181
669800.0000    0.32484
669840.0000    0.20877
669880.0000    0.39655
669920.0000    0.23476
669960.0000    0.52424
670000.0000    0.55951
670040.0000    0.41333
670080.0000    0.53306
670120.0000    0.50474
670160.0000    0.42307
670200.0000    0.25023
670240.0000    0.54087
670280.0000    0.37204
670320.0000    0.30028
670360.0000    0.43103
670400.0000    0.44872
670440.0000    0.35682
670480.0000    0.38989
670520.0000    0.56421
670560.0000    0.51517
670600.0000    0.75049
670640.0000    0.71799
670680.0000    0.77942
670720.0000    0.68914
670760.0000    0.59725
670800.0000    0.47690
670840.0000    0.50720
670880.0000    0.70307
670920.0000    0.39325
670960.0000    0.44869
671000.0000    0.42289
671040.0000    0.63548
671080.0000    0.56867
671120.0000    0.61607
671160.0000    0.39222
671200.0000    0.29022
671240.0000    0.56578
671280.0000    0.47901
671320.0000    0.31222
671360.0000    0.42209
671400.0000    0.35643
671440.0000    0.62122
671480.0000    0.42749
671520.0000    0.37130
671560.0000    0.55806
671600.0000    0.66562
671640.0000    0.58363
671680.0000    0.75733
671720.0000    0.60556
671760.0000    0.59448
671800.0000    0.60606
671840.0000    0.54748
671880.0000    0.55837
671920.0000    0.51548
671960.0000    0.57356
672000.0000    0.38720
672040.0000    0.59328
672080.0000    0.37619
672120.0000    0.59892
672160.0000    0.48462
672200.0000    0.44023
672240.0000    0.56332
672280.0000    0.36240
672320.0000    0.33701
672360.0000    0.36919
672400.0000    0.61699
672440.0000    0.30698
672480.0000    0.26313
672520.0000    0.57639
672560.0000    0.67742
672600.0000    0.43293
672640.0000    0.53495
672680.0000    0.36317
672720.0000    0.65642
672760.0000    0.34449
672800.0000    0.43564
672840.0000    0.45007
672880.0000    0.53137
672920.0000    0.72356
672960.0000    0.30993
673000.0000    0.53984
673040.0000    0.46307
673080.0000    0.56641
673120.0000    0.61626
673160.0000    0.58416
673200.0000    0.43347
673240.0000    0.38099
673280.0000    0.38674
673320.0000    0.40230
673360.0000    0.39999
673400.0000    0.38042
673440.0000    0.45410
673480.0000    0.33557
673520.0000    0.37940
673560.0000    0.41617
673600.0000    0.38087
673640.0000    0.54627
673680.0000    0.40000
673720.0000    0.51324
673760.0000    0.32480
673800.0000    0.51574
673840.0000    0.30119
673880.0000    0.68591
673920.0000    0.38886
673960.0000    0.49232
674000.0000    0.28235
674040.0000    0.46993
674080.0000    0.33886
674120.0000    0.48744
674160.0000    0.35114
674200.0000    0.36683
674240.0000    0.40777
674280.0000    0.38944
674320.0000    0.44125
674360.0000    0.38820
674400.0000    0.43611
674440.0000    0.43359
674480.0000    0.48449
674520.0000    0.43768
674560.0000    0.39064
674600.0000    0.48806
674640.0000    0.67591
674680.0000    0.50838
674720.0000    0.35453
674760.0000    0.44470
674800.0000    0.56223
674840.0000    0.48889
674880.0000    0.43529
674920.0000    0.42842
674960.0000    0.41904
675000.0000    0.59916
675040.0000    0.64364
675080.0000    0.62567
675120.0000    0.46593
675160.0000    0.60700
675200.0000    0.66113
675240.0000    0.49417
675280.0000    0.44682
675320.0000    0.34493
675360.0000    0.46134
675400.0000    0.56867
675440.0000    0.38904
675480.0000    0.30506
675520.0000    0.50758
675560.0000    0.42483
675600.0000    0.53082
675640.0000    0.28007
675680.0000    0.53098
675720.0000    0.37462
675760.0000    0.62663
675800.0000    0.37888
675840.0000    0.46038
675880.0000    0.10442
675920.0000    0.33012
675960.0000    0.28823
676000.0000    0.08473
676040.0000    0.28080
676080.0000    0.29387
676120.0000    0.41007
676160.0000    0.34991
676200.0000    0.07119
676240.0000    0.42694
676280.0000    0.50940
676320.0000    0.30605
676360.0000    0.26918
676400.0000    0.26305
676440.0000    0.14323
676480.0000    0.29353
676520.0000    0.30159
676560.0000    0.25531
676600.0000    0.28771
676640.0000    0.38416
676680.0000    0.40617
676720.0000    0.27937
676760.0000    0.34928
676800.0000    0.27651
676840.0000    0.39410
676880.0000    0.31234
676920.0000    0.39930
676960.0000    0.33653
677000.0000    0.33587
677040.0000    0.34809
677080.0000    0.29465
677120.0000    0.34030
677160.0000    0.22904
677200.0000    0.40933
677240.0000    0.30554
677280.0000    0.15153
677320.0000    0.23962
677360.0000    0.34597
677400.0000    0.28195
677440.0000    0.26890
677480.0000    0.34724
677520.0000    0.21209
677560.0000    0.36931
677600.0000    0.30440
677640.0000    0.26366
677680.0000    0.28363
677720.0000    0.22401
677760.0000    0.32631
677800.0000    0.28063
677840.0000    0.24647
677880.0000    0.30846
677920.0000    0.14935
677960.0000    0.26359
678000.0000    0.29427
678040.0000    0.55041
678080.0000    0.30863
678120.0000    0.39520
678160.0000    0.35640
678200.0000    0.40599
678240.0000    0.35983
678280.0000    0.35576
678320.0000    0.49411
678360.0000    0.36147
678400.0000    0.46740
678440.0000    0.54604
678480.0000    0.43255
678520.0000    0.42978
678560.0000    0.23194
678600.0000    0.44739
678640.0000    0.35998
678680.0000    0.20869
678720.0000    0.43958
678760.0000    0.49311
678800.0000    0.33400
678840.0000    0.25103
678880.0000    0.36512
678920.0000    0.45258
678960.0000    0.47708
679000.0000    0.55864
679040.0000    0.31307
679080.0000    0.41385
679120.0000    0.48656
679160.0000    0.53806
679200.0000    0.40286
679240.0000    0.36889
679280.0000    0.69924
679320.0000    0.66818
679360.0000    0.52765
679400.0000    0.55279
679440.0000    0.52440
679480.0000    0.50115
679520.0000    0.57830
679560.0000    0.32663
679600.0000    0.10458
679640.0000    0.22561
679680.0000    0.52786
679720.0000    0.41225
679760.0000    0.27265
679800.0000    0.27755
679840.0000    0.21911
679880.0000    0.22146
679920.0000    0.46652
679960.0000    0.39384
680000.0000    0.62287
680040.0000    0.43664
680080.0000    0.51316
680120.0000    0.39868
680160.0000    0.62089
680200.0000    0.41570
680240.0000    0.36677
680280.0000    0.33251
680320.0000    0.31090
680360.0000    0.56918
680400.0000    0.41496
680440.0000    0.42500
680480.0000    0.39392
680520.0000    0.45707
680560.0000    0.58338
680600.0000    0.38680
680640.0000    0.47176
680680.0000    0.24084
680720.0000    0.52952
680760.0000    0.50018
680800.0000    0.61388
680840.0000    0.52721
680880.0000    0.32143
680920.0000    0.36392
680960.0000    0.35652
681000.0000    0.37289
681040.0000    0.59675
681080.0000    0.57535
681120.0000    0.30877
681160.0000    0.32042
681200.0000    0.30886
681240.0000    0.49502
681280.0000    0.44186
681320.0000    0.48064
681360.0000    0.43737
681400.0000    0.38400
681440.0000    0.44021
681480.0000    0.37147
681520.0000    0.60919
681560.0000    0.41431
681600.0000    0.40945
681640.0000    0.34671
681680.0000    0.50161
681720.0000    0.17901
681760.0000    0.45296
681800.0000    0.47774
681840.0000    0.63815
681880.0000    0.39325
681920.0000    0.47241
681960.0000    0.41811
682000.0000    0.53735
682040.0000    0.40799
682080.0000    0.40794
682120.0000    0.62243
682160.0000    0.40451
682200.0000    0.22258
682240.0000    0.34199
682280.0000    0.46800
682320.0000    0.49051
682360.0000    0.31678
682400.0000    0.34762
682440.0000    0.33056
682480.0000    0.48260
682520.0000    0.68708
682560.0000    0.51560
682600.0000    0.39487
682640.0000    0.37091
682680.0000    0.51469
682720.0000    0.71186
682760.0000    0.46808
682800.0000    0.77377
682840.0000    0.53237
682880.0000    0.41133
682920.0000    0.73263
682960.0000    0.49030
683000.0000    0.32440
683040.0000    0.42142
683080.0000    0.50882
683120.0000    0.41172
683160.0000    0.31519
683200.0000    0.46571
683240.0000    0.32301
683280.0000    0.48257
683320.0000    0.40563
683360.0000    0.54825
683400.0000    0.54985
683440.0000    0.39718
683480.0000    0.54555
683520.0000    0.60866
683560.0000    0.40094
683600.0000    0.41879
683640.0000    0.19184
683680.0000    0.35441
683720.0000    0.31555
683760.0000    0.63781
683800.0000    0.50357
683840.0000    0.49520
683880.0000    0.27275
683920.0000    0.47908
683960.0000    0.62706
684000.0000    0.38558
684040.0000    0.42555
684080.0000    0.57599
684120.0000    0.29302
684160.0000    0.64288
684200.0000    0.43435
684240.0000    0.62167
684280.0000    0.68828
684320.0000    0.23256
684360.0000    0.35537
684400.0000    0.19975
684440.0000    0.43757
684480.0000    0.32229
684520.0000    0.73668
684560.0000    0.33356
684600.0000    0.52928
684640.0000    0.59323
684680.0000    0.40774
684720.0000    0.35074
684760.0000    0.20128
684800.0000    0.50078
684840.0000    0.40024
684880.0000    0.33719
684920.0000    0.46128
684960.0000    0.42640
685000.0000    0.16865
685040.0000    0.52800
685080.0000    0.48125
685120.0000    0.21462
685160.0000    0.41133
685200.0000    0.13998
685240.0000    0.31812
685280.0000    0.37745
685320.0000    0.58949
685360.0000    0.37680
685400.0000    0.33659
685440.0000    0.32811
685480.0000    0.27618
685520.0000    0.22977
685560.0000    0.35609
685600.0000    0.47070
685640.0000    0.34635
685680.0000    0.59039
685720.0000    0.58487
685760.0000    0.56787
685800.0000    0.34690
685840.0000    0.33053
685880.0000    0.32394
685920.0000    0.40629
685960.0000    0.56608
686000.0000    0.47783
686040.0000    0.52069
686080.0000    0.39811
686120.0000    0.46536
686160.0000    0.55920
686200.0000    0.60448
686240.0000    0.73275
686280.0000    0.48495
686320.0000    0.56672
686360.0000    0.32015
686400.0000    0.72287
686440.0000    0.57524
686480.0000    0.23840
686520.0000    0.37909
686560.0000    0.41481
686600.0000    0.30831
686640.0000    0.41813
686680.0000    0.23189
686720.0000    0.18157
686760.0000    0.33190
686800.0000    0.32939
686840.0000    0.45770
686880.0000    0.49007
686920.0000    0.36716
686960.0000    0.46630
687000.0000    0.44489
687040.0000    0.50250
687080.0000    0.60881
687120.0000    0.72206
687160.0000    0.52803
687200.0000    0.58918
687240.0000    0.60719
687280.0000    0.58649
687320.0000    0.45842
687360.0000    0.47563
687400.0000    0.34450
687440.0000    0.36312
687480.0000    0.56786
687520.0000    0.41463
687560.0000    0.35811
687600.0000    0.31086
687640.0000    0.40642
687680.0000    0.38501
687720.0000    0.60754
687760.0000    0.55761
687800.0000    0.62332
687840.0000    0.36886
687880.0000    0.50443
687920.0000    0.44368
687960.0000    0.64347
688000.0000    0.57199
688040.0000    0.45762
688080.0000    0.25931
688120.0000    0.34492
688160.0000    0.35054
688200.0000    0.46861
688240.0000    0.42388
688280.0000    0.43998
688320.0000    0.28318
688360.0000    0.27252
688400.0000    0.30335
688440.0000    0.08999
688480.0000    0.44552
688520.0000    0.44601
688560.0000    0.47168
688600.0000    0.51557
688640.0000    0.27707
688680.0000    0.11132
688720.0000    0.54179
688760.0000    0.39123
688800.0000    0.48526
688840.0000    0.44995
688880.0000    0.19241
688920.0000    0.25479
688960.0000    0.33467
689000.0000   -0.00998
689040.0000    0.14378
689080.0000    0.53198
689120.0000    0.38805
689160.0000    0.26842
689200.0000    0.36407
689240.0000    0.35305
689280.0000    0.40934
689320.0000    0.30169
689360.0000    0.17407
689400.0000    0.36511
689440.0000    0.31728
689480.0000    0.26996
689520.0000    0.16391
689560.0000    0.48410
689600.0000    0.17869
689640.0000    0.40979
689680.0000    0.18596
689720.0000    0.46712
689760.0000    0.54814
689800.0000    0.26549
689840.0000    0.30751
689880.0000    0.34678
689920.0000    0.15465
689960.0000    0.31525
690000.0000    0.38839
690040.0000    0.29199
690080.0000    0.37293
690120.0000    0.35635
690160.0000    0.46241
690200.0000    0.33993
690240.0000    0.45001
690280.0000    0.32765
690320.0000    0.14051
690360.0000    0.34918
690400.0000    0.47112
690440.0000    0.47719
690480.0000    0.51099
690520.0000    0.42237
690560.0000    0.28273
690600.0000    0.25307
690640.0000    0.41130
690680.0000    0.52226
690720.0000    0.37606
690760.0000    0.57982
690800.0000    0.28095
690840.0000    0.40029
690880.0000    0.43424
690920.0000    0.19353
690960.0000    0.36990
691000.0000    0.40482
691040.0000    0.29677
691080.0000    0.39644
691120.0000    0.38942
691160.0000    0.43432
691200.0000    0.27133
691240.0000    0.52600
691280.0000    0.41296
691320.0000    0.44177
691360.0000    0.38515
691400.0000    0.18123
691440.0000    0.29715
691480.0000    0.51724
691520.0000    0.44168
691560.0000    0.44273
691600.0000    0.47672
691640.0000    0.45942
691680.0000    0.47410
691720.0000    0.40316
691760.0000    0.30835
691800.0000    0.35770
691840.0000    0.31174
691880.0000    0.26045
691920.0000    0.29656
691960.0000    0.35400
692000.0000    0.25607
692040.0000    0.44157
692080.0000    0.30574
692120.0000    0.28575
692160.0000    0.52808
692200.0000    0.46971
692240.0000    0.38346
692280.0000    0.36923
692320.0000    0.45727
692360.0000    0.39020
692400.0000    0.51871
692440.0000    0.48248
692480.0000    0.53670
692520.0000    0.73311
692560.0000    0.48371
692600.0000    0.54729
692640.0000    0.43727
692680.0000    0.25087
692720.0000    0.62678
692760.0000    0.28451
692800.0000    0.50961
692840.0000    0.36165
692880.0000    0.39575
692920.0000    0.37907
692960.0000    0.31164
693000.0000    0.39590
693040.0000    0.46746
693080.0000    0.13343
693120.0000    0.41000
693160.0000    0.31689
693200.0000    0.54819
693240.0000    0.61391
693280.0000    0.54491
693320.0000    0.45944
693360.0000    0.61555
693400.0000    0.58944
693440.0000    0.60020
693480.0000    0.56539
693520.0000    0.49766
693560.0000    0.55705
693600.0000    0.67479
693640.0000    0.48968
693680.0000    0.54578
693720.0000    0.12751
693760.0000    0.27085
693800.0000    0.35069
693840.0000    0.42041
693880.0000    0.62870
693920.0000    0.33302
693960.0000    0.39425
694000.0000    0.45210
694040.0000    0.53121
694080.0000    0.49361
694120.0000    0.65740
694160.0000    0.63426
694200.0000    0.59618
694240.0000    0.56940
694280.0000    0.76681
694320.0000    0.56913
694360.0000    0.38742
694400.0000    0.34151
694440.0000    0.36807
694480.0000    0.31689
694520.0000    0.40253
694560.0000    0.50918
694600.0000    0.55552
694640.0000    0.53052
694680.0000    0.47568
694720.0000    0.47534
694760.0000    0.46114
694800.0000    0.52158
694840.0000    0.48831
694880.0000    0.32885
694920.0000    0.39306
694960.0000    0.38151
695000.0000    0.48638
695040.0000    0.55237
695080.0000    0.55253
695120.0000    0.37411
695160.0000    0.35557
695200.0000    0.38437
695240.0000    0.37624
695280.0000    0.41650
695320.0000    0.49176
695360.0000    0.48503
695400.0000    0.49424
695440.0000    0.42867
695480.0000    0.60167
695520.0000    0.45625
695560.0000    0.48193
695600.0000    0.60336
695640.0000    0.65298
695680.0000    0.54750
695720.0000    0.58147
695760.0000    0.47245
695800.0000    0.42086
695840.0000    0.66948
695880.0000    0.50237
695920.0000    0.38858
695960.0000    0.21031
696000.0000    0.53644
696040.0000    0.31629
696080.0000    0.71030
696120.0000    0.47408
696160.0000    0.52881
696200.0000    0.55847
696240.0000    0.60206
696280.0000    0.58544
696320.0000    0.44703
696360.0000    0.55841
696400.0000    0.46923
696440.0000    0.64534
696480.0000    0.49139
696520.0000    0.54405
696560.0000    0.73945
696600.0000    0.51299
696640.0000    0.54527
696680.0000    0.48378
696720.0000    0.44609
696760.0000    0.48706
696800.0000    0.57420
696840.0000    0.46592
696880.0000    0.74727
696920.0000    0.51743
696960.0000    0.41857
697000.0000    0.60142
697040.0000    0.51817
697080.0000    0.54169
697120.0000    0.47595
697160.0000    0.38563
697200.0000    0.47692
697240.0000    0.47694
697280.0000    0.48336
697320.0000    0.42166
697360.0000    0.63318
697400.0000    0.52557
697440.0000    0.76836
697480.0000    0.76026
697520.0000    0.49783
697560.0000    0.49174
697600.0000    0.44611
697640.0000    0.80415
697680.0000    0.50457
697720.0000    0.63449
697760.0000    0.49595
697800.0000    0.66910
697840.0000    0.72230
697880.0000    0.75987
697920.0000    0.64802
697960.0000    0.42903
698000.0000    0.42424
698040.0000    0.44794
698080.0000    0.49076
698120.0000    0.54194
698160.0000    0.41599
698200.0000    0.65264
698240.0000    0.60140
698280.0000    0.46824
698320.0000    0.54275
698360.0000    0.45878
698400.0000    0.57043
698440.0000    0.36862
698480.0000    0.54038
698520.0000    0.61181
698560.0000    0.47331
698600.0000    0.51360
698640.0000    0.45139
698680.0000    0.47621
698720.0000    0.68915
698760.0000    0.55852
698800.0000    0.64378
698840.0000    0.66382
698880.0000    0.54842
698920.0000    0.42495
698960.0000    0.29440
699000.0000    0.54117
699040.0000    0.48525
699080.0000    0.37778
699120.0000    0.35197
699160.0000    0.43058
699200.0000    0.61356
699240.0000    0.42893
699280.0000    0.36191
699320.0000    0.47349
699360.0000    0.59002
699400.0000    0.58070
699440.0000    0.62599
699480.0000    0.38202
699520.0000    0.51162
699560.0000    0.47972
699600.0000    0.62240
699640.0000    0.54617
699680.0000    0.45289
699720.0000    0.24703
699760.0000    0.31777
699800.0000    0.41502
699840.0000    0.25281
699880.0000    0.35587
699920.0000    0.22750
699960.0000    0.27304
700000.0000    0.51893
700040.0000    0.37866
700080.0000    0.45592
700120.0000    0.43925
700160.0000    0.47472
700200.0000    0.62993
700240.0000    0.70287
700280.0000    0.66904
700320.0000    0.62038
700360.0000    0.37088
700400.0000    0.32859
700440.0000    0.45254
700480.0000    0.32579
700520.0000    0.33007
700560.0000    0.48119
700600.0000    0.30149
700640.0000    0.64704
700680.0000    0.64126
700720.0000    0.60822
700760.0000    0.57685
700800.0000    0.67853
700840.0000    0.42859
700880.0000    0.68319
700920.0000    0.71092
700960.0000    0.34151
701000.0000    0.51029
701040.0000    0.36159
701080.0000    0.35395
701120.0000    0.52694
701160.0000    0.45825
701200.0000    0.43561
701240.0000    0.55877
701280.0000    0.19237
701320.0000    0.33136
701360.0000    0.35820
701400.0000    0.42373
701440.0000    0.41694
701480.0000    0.53729
701520.0000    0.28440
701560.0000    0.37575
701600.0000    0.44869
701640.0000    0.58719
701680.0000    0.49883
701720.0000    0.57455
701760.0000    0.47699
701800.0000    0.84098
701840.0000    0.39139
701880.0000    0.73116
701920.0000    0.63857
701960.0000    0.56735
702000.0000    0.68039
702040.0000    0.72892
702080.0000    0.48879
702120.0000    0.38389
702160.0000    0.56784
702200.0000    0.47746
702240.0000    0.65145
702280.0000    0.69018
702320.0000    0.52396
702360.0000    0.67936
702400.0000    0.53751
702440.0000    0.66271
702480.0000    0.72534
702520.0000    0.47447
702560.0000    0.47835
702600.0000    0.42042
702640.0000    0.42558
702680.0000    0.54332
702720.0000    0.63700
702760.0000    0.51131
702800.0000    0.61262
702840.0000    0.52359
702880.0000    0.47111
702920.0000    0.56684
702960.0000    0.44803
703000.0000    0.39951
703040.0000    0.63110
703080.0000    0.51586
703120.0000    0.46296
703160.0000    0.48295
703200.0000    0.45156
703240.0000    0.59228
703280.0000    0.35551
703320.0000    0.32509
703360.0000    0.68972
703400.0000    0.59624
703440.0000    0.26381
703480.0000    0.66665
703520.0000    0.69116
703560.0000    0.55636
703600.0000    0.44762
703640.0000    0.49783
703680.0000    0.58586
703720.0000    0.48169
703760.0000    0.70786
703800.0000    0.51627
703840.0000    0.84186
703880.0000    0.54928
703920.0000    0.52972
703960.0000    0.54612
704000.0000    0.63205
704040.0000    0.70375
704080.0000    0.61634
704120.0000    0.54027
704160.0000    0.78326
704200.0000    0.53244
704240.0000    0.80320
704280.0000    0.41462
704320.0000    0.61325
704360.0000    0.42721
704400.0000    0.55165
704440.0000    0.60273
704480.0000    0.36779
704520.0000    0.42770
704560.0000    0.69542
704600.0000    0.64254
704640.0000    0.54048
704680.0000    0.57356
704720.0000    0.57930
704760.0000    0.47177
704800.0000    0.43898
704840.0000    0.35518
704880.0000    0.49345
704920.0000    0.64476
704960.0000    0.48941
705000.0000    0.59239
705040.0000    0.58140
705080.0000    0.53498
705120.0000    0.51912
705160.0000    0.62140
705200.0000    0.57796
705240.0000    0.66235
705280.0000    0.57975
705320.0000    0.57393
705360.0000    0.64997
705400.0000    0.65724
705440.0000    0.87114
705480.0000    0.61373
705520.0000    0.28661
705560.0000    0.53364
705600.0000    0.52622
705640.0000    0.31778
705680.0000    0.42738
705720.0000    0.35733
705760.0000    0.62820
705800.0000    0.56741
705840.0000    0.75563
705880.0000    0.55577
705920.0000    0.53113
705960.0000    0.59060
706000.0000    0.24971
706040.0000    0.64883
706080.0000    0.57872
706120.0000    0.45324
706160.0000    0.39710
706200.0000    0.57935
706240.0000    0.45222
706280.0000    0.49586
706320.0000    0.53266
706360.0000    0.49072
706400.0000    0.45285
706440.0000    0.44272
706480.0000    0.67671
706520.0000    0.51477
706560.0000    0.63372
706600.0000    0.48775
706640.0000    0.41575
706680.0000    0.55025
706720.0000    0.68043
706760.0000    0.81961
706800.0000    0.59261
706840.0000    0.32134
706880.0000    0.61581
706920.0000    0.62261
706960.0000    0.53647
707000.0000    0.64347
707040.0000    0.44769
707080.0000    0.40445
707120.0000    0.58930
707160.0000    0.50470
707200.0000    0.43018
707240.0000    0.63944
707280.0000    0.52612
707320.0000    0.78457
707360.0000    0.61612
707400.0000    0.59524
707440.0000    0.60103
707480.0000    0.53148
707520.0000    0.24133
707560.0000    0.53806
707600.0000    0.63556
707640.0000    0.53520
707680.0000    0.45590
707720.0000    0.37214
707760.0000    0.64231
707800.0000    0.48838
707840.0000    0.35374
707880.0000    0.30775
707920.0000    0.42664
707960.0000    0.16753
708000.0000    0.29488
708040.0000    0.11063
708080.0000    0.30575
708120.0000    0.39005
708160.0000    0.35667
708200.0000    0.24018
708240.0000    0.21642
708280.0000   -0.06631
708320.0000    0.39039
708360.0000    0.33671
708400.0000    0.45258
708440.0000    0.30884
708480.0000    0.38200
708520.0000    0.33763
708560.0000    0.38018
708600.0000    0.45558
708640.0000    0.54471
708680.0000    0.66991
708720.0000    0.32733
708760.0000    0.25520
708800.0000    0.42099
708840.0000    0.39317
708880.0000    0.48793
708920.0000    0.56907
708960.0000    0.31862
709000.0000    0.38748
709040.0000    0.27042
709080.0000    0.15527
709120.0000    0.01702
709160.0000    0.23874
709200.0000    0.35613
709240.0000    0.26894
709280.0000    0.24991
709320.0000    0.34822
709360.0000    0.36601
709400.0000    0.30195
709440.0000    0.38931
709480.0000    0.42495
709520.0000    0.52849
709560.0000    0.40324
709600.0000    0.30366
709640.0000    0.28813
709680.0000    0.12953
709720.0000    0.48644
709760.0000    0.39576
709800.0000    0.27919
709840.0000    0.40368
709880.0000    0.25580
709920.0000    0.42463
709960.0000   -0.04662
710000.0000    0.28003
710040.0000    0.28563
710080.0000    0.40925
710120.0000    0.40414
710160.0000    0.21146
710200.0000    0.35339
710240.0000    0.15158
710280.0000    0.63543
710320.0000    0.14309
710360.0000    0.30989
710400.0000    0.38127
710440.0000    0.18062
710480.0000    0.24222
710520.0000    0.33396
710560.0000    0.35324
710600.0000    0.18592
710640.0000    0.37103
710680.0000    0.44117
710720.0000    0.42672
710760.0000    0.49086
710800.0000    0.27557
710840.0000    0.14469
710880.0000    0.33832
710920.0000    0.45110
710960.0000    0.59461
711000.0000    0.45419
711040.0000    0.30411
711080.0000    0.26842
711120.0000    0.33272
711160.0000    0.17566
711200.0000    0.27922
711240.0000    0.39646
711280.0000    0.30160
711320.0000    0.49845
711360.0000    0.49661
711400.0000    0.19055
711440.0000    0.07048
711480.0000    0.24978
711520.0000    0.31976
711560.0000    0.09781
711600.0000    0.15636
711640.0000    0.42081
711680.0000    0.18805
711720.0000    0.22286
711760.0000    0.06572
711800.0000    0.14122
711840.0000    0.19690
711880.0000    0.29125
711920.0000    0.29239
711960.0000    0.25330
712000.0000    0.40994
712040.0000    0.31574
712080.0000    0.03179
712120.0000    0.37862
712160.0000    0.41985
712200.0000    0.28243
712240.0000    0.14042
712280.0000    0.26217
712320.0000    0.22108
712360.0000    0.20737
712400.0000    0.44096
712440.0000    0.23408
712480.0000    0.39429
712520.0000    0.17963
712560.0000    0.03195
712600.0000    0.19627
712640.0000    0.14480
712680.0000   -0.12270
712720.0000    0.22535
712760.0000    0.11396
712800.0000    0.21717
712840.0000    0.29294
712880.0000    0.50751
712920.0000    0.41424
712960.0000    0.36929
713000.0000    0.37337
713040.0000    0.30929
713080.0000    0.33346
713120.0000    0.21936
713160.0000    0.42887
713200.0000    0.60782
713240.0000    0.57830
713280.0000    0.21186
713320.0000    0.25611
713360.0000    0.32802
713400.0000    0.45295
713440.0000    0.26603
713480.0000    0.28235
713520.0000    0.35928
713560.0000    0.34845
713600.0000    0.24665
713640.0000    0.25334
713680.0000    0.36297
713720.0000    0.29459
713760.0000    0.48931
713800.0000    0.18126
713840.0000    0.41788
713880.0000    0.39406
713920.0000   -0.03839
713960.0000    0.29347
714000.0000    0.49233
714040.0000    0.16432
714080.0000    0.27662
714120.0000    0.40518
714160.0000    0.51956
714200.0000    0.24540
714240.0000    0.13129
714280.0000    0.07469
714320.0000    0.01179
714360.0000    0.29582
714400.0000    0.22065
714440.0000    0.11299
714480.0000    0.26025
714520.0000   -0.03366
714560.0000   -0.19879
714600.0000   -0.00380
714640.0000    0.06920
714680.0000    0.11190
714720.0000    0.18929
714760.0000    0.31345
714800.0000    0.21455
714840.0000    0.05421
714880.0000    0.28873
714920.0000    0.26694
714960.0000    0.05733
715000.0000    0.42882
715040.0000    0.52433
715080.0000    0.16587
715120.0000    0.30891
715160.0000    0.21169
715200.0000    0.41050
715240.0000    0.39457
715280.0000    0.21541
715320.0000    0.00838
715360.0000    0.34980
715400.0000    0.30721
715440.0000    0.44552
715480.0000    0.36919
715520.0000    0.21808
715560.0000    0.25852
715600.0000    0.08577
715640.0000    0.19638
715680.0000    0.42074
715720.0000    0.15539
715760.0000    0.29252
715800.0000    0.06748
715840.0000   -0.06401
715880.0000   -0.01208
715920.0000    0.54381
715960.0000    0.45292
716000.0000    0.54904
716040.0000    0.22198
716080.0000    0.11351
716120.0000    0.28646
716160.0000    0.40026
716200.0000    0.24625
716240.0000    0.24470
716280.0000    0.37023
716320.0000   -0.03300
716360.0000    0.13246
716400.0000    0.26833
716440.0000    0.58882
716480.0000    0.42306
716520.0000    0.45319
716560.0000    0.13974
716600.0000    0.21595
716640.0000    0.18011
716680.0000    0.23880
716720.0000   -0.10739
716760.0000   -0.08555
716800.0000   -0.30074
716840.0000   -0.34624
716880.0000   -0.23478
716920.0000    0.51812
716960.0000    0.57771
717000.0000    0.38105
717040.0000    0.30645
717080.0000    0.44801
717120.0000    0.10509
717160.0000    0.35982
717200.0000    0.49762
717240.0000    0.44542
717280.0000    0.21098
717320.0000    0.31474
717360.0000    0.11171
717400.0000    0.45499
717440.0000    0.36864
717480.0000   -0.25509
717520.0000    0.17782
717560.0000    0.32555
717600.0000    0.05425
717640.0000    0.32297
717680.0000    0.41041
717720.0000    0.36369
717760.0000    0.32181
717800.0000    0.39549
717840.0000    0.28467
717880.0000    0.57558
717920.0000    0.55286
717960.0000    0.39781
718000.0000    0.46860
718040.0000    0.23010
718080.0000    0.28675
718120.0000    0.32918
718160.0000    0.27413
718200.0000    0.36229
718240.0000    0.31338
718280.0000    0.31755
718320.0000    0.22757
718360.0000    0.48937
718400.0000    0.40455
718440.0000    0.52958
718480.0000    0.23770
718520.0000    0.44215
718560.0000    0.29135
718600.0000    0.23475
718640.0000    0.51574
718680.0000    0.47240
718720.0000    0.33414
718760.0000    0.29579
718800.0000    0.19634
718840.0000    0.42980
718880.0000    0.41838
718920.0000    0.54283
718960.0000    0.35102
719000.0000    0.36181
719040.0000    0.10864
719080.0000    0.22040
719120.0000    0.15025
719160.0000   -0.25804
719200.0000   -0.30692
719240.0000    0.17883
719280.0000    0.40812
719320.0000    0.25461
719360.0000    0.33747
719400.0000    0.27168
719440.0000    0.27011
719480.0000    0.38902
719520.0000    0.36905
719560.0000    0.51597
719600.0000    0.54836
719640.0000    0.29452
719680.0000    0.39165
719720.0000    0.32282
719760.0000    0.35880
719800.0000    0.47340
719840.0000    0.32563
719880.0000    0.08544
719920.0000   -0.06672
719960.0000    0.14539
720000.0000   -0.03240
720040.0000    0.05439
720080.0000   -0.09224
720120.0000    0.04711
720160.0000   -0.24208
720200.0000    0.22269
720240.0000    0.45790
720280.0000    0.15187
720320.0000    0.58543
720360.0000    0.53866
720400.0000    0.45833
720440.0000    0.32164
720480.0000    0.32177
720520.0000    0.10588
720560.0000    0.30235
720600.0000    0.36200
720640.0000    0.11859
720680.0000    0.53533
720720.0000    0.46063
720760.0000    0.39924
720800.0000    0.38184
720840.0000    0.44135
720880.0000    0.29368
720920.0000    0.25285
720960.0000    0.34036
721000.0000    0.30915
721040.0000    0.35144
721080.0000    0.37389
721120.0000    0.22389
721160.0000    0.41289
721200.0000    0.15592
721240.0000    0.55618
721280.0000    0.69271
721320.0000    0.46500
721360.0000    0.37472
721400.0000    0.27024
721440.0000    0.22473
721480.0000    0.21389
721520.0000    0.26424
721560.0000    0.32084
721600.0000    0.48639
721640.0000    0.44365
721680.0000    0.34682
721720.0000    0.55778
721760.0000    0.56856
721800.0000    0.31440
721840.0000    0.46954
721880.0000    0.45429
721920.0000    0.42232
721960.0000    0.31619
722000.0000   -0.35107
722040.0000   -0.07687
722080.0000   -0.08169
722120.0000   -0.24514
722160.0000   -0.30886
722200.0000    0.28676
722240.0000    0.58107
722280.0000    0.48393
722320.0000    0.40553
722360.0000    0.37555
722400.0000    0.57653
722440.0000    0.62094
722480.0000    0.58284
722520.0000    0.60718
722560.0000    0.62690
722600.0000    0.43649
722640.0000    0.46284
722680.0000    0.49261
722720.0000    0.61358
722760.0000    0.51236
722800.0000    0.42335
722840.0000    0.09439
722880.0000    0.40079
722920.0000    0.22621
722960.0000    0.35374
723000.0000    0.37926
723040.0000    0.22308
723080.0000    0.45450
723120.0000    0.28536
723160.0000    0.28640
723200.0000    0.30867
723240.0000    0.18794
723280.0000    0.45820
723320.0000    0.42366
723360.0000    0.45020
723400.0000    0.60623
723440.0000    0.63951
723480.0000    0.39368
723520.0000    0.41518
723560.0000    0.30611
723600.0000    0.77465
723640.0000    0.64804
723680.0000    0.37332
723720.0000    0.43872
723760.0000    0.40796
723800.0000    0.37902
723840.0000    0.46876
[truncated: 158,795 more chars]
