# Supplementary material for: Comment on 'Valid molecular dynamics simulations of human hemoglobin require a surprisingly large box size'
Source: eLife. 2019 Jun 20;8:e44718. doi: 10.7554/eLife.44718 (PMC6586461; doi:10.7554/eLife.44718)
Supplement: Figure 4—source data 1. — The zip archive contains a README file describing which source files correspond to the different panels. [file elife-44718-fig4-data1.zip › figure4/panels_EF/amber/box2/eq13/proj.xvg]

25000.0000    0.24063
25040.0000    0.36522
25080.0000    0.55988
25120.0000    0.56790
25160.0000    0.54830
25200.0000    0.53235
25240.0000   -0.06444
25280.0000    0.36889
25320.0000    0.65652
25360.0000    0.35384
25400.0000    0.43116
25440.0000    0.32879
25480.0000    0.09953
25520.0000    0.37505
25560.0000    0.26519
25600.0000    0.72168
25640.0000    0.42075
25680.0000    0.41077
25720.0000    0.20662
25760.0000    0.43152
25800.0000    0.45556
25840.0000    0.52433
25880.0000    0.52235
25920.0000    0.43611
25960.0000    0.40502
26000.0000    0.63144
26040.0000    0.46131
26080.0000    0.57797
26120.0000    0.66876
26160.0000    0.39462
26200.0000    0.49110
26240.0000    0.72286
26280.0000    0.63274
26320.0000    0.42938
26360.0000    0.40238
26400.0000    0.28944
26440.0000    0.38044
26480.0000    0.32125
26520.0000    0.36318
26560.0000    0.50242
26600.0000    0.34763
26640.0000    0.33586
26680.0000    0.47130
26720.0000    0.19167
26760.0000    0.34833
26800.0000    0.36138
26840.0000    0.55330
26880.0000    0.41130
26920.0000    0.49037
26960.0000    0.47761
27000.0000    0.55971
27040.0000    0.48751
27080.0000    0.45119
27120.0000    0.23379
27160.0000    0.38952
27200.0000    0.33119
27240.0000    0.28996
27280.0000    0.33453
27320.0000    0.41202
27360.0000    0.76053
27400.0000    0.09753
27440.0000    0.15943
27480.0000    0.51946
27520.0000    0.31983
27560.0000    0.44840
27600.0000    0.08027
27640.0000    0.39638
27680.0000    0.09430
27720.0000    0.36279
27760.0000    0.38046
27800.0000    0.24338
27840.0000    0.27962
27880.0000    0.22462
27920.0000    0.41325
27960.0000    0.48830
28000.0000    0.45532
28040.0000    0.28798
28080.0000    0.01118
28120.0000    0.39062
28160.0000    0.01786
28200.0000    0.38972
28240.0000    0.35804
28280.0000    0.27332
28320.0000   -0.03949
28360.0000    0.27893
28400.0000   -0.09376
28440.0000    0.03859
28480.0000    0.41627
28520.0000    0.30733
28560.0000    0.26881
28600.0000    0.78592
28640.0000    0.42923
28680.0000    0.48126
28720.0000    0.49370
28760.0000    0.50423
28800.0000    0.44801
28840.0000    0.58869
28880.0000    0.36310
28920.0000    0.29176
28960.0000    0.10450
29000.0000    0.37512
29040.0000    0.18810
29080.0000    0.46882
29120.0000    0.43321
29160.0000    0.46235
29200.0000    0.30100
29240.0000    0.37214
29280.0000    0.43624
29320.0000    0.48392
29360.0000    0.56089
29400.0000    0.59896
29440.0000    0.30606
29480.0000    0.47763
29520.0000    0.27881
29560.0000    0.37463
29600.0000    0.75855
29640.0000    0.41113
29680.0000    0.38757
29720.0000    0.25703
29760.0000    0.28598
29800.0000    0.61889
29840.0000    0.31728
29880.0000    0.39241
29920.0000    0.41702
29960.0000    0.38003
30000.0000    0.31954
30040.0000    0.31906
30080.0000    0.05158
30120.0000    0.37863
30160.0000    0.38169
30200.0000    0.34584
30240.0000    0.32952
30280.0000    0.23280
30320.0000    0.22887
30360.0000    0.20362
30400.0000    0.40413
30440.0000    0.23946
30480.0000    0.26159
30520.0000    0.15250
30560.0000    0.30776
30600.0000   -0.03007
30640.0000    0.26660
30680.0000    0.35053
30720.0000    0.11468
30760.0000   -0.15579
30800.0000   -0.27456
30840.0000    0.15005
30880.0000   -0.06531
30920.0000    0.45419
30960.0000    0.56891
31000.0000    0.39006
31040.0000    0.44519
31080.0000    0.37203
31120.0000    0.42548
31160.0000    0.29930
31200.0000    0.70971
31240.0000    0.73071
31280.0000    0.51450
31320.0000    0.83129
31360.0000    0.59086
31400.0000    0.65979
31440.0000    0.43996
31480.0000    0.63480
31520.0000    0.83995
31560.0000    0.59348
31600.0000    0.74957
31640.0000    0.68081
31680.0000    0.46084
31720.0000    0.47518
31760.0000    0.54434
31800.0000    0.48013
31840.0000    0.56118
31880.0000    0.43753
31920.0000    0.29926
31960.0000    0.33075
32000.0000    0.20205
32040.0000    0.42086
32080.0000    0.34298
32120.0000    0.12173
32160.0000    0.32985
32200.0000    0.29934
32240.0000    0.37415
32280.0000    0.40635
32320.0000    0.34334
32360.0000    0.39332
32400.0000    0.31992
32440.0000    0.65458
32480.0000    0.26460
32520.0000    0.07802
32560.0000    0.37832
32600.0000    0.62633
32640.0000    0.49134
32680.0000    0.37570
32720.0000    0.05060
32760.0000    0.53161
32800.0000    0.46373
32840.0000    0.34800
32880.0000    0.38791
32920.0000    0.36003
32960.0000    0.41851
33000.0000    0.46179
33040.0000    0.48974
33080.0000    0.19522
33120.0000    0.52947
33160.0000    0.56355
33200.0000    0.62360
33240.0000    0.15205
33280.0000    0.55676
33320.0000    0.39930
33360.0000    0.09985
33400.0000    0.27063
33440.0000    0.36176
33480.0000    0.31975
33520.0000    0.25235
33560.0000    0.05377
33600.0000    0.28470
33640.0000    0.42519
33680.0000    0.14429
33720.0000    0.18140
33760.0000    0.33945
33800.0000    0.26109
33840.0000    0.48105
33880.0000    0.18189
33920.0000    0.41778
33960.0000    0.37371
34000.0000    0.25310
34040.0000    0.45979
34080.0000    0.20054
34120.0000    0.32037
34160.0000    0.58470
34200.0000    0.41176
34240.0000    0.63517
34280.0000    0.31757
34320.0000    0.38285
34360.0000    0.46276
34400.0000    0.31543
34440.0000    0.52276
34480.0000    0.38112
34520.0000    0.47872
34560.0000    0.11775
34600.0000    0.37544
34640.0000    0.29858
34680.0000    0.30443
34720.0000    0.27808
34760.0000    0.26075
34800.0000    0.45292
34840.0000    0.15592
34880.0000    0.24682
34920.0000    0.06979
34960.0000    0.24192
35000.0000    0.23065
35040.0000    0.21185
35080.0000    0.21101
35120.0000    0.25164
35160.0000    0.08646
35200.0000   -0.04271
35240.0000    0.16281
35280.0000   -0.72523
35320.0000   -0.62023
35360.0000   -0.49400
35400.0000   -0.42908
35440.0000   -0.27303
35480.0000   -0.31132
35520.0000   -0.40315
35560.0000   -0.72502
35600.0000   -0.49426
35640.0000   -0.68651
35680.0000   -0.59892
35720.0000   -0.30015
35760.0000   -0.64848
35800.0000   -0.28818
35840.0000    0.10285
35880.0000   -0.02573
35920.0000   -0.12615
35960.0000    0.04996
36000.0000   -0.17062
36040.0000   -0.20875
36080.0000   -0.42442
36120.0000   -0.24467
36160.0000   -0.36188
36200.0000   -0.10881
36240.0000   -0.10578
36280.0000   -0.30387
36320.0000   -0.19522
36360.0000   -0.15272
36400.0000    0.13965
36440.0000    0.27961
36480.0000    0.18854
36520.0000    0.22750
36560.0000    0.24748
36600.0000    0.40010
36640.0000    0.43555
36680.0000   -0.10752
36720.0000    0.30620
36760.0000    0.45608
36800.0000    0.27903
36840.0000    0.47320
36880.0000    0.34798
36920.0000    0.45056
36960.0000    0.21107
37000.0000    0.34581
37040.0000    0.55305
37080.0000    0.21519
37120.0000    0.38930
37160.0000    0.25218
37200.0000    0.45438
37240.0000    0.35696
37280.0000    0.60990
37320.0000    0.23726
37360.0000    0.45425
37400.0000    0.29390
37440.0000    0.28810
37480.0000    0.33372
37520.0000    0.36912
37560.0000    0.53145
37600.0000    0.54124
37640.0000    0.44959
37680.0000    0.42847
37720.0000    0.51763
37760.0000    0.31684
37800.0000    0.23429
37840.0000    0.53747
37880.0000    0.18178
37920.0000    0.22404
37960.0000    0.33298
38000.0000    0.36278
38040.0000    0.23997
38080.0000    0.28922
38120.0000    0.09163
38160.0000    0.14047
38200.0000    0.44920
38240.0000    0.25435
38280.0000    0.18668
38320.0000    0.50425
38360.0000    0.48955
38400.0000    0.15889
38440.0000    0.35729
38480.0000    0.54269
38520.0000    0.33350
38560.0000    0.39946
38600.0000    0.39127
38640.0000    0.58883
38680.0000    0.49161
38720.0000    0.37196
38760.0000    0.40660
38800.0000    0.32289
38840.0000    0.49561
38880.0000    0.56280
38920.0000    0.28160
38960.0000    0.36321
39000.0000    0.57795
39040.0000    0.41562
39080.0000    0.45996
39120.0000    0.55243
39160.0000    0.52940
39200.0000    0.57859
39240.0000    0.57890
39280.0000    0.56472
39320.0000    0.61147
39360.0000    0.36789
39400.0000    0.33060
39440.0000    0.49146
39480.0000    0.22643
39520.0000    0.17598
39560.0000    0.44116
39600.0000    0.49793
39640.0000    0.39800
39680.0000    0.32581
39720.0000    0.38100
39760.0000    0.37253
39800.0000    0.36686
39840.0000    0.35137
39880.0000    0.61685
39920.0000    0.23208
39960.0000    0.49394
40000.0000    0.41434
40040.0000    0.44076
40080.0000    0.70486
40120.0000    0.31163
40160.0000    0.45845
40200.0000    0.27914
40240.0000    0.69017
40280.0000    0.84932
40320.0000    0.50780
40360.0000    0.64128
40400.0000    0.64639
40440.0000    0.38908
40480.0000    0.37025
40520.0000    0.36335
40560.0000    0.55222
40600.0000    0.65364
40640.0000    0.67575
40680.0000    0.73401
40720.0000    0.80504
40760.0000    0.53856
40800.0000    0.56895
40840.0000    0.34777
40880.0000    0.45403
40920.0000    0.13308
40960.0000    0.19107
41000.0000    0.39789
41040.0000    0.69874
41080.0000    0.47056
41120.0000    0.27667
41160.0000    0.15169
41200.0000    0.33137
41240.0000    0.27385
41280.0000    0.25233
41320.0000    0.47981
41360.0000    0.53718
41400.0000    0.19482
41440.0000    0.17694
41480.0000    0.13376
41520.0000    0.26752
41560.0000    0.15769
41600.0000   -0.12523
41640.0000    0.38099
41680.0000    0.39389
41720.0000    0.71763
41760.0000    0.27386
41800.0000    0.17820
41840.0000    0.39441
41880.0000    0.47986
41920.0000    0.33522
41960.0000    0.27279
42000.0000    0.32939
42040.0000    0.34984
42080.0000    0.17075
42120.0000    0.40298
42160.0000    0.47211
42200.0000    0.48393
42240.0000    0.23787
42280.0000    0.30233
42320.0000    0.42093
42360.0000    0.40599
42400.0000    0.64601
42440.0000    0.64918
42480.0000    0.53194
42520.0000    0.64627
42560.0000    0.74531
42600.0000    0.46408
42640.0000    0.46228
42680.0000    0.08026
42720.0000    0.23250
42760.0000    0.37778
42800.0000    0.54018
42840.0000    0.66279
42880.0000    0.54959
42920.0000    0.77396
42960.0000    0.36354
43000.0000    0.48936
43040.0000    0.37156
43080.0000    0.38902
43120.0000    0.61163
43160.0000    0.55051
43200.0000    0.54968
43240.0000    0.52920
43280.0000    0.43098
43320.0000    0.40546
43360.0000    0.49463
43400.0000    0.37828
43440.0000    0.35063
43480.0000    0.44202
43520.0000    0.55921
43560.0000    0.49400
43600.0000    0.34106
43640.0000    0.36307
43680.0000    0.30209
43720.0000   -0.04577
43760.0000    0.14263
43800.0000    0.01120
43840.0000    0.04876
43880.0000    0.08014
43920.0000    0.10667
43960.0000    0.04487
44000.0000   -0.26809
44040.0000   -0.04483
44080.0000    0.01873
44120.0000    0.00640
44160.0000   -0.03393
44200.0000   -0.02294
44240.0000    0.26131
44280.0000    0.00843
44320.0000    0.08912
44360.0000    0.07135
44400.0000   -0.01318
44440.0000   -0.17731
44480.0000    0.27713
44520.0000   -0.12536
44560.0000   -0.53470
44600.0000   -0.27514
44640.0000   -0.31611
44680.0000   -0.04367
44720.0000   -0.26435
44760.0000   -0.09794
44800.0000   -0.15883
44840.0000   -0.03411
44880.0000   -0.24356
44920.0000   -0.26488
44960.0000   -0.25088
45000.0000   -0.27794
45040.0000   -0.42483
45080.0000   -0.29602
45120.0000   -0.26955
45160.0000   -0.18093
45200.0000   -0.17588
45240.0000   -0.34564
45280.0000   -0.12904
45320.0000   -0.26845
45360.0000   -0.51422
45400.0000   -0.43997
45440.0000   -0.11584
45480.0000   -0.17385
45520.0000   -0.25280
45560.0000   -0.17447
45600.0000   -0.14391
45640.0000   -0.12492
45680.0000   -0.36931
45720.0000   -0.14157
45760.0000   -0.23331
45800.0000   -0.41746
45840.0000   -0.11418
45880.0000   -0.28670
45920.0000   -0.14587
45960.0000   -0.29155
46000.0000   -0.33749
46040.0000   -0.21284
46080.0000   -0.30618
46120.0000   -0.19939
46160.0000   -0.45351
46200.0000   -0.14030
46240.0000   -0.30611
46280.0000   -0.27931
46320.0000   -0.29868
46360.0000   -0.17261
46400.0000   -0.25247
46440.0000   -0.55882
46480.0000   -0.35786
46520.0000   -0.50812
46560.0000   -0.58326
46600.0000   -0.40337
46640.0000   -0.24725
46680.0000   -0.25441
46720.0000   -0.21609
46760.0000   -0.29363
46800.0000   -0.13131
46840.0000   -0.21639
46880.0000   -0.64909
46920.0000   -0.54166
46960.0000   -0.43610
47000.0000   -0.25362
47040.0000   -0.36245
47080.0000   -0.17278
47120.0000   -0.45804
47160.0000   -0.35929
47200.0000   -0.78598
47240.0000   -0.59197
47280.0000   -0.12361
47320.0000   -0.07173
47360.0000   -0.42916
47400.0000   -0.34525
47440.0000   -0.47647
47480.0000   -0.53198
47520.0000   -0.50495
47560.0000   -0.54365
47600.0000   -0.13140
47640.0000   -0.34506
47680.0000    0.11345
47720.0000   -0.52626
47760.0000   -0.37858
47800.0000   -0.42053
47840.0000   -0.39234
47880.0000   -0.49809
47920.0000   -0.45715
47960.0000   -0.51407
48000.0000   -0.38407
48040.0000   -0.58364
48080.0000   -0.40670
48120.0000   -0.41599
48160.0000   -0.56564
48200.0000   -0.64460
48240.0000   -0.39528
48280.0000   -0.47094
48320.0000   -0.02957
48360.0000   -0.15296
48400.0000    0.05721
48440.0000    0.23111
48480.0000    0.26412
48520.0000    0.34388
48560.0000    0.54409
48600.0000    0.62061
48640.0000    0.34429
48680.0000    0.44709
48720.0000    0.45865
48760.0000    0.59946
48800.0000    0.54503
48840.0000    0.76099
48880.0000    0.71511
48920.0000    0.49747
48960.0000    0.52043
49000.0000    0.51475
49040.0000    0.50945
49080.0000    0.31661
49120.0000    0.33454
49160.0000    0.24138
49200.0000    0.33122
49240.0000   -0.08662
49280.0000    0.03464
49320.0000   -0.03762
49360.0000    0.19412
49400.0000    0.28194
49440.0000    0.11787
49480.0000   -0.22603
49520.0000   -0.05119
49560.0000    0.06945
49600.0000    0.21970
49640.0000   -0.21391
49680.0000   -0.13148
49720.0000   -0.69509
49760.0000   -0.73280
49800.0000   -0.52861
49840.0000   -0.27180
49880.0000   -0.67796
49920.0000   -0.69442
49960.0000   -0.26604
50000.0000   -0.09979
50040.0000   -0.18288
50080.0000   -0.30803
50120.0000   -0.03589
50160.0000   -0.01530
50200.0000   -0.30534
50240.0000   -0.36004
50280.0000   -0.11946
50320.0000    0.06541
50360.0000   -0.07542
50400.0000   -0.18848
50440.0000   -0.06885
50480.0000   -0.23866
50520.0000   -0.40097
50560.0000   -0.25116
50600.0000   -0.06410
50640.0000   -0.17683
50680.0000   -0.49415
50720.0000   -0.23103
50760.0000   -0.44421
50800.0000   -0.11356
50840.0000   -0.21004
50880.0000   -0.23664
50920.0000   -0.06682
50960.0000    0.04836
51000.0000   -0.16740
51040.0000   -0.56398
51080.0000   -0.32117
51120.0000   -0.58191
51160.0000   -0.55277
51200.0000   -0.69924
51240.0000   -0.76420
51280.0000   -0.59703
51320.0000   -0.59424
51360.0000   -0.25247
51400.0000   -0.39190
51440.0000   -0.32402
51480.0000   -0.45142
51520.0000   -0.54851
51560.0000   -0.52656
51600.0000   -0.72527
51640.0000   -0.64070
51680.0000   -0.06113
51720.0000   -0.36317
51760.0000    0.01334
51800.0000   -0.03793
51840.0000   -0.12408
51880.0000   -0.05586
51920.0000   -0.15009
51960.0000    0.07346
52000.0000   -0.06323
52040.0000    0.06020
52080.0000   -0.06025
52120.0000   -0.47822
52160.0000   -0.67542
52200.0000   -0.47268
52240.0000   -0.77413
52280.0000   -0.45331
52320.0000   -0.59129
52360.0000   -0.60397
52400.0000   -0.50400
52440.0000   -0.37287
52480.0000   -0.24138
52520.0000   -0.18504
52560.0000   -0.59381
52600.0000   -0.44857
52640.0000   -0.53949
52680.0000   -0.66547
52720.0000   -0.61792
52760.0000   -0.28139
52800.0000   -0.36510
52840.0000   -0.54293
52880.0000   -0.54926
52920.0000   -0.59425
52960.0000   -0.58990
53000.0000   -0.51194
53040.0000   -0.37147
53080.0000   -0.44868
53120.0000   -0.54161
53160.0000   -0.30676
53200.0000   -0.57943
53240.0000   -0.40174
53280.0000   -0.30597
53320.0000   -0.30300
53360.0000   -0.54008
53400.0000   -0.36220
53440.0000   -0.50958
53480.0000   -0.60987
53520.0000   -0.19686
53560.0000   -0.09293
53600.0000   -0.36035
53640.0000   -0.16913
53680.0000   -0.51822
53720.0000   -0.47185
53760.0000   -0.51661
53800.0000   -0.16248
53840.0000   -0.40173
53880.0000   -0.31837
53920.0000   -0.53762
53960.0000   -0.59267
54000.0000   -0.25924
54040.0000   -0.54045
54080.0000   -0.39848
54120.0000   -0.59656
54160.0000   -0.55554
54200.0000   -0.54125
54240.0000   -0.58981
54280.0000   -0.46659
54320.0000   -0.57459
54360.0000   -0.48300
54400.0000   -0.47845
54440.0000   -0.78280
54480.0000   -0.44035
54520.0000   -0.57633
54560.0000   -0.51685
54600.0000   -0.55525
54640.0000   -0.32284
54680.0000   -0.72221
54720.0000   -0.68994
54760.0000   -0.41297
54800.0000   -0.39714
54840.0000   -0.41263
54880.0000   -0.32487
54920.0000   -0.83954
54960.0000   -0.69072
55000.0000   -0.66605
55040.0000   -0.43539
55080.0000   -0.68547
55120.0000   -0.32677
55160.0000   -0.28699
55200.0000   -0.65007
55240.0000   -0.32070
55280.0000   -0.27263
55320.0000   -0.43127
55360.0000   -0.48818
55400.0000   -0.60939
55440.0000   -0.43929
55480.0000   -0.37960
55520.0000   -0.32238
55560.0000   -0.32800
55600.0000   -0.28114
55640.0000   -0.33116
55680.0000   -0.67454
55720.0000   -0.44716
55760.0000   -0.34209
55800.0000   -0.41645
55840.0000   -0.10516
55880.0000   -0.23076
55920.0000   -0.34208
55960.0000   -0.52862
56000.0000   -0.28514
56040.0000   -0.33182
56080.0000   -0.18591
56120.0000   -0.05185
56160.0000   -0.66318
56200.0000   -0.32928
56240.0000   -0.75971
56280.0000   -0.85458
56320.0000   -0.56335
56360.0000   -0.95869
56400.0000   -0.69242
56440.0000   -0.52461
56480.0000   -0.70665
56520.0000   -0.37165
56560.0000   -0.39721
56600.0000   -0.21228
56640.0000   -0.38080
56680.0000   -0.55674
56720.0000   -0.54546
56760.0000   -0.45545
56800.0000   -0.67478
56840.0000   -0.60425
56880.0000   -0.25546
56920.0000   -0.37287
56960.0000   -0.52365
57000.0000   -0.66846
57040.0000   -0.30851
57080.0000   -0.30862
57120.0000   -0.04219
57160.0000   -0.19152
57200.0000   -0.88576
57240.0000   -0.53056
57280.0000   -0.29824
57320.0000   -0.53367
57360.0000   -0.43056
57400.0000   -0.48573
57440.0000   -0.70343
57480.0000   -0.65265
57520.0000   -0.58013
57560.0000   -0.39571
57600.0000   -0.67115
57640.0000   -0.57123
57680.0000   -0.55770
57720.0000   -0.47500
57760.0000   -0.36417
57800.0000   -0.55752
57840.0000   -0.32133
57880.0000   -0.37348
57920.0000   -0.45324
57960.0000   -0.92286
58000.0000   -0.34977
58040.0000   -0.13827
58080.0000   -0.58591
58120.0000   -0.50850
58160.0000   -0.47634
58200.0000   -0.47433
58240.0000   -0.53307
58280.0000   -0.59294
58320.0000   -0.49453
58360.0000   -0.44719
58400.0000   -0.41120
58440.0000   -0.23667
58480.0000   -0.46888
58520.0000   -0.50242
58560.0000   -0.20337
58600.0000   -0.74941
58640.0000   -0.19252
58680.0000   -0.50782
58720.0000   -0.80891
58760.0000   -0.63643
58800.0000   -0.41079
58840.0000   -0.47563
58880.0000   -0.69931
58920.0000   -0.48770
58960.0000   -0.40883
59000.0000   -0.56825
59040.0000   -0.05438
59080.0000   -0.52349
59120.0000   -0.14227
59160.0000   -0.30470
59200.0000   -0.25801
59240.0000   -0.33147
59280.0000   -0.25525
59320.0000   -0.21014
59360.0000   -0.55361
59400.0000   -0.31276
59440.0000   -0.33092
59480.0000   -0.56992
59520.0000   -0.61487
59560.0000   -0.72269
59600.0000   -0.59610
59640.0000   -0.57790
59680.0000   -0.47462
59720.0000   -0.62277
59760.0000   -0.76430
59800.0000   -0.67673
59840.0000   -0.36896
59880.0000   -0.42313
59920.0000   -0.43473
59960.0000   -0.28903
60000.0000   -0.57265
60040.0000   -0.50374
60080.0000   -0.68765
60120.0000   -0.58716
60160.0000   -0.80545
60200.0000   -0.79828
60240.0000   -0.69748
60280.0000   -0.88489
60320.0000   -0.63798
60360.0000   -0.63980
60400.0000   -0.65860
60440.0000   -0.76384
60480.0000   -0.57971
60520.0000   -0.65570
60560.0000   -0.61740
60600.0000   -0.67070
60640.0000   -0.72555
60680.0000   -0.52777
60720.0000   -0.38019
60760.0000   -0.44897
60800.0000   -0.51894
60840.0000   -0.45563
60880.0000   -0.52846
60920.0000   -0.50462
60960.0000   -0.54140
61000.0000   -0.68800
61040.0000   -0.51874
61080.0000   -0.18573
61120.0000   -0.43120
61160.0000   -0.63544
61200.0000   -0.55712
61240.0000   -0.55818
61280.0000   -0.72212
61320.0000   -0.68267
61360.0000   -0.61088
61400.0000   -0.98846
61440.0000   -0.16539
61480.0000   -0.17004
61520.0000   -0.38344
61560.0000   -0.47262
61600.0000   -0.44466
61640.0000   -0.32576
61680.0000   -0.19585
61720.0000   -0.09604
61760.0000   -0.00803
61800.0000   -0.28266
61840.0000   -0.11939
61880.0000   -0.15948
61920.0000   -0.18306
61960.0000   -0.23650
62000.0000   -0.16795
62040.0000   -0.00776
62080.0000   -0.18017
62120.0000   -0.07231
62160.0000   -0.30133
62200.0000   -0.25514
62240.0000   -0.03609
62280.0000   -0.18007
62320.0000   -0.37693
62360.0000   -0.05442
62400.0000   -0.28567
62440.0000   -0.06446
62480.0000   -0.21755
62520.0000   -0.22528
62560.0000   -0.22975
62600.0000   -0.22084
62640.0000   -0.07394
62680.0000   -0.09223
62720.0000    0.04052
62760.0000   -0.01282
62800.0000   -0.18435
62840.0000   -0.14908
62880.0000   -0.04704
62920.0000   -0.05215
62960.0000   -0.11302
63000.0000    0.01839
63040.0000    0.00364
63080.0000    0.05660
63120.0000   -0.00265
63160.0000    0.01426
63200.0000   -0.11800
63240.0000   -0.34641
63280.0000   -0.35330
63320.0000   -0.23547
63360.0000   -0.26503
63400.0000   -0.21780
63440.0000   -0.19951
63480.0000   -0.29373
63520.0000   -0.09705
63560.0000   -0.22867
63600.0000   -0.04327
63640.0000   -0.17020
63680.0000   -0.23663
63720.0000    0.08637
63760.0000   -0.10623
63800.0000    0.07308
63840.0000   -0.08555
63880.0000   -0.25454
63920.0000   -0.10334
63960.0000   -0.23882
64000.0000   -0.17551
64040.0000    0.03106
64080.0000   -0.16939
64120.0000   -0.13217
64160.0000   -0.37270
64200.0000    0.03386
64240.0000    0.06010
64280.0000    0.06098
64320.0000    0.02478
64360.0000   -0.07963
64400.0000    0.23027
64440.0000   -0.03432
64480.0000    0.02097
64520.0000   -0.11029
64560.0000   -0.66359
64600.0000   -0.91038
64640.0000   -0.31835
64680.0000   -0.60955
64720.0000   -0.34887
64760.0000   -0.17853
64800.0000   -0.05872
64840.0000   -0.37326
64880.0000   -0.44134
64920.0000   -0.15337
64960.0000    0.00206
65000.0000   -0.02446
65040.0000   -0.21261
65080.0000   -0.22585
65120.0000   -0.07779
65160.0000   -0.15851
65200.0000   -0.17187
65240.0000   -0.26891
65280.0000   -0.42776
65320.0000   -0.21338
65360.0000   -0.41748
65400.0000   -0.13518
65440.0000   -0.38466
65480.0000   -0.36087
65520.0000   -0.39626
65560.0000   -0.36252
65600.0000   -0.13443
65640.0000   -0.10641
65680.0000   -0.17652
65720.0000   -0.36364
65760.0000    0.00972
65800.0000   -0.52324
65840.0000   -0.87563
65880.0000   -0.31644
65920.0000   -0.59050
65960.0000   -0.21828
66000.0000   -0.30275
66040.0000    0.04762
66080.0000   -0.31415
66120.0000   -0.38322
66160.0000   -0.40248
66200.0000   -0.36767
66240.0000   -0.01234
66280.0000   -0.22280
66320.0000   -0.30443
66360.0000   -0.24004
66400.0000    0.22782
66440.0000   -0.08257
66480.0000   -0.47488
66520.0000   -0.09431
66560.0000    0.09020
66600.0000   -0.40076
66640.0000   -0.47288
66680.0000   -0.21032
66720.0000   -0.95609
66760.0000   -0.45239
66800.0000   -0.39991
66840.0000   -0.91635
66880.0000   -0.72550
66920.0000   -0.75371
66960.0000   -0.47752
67000.0000   -0.63004
67040.0000   -0.70575
67080.0000   -0.29989
67120.0000   -0.18327
67160.0000   -0.84464
67200.0000   -0.49346
67240.0000    0.05188
67280.0000   -0.25394
67320.0000   -0.40748
67360.0000   -0.29420
67400.0000   -0.19628
67440.0000   -0.62392
67480.0000   -0.33672
67520.0000   -0.60874
67560.0000   -0.43322
67600.0000   -0.47165
67640.0000   -0.54394
67680.0000   -0.58594
67720.0000   -0.59988
67760.0000   -0.53165
67800.0000   -0.47352
67840.0000   -0.60084
67880.0000   -0.75823
67920.0000   -0.82919
67960.0000   -0.11935
68000.0000   -0.58637
68040.0000   -0.20865
68080.0000   -0.36309
68120.0000   -0.14460
68160.0000   -0.37961
68200.0000    0.00523
68240.0000   -0.09135
68280.0000   -0.07948
68320.0000   -0.32797
68360.0000   -0.25475
68400.0000    0.19535
68440.0000    0.05923
68480.0000   -0.14449
68520.0000   -0.46638
68560.0000   -0.51166
68600.0000   -0.26116
68640.0000   -0.36343
68680.0000   -0.50955
68720.0000    0.04110
68760.0000   -0.26851
68800.0000   -0.32144
68840.0000   -0.44868
68880.0000   -0.19596
68920.0000   -0.69402
68960.0000   -0.23346
69000.0000   -0.34940
69040.0000   -0.27268
69080.0000   -0.20820
69120.0000   -0.20050
69160.0000   -0.21533
69200.0000   -0.22487
69240.0000   -0.32490
69280.0000   -0.52989
69320.0000   -0.30446
69360.0000   -0.54710
69400.0000   -0.33878
69440.0000   -0.50107
69480.0000    0.03594
69520.0000   -0.02209
69560.0000   -0.14426
69600.0000   -0.47245
69640.0000   -0.15568
69680.0000   -0.32914
69720.0000   -0.13295
69760.0000    0.03720
69800.0000   -0.44442
69840.0000   -0.38975
69880.0000   -0.45599
69920.0000   -0.55554
69960.0000   -0.45734
70000.0000   -0.25615
70040.0000   -0.52793
70080.0000   -0.21811
70120.0000   -0.31453
70160.0000   -0.07294
70200.0000   -0.18752
70240.0000   -0.51922
70280.0000   -0.62140
70320.0000   -0.84218
70360.0000   -0.63864
70400.0000   -0.58092
70440.0000   -0.56723
70480.0000   -0.62612
70520.0000   -0.56559
70560.0000   -0.70002
70600.0000   -0.67566
70640.0000   -0.70670
70680.0000   -0.53294
70720.0000   -0.56973
70760.0000   -0.59303
70800.0000   -0.78123
70840.0000   -0.80291
70880.0000   -0.81626
70920.0000   -0.24899
70960.0000   -0.25097
71000.0000   -0.31414
71040.0000   -0.61512
71080.0000   -0.48868
71120.0000   -0.40262
71160.0000   -0.42853
71200.0000   -0.54578
71240.0000   -0.38021
71280.0000   -0.39335
71320.0000    0.01209
71360.0000   -0.35205
71400.0000   -0.72711
71440.0000   -0.47329
71480.0000   -0.43061
71520.0000   -0.31065
71560.0000   -0.56275
71600.0000   -0.50902
71640.0000   -0.63087
71680.0000   -0.48668
71720.0000   -0.73509
71760.0000   -0.28338
71800.0000   -0.44665
71840.0000   -0.48318
71880.0000   -0.35269
71920.0000   -0.58521
71960.0000   -0.16728
72000.0000    0.02850
72040.0000   -0.19366
72080.0000   -0.54084
72120.0000   -0.11775
72160.0000   -0.28274
72200.0000   -0.23321
72240.0000   -0.08480
72280.0000   -0.20831
72320.0000    0.17964
72360.0000   -0.09075
72400.0000   -0.42412
72440.0000   -0.22699
72480.0000   -0.77543
72520.0000   -0.57267
72560.0000   -0.48974
72600.0000   -0.41706
72640.0000   -0.46109
72680.0000   -0.28067
72720.0000   -0.18258
72760.0000   -0.14883
72800.0000   -0.03815
72840.0000   -0.01273
72880.0000   -0.56749
72920.0000    0.07848
72960.0000   -0.09375
73000.0000    0.02309
73040.0000   -0.50784
73080.0000   -0.45292
73120.0000   -0.31501
73160.0000   -0.19345
73200.0000   -0.06633
73240.0000    0.03731
73280.0000    0.07929
73320.0000   -0.22623
73360.0000   -0.38761
73400.0000   -0.40244
73440.0000   -0.57000
73480.0000   -0.57422
73520.0000   -0.45216
73560.0000   -0.53320
73600.0000   -0.42848
73640.0000   -0.64564
73680.0000   -0.73547
73720.0000   -0.75876
73760.0000   -0.61181
73800.0000   -0.46103
73840.0000   -0.48134
73880.0000   -0.54257
73920.0000   -0.16803
73960.0000   -0.53698
74000.0000    0.00341
74040.0000   -0.06440
74080.0000   -0.23852
74120.0000   -0.61826
74160.0000   -0.35451
74200.0000   -0.45781
74240.0000   -0.57430
74280.0000   -0.33808
74320.0000   -0.26253
74360.0000   -0.56991
74400.0000   -0.10303
74440.0000    0.03378
74480.0000    0.07505
74520.0000   -0.03767
74560.0000   -0.10027
74600.0000    0.23859
74640.0000    0.02872
74680.0000    0.06990
74720.0000   -0.15368
74760.0000   -0.60685
74800.0000   -0.82218
74840.0000   -0.90189
74880.0000   -0.95516
74920.0000   -0.55779
74960.0000   -0.73435
75000.0000   -0.97713
75040.0000   -0.75659
75080.0000   -0.08965
75120.0000   -0.43629
75160.0000   -0.20312
75200.0000   -0.24932
75240.0000   -0.41623
75280.0000   -0.12743
75320.0000   -0.20458
75360.0000   -0.24775
75400.0000   -0.41075
75440.0000   -0.24359
75480.0000   -0.16857
75520.0000   -0.27811
75560.0000   -0.37810
75600.0000   -0.22995
75640.0000   -0.13108
75680.0000   -0.51729
75720.0000   -0.37373
75760.0000   -0.25773
75800.0000   -0.27220
75840.0000    0.03344
75880.0000   -0.11212
75920.0000   -0.18847
75960.0000   -0.46635
76000.0000   -0.32314
76040.0000   -0.12194
76080.0000   -0.12502
76120.0000   -0.35182
76160.0000    0.11433
76200.0000    0.04076
76240.0000   -0.00290
76280.0000    0.03222
76320.0000    0.02904
76360.0000   -0.19530
76400.0000   -0.05488
76440.0000   -0.09320
76480.0000   -0.34426
76520.0000    0.05927
76560.0000   -0.18477
76600.0000   -0.16059
76640.0000   -0.09366
76680.0000   -0.08128
76720.0000    0.03599
76760.0000    0.07673
76800.0000   -0.12825
76840.0000   -0.17248
76880.0000   -0.25204
76920.0000   -0.36456
76960.0000   -0.48278
77000.0000   -0.26128
77040.0000   -0.27795
77080.0000   -0.42821
77120.0000   -0.03849
77160.0000   -0.36750
77200.0000   -0.33947
77240.0000   -0.69901
77280.0000   -0.50221
77320.0000   -0.23458
77360.0000   -0.16571
77400.0000   -0.46161
77440.0000   -0.27799
77480.0000   -0.27661
77520.0000   -0.31327
77560.0000   -0.34974
77600.0000   -0.47062
77640.0000   -0.35825
77680.0000   -0.54865
77720.0000   -0.26068
77760.0000   -0.31202
77800.0000   -0.33944
77840.0000   -0.34897
77880.0000   -0.38616
77920.0000   -0.17679
77960.0000   -0.64785
78000.0000   -0.30514
78040.0000   -0.33411
78080.0000   -0.54971
78120.0000   -0.29414
78160.0000   -0.45972
78200.0000   -0.57534
78240.0000   -0.46796
78280.0000   -0.42939
78320.0000   -0.40285
78360.0000   -0.53147
78400.0000   -0.57974
78440.0000   -0.76771
78480.0000   -0.44572
78520.0000   -0.40872
78560.0000   -0.15537
78600.0000   -0.56975
78640.0000   -0.15084
78680.0000   -0.58550
78720.0000   -0.56127
78760.0000   -0.40618
78800.0000   -0.19159
78840.0000   -0.53824
78880.0000   -0.10374
78920.0000   -0.51535
78960.0000   -0.41040
79000.0000   -0.22357
79040.0000   -0.31952
79080.0000   -0.03952
79120.0000   -0.20768
79160.0000   -0.56668
79200.0000   -0.73719
79240.0000   -0.42728
79280.0000   -0.12463
79320.0000   -0.06454
79360.0000   -0.45779
79400.0000   -0.57005
79440.0000   -0.71939
79480.0000   -0.94978
79520.0000   -0.64109
79560.0000   -0.54219
79600.0000   -0.30958
79640.0000   -0.71908
79680.0000   -0.33965
79720.0000   -0.05433
79760.0000   -0.48749
79800.0000   -0.38147
79840.0000   -0.61332
79880.0000   -0.40300
79920.0000   -0.57278
79960.0000   -0.83871
80000.0000   -0.61320
80040.0000   -0.46287
80080.0000   -0.56313
80120.0000   -0.26817
80160.0000   -0.30481
80200.0000   -0.71721
80240.0000   -0.20726
80280.0000   -0.20892
80320.0000   -0.22955
80360.0000    0.12470
80400.0000    0.24117
80440.0000    0.24964
80480.0000    0.04985
80520.0000    0.21302
80560.0000   -0.17867
80600.0000    0.06187
80640.0000   -0.12949
80680.0000   -0.40444
80720.0000   -0.31592
80760.0000   -0.34028
80800.0000    0.00064
80840.0000   -0.20048
80880.0000   -0.30496
80920.0000   -0.22519
80960.0000   -0.18041
81000.0000   -0.29997
81040.0000   -0.00122
81080.0000   -0.54499
81120.0000   -0.06579
81160.0000    0.06398
81200.0000   -0.01646
81240.0000    0.05819
81280.0000    0.20239
81320.0000   -0.25659
81360.0000    0.03816
81400.0000   -0.20360
81440.0000   -0.65696
81480.0000   -0.47584
81520.0000   -0.41101
81560.0000   -0.54909
81600.0000   -0.15540
81640.0000   -0.63287
81680.0000   -0.52164
81720.0000   -0.83541
81760.0000   -0.79280
81800.0000   -1.03850
81840.0000   -0.84822
81880.0000   -0.67982
81920.0000   -0.88496
81960.0000   -1.06694
82000.0000   -0.90277
82040.0000   -1.02880
82080.0000   -0.69202
82120.0000   -0.83733
82160.0000   -0.54443
82200.0000   -0.12152
82240.0000   -0.47373
82280.0000   -0.54229
82320.0000   -0.59552
82360.0000   -0.71027
82400.0000   -0.53754
82440.0000   -0.73233
82480.0000   -0.66271
82520.0000   -0.52312
82560.0000   -0.58895
82600.0000   -0.45056
82640.0000   -0.24297
82680.0000   -0.34125
82720.0000   -0.12494
82760.0000   -0.14091
82800.0000   -0.59912
82840.0000   -0.29724
82880.0000   -0.14558
82920.0000    0.06406
82960.0000   -0.19187
83000.0000   -0.20392
83040.0000   -0.18549
83080.0000   -0.41221
83120.0000   -0.00674
83160.0000   -0.25173
83200.0000   -0.07035
83240.0000    0.10728
83280.0000   -0.18401
83320.0000    0.18980
83360.0000   -0.26079
83400.0000   -0.00303
83440.0000   -0.36668
83480.0000   -0.23332
83520.0000    0.04916
83560.0000   -0.24421
83600.0000   -0.58263
83640.0000    0.11035
83680.0000   -0.32240
83720.0000    0.10725
83760.0000    0.22787
83800.0000   -0.22329
83840.0000   -0.11265
83880.0000    0.15499
83920.0000   -0.03452
83960.0000   -0.01583
84000.0000    0.31352
84040.0000   -0.24486
84080.0000    0.08792
84120.0000    0.17788
84160.0000   -0.05761
84200.0000   -0.19967
84240.0000    0.06431
84280.0000   -0.17055
84320.0000    0.02318
84360.0000    0.13464
84400.0000   -0.19759
84440.0000   -0.20632
84480.0000   -0.07835
84520.0000    0.13537
84560.0000   -0.16838
84600.0000   -0.30395
84640.0000   -0.06676
84680.0000   -0.27037
84720.0000   -0.06049
84760.0000   -0.40619
84800.0000   -0.28599
84840.0000   -0.51360
84880.0000   -0.68690
84920.0000   -0.83564
84960.0000   -0.25653
85000.0000   -0.09280
85040.0000   -0.09371
85080.0000   -0.28405
85120.0000   -0.34212
85160.0000   -0.40960
85200.0000   -0.14225
85240.0000   -0.32196
85280.0000   -0.19632
85320.0000   -0.39096
85360.0000   -0.29358
85400.0000   -0.22182
85440.0000   -0.37652
85480.0000   -0.44959
85520.0000   -0.40152
85560.0000   -0.14827
85600.0000   -0.31659
85640.0000   -0.37430
85680.0000   -0.55935
85720.0000   -0.19929
85760.0000   -0.24227
85800.0000   -0.35936
85840.0000   -0.26998
85880.0000   -0.04632
85920.0000   -0.34789
85960.0000   -0.05773
86000.0000    0.16800
86040.0000   -0.03189
86080.0000   -0.34685
86120.0000   -0.24850
86160.0000   -0.10990
86200.0000   -0.02188
86240.0000    0.02325
86280.0000    0.01155
86320.0000   -0.13526
86360.0000   -0.11025
86400.0000   -0.19145
86440.0000   -0.06127
86480.0000    0.11828
86520.0000    0.32118
86560.0000   -0.19057
86600.0000   -0.29312
86640.0000   -0.00611
86680.0000   -0.17524
86720.0000    0.01752
86760.0000   -0.22586
86800.0000   -0.09668
86840.0000    0.14115
86880.0000   -0.06823
86920.0000   -0.00490
86960.0000    0.32532
87000.0000    0.08290
87040.0000    0.03950
87080.0000    0.32004
87120.0000    0.02309
87160.0000    0.23537
87200.0000    0.24139
87240.0000    0.09960
87280.0000    0.05953
87320.0000    0.23033
87360.0000    0.20502
87400.0000   -0.17997
87440.0000    0.21160
87480.0000   -0.04545
87520.0000   -0.27410
87560.0000    0.23763
87600.0000   -0.29063
87640.0000   -0.18226
87680.0000    0.02250
87720.0000   -0.08311
87760.0000   -0.02850
87800.0000    0.04267
87840.0000    0.23102
87880.0000    0.49521
87920.0000    0.39769
87960.0000    0.27513
88000.0000    0.28471
88040.0000    0.10105
88080.0000    0.32584
88120.0000   -0.14471
88160.0000    0.46244
88200.0000   -0.17290
88240.0000   -0.06807
88280.0000   -0.03797
88320.0000   -0.06988
88360.0000   -0.44266
88400.0000    0.19500
88440.0000   -0.17240
88480.0000    0.10019
88520.0000    0.37718
88560.0000    0.15502
88600.0000    0.39123
88640.0000    0.50555
88680.0000    0.64082
88720.0000    0.55571
88760.0000    0.62071
88800.0000    0.51794
88840.0000    0.53739
88880.0000    0.23310
88920.0000    0.39735
88960.0000    0.60492
89000.0000    0.59150
89040.0000    0.36027
89080.0000    0.48885
89120.0000    0.53800
89160.0000    0.56984
89200.0000    0.66587
89240.0000    0.26870
89280.0000    0.40720
89320.0000    0.33484
89360.0000    0.52007
89400.0000    0.35589
89440.0000    0.11712
89480.0000    0.32950
89520.0000    0.57849
89560.0000    0.36312
89600.0000    0.38192
89640.0000    0.51363
89680.0000    0.45945
89720.0000    0.25167
89760.0000    0.19548
89800.0000    0.31681
89840.0000    0.40515
89880.0000    0.32264
89920.0000    0.33987
89960.0000    0.21991
90000.0000    0.28499
90040.0000    0.42769
90080.0000    0.27115
90120.0000    0.45040
90160.0000    0.34002
90200.0000    0.19053
90240.0000    0.21631
90280.0000    0.20974
90320.0000    0.28483
90360.0000    0.24495
90400.0000    0.34210
90440.0000    0.23482
90480.0000    0.09668
90520.0000    0.18577
90560.0000    0.40277
90600.0000    0.19157
90640.0000    0.30535
90680.0000    0.08651
90720.0000    0.34479
90760.0000    0.57820
90800.0000    0.26432
90840.0000   -0.16135
90880.0000    0.07485
90920.0000    0.06382
90960.0000    0.04416
91000.0000   -0.07292
91040.0000   -0.16425
91080.0000   -0.52483
91120.0000   -0.03685
91160.0000   -0.28193
91200.0000   -0.21035
91240.0000   -0.23315
91280.0000    0.06345
91320.0000    0.01027
91360.0000    0.20422
91400.0000   -0.02621
91440.0000   -0.10687
91480.0000    0.08576
91520.0000   -0.19839
91560.0000   -0.30998
91600.0000    0.11192
91640.0000    0.01171
91680.0000    0.10025
91720.0000   -0.14713
91760.0000    0.02315
91800.0000   -0.15832
91840.0000   -0.08110
91880.0000   -0.01708
91920.0000   -0.25491
91960.0000   -0.35976
92000.0000    0.03071
92040.0000   -0.25384
92080.0000   -0.25956
92120.0000   -0.20698
92160.0000    0.12409
92200.0000    0.07523
92240.0000    0.17760
92280.0000   -0.09296
92320.0000    0.09938
92360.0000   -0.11091
92400.0000   -0.01852
92440.0000    0.19221
92480.0000   -0.08005
92520.0000   -0.17317
92560.0000   -0.15052
92600.0000   -0.12921
92640.0000    0.06766
92680.0000   -0.13471
92720.0000   -0.11610
92760.0000   -0.14977
92800.0000   -0.02328
92840.0000   -0.13909
92880.0000   -0.31410
92920.0000   -0.40582
92960.0000   -0.22483
93000.0000   -0.39626
93040.0000   -0.44259
93080.0000   -0.05553
93120.0000   -0.08294
93160.0000   -0.04145
93200.0000   -0.01281
93240.0000   -0.04753
93280.0000   -0.14469
93320.0000   -0.02785
93360.0000    0.00095
93400.0000   -0.32141
93440.0000   -0.45608
93480.0000    0.09234
93520.0000   -0.00114
93560.0000   -0.06731
93600.0000    0.03003
93640.0000   -0.19333
93680.0000   -0.09603
93720.0000   -0.12947
93760.0000    0.02147
93800.0000   -0.04760
93840.0000    0.08848
93880.0000    0.01349
93920.0000   -0.36992
93960.0000   -0.01134
94000.0000   -0.05635
94040.0000    0.16911
94080.0000   -0.25530
94120.0000   -0.03515
94160.0000    0.11899
94200.0000   -0.25342
94240.0000    0.03206
94280.0000   -0.28597
94320.0000   -0.32069
94360.0000   -0.20974
94400.0000   -0.18183
94440.0000   -0.31461
94480.0000   -0.23981
94520.0000   -0.17336
94560.0000   -0.21664
94600.0000   -0.09077
94640.0000   -0.09087
94680.0000   -0.23083
94720.0000   -0.32745
94760.0000   -0.14198
94800.0000   -0.52770
94840.0000   -0.11470
94880.0000   -0.47946
94920.0000   -0.28080
94960.0000   -0.30656
95000.0000   -0.22423
95040.0000   -0.30258
95080.0000   -0.17494
95120.0000   -0.44472
95160.0000   -0.41483
95200.0000   -0.29236
95240.0000   -0.33059
95280.0000   -0.10684
95320.0000   -0.20535
95360.0000   -0.07685
95400.0000   -0.17192
95440.0000   -0.18437
95480.0000   -0.59826
95520.0000   -0.38113
95560.0000   -0.19500
95600.0000   -0.05423
95640.0000   -0.37180
95680.0000   -0.10601
95720.0000   -0.29639
95760.0000   -0.22738
95800.0000   -0.29714
95840.0000   -0.49109
95880.0000   -0.11797
95920.0000   -0.08973
95960.0000   -0.22289
96000.0000   -0.25822
96040.0000   -0.22422
96080.0000   -0.05035
96120.0000   -0.21061
96160.0000   -0.20268
96200.0000   -0.10582
96240.0000   -0.03498
96280.0000   -0.28131
96320.0000   -0.15744
96360.0000   -0.21444
96400.0000   -0.21310
96440.0000   -0.04176
96480.0000   -0.09397
96520.0000   -0.42395
96560.0000   -0.26188
96600.0000   -0.25057
96640.0000   -0.15468
96680.0000   -0.16379
96720.0000   -0.20174
96760.0000   -0.26793
96800.0000   -0.31633
96840.0000   -0.25265
96880.0000   -0.25332
96920.0000   -0.06071
96960.0000   -0.23780
97000.0000   -0.31828
97040.0000   -0.13681
97080.0000   -0.22635
97120.0000   -0.30833
97160.0000    0.05816
97200.0000   -0.20833
97240.0000   -0.23103
97280.0000   -0.08088
97320.0000   -0.16514
97360.0000   -0.20697
97400.0000   -0.27294
97440.0000   -0.34297
97480.0000   -0.61777
97520.0000   -0.43091
97560.0000   -0.22781
97600.0000   -0.38408
97640.0000   -0.28254
97680.0000   -0.24988
97720.0000   -0.10899
97760.0000   -0.51929
97800.0000   -0.34893
97840.0000   -0.56282
97880.0000   -0.08924
97920.0000   -0.07858
97960.0000   -0.47816
98000.0000   -0.31245
98040.0000   -0.09177
98080.0000   -0.17350
98120.0000   -0.33327
98160.0000   -0.08270
98200.0000   -0.12602
98240.0000   -0.07145
98280.0000   -0.22634
98320.0000   -0.13248
98360.0000   -0.28738
98400.0000   -0.25109
98440.0000   -0.30485
98480.0000    0.03307
98520.0000   -0.32610
98560.0000   -0.35288
98600.0000   -0.55075
98640.0000   -0.17035
98680.0000    0.32413
98720.0000    0.26407
98760.0000    0.19078
98800.0000   -0.25887
98840.0000   -0.15571
98880.0000   -0.40633
98920.0000   -0.27096
98960.0000   -0.32632
99000.0000   -0.26994
99040.0000   -0.31449
99080.0000   -0.22365
99120.0000   -0.27730
99160.0000   -0.35192
99200.0000   -0.14054
99240.0000   -0.05773
99280.0000   -0.26738
99320.0000   -0.06950
99360.0000   -0.25486
99400.0000   -0.13892
99440.0000   -0.28802
99480.0000   -0.25464
99520.0000   -0.20417
99560.0000   -0.05757
99600.0000   -0.25562
99640.0000   -0.07375
99680.0000   -0.18716
99720.0000   -0.02693
99760.0000   -0.23905
99800.0000   -0.27651
99840.0000    0.00559
99880.0000    0.54846
99920.0000    0.19665
99960.0000    0.63759
100000.0000    0.69561
100040.0000    0.65516
100080.0000    0.73753
100120.0000    0.74086
100160.0000    0.63704
100200.0000    0.69132
100240.0000    0.56918
100280.0000    0.71644
100320.0000    0.80789
100360.0000    0.40671
100400.0000    0.48669
100440.0000    0.25191
100480.0000    0.29774
100520.0000    0.44222
100560.0000    0.27671
100600.0000    0.24044
100640.0000    0.27262
100680.0000    0.41624
100720.0000    0.34003
100760.0000    0.22981
100800.0000    0.23370
100840.0000    0.28455
100880.0000    0.28059
100920.0000    0.26700
100960.0000   -0.02406
101000.0000    0.22468
101040.0000    0.31235
101080.0000   -0.06352
101120.0000    0.19787
101160.0000    0.13899
101200.0000    0.13178
101240.0000    0.03885
101280.0000    0.14767
101320.0000    0.27929
101360.0000    0.32488
101400.0000    0.20084
101440.0000    0.31974
101480.0000    0.31260
101520.0000    0.09920
101560.0000    0.12844
101600.0000    0.29630
101640.0000    0.24240
101680.0000    0.34596
101720.0000    0.14817
101760.0000    0.41596
101800.0000    0.35887
101840.0000    0.26850
101880.0000    0.24255
101920.0000    0.29209
101960.0000   -0.09629
102000.0000    0.22036
102040.0000    0.46782
102080.0000    0.25744
102120.0000    0.04355
102160.0000    0.01474
102200.0000    0.30169
102240.0000    0.36799
102280.0000    0.44003
102320.0000    0.09055
102360.0000    0.14291
102400.0000    0.13230
102440.0000    0.20496
102480.0000    0.15345
102520.0000    0.56399
102560.0000    0.39585
102600.0000    0.30179
102640.0000    0.19900
102680.0000    0.26713
102720.0000    0.15012
102760.0000    0.36079
102800.0000    0.40391
102840.0000    0.12859
102880.0000    0.04238
102920.0000    0.40820
102960.0000    0.43665
103000.0000    0.22156
103040.0000    0.28627
103080.0000    0.28197
103120.0000    0.16499
103160.0000    0.23307
103200.0000    0.54832
103240.0000    0.37846
103280.0000    0.37335
103320.0000    0.41247
103360.0000    0.44643
103400.0000    0.42739
103440.0000    0.40151
103480.0000    0.31912
103520.0000    0.14752
103560.0000    0.27747
103600.0000    0.37022
103640.0000    0.18300
103680.0000    0.09951
103720.0000    0.24280
103760.0000    0.30341
103800.0000    0.21714
103840.0000    0.26688
103880.0000    0.13433
103920.0000    0.12468
103960.0000    0.09647
104000.0000    0.15993
104040.0000    0.17372
104080.0000    0.29291
104120.0000    0.23791
104160.0000    0.05307
104200.0000    0.49517
104240.0000    0.29130
104280.0000    0.21352
104320.0000    0.29583
104360.0000    0.23614
104400.0000    0.11274
104440.0000    0.50392
104480.0000    0.39018
104520.0000    0.47194
104560.0000    0.43407
104600.0000    0.27108
104640.0000    0.10296
104680.0000    0.07035
104720.0000    0.22954
104760.0000    0.35744
104800.0000    0.45053
104840.0000    0.26774
104880.0000    0.17620
104920.0000    0.31694
104960.0000    0.24509
105000.0000    0.26392
105040.0000    0.30121
105080.0000    0.22086
105120.0000    0.28360
105160.0000    0.37474
105200.0000    0.45327
105240.0000    0.27194
105280.0000    0.14612
105320.0000    0.39828
105360.0000    0.20520
105400.0000    0.27147
105440.0000    0.41464
105480.0000   -0.17316
105520.0000    0.02361
105560.0000   -0.02474
105600.0000   -0.23119
105640.0000   -0.10385
105680.0000   -0.04054
105720.0000   -0.17558
105760.0000   -0.14575
105800.0000   -0.24060
105840.0000   -0.27368
105880.0000   -0.28222
105920.0000   -0.00655
105960.0000   -0.34659
106000.0000   -0.21634
106040.0000   -0.35954
106080.0000   -0.03319
106120.0000   -0.21584
106160.0000   -0.43381
106200.0000   -0.24495
106240.0000   -0.24308
106280.0000   -0.18678
106320.0000   -0.23543
106360.0000   -0.18222
106400.0000   -0.20124
106440.0000   -0.17984
106480.0000   -0.30117
106520.0000   -0.15811
106560.0000   -0.12755
106600.0000    0.12121
106640.0000    0.11856
106680.0000    0.12828
106720.0000    0.28979
106760.0000    0.09863
106800.0000    0.00935
106840.0000    0.10035
106880.0000   -0.00433
106920.0000   -0.04367
106960.0000   -0.10154
107000.0000   -0.20594
107040.0000   -0.25206
107080.0000   -0.31082
107120.0000   -0.16882
107160.0000   -0.22914
107200.0000   -0.17681
107240.0000   -0.36867
107280.0000   -0.45414
107320.0000   -0.12948
107360.0000   -0.15831
107400.0000   -0.11508
107440.0000   -0.18721
107480.0000   -0.10756
107520.0000   -0.21608
107560.0000   -0.33974
107600.0000   -0.17996
107640.0000   -0.26585
107680.0000   -0.13776
107720.0000   -0.33514
107760.0000   -0.12486
107800.0000   -0.21929
107840.0000   -0.19938
107880.0000   -0.15235
107920.0000   -0.48325
107960.0000   -0.38410
108000.0000   -0.28147
108040.0000   -0.09227
108080.0000    0.15394
108120.0000    0.24061
108160.0000    0.18309
108200.0000    0.44166
108240.0000    0.51656
108280.0000    0.55076
108320.0000    0.40493
108360.0000    0.42936
108400.0000    0.36820
108440.0000    0.51437
108480.0000    0.43127
108520.0000    0.41518
108560.0000    0.39315
108600.0000    0.43941
108640.0000    0.41712
108680.0000    0.45102
108720.0000    0.54239
108760.0000    0.42525
108800.0000    0.38229
108840.0000    0.52195
108880.0000    0.51141
108920.0000    0.54616
108960.0000    0.29021
109000.0000    0.49092
109040.0000    0.37014
109080.0000    0.30483
109120.0000    0.32565
109160.0000    0.33287
109200.0000    0.41083
109240.0000    0.26727
109280.0000    0.46791
109320.0000    0.27346
109360.0000    0.24527
109400.0000    0.12781
109440.0000    0.49230
109480.0000    0.13719
109520.0000    0.27419
109560.0000    0.29173
109600.0000    0.30390
109640.0000    0.13992
109680.0000    0.47744
109720.0000    0.51761
109760.0000    0.45286
109800.0000    0.44260
109840.0000    0.40466
109880.0000    0.51027
109920.0000    0.30722
109960.0000    0.25933
110000.0000    0.36070
110040.0000    0.46668
110080.0000    0.40838
110120.0000    0.34189
110160.0000    0.52492
110200.0000    0.35773
110240.0000    0.57617
110280.0000    0.46875
110320.0000    0.13637
110360.0000    0.58786
110400.0000    0.37049
110440.0000    0.38915
110480.0000    0.46344
110520.0000    0.28412
110560.0000    0.32923
110600.0000    0.11653
110640.0000    0.44638
110680.0000    0.32043
110720.0000    0.24470
110760.0000    0.29980
110800.0000    0.18438
110840.0000    0.36580
110880.0000    0.03181
110920.0000    0.44399
110960.0000    0.44338
111000.0000    0.44297
111040.0000    0.23812
111080.0000    0.22143
111120.0000    0.29687
111160.0000    0.23598
111200.0000    0.22521
111240.0000    0.46013
111280.0000    0.17081
111320.0000    0.54515
111360.0000    0.50107
111400.0000    0.48096
111440.0000    0.35105
111480.0000    0.26270
111520.0000    0.41007
111560.0000    0.30747
111600.0000    0.26467
111640.0000    0.27340
111680.0000    0.44594
111720.0000    0.20409
111760.0000    0.28974
111800.0000    0.39115
111840.0000    0.41839
111880.0000    0.30242
111920.0000   -0.16321
111960.0000   -0.18492
112000.0000   -0.37550
112040.0000   -0.51971
112080.0000   -0.16943
112120.0000   -0.40222
112160.0000    0.02699
112200.0000   -0.36666
112240.0000   -0.08787
112280.0000    0.00283
112320.0000    0.03635
112360.0000    0.27586
112400.0000    0.23791
112440.0000    0.26326
112480.0000    0.36243
112520.0000    0.46120
112560.0000    0.31948
112600.0000    0.33631
112640.0000    0.32260
112680.0000    0.22980
112720.0000    0.19491
112760.0000    0.15112
112800.0000    0.42210
112840.0000    0.20120
112880.0000    0.17376
112920.0000    0.23800
112960.0000    0.26644
113000.0000    0.35064
113040.0000    0.31079
113080.0000    0.51282
113120.0000    0.17451
113160.0000    0.39000
113200.0000    0.05056
113240.0000    0.13345
113280.0000   -0.45706
113320.0000   -0.27683
113360.0000   -0.55117
113400.0000   -0.21100
113440.0000   -0.80764
113480.0000   -0.47314
113520.0000   -0.42112
113560.0000   -0.66925
113600.0000   -0.55440
113640.0000   -0.43446
113680.0000   -0.40724
113720.0000   -0.18986
113760.0000   -0.27379
113800.0000   -0.24081
113840.0000   -0.15280
113880.0000   -0.20250
113920.0000   -0.45201
113960.0000   -0.32120
114000.0000   -0.27318
114040.0000   -0.27422
114080.0000   -0.29537
114120.0000   -0.28681
114160.0000   -0.22546
114200.0000   -0.32498
114240.0000   -0.24854
114280.0000   -0.34152
114320.0000   -0.50785
114360.0000   -0.17326
114400.0000   -0.48615
114440.0000   -0.38873
114480.0000   -0.12404
114520.0000   -0.42965
114560.0000   -0.17563
114600.0000   -0.17299
114640.0000    0.04149
114680.0000   -0.06111
114720.0000   -0.27819
114760.0000   -0.00973
114800.0000   -0.00153
114840.0000    0.02703
114880.0000   -0.17387
114920.0000   -0.53862
114960.0000   -0.16885
115000.0000   -0.45740
115040.0000   -0.20000
115080.0000   -0.15589
115120.0000   -0.46684
115160.0000   -0.39342
115200.0000   -0.14980
115240.0000   -0.44991
115280.0000   -0.15106
115320.0000   -0.24404
115360.0000   -0.30404
115400.0000   -0.10857
115440.0000    0.01520
115480.0000   -0.23593
115520.0000   -0.22696
115560.0000   -0.12930
115600.0000   -0.17449
115640.0000   -0.11537
115680.0000   -0.20148
115720.0000    0.30368
115760.0000    0.07879
115800.0000    0.00108
115840.0000   -0.36704
115880.0000   -0.21778
115920.0000    0.19682
115960.0000   -0.00802
116000.0000    0.14055
116040.0000    0.31149
116080.0000    0.12578
116120.0000    0.23030
116160.0000    0.35629
116200.0000    0.26212
116240.0000    0.27763
116280.0000    0.24828
116320.0000    0.00576
116360.0000   -0.18497
116400.0000   -0.12519
116440.0000    0.13940
116480.0000    0.32927
116520.0000    0.15401
116560.0000   -0.02311
116600.0000    0.30377
116640.0000    0.18897
116680.0000    0.38386
116720.0000    0.34240
116760.0000    0.15590
116800.0000    0.30019
116840.0000    0.29412
116880.0000    0.35849
116920.0000    0.22231
116960.0000    0.52315
117000.0000    0.39300
117040.0000    0.33599
117080.0000    0.07305
117120.0000    0.25445
117160.0000    0.16043
117200.0000    0.17962
117240.0000    0.14092
117280.0000    0.22825
117320.0000    0.19126
117360.0000    0.19180
117400.0000    0.17221
117440.0000    0.15433
117480.0000    0.27005
117520.0000    0.28426
117560.0000    0.15707
117600.0000    0.13499
117640.0000    0.07774
117680.0000    0.10329
117720.0000    0.21721
117760.0000    0.25448
117800.0000    0.15114
117840.0000    0.53623
117880.0000    0.59514
117920.0000    0.32206
117960.0000    0.48176
118000.0000    0.26251
118040.0000    0.15852
118080.0000    0.17713
118120.0000    0.28350
118160.0000    0.08491
118200.0000    0.19015
118240.0000    0.34726
118280.0000    0.34872
118320.0000   -0.00308
118360.0000    0.15557
118400.0000    0.08892
118440.0000    0.19735
118480.0000    0.19095
118520.0000    0.32245
118560.0000    0.15896
118600.0000    0.05535
118640.0000    0.15267
118680.0000    0.22393
118720.0000    0.26627
118760.0000    0.27248
118800.0000    0.05016
118840.0000    0.28901
118880.0000    0.56312
118920.0000    0.23636
118960.0000    0.33094
119000.0000    0.28482
119040.0000    0.10773
119080.0000    0.46886
119120.0000    0.35904
119160.0000    0.46813
119200.0000    0.25414
119240.0000    0.53595
119280.0000    0.28400
119320.0000    0.37203
119360.0000    0.32138
119400.0000    0.16254
119440.0000    0.14855
119480.0000    0.25754
119520.0000    0.20430
119560.0000    0.29330
119600.0000    0.31874
119640.0000    0.29955
119680.0000    0.12426
119720.0000    0.18548
119760.0000    0.25375
119800.0000    0.39711
119840.0000    0.39074
119880.0000    0.13066
119920.0000    0.34531
119960.0000    0.23424
120000.0000    0.46303
120040.0000    0.48439
120080.0000    0.30866
120120.0000    0.09636
120160.0000    0.05580
120200.0000    0.24240
120240.0000    0.35671
120280.0000   -0.04020
120320.0000    0.22961
120360.0000    0.18926
120400.0000    0.26752
120440.0000    0.29880
120480.0000    0.11645
120520.0000    0.32244
120560.0000    0.24876
120600.0000    0.55939
120640.0000    0.39356
120680.0000    0.31927
120720.0000    0.36573
120760.0000    0.55979
120800.0000    0.36810
120840.0000    0.42019
120880.0000    0.09010
120920.0000   -0.00509
120960.0000    0.26073
121000.0000    0.29135
121040.0000    0.34929
121080.0000   -0.08819
121120.0000    0.41783
121160.0000    0.49560
121200.0000    0.44255
121240.0000    0.30448
121280.0000   -0.06395
121320.0000    0.19747
121360.0000    0.44237
121400.0000    0.15076
121440.0000    0.37850
121480.0000    0.06138
121520.0000    0.57686
121560.0000    0.30726
121600.0000    0.28061
121640.0000   -0.10862
121680.0000    0.08722
121720.0000    0.32857
121760.0000    0.09004
121800.0000    0.24400
121840.0000    0.41216
121880.0000    0.28259
121920.0000    0.20249
121960.0000    0.23295
122000.0000    0.29413
122040.0000    0.30412
122080.0000    0.21286
122120.0000    0.41236
122160.0000    0.36364
122200.0000    0.33392
122240.0000    0.37853
122280.0000    0.33348
122320.0000    0.30608
122360.0000    0.46468
122400.0000    0.35308
122440.0000    0.27634
122480.0000    0.40611
122520.0000    0.20404
122560.0000    0.72043
122600.0000    0.31094
122640.0000    0.53744
122680.0000    0.68510
122720.0000    0.64555
122760.0000    0.36699
122800.0000    0.00999
122840.0000    0.00488
122880.0000   -0.32674
122920.0000   -0.06616
122960.0000   -0.19196
123000.0000   -0.85310
123040.0000   -0.19705
123080.0000   -0.34577
123120.0000   -0.40836
123160.0000   -0.27579
123200.0000   -0.31062
123240.0000   -0.18198
123280.0000   -0.87552
123320.0000   -0.81284
123360.0000   -0.53028
123400.0000   -0.36203
123440.0000   -0.49574
123480.0000   -0.85894
123520.0000   -0.61287
123560.0000   -0.55715
123600.0000   -0.59058
123640.0000   -0.09866
123680.0000   -0.11181
123720.0000   -0.08625
123760.0000   -0.26122
123800.0000   -0.33485
123840.0000   -0.02383
123880.0000   -0.15238
123920.0000   -0.11457
123960.0000   -0.00014
124000.0000   -0.24375
124040.0000   -0.34454
124080.0000   -0.20099
124120.0000   -0.02232
124160.0000   -0.09718
124200.0000   -0.07637
124240.0000   -0.19478
124280.0000   -0.01849
124320.0000   -0.22650
124360.0000   -0.09380
124400.0000    0.10231
124440.0000    0.26437
124480.0000    0.33527
124520.0000    0.51489
124560.0000    0.28780
124600.0000    0.05057
124640.0000    0.38010
124680.0000    0.19479
124720.0000   -0.03822
124760.0000    0.28540
124800.0000    0.26876
124840.0000    0.16076
124880.0000    0.22257
124920.0000    0.44249
124960.0000    0.32230
125000.0000    0.35998
125040.0000    0.43784
125080.0000    0.34970
125120.0000    0.45866
125160.0000    0.53229
125200.0000    0.55194
125240.0000    0.63926
125280.0000    0.53150
125320.0000    0.21252
125360.0000    0.41149
125400.0000    0.33968
125440.0000    0.34504
125480.0000    0.37871
125520.0000    0.43341
125560.0000    0.61768
125600.0000    0.46060
125640.0000    0.41930
125680.0000    0.44886
125720.0000    0.41163
125760.0000    0.28458
125800.0000    0.33998
125840.0000    0.40914
125880.0000    0.10773
125920.0000    0.16517
125960.0000    0.27020
126000.0000    0.71689
126040.0000    0.21828
126080.0000    0.49850
126120.0000    0.33343
126160.0000    0.43602
126200.0000    0.29748
126240.0000    0.28282
126280.0000    0.34444
126320.0000    0.28849
126360.0000    0.41546
126400.0000    0.56555
126440.0000    0.40070
126480.0000    0.37425
126520.0000    0.41864
126560.0000    0.39665
126600.0000    0.39920
126640.0000    0.40894
126680.0000    0.48000
126720.0000    0.31666
126760.0000    0.08298
126800.0000   -0.41905
126840.0000   -0.31822
126880.0000    0.06996
126920.0000   -0.21554
126960.0000   -0.18121
127000.0000    0.31314
127040.0000    0.22853
127080.0000    0.17562
127120.0000   -0.12565
127160.0000   -0.04112
127200.0000    0.05176
127240.0000   -0.10608
127280.0000   -0.24618
127320.0000   -0.16553
127360.0000   -0.36165
127400.0000   -0.06979
127440.0000    0.17596
127480.0000    0.17728
127520.0000   -0.22027
127560.0000   -0.15815
127600.0000   -0.07989
127640.0000    0.08696
127680.0000    0.03917
127720.0000   -0.12979
127760.0000    0.08398
127800.0000   -0.13147
127840.0000    0.00231
127880.0000    0.32017
127920.0000    0.62835
127960.0000    0.42472
128000.0000    0.66507
128040.0000    0.66546
128080.0000    0.74924
128120.0000    0.74229
128160.0000    0.60743
128200.0000    0.82294
128240.0000    0.63807
128280.0000    0.64058
128320.0000    0.53850
128360.0000    0.67814
128400.0000    0.59245
128440.0000    0.53833
128480.0000    0.34712
128520.0000    0.59189
128560.0000    0.49749
128600.0000    0.05324
128640.0000    0.25088
128680.0000    0.59999
128720.0000    0.33570
128760.0000    0.30886
128800.0000    0.09428
128840.0000    0.26467
128880.0000    0.21117
128920.0000    0.38126
128960.0000    0.27343
129000.0000    0.36882
129040.0000    0.33550
129080.0000    0.29836
129120.0000    0.04697
129160.0000    0.25127
129200.0000    0.34678
129240.0000    0.33630
129280.0000    0.28198
129320.0000    0.37634
129360.0000    0.21773
129400.0000    0.55441
129440.0000    0.32081
129480.0000    0.34854
129520.0000    0.29019
129560.0000    0.24619
129600.0000    0.48200
129640.0000    0.12608
129680.0000    0.30598
129720.0000    0.38178
129760.0000    0.16147
129800.0000    0.18675
129840.0000    0.30903
129880.0000    0.45101
129920.0000    0.41522
129960.0000    0.31392
130000.0000    0.57049
130040.0000    0.33351
130080.0000    0.17386
130120.0000    0.44162
130160.0000    0.49859
130200.0000    0.53816
130240.0000    0.52719
130280.0000    0.35756
130320.0000    0.05042
130360.0000    0.11820
130400.0000    0.36414
130440.0000    0.41979
130480.0000    0.30275
130520.0000    0.12539
130560.0000    0.26995
130600.0000    0.41680
130640.0000    0.58989
130680.0000    0.15825
130720.0000    0.30493
130760.0000    0.28042
130800.0000    0.58840
130840.0000    0.27044
130880.0000    0.60050
130920.0000    0.35383
130960.0000    0.43372
131000.0000    0.36836
131040.0000    0.44815
131080.0000    0.41460
131120.0000    0.32325
131160.0000    0.23881
131200.0000    0.19232
131240.0000    0.21078
131280.0000    0.35999
131320.0000    0.19995
131360.0000    0.35705
131400.0000    0.11263
131440.0000   -0.07616
131480.0000   -0.14881
131520.0000   -0.08001
131560.0000    0.10032
131600.0000    0.10917
131640.0000    0.12623
131680.0000    0.04750
131720.0000    0.12669
131760.0000   -0.21366
131800.0000    0.19175
131840.0000   -0.11171
131880.0000   -0.10379
131920.0000   -0.07335
131960.0000   -0.09923
132000.0000    0.14225
132040.0000    0.24443
132080.0000    0.00605
132120.0000    0.20849
132160.0000    0.11892
132200.0000    0.27666
132240.0000    0.20218
132280.0000    0.23249
132320.0000   -0.40693
132360.0000    0.10736
132400.0000   -0.39617
132440.0000    0.07609
132480.0000   -0.02333
132520.0000   -0.05611
132560.0000    0.36161
132600.0000    0.34562
132640.0000   -0.12061
132680.0000    0.14085
132720.0000    0.17828
132760.0000    0.02674
132800.0000    0.40538
132840.0000    0.32434
132880.0000    0.35312
132920.0000    0.18936
132960.0000    0.26684
133000.0000    0.25279
133040.0000    0.32079
133080.0000    0.24658
133120.0000    0.11878
133160.0000    0.07563
133200.0000    0.28828
133240.0000    0.22919
133280.0000    0.14725
133320.0000    0.34386
133360.0000    0.20289
133400.0000   -0.04369
133440.0000    0.26826
133480.0000    0.20357
133520.0000    0.13116
133560.0000    0.08169
133600.0000    0.36378
133640.0000    0.10224
133680.0000    0.24095
133720.0000    0.28965
133760.0000    0.30827
133800.0000    0.18598
133840.0000    0.12944
133880.0000    0.27779
133920.0000    0.19045
133960.0000    0.23717
134000.0000    0.53540
134040.0000    0.51776
134080.0000    0.35613
134120.0000    0.25728
134160.0000    0.05712
134200.0000    0.30552
134240.0000    0.24905
134280.0000    0.14841
134320.0000    0.29937
134360.0000    0.42663
134400.0000    0.35525
134440.0000    0.06129
134480.0000    0.30713
134520.0000    0.56989
134560.0000    0.00884
134600.0000    0.23278
134640.0000    0.38651
134680.0000    0.26376
134720.0000    0.31202
134760.0000    0.43827
134800.0000    0.02904
134840.0000    0.10815
134880.0000    0.38401
134920.0000    0.46790
134960.0000    0.19821
135000.0000    0.35073
135040.0000    0.35717
135080.0000    0.30181
135120.0000    0.17435
135160.0000   -0.00171
135200.0000    0.36169
135240.0000    0.27788
135280.0000    0.26572
135320.0000   -0.26451
135360.0000    0.14614
135400.0000    0.39049
135440.0000    0.30878
135480.0000    0.02092
135520.0000    0.01760
135560.0000    0.24227
135600.0000    0.32173
135640.0000    0.18620
135680.0000    0.19432
135720.0000    0.34249
135760.0000    0.14264
135800.0000    0.28922
135840.0000    0.17020
135880.0000    0.36833
135920.0000    0.31871
135960.0000    0.19204
136000.0000    0.37278
136040.0000    0.31979
136080.0000    0.40716
136120.0000    0.33691
136160.0000    0.12947
136200.0000    0.26221
136240.0000    0.34368
136280.0000    0.33125
136320.0000    0.06464
136360.0000    0.23580
136400.0000    0.37642
136440.0000    0.23878
136480.0000    0.31011
136520.0000    0.46406
136560.0000    0.39420
136600.0000    0.35985
136640.0000    0.11831
136680.0000    0.24740
136720.0000   -0.00197
136760.0000    0.36712
136800.0000    0.36702
136840.0000    0.34665
136880.0000    0.31056
136920.0000    0.27300
136960.0000    0.23754
137000.0000    0.12147
137040.0000    0.43626
137080.0000    0.13505
137120.0000    0.65503
137160.0000    0.26613
137200.0000    0.23055
137240.0000    0.23263
137280.0000    0.23761
137320.0000    0.19368
137360.0000    0.29587
137400.0000    0.24901
137440.0000    0.42202
137480.0000    0.37157
137520.0000    0.22020
137560.0000    0.21474
137600.0000    0.37322
137640.0000    0.32018
137680.0000   -0.02433
137720.0000    0.33814
137760.0000    0.25358
137800.0000    0.32151
137840.0000    0.30501
137880.0000    0.08720
137920.0000    0.04112
137960.0000   -0.01224
138000.0000    0.27106
138040.0000    0.49332
138080.0000    0.15494
138120.0000    0.30517
138160.0000    0.38690
138200.0000    0.20661
138240.0000    0.17448
138280.0000    0.39897
138320.0000    0.29945
138360.0000    0.25506
138400.0000    0.35987
138440.0000    0.44465
138480.0000    0.36922
138520.0000    0.34137
138560.0000    0.70467
138600.0000    0.28029
138640.0000    0.26113
138680.0000    0.39558
138720.0000    0.52334
138760.0000    0.41953
138800.0000    0.42670
138840.0000    0.15818
138880.0000    0.21162
138920.0000    0.52608
138960.0000    0.32111
139000.0000    0.20250
139040.0000    0.52987
139080.0000    0.31614
139120.0000    0.35030
139160.0000    0.29202
139200.0000    0.19134
139240.0000    0.29958
139280.0000    0.40809
139320.0000    0.30186
139360.0000    0.38489
139400.0000    0.17203
139440.0000    0.35844
139480.0000    0.54136
139520.0000    0.03112
139560.0000    0.22208
139600.0000    0.22549
139640.0000    0.03348
139680.0000    0.34406
139720.0000    0.46577
139760.0000    0.06555
139800.0000    0.39474
139840.0000    0.27175
139880.0000    0.44215
139920.0000    0.33547
139960.0000    0.29060
140000.0000    0.21877
140040.0000    0.19988
140080.0000    0.25258
140120.0000    0.18382
140160.0000    0.10269
140200.0000    0.38157
140240.0000    0.12065
140280.0000    0.38816
140320.0000    0.40454
140360.0000    0.19567
140400.0000    0.39300
140440.0000    0.13109
140480.0000    0.25990
140520.0000    0.14855
140560.0000    0.28724
140600.0000    0.43616
140640.0000    0.42297
140680.0000    0.11811
140720.0000    0.37970
140760.0000   -0.18571
140800.0000   -0.42180
140840.0000   -0.18482
140880.0000   -0.66158
140920.0000   -0.26108
140960.0000   -0.23222
141000.0000   -0.60880
141040.0000   -0.44309
141080.0000   -0.21148
141120.0000   -0.58263
141160.0000   -0.29983
141200.0000   -0.31928
141240.0000   -0.16006
141280.0000   -0.23847
141320.0000   -0.61690
141360.0000   -0.37921
141400.0000   -0.44410
141440.0000   -0.08106
141480.0000   -0.66671
141520.0000   -0.30530
141560.0000   -0.28087
141600.0000   -0.37699
141640.0000   -0.24067
141680.0000   -0.40165
141720.0000   -0.35174
141760.0000   -0.19912
141800.0000   -0.27873
141840.0000   -0.25415
141880.0000   -0.50895
141920.0000   -0.10553
141960.0000   -0.36898
142000.0000   -0.20829
142040.0000   -0.18111
142080.0000   -0.15850
142120.0000   -0.32207
142160.0000   -0.07838
142200.0000   -0.22147
142240.0000   -0.01741
142280.0000   -0.49936
142320.0000   -0.21032
142360.0000   -0.29376
142400.0000    0.06849
142440.0000   -0.03200
142480.0000   -0.14729
142520.0000   -0.30702
142560.0000   -0.33250
142600.0000   -0.54937
142640.0000   -0.64460
142680.0000   -0.25781
142720.0000   -0.05274
142760.0000   -0.28590
142800.0000   -0.19519
142840.0000    0.07305
142880.0000   -0.32274
142920.0000   -0.29067
142960.0000   -0.31741
143000.0000   -0.02764
143040.0000   -0.31562
143080.0000   -0.56276
143120.0000   -0.44134
143160.0000   -0.47907
143200.0000   -0.52267
143240.0000   -0.59552
143280.0000   -0.06619
143320.0000   -0.08095
143360.0000    0.13406
143400.0000    0.06216
143440.0000   -0.08614
143480.0000   -0.14847
143520.0000   -0.33039
143560.0000    0.01131
143600.0000   -0.04619
143640.0000   -0.18673
143680.0000   -0.18129
143720.0000   -0.27442
143760.0000   -0.14531
143800.0000   -0.12202
143840.0000   -0.12085
143880.0000   -0.07960
143920.0000    0.08269
143960.0000   -0.27527
144000.0000   -0.15527
144040.0000   -0.00335
144080.0000    0.03424
144120.0000   -0.08446
144160.0000   -0.16927
144200.0000   -0.29247
144240.0000   -0.11192
144280.0000   -0.29184
144320.0000   -0.35099
144360.0000   -0.28552
144400.0000   -0.51846
144440.0000   -0.49463
144480.0000   -0.59820
144520.0000   -0.93093
144560.0000   -0.25079
144600.0000   -0.45532
144640.0000   -0.49400
144680.0000   -0.31220
144720.0000   -0.46374
144760.0000   -0.56681
144800.0000   -0.29848
144840.0000   -0.39868
144880.0000   -0.46094
144920.0000   -0.55567
144960.0000   -0.46546
145000.0000   -0.31221
145040.0000   -0.32237
145080.0000   -0.54664
145120.0000   -0.37240
145160.0000   -0.34543
145200.0000   -0.35792
145240.0000   -0.68229
145280.0000   -0.35438
145320.0000   -0.40679
145360.0000   -0.42492
145400.0000   -0.45995
145440.0000   -0.32107
145480.0000   -0.02633
145520.0000   -0.29549
145560.0000   -0.29773
145600.0000   -0.34800
145640.0000   -0.16991
145680.0000   -0.36958
145720.0000   -0.20394
145760.0000   -0.25902
145800.0000   -0.05335
145840.0000   -0.05817
145880.0000   -0.21267
145920.0000   -0.24286
145960.0000   -0.05677
146000.0000   -0.47615
146040.0000   -0.23183
146080.0000   -0.08647
146120.0000   -0.28955
146160.0000   -0.01343
146200.0000   -0.13286
146240.0000   -0.14874
146280.0000   -0.25270
146320.0000   -0.43744
146360.0000   -0.37574
146400.0000   -0.29670
146440.0000   -0.38962
146480.0000   -0.45528
146520.0000   -0.36152
146560.0000   -0.43222
146600.0000   -0.10001
146640.0000   -0.57658
146680.0000   -0.47580
146720.0000   -0.26906
146760.0000   -0.30398
146800.0000   -0.41450
146840.0000   -0.12316
146880.0000   -0.18514
146920.0000   -0.26117
146960.0000   -0.20765
147000.0000   -0.14978
147040.0000   -0.18107
147080.0000   -0.21651
147120.0000   -0.67304
147160.0000   -0.42108
147200.0000   -0.47977
147240.0000   -0.40250
147280.0000   -0.32453
147320.0000   -0.23828
147360.0000   -0.29406
147400.0000   -0.20020
147440.0000   -0.21756
147480.0000   -0.19683
147520.0000   -0.38063
147560.0000    0.00689
147600.0000   -0.21174
147640.0000   -0.13449
147680.0000   -0.11193
147720.0000   -0.12022
147760.0000   -0.02499
147800.0000   -0.18922
147840.0000   -0.08146
147880.0000   -0.07773
147920.0000   -0.30620
147960.0000    0.01698
148000.0000   -0.15586
148040.0000   -0.56783
148080.0000   -0.13469
148120.0000   -0.28100
148160.0000   -0.41633
148200.0000   -0.42204
148240.0000   -0.00078
148280.0000    0.00549
148320.0000   -0.13088
148360.0000    0.02740
148400.0000   -0.19474
148440.0000   -0.01604
148480.0000   -0.00290
148520.0000   -0.04507
148560.0000   -0.22626
148600.0000   -0.43960
148640.0000   -0.47856
148680.0000   -0.51784
148720.0000   -0.44123
148760.0000   -0.31492
148800.0000   -0.49751
148840.0000   -0.35816
148880.0000   -0.34397
148920.0000   -0.30722
148960.0000   -0.32156
149000.0000   -0.35505
149040.0000    0.13470
149080.0000   -0.29780
149120.0000   -0.46038
149160.0000   -0.30777
149200.0000   -0.19081
149240.0000   -0.14074
149280.0000   -0.40181
149320.0000   -0.23098
149360.0000   -0.11535
149400.0000   -0.45644
149440.0000   -0.29485
149480.0000   -0.18272
149520.0000   -0.49429
149560.0000   -0.53573
149600.0000   -0.00172
149640.0000   -0.01513
149680.0000   -0.19520
149720.0000   -0.38542
149760.0000   -0.41416
149800.0000   -0.14300
149840.0000   -0.29771
149880.0000   -0.56074
149920.0000   -0.22369
149960.0000   -0.29319
150000.0000   -0.37498
150040.0000   -0.25093
150080.0000   -0.33913
150120.0000    0.01051
150160.0000   -0.11202
150200.0000   -0.14083
150240.0000   -0.13149
150280.0000   -0.35435
150320.0000   -0.41614
150360.0000   -0.13842
150400.0000   -0.02089
150440.0000   -0.26167
150480.0000   -0.28716
150520.0000   -0.26797
150560.0000   -0.02604
150600.0000    0.04597
150640.0000   -0.22916
150680.0000   -0.23076
150720.0000   -0.21353
150760.0000   -0.13859
150800.0000    0.00587
150840.0000   -0.12658
150880.0000   -0.26448
150920.0000   -0.22592
150960.0000   -0.13837
151000.0000   -0.23683
151040.0000   -0.47043
151080.0000   -0.54059
151120.0000   -0.10987
151160.0000   -0.16077
151200.0000   -0.13850
151240.0000    0.17633
151280.0000   -0.07111
151320.0000   -0.13634
151360.0000   -0.11498
151400.0000   -0.25510
151440.0000   -0.42668
151480.0000   -0.38601
151520.0000    0.03662
151560.0000   -0.22714
151600.0000    0.27516
151640.0000   -0.20843
151680.0000   -0.13653
151720.0000   -0.01111
151760.0000   -0.01078
151800.0000   -0.25560
151840.0000   -0.33491
151880.0000   -0.30933
151920.0000   -0.30062
151960.0000   -0.25775
152000.0000   -0.22869
152040.0000   -0.09234
152080.0000   -0.15738
152120.0000   -0.20414
152160.0000   -0.28560
152200.0000   -0.15370
152240.0000   -0.32522
152280.0000   -0.54629
152320.0000   -0.47094
152360.0000   -0.58449
152400.0000   -0.41136
152440.0000   -0.24887
152480.0000   -0.45105
152520.0000   -0.17284
152560.0000   -0.11769
152600.0000   -0.30000
152640.0000    0.06574
152680.0000    0.00498
152720.0000    0.17379
152760.0000   -0.23771
152800.0000   -0.17769
152840.0000   -0.30931
152880.0000   -0.44089
152920.0000   -0.42415
152960.0000   -0.25896
153000.0000   -0.50455
153040.0000   -0.52686
153080.0000   -0.65418
153120.0000   -0.56199
153160.0000   -0.41298
153200.0000   -0.52168
153240.0000   -0.44615
153280.0000   -0.35976
153320.0000   -0.20846
153360.0000   -0.29242
153400.0000   -0.28294
153440.0000   -0.18738
153480.0000   -0.39282
153520.0000   -0.16392
153560.0000   -0.37204
153600.0000   -0.25886
153640.0000   -0.20832
153680.0000   -0.10987
153720.0000   -0.25591
153760.0000   -0.34686
153800.0000   -0.43597
153840.0000   -0.44246
153880.0000   -0.27582
153920.0000    0.09584
153960.0000   -0.12767
154000.0000   -0.28544
154040.0000   -0.27295
154080.0000    0.09868
154120.0000   -0.22831
154160.0000   -0.07726
154200.0000   -0.12699
154240.0000    0.02717
154280.0000   -0.20174
154320.0000   -0.15980
154360.0000   -0.17632
154400.0000    0.12320
154440.0000   -0.17946
154480.0000   -0.25491
154520.0000   -0.17829
154560.0000   -0.45900
154600.0000   -0.19559
154640.0000   -0.09161
154680.0000    0.24106
154720.0000    0.02468
154760.0000   -0.23315
154800.0000   -0.18690
154840.0000   -0.05163
154880.0000    0.15268
154920.0000    0.22268
154960.0000   -0.20270
155000.0000    0.03172
155040.0000   -0.05215
155080.0000   -0.05048
155120.0000    0.12774
155160.0000   -0.20937
155200.0000   -0.43441
155240.0000   -0.12780
155280.0000    0.10203
155320.0000   -0.03642
155360.0000   -0.40553
155400.0000   -0.52183
155440.0000   -0.20980
155480.0000   -0.17115
155520.0000   -0.24740
155560.0000   -0.19834
155600.0000   -0.18176
155640.0000   -0.10031
155680.0000   -0.51842
155720.0000   -0.43930
155760.0000    0.12710
155800.0000   -0.20445
155840.0000   -0.20627
155880.0000    0.17654
155920.0000   -0.12250
155960.0000    0.08733
156000.0000   -0.25392
156040.0000   -0.43481
156080.0000   -0.39846
156120.0000   -0.44489
156160.0000   -0.13957
156200.0000   -0.24137
156240.0000   -0.39389
156280.0000   -0.37297
156320.0000   -0.22603
156360.0000   -0.52974
156400.0000   -0.13222
156440.0000   -0.05586
156480.0000   -0.33161
156520.0000   -0.66750
156560.0000   -0.58413
156600.0000   -0.39269
156640.0000   -0.44817
156680.0000   -0.55128
156720.0000   -0.19759
156760.0000   -0.07495
156800.0000   -0.02208
156840.0000   -0.40809
156880.0000   -0.06612
156920.0000   -0.16051
156960.0000   -0.00630
157000.0000   -0.12883
157040.0000   -0.05190
157080.0000   -0.04996
157120.0000    0.09861
157160.0000   -0.39107
157200.0000   -0.10679
157240.0000    0.26917
157280.0000    0.06698
157320.0000   -0.02905
157360.0000    0.00506
157400.0000   -0.44492
157440.0000    0.00472
157480.0000    0.03309
157520.0000    0.38342
157560.0000    0.46682
157600.0000    0.51603
157640.0000    0.38454
157680.0000    0.51552
157720.0000    0.38094
157760.0000    0.37811
157800.0000    0.41595
157840.0000    0.29468
157880.0000    0.44896
157920.0000    0.62452
157960.0000    0.59434
158000.0000    0.26385
158040.0000    0.26306
158080.0000    0.46243
158120.0000   -0.58047
158160.0000    0.12048
158200.0000   -0.40096
158240.0000   -0.09582
158280.0000   -0.41908
158320.0000   -0.05974
158360.0000   -0.37225
158400.0000   -0.21263
158440.0000   -0.33700
158480.0000   -0.23874
158520.0000   -0.33007
158560.0000    0.06732
158600.0000    0.17217
158640.0000    0.12320
158680.0000   -0.27217
158720.0000   -0.31704
158760.0000   -0.26622
158800.0000   -0.27685
158840.0000    0.03641
158880.0000   -0.13180
158920.0000    0.04718
158960.0000    0.00390
159000.0000    0.07582
159040.0000   -0.20013
159080.0000    0.20382
159120.0000   -0.01083
159160.0000   -0.25813
159200.0000   -0.22647
159240.0000    0.07722
159280.0000    0.10136
159320.0000    0.19215
159360.0000    0.23501
159400.0000    0.21768
159440.0000    0.14971
159480.0000    0.44524
159520.0000    0.26779
159560.0000    0.26745
159600.0000    0.30059
159640.0000    0.20881
159680.0000    0.26696
159720.0000    0.36944
159760.0000    0.25427
159800.0000    0.40799
159840.0000    0.59270
159880.0000    0.31113
159920.0000    0.52537
159960.0000    0.27307
160000.0000    0.15429
160040.0000    0.41214
160080.0000    0.19708
160120.0000    0.49763
160160.0000    0.39781
160200.0000    0.45659
160240.0000    0.56366
160280.0000    0.41154
160320.0000    0.25406
160360.0000    0.34966
160400.0000    0.58145
160440.0000    0.52508
160480.0000    0.36470
160520.0000    0.47115
160560.0000    0.35937
160600.0000    0.43663
160640.0000    0.32869
160680.0000    0.51315
160720.0000    0.65829
160760.0000    0.20072
160800.0000    0.58047
160840.0000    0.19504
160880.0000    0.49924
160920.0000    0.41195
160960.0000    0.22356
161000.0000    0.32604
161040.0000    0.30159
161080.0000    0.08288
161120.0000    0.17203
161160.0000    0.25012
161200.0000    0.11733
161240.0000    0.30006
161280.0000    0.09511
161320.0000    0.45302
161360.0000    0.53766
161400.0000    0.50423
161440.0000    0.25311
161480.0000    0.30287
161520.0000    0.24661
161560.0000    0.19519
161600.0000    0.26917
161640.0000    0.37909
161680.0000    0.23198
161720.0000    0.35569
161760.0000    0.37829
161800.0000    0.54390
161840.0000    0.29031
161880.0000    0.45513
161920.0000    0.65939
161960.0000    0.53067
162000.0000    0.32263
162040.0000    0.34816
162080.0000    0.21595
162120.0000    0.42906
162160.0000    0.31192
162200.0000    0.40037
162240.0000    0.23693
162280.0000    0.53830
162320.0000    0.27637
162360.0000    0.19357
162400.0000    0.35160
162440.0000    0.41363
162480.0000    0.36493
162520.0000    0.34389
162560.0000    0.40517
162600.0000    0.54449
162640.0000    0.42949
162680.0000    0.49003
162720.0000    0.63798
162760.0000    0.46450
162800.0000    0.50007
162840.0000    0.45095
162880.0000    0.40062
162920.0000    0.69416
162960.0000    0.46755
163000.0000    0.51506
163040.0000    0.70493
163080.0000    0.36569
163120.0000    0.69350
163160.0000    0.47537
163200.0000    0.38525
163240.0000    0.55045
163280.0000    0.61209
163320.0000    0.48821
163360.0000    0.53413
163400.0000    0.60302
163440.0000    0.47994
163480.0000    0.41402
163520.0000    0.36293
163560.0000    0.53189
163600.0000    0.23897
163640.0000    0.35957
163680.0000    0.36676
163720.0000    0.34645
163760.0000    0.48738
163800.0000    0.39478
163840.0000    0.31950
163880.0000    0.18059
163920.0000    0.26641
163960.0000    0.35029
164000.0000    0.45263
164040.0000    0.36597
164080.0000    0.26339
164120.0000    0.24415
164160.0000    0.49603
164200.0000    0.10043
164240.0000    0.03829
164280.0000    0.35265
164320.0000    0.18053
164360.0000    0.42444
164400.0000    0.30723
164440.0000    0.12468
164480.0000    0.41338
164520.0000    0.14410
164560.0000    0.05870
164600.0000    0.13719
164640.0000    0.33650
164680.0000    0.23283
164720.0000    0.28965
164760.0000    0.32952
164800.0000    0.52071
164840.0000    0.35317
164880.0000    0.34214
164920.0000    0.35171
164960.0000    0.22297
165000.0000    0.04476
165040.0000    0.33734
165080.0000    0.14441
165120.0000    0.29754
165160.0000    0.25658
165200.0000    0.19829
165240.0000    0.13830
165280.0000    0.41112
165320.0000    0.42877
165360.0000    0.12377
165400.0000    0.39238
165440.0000    0.27301
165480.0000    0.25320
165520.0000    0.20173
165560.0000    0.39391
165600.0000    0.53520
165640.0000    0.40249
165680.0000    0.16242
165720.0000    0.31984
165760.0000    0.13904
165800.0000    0.20596
165840.0000    0.14939
165880.0000    0.18764
165920.0000    0.10559
165960.0000    0.25292
166000.0000    0.18694
166040.0000    0.04299
166080.0000    0.16194
166120.0000   -0.00301
166160.0000    0.21853
166200.0000    0.06734
166240.0000    0.17485
166280.0000    0.23800
166320.0000    0.46178
166360.0000    0.39785
166400.0000    0.53461
166440.0000    0.61714
166480.0000    0.35037
166520.0000    0.46769
166560.0000    0.47973
166600.0000    0.51503
166640.0000    0.48476
166680.0000    0.44627
166720.0000    0.53996
166760.0000    0.52578
166800.0000    0.41103
166840.0000    0.20542
166880.0000    0.51996
166920.0000    0.23545
166960.0000    0.31093
167000.0000    0.47222
167040.0000    0.44334
167080.0000    0.26808
167120.0000    0.33598
167160.0000    0.30091
167200.0000    0.25434
167240.0000    0.03665
167280.0000    0.17063
167320.0000    0.24907
167360.0000    0.63016
167400.0000    0.43043
167440.0000    0.42885
167480.0000    0.29716
167520.0000    0.46298
167560.0000   -0.00247
167600.0000    0.02994
167640.0000    0.25490
167680.0000    0.25102
167720.0000    0.59669
167760.0000    0.52763
167800.0000    0.14927
167840.0000    0.58334
167880.0000    0.42304
167920.0000    0.45676
167960.0000    0.21725
168000.0000    0.12376
168040.0000    0.41809
168080.0000    0.22842
168120.0000    0.10931
168160.0000    0.19053
168200.0000    0.49467
168240.0000    0.29074
168280.0000    0.32396
168320.0000    0.52979
168360.0000    0.33700
168400.0000    0.32028
168440.0000    0.32090
168480.0000    0.51379
168520.0000    0.43002
168560.0000    0.59732
168600.0000    0.35915
168640.0000   -0.02136
168680.0000    0.20404
168720.0000    0.01063
168760.0000    0.35154
168800.0000    0.16005
168840.0000    0.15438
168880.0000   -0.15720
168920.0000    0.26998
168960.0000    0.26986
169000.0000    0.41313
169040.0000    0.37952
169080.0000    0.29091
169120.0000    0.23905
169160.0000    0.44285
169200.0000    0.32774
169240.0000    0.34205
169280.0000    0.40068
169320.0000    0.39266
169360.0000    0.31612
169400.0000    0.61297
169440.0000    0.46331
169480.0000    0.37845
169520.0000    0.22076
169560.0000    0.19008
169600.0000   -0.00780
169640.0000    0.14089
169680.0000    0.16631
169720.0000    0.16636
169760.0000    0.17995
169800.0000    0.10314
169840.0000    0.56942
169880.0000    0.52754
169920.0000    0.29284
169960.0000    0.38225
170000.0000    0.44545
170040.0000    0.68870
170080.0000    0.60767
170120.0000    0.50864
170160.0000    0.55886
170200.0000    0.41725
170240.0000    0.39321
170280.0000    0.51957
170320.0000    0.39654
170360.0000    0.52778
170400.0000    0.68451
170440.0000    0.49957
170480.0000    0.45135
170520.0000    0.34755
170560.0000    0.25046
170600.0000    0.62429
170640.0000    0.41174
170680.0000    0.26450
170720.0000    0.30384
170760.0000    0.02237
170800.0000   -0.04916
170840.0000    0.32062
170880.0000    0.43505
170920.0000    0.44140
170960.0000    0.30341
171000.0000    0.46419
171040.0000    0.63226
171080.0000    0.38552
171120.0000    0.38240
171160.0000    0.44891
171200.0000    0.48756
171240.0000    0.30423
171280.0000    0.48446
171320.0000    0.45546
171360.0000    0.72037
171400.0000    0.44980
171440.0000    0.49002
171480.0000    0.46263
171520.0000    0.42635
171560.0000    0.31683
171600.0000    0.27104
171640.0000    0.34194
171680.0000    0.41536
171720.0000    0.26679
171760.0000    0.37096
171800.0000    0.52805
171840.0000    0.08697
171880.0000    0.30869
171920.0000    0.39917
171960.0000    0.45299
172000.0000    0.35427
172040.0000    0.57343
172080.0000    0.25786
172120.0000    0.13618
172160.0000    0.31843
172200.0000    0.30987
172240.0000    0.11997
172280.0000    0.28139
172320.0000    0.48737
172360.0000    0.22099
172400.0000    0.33363
172440.0000    0.36517
172480.0000    0.42630
172520.0000    0.44819
172560.0000    0.37410
172600.0000    0.20420
172640.0000    0.23267
172680.0000    0.22663
172720.0000    0.27240
172760.0000    0.62406
172800.0000    0.42815
172840.0000    0.40220
172880.0000    0.24069
172920.0000    0.32998
172960.0000    0.20980
173000.0000    0.31531
173040.0000    0.07258
173080.0000    0.36010
173120.0000    0.20217
173160.0000    0.40000
173200.0000    0.37753
173240.0000    0.27143
173280.0000    0.26697
173320.0000    0.23862
173360.0000    0.16943
173400.0000    0.37247
173440.0000    0.49606
173480.0000    0.19557
173520.0000    0.56450
173560.0000    0.35405
173600.0000    0.17701
173640.0000    0.29569
173680.0000    0.27652
173720.0000    0.47047
173760.0000    0.43652
173800.0000    0.56865
173840.0000    0.39711
173880.0000    0.12782
173920.0000    0.33230
173960.0000    0.45288
174000.0000    0.20990
174040.0000    0.25463
174080.0000    0.23675
174120.0000    0.26688
174160.0000    0.35987
174200.0000    0.38313
174240.0000    0.47333
174280.0000    0.40107
174320.0000    0.12454
174360.0000    0.34901
174400.0000    0.27979
174440.0000    0.38403
174480.0000    0.33332
174520.0000    0.10283
174560.0000    0.35825
174600.0000    0.04338
174640.0000    0.25473
174680.0000    0.08928
174720.0000    0.28779
174760.0000    0.35830
174800.0000    0.49681
174840.0000    0.18094
174880.0000    0.31791
174920.0000    0.15785
174960.0000    0.34659
175000.0000    0.31667
175040.0000    0.41020
175080.0000    0.43967
175120.0000    0.38773
175160.0000    0.36062
175200.0000    0.59233
175240.0000    0.39553
175280.0000    0.30535
175320.0000    0.61964
175360.0000    0.27943
175400.0000    0.32932
175440.0000    0.35464
175480.0000    0.45160
175520.0000    0.06693
175560.0000    0.33377
175600.0000    0.26324
175640.0000    0.36434
175680.0000    0.06913
175720.0000    0.20568
175760.0000    0.33254
175800.0000    0.27332
175840.0000    0.36316
175880.0000    0.30773
175920.0000    0.17621
175960.0000    0.28202
176000.0000    0.23709
176040.0000    0.25736
176080.0000    0.33679
176120.0000    0.19973
176160.0000    0.48316
176200.0000    0.41254
176240.0000    0.13681
176280.0000    0.29337
176320.0000    0.16912
176360.0000    0.05364
176400.0000    0.14222
176440.0000    0.22065
176480.0000    0.28254
176520.0000    0.30249
176560.0000    0.17464
176600.0000    0.14244
176640.0000    0.33443
176680.0000    0.17195
176720.0000    0.40863
176760.0000    0.29520
176800.0000    0.31614
176840.0000    0.41099
176880.0000    0.33893
176920.0000    0.19920
176960.0000    0.38125
177000.0000    0.43912
177040.0000    0.13387
177080.0000    0.30235
177120.0000    0.24027
177160.0000    0.54233
177200.0000    0.27494
177240.0000    0.11146
177280.0000    0.07719
177320.0000    0.36969
177360.0000    0.33463
177400.0000    0.52447
177440.0000    0.42400
177480.0000    0.62843
177520.0000    0.30559
177560.0000    0.44645
177600.0000    0.16090
177640.0000    0.18024
177680.0000    0.28903
177720.0000    0.42481
177760.0000    0.06675
177800.0000    0.24922
177840.0000    0.07891
177880.0000    0.30750
177920.0000    0.18204
177960.0000    0.43594
178000.0000    0.34219
178040.0000    0.19983
178080.0000    0.18659
178120.0000    0.13202
178160.0000    0.11853
178200.0000    0.28343
178240.0000    0.49086
178280.0000    0.05790
178320.0000    0.29891
178360.0000    0.27029
178400.0000    0.25115
178440.0000    0.40003
178480.0000    0.46560
178520.0000    0.47104
178560.0000    0.20202
178600.0000    0.31645
178640.0000    0.22162
178680.0000    0.22719
178720.0000    0.18820
178760.0000    0.38331
178800.0000    0.41713
178840.0000    0.08813
178880.0000    0.31178
178920.0000    0.29674
178960.0000    0.26314
179000.0000    0.27391
179040.0000    0.39227
179080.0000    0.21171
179120.0000    0.19704
179160.0000    0.40907
179200.0000    0.31581
179240.0000    0.11269
179280.0000    0.51182
179320.0000    0.58314
179360.0000    0.52433
179400.0000    0.41766
179440.0000    0.38562
179480.0000   -0.19842
179520.0000   -0.09530
179560.0000   -0.11563
179600.0000    0.01254
179640.0000    0.02315
179680.0000    0.17853
179720.0000   -0.10267
179760.0000    0.28763
179800.0000    0.03498
179840.0000   -0.16471
179880.0000   -0.10613
179920.0000   -0.02927
179960.0000   -0.23428
180000.0000    0.03286
180040.0000   -0.03362
180080.0000   -0.13301
180120.0000   -0.08118
180160.0000    0.21447
180200.0000    0.34840
180240.0000    0.22727
180280.0000    0.10010
180320.0000    0.53007
180360.0000   -0.00641
180400.0000   -0.26533
180440.0000   -0.07543
180480.0000   -0.14277
180520.0000   -0.46828
180560.0000   -0.11678
180600.0000   -0.50962
180640.0000   -0.72550
180680.0000   -0.90367
180720.0000   -0.64804
180760.0000   -0.45078
180800.0000   -0.52086
180840.0000   -0.23589
180880.0000   -0.11415
180920.0000   -0.40935
180960.0000   -0.56668
181000.0000   -0.78411
181040.0000   -0.62652
181080.0000   -0.95862
181120.0000   -0.53390
181160.0000   -0.64639
181200.0000   -0.80368
181240.0000   -0.63976
181280.0000   -0.61063
181320.0000   -0.31922
181360.0000   -0.57122
181400.0000   -0.77007
181440.0000   -0.75647
181480.0000   -0.74001
181520.0000   -0.61586
181560.0000   -0.53938
181600.0000   -0.81709
181640.0000   -0.23771
181680.0000   -0.31788
181720.0000    0.05926
181760.0000   -0.02485
181800.0000   -0.10943
181840.0000    0.06129
181880.0000   -0.17060
181920.0000   -0.35752
181960.0000    0.04016
182000.0000   -0.13932
182040.0000    0.25679
182080.0000   -0.18835
182120.0000   -0.17595
182160.0000   -0.28218
182200.0000   -0.33849
182240.0000   -0.93642
182280.0000   -0.66833
182320.0000   -0.47850
182360.0000   -0.55757
182400.0000   -0.57145
182440.0000   -0.33986
182480.0000   -0.50342
182520.0000   -0.52342
182560.0000   -0.72045
182600.0000   -0.55827
182640.0000   -0.62794
182680.0000   -0.77477
182720.0000   -0.46209
182760.0000   -0.68707
182800.0000   -0.68995
182840.0000   -0.17386
182880.0000   -0.41075
182920.0000   -0.35496
182960.0000   -0.60178
183000.0000   -0.56056
183040.0000   -0.47152
183080.0000   -0.06505
183120.0000   -0.66358
183160.0000   -0.73584
183200.0000   -0.10558
183240.0000   -0.22335
183280.0000   -0.28929
183320.0000   -0.09626
183360.0000   -0.35632
183400.0000   -0.30504
183440.0000   -0.39106
183480.0000   -0.19966
183520.0000   -0.50381
183560.0000   -0.22961
183600.0000   -0.46759
183640.0000   -0.13200
183680.0000   -0.30594
183720.0000   -0.30694
183760.0000   -0.49413
183800.0000   -0.26569
183840.0000   -0.39109
183880.0000   -0.30184
183920.0000   -0.11372
183960.0000   -0.41763
184000.0000   -0.47964
184040.0000   -0.25636
184080.0000   -0.18579
184120.0000   -0.13829
184160.0000   -0.39567
184200.0000   -0.13689
184240.0000   -0.06453
184280.0000   -0.13654
184320.0000   -0.45304
184360.0000   -0.31832
184400.0000   -0.04622
184440.0000   -0.44411
184480.0000   -0.25020
184520.0000   -0.03010
184560.0000   -0.05470
184600.0000    0.07749
184640.0000   -0.20957
184680.0000   -0.31349
184720.0000   -0.42810
184760.0000   -0.44421
184800.0000   -0.28921
184840.0000   -0.41952
184880.0000   -0.47071
184920.0000   -0.34169
184960.0000   -0.21182
185000.0000   -0.43294
185040.0000   -0.43614
185080.0000   -0.29258
185120.0000   -0.31326
185160.0000   -0.33022
185200.0000   -0.24685
185240.0000    0.05023
185280.0000    0.00555
185320.0000   -0.32421
185360.0000   -0.17414
185400.0000   -0.21794
185440.0000   -0.11068
185480.0000   -0.36229
185520.0000   -0.37470
185560.0000   -0.11390
185600.0000   -0.22459
185640.0000    0.03441
185680.0000   -0.06836
185720.0000   -0.40581
185760.0000   -0.63232
185800.0000   -0.25002
185840.0000   -0.02877
185880.0000   -0.12981
185920.0000   -0.42303
185960.0000   -0.02961
186000.0000   -0.16455
186040.0000   -0.19710
186080.0000   -0.28678
186120.0000   -0.09680
186160.0000   -0.03830
186200.0000   -0.07460
186240.0000   -0.17026
186280.0000   -0.13584
186320.0000   -0.33463
186360.0000   -0.55734
186400.0000   -0.55727
186440.0000   -0.36615
186480.0000   -0.49544
186520.0000   -0.39160
186560.0000   -0.68196
186600.0000   -0.50814
186640.0000   -0.55051
186680.0000   -0.52156
186720.0000   -0.36538
186760.0000   -0.07216
186800.0000   -0.68648
186840.0000   -0.33026
186880.0000   -0.43435
186920.0000   -0.11086
186960.0000   -0.19402
187000.0000   -0.36742
187040.0000   -0.23623
187080.0000   -0.19717
187120.0000   -0.32005
187160.0000   -0.10986
187200.0000   -0.16293
187240.0000   -0.13482
187280.0000    0.02138
187320.0000   -0.00457
187360.0000    0.07346
187400.0000   -0.44573
187440.0000   -0.47188
187480.0000   -0.34617
187520.0000   -0.55756
187560.0000   -0.37140
187600.0000   -0.06375
187640.0000   -0.49478
187680.0000   -0.59862
187720.0000   -0.11268
187760.0000   -0.43911
187800.0000   -0.27500
187840.0000    0.16912
187880.0000    0.36848
187920.0000    0.25451
187960.0000    0.12414
188000.0000    0.05345
188040.0000   -0.10768
188080.0000    0.20716
188120.0000    0.10013
188160.0000    0.25049
188200.0000    0.21033
188240.0000    0.19897
188280.0000    0.08903
188320.0000    0.08530
188360.0000   -0.30493
188400.0000   -0.07422
188440.0000   -0.24223
188480.0000    0.15091
188520.0000   -0.34691
188560.0000   -0.00896
188600.0000    0.25502
188640.0000    0.23219
188680.0000    0.02916
188720.0000   -0.29869
188760.0000   -0.65485
188800.0000   -0.32721
188840.0000   -0.44429
188880.0000   -0.58060
188920.0000   -0.77095
188960.0000   -0.86193
189000.0000   -0.56144
189040.0000   -0.42599
189080.0000   -0.69563
189120.0000   -0.62546
189160.0000   -0.62584
189200.0000   -0.48327
189240.0000   -0.12816
189280.0000   -0.31070
189320.0000    0.21770
189360.0000    0.25379
189400.0000    0.65621
189440.0000    0.43866
189480.0000    0.37954
189520.0000    0.19116
189560.0000    0.21620
189600.0000    0.12490
189640.0000    0.19913
189680.0000    0.29512
189720.0000    0.23737
189760.0000    0.05990
189800.0000    0.18602
189840.0000    0.20986
189880.0000    0.14871
189920.0000    0.30074
189960.0000    0.19080
190000.0000    0.17251
190040.0000    0.36284
190080.0000    0.34171
190120.0000    0.08527
190160.0000    0.17293
190200.0000    0.00270
190240.0000    0.17865
190280.0000    0.17657
190320.0000    0.20782
190360.0000    0.20842
190400.0000    0.04787
190440.0000    0.23290
190480.0000    0.19447
190520.0000    0.17127
190560.0000    0.34949
190600.0000    0.21120
190640.0000    0.28599
190680.0000    0.33930
190720.0000    0.23868
190760.0000    0.13088
190800.0000    0.25195
190840.0000    0.31583
190880.0000    0.27787
190920.0000    0.26846
190960.0000    0.29347
191000.0000    0.07002
191040.0000    0.20737
191080.0000    0.18814
191120.0000    0.30547
191160.0000    0.39270
191200.0000    0.34972
191240.0000    0.00086
191280.0000    0.10217
191320.0000    0.12621
191360.0000    0.28804
191400.0000    0.24875
191440.0000    0.31261
191480.0000    0.32875
191520.0000    0.22512
191560.0000    0.29886
191600.0000    0.13151
191640.0000    0.18446
191680.0000    0.25816
191720.0000    0.24687
191760.0000    0.30334
191800.0000    0.23574
191840.0000    0.30063
191880.0000    0.40810
191920.0000    0.10264
191960.0000    0.23202
192000.0000    0.41284
192040.0000    0.25304
192080.0000    0.29825
192120.0000    0.38290
192160.0000    0.40531
192200.0000    0.43662
192240.0000    0.39502
192280.0000    0.41555
192320.0000    0.36447
192360.0000    0.18799
192400.0000   -0.08395
192440.0000    0.38490
192480.0000    0.19996
192520.0000    0.31369
192560.0000    0.30894
192600.0000    0.38474
192640.0000    0.35236
192680.0000    0.24253
192720.0000    0.30860
192760.0000    0.37285
192800.0000    0.47239
192840.0000    0.37174
192880.0000    0.37247
192920.0000    0.38106
192960.0000    0.31244
193000.0000    0.32088
193040.0000    0.44956
193080.0000    0.44579
193120.0000    0.42146
193160.0000    0.30712
193200.0000    0.31603
193240.0000    0.34313
193280.0000    0.27406
193320.0000    0.40880
193360.0000    0.33578
193400.0000    0.23119
193440.0000    0.28371
193480.0000    0.33945
193520.0000    0.35947
193560.0000    0.47840
193600.0000    0.30362
193640.0000    0.19390
193680.0000    0.23787
193720.0000    0.44121
193760.0000    0.27010
193800.0000    0.34333
193840.0000    0.22698
193880.0000    0.39506
193920.0000    0.47174
193960.0000    0.23974
194000.0000    0.23951
194040.0000    0.38235
194080.0000    0.36623
194120.0000    0.43562
194160.0000    0.33004
194200.0000    0.47258
194240.0000    0.46743
194280.0000    0.03098
194320.0000    0.27762
194360.0000    0.10246
194400.0000    0.35240
194440.0000    0.22594
194480.0000    0.31263
194520.0000    0.29230
194560.0000    0.13625
194600.0000    0.10121
194640.0000    0.31868
194680.0000    0.00675
194720.0000   -0.10139
194760.0000   -0.04685
194800.0000    0.23285
194840.0000    0.33899
194880.0000    0.14070
194920.0000    0.19724
194960.0000    0.05866
195000.0000   -0.03897
195040.0000   -0.24268
195080.0000    0.18844
195120.0000   -0.40168
195160.0000    0.09562
195200.0000    0.05010
195240.0000   -0.12563
195280.0000   -0.04047
195320.0000    0.09415
195360.0000   -0.08499
195400.0000    0.03304
195440.0000    0.08221
195480.0000   -0.04709
195520.0000   -0.37301
195560.0000   -0.15082
195600.0000   -0.15611
195640.0000   -0.22887
195680.0000   -0.20759
195720.0000   -0.08394
195760.0000   -0.14417
195800.0000   -0.13204
195840.0000   -0.09723
195880.0000   -0.23105
195920.0000   -0.07354
195960.0000   -0.24152
196000.0000   -0.26735
196040.0000   -0.07104
196080.0000   -0.19842
196120.0000   -0.30983
196160.0000   -0.48583
196200.0000   -0.24932
196240.0000   -0.51700
196280.0000    0.02009
196320.0000    0.18284
196360.0000    0.18344
196400.0000    0.09878
196440.0000    0.16642
196480.0000    0.34291
196520.0000   -0.17088
196560.0000    0.12640
196600.0000   -0.23775
196640.0000    0.19425
196680.0000    0.23753
196720.0000    0.33975
196760.0000    0.39359
196800.0000    0.17256
196840.0000    0.40471
196880.0000    0.15402
196920.0000   -0.05524
196960.0000    0.16973
197000.0000    0.18604
197040.0000    0.26118
197080.0000    0.33346
197120.0000    0.10909
197160.0000   -0.02146
197200.0000    0.08497
197240.0000    0.23832
197280.0000    0.25600
197320.0000    0.17173
197360.0000    0.11232
197400.0000    0.11542
197440.0000    0.32870
197480.0000    0.23847
197520.0000    0.45007
197560.0000    0.36686
197600.0000    0.28666
197640.0000    0.23098
197680.0000    0.14834
197720.0000    0.50736
197760.0000    0.32052
197800.0000    0.25220
197840.0000    0.47994
197880.0000    0.27791
197920.0000    0.52556
197960.0000    0.30254
198000.0000    0.34752
198040.0000    0.31169
198080.0000    0.47581
198120.0000    0.28768
198160.0000    0.34038
198200.0000    0.44125
198240.0000    0.17561
198280.0000    0.25136
198320.0000    0.09698
198360.0000    0.38739
198400.0000    0.57091
198440.0000    0.27334
198480.0000    0.48092
198520.0000    0.42799
198560.0000   -0.04626
198600.0000    0.61820
198640.0000    0.39275
198680.0000    0.19833
198720.0000    0.11205
198760.0000    0.22957
198800.0000    0.41497
198840.0000    0.29852
198880.0000    0.36647
198920.0000    0.28658
198960.0000    0.05927
199000.0000    0.19926
199040.0000    0.14296
199080.0000    0.23992
199120.0000    0.22907
199160.0000    0.11163
199200.0000    0.22107
199240.0000    0.29050
199280.0000    0.24780
199320.0000    0.15021
199360.0000    0.14656
199400.0000    0.00143
199440.0000    0.25855
199480.0000    0.26145
199520.0000    0.34888
199560.0000    0.21261
199600.0000    0.22192
199640.0000    0.23256
199680.0000    0.20893
199720.0000    0.23856
199760.0000    0.23598
199800.0000    0.25797
199840.0000    0.42348
199880.0000    0.28194
199920.0000    0.40233
199960.0000    0.30981
200000.0000    0.30269
200040.0000    0.39801
200080.0000    0.25307
200120.0000    0.26453
200160.0000    0.14281
200200.0000    0.21703
200240.0000    0.37478
200280.0000    0.23618
200320.0000    0.14614
200360.0000    0.21758
200400.0000    0.15914
200440.0000    0.38922
200480.0000    0.25833
200520.0000    0.42304
200560.0000    0.31061
200600.0000    0.45606
200640.0000    0.28473
200680.0000    0.32947
200720.0000    0.44055
200760.0000    0.39016
200800.0000    0.35857
200840.0000    0.25296
200880.0000    0.45051
200920.0000    0.40134
200960.0000    0.37161
201000.0000    0.24584
201040.0000    0.29167
201080.0000    0.35500
201120.0000    0.19561
201160.0000    0.30360
201200.0000    0.33384
201240.0000    0.32305
201280.0000    0.15818
201320.0000    0.45513
201360.0000    0.17051
201400.0000    0.36254
201440.0000    0.06653
201480.0000    0.53146
201520.0000    0.25500
201560.0000    0.19223
201600.0000    0.28766
201640.0000    0.71257
201680.0000    0.56319
201720.0000    0.62366
201760.0000    0.45658
201800.0000    0.28533
201840.0000    0.40363
201880.0000    0.31147
201920.0000    0.56706
201960.0000    0.48153
202000.0000    0.50070
202040.0000    0.54586
202080.0000    0.44948
202120.0000    0.48884
202160.0000    0.61014
202200.0000    0.30968
202240.0000    0.36235
202280.0000    0.32822
202320.0000    0.77214
202360.0000    0.59426
202400.0000    0.54273
202440.0000    0.11250
202480.0000    0.43990
202520.0000    0.11238
202560.0000    0.14425
202600.0000    0.13593
202640.0000    0.36616
202680.0000    0.19439
202720.0000    0.38862
202760.0000    0.23968
202800.0000    0.23089
202840.0000    0.23586
202880.0000    0.24626
202920.0000    0.30521
202960.0000    0.23887
203000.0000    0.17854
203040.0000   -0.04461
203080.0000    0.16317
203120.0000    0.16856
203160.0000    0.09738
203200.0000   -0.12780
203240.0000   -0.06567
203280.0000   -0.03911
203320.0000   -0.44435
203360.0000   -0.16843
203400.0000    0.02540
203440.0000    0.47615
203480.0000    0.29535
203520.0000    0.35263
203560.0000    0.60717
203600.0000    0.06190
203640.0000    0.06078
203680.0000    0.16326
203720.0000    0.29645
203760.0000   -0.03152
203800.0000    0.39844
203840.0000    0.29735
203880.0000    0.36813
203920.0000    0.35639
203960.0000    0.15730
204000.0000    0.56882
204040.0000    0.03674
204080.0000    0.13631
204120.0000    0.11779
204160.0000    0.14587
204200.0000    0.15393
204240.0000    0.42431
204280.0000    0.32024
204320.0000    0.14802
204360.0000    0.10294
204400.0000    0.12187
204440.0000    0.21389
204480.0000    0.24624
204520.0000    0.14515
204560.0000    0.25262
204600.0000    0.11401
204640.0000   -0.08697
204680.0000    0.03565
204720.0000    0.09992
204760.0000    0.26566
204800.0000    0.10724
204840.0000    0.08142
204880.0000    0.11121
204920.0000    0.15971
204960.0000    0.29813
205000.0000    0.15003
205040.0000    0.03791
205080.0000   -0.04096
205120.0000    0.17215
205160.0000    0.31129
205200.0000    0.26045
205240.0000    0.35543
205280.0000    0.32811
205320.0000    0.24123
205360.0000    0.28503
205400.0000    0.45676
205440.0000    0.32661
205480.0000    0.26370
205520.0000    0.22707
205560.0000    0.17955
205600.0000    0.38171
205640.0000    0.29116
205680.0000    0.35931
205720.0000    0.33234
205760.0000    0.43700
205800.0000    0.38136
205840.0000    0.19964
205880.0000    0.34378
205920.0000    0.34351
205960.0000    0.12404
206000.0000    0.17962
206040.0000    0.45535
206080.0000   -0.26196
206120.0000    0.09466
206160.0000    0.13099
206200.0000    0.26898
206240.0000    0.36316
206280.0000    0.21168
206320.0000    0.33498
206360.0000    0.24299
206400.0000    0.35714
206440.0000    0.36542
206480.0000    0.45590
206520.0000    0.29588
206560.0000    0.24366
206600.0000    0.35695
206640.0000    0.26006
206680.0000    0.17119
206720.0000    0.14298
206760.0000   -0.08461
206800.0000    0.19608
206840.0000    0.42695
206880.0000    0.14255
206920.0000    0.25136
206960.0000    0.15838
207000.0000   -0.06864
207040.0000    0.09315
207080.0000    0.03486
207120.0000    0.23792
207160.0000    0.49271
207200.0000    0.22002
207240.0000    0.28846
207280.0000    0.10102
207320.0000    0.05430
207360.0000    0.13214
207400.0000    0.07213
207440.0000    0.13374
207480.0000    0.11172
207520.0000    0.11862
207560.0000    0.19362
207600.0000   -0.20662
207640.0000    0.10493
207680.0000    0.14265
207720.0000    0.04373
207760.0000    0.07463
207800.0000    0.35018
207840.0000    0.35608
207880.0000    0.18452
207920.0000    0.04494
207960.0000    0.14738
208000.0000    0.07377
208040.0000    0.04297
208080.0000    0.06434
208120.0000    0.09563
208160.0000    0.13642
208200.0000    0.30371
208240.0000    0.40063
208280.0000    0.23555
208320.0000    0.40660
208360.0000    0.20285
208400.0000    0.30612
208440.0000    0.17439
208480.0000    0.36743
208520.0000    0.31034
208560.0000    0.07046
208600.0000    0.09651
208640.0000   -0.05893
208680.0000    0.01419
208720.0000    0.28110
208760.0000    0.26445
208800.0000    0.08890
208840.0000    0.03797
208880.0000    0.10469
208920.0000    0.27149
208960.0000    0.22467
209000.0000    0.17229
209040.0000    0.19563
209080.0000    0.21950
209120.0000    0.27792
209160.0000    0.14506
209200.0000    0.26507
209240.0000    0.16811
209280.0000    0.08018
209320.0000    0.29847
209360.0000   -0.00628
209400.0000    0.23880
209440.0000    0.10490
209480.0000    0.15375
209520.0000   -0.02850
209560.0000    0.12100
209600.0000    0.07269
209640.0000   -0.03467
209680.0000    0.00117
209720.0000    0.16808
209760.0000    0.21704
209800.0000   -0.00535
209840.0000   -0.03043
209880.0000    0.30615
209920.0000    0.52743
209960.0000    0.43011
210000.0000    0.25669
210040.0000    0.08147
210080.0000    0.24915
210120.0000    0.29220
210160.0000    0.17992
210200.0000    0.25857
210240.0000    0.29544
210280.0000    0.01669
210320.0000    0.53755
210360.0000    0.55761
210400.0000    0.53724
210440.0000    0.43999
210480.0000    0.41988
210520.0000    0.49078
210560.0000    0.51249
210600.0000    0.55916
210640.0000    0.54976
210680.0000    0.42932
210720.0000    0.44671
210760.0000    0.41543
210800.0000    0.49164
210840.0000    0.26255
210880.0000    0.41604
210920.0000    0.53260
210960.0000    0.39212
211000.0000    0.58682
211040.0000    0.34873
211080.0000    0.28067
211120.0000    0.13688
211160.0000    0.30811
211200.0000    0.19833
211240.0000    0.30824
211280.0000    0.31533
211320.0000    0.36092
211360.0000    0.24698
211400.0000    0.24110
211440.0000    0.33809
211480.0000    0.50506
211520.0000    0.31519
211560.0000    0.36265
211600.0000    0.34336
211640.0000    0.27591
211680.0000    0.37046
211720.0000    0.43001
211760.0000    0.25591
211800.0000    0.38910
211840.0000    0.32665
211880.0000    0.59669
211920.0000    0.08595
211960.0000    0.35771
212000.0000    0.38117
212040.0000    0.35563
212080.0000    0.28602
212120.0000    0.19904
212160.0000    0.40921
212200.0000    0.34033
212240.0000    0.44329
212280.0000    0.38998
212320.0000    0.34265
212360.0000    0.40580
212400.0000    0.49555
212440.0000    0.14177
212480.0000    0.39685
212520.0000    0.28781
212560.0000    0.36122
212600.0000    0.29865
212640.0000    0.49752
212680.0000    0.28171
212720.0000    0.22408
212760.0000    0.29059
212800.0000    0.40950
212840.0000    0.28989
212880.0000    0.25867
212920.0000    0.30177
212960.0000   -0.25019
213000.0000   -0.37579
213040.0000   -0.23056
213080.0000   -0.23215
213120.0000   -0.12469
213160.0000    0.00889
213200.0000   -0.08534
213240.0000    0.24455
213280.0000    0.13851
213320.0000    0.24269
213360.0000    0.56311
213400.0000    0.27143
213440.0000    0.19945
213480.0000    0.36473
213520.0000    0.47715
213560.0000    0.40701
213600.0000    0.23834
213640.0000    0.51213
213680.0000    0.32783
213720.0000    0.16657
213760.0000    0.34253
213800.0000    0.29168
213840.0000    0.27289
213880.0000    0.34298
213920.0000    0.17541
213960.0000    0.13236
214000.0000    0.31312
214040.0000    0.16447
214080.0000    0.22398
214120.0000    0.23220
214160.0000    0.23599
214200.0000    0.34851
214240.0000    0.43075
214280.0000    0.51065
214320.0000    0.41511
214360.0000    0.06446
214400.0000    0.22440
214440.0000    0.22708
214480.0000    0.40786
214520.0000    0.59791
214560.0000    0.28533
214600.0000    0.37286
214640.0000    0.06840
214680.0000    0.02302
214720.0000    0.23978
214760.0000    0.42928
214800.0000    0.31636
214840.0000    0.58010
214880.0000    0.43377
214920.0000    0.31624
214960.0000    0.32811
215000.0000    0.50000
215040.0000    0.38772
215080.0000    0.31269
215120.0000    0.38539
215160.0000    0.31121
215200.0000    0.27613
215240.0000    0.49447
215280.0000    0.34234
215320.0000    0.55738
215360.0000    0.49828
215400.0000    0.17680
215440.0000    0.36452
215480.0000    0.34181
215520.0000    0.18748
215560.0000    0.28290
215600.0000    0.23229
215640.0000    0.29246
215680.0000    0.28581
215720.0000    0.32949
215760.0000    0.50402
215800.0000    0.39186
215840.0000    0.53898
215880.0000    0.52210
215920.0000    0.63179
215960.0000    0.62253
216000.0000    0.46021
216040.0000    0.44112
216080.0000    0.19426
216120.0000    0.60975
216160.0000    0.49608
216200.0000    0.53226
216240.0000    0.64699
216280.0000    0.63275
216320.0000    0.52226
216360.0000    0.40764
216400.0000    0.45374
216440.0000    0.46439
216480.0000    0.40835
216520.0000    0.27462
216560.0000    0.63405
216600.0000    0.69696
216640.0000    0.45901
216680.0000    0.45733
216720.0000    0.56396
216760.0000    0.50054
216800.0000    0.31908
216840.0000    0.46136
216880.0000    0.25026
216920.0000    0.58359
216960.0000    0.46160
217000.0000    0.60532
217040.0000    0.39957
217080.0000    0.22389
217120.0000    0.44743
217160.0000    0.40090
217200.0000    0.36682
217240.0000    0.42032
217280.0000    0.53154
217320.0000    0.29771
217360.0000    0.48648
217400.0000    0.62030
217440.0000    0.36425
217480.0000    0.25144
217520.0000    0.46526
217560.0000    0.47396
217600.0000    0.54453
217640.0000    0.52310
217680.0000    0.34668
217720.0000    0.46749
217760.0000    0.50272
217800.0000    0.37766
217840.0000    0.29959
217880.0000    0.50810
217920.0000    0.52920
217960.0000    0.17935
218000.0000    0.22892
218040.0000    0.26336
218080.0000    0.35169
218120.0000    0.56039
218160.0000    0.37322
218200.0000    0.17343
218240.0000    0.07926
218280.0000    0.31642
218320.0000    0.14829
218360.0000    0.39217
218400.0000    0.37909
218440.0000    0.46005
218480.0000    0.38433
218520.0000    0.58500
218560.0000    0.62749
218600.0000    0.47194
218640.0000    0.44455
218680.0000    0.37128
218720.0000    0.27719
218760.0000    0.30324
218800.0000    0.40286
218840.0000    0.38435
218880.0000    0.19469
218920.0000    0.41738
218960.0000    0.36083
219000.0000    0.43784
219040.0000    0.43964
219080.0000    0.38636
219120.0000    0.41830
219160.0000    0.32008
219200.0000    0.30824
219240.0000    0.34455
219280.0000    0.35635
219320.0000    0.58619
219360.0000    0.31531
219400.0000    0.50700
219440.0000    0.21156
219480.0000    0.39116
219520.0000    0.28951
219560.0000    0.14067
219600.0000    0.30777
219640.0000    0.17685
219680.0000    0.32053
219720.0000    0.40329
219760.0000    0.25124
219800.0000    0.26675
219840.0000    0.13596
219880.0000    0.36171
219920.0000    0.37476
219960.0000    0.44519
220000.0000    0.37328
220040.0000    0.26356
220080.0000    0.45981
220120.0000    0.40990
220160.0000    0.03755
220200.0000    0.14363
220240.0000    0.19925
220280.0000    0.28113
220320.0000    0.28345
220360.0000    0.41409
220400.0000    0.21321
220440.0000    0.41311
220480.0000    0.24307
220520.0000    0.16384
220560.0000   -0.14467
220600.0000   -0.44214
220640.0000   -0.85899
220680.0000   -0.60632
220720.0000   -0.40826
220760.0000   -0.56873
220800.0000   -0.60810
220840.0000   -0.38411
220880.0000   -0.03071
220920.0000   -0.21372
220960.0000   -0.18431
221000.0000    0.17605
221040.0000    0.05866
221080.0000    0.11986
221120.0000    0.05871
221160.0000    0.13099
221200.0000    0.19407
221240.0000    0.08299
221280.0000    0.17176
221320.0000   -0.05321
221360.0000   -0.31456
221400.0000    0.13038
221440.0000   -0.09357
221480.0000    0.01632
221520.0000    0.15788
221560.0000    0.20489
221600.0000    0.22586
221640.0000    0.19348
221680.0000    0.39207
221720.0000    0.10607
221760.0000    0.09217
221800.0000   -0.15693
221840.0000    0.10685
221880.0000    0.23774
221920.0000    0.34689
221960.0000    0.27293
222000.0000    0.13724
222040.0000    0.10980
222080.0000    0.10376
222120.0000    0.00354
222160.0000    0.03441
222200.0000    0.10967
222240.0000   -0.06301
222280.0000    0.12175
222320.0000    0.02113
222360.0000    0.15315
222400.0000    0.17999
222440.0000    0.04816
222480.0000    0.27256
222520.0000    0.05189
222560.0000    0.17119
222600.0000    0.29334
222640.0000    0.37026
222680.0000    0.40589
222720.0000    0.44028
222760.0000    0.16928
222800.0000    0.51764
222840.0000    0.28348
222880.0000    0.12783
222920.0000    0.26998
222960.0000    0.28242
223000.0000    0.30381
223040.0000    0.36077
223080.0000    0.38524
223120.0000    0.23884
223160.0000    0.17646
223200.0000    0.34403
223240.0000    0.43568
223280.0000    0.50345
223320.0000    0.55449
223360.0000    0.37901
223400.0000    0.26330
223440.0000    0.49301
223480.0000    0.17772
223520.0000    0.12075
223560.0000    0.27278
223600.0000    0.14438
223640.0000    0.29280
223680.0000    0.16954
223720.0000    0.28472
223760.0000    0.32795
223800.0000    0.13509
223840.0000    0.25330
223880.0000    0.36565
223920.0000    0.48365
223960.0000    0.32862
224000.0000    0.38628
224040.0000    0.37474
224080.0000    0.46043
224120.0000    0.35003
224160.0000    0.39162
224200.0000    0.39156
224240.0000    0.68675
224280.0000    0.45221
224320.0000    0.67306
224360.0000    0.49602
224400.0000    0.30039
224440.0000    0.45409
224480.0000    0.51137
224520.0000    0.54953
224560.0000    0.61579
224600.0000    0.40188
224640.0000    0.49783
224680.0000    0.66714
224720.0000    0.66044
224760.0000    0.47610
224800.0000    0.47452
224840.0000    0.46488
224880.0000    0.53349
224920.0000    0.44612
224960.0000    0.56762
225000.0000    0.37478
225040.0000    0.65043
225080.0000    0.40983
225120.0000    0.30146
225160.0000    0.29351
225200.0000    0.45678
225240.0000    0.33922
225280.0000    0.44001
225320.0000    0.40558
225360.0000    0.52444
225400.0000    0.40950
225440.0000    0.46226
225480.0000    0.55996
225520.0000    0.40717
225560.0000    0.54580
225600.0000    0.52836
225640.0000    0.34327
225680.0000    0.42105
225720.0000    0.30951
225760.0000    0.51996
225800.0000    0.67691
225840.0000    0.44586
225880.0000    0.18184
225920.0000    0.30413
225960.0000    0.33193
226000.0000    0.56627
226040.0000    0.52433
226080.0000    0.50350
226120.0000    0.38676
226160.0000    0.57462
226200.0000    0.36903
226240.0000    0.40554
226280.0000    0.40130
226320.0000    0.33869
226360.0000    0.13971
226400.0000    0.38709
226440.0000    0.27149
226480.0000    0.32199
226520.0000    0.38555
226560.0000    0.28631
226600.0000    0.40227
226640.0000    0.33517
226680.0000    0.25665
226720.0000    0.55415
226760.0000    0.35438
226800.0000    0.55475
226840.0000    0.32568
226880.0000    0.35257
226920.0000    0.65884
226960.0000    0.46592
227000.0000    0.41590
227040.0000    0.52034
227080.0000    0.46827
227120.0000    0.32015
227160.0000    0.45394
227200.0000    0.51400
227240.0000    0.55005
227280.0000    0.42296
227320.0000    0.54784
227360.0000    0.42868
227400.0000    0.14913
227440.0000    0.29355
227480.0000    0.24566
227520.0000    0.22550
227560.0000    0.28068
227600.0000   -0.06081
227640.0000   -0.28384
227680.0000   -0.12147
227720.0000    0.14815
227760.0000    0.18609
227800.0000    0.31243
227840.0000    0.42110
227880.0000    0.48219
227920.0000    0.57733
227960.0000    0.46951
228000.0000    0.27486
228040.0000    0.32205
228080.0000    0.20621
228120.0000    0.22779
228160.0000    0.25330
228200.0000    0.44823
228240.0000    0.39662
228280.0000    0.39652
228320.0000    0.39737
228360.0000    0.35041
228400.0000    0.52084
228440.0000    0.35581
228480.0000    0.67908
228520.0000    0.51222
228560.0000    0.49030
228600.0000    0.67514
228640.0000    0.24722
228680.0000    0.51750
228720.0000    0.51771
228760.0000    0.39855
228800.0000    0.50730
228840.0000    0.60437
228880.0000    0.38534
228920.0000    0.46701
228960.0000    0.50542
229000.0000    0.44693
229040.0000    0.40347
229080.0000    0.46984
229120.0000    0.54638
229160.0000    0.45569
229200.0000    0.57171
229240.0000    0.50123
229280.0000    0.44068
229320.0000    0.35490
229360.0000    0.43581
229400.0000    0.28046
229440.0000    0.60716
229480.0000    0.16588
229520.0000    0.35148
229560.0000    0.42600
229600.0000    0.25550
229640.0000    0.29181
229680.0000    0.36055
229720.0000    0.28229
229760.0000    0.45361
229800.0000    0.33904
229840.0000    0.31299
229880.0000    0.55120
229920.0000    0.57660
229960.0000    0.41179
230000.0000    0.58428
230040.0000    0.72000
230080.0000    0.61501
230120.0000    0.72359
230160.0000    0.34009
230200.0000    0.38150
230240.0000    0.46910
230280.0000    0.39173
230320.0000    0.63773
230360.0000    0.54249
230400.0000    0.64562
230440.0000    0.35509
230480.0000    0.23566
230520.0000    0.38048
230560.0000    0.43699
230600.0000    0.23290
230640.0000    0.20821
230680.0000    0.47115
230720.0000    0.22808
230760.0000    0.29882
230800.0000    0.38502
230840.0000    0.34955
230880.0000    0.31803
230920.0000    0.31945
230960.0000    0.39439
231000.0000    0.45547
231040.0000    0.41313
231080.0000    0.28838
231120.0000    0.30260
231160.0000    0.29894
231200.0000    0.37103
231240.0000    0.45332
231280.0000    0.49401
231320.0000    0.36398
231360.0000    0.32641
231400.0000    0.52852
231440.0000    0.54273
231480.0000    0.50764
231520.0000    0.33276
231560.0000    0.48651
231600.0000    0.37824
231640.0000    0.38989
231680.0000    0.37723
231720.0000    0.35534
231760.0000    0.09530
231800.0000    0.27582
231840.0000    0.34796
231880.0000    0.13191
231920.0000    0.43572
231960.0000    0.44631
232000.0000    0.34793
232040.0000    0.26261
232080.0000    0.51146
232120.0000    0.33306
232160.0000    0.37433
232200.0000    0.40573
232240.0000    0.21169
232280.0000   -0.01102
232320.0000    0.12449
232360.0000    0.33156
232400.0000    0.20409
232440.0000    0.35837
232480.0000    0.13338
232520.0000    0.13557
232560.0000    0.20581
232600.0000    0.28176
232640.0000    0.18294
232680.0000    0.04210
232720.0000    0.14433
232760.0000    0.34667
232800.0000    0.25515
232840.0000    0.22605
232880.0000    0.26880
232920.0000    0.20862
232960.0000    0.32201
233000.0000    0.11775
233040.0000    0.21347
233080.0000    0.24442
233120.0000    0.25418
233160.0000    0.11650
233200.0000    0.20852
233240.0000    0.60219
233280.0000    0.60851
233320.0000    0.66806
233360.0000    0.56601
233400.0000    0.52917
233440.0000    0.60797
233480.0000    0.24453
233520.0000    0.54309
233560.0000    0.59573
233600.0000    0.36674
233640.0000    0.57316
233680.0000    0.38648
233720.0000    0.38348
233760.0000    0.28321
233800.0000    0.00873
233840.0000    0.39096
233880.0000    0.38350
233920.0000    0.41385
233960.0000    0.55050
234000.0000    0.25086
234040.0000    0.58437
234080.0000    0.42005
234120.0000    0.71106
234160.0000    0.45569
234200.0000    0.49722
234240.0000    0.21334
234280.0000    0.24191
234320.0000    0.18008
234360.0000    0.29189
234400.0000    0.15401
234440.0000    0.21006
234480.0000    0.35542
234520.0000    0.25358
234560.0000    0.22239
234600.0000    0.48024
234640.0000    0.55744
234680.0000    0.24779
234720.0000    0.29595
234760.0000    0.24257
234800.0000    0.37123
234840.0000    0.21440
234880.0000    0.16575
234920.0000    0.18200
234960.0000    0.46922
235000.0000    0.56858
235040.0000    0.33277
235080.0000    0.40202
235120.0000    0.35764
235160.0000    0.38978
235200.0000    0.60586
235240.0000    0.38105
235280.0000    0.07625
235320.0000    0.34918
235360.0000    0.37593
235400.0000    0.47136
235440.0000    0.36580
235480.0000    0.62174
235520.0000    0.57587
235560.0000    0.44177
235600.0000    0.58108
235640.0000    0.41668
235680.0000    0.46552
235720.0000    0.37555
235760.0000    0.36871
235800.0000    0.50916
235840.0000    0.40832
235880.0000    0.26028
235920.0000    0.50835
235960.0000    0.62777
236000.0000    0.58711
236040.0000    0.46438
236080.0000    0.66708
236120.0000    0.72188
236160.0000    0.51445
236200.0000    0.68250
236240.0000    0.52052
236280.0000    0.33599
236320.0000    0.53586
236360.0000    0.55850
236400.0000    0.51938
236440.0000    0.57662
236480.0000    0.45191
236520.0000    0.53054
236560.0000    0.33460
236600.0000    0.33261
236640.0000    0.40219
236680.0000    0.44516
236720.0000    0.42112
236760.0000    0.49184
236800.0000    0.40845
236840.0000    0.31841
236880.0000    0.16854
236920.0000    0.52865
236960.0000    0.25444
237000.0000    0.29458
237040.0000    0.20964
237080.0000    0.27179
237120.0000    0.27455
237160.0000    0.21626
237200.0000    0.25317
237240.0000    0.25227
237280.0000    0.27748
237320.0000    0.39137
237360.0000    0.25696
237400.0000    0.32415
237440.0000    0.14430
237480.0000    0.04990
237520.0000    0.10873
237560.0000    0.32568
237600.0000    0.14777
237640.0000    0.46328
237680.0000    0.13076
237720.0000    0.05314
237760.0000    0.38959
237800.0000    0.27594
237840.0000    0.25198
237880.0000    0.57181
237920.0000    0.32940
237960.0000    0.37786
238000.0000    0.31817
238040.0000    0.29042
238080.0000    0.23336
238120.0000    0.41958
238160.0000    0.43199
238200.0000    0.30186
238240.0000    0.36879
238280.0000    0.67260
238320.0000    0.54121
238360.0000    0.40933
238400.0000    0.25027
238440.0000    0.42602
238480.0000    0.39539
238520.0000    0.45242
238560.0000    0.41326
238600.0000    0.40441
238640.0000    0.55630
238680.0000    0.36490
238720.0000    0.42123
238760.0000    0.35928
238800.0000    0.22695
238840.0000    0.57352
238880.0000    0.40581
238920.0000    0.37095
238960.0000    0.15697
239000.0000    0.36994
239040.0000    0.53655
239080.0000    0.25916
239120.0000    0.17258
239160.0000    0.37175
239200.0000    0.33714
239240.0000    0.37467
239280.0000    0.46673
239320.0000    0.42558
239360.0000    0.36525
239400.0000    0.40448
239440.0000    0.44822
239480.0000    0.33973
239520.0000    0.73440
239560.0000    0.43981
239600.0000    0.36391
239640.0000    0.33322
239680.0000    0.33939
239720.0000    0.28208
239760.0000    0.41240
239800.0000    0.32519
239840.0000    0.12208
239880.0000    0.17220
239920.0000    0.32383
239960.0000    0.55910
240000.0000    0.27969
240040.0000    0.15620
240080.0000    0.61134
240120.0000    0.38486
240160.0000    0.54317
240200.0000    0.68408
240240.0000    0.40218
240280.0000    0.36237
240320.0000    0.42738
240360.0000    0.25012
240400.0000    0.47785
240440.0000    0.54481
240480.0000    0.39549
240520.0000    0.37819
240560.0000    0.35834
240600.0000    0.12951
240640.0000    0.14808
240680.0000    0.17796
240720.0000    0.24483
240760.0000    0.27572
240800.0000    0.29914
240840.0000    0.49816
240880.0000    0.17606
240920.0000    0.32019
240960.0000    0.35521
241000.0000    0.49495
241040.0000    0.44323
241080.0000    0.31845
241120.0000    0.50557
241160.0000    0.47017
241200.0000    0.21892
241240.0000    0.46636
241280.0000    0.19944
241320.0000    0.37004
241360.0000    0.36203
241400.0000    0.39135
241440.0000    0.27569
241480.0000    0.31681
241520.0000    0.39687
241560.0000    0.49496
241600.0000    0.26831
241640.0000    0.36165
241680.0000    0.24682
241720.0000    0.30947
241760.0000    0.42389
241800.0000    0.31588
241840.0000    0.40191
241880.0000    0.27717
241920.0000    0.13847
241960.0000    0.47529
242000.0000    0.36184
242040.0000    0.24407
242080.0000    0.23448
242120.0000    0.23876
242160.0000    0.43625
242200.0000    0.51035
242240.0000    0.53636
242280.0000    0.49494
242320.0000    0.58754
242360.0000    0.85077
242400.0000    0.47125
242440.0000    0.48533
242480.0000    0.69242
242520.0000    0.61144
242560.0000    0.53442
242600.0000    0.52556
242640.0000    0.44702
242680.0000    0.48970
242720.0000    0.35391
242760.0000    0.54122
242800.0000    0.40022
242840.0000    0.24374
242880.0000    0.49333
242920.0000    0.39997
242960.0000    0.39920
243000.0000    0.42791
243040.0000    0.48481
243080.0000    0.49231
243120.0000    0.50758
243160.0000    0.33313
243200.0000    0.47248
243240.0000    0.68722
243280.0000    0.35959
243320.0000    0.34510
243360.0000    0.48050
243400.0000    0.48579
243440.0000    0.60251
243480.0000    0.72375
243520.0000    0.56933
243560.0000    0.28898
243600.0000    0.23216
243640.0000    0.40554
243680.0000    0.19550
243720.0000    0.32113
243760.0000    0.49833
243800.0000    0.37971
243840.0000    0.35002
243880.0000    0.39589
243920.0000    0.26623
243960.0000    0.42567
244000.0000    0.60077
244040.0000    0.49972
244080.0000    0.39512
244120.0000    0.30488
244160.0000    0.19059
244200.0000    0.24206
244240.0000    0.29714
244280.0000    0.21083
244320.0000    0.02911
244360.0000    0.13905
244400.0000    0.30456
244440.0000    0.17824
244480.0000    0.36213
244520.0000    0.38820
244560.0000    0.37116
244600.0000    0.57975
244640.0000    0.55914
244680.0000    0.62643
244720.0000    0.53882
244760.0000    0.58199
244800.0000    0.74460
244840.0000    0.62559
244880.0000    0.74666
244920.0000    0.55470
244960.0000    0.37305
245000.0000    0.52482
245040.0000    0.36548
245080.0000    0.68231
245120.0000    0.55308
245160.0000    0.42492
245200.0000    0.52375
245240.0000    0.46194
245280.0000    0.48601
245320.0000    0.76798
245360.0000    0.37683
245400.0000    0.61269
245440.0000    0.70936
245480.0000    0.57639
245520.0000    0.73592
245560.0000    0.45043
245600.0000    0.26493
245640.0000    0.21014
245680.0000    0.39287
245720.0000    0.48953
245760.0000    0.46639
245800.0000    0.44785
245840.0000    0.47808
245880.0000    0.57967
245920.0000    0.56165
245960.0000    0.53631
246000.0000    0.49289
246040.0000    0.31528
246080.0000    0.63057
246120.0000    0.56409
246160.0000    0.55468
246200.0000    0.40620
246240.0000    0.44234
246280.0000    0.52453
246320.0000    0.40176
246360.0000    0.27604
246400.0000    0.26350
246440.0000    0.27690
246480.0000    0.34188
246520.0000    0.26574
246560.0000    0.14041
246600.0000    0.41768
246640.0000    0.31906
246680.0000    0.21774
246720.0000    0.36209
246760.0000    0.21440
246800.0000    0.21031
246840.0000    0.38287
246880.0000    0.18912
246920.0000    0.32962
246960.0000    0.41338
247000.0000    0.71390
247040.0000    0.50819
247080.0000    0.46147
247120.0000    0.38631
247160.0000    0.39645
247200.0000    0.19626
247240.0000    0.52980
247280.0000    0.25405
247320.0000    0.49756
247360.0000    0.34656
247400.0000    0.29806
247440.0000    0.20806
247480.0000    0.47554
247520.0000    0.39772
247560.0000    0.38812
247600.0000    0.33448
247640.0000    0.31232
247680.0000    0.14402
247720.0000    0.34823
247760.0000    0.63082
247800.0000    0.56591
247840.0000    0.64748
247880.0000    0.36650
247920.0000    0.33392
247960.0000    0.21104
248000.0000    0.14128
248040.0000    0.58220
248080.0000    0.33328
248120.0000    0.33056
248160.0000    0.57361
248200.0000    0.23076
248240.0000    0.61549
248280.0000    0.37930
248320.0000    0.45085
248360.0000    0.56498
248400.0000    0.23428
248440.0000    0.36992
248480.0000    0.46044
248520.0000    0.41730
248560.0000    0.68807
248600.0000    0.56615
248640.0000    0.54287
248680.0000    0.48413
248720.0000    0.38584
248760.0000    0.26907
248800.0000    0.19113
248840.0000    0.29249
248880.0000    0.16245
248920.0000    0.43449
248960.0000    0.29884
249000.0000    0.33493
249040.0000    0.47383
249080.0000    0.21124
249120.0000    0.41763
249160.0000    0.19149
249200.0000    0.29890
249240.0000    0.33974
249280.0000    0.07652
249320.0000    0.22456
249360.0000    0.23561
249400.0000    0.36328
249440.0000    0.31386
249480.0000    0.24148
249520.0000    0.41921
249560.0000    0.49673
249600.0000    0.39350
249640.0000    0.62440
249680.0000    0.51528
249720.0000    0.59918
249760.0000    0.21438
249800.0000    0.34447
249840.0000    0.37415
249880.0000    0.39027
249920.0000    0.29213
249960.0000    0.34342
250000.0000    0.27784
250040.0000    0.29718
250080.0000    0.32062
250120.0000    0.24172
250160.0000    0.23440
250200.0000    0.16384
250240.0000    0.28981
250280.0000    0.09175
250320.0000    0.24736
250360.0000    0.17639
250400.0000    0.26647
250440.0000    0.24705
250480.0000    0.25718
250520.0000    0.36250
250560.0000    0.32820
250600.0000    0.21665
250640.0000    0.28959
250680.0000    0.34560
250720.0000    0.41907
250760.0000    0.39368
250800.0000    0.32863
250840.0000    0.11724
250880.0000    0.63646
250920.0000    0.42363
250960.0000    0.29788
251000.0000    0.54549
251040.0000    0.47689
251080.0000    0.24539
251120.0000    0.45334
251160.0000    0.34232
251200.0000    0.32427
251240.0000    0.22241
251280.0000    0.28621
251320.0000    0.39860
251360.0000    0.46056
251400.0000    0.51830
251440.0000    0.41026
251480.0000    0.06187
251520.0000    0.48249
251560.0000    0.23263
251600.0000    0.32839
251640.0000    0.45364
251680.0000    0.33353
251720.0000    0.16146
251760.0000    0.33686
251800.0000    0.30307
251840.0000    0.27742
251880.0000    0.36833
251920.0000    0.28434
251960.0000    0.17616
252000.0000    0.46984
252040.0000    0.41099
252080.0000    0.37315
252120.0000    0.39528
252160.0000    0.34332
252200.0000    0.43800
252240.0000    0.43978
252280.0000    0.16258
252320.0000    0.41166
252360.0000    0.19236
252400.0000    0.11163
252440.0000    0.22916
252480.0000    0.32289
252520.0000    0.33535
252560.0000    0.26975
252600.0000    0.37645
252640.0000    0.35882
252680.0000    0.22068
252720.0000    0.20847
252760.0000    0.29880
252800.0000    0.37905
252840.0000    0.34416
252880.0000    0.38816
252920.0000    0.36369
252960.0000    0.17300
253000.0000    0.36553
253040.0000    0.38374
253080.0000    0.35845
253120.0000    0.20678
253160.0000    0.30661
253200.0000    0.02188
253240.0000    0.59543
253280.0000    0.47578
253320.0000    0.43868
253360.0000    0.36134
253400.0000    0.45000
253440.0000    0.57189
253480.0000    0.46182
253520.0000    0.23626
253560.0000    0.39326
253600.0000    0.54054
253640.0000    0.31739
253680.0000    0.25974
253720.0000    0.29667
253760.0000    0.31415
253800.0000    0.47955
253840.0000    0.12429
253880.0000    0.23853
253920.0000    0.34633
253960.0000    0.43715
254000.0000    0.46569
254040.0000    0.35939
254080.0000    0.23355
254120.0000    0.18518
254160.0000    0.45291
254200.0000    0.33259
254240.0000    0.32218
254280.0000    0.25606
254320.0000    0.23947
254360.0000    0.18975
254400.0000    0.47260
254440.0000    0.31722
254480.0000    0.58558
254520.0000    0.38606
254560.0000    0.36191
254600.0000    0.54128
254640.0000    0.44190
254680.0000   -0.01207
254720.0000    0.22854
254760.0000    0.35617
254800.0000    0.30553
254840.0000    0.26480
254880.0000    0.11427
254920.0000    0.24123
254960.0000    0.22782
255000.0000    0.31600
255040.0000    0.32467
255080.0000    0.32066
255120.0000    0.43272
255160.0000    0.33050
255200.0000    0.63058
255240.0000    0.29391
255280.0000    0.35211
255320.0000    0.38800
255360.0000    0.63056
255400.0000    0.40860
255440.0000    0.61355
255480.0000    0.47012
255520.0000    0.30170
255560.0000    0.33172
255600.0000    0.43862
255640.0000    0.39375
255680.0000    0.45332
255720.0000    0.21828
255760.0000    0.32733
255800.0000    0.19336
255840.0000    0.21889
255880.0000    0.25113
255920.0000    0.30541
255960.0000    0.31815
256000.0000    0.47926
256040.0000    0.51832
256080.0000    0.60514
256120.0000    0.48852
256160.0000    0.29842
256200.0000    0.22579
256240.0000    0.32545
256280.0000    0.51899
256320.0000    0.34009
256360.0000    0.43961
256400.0000    0.59520
256440.0000    0.30403
256480.0000    0.45773
256520.0000    0.27236
256560.0000    0.50757
256600.0000    0.39199
256640.0000    0.40831
256680.0000    0.33905
256720.0000    0.37876
256760.0000    0.43262
256800.0000    0.58722
256840.0000    0.52444
256880.0000    0.53405
256920.0000    0.51586
256960.0000    0.51138
257000.0000    0.30613
257040.0000    0.42988
257080.0000    0.45928
257120.0000    0.49273
257160.0000    0.44892
257200.0000    0.72019
257240.0000    0.43466
257280.0000    0.48914
257320.0000    0.44943
257360.0000    0.39455
257400.0000    0.31712
257440.0000    0.33898
257480.0000    0.25219
257520.0000    0.35311
257560.0000    0.52367
257600.0000    0.08549
257640.0000    0.08577
257680.0000    0.35685
257720.0000    0.27591
257760.0000    0.22708
257800.0000    0.32490
257840.0000    0.29271
257880.0000    0.31420
257920.0000    0.24775
257960.0000    0.36060
258000.0000    0.37026
258040.0000    0.21792
258080.0000    0.31355
258120.0000    0.24131
258160.0000    0.36136
258200.0000    0.28740
258240.0000    0.23326
258280.0000    0.41551
258320.0000    0.42215
258360.0000    0.49829
258400.0000    0.44343
258440.0000    0.31425
258480.0000    0.18088
258520.0000    0.30565
258560.0000    0.10044
258600.0000    0.22475
258640.0000    0.37718
258680.0000    0.10844
258720.0000    0.17665
258760.0000    0.38918
258800.0000    0.22253
258840.0000    0.32871
258880.0000    0.35187
258920.0000    0.20817
258960.0000    0.30833
259000.0000    0.23172
259040.0000    0.19332
259080.0000    0.24821
259120.0000    0.34939
259160.0000    0.29439
259200.0000    0.35649
259240.0000    0.36802
259280.0000    0.34810
259320.0000    0.33569
259360.0000    0.46036
259400.0000    0.35475
259440.0000    0.19682
259480.0000    0.44611
259520.0000    0.37123
259560.0000    0.25859
259600.0000    0.26280
259640.0000    0.21423
259680.0000    0.32891
259720.0000    0.48445
259760.0000    0.35182
259800.0000    0.09307
259840.0000    0.40069
259880.0000    0.41735
259920.0000    0.27556
259960.0000    0.42690
260000.0000    0.39302
260040.0000    0.30377
260080.0000    0.36510
260120.0000    0.59718
260160.0000   -0.00725
260200.0000    0.17136
260240.0000    0.18918
260280.0000    0.39296
260320.0000    0.27055
260360.0000    0.16180
260400.0000    0.42099
260440.0000    0.33482
260480.0000    0.42953
260520.0000    0.35638
260560.0000    0.21229
260600.0000    0.21063
260640.0000    0.33344
260680.0000    0.27558
260720.0000    0.18129
260760.0000    0.32632
260800.0000    0.36649
260840.0000    0.18073
260880.0000    0.45773
260920.0000    0.49288
260960.0000    0.35915
261000.0000    0.49166
261040.0000    0.70817
261080.0000    0.44855
261120.0000    0.57650
261160.0000    0.44544
261200.0000    0.40528
261240.0000    0.53988
261280.0000    0.43168
261320.0000    0.29304
261360.0000    0.53433
261400.0000    0.35027
261440.0000    0.38268
261480.0000    0.21396
261520.0000    0.30187
261560.0000    0.30583
261600.0000    0.14025
261640.0000    0.16508
261680.0000    0.24038
261720.0000   -0.00983
261760.0000    0.41130
261800.0000    0.41057
261840.0000    0.09263
261880.0000    0.36559
261920.0000    0.20052
261960.0000    0.33900
262000.0000    0.25814
262040.0000    0.49472
262080.0000    0.35333
262120.0000    0.47783
262160.0000    0.13229
262200.0000    0.60235
262240.0000    0.37094
262280.0000    0.36065
262320.0000    0.38842
262360.0000    0.39967
262400.0000    0.23902
262440.0000    0.27941
262480.0000    0.24043
262520.0000    0.23309
262560.0000    0.27953
262600.0000    0.07443
262640.0000    0.26606
262680.0000    0.27651
262720.0000    0.34327
262760.0000    0.48663
262800.0000    0.41098
262840.0000    0.42730
262880.0000    0.37085
262920.0000    0.25166
262960.0000    0.18817
263000.0000   -0.08292
263040.0000    0.36187
263080.0000    0.43356
263120.0000    0.53102
263160.0000    0.48015
263200.0000    0.31777
263240.0000    0.53296
263280.0000    0.36046
263320.0000    0.14893
263360.0000    0.15160
263400.0000    0.41235
263440.0000    0.38174
263480.0000    0.43262
263520.0000    0.43968
263560.0000    0.22256
263600.0000    0.36951
263640.0000    0.26880
263680.0000    0.40964
263720.0000    0.37841
263760.0000    0.33412
263800.0000    0.57793
263840.0000    0.43400
263880.0000    0.48070
263920.0000    0.30450
263960.0000    0.49270
264000.0000    0.60351
264040.0000    0.52003
264080.0000    0.26506
264120.0000    0.31125
264160.0000    0.36577
264200.0000    0.52487
264240.0000    0.51233
264280.0000    0.35074
264320.0000    0.50967
264360.0000    0.28698
264400.0000    0.36697
264440.0000    0.45517
264480.0000    0.50922
264520.0000    0.55051
264560.0000    0.43488
264600.0000    0.44828
264640.0000    0.32045
264680.0000    0.30258
264720.0000    0.59387
264760.0000    0.62418
264800.0000    0.63274
264840.0000    0.28975
264880.0000    0.06735
264920.0000    0.28940
264960.0000    0.55449
265000.0000    0.59439
265040.0000    0.45726
265080.0000    0.33764
265120.0000    0.38698
265160.0000    0.33831
265200.0000    0.27516
265240.0000    0.40967
265280.0000    0.61897
265320.0000    0.31665
265360.0000    0.12799
265400.0000    0.39405
265440.0000    0.34808
265480.0000    0.20796
265520.0000    0.21182
265560.0000    0.63999
265600.0000    0.55835
265640.0000    0.30788
265680.0000    0.19701
265720.0000    0.43987
265760.0000    0.65837
265800.0000    0.46893
265840.0000    0.75838
265880.0000    0.37293
265920.0000    0.57441
265960.0000    0.50296
266000.0000    0.46585
266040.0000    0.65317
266080.0000    0.62636
266120.0000    0.56481
266160.0000    0.36380
266200.0000    0.39833
266240.0000    0.63343
266280.0000    0.63211
266320.0000    0.46815
266360.0000    0.66312
266400.0000    0.46680
266440.0000    0.50950
266480.0000    0.45983
266520.0000    0.76523
266560.0000    0.38901
266600.0000    0.50217
266640.0000    0.39897
266680.0000    0.58973
266720.0000    0.42685
266760.0000    0.48750
266800.0000    0.54636
266840.0000    0.44736
266880.0000    0.78159
266920.0000    0.50088
266960.0000    0.54839
267000.0000    0.48171
267040.0000    0.61319
267080.0000    0.51449
267120.0000    0.59288
267160.0000    0.65189
267200.0000    0.48068
267240.0000    0.58939
267280.0000    0.30128
267320.0000    0.59771
267360.0000    0.61004
267400.0000    0.44570
267440.0000    0.56698
267480.0000    0.51956
267520.0000    0.30145
267560.0000    0.48180
267600.0000    0.44238
267640.0000    0.32167
267680.0000    0.21762
267720.0000    0.05714
267760.0000    0.28059
267800.0000    0.36256
267840.0000    0.24719
267880.0000    0.53744
267920.0000    0.31143
267960.0000    0.28997
268000.0000    0.18887
268040.0000    0.29897
268080.0000    0.38299
268120.0000    0.21319
268160.0000    0.35926
268200.0000    0.44484
268240.0000    0.22114
268280.0000    0.51920
268320.0000    0.07603
268360.0000    0.05253
268400.0000    0.46342
268440.0000    0.40419
268480.0000    0.40060
268520.0000    0.50640
268560.0000    0.28420
268600.0000    0.26891
268640.0000    0.39310
268680.0000    0.45197
268720.0000    0.12461
268760.0000    0.31486
268800.0000    0.05117
268840.0000    0.26401
268880.0000    0.58656
268920.0000    0.45198
268960.0000    0.51091
269000.0000    0.31799
269040.0000    0.39868
269080.0000    0.07312
269120.0000    0.44057
269160.0000    0.41782
269200.0000    0.30553
269240.0000    0.46978
269280.0000    0.32055
269320.0000    0.29305
269360.0000    0.33025
269400.0000    0.24416
269440.0000    0.43399
269480.0000    0.19109
269520.0000    0.44684
269560.0000    0.31510
269600.0000    0.25741
269640.0000    0.35257
269680.0000    0.34426
269720.0000    0.30670
269760.0000    0.21035
269800.0000    0.12359
269840.0000    0.08601
269880.0000    0.48938
269920.0000    0.33280
269960.0000    0.02004
270000.0000    0.45161
270040.0000    0.09224
270080.0000    0.21544
270120.0000    0.47672
270160.0000    0.53066
270200.0000    0.34081
270240.0000    0.21026
270280.0000    0.27077
270320.0000    0.13782
270360.0000    0.18208
270400.0000    0.42637
270440.0000    0.53768
270480.0000    0.34137
270520.0000    0.57743
270560.0000    0.28904
270600.0000    0.22371
270640.0000    0.48631
270680.0000    0.48448
270720.0000    0.32360
270760.0000    0.37552
270800.0000    0.43925
270840.0000    0.55267
270880.0000    0.56396
270920.0000    0.52363
270960.0000    0.46125
271000.0000    0.21883
271040.0000    0.21424
271080.0000    0.46168
271120.0000    0.32015
271160.0000    0.65969
271200.0000    0.47846
271240.0000    0.46601
271280.0000    0.24983
271320.0000    0.50113
271360.0000    0.45905
271400.0000    0.40790
271440.0000    0.47334
271480.0000    0.24626
271520.0000    0.39022
271560.0000    0.36434
271600.0000    0.38736
271640.0000    0.45122
271680.0000    0.56020
271720.0000    0.50746
271760.0000    0.35862
271800.0000    0.71337
271840.0000    0.46470
271880.0000    0.49132
271920.0000    0.52770
271960.0000    0.29443
272000.0000    0.39638
272040.0000    0.56954
272080.0000    0.59528
272120.0000    0.62889
272160.0000    0.55655
272200.0000    0.55733
272240.0000    0.49082
272280.0000    0.23792
272320.0000    0.32880
272360.0000    0.44007
272400.0000    0.47869
272440.0000    0.34408
272480.0000    0.47655
272520.0000    0.46951
272560.0000    0.43577
272600.0000    0.62805
272640.0000    0.55133
272680.0000    0.42689
272720.0000    0.49715
272760.0000    0.47258
272800.0000    0.62147
272840.0000    0.64901
272880.0000    0.56458
272920.0000    0.30800
272960.0000    0.72519
273000.0000    0.62822
273040.0000    0.59368
273080.0000    0.53524
273120.0000    0.50613
273160.0000    0.44561
273200.0000    0.45990
273240.0000    0.53730
273280.0000    0.52659
273320.0000    0.59435
273360.0000    0.47464
273400.0000    0.39309
273440.0000    0.57233
273480.0000    0.55504
273520.0000    0.66309
273560.0000    0.53507
273600.0000    0.55828
273640.0000    0.67237
273680.0000    0.61207
273720.0000    0.48348
273760.0000    0.56964
273800.0000    0.59910
273840.0000    0.54012
273880.0000    0.63326
273920.0000    0.45338
273960.0000    0.47773
274000.0000    0.42035
274040.0000    0.56037
274080.0000    0.61159
274120.0000    0.72871
274160.0000    0.42246
274200.0000    0.35041
274240.0000    0.57436
274280.0000    0.61424
274320.0000    0.37970
274360.0000    0.33196
274400.0000    0.36886
274440.0000    0.40127
274480.0000    0.53553
274520.0000    0.64568
274560.0000    0.64053
274600.0000    0.53879
274640.0000    0.45894
274680.0000    0.37833
274720.0000    0.31788
274760.0000    0.35565
274800.0000    0.32430
274840.0000    0.21232
274880.0000    0.21815
274920.0000    0.24388
274960.0000    0.22347
275000.0000    0.27405
275040.0000    0.20362
275080.0000    0.35637
275120.0000    0.41833
275160.0000    0.23520
275200.0000   -0.08521
275240.0000    0.17148
275280.0000    0.16177
275320.0000    0.31405
275360.0000    0.32312
275400.0000    0.20075
275440.0000    0.19344
275480.0000    0.40738
275520.0000    0.18061
275560.0000    0.33278
275600.0000    0.28283
275640.0000    0.41054
275680.0000    0.52304
275720.0000    0.53625
275760.0000    0.43312
275800.0000    0.65429
275840.0000    0.45692
275880.0000    0.17212
275920.0000    0.56311
275960.0000    0.56645
276000.0000    0.53849
276040.0000    0.33316
276080.0000    0.64633
276120.0000    0.74306
276160.0000    0.72248
276200.0000    0.33856
276240.0000    0.37740
276280.0000    0.49561
276320.0000    0.27367
276360.0000    0.26251
276400.0000    0.35863
276440.0000    0.34008
276480.0000    0.42054
276520.0000    0.65616
276560.0000    0.39596
276600.0000    0.35077
276640.0000    0.53653
276680.0000    0.13607
276720.0000    0.25653
276760.0000    0.45526
276800.0000    0.32102
276840.0000    0.47453
276880.0000    0.54442
276920.0000    0.27183
276960.0000    0.30192
277000.0000    0.46570
277040.0000    0.22381
277080.0000    0.37099
277120.0000    0.36164
277160.0000    0.21572
277200.0000    0.26271
277240.0000    0.35705
277280.0000    0.50953
277320.0000    0.28275
277360.0000    0.35374
277400.0000    0.09867
277440.0000   -0.41180
277480.0000   -0.27831
277520.0000   -0.13354
277560.0000   -0.10898
277600.0000    0.30412
277640.0000    0.20942
277680.0000    0.48907
277720.0000    0.41575
277760.0000    0.37400
277800.0000    0.44855
277840.0000    0.22966
277880.0000    0.34382
277920.0000    0.16468
277960.0000    0.26048
278000.0000    0.34240
278040.0000    0.45838
278080.0000    0.18112
278120.0000    0.39527
278160.0000    0.44593
278200.0000    0.35287
278240.0000    0.34840
278280.0000    0.24157
278320.0000    0.27503
278360.0000    0.46902
278400.0000    0.52770
278440.0000    0.29698
278480.0000    0.35470
278520.0000    0.24778
278560.0000    0.10870
278600.0000    0.31089
278640.0000    0.57545
278680.0000    0.17016
278720.0000    0.00499
278760.0000    0.18374
278800.0000    0.41470
278840.0000    0.43317
278880.0000    0.46852
278920.0000    0.20290
278960.0000    0.29411
279000.0000    0.32808
279040.0000    0.33048
279080.0000    0.10639
279120.0000    0.25744
279160.0000    0.35683
279200.0000    0.21885
279240.0000    0.30953
279280.0000    0.27612
279320.0000    0.61390
279360.0000    0.36277
279400.0000    0.46960
279440.0000    0.41359
279480.0000    0.39079
279520.0000    0.36517
279560.0000    0.33555
279600.0000    0.37263
279640.0000    0.21789
279680.0000    0.04216
279720.0000    0.15024
279760.0000    0.35824
279800.0000    0.30044
279840.0000    0.46565
279880.0000    0.29668
279920.0000    0.32551
279960.0000    0.40933
280000.0000    0.52356
280040.0000    0.44363
280080.0000    0.56755
280120.0000    0.58145
280160.0000    0.63480
280200.0000    0.47719
280240.0000    0.69508
280280.0000    0.32806
280320.0000    0.61414
280360.0000    0.61126
280400.0000    0.44353
280440.0000    0.45858
280480.0000    0.24392
280520.0000    0.31387
280560.0000    0.44168
280600.0000    0.61632
280640.0000    0.58634
280680.0000    0.63071
280720.0000    0.41564
280760.0000    0.64826
280800.0000    0.66115
280840.0000    0.50158
280880.0000    0.54443
280920.0000    0.49238
280960.0000    0.64062
281000.0000    0.72518
281040.0000    0.50145
281080.0000    0.72177
281120.0000    0.58784
281160.0000    0.79217
281200.0000    0.40477
281240.0000    0.46849
281280.0000    0.26924
281320.0000    0.52022
281360.0000    0.34619
281400.0000    0.38221
281440.0000    0.34634
281480.0000    0.27029
281520.0000    0.28000
281560.0000    0.49350
281600.0000    0.48606
281640.0000    0.53399
281680.0000    0.50846
281720.0000    0.47933
281760.0000    0.59789
281800.0000    0.28550
281840.0000    0.37959
281880.0000    0.44855
281920.0000    0.57815
281960.0000    0.64507
282000.0000    0.25539
282040.0000    0.21998
282080.0000    0.17930
282120.0000    0.27895
282160.0000    0.43687
282200.0000    0.35685
282240.0000    0.52779
282280.0000    0.51060
282320.0000    0.69664
282360.0000    0.59269
282400.0000    0.37517
282440.0000    0.44351
282480.0000    0.65245
282520.0000    0.74173
282560.0000    0.57754
282600.0000    0.79026
282640.0000    0.32199
282680.0000    0.39180
282720.0000    0.55542
282760.0000    0.55597
282800.0000    0.28556
282840.0000    0.57882
282880.0000    0.43010
282920.0000    0.30600
282960.0000    0.55564
283000.0000    0.47775
283040.0000    0.08516
283080.0000    0.26968
283120.0000    0.47466
283160.0000    0.37957
283200.0000    0.53572
283240.0000    0.39896
283280.0000    0.52323
283320.0000    0.55838
283360.0000    0.63894
283400.0000    0.48287
283440.0000    0.60131
283480.0000    0.73852
283520.0000    0.44365
283560.0000    0.08941
283600.0000    0.43125
283640.0000    0.39314
283680.0000    0.44422
283720.0000    0.70910
283760.0000    0.32489
283800.0000    0.10366
283840.0000    0.54664
283880.0000    0.61337
283920.0000    0.42289
283960.0000    0.48071
284000.0000    0.42939
284040.0000    0.56569
284080.0000    0.51564
284120.0000    0.41456
284160.0000    0.38892
284200.0000    0.35830
284240.0000    0.37400
284280.0000    0.29918
284320.0000    0.60594
284360.0000    0.57207
284400.0000    0.42025
284440.0000    0.49651
284480.0000    0.66294
284520.0000    0.44225
284560.0000    0.53167
284600.0000    0.14499
284640.0000    0.39167
284680.0000    0.20931
284720.0000    0.46355
284760.0000    0.33681
284800.0000    0.46446
284840.0000    0.34104
284880.0000    0.44507
284920.0000    0.51132
284960.0000    0.44897
285000.0000    0.04848
285040.0000    0.37087
285080.0000    0.36192
285120.0000    0.42609
285160.0000   -0.07742
285200.0000    0.73909
285240.0000    0.21480
285280.0000    0.08144
285320.0000    0.35348
285360.0000    0.55093
285400.0000    0.32163
285440.0000    0.56754
285480.0000    0.60847
285520.0000    0.50154
285560.0000    0.29033
285600.0000    0.27190
285640.0000    0.14772
285680.0000    0.06909
285720.0000    0.19601
285760.0000    0.19889
285800.0000    0.44673
285840.0000    0.38142
285880.0000    0.24689
285920.0000    0.06476
285960.0000    0.03020
286000.0000    0.06085
286040.0000    0.48280
286080.0000    0.29607
286120.0000   -0.03831
286160.0000    0.09211
286200.0000    0.58023
286240.0000    0.39993
286280.0000    0.60463
286320.0000    0.36555
286360.0000    0.45643
286400.0000    0.26896
286440.0000    0.39998
286480.0000    0.38564
286520.0000    0.54817
286560.0000    0.46834
286600.0000    0.49142
286640.0000    0.40625
286680.0000    0.58519
286720.0000    0.42969
286760.0000    0.55298
286800.0000    0.45280
286840.0000    0.21988
286880.0000    0.48158
286920.0000    0.17411
286960.0000    0.43931
287000.0000    0.29834
287040.0000    0.34739
287080.0000    0.03230
287120.0000    0.20800
287160.0000    0.26763
287200.0000    0.23485
287240.0000    0.51425
287280.0000    0.26933
287320.0000    0.12388
287360.0000    0.11064
287400.0000    0.19277
287440.0000    0.17836
287480.0000    0.26186
287520.0000    0.31231
287560.0000    0.03579
287600.0000    0.34208
287640.0000    0.23075
287680.0000    0.33923
287720.0000    0.27391
287760.0000    0.23045
287800.0000    0.56795
287840.0000    0.53216
287880.0000    0.34898
287920.0000    0.36972
287960.0000    0.34731
288000.0000    0.36959
288040.0000    0.49506
288080.0000    0.34949
288120.0000    0.62074
288160.0000    0.60065
288200.0000    0.54187
288240.0000    0.51134
288280.0000    0.32454
288320.0000    0.21892
288360.0000    0.31234
288400.0000    0.44032
288440.0000    0.30731
288480.0000    0.12517
288520.0000    0.32590
288560.0000    0.11465
288600.0000    0.11500
288640.0000    0.31942
288680.0000    0.28168
288720.0000    0.03112
288760.0000    0.32151
288800.0000    0.34854
288840.0000    0.17962
288880.0000    0.22745
288920.0000    0.42752
288960.0000    0.28353
289000.0000    0.31830
289040.0000    0.36569
289080.0000    0.23541
289120.0000    0.20081
289160.0000    0.35656
289200.0000    0.20194
289240.0000    0.15651
289280.0000    0.36913
289320.0000    0.69968
289360.0000    0.32813
289400.0000    0.17172
289440.0000    0.30551
289480.0000    0.25788
289520.0000    0.45655
289560.0000    0.37168
289600.0000    0.19404
289640.0000    0.47227
289680.0000    0.26409
289720.0000    0.27201
289760.0000    0.25988
289800.0000    0.32397
289840.0000    0.29227
289880.0000    0.34992
289920.0000    0.29243
289960.0000    0.26469
290000.0000    0.34966
290040.0000    0.31919
290080.0000    0.35824
290120.0000    0.20471
290160.0000    0.25442
290200.0000    0.34269
290240.0000    0.16777
290280.0000    0.10634
290320.0000    0.43683
290360.0000    0.32077
290400.0000    0.33865
290440.0000    0.19714
290480.0000    0.28639
290520.0000    0.28555
290560.0000    0.17891
290600.0000    0.48850
290640.0000    0.43588
290680.0000    0.36097
290720.0000    0.49199
290760.0000    0.22274
290800.0000    0.32883
290840.0000    0.39129
290880.0000    0.40722
290920.0000    0.19918
290960.0000    0.38894
291000.0000    0.53055
291040.0000    0.50692
291080.0000    0.41099
291120.0000    0.33367
291160.0000    0.40003
291200.0000    0.44359
291240.0000    0.22060
291280.0000    0.10209
291320.0000    0.12415
291360.0000    0.34743
291400.0000    0.45220
291440.0000    0.16187
291480.0000    0.42230
291520.0000    0.27534
291560.0000    0.32399
291600.0000    0.12632
291640.0000    0.20935
291680.0000    0.34236
291720.0000    0.38259
291760.0000    0.23749
291800.0000    0.29663
291840.0000    0.24547
291880.0000    0.37701
291920.0000    0.52599
291960.0000    0.34539
292000.0000    0.44970
292040.0000    0.54847
292080.0000    0.43179
292120.0000    0.43258
292160.0000    0.28321
292200.0000    0.43327
292240.0000    0.44175
292280.0000    0.48872
292320.0000    0.39921
292360.0000    0.36205
292400.0000    0.30852
292440.0000    0.32387
292480.0000    0.37738
292520.0000    0.25468
292560.0000    0.24097
292600.0000    0.35125
292640.0000    0.40958
292680.0000    0.65585
292720.0000    0.30644
292760.0000    0.42816
292800.0000    0.30929
292840.0000    0.31583
292880.0000    0.33531
292920.0000    0.04027
292960.0000    0.34985
293000.0000    0.37358
293040.0000    0.38917
293080.0000    0.40886
293120.0000    0.23812
293160.0000    0.13557
293200.0000    0.07091
293240.0000    0.27481
293280.0000    0.39755
293320.0000    0.29513
293360.0000    0.50549
293400.0000    0.43857
293440.0000    0.45591
293480.0000    0.50959
293520.0000    0.40185
293560.0000    0.46664
293600.0000    0.46385
293640.0000    0.43372
293680.0000    0.19573
293720.0000    0.63488
293760.0000    0.41871
293800.0000    0.60434
293840.0000    0.41609
293880.0000    0.27747
293920.0000    0.45394
293960.0000    0.33608
294000.0000    0.48562
294040.0000    0.08972
294080.0000    0.16030
294120.0000    0.41796
294160.0000    0.41030
294200.0000    0.34826
294240.0000    0.32444
294280.0000    0.63260
294320.0000    0.21643
294360.0000    0.41237
294400.0000    0.39284
294440.0000    0.32793
294480.0000    0.42254
294520.0000    0.20177
294560.0000    0.57131
294600.0000    0.33017
294640.0000    0.46337
294680.0000    0.31629
294720.0000    0.28592
294760.0000    0.24030
294800.0000    0.32447
294840.0000    0.60127
294880.0000    0.51955
294920.0000    0.48828
294960.0000    0.22147
295000.0000    0.23787
295040.0000    0.76530
295080.0000    0.65600
295120.0000    0.58732
295160.0000    0.45715
295200.0000    0.56898
295240.0000    0.32707
295280.0000    0.24384
295320.0000    0.31868
295360.0000    0.35601
295400.0000    0.25878
295440.0000    0.64049
295480.0000    0.16625
295520.0000    0.59995
295560.0000    0.31548
295600.0000    0.34749
295640.0000    0.32782
295680.0000    0.13152
295720.0000    0.46599
295760.0000    0.49566
295800.0000    0.10301
295840.0000    0.42752
295880.0000    0.37750
295920.0000    0.18060
295960.0000    0.35484
296000.0000    0.31829
296040.0000    0.16652
296080.0000    0.23923
296120.0000    0.31696
296160.0000    0.03108
296200.0000    0.26410
296240.0000    0.36171
296280.0000    0.21111
296320.0000    0.36411
296360.0000    0.31475
296400.0000    0.61656
296440.0000    0.32579
296480.0000    0.30550
296520.0000    0.36774
296560.0000    0.29595
296600.0000    0.27613
296640.0000    0.32115
296680.0000    0.31102
296720.0000    0.32207
296760.0000    0.25196
296800.0000    0.10442
296840.0000    0.24107
296880.0000    0.17559
296920.0000    0.28462
296960.0000    0.17154
297000.0000    0.31641
297040.0000    0.27446
297080.0000    0.25853
297120.0000    0.37712
297160.0000    0.32500
297200.0000    0.13978
297240.0000    0.41962
297280.0000    0.51177
297320.0000    0.34284
297360.0000    0.23064
297400.0000    0.49054
297440.0000    0.36134
297480.0000    0.46289
297520.0000    0.40641
297560.0000    0.34540
297600.0000    0.66995
297640.0000    0.32793
297680.0000    0.27611
297720.0000    0.46476
297760.0000    0.48345
297800.0000    0.18785
297840.0000    0.38185
297880.0000    0.37019
297920.0000    0.39386
297960.0000    0.26452
298000.0000    0.37146
298040.0000    0.47767
298080.0000    0.41692
298120.0000    0.38282
298160.0000    0.28737
298200.0000    0.34335
298240.0000    0.18933
298280.0000    0.54012
298320.0000    0.44253
298360.0000    0.49143
298400.0000    0.57635
298440.0000    0.39146
298480.0000    0.33446
298520.0000    0.57417
298560.0000    0.25001
298600.0000    0.13743
298640.0000    0.28232
298680.0000    0.13494
298720.0000    0.26117
298760.0000    0.06450
298800.0000    0.03302
298840.0000    0.16863
298880.0000    0.30735
298920.0000    0.61629
298960.0000    0.35075
299000.0000    0.52841
299040.0000    0.30828
299080.0000    0.41615
299120.0000    0.35655
299160.0000    0.27508
299200.0000    0.27452
299240.0000    0.23862
299280.0000    0.20018
299320.0000    0.23851
299360.0000    0.40251
299400.0000    0.40697
299440.0000    0.20651
299480.0000    0.00784
299520.0000    0.27367
299560.0000    0.29313
299600.0000    0.14779
299640.0000    0.32570
299680.0000    0.30217
299720.0000    0.40705
299760.0000    0.28232
299800.0000    0.39211
299840.0000    0.34437
299880.0000    0.27679
299920.0000    0.25806
299960.0000    0.33361
300000.0000    0.30453
300040.0000    0.16896
300080.0000    0.47464
300120.0000    0.16646
300160.0000    0.14529
300200.0000    0.28362
300240.0000    0.29690
300280.0000    0.13700
300320.0000    0.34606
300360.0000    0.24436
300400.0000    0.50284
300440.0000    0.36946
300480.0000    0.38355
300520.0000    0.39204
300560.0000    0.41920
300600.0000    0.24838
300640.0000    0.28197
300680.0000    0.37690
300720.0000    0.32013
300760.0000    0.25502
300800.0000    0.21315
300840.0000    0.33096
300880.0000    0.30837
300920.0000    0.15239
300960.0000    0.56250
301000.0000    0.38305
301040.0000    0.35383
301080.0000    0.29333
301120.0000    0.26420
301160.0000    0.24534
301200.0000    0.44460
301240.0000    0.16419
301280.0000    0.31543
301320.0000    0.36502
301360.0000    0.07451
301400.0000    0.09824
301440.0000    0.15030
301480.0000    0.23791
301520.0000    0.29171
301560.0000    0.25435
301600.0000    0.51151
301640.0000    0.69988
301680.0000    0.40620
301720.0000    0.40622
301760.0000    0.27707
301800.0000    0.34916
301840.0000    0.20518
301880.0000    0.24658
301920.0000    0.35810
301960.0000    0.50458
302000.0000    0.38944
302040.0000    0.53979
302080.0000    0.28556
302120.0000    0.53514
302160.0000    0.35808
302200.0000    0.36202
302240.0000    0.24241
302280.0000    0.38329
302320.0000    0.44366
302360.0000    0.43717
302400.0000    0.11522
302440.0000    0.17274
302480.0000    0.41495
302520.0000    0.23351
302560.0000    0.35018
302600.0000    0.28264
302640.0000    0.24321
302680.0000    0.45973
302720.0000    0.37127
302760.0000    0.19162
302800.0000    0.30386
302840.0000    0.38150
302880.0000    0.30837
302920.0000    0.17142
302960.0000    0.11416
303000.0000    0.24350
303040.0000    0.24291
303080.0000    0.23548
303120.0000    0.35121
303160.0000    0.14117
303200.0000    0.40756
303240.0000    0.10611
303280.0000    0.47795
303320.0000    0.55695
303360.0000    0.48661
303400.0000    0.51362
303440.0000    0.40308
303480.0000    0.39045
303520.0000    0.44274
303560.0000    0.49921
303600.0000    0.27517
303640.0000    0.57794
303680.0000    0.27401
303720.0000    0.27579
303760.0000    0.30250
303800.0000    0.23286
303840.0000    0.30146
303880.0000    0.43666
303920.0000    0.28574
303960.0000    0.41204
304000.0000    0.32800
304040.0000    0.57045
304080.0000    0.40586
304120.0000    0.39067
304160.0000    0.32437
304200.0000    0.16140
304240.0000    0.15778
304280.0000    0.44131
304320.0000    0.30006
304360.0000    0.40280
304400.0000    0.31234
304440.0000    0.30244
304480.0000    0.64900
304520.0000    0.15541
304560.0000    0.16137
304600.0000    0.13328
304640.0000    0.40928
304680.0000    0.18101
304720.0000    0.24048
304760.0000    0.44260
304800.0000    0.16965
304840.0000    0.35537
304880.0000    0.34658
304920.0000    0.36314
304960.0000    0.49982
305000.0000    0.26147
305040.0000    0.23639
305080.0000    0.49467
305120.0000    0.31062
305160.0000    0.29025
305200.0000    0.20216
305240.0000    0.07358
305280.0000   -0.03936
305320.0000    0.30324
305360.0000    0.29453
305400.0000    0.17105
305440.0000    0.47731
305480.0000    0.26851
305520.0000    0.24531
305560.0000    0.08218
305600.0000    0.23828
305640.0000    0.29102
305680.0000    0.24927
305720.0000    0.15963
305760.0000    0.26479
305800.0000    0.33741
305840.0000    0.52748
305880.0000    0.41003
305920.0000    0.38714
305960.0000    0.19239
306000.0000    0.30942
306040.0000    0.28857
306080.0000    0.09724
306120.0000    0.14310
306160.0000    0.36611
306200.0000    0.36775
306240.0000    0.27795
306280.0000   -0.00267
306320.0000    0.40366
306360.0000    0.35431
306400.0000    0.25205
306440.0000    0.18400
306480.0000    0.29758
306520.0000    0.46659
306560.0000   -0.08917
306600.0000    0.26643
306640.0000    0.36947
306680.0000    0.24755
306720.0000    0.19733
306760.0000    0.31623
306800.0000    0.22800
306840.0000    0.02929
306880.0000    0.15103
306920.0000    0.43931
306960.0000    0.19919
307000.0000    0.19231
307040.0000    0.22595
307080.0000   -0.04288
307120.0000    0.21863
307160.0000    0.22170
307200.0000    0.39985
307240.0000    0.43057
307280.0000    0.34724
307320.0000    0.18393
307360.0000    0.12597
307400.0000    0.19021
307440.0000    0.23345
307480.0000    0.18617
307520.0000    0.26919
307560.0000    0.14711
307600.0000    0.29511
307640.0000    0.43899
307680.0000    0.14353
307720.0000    0.01759
307760.0000    0.16150
307800.0000    0.32310
307840.0000    0.19490
307880.0000    0.43849
307920.0000    0.30078
307960.0000    0.15468
308000.0000    0.28004
308040.0000    0.18454
308080.0000   -0.41524
308120.0000    0.02097
308160.0000    0.33331
308200.0000    0.36561
308240.0000    0.16361
308280.0000    0.30518
308320.0000    0.53127
308360.0000    0.44724
308400.0000    0.40893
308440.0000    0.25019
308480.0000    0.41734
308520.0000    0.32841
308560.0000    0.20842
308600.0000    0.13454
308640.0000    0.31740
308680.0000    0.20573
308720.0000    0.28378
308760.0000   -0.65821
308800.0000   -0.41919
308840.0000   -0.16523
308880.0000    0.41023
308920.0000    0.50092
308960.0000    0.50100
309000.0000    0.32889
309040.0000    0.39325
309080.0000    0.39227
309120.0000    0.49342
309160.0000    0.61485
309200.0000    0.69132
309240.0000    0.48499
309280.0000    0.43774
309320.0000    0.47364
309360.0000    0.47802
309400.0000    0.31875
309440.0000    0.34271
309480.0000    0.37853
309520.0000    0.10437
309560.0000    0.44360
309600.0000    0.28578
309640.0000    0.54394
309680.0000    0.50332
309720.0000    0.63565
309760.0000    0.44009
309800.0000    0.48385
309840.0000    0.31297
309880.0000    0.22427
309920.0000    0.38344
309960.0000    0.56206
310000.0000    0.35148
310040.0000    0.45736
310080.0000    0.56800
310120.0000    0.57236
310160.0000    0.52493
310200.0000    0.47525
310240.0000    0.45600
310280.0000    0.43955
310320.0000    0.39080
310360.0000    0.35431
310400.0000    0.33157
310440.0000    0.48921
310480.0000    0.42882
310520.0000    0.33130
310560.0000    0.30882
310600.0000    0.04839
310640.0000    0.38954
310680.0000    0.19633
310720.0000    0.23587
310760.0000   -0.01089
310800.0000    0.35461
310840.0000    0.10554
310880.0000   -0.21184
310920.0000   -0.35664
310960.0000   -0.13265
311000.0000   -0.03172
311040.0000    0.19190
311080.0000    0.14913
311120.0000   -0.11128
311160.0000   -0.01692
311200.0000   -0.07925
311240.0000    0.12988
311280.0000   -0.15108
311320.0000   -0.31655
311360.0000   -0.01646
311400.0000   -0.40460
311440.0000   -0.88217
311480.0000   -0.46074
311520.0000   -0.66671
311560.0000   -0.53162
311600.0000   -0.83680
311640.0000   -0.47422
311680.0000   -0.94283
311720.0000   -0.67975
311760.0000   -0.41908
311800.0000   -0.67907
311840.0000   -1.06556
311880.0000   -0.89009
311920.0000   -1.00700
311960.0000   -0.84574
312000.0000   -0.81253
312040.0000   -0.76499
312080.0000   -0.69344
312120.0000   -0.81404
312160.0000   -0.85934
312200.0000   -0.74401
312240.0000   -0.72341
312280.0000   -0.50987
312320.0000   -0.49778
312360.0000   -0.56256
312400.0000   -0.07556
312440.0000    0.03228
312480.0000   -0.45644
312520.0000   -0.54831
312560.0000   -0.15399
312600.0000   -0.50048
312640.0000   -0.34688
312680.0000   -0.42532
312720.0000   -0.57737
312760.0000   -0.45035
312800.0000   -0.36105
312840.0000   -0.47927
312880.0000   -0.41152
312920.0000   -0.29191
312960.0000   -0.48185
313000.0000   -0.34328
313040.0000   -0.52569
313080.0000   -0.35794
313120.0000   -0.38314
313160.0000   -0.38351
313200.0000   -0.18334
313240.0000    0.09408
313280.0000   -0.27613
313320.0000   -0.28413
313360.0000   -0.37970
313400.0000   -0.29299
313440.0000    0.18280
313480.0000    0.36124
313520.0000    0.24599
313560.0000    0.41550
313600.0000    0.35175
313640.0000    0.30450
313680.0000    0.55720
313720.0000    0.39809
313760.0000    0.53953
313800.0000    0.45043
313840.0000    0.28680
313880.0000    0.29970
313920.0000    0.31512
313960.0000    0.55638
314000.0000    0.28578
314040.0000    0.55217
314080.0000    0.73644
314120.0000    0.37435
314160.0000    0.33042
314200.0000    0.49192
314240.0000    0.52548
314280.0000    0.29626
314320.0000    0.39944
314360.0000    0.09185
314400.0000    0.37476
314440.0000    0.42612
314480.0000    0.07932
314520.0000    0.40278
314560.0000    0.46062
314600.0000    0.40990
314640.0000    0.30858
314680.0000    0.18204
314720.0000    0.26727
314760.0000    0.28795
314800.0000    0.42186
314840.0000    0.47279
314880.0000    0.38122
314920.0000    0.37614
314960.0000    0.43125
315000.0000    0.49476
315040.0000    0.27465
315080.0000    0.34667
315120.0000    0.69630
315160.0000    0.58419
315200.0000    0.51733
315240.0000    0.43606
315280.0000    0.64609
315320.0000    0.44676
315360.0000    0.44148
315400.0000    0.40464
315440.0000    0.58071
315480.0000    0.65102
315520.0000    0.53178
315560.0000    0.47032
315600.0000    0.35836
315640.0000    0.41043
315680.0000    0.54552
315720.0000    0.44936
315760.0000    0.41241
315800.0000    0.24765
315840.0000    0.31100
315880.0000    0.35961
315920.0000    0.48088
315960.0000    0.31529
316000.0000    0.27363
316040.0000    0.18940
316080.0000    0.47798
316120.0000    0.20329
316160.0000    0.39157
316200.0000    0.31271
316240.0000    0.27723
316280.0000    0.32898
316320.0000    0.34465
316360.0000    0.44487
316400.0000    0.26152
316440.0000    0.30516
316480.0000    0.33784
316520.0000    0.54751
316560.0000    0.34496
316600.0000    0.23539
316640.0000    0.05168
316680.0000    0.07345
316720.0000    0.18358
316760.0000    0.25008
316800.0000    0.22142
316840.0000    0.33317
316880.0000    0.24765
316920.0000    0.44769
316960.0000    0.22082
317000.0000    0.19366
317040.0000    0.11986
317080.0000    0.02323
317120.0000    0.26623
317160.0000    0.06016
317200.0000    0.23710
317240.0000    0.57617
317280.0000    0.06521
317320.0000    0.22829
317360.0000    0.66966
317400.0000    0.15801
317440.0000    0.40842
317480.0000    0.21506
317520.0000    0.16166
317560.0000    0.38788
317600.0000    0.15001
317640.0000    0.12396
317680.0000    0.00494
317720.0000    0.36464
317760.0000    0.34863
317800.0000    0.35217
317840.0000    0.47030
317880.0000    0.39451
317920.0000    0.21775
317960.0000    0.18922
318000.0000    0.19060
318040.0000    0.11855
318080.0000    0.26407
318120.0000    0.20687
318160.0000    0.37593
318200.0000    0.39883
318240.0000    0.59240
318280.0000    0.31708
318320.0000    0.37386
318360.0000    0.19368
318400.0000    0.37565
318440.0000    0.30139
318480.0000    0.40885
318520.0000    0.12145
318560.0000    0.56074
318600.0000    0.31257
318640.0000    0.25936
318680.0000    0.40926
318720.0000    0.42958
318760.0000    0.16729
318800.0000    0.44200
318840.0000    0.23344
318880.0000    0.35437
318920.0000    0.28264
318960.0000    0.49569
319000.0000    0.48707
319040.0000    0.57109
319080.0000    0.31044
319120.0000    0.37244
319160.0000    0.21226
319200.0000    0.30643
319240.0000    0.31011
319280.0000    0.18489
319320.0000    0.52677
319360.0000    0.40754
319400.0000    0.48307
319440.0000    0.35218
319480.0000    0.33867
319520.0000    0.27062
319560.0000    0.08473
319600.0000    0.20791
319640.0000    0.30687
319680.0000    0.40868
319720.0000    0.39571
319760.0000    0.24379
319800.0000    0.07158
319840.0000    0.24089
319880.0000    0.09809
319920.0000    0.22724
319960.0000    0.14195
320000.0000   -0.01089
320040.0000    0.34622
320080.0000    0.31005
320120.0000    0.22267
320160.0000    0.05343
320200.0000    0.27349
320240.0000    0.21092
320280.0000    0.13022
320320.0000    0.25971
320360.0000    0.14628
320400.0000   -0.25902
320440.0000    0.17140
320480.0000    0.27284
320520.0000    0.24562
320560.0000    0.21040
320600.0000    0.27988
320640.0000    0.08121
320680.0000   -0.11035
320720.0000   -0.25698
320760.0000   -0.18388
320800.0000    0.11579
320840.0000   -0.04707
320880.0000    0.08817
320920.0000   -0.43218
320960.0000    0.05614
321000.0000    0.11094
321040.0000    0.42244
321080.0000    0.10454
321120.0000    0.24652
321160.0000    0.21579
321200.0000    0.05127
321240.0000    0.28966
321280.0000   -0.01827
321320.0000    0.36584
321360.0000    0.15217
321400.0000    0.11711
321440.0000    0.17450
321480.0000    0.20498
321520.0000    0.28796
321560.0000   -0.03099
321600.0000    0.16830
321640.0000    0.30807
321680.0000    0.19620
321720.0000    0.33081
321760.0000    0.15729
321800.0000    0.17883
321840.0000    0.28097
321880.0000    0.11861
321920.0000    0.23268
321960.0000    0.09460
322000.0000    0.15949
322040.0000    0.04082
322080.0000    0.33284
322120.0000    0.28006
322160.0000    0.33680
322200.0000    0.18753
322240.0000    0.20960
322280.0000   -0.04264
322320.0000    0.11302
322360.0000    0.32417
322400.0000   -0.04327
322440.0000    0.19445
322480.0000    0.14394
322520.0000    0.19861
322560.0000    0.17284
322600.0000    0.29098
322640.0000   -0.04969
322680.0000    0.09533
322720.0000    0.18110
322760.0000    0.21998
322800.0000    0.21247
322840.0000    0.23951
322880.0000    0.39241
322920.0000    0.02790
322960.0000    0.23592
323000.0000    0.24074
323040.0000    0.19771
323080.0000    0.20372
323120.0000    0.19329
323160.0000    0.19013
323200.0000    0.24386
323240.0000    0.14973
323280.0000    0.31888
323320.0000    0.24202
323360.0000    0.28159
323400.0000    0.20106
323440.0000    0.38268
323480.0000    0.16152
323520.0000    0.46357
323560.0000    0.39451
323600.0000    0.45516
323640.0000    0.33301
323680.0000    0.32860
323720.0000    0.09808
323760.0000    0.27718
323800.0000    0.01918
323840.0000    0.10917
323880.0000    0.27195
323920.0000    0.29019
323960.0000    0.54656
324000.0000    0.44680
324040.0000    0.29032
324080.0000    0.18907
324120.0000    0.19758
324160.0000    0.29226
324200.0000    0.08899
324240.0000    0.28663
324280.0000    0.31467
324320.0000    0.02209
324360.0000    0.28001
324400.0000    0.22588
324440.0000    0.27716
324480.0000    0.10458
324520.0000    0.15389
324560.0000    0.19751
324600.0000    0.20516
324640.0000    0.36940
324680.0000    0.35768
324720.0000    0.29045
324760.0000    0.38557
324800.0000    0.19136
324840.0000    0.31580
324880.0000    0.06001
324920.0000    0.33059
324960.0000    0.17931
325000.0000   -0.06013
325040.0000    0.17561
325080.0000    0.08339
325120.0000    0.25287
325160.0000    0.15331
325200.0000    0.20392
325240.0000    0.33321
325280.0000    0.01159
325320.0000   -0.00527
325360.0000    0.23340
325400.0000    0.23612
325440.0000    0.29566
325480.0000    0.20006
325520.0000   -0.42089
325560.0000   -0.06487
325600.0000    0.03224
325640.0000    0.04265
325680.0000    0.17626
325720.0000    0.35182
325760.0000    0.17071
325800.0000    0.20989
325840.0000   -0.00796
325880.0000    0.15350
325920.0000    0.35446
325960.0000    0.28963
326000.0000    0.38958
326040.0000    0.28332
326080.0000    0.19372
326120.0000    0.17368
326160.0000    0.19351
326200.0000    0.10059
326240.0000    0.26480
326280.0000    0.15913
326320.0000    0.22244
326360.0000    0.05222
326400.0000    0.07629
326440.0000    0.23060
326480.0000    0.05453
326520.0000    0.15082
326560.0000    0.20504
326600.0000    0.36684
326640.0000    0.15778
326680.0000    0.41210
326720.0000    0.28789
326760.0000    0.42730
326800.0000    0.33234
326840.0000    0.44406
326880.0000    0.46578
326920.0000    0.54780
326960.0000    0.35793
327000.0000    0.02155
327040.0000    0.29213
327080.0000    0.42780
327120.0000    0.42601
327160.0000    0.38759
327200.0000    0.21007
327240.0000    0.30592
327280.0000    0.38316
327320.0000   -0.02784
327360.0000    0.20877
327400.0000    0.27047
327440.0000    0.15058
327480.0000    0.28646
327520.0000    0.24968
327560.0000    0.12628
327600.0000    0.32549
327640.0000    0.26565
327680.0000    0.21026
327720.0000    0.38248
327760.0000    0.39015
327800.0000    0.60885
327840.0000    0.30337
327880.0000    0.44062
327920.0000    0.49448
327960.0000    0.36632
328000.0000    0.40306
328040.0000    0.45844
328080.0000    0.27788
328120.0000    0.40895
328160.0000    0.62413
328200.0000    0.35104
328240.0000    0.54585
328280.0000    0.51880
328320.0000    0.28891
328360.0000    0.46528
328400.0000    0.30726
328440.0000    0.11919
328480.0000    0.18781
328520.0000    0.19318
328560.0000   -0.22627
328600.0000   -0.12445
328640.0000   -0.15739
328680.0000   -0.07970
328720.0000    0.03011
328760.0000    0.09025
328800.0000   -0.17072
328840.0000   -0.12955
328880.0000   -0.15955
328920.0000   -0.06832
328960.0000   -0.48876
329000.0000   -0.12573
329040.0000   -0.11692
329080.0000    0.04360
329120.0000    0.01008
329160.0000   -0.18774
329200.0000   -0.12040
329240.0000    0.06117
329280.0000   -0.01059
329320.0000   -0.08816
329360.0000    0.24205
329400.0000    0.49190
329440.0000    0.37006
329480.0000    0.57298
329520.0000    0.53632
329560.0000    0.43387
329600.0000    0.42611
329640.0000    0.16975
329680.0000    0.29694
329720.0000    0.32415
329760.0000    0.50585
329800.0000    0.50729
329840.0000    0.16677
329880.0000    0.42521
329920.0000    0.29285
329960.0000    0.24821
330000.0000    0.40120
330040.0000    0.56809
330080.0000    0.24334
330120.0000    0.46323
330160.0000    0.32026
330200.0000    0.31933
330240.0000    0.22568
330280.0000    0.32029
330320.0000    0.27053
330360.0000    0.20488
330400.0000    0.26377
330440.0000    0.25448
330480.0000    0.35822
330520.0000    0.19396
330560.0000    0.37429
330600.0000    0.37484
330640.0000    0.27825
330680.0000    0.12656
330720.0000    0.32149
330760.0000    0.39248
330800.0000    0.42555
330840.0000    0.38447
330880.0000    0.27436
330920.0000    0.49970
330960.0000    0.35065
331000.0000    0.26433
331040.0000    0.50786
331080.0000    0.37325
331120.0000    0.27174
331160.0000    0.32916
331200.0000    0.35324
331240.0000    0.38051
331280.0000    0.31324
331320.0000    0.35514
331360.0000    0.32001
331400.0000    0.54862
331440.0000    0.52986
331480.0000    0.38778
331520.0000    0.53938
331560.0000    0.47604
331600.0000    0.22249
331640.0000    0.16257
331680.0000    0.30370
331720.0000    0.19345
331760.0000    0.36939
331800.0000    0.46109
331840.0000    0.39303
331880.0000    0.55508
331920.0000    0.31257
331960.0000    0.31791
332000.0000    0.50468
332040.0000    0.46993
332080.0000    0.61744
332120.0000    0.26661
332160.0000    0.20863
332200.0000    0.38276
332240.0000    0.40797
332280.0000    0.62671
332320.0000    0.44626
332360.0000    0.51235
332400.0000    0.58280
332440.0000    0.39024
332480.0000    0.41356
332520.0000    0.50228
332560.0000    0.32650
332600.0000    0.47121
332640.0000    0.58138
332680.0000    0.58500
332720.0000    0.68351
332760.0000    0.74874
332800.0000    0.33961
332840.0000    0.28761
332880.0000    0.42420
332920.0000    0.32037
332960.0000    0.39359
333000.0000    0.58885
333040.0000    0.63462
333080.0000    0.61935
333120.0000    0.50113
333160.0000    0.39688
333200.0000    0.23712
333240.0000    0.50141
333280.0000    0.46854
333320.0000    0.38918
333360.0000    0.26094
333400.0000    0.28814
333440.0000    0.42041
333480.0000    0.50767
333520.0000    0.45618
333560.0000    0.33525
333600.0000    0.58777
333640.0000    0.32801
333680.0000    0.30803
333720.0000    0.36377
333760.0000    0.15940
333800.0000    0.51274
333840.0000    0.11994
333880.0000    0.31458
333920.0000    0.29933
333960.0000    0.37694
334000.0000    0.20901
334040.0000    0.38703
334080.0000    0.49208
334120.0000    0.49994
334160.0000    0.28116
334200.0000    0.32725
334240.0000    0.42110
334280.0000    0.51684
334320.0000    0.31860
334360.0000    0.17218
334400.0000    0.29672
334440.0000    0.27282
334480.0000    0.12908
334520.0000    0.36187
334560.0000    0.36684
334600.0000    0.31876
334640.0000    0.84611
334680.0000    0.69536
334720.0000    0.58857
334760.0000    0.69082
334800.0000    0.71297
334840.0000    0.59651
334880.0000    0.66119
334920.0000    0.76118
334960.0000    0.70838
335000.0000    0.75129
335040.0000    0.56668
335080.0000    0.71133
335120.0000    0.62495
335160.0000    0.79137
335200.0000    0.74059
335240.0000    0.64842
335280.0000    0.73718
335320.0000    0.67723
335360.0000    0.56835
335400.0000    0.43475
335440.0000    0.48656
335480.0000    0.58148
335520.0000    0.45209
335560.0000    0.13840
335600.0000    0.29586
335640.0000    0.34602
335680.0000    0.17076
335720.0000    0.41422
335760.0000    0.34001
335800.0000    0.26185
335840.0000    0.06025
335880.0000    0.41604
335920.0000    0.30492
335960.0000    0.36684
336000.0000    0.31989
336040.0000    0.42027
336080.0000    0.39005
336120.0000    0.37559
336160.0000    0.23472
336200.0000    0.22841
336240.0000    0.10926
336280.0000    0.46235
336320.0000    0.25006
336360.0000    0.37780
336400.0000    0.35042
336440.0000    0.20753
336480.0000    0.33573
336520.0000    0.29142
336560.0000    0.15036
336600.0000    0.35129
336640.0000    0.31706
336680.0000    0.35600
336720.0000    0.28208
336760.0000    0.12541
336800.0000    0.34268
336840.0000    0.32218
336880.0000    0.14079
336920.0000    0.38609
336960.0000    0.35204
337000.0000    0.35623
337040.0000    0.49524
337080.0000    0.55994
337120.0000    0.49496
337160.0000    0.43712
337200.0000    0.30731
337240.0000    0.25180
337280.0000    0.23357
337320.0000    0.36076
337360.0000    0.14923
337400.0000    0.24923
337440.0000    0.33605
337480.0000    0.27774
337520.0000    0.18315
337560.0000    0.12820
337600.0000    0.13714
337640.0000    0.35094
337680.0000    0.44461
337720.0000    0.21102
337760.0000    0.19088
337800.0000    0.25397
337840.0000    0.05847
337880.0000    0.33073
337920.0000    0.13708
337960.0000    0.18887
338000.0000    0.36019
338040.0000    0.32235
338080.0000    0.12409
338120.0000    0.24294
338160.0000    0.18392
338200.0000    0.29667
338240.0000    0.08957
338280.0000    0.26795
338320.0000    0.24182
338360.0000    0.17182
338400.0000    0.24336
338440.0000    0.04521
338480.0000    0.25291
338520.0000    0.17986
338560.0000    0.38650
338600.0000    0.17528
338640.0000    0.16422
338680.0000    0.17855
338720.0000    0.19311
338760.0000    0.34744
338800.0000    0.18026
338840.0000    0.12151
338880.0000    0.32418
338920.0000    0.17762
338960.0000    0.29890
339000.0000    0.31517
339040.0000    0.32904
339080.0000    0.44306
339120.0000    0.31303
339160.0000    0.27434
339200.0000    0.31486
339240.0000    0.15995
339280.0000    0.18911
339320.0000    0.20200
339360.0000    0.22766
339400.0000    0.26017
339440.0000    0.30765
339480.0000    0.13602
339520.0000    0.22076
339560.0000    0.24056
339600.0000    0.20303
339640.0000    0.31829
339680.0000    0.27656
339720.0000    0.35006
339760.0000    0.33823
339800.0000    0.11426
339840.0000    0.46915
339880.0000    0.28459
339920.0000    0.48414
339960.0000    0.34409
340000.0000    0.24418
340040.0000    0.62801
340080.0000    0.42011
340120.0000    0.28067
340160.0000    0.11217
340200.0000    0.49227
340240.0000    0.12073
340280.0000    0.34039
340320.0000    0.19755
340360.0000    0.12938
340400.0000    0.41711
340440.0000    0.25446
340480.0000    0.23232
340520.0000    0.02448
340560.0000    0.17980
340600.0000    0.20960
340640.0000    0.15822
340680.0000    0.03250
340720.0000    0.17510
340760.0000    0.13374
340800.0000   -0.41353
340840.0000   -0.27007
340880.0000    0.15011
340920.0000    0.00288
340960.0000   -0.07933
341000.0000    0.21794
341040.0000    0.33094
341080.0000    0.60160
341120.0000    0.31053
341160.0000    0.45118
341200.0000    0.46410
341240.0000    0.36137
341280.0000    0.44056
341320.0000    0.33103
341360.0000    0.29777
341400.0000    0.45662
341440.0000    0.26563
341480.0000    0.49755
341520.0000    0.31918
341560.0000    0.30577
341600.0000    0.47585
341640.0000    0.43013
341680.0000    0.22859
341720.0000    0.24025
341760.0000    0.45121
341800.0000    0.23746
341840.0000    0.32175
341880.0000    0.21577
341920.0000    0.21361
341960.0000    0.22086
342000.0000    0.38181
342040.0000    0.24721
342080.0000    0.00788
342120.0000    0.19909
342160.0000    0.33464
342200.0000    0.48633
342240.0000    0.40376
342280.0000    0.30655
342320.0000    0.24826
342360.0000    0.12766
342400.0000    0.47511
342440.0000    0.45777
342480.0000    0.22931
342520.0000    0.16886
342560.0000    0.33004
342600.0000    0.59946
342640.0000    0.51313
342680.0000    0.32268
342720.0000    0.50990
342760.0000    0.49453
342800.0000    0.57504
342840.0000    0.45822
342880.0000    0.53181
342920.0000    0.56442
342960.0000    0.30040
343000.0000    0.62378
343040.0000    0.39345
343080.0000    0.47569
343120.0000    0.30477
343160.0000    0.21921
343200.0000    0.30112
343240.0000    0.53488
343280.0000    0.50413
343320.0000    0.51973
343360.0000    0.59616
343400.0000    0.43476
343440.0000    0.25413
343480.0000    0.38789
343520.0000    0.50117
343560.0000    0.59425
343600.0000    0.53494
343640.0000    0.42683
343680.0000    0.34304
343720.0000    0.29863
343760.0000    0.34784
343800.0000    0.27436
343840.0000    0.24907
343880.0000    0.20171
343920.0000    0.32840
343960.0000    0.37597
344000.0000    0.41762
344040.0000    0.43900
344080.0000    0.29338
344120.0000    0.37837
344160.0000    0.23616
344200.0000    0.32050
344240.0000    0.41204
344280.0000    0.33985
344320.0000    0.25448
344360.0000    0.45212
344400.0000    0.24668
344440.0000    0.30158
344480.0000    0.36837
344520.0000    0.42176
344560.0000   -0.33895
344600.0000    0.33894
344640.0000    0.26897
344680.0000    0.35309
344720.0000    0.26649
344760.0000   -0.20093
344800.0000   -0.03845
344840.0000    0.20639
344880.0000    0.11461
344920.0000    0.27459
344960.0000    0.10889
345000.0000    0.23130
345040.0000    0.29121
345080.0000    0.12694
345120.0000    0.40241
345160.0000    0.37992
345200.0000    0.38344
345240.0000    0.31808
345280.0000    0.55300
345320.0000    0.46529
345360.0000    0.36045
345400.0000    0.31860
345440.0000    0.62647
345480.0000    0.22824
345520.0000    0.16608
345560.0000    0.27452
345600.0000    0.30592
345640.0000    0.25859
345680.0000    0.12547
345720.0000    0.17376
345760.0000    0.37763
345800.0000    0.32752
345840.0000    0.13869
345880.0000    0.22584
345920.0000    0.30003
345960.0000    0.16774
346000.0000    0.15856
346040.0000    0.17227
346080.0000    0.42666
346120.0000    0.16839
346160.0000    0.15144
346200.0000    0.35404
346240.0000    0.53718
346280.0000    0.64803
346320.0000    0.24364
346360.0000    0.33276
346400.0000    0.34022
346440.0000    0.39876
346480.0000    0.23259
346520.0000    0.35659
346560.0000    0.48510
346600.0000    0.32000
346640.0000    0.29062
346680.0000    0.35085
346720.0000    0.31912
346760.0000    0.09821
346800.0000    0.20432
346840.0000    0.31797
346880.0000    0.06109
346920.0000    0.08274
346960.0000    0.27107
347000.0000   -0.00720
347040.0000    0.29266
347080.0000    0.27799
347120.0000    0.32077
347160.0000    0.34693
347200.0000    0.43636
347240.0000    0.22928
347280.0000    0.25287
347320.0000    0.47586
347360.0000    0.45925
347400.0000    0.22031
347440.0000   -0.08367
347480.0000    0.38495
347520.0000    0.35387
347560.0000    0.30323
347600.0000    0.57947
347640.0000    0.42870
347680.0000    0.53913
347720.0000    0.50485
347760.0000    0.47635
347800.0000    0.56586
347840.0000    0.62023
347880.0000    0.55291
347920.0000    0.31977
347960.0000    0.13769
348000.0000    0.05677
348040.0000    0.11511
348080.0000    0.49545
348120.0000    0.57376
348160.0000    0.64042
348200.0000    0.57760
348240.0000    0.52262
348280.0000    0.50788
348320.0000    0.48952
348360.0000    0.43785
348400.0000    0.64538
348440.0000    0.55110
348480.0000    0.50778
348520.0000    0.59604
348560.0000    0.54917
348600.0000    0.45840
348640.0000    0.42715
348680.0000    0.52334
348720.0000    0.48631
348760.0000    0.21343
348800.0000    0.40942
348840.0000    0.42513
348880.0000    0.37704
348920.0000    0.43720
348960.0000    0.26333
349000.0000    0.37623
349040.0000    0.35255
349080.0000    0.48225
349120.0000    0.74296
349160.0000    0.53356
349200.0000    0.61077
349240.0000    0.39188
349280.0000    0.58613
349320.0000    0.44078
349360.0000    0.41085
349400.0000    0.54177
349440.0000    0.58496
349480.0000    0.54764
349520.0000    0.10923
349560.0000    0.06463
349600.0000    0.22026
349640.0000    0.16350
349680.0000    0.55875
349720.0000    0.63690
349760.0000    0.60707
349800.0000    0.55067
349840.0000    0.34928
349880.0000    0.33625
349920.0000    0.43717
349960.0000    0.59523
350000.0000    0.53669
350040.0000    0.45152
350080.0000    0.44151
350120.0000    0.62739
350160.0000    0.46307
350200.0000    0.52243
350240.0000    0.37268
350280.0000    0.54316
350320.0000    0.60400
350360.0000    0.80395
350400.0000    0.62813
350440.0000    0.57663
350480.0000    0.53983
350520.0000    0.52636
350560.0000    0.41510
350600.0000    0.29064
350640.0000    0.41536
350680.0000    0.43748
350720.0000    0.10345
350760.0000    0.25115
350800.0000    0.24404
350840.0000    0.29405
350880.0000    0.47024
350920.0000    0.20688
350960.0000    0.50676
351000.0000    0.34378
351040.0000    0.45862
351080.0000    0.17573
351120.0000    0.36014
351160.0000    0.39496
351200.0000    0.65091
351240.0000    0.47403
351280.0000    0.38823
351320.0000    0.22791
351360.0000    0.15350
351400.0000    0.44865
351440.0000    0.01359
351480.0000    0.34493
351520.0000    0.39834
351560.0000    0.10798
351600.0000    0.17766
351640.0000    0.16905
351680.0000    0.29132
351720.0000    0.25020
351760.0000    0.24046
351800.0000    0.45923
351840.0000    0.50141
351880.0000    0.31458
351920.0000    0.24750
351960.0000    0.62246
352000.0000    0.48380
352040.0000    0.46779
352080.0000    0.41906
352120.0000    0.45039
352160.0000    0.54005
352200.0000    0.36100
352240.0000    0.35581
352280.0000    0.26307
352320.0000    0.60110
352360.0000    0.61510
352400.0000    0.36714
352440.0000    0.46640
352480.0000    0.52742
352520.0000    0.45551
352560.0000    0.29516
352600.0000    0.29748
352640.0000    0.32324
352680.0000    0.57269
352720.0000    0.55226
352760.0000    0.37251
352800.0000    0.30141
352840.0000    0.47319
352880.0000    0.22757
352920.0000    0.29563
352960.0000    0.37766
353000.0000    0.27322
353040.0000    0.28113
353080.0000    0.46286
353120.0000    0.24035
353160.0000    0.38205
353200.0000    0.47120
353240.0000    0.38297
353280.0000    0.31255
353320.0000    0.29329
353360.0000    0.03218
353400.0000    0.46138
353440.0000    0.30088
353480.0000    0.56165
353520.0000    0.53167
353560.0000    0.59188
353600.0000    0.78450
353640.0000    0.47689
353680.0000    0.52548
353720.0000    0.49971
353760.0000    0.47487
353800.0000    0.62498
353840.0000    0.53989
353880.0000    0.23213
353920.0000    0.29505
353960.0000    0.37125
354000.0000    0.26151
354040.0000    0.24987
354080.0000    0.27533
354120.0000    0.21202
354160.0000    0.28183
354200.0000    0.34384
354240.0000    0.42671
354280.0000    0.32793
354320.0000    0.36758
354360.0000    0.27098
354400.0000    0.35621
354440.0000    0.35124
354480.0000    0.13322
354520.0000    0.19990
354560.0000    0.39280
354600.0000    0.30203
354640.0000    0.49318
354680.0000    0.38081
354720.0000    0.29081
354760.0000    0.25629
354800.0000    0.36412
354840.0000    0.41803
354880.0000    0.26354
354920.0000    0.26440
354960.0000    0.40187
355000.0000    0.22195
355040.0000    0.43520
355080.0000    0.34411
355120.0000    0.56397
355160.0000    0.28327
355200.0000    0.50990
355240.0000    0.28008
355280.0000    0.30942
355320.0000    0.34696
355360.0000    0.54092
355400.0000    0.37968
355440.0000    0.42785
355480.0000    0.62899
355520.0000    0.45478
355560.0000    0.25198
355600.0000    0.44608
355640.0000    0.26745
355680.0000    0.28057
355720.0000    0.40936
355760.0000    0.53215
355800.0000    0.51611
355840.0000    0.27569
355880.0000    0.39249
355920.0000    0.44899
355960.0000    0.44998
356000.0000    0.52129
356040.0000    0.28904
356080.0000    0.34125
356120.0000    0.21842
356160.0000    0.34232
356200.0000    0.32485
356240.0000    0.46088
356280.0000    0.19440
356320.0000    0.35045
356360.0000    0.35696
356400.0000    0.59201
356440.0000    0.48837
356480.0000    0.39584
356520.0000    0.28916
356560.0000    0.31890
356600.0000    0.51694
356640.0000    0.42326
356680.0000    0.33219
356720.0000    0.26084
356760.0000    0.32137
356800.0000    0.45428
356840.0000    0.24220
356880.0000    0.22674
356920.0000    0.23271
356960.0000    0.17422
357000.0000    0.15638
357040.0000    0.06085
357080.0000    0.30141
357120.0000    0.55903
357160.0000    0.47504
357200.0000    0.17680
357240.0000    0.30455
357280.0000    0.23346
357320.0000    0.40874
357360.0000    0.30887
357400.0000    0.23054
357440.0000    0.28981
357480.0000    0.59814
357520.0000    0.36660
357560.0000    0.46482
357600.0000    0.37867
357640.0000    0.23819
357680.0000    0.53538
357720.0000    0.25971
357760.0000    0.08676
357800.0000    0.07829
357840.0000    0.25543
357880.0000    0.50390
357920.0000    0.44045
357960.0000    0.24451
358000.0000    0.24871
358040.0000    0.36512
358080.0000    0.41471
358120.0000    0.39523
358160.0000    0.50900
358200.0000    0.38936
358240.0000    0.33034
358280.0000    0.23691
358320.0000    0.44164
358360.0000    0.17355
358400.0000    0.30082
358440.0000    0.33595
358480.0000    0.29011
358520.0000    0.23514
358560.0000    0.26427
358600.0000    0.31554
358640.0000    0.42394
358680.0000    0.33614
358720.0000    0.30575
358760.0000    0.29818
358800.0000    0.33700
358840.0000    0.20960
358880.0000    0.30514
358920.0000    0.40614
358960.0000    0.35407
359000.0000    0.34370
359040.0000    0.21979
359080.0000    0.26606
359120.0000    0.15709
359160.0000    0.19210
359200.0000    0.30304
359240.0000    0.45301
359280.0000    0.29273
359320.0000    0.16754
359360.0000    0.33635
359400.0000    0.38140
359440.0000    0.50624
359480.0000    0.31557
359520.0000    0.07097
359560.0000    0.43490
359600.0000    0.42940
359640.0000    0.26150
359680.0000    0.35268
359720.0000    0.34870
359760.0000    0.45617
359800.0000    0.63010
359840.0000    0.48142
359880.0000    0.53197
359920.0000    0.37615
359960.0000    0.50717
360000.0000    0.36524
360040.0000    0.34355
360080.0000    0.35612
360120.0000    0.37416
360160.0000    0.43491
360200.0000    0.28452
360240.0000    0.37776
360280.0000    0.34793
360320.0000    0.21021
360360.0000    0.16593
360400.0000    0.39145
360440.0000    0.46854
360480.0000    0.49199
360520.0000    0.49830
360560.0000    0.31055
360600.0000    0.27504
360640.0000    0.39001
360680.0000    0.34511
360720.0000    0.36260
360760.0000    0.51167
360800.0000    0.45961
360840.0000    0.37712
360880.0000    0.37172
360920.0000    0.48051
360960.0000    0.54723
361000.0000    0.41020
361040.0000    0.32705
361080.0000    0.48511
361120.0000    0.50044
361160.0000    0.25827
361200.0000    0.52299
361240.0000    0.56072
361280.0000    0.51724
361320.0000    0.50408
361360.0000    0.51879
361400.0000    0.41586
361440.0000    0.43533
361480.0000    0.51741
361520.0000    0.53778
361560.0000    0.54361
361600.0000    0.52908
361640.0000    0.33140
361680.0000    0.51902
361720.0000    0.52583
361760.0000    0.69413
361800.0000    0.43706
361840.0000    0.18729
361880.0000    0.27146
361920.0000    0.16540
361960.0000    0.39834
362000.0000    0.30251
362040.0000    0.29008
362080.0000    0.34861
362120.0000    0.26364
362160.0000    0.19629
362200.0000    0.53478
362240.0000    0.15917
362280.0000    0.12966
362320.0000    0.29618
362360.0000    0.26739
362400.0000    0.20485
362440.0000    0.26934
362480.0000    0.25154
362520.0000    0.29284
362560.0000    0.03365
362600.0000    0.11454
362640.0000   -0.07039
362680.0000    0.46295
362720.0000    0.39391
362760.0000    0.42763
362800.0000    0.29194
362840.0000    0.15347
362880.0000    0.31505
362920.0000    0.39844
362960.0000    0.26686
363000.0000    0.54572
363040.0000    0.32332
363080.0000    0.37006
363120.0000    0.31203
363160.0000    0.08002
363200.0000    0.27039
363240.0000    0.38475
363280.0000   -0.16097
363320.0000    0.14108
363360.0000    0.15608
363400.0000    0.18882
363440.0000    0.43163
363480.0000    0.54206
363520.0000    0.25512
363560.0000    0.57356
363600.0000    0.19604
363640.0000    0.49318
363680.0000    0.41403
363720.0000    0.34701
363760.0000    0.39302
363800.0000    0.42735
363840.0000    0.46207
363880.0000    0.17915
363920.0000    0.24348
363960.0000    0.41085
364000.0000    0.04645
364040.0000    0.29199
364080.0000    0.54529
364120.0000    0.38244
364160.0000    0.49843
364200.0000    0.36782
364240.0000    0.29347
364280.0000    0.29909
364320.0000    0.31511
364360.0000    0.27843
364400.0000    0.16508
364440.0000    0.27531
364480.0000    0.08881
364520.0000    0.03560
364560.0000    0.17692
364600.0000    0.07760
364640.0000    0.36234
364680.0000    0.26882
364720.0000    0.44652
364760.0000    0.13844
364800.0000    0.14112
364840.0000    0.18925
364880.0000    0.19311
364920.0000   -0.16030
364960.0000   -0.01310
365000.0000   -0.05554
365040.0000    0.10473
365080.0000   -0.49531
365120.0000   -0.31358
365160.0000   -0.20218
365200.0000   -0.11629
365240.0000   -0.13176
365280.0000    0.02867
365320.0000   -0.09792
365360.0000   -0.10966
365400.0000   -0.24814
365440.0000   -0.30070
365480.0000   -0.02045
365520.0000   -0.56562
365560.0000   -0.76418
365600.0000   -0.63135
365640.0000   -0.60131
365680.0000   -0.65943
365720.0000   -0.59172
365760.0000   -0.08678
365800.0000   -0.42918
365840.0000    0.01769
365880.0000   -0.54105
365920.0000   -0.32709
365960.0000   -0.35066
366000.0000   -0.33270
366040.0000   -0.30056
366080.0000   -0.15104
366120.0000   -0.25203
366160.0000   -0.68159
366200.0000   -0.50055
366240.0000   -0.60112
366280.0000   -0.21070
366320.0000   -0.92184
366360.0000   -0.79536
366400.0000   -1.04205
366440.0000   -0.88483
366480.0000   -1.00708
366520.0000   -0.76740
366560.0000   -0.92842
366600.0000   -0.81817
366640.0000   -0.62430
366680.0000   -0.65424
366720.0000   -0.64044
366760.0000   -0.44228
366800.0000   -0.89682
366840.0000   -0.55620
366880.0000   -0.52983
366920.0000   -0.26540
366960.0000   -0.29615
367000.0000   -0.17745
367040.0000    0.01753
367080.0000    0.00596
367120.0000   -0.04268
367160.0000   -0.13267
367200.0000    0.27110
367240.0000    0.14239
367280.0000    0.26989
367320.0000   -0.00026
367360.0000    0.09489
367400.0000    0.03753
367440.0000   -0.00217
367480.0000   -0.07345
367520.0000    0.17481
367560.0000    0.14988
367600.0000    0.18489
367640.0000   -0.07383
367680.0000    0.12474
367720.0000    0.40907
367760.0000    0.18589
367800.0000   -0.03884
367840.0000   -0.04284
367880.0000   -0.03258
367920.0000   -0.21573
367960.0000   -0.24097
368000.0000   -0.38256
368040.0000   -0.22509
368080.0000   -0.19903
368120.0000    0.04176
368160.0000   -0.20272
368200.0000   -0.40576
368240.0000    0.04021
368280.0000    0.10824
368320.0000    0.40644
368360.0000    0.19913
368400.0000    0.08388
368440.0000    0.13929
368480.0000    0.22962
368520.0000    0.20296
368560.0000   -0.11149
368600.0000   -0.21033
368640.0000    0.21724
368680.0000    0.20302
368720.0000    0.11675
368760.0000    0.20527
368800.0000    0.09330
368840.0000    0.25881
368880.0000    0.16358
368920.0000    0.01265
368960.0000    0.38387
369000.0000    0.12214
369040.0000    0.25830
369080.0000   -0.09950
369120.0000    0.18724
369160.0000    0.00378
369200.0000   -0.28431
369240.0000   -0.26342
369280.0000   -0.16163
369320.0000    0.01259
369360.0000   -0.10608
369400.0000   -0.17394
369440.0000    0.20398
369480.0000   -0.32395
369520.0000    0.02237
369560.0000    0.02347
369600.0000    0.02706
369640.0000    0.02990
369680.0000    0.23036
369720.0000    0.49181
369760.0000    0.59188
369800.0000    0.43370
369840.0000    0.51081
369880.0000    0.31830
369920.0000    0.13004
369960.0000    0.34289
370000.0000    0.23774
370040.0000    0.03824
370080.0000    0.27842
370120.0000    0.24541
370160.0000    0.11340
370200.0000    0.39135
370240.0000   -0.00906
370280.0000   -0.02477
370320.0000    0.02174
370360.0000   -0.05680
370400.0000    0.34283
370440.0000    0.34451
370480.0000    0.16479
370520.0000    0.22737
370560.0000    0.38382
370600.0000    0.38594
370640.0000    0.29227
370680.0000    0.34147
370720.0000    0.30586
370760.0000    0.23725
370800.0000    0.17138
370840.0000    0.40268
370880.0000    0.34849
370920.0000    0.34052
370960.0000    0.16824
371000.0000    0.27459
371040.0000    0.38708
371080.0000    0.20121
371120.0000    0.21708
371160.0000    0.20225
371200.0000    0.29906
371240.0000    0.26945
371280.0000    0.32750
371320.0000    0.33596
371360.0000    0.27763
371400.0000    0.20685
371440.0000    0.46806
371480.0000    0.13506
371520.0000    0.18453
371560.0000    0.07526
371600.0000    0.13430
371640.0000    0.31533
371680.0000    0.11947
371720.0000    0.32506
371760.0000    0.37258
371800.0000    0.21640
371840.0000    0.23267
371880.0000    0.46338
371920.0000    0.35893
371960.0000    0.41641
372000.0000    0.61036
372040.0000    0.36708
372080.0000    0.43447
372120.0000    0.39310
372160.0000    0.38827
372200.0000    0.05486
372240.0000    0.40074
372280.0000    0.28543
372320.0000    0.17425
372360.0000    0.20702
372400.0000    0.23247
372440.0000    0.34736
372480.0000    0.25136
372520.0000    0.24875
372560.0000    0.25624
372600.0000    0.14213
372640.0000    0.25289
372680.0000    0.39616
372720.0000    0.23332
372760.0000    0.24457
372800.0000    0.38646
372840.0000    0.38608
372880.0000    0.42310
372920.0000    0.21038
372960.0000    0.36686
373000.0000    0.50557
373040.0000    0.33297
373080.0000    0.42363
373120.0000    0.40859
373160.0000    0.50300
373200.0000    0.45317
373240.0000    0.44433
373280.0000    0.32548
373320.0000    0.28521
373360.0000    0.37231
373400.0000    0.17114
373440.0000    0.28608
373480.0000    0.22371
373520.0000    0.44655
373560.0000    0.31452
373600.0000    0.27015
373640.0000    0.37894
373680.0000    0.50042
373720.0000    0.53392
373760.0000    0.62768
373800.0000    0.72847
373840.0000    0.46419
373880.0000    0.46196
373920.0000    0.54984
373960.0000    0.26753
374000.0000    0.20382
374040.0000    0.22429
374080.0000    0.17946
374120.0000    0.34737
374160.0000    0.37598
374200.0000    0.33747
374240.0000    0.22186
374280.0000    0.48613
374320.0000    0.24010
374360.0000    0.29035
374400.0000    0.38595
374440.0000    0.41368
374480.0000    0.33157
374520.0000    0.07673
374560.0000    0.14245
374600.0000    0.16170
374640.0000   -0.09351
374680.0000    0.09701
374720.0000   -0.15279
374760.0000    0.16249
374800.0000   -0.23655
374840.0000   -0.36865
374880.0000   -0.20907
374920.0000    0.07312
374960.0000   -0.02592
375000.0000   -0.51341
375040.0000   -0.30343
375080.0000   -0.47248
375120.0000   -0.64115
375160.0000   -0.35003
375200.0000   -0.11564
375240.0000   -0.14968
375280.0000   -0.00162
375320.0000   -0.14437
375360.0000   -0.20401
375400.0000    0.01112
375440.0000   -0.37583
375480.0000   -0.14173
375520.0000   -0.19357
375560.0000   -0.20375
375600.0000    0.02227
375640.0000    0.01747
375680.0000   -0.19492
375720.0000   -0.42757
375760.0000   -0.29696
375800.0000   -0.21663
375840.0000   -0.06535
375880.0000   -0.36596
375920.0000    0.01671
375960.0000   -0.21945
376000.0000   -0.23796
376040.0000   -0.33387
376080.0000   -0.10520
376120.0000   -0.30855
376160.0000   -0.20533
376200.0000    0.24069
376240.0000   -0.08890
376280.0000   -0.09099
376320.0000   -0.18728
376360.0000    0.05564
376400.0000   -0.11118
376440.0000    0.13179
376480.0000   -0.04905
376520.0000   -0.00282
376560.0000   -0.15522
376600.0000    0.05810
376640.0000   -0.38337
376680.0000   -0.38325
376720.0000   -0.27083
376760.0000   -0.24727
376800.0000   -0.45643
376840.0000   -0.41170
376880.0000   -0.53576
376920.0000   -0.32369
376960.0000   -0.35549
377000.0000   -0.48971
377040.0000   -0.37846
377080.0000   -0.59715
377120.0000   -0.21628
377160.0000   -0.04804
377200.0000   -0.35329
377240.0000   -0.14292
377280.0000   -0.43483
377320.0000   -0.54499
377360.0000   -0.27224
377400.0000   -0.31733
377440.0000   -0.51573
377480.0000   -0.38198
377520.0000   -0.67331
377560.0000   -0.22127
377600.0000   -0.46160
377640.0000   -0.32700
377680.0000   -0.60642
377720.0000   -0.20867
377760.0000   -0.24275
377800.0000   -0.08523
377840.0000   -0.03444
377880.0000   -0.14836
377920.0000   -0.49119
377960.0000   -0.30673
378000.0000   -0.57680
378040.0000   -0.56643
378080.0000   -0.34029
378120.0000   -0.39143
378160.0000   -0.06884
378200.0000   -0.21831
378240.0000   -0.50074
378280.0000   -0.25626
378320.0000   -0.15955
378360.0000   -0.50230
378400.0000   -0.52407
378440.0000   -0.56724
378480.0000   -0.41261
378520.0000   -0.23720
378560.0000   -0.54128
378600.0000   -0.20189
378640.0000   -0.21665
378680.0000   -0.03925
378720.0000   -0.38480
378760.0000   -0.00843
378800.0000    0.47057
378840.0000    0.23512
378880.0000    0.07645
378920.0000    0.04243
378960.0000    0.35068
379000.0000    0.41611
379040.0000    0.17095
379080.0000    0.09553
379120.0000    0.29488
379160.0000    0.13160
379200.0000    0.27717
379240.0000    0.25205
379280.0000    0.33701
379320.0000    0.28419
379360.0000    0.12982
379400.0000    0.21380
379440.0000    0.51887
379480.0000    0.30814
379520.0000    0.44831
379560.0000    0.29893
379600.0000    0.27983
379640.0000    0.44768
379680.0000    0.28425
379720.0000    0.32678
379760.0000    0.32319
379800.0000    0.26527
379840.0000    0.43072
379880.0000    0.45549
379920.0000    0.33354
379960.0000    0.32882
380000.0000    0.17474
380040.0000    0.23953
380080.0000    0.17762
380120.0000    0.40118
380160.0000    0.39835
380200.0000    0.19807
380240.0000    0.41159
380280.0000    0.12321
380320.0000    0.10396
380360.0000    0.38349
380400.0000    0.30652
380440.0000    0.59458
380480.0000    0.38338
380520.0000    0.48921
380560.0000    0.43788
380600.0000    0.58769
380640.0000    0.29086
380680.0000    0.07972
380720.0000    0.07623
380760.0000    0.27826
380800.0000    0.40074
380840.0000    0.43127
380880.0000    0.37913
380920.0000    0.63795
380960.0000    0.31545
381000.0000    0.53383
381040.0000    0.48837
381080.0000    0.58558
381120.0000    0.47569
381160.0000    0.34399
381200.0000    0.42107
381240.0000    0.38774
381280.0000    0.38576
381320.0000    0.20149
381360.0000    0.28559
381400.0000    0.45928
381440.0000    0.41321
381480.0000    0.47083
381520.0000    0.12205
381560.0000    0.27950
381600.0000    0.10665
381640.0000    0.18008
381680.0000    0.41946
381720.0000    0.29044
381760.0000    0.48118
381800.0000    0.54293
381840.0000    0.14318
381880.0000    0.52507
381920.0000    0.51050
381960.0000    0.45371
382000.0000    0.46350
382040.0000    0.60236
382080.0000    0.50302
382120.0000    0.53295
382160.0000    0.45765
382200.0000    0.36263
382240.0000    0.50205
382280.0000    0.31457
382320.0000    0.62016
382360.0000    0.30994
382400.0000    0.57350
382440.0000    0.53377
382480.0000    0.57598
382520.0000    0.50398
382560.0000    0.46822
382600.0000    0.48176
382640.0000    0.45306
382680.0000    0.57681
382720.0000    0.42574
382760.0000    0.59873
382800.0000    0.63038
382840.0000    0.47773
382880.0000    0.51267
382920.0000    0.58335
382960.0000    0.56457
383000.0000    0.59123
383040.0000    0.48327
383080.0000    0.55426
383120.0000    0.78379
383160.0000    0.54361
383200.0000    0.64697
383240.0000    0.47497
383280.0000    0.73931
383320.0000    0.48180
383360.0000    0.22041
383400.0000    0.34448
383440.0000    0.82054
383480.0000    0.36539
383520.0000    0.51167
383560.0000    0.45675
383600.0000    0.53476
383640.0000    0.37643
383680.0000    0.52069
383720.0000    0.39003
383760.0000    0.34403
383800.0000    0.61813
383840.0000    0.43382
383880.0000    0.72486
383920.0000    0.31791
383960.0000    0.33035
384000.0000    0.42410
384040.0000    0.54230
384080.0000    0.51687
384120.0000    0.33703
384160.0000    0.39894
384200.0000    0.24293
384240.0000    0.35307
384280.0000    0.27110
384320.0000    0.42733
384360.0000    0.55051
384400.0000    0.22715
384440.0000    0.28875
384480.0000    0.41793
384520.0000    0.14365
384560.0000    0.33897
384600.0000    0.53008
384640.0000    0.37301
384680.0000    0.41493
384720.0000    0.39657
384760.0000    0.49214
384800.0000    0.39166
384840.0000    0.44522
384880.0000    0.48615
384920.0000    0.29566
384960.0000    0.50704
385000.0000    0.34370
385040.0000    0.25292
385080.0000    0.35692
385120.0000    0.29999
385160.0000    0.24799
385200.0000    0.17297
385240.0000    0.20571
385280.0000    0.29304
385320.0000    0.35233
385360.0000    0.56534
385400.0000    0.36339
385440.0000    0.10760
385480.0000    0.43696
385520.0000    0.28048
385560.0000    0.54502
385600.0000    0.35435
385640.0000    0.54521
385680.0000    0.34254
385720.0000    0.36799
385760.0000    0.45062
385800.0000    0.48466
385840.0000    0.42269
385880.0000    0.39879
385920.0000    0.33590
385960.0000    0.27960
386000.0000    0.30709
386040.0000    0.38001
386080.0000    0.21843
386120.0000    0.31521
386160.0000    0.42574
386200.0000    0.52909
386240.0000    0.30077
386280.0000    0.54095
386320.0000    0.69849
386360.0000    0.55887
386400.0000    0.44532
386440.0000    0.31220
386480.0000    0.58291
386520.0000    0.37094
386560.0000    0.52038
386600.0000    0.40323
386640.0000    0.17447
386680.0000    0.40348
386720.0000    0.30418
386760.0000    0.19771
386800.0000    0.33581
386840.0000    0.25875
386880.0000    0.35017
386920.0000    0.31300
386960.0000    0.37985
387000.0000    0.27248
387040.0000    0.48236
387080.0000    0.44192
387120.0000    0.25202
387160.0000    0.32973
387200.0000    0.31640
387240.0000    0.24913
387280.0000    0.40709
387320.0000    0.38208
387360.0000    0.17595
387400.0000    0.38536
387440.0000    0.35879
387480.0000    0.32423
387520.0000    0.31464
387560.0000    0.58554
387600.0000    0.21029
387640.0000    0.13773
387680.0000    0.33491
387720.0000    0.54118
387760.0000    0.40875
387800.0000    0.31185
387840.0000    0.49210
387880.0000    0.40139
387920.0000    0.45397
387960.0000    0.34480
388000.0000    0.45448
388040.0000    0.51054
388080.0000    0.62498
388120.0000    0.35063
388160.0000    0.34926
388200.0000    0.48242
388240.0000    0.44575
388280.0000    0.35376
388320.0000    0.26631
388360.0000    0.27472
388400.0000    0.42166
388440.0000    0.37211
388480.0000    0.23037
388520.0000    0.48921
388560.0000    0.40722
388600.0000    0.40616
388640.0000    0.38425
388680.0000    0.35698
388720.0000    0.38233
388760.0000    0.44587
388800.0000    0.17102
388840.0000    0.45023
388880.0000    0.29333
388920.0000    0.28790
388960.0000    0.20896
389000.0000    0.23723
389040.0000    0.48542
389080.0000    0.36289
389120.0000    0.67569
389160.0000    0.31793
389200.0000    0.37364
389240.0000    0.35875
389280.0000    0.15323
389320.0000    0.19528
389360.0000    0.32023
389400.0000    0.15060
389440.0000    0.42897
389480.0000    0.19714
389520.0000    0.17507
389560.0000    0.39132
389600.0000    0.22823
389640.0000    0.45133
389680.0000    0.23377
389720.0000    0.33449
389760.0000    0.26905
389800.0000    0.21031
389840.0000    0.26225
389880.0000    0.52448
389920.0000    0.43517
389960.0000    0.12021
390000.0000    0.29589
390040.0000    0.20598
390080.0000    0.54812
390120.0000    0.23521
390160.0000    0.61660
390200.0000    0.44865
390240.0000    0.28429
390280.0000    0.46997
390320.0000    0.18975
390360.0000    0.24118
390400.0000    0.24553
390440.0000    0.34903
390480.0000    0.22750
390520.0000    0.35790
390560.0000    0.26781
390600.0000    0.18704
390640.0000    0.18706
390680.0000    0.27454
390720.0000   -0.11802
390760.0000    0.02310
390800.0000   -0.02910
390840.0000    0.27481
390880.0000    0.39653
390920.0000    0.07542
390960.0000    0.28337
391000.0000    0.31575
391040.0000    0.49319
391080.0000    0.52894
391120.0000    0.35574
391160.0000    0.42313
391200.0000    0.43968
391240.0000    0.56014
391280.0000    0.21291
391320.0000    0.31539
391360.0000    0.61972
391400.0000    0.42926
391440.0000    0.40379
391480.0000    0.49256
391520.0000   -0.05119
391560.0000   -0.34009
391600.0000    0.15320
391640.0000    0.14392
391680.0000    0.12631
391720.0000    0.13221
391760.0000   -0.15953
391800.0000   -0.09090
391840.0000   -0.10537
391880.0000    0.05714
391920.0000    0.18049
391960.0000   -0.21238
392000.0000    0.14725
392040.0000   -0.10686
392080.0000   -0.16865
392120.0000    0.02112
392160.0000    0.23771
392200.0000    0.08014
392240.0000    0.01985
392280.0000    0.24455
392320.0000    0.23689
392360.0000   -0.09280
392400.0000    0.12704
392440.0000    0.10306
392480.0000    0.23556
392520.0000    0.24406
392560.0000   -0.08656
392600.0000   -0.09961
392640.0000    0.12082
392680.0000   -0.09338
392720.0000   -0.11061
392760.0000   -0.00990
392800.0000   -0.04483
392840.0000    0.16605
392880.0000   -0.08355
392920.0000   -0.12423
392960.0000    0.11631
393000.0000    0.13680
393040.0000    0.01858
393080.0000    0.02560
393120.0000   -0.10845
393160.0000   -0.25700
393200.0000    0.10254
393240.0000   -0.05424
393280.0000    0.14563
393320.0000    0.19802
393360.0000    0.29954
393400.0000    0.13088
393440.0000   -0.06942
393480.0000    0.01660
393520.0000    0.03507
393560.0000   -0.20948
393600.0000   -0.33981
393640.0000    0.01265
393680.0000   -0.21524
393720.0000   -0.04003
393760.0000   -0.19894
393800.0000    0.10187
393840.0000   -0.13884
393880.0000    0.25566
393920.0000    0.05174
393960.0000   -0.00721
394000.0000    0.27738
394040.0000    0.11135
394080.0000    0.33475
394120.0000    0.10209
394160.0000    0.20342
394200.0000    0.26614
394240.0000    0.17936
394280.0000    0.06507
394320.0000    0.09915
394360.0000    0.14133
394400.0000    0.35814
394440.0000    0.05260
394480.0000    0.17516
394520.0000    0.42397
394560.0000    0.40361
394600.0000    0.43561
394640.0000    0.36482
394680.0000    0.44137
394720.0000    0.22531
394760.0000    0.30049
394800.0000    0.28355
394840.0000    0.04404
394880.0000   -0.02262
394920.0000    0.04201
394960.0000    0.32487
395000.0000    0.29852
395040.0000    0.23252
395080.0000    0.22182
395120.0000    0.03668
395160.0000    0.31034
395200.0000    0.21612
395240.0000    0.48286
395280.0000    0.09173
395320.0000    0.17065
395360.0000    0.35641
395400.0000    0.37562
395440.0000    0.43346
395480.0000    0.26584
395520.0000    0.39311
395560.0000    0.11522
395600.0000    0.31155
395640.0000    0.42479
395680.0000    0.35842
395720.0000    0.40843
395760.0000    0.35917
395800.0000    0.45828
395840.0000    0.19024
395880.0000    0.62357
395920.0000    0.41382
395960.0000    0.43942
396000.0000    0.53878
396040.0000    0.51110
396080.0000    0.47987
396120.0000    0.51164
396160.0000    0.45035
396200.0000    0.13218
396240.0000    0.46479
396280.0000    0.46922
396320.0000    0.32297
396360.0000    0.30030
396400.0000    0.63624
396440.0000    0.30888
396480.0000    0.38588
396520.0000    0.24621
396560.0000    0.34533
396600.0000    0.20770
396640.0000    0.47743
396680.0000    0.43016
396720.0000    0.53785
396760.0000    0.59523
396800.0000    0.31363
396840.0000    0.10923
396880.0000    0.44453
396920.0000    0.36901
396960.0000    0.36328
397000.0000    0.25085
397040.0000    0.30340
397080.0000   -0.07295
397120.0000   -0.13647
397160.0000   -0.11853
397200.0000   -0.00419
397240.0000   -0.25319
397280.0000   -0.32261
397320.0000    0.03139
397360.0000   -0.22951
397400.0000   -0.35492
397440.0000    0.17499
397480.0000   -0.14405
397520.0000   -0.55278
397560.0000   -0.50665
397600.0000   -0.07823
397640.0000   -0.09371
397680.0000   -0.45826
397720.0000   -0.47623
397760.0000   -0.39414
397800.0000   -0.07635
397840.0000   -0.00318
397880.0000   -0.28117
397920.0000   -0.18691
397960.0000    0.15003
398000.0000   -0.18870
398040.0000   -0.19632
398080.0000   -0.13318
398120.0000   -0.52832
398160.0000   -0.22787
398200.0000   -0.27865
398240.0000   -0.30710
398280.0000   -0.35043
398320.0000   -0.15846
398360.0000   -0.44223
398400.0000   -0.36921
398440.0000    0.09968
398480.0000   -0.12029
398520.0000   -0.31189
398560.0000    0.01389
398600.0000    0.03094
398640.0000   -0.24477
398680.0000   -0.01435
398720.0000   -0.11666
398760.0000    0.00050
398800.0000   -0.11226
398840.0000    0.02396
398880.0000    0.07516
398920.0000    0.04723
398960.0000    0.12401
399000.0000   -0.03327
399040.0000   -0.14084
399080.0000    0.05252
399120.0000   -0.24065
399160.0000   -0.40294
399200.0000   -0.30073
399240.0000   -0.14767
399280.0000   -0.33904
399320.0000   -0.22913
399360.0000    0.02247
399400.0000   -0.12703
399440.0000   -0.23248
399480.0000   -0.12111
399520.0000   -0.05560
399560.0000   -0.15710
399600.0000   -0.53226
399640.0000   -0.30760
399680.0000   -0.33531
399720.0000   -0.42377
399760.0000    0.13797
399800.0000   -0.08482
399840.0000   -0.00721
399880.0000   -0.22672
399920.0000   -0.25329
399960.0000   -0.18019
400000.0000    0.17792
400040.0000    0.05715
400080.0000   -0.24919
400120.0000   -0.00414
400160.0000    0.12118
400200.0000    0.01968
400240.0000    0.04908
400280.0000    0.08428
400320.0000   -0.03938
400360.0000   -0.04702
400400.0000    0.06106
400440.0000   -0.30190
400480.0000   -0.20195
400520.0000   -0.20297
400560.0000    0.08516
400600.0000    0.10523
400640.0000   -0.10561
400680.0000   -0.27773
400720.0000    0.11426
400760.0000    0.00512
400800.0000   -0.33358
400840.0000   -0.69515
400880.0000   -0.32094
400920.0000   -0.54758
400960.0000   -0.22667
401000.0000   -0.51313
401040.0000   -0.35123
401080.0000   -0.54766
401120.0000   -0.30530
401160.0000    0.00665
401200.0000   -0.61906
401240.0000    0.06583
401280.0000    0.15174
401320.0000    0.24334
401360.0000   -0.20641
401400.0000   -0.23837
401440.0000   -0.27602
401480.0000   -0.22162
401520.0000   -0.01587
401560.0000   -0.33068
401600.0000   -0.25085
401640.0000   -0.30834
401680.0000   -0.45540
401720.0000   -0.13901
401760.0000   -0.61598
401800.0000   -0.51787
401840.0000   -0.39214
401880.0000   -0.25016
401920.0000   -0.16287
401960.0000   -0.35551
402000.0000    0.20460
402040.0000    0.32799
402080.0000    0.09196
402120.0000    0.33358
402160.0000    0.18198
402200.0000    0.15007
402240.0000    0.16800
402280.0000    0.23651
402320.0000    0.15503
402360.0000    0.01094
402400.0000    0.17375
402440.0000    0.07110
402480.0000    0.12192
402520.0000    0.33692
402560.0000    0.25491
402600.0000    0.24345
402640.0000    0.24449
402680.0000    0.24015
402720.0000    0.27491
402760.0000    0.39104
402800.0000    0.29428
402840.0000    0.28984
402880.0000    0.17963
402920.0000    0.18547
402960.0000    0.20826
403000.0000    0.00371
403040.0000    0.26139
403080.0000    0.22739
403120.0000    0.21976
403160.0000    0.24464
403200.0000    0.29804
403240.0000    0.26167
403280.0000    0.17312
403320.0000    0.07545
403360.0000    0.09693
403400.0000    0.34546
403440.0000    0.17980
403480.0000    0.36604
403520.0000    0.15359
403560.0000    0.43113
403600.0000    0.40098
403640.0000    0.64493
403680.0000    0.34772
403720.0000    0.53687
403760.0000    0.70122
403800.0000    0.48304
403840.0000    0.58688
403880.0000    0.59141
403920.0000    0.46601
403960.0000    0.36696
404000.0000    0.75838
404040.0000    0.56216
404080.0000    0.58345
404120.0000    0.67181
404160.0000    0.65364
404200.0000    0.36662
404240.0000    0.31992
404280.0000    0.56492
404320.0000    0.51600
404360.0000    0.49451
404400.0000    0.44308
404440.0000    0.21683
404480.0000    0.28502
404520.0000    0.37418
404560.0000    0.28447
404600.0000    0.25445
404640.0000    0.25940
404680.0000    0.34040
404720.0000    0.54190
404760.0000    0.32095
404800.0000    0.26729
404840.0000    0.13576
404880.0000    0.27126
404920.0000    0.38965
404960.0000    0.66245
405000.0000    0.99545
405040.0000    0.83426
405080.0000    0.78244
405120.0000    0.82305
405160.0000    0.42947
405200.0000    0.24173
405240.0000    0.40094
405280.0000    0.17801
405320.0000    0.14959
405360.0000    0.20860
405400.0000    0.36340
405440.0000    0.42139
405480.0000    0.12315
405520.0000    0.16596
405560.0000    0.16125
405600.0000    0.36567
405640.0000    0.23641
405680.0000    0.43870
405720.0000    0.56616
405760.0000    0.38454
405800.0000    0.60789
405840.0000    0.58435
405880.0000    0.56482
405920.0000    0.59460
405960.0000    0.10494
406000.0000    0.32857
406040.0000    0.26653
406080.0000    0.34950
406120.0000    0.23578
406160.0000    0.21268
406200.0000    0.32166
406240.0000    0.18066
406280.0000    0.28531
406320.0000    0.51355
406360.0000    0.43432
406400.0000    0.54027
406440.0000    0.36891
406480.0000    0.56435
406520.0000    0.43343
406560.0000    0.46056
406600.0000    0.75923
406640.0000    0.58773
406680.0000    0.77367
406720.0000    0.88237
406760.0000    0.83565
406800.0000    0.79051
406840.0000    0.72038
406880.0000    0.83411
406920.0000    0.47552
406960.0000    0.75099
407000.0000    0.68916
407040.0000    0.70915
407080.0000    0.76848
407120.0000    0.83825
407160.0000    0.88826
407200.0000    0.73474
407240.0000    0.71653
407280.0000    0.84240
407320.0000    0.73026
407360.0000    0.72100
407400.0000    0.79341
407440.0000    0.48659
407480.0000    0.23857
407520.0000    0.36483
407560.0000    0.14128
407600.0000    0.33003
407640.0000    0.37150
407680.0000    0.37743
407720.0000    0.35893
407760.0000    0.38255
407800.0000    0.25632
407840.0000    0.27861
407880.0000    0.49025
407920.0000    0.32543
407960.0000   -0.01035
408000.0000    0.57111
408040.0000    0.42038
408080.0000    0.29461
408120.0000    0.52508
408160.0000    0.37818
408200.0000    0.53564
408240.0000    0.53991
408280.0000    0.41902
408320.0000    0.31655
408360.0000    0.27162
408400.0000    0.57566
408440.0000    0.22015
408480.0000   -0.11293
408520.0000   -0.02618
408560.0000    0.12929
408600.0000    0.10674
408640.0000    0.44108
408680.0000    0.39245
408720.0000    0.36885
408760.0000    0.23188
408800.0000    0.31098
408840.0000    0.39855
408880.0000    0.47461
408920.0000    0.32307
408960.0000    0.56143
409000.0000    0.34927
409040.0000    0.22597
409080.0000    0.23033
409120.0000    0.12189
409160.0000    0.34580
409200.0000    0.52044
409240.0000    0.42791
409280.0000    0.55100
409320.0000    0.39456
409360.0000   -0.04851
409400.0000    0.22009
409440.0000    0.47226
409480.0000    0.27226
409520.0000    0.38861
409560.0000    0.23228
409600.0000    0.37027
409640.0000    0.62136
409680.0000    0.50531
409720.0000    0.24424
409760.0000    0.08655
409800.0000    0.24829
409840.0000    0.48077
409880.0000    0.34566
409920.0000    0.26861
409960.0000    0.38092
410000.0000    0.37988
410040.0000    0.45807
410080.0000    0.23363
410120.0000    0.15372
410160.0000    0.29499
410200.0000    0.23732
410240.0000    0.29013
410280.0000    0.32975
410320.0000   -0.25701
410360.0000   -0.22313
410400.0000    0.39535
410440.0000    0.67585
410480.0000    0.79228
410520.0000    0.17864
410560.0000    0.38165
410600.0000    0.53152
410640.0000    0.32856
410680.0000    0.27643
410720.0000    0.46671
410760.0000   -0.08536
410800.0000    0.07612
410840.0000    0.22619
410880.0000    0.06740
410920.0000    0.17929
410960.0000   -0.06764
411000.0000    0.04571
411040.0000   -0.33919
411080.0000   -0.27850
411120.0000   -0.19381
411160.0000   -0.04170
411200.0000   -0.14216
411240.0000    0.13617
411280.0000   -0.34842
411320.0000    0.16151
411360.0000   -0.22433
411400.0000   -0.29916
411440.0000   -0.26665
411480.0000   -0.11489
411520.0000    0.02225
411560.0000   -0.15414
411600.0000   -0.17094
411640.0000   -0.15079
411680.0000   -0.46341
411720.0000   -0.27919
411760.0000   -0.22403
411800.0000   -0.18937
411840.0000   -0.39251
411880.0000   -0.30060
411920.0000   -0.16011
411960.0000   -0.25592
412000.0000   -0.27921
412040.0000   -0.51771
412080.0000   -0.24206
412120.0000   -0.23611
412160.0000   -0.07386
412200.0000   -0.21779
412240.0000   -0.25354
412280.0000    0.00995
412320.0000   -0.15368
412360.0000   -0.28389
412400.0000   -0.69300
412440.0000   -0.81623
412480.0000   -0.65155
412520.0000   -0.90343
412560.0000   -0.52859
412600.0000   -0.23989
412640.0000   -0.53493
412680.0000   -0.35611
412720.0000   -0.46172
412760.0000   -0.61656
412800.0000   -0.45920
412840.0000   -0.61468
412880.0000   -0.37197
412920.0000   -0.55274
412960.0000   -0.47550
413000.0000   -0.11195
413040.0000   -0.24458
413080.0000   -0.30233
413120.0000   -0.57352
413160.0000   -0.15053
413200.0000   -0.39719
413240.0000   -0.22282
413280.0000   -0.30698
413320.0000   -0.61450
413360.0000   -0.44512
413400.0000   -0.39065
413440.0000   -0.38302
413480.0000   -0.33130
413520.0000   -0.44958
413560.0000   -0.36306
413600.0000   -0.37745
413640.0000   -0.33239
413680.0000   -0.23202
413720.0000   -0.39040
413760.0000   -0.36582
413800.0000   -0.41124
413840.0000   -0.19606
413880.0000   -0.21009
413920.0000   -0.49707
413960.0000   -0.29278
414000.0000    0.04326
414040.0000   -0.00693
414080.0000    0.03588
414120.0000    0.29443
414160.0000    0.58075
414200.0000    0.25899
414240.0000    0.48163
414280.0000    0.50468
414320.0000    0.49254
414360.0000    0.26961
414400.0000    0.41921
414440.0000    0.38120
414480.0000    0.51731
414520.0000    0.35879
414560.0000    0.23252
414600.0000    0.16072
414640.0000    0.41975
414680.0000    0.22611
414720.0000    0.28242
414760.0000    0.26190
414800.0000    0.55434
414840.0000    0.62708
414880.0000    0.82870
414920.0000    0.56879
414960.0000    0.31808
415000.0000    0.06727
415040.0000    0.22013
415080.0000    0.43947
415120.0000    0.41104
415160.0000    0.21144
415200.0000    0.26180
415240.0000    0.26569
415280.0000    0.07634
415320.0000   -0.15616
415360.0000    0.36296
415400.0000    0.32904
415440.0000    0.10069
415480.0000    0.29806
415520.0000    0.16320
415560.0000   -0.12229
415600.0000   -0.26416
415640.0000    0.23295
415680.0000    0.22716
415720.0000    0.29595
415760.0000    0.15993
415800.0000   -0.27251
415840.0000   -0.19646
415880.0000    0.01767
415920.0000    0.13251
415960.0000   -0.04587
416000.0000   -0.19241
416040.0000   -0.07138
416080.0000    0.00791
416120.0000    0.08936
416160.0000    0.01908
416200.0000    0.18473
416240.0000    0.17999
416280.0000   -0.38967
416320.0000    0.01108
416360.0000   -0.46856
416400.0000   -0.15840
416440.0000   -0.07430
416480.0000   -0.28417
416520.0000   -0.11413
416560.0000   -0.01468
416600.0000   -0.12266
416640.0000   -0.08802
416680.0000   -0.26968
416720.0000   -0.14406
416760.0000   -0.19129
416800.0000    0.17067
416840.0000    0.14332
416880.0000    0.14813
416920.0000    0.04876
416960.0000   -0.08468
417000.0000    0.12544
417040.0000   -0.24963
417080.0000    0.13674
417120.0000   -0.05479
417160.0000   -0.11268
417200.0000   -0.14680
417240.0000   -0.23603
417280.0000   -0.36373
417320.0000   -0.33418
417360.0000   -0.52801
417400.0000   -0.19126
417440.0000   -0.31470
417480.0000   -0.49923
417520.0000   -0.41700
417560.0000   -0.34315
417600.0000   -0.42177
417640.0000   -0.45096
417680.0000   -0.64003
417720.0000   -0.59504
417760.0000   -0.33520
417800.0000   -0.35198
417840.0000   -0.23750
417880.0000   -0.46918
417920.0000   -0.45797
417960.0000   -0.63411
418000.0000   -0.54035
418040.0000   -0.58880
418080.0000   -0.67624
418120.0000   -0.59251
418160.0000   -0.20205
418200.0000   -0.10136
418240.0000   -0.22214
418280.0000   -0.12769
418320.0000   -0.25220
418360.0000   -0.47433
418400.0000   -0.34916
418440.0000   -0.61270
418480.0000   -0.54793
418520.0000   -0.65286
418560.0000   -0.24492
418600.0000   -0.22930
418640.0000   -0.21220
418680.0000   -0.45335
418720.0000   -0.37860
418760.0000   -0.03807
418800.0000   -0.51114
418840.0000   -0.12854
418880.0000    0.02567
418920.0000   -0.15666
418960.0000   -0.32378
419000.0000   -0.38540
419040.0000   -0.61708
419080.0000   -0.70226
419120.0000   -0.63428
419160.0000   -0.52228
419200.0000   -0.17897
419240.0000   -0.46179
419280.0000   -0.58495
419320.0000   -0.57856
419360.0000   -0.92968
419400.0000   -0.83796
419440.0000   -0.51299
419480.0000   -0.79467
419520.0000   -0.59002
419560.0000   -0.88982
419600.0000   -0.73600
419640.0000   -0.60284
419680.0000   -0.62241
419720.0000   -0.63143
419760.0000   -0.63746
419800.0000   -0.74130
419840.0000   -0.62325
419880.0000   -0.60754
419920.0000   -0.79749
419960.0000   -0.75307
420000.0000   -0.48890
420040.0000   -0.52619
420080.0000   -0.62496
420120.0000   -0.55426
420160.0000   -0.09169
420200.0000   -0.06677
420240.0000   -0.21786
420280.0000   -0.70516
420320.0000   -0.44716
420360.0000   -0.57222
420400.0000   -0.44808
420440.0000   -0.48091
420480.0000   -0.27197
420520.0000   -0.43441
420560.0000   -0.36098
420600.0000   -0.39712
420640.0000   -0.12910
420680.0000   -0.15288
420720.0000   -0.24308
420760.0000   -0.55502
420800.0000   -0.53315
420840.0000   -0.43859
420880.0000   -0.81411
420920.0000   -0.97118
420960.0000   -1.05046
421000.0000   -1.00535
421040.0000   -0.67439
421080.0000   -0.56632
421120.0000   -0.81891
421160.0000   -0.54064
421200.0000   -0.48767
421240.0000   -0.49499
421280.0000   -0.35974
421320.0000   -0.38279
421360.0000   -0.83431
421400.0000   -0.38301
421440.0000   -0.85223
421480.0000   -0.85361
421520.0000   -0.73741
421560.0000   -0.87206
421600.0000   -0.37070
421640.0000   -0.51954
421680.0000   -0.30599
421720.0000   -0.87804
421760.0000   -0.66171
421800.0000   -0.56490
421840.0000   -0.69958
421880.0000   -0.19051
421920.0000   -0.13327
421960.0000   -0.25222
422000.0000   -0.19582
422040.0000   -0.22890
422080.0000   -0.19520
422120.0000   -0.08222
422160.0000   -0.67219
422200.0000   -0.10154
422240.0000   -0.36955
422280.0000   -0.17712
422320.0000   -0.55562
422360.0000   -0.85307
422400.0000   -0.91430
422440.0000   -0.51063
422480.0000   -0.56630
422520.0000   -0.85324
422560.0000   -0.65320
422600.0000   -0.63804
422640.0000   -0.50450
422680.0000   -0.40805
422720.0000   -0.44434
422760.0000   -0.39962
422800.0000   -0.65597
422840.0000   -0.57980
422880.0000   -0.32481
422920.0000   -0.33050
422960.0000   -0.52203
423000.0000   -0.44652
423040.0000   -0.49506
423080.0000   -0.28537
423120.0000   -0.23793
423160.0000   -0.29459
423200.0000   -0.82508
423240.0000   -0.61069
423280.0000   -0.32701
423320.0000   -0.56152
423360.0000   -0.37322
423400.0000   -0.59911
423440.0000   -0.63079
423480.0000   -0.25537
423520.0000   -0.47754
423560.0000   -0.58009
423600.0000   -0.32927
423640.0000   -0.53122
423680.0000   -0.78776
423720.0000   -0.50939
423760.0000   -0.75453
423800.0000   -0.51224
423840.0000   -0.43268
423880.0000   -0.11107
423920.0000   -0.48952
423960.0000   -0.22310
424000.0000    0.33336
424040.0000    0.11399
424080.0000    0.24029
424120.0000    0.26556
424160.0000    0.24293
424200.0000    0.19289
424240.0000    0.24506
424280.0000    0.18929
424320.0000    0.35162
424360.0000    0.11862
424400.0000    0.37258
424440.0000    0.31291
424480.0000    0.45915
424520.0000    0.68541
424560.0000    0.59236
424600.0000    0.88767
424640.0000    0.64107
424680.0000    0.84482
424720.0000    0.72869
424760.0000    0.74215
424800.0000    0.62041
424840.0000    0.65953
424880.0000    0.56980
424920.0000    0.53104
424960.0000    0.38090
425000.0000    0.38144
425040.0000    0.29686
425080.0000    0.66920
425120.0000    0.43064
425160.0000    0.47163
425200.0000    0.18726
425240.0000    0.50900
425280.0000    0.63624
425320.0000    0.60410
425360.0000    0.46997
425400.0000    0.41357
425440.0000    0.59339
425480.0000    0.82111
425520.0000    0.75743
425560.0000    0.60757
425600.0000    0.55186
425640.0000    0.25276
425680.0000    0.14196
425720.0000    0.41420
425760.0000    0.36660
425800.0000    0.29311
425840.0000    0.41024
425880.0000    0.33636
425920.0000    0.37730
425960.0000    0.20939
426000.0000    0.50248
426040.0000    0.37535
426080.0000    0.24629
426120.0000    0.49536
426160.0000    0.39509
426200.0000    0.30254
426240.0000    0.35593
426280.0000    0.34200
426320.0000    0.27958
426360.0000    0.49942
426400.0000    0.44742
426440.0000    0.44901
426480.0000    0.37116
426520.0000    0.39184
426560.0000    0.33529
426600.0000    0.38917
426640.0000    0.46165
426680.0000    0.46028
426720.0000    0.20027
426760.0000    0.35260
426800.0000    0.49261
426840.0000    0.46323
426880.0000    0.20683
426920.0000    0.51865
426960.0000    0.52316
427000.0000    0.64067
427040.0000    0.55374
427080.0000    0.68288
427120.0000    0.43437
427160.0000    0.42654
427200.0000    0.54501
427240.0000    0.36173
427280.0000    0.32673
427320.0000    0.41536
427360.0000    0.50032
427400.0000    0.42026
427440.0000    0.46012
427480.0000    0.33724
427520.0000    0.45505
427560.0000    0.43630
427600.0000    0.57497
427640.0000    0.55926
427680.0000    0.35874
427720.0000    0.33996
427760.0000    0.44832
427800.0000    0.37620
427840.0000    0.41897
427880.0000    0.29176
427920.0000    0.35066
427960.0000    0.47141
428000.0000    0.49394
428040.0000    0.54796
428080.0000    0.49765
428120.0000    0.41549
428160.0000    0.46396
428200.0000    0.40040
428240.0000    0.50758
428280.0000    0.44383
428320.0000    0.55641
428360.0000    0.61729
428400.0000    0.61602
428440.0000    0.64011
428480.0000    0.38387
428520.0000    0.34487
428560.0000    0.12839
428600.0000    0.28192
428640.0000    0.48573
428680.0000    0.39637
428720.0000    0.30681
428760.0000    0.31516
428800.0000    0.55267
428840.0000    0.38746
428880.0000    0.43752
428920.0000    0.26945
428960.0000    0.34650
429000.0000    0.34127
429040.0000    0.40455
429080.0000    0.38767
429120.0000    0.42468
429160.0000    0.27672
429200.0000    0.33820
429240.0000    0.43534
429280.0000    0.31154
429320.0000    0.44588
429360.0000    0.52716
429400.0000    0.40275
429440.0000    0.24373
429480.0000    0.31544
429520.0000    0.34958
429560.0000    0.37176
429600.0000    0.28217
429640.0000    0.40603
429680.0000    0.34813
429720.0000    0.34372
429760.0000    0.32761
429800.0000    0.45086
429840.0000    0.40883
429880.0000    0.42721
429920.0000    0.61036
429960.0000    0.27448
430000.0000    0.48348
430040.0000    0.40877
430080.0000    0.35578
430120.0000    0.40695
430160.0000    0.50629
430200.0000    0.15865
430240.0000    0.29551
430280.0000    0.23750
430320.0000    0.05899
430360.0000    0.16832
430400.0000    0.37730
430440.0000    0.44836
430480.0000    0.42220
430520.0000    0.70907
430560.0000    0.39553
430600.0000    0.47530
430640.0000    0.21906
430680.0000    0.50553
430720.0000    0.56832
430760.0000    0.66767
430800.0000    0.47064
430840.0000    0.25670
430880.0000    0.24600
430920.0000    0.41897
430960.0000    0.25933
431000.0000    0.38263
431040.0000    0.44527
431080.0000    0.50155
431120.0000    0.57388
431160.0000    0.26070
431200.0000    0.37295
431240.0000    0.45929
431280.0000    0.61312
431320.0000    0.53909
431360.0000    0.59309
431400.0000    0.59588
431440.0000    0.55643
431480.0000    0.59465
431520.0000    0.42604
431560.0000    0.53803
431600.0000    0.65873
431640.0000    0.51512
431680.0000    0.52092
431720.0000    0.65755
431760.0000    0.56202
431800.0000    0.40134
431840.0000    0.52343
431880.0000    0.35981
431920.0000    0.49307
431960.0000    0.58628
432000.0000    0.58472
432040.0000    0.52489
432080.0000    0.56555
432120.0000    0.57590
432160.0000    0.23274
432200.0000    0.60712
432240.0000    0.34930
432280.0000    0.35856
432320.0000    0.37227
432360.0000    0.46447
432400.0000    0.39674
432440.0000    0.23068
432480.0000    0.42751
432520.0000    0.43756
432560.0000    0.59234
432600.0000    0.38899
432640.0000    0.31310
432680.0000    0.55112
432720.0000    0.49159
432760.0000    0.65252
432800.0000    0.59310
432840.0000    0.51074
432880.0000    0.51605
432920.0000    0.42004
432960.0000    0.37215
433000.0000    0.34273
433040.0000    0.51094
433080.0000    0.49345
433120.0000    0.38422
433160.0000    0.42385
433200.0000    0.29900
433240.0000    0.49274
433280.0000    0.53310
433320.0000    0.24872
433360.0000    0.55138
433400.0000    0.33084
433440.0000    0.39293
433480.0000    0.44584
433520.0000    0.34275
433560.0000    0.53763
433600.0000    0.61384
433640.0000    0.32554
433680.0000    0.53779
433720.0000    0.52814
433760.0000    0.72833
433800.0000    0.65036
433840.0000    0.52588
433880.0000    0.41281
433920.0000    0.63228
433960.0000    0.41061
434000.0000    0.57836
434040.0000    0.32002
434080.0000    0.45821
434120.0000    0.49738
434160.0000    0.64564
434200.0000    0.60374
434240.0000    0.74532
434280.0000    0.54257
434320.0000    0.42438
434360.0000    0.52733
434400.0000    0.42083
434440.0000    0.49351
434480.0000    0.60844
434520.0000    0.36286
434560.0000    0.54739
434600.0000    0.70661
434640.0000    0.50891
434680.0000    0.49378
434720.0000    0.29763
434760.0000    0.44404
434800.0000    0.59089
434840.0000    0.53697
434880.0000    0.44258
434920.0000    0.41042
434960.0000    0.57370
435000.0000    0.48512
435040.0000    0.62437
435080.0000    0.45825
435120.0000    0.46447
435160.0000    0.58115
435200.0000    0.42205
435240.0000    0.53852
435280.0000    0.72340
435320.0000    0.32453
435360.0000    0.46787
435400.0000    0.34513
435440.0000    0.30753
435480.0000    0.37692
435520.0000    0.23100
435560.0000    0.37303
435600.0000    0.53524
435640.0000    0.43890
435680.0000    0.14907
435720.0000    0.14920
435760.0000    0.08166
435800.0000   -0.15640
435840.0000    0.14216
435880.0000    0.19690
435920.0000    0.12216
435960.0000    0.52036
436000.0000    0.69685
436040.0000    0.50920
436080.0000    0.58391
436120.0000    0.37546
436160.0000    0.44987
436200.0000    0.39506
436240.0000    0.48895
436280.0000    0.67577
436320.0000    0.58438
436360.0000    0.69138
436400.0000    0.80527
436440.0000    0.39919
436480.0000    0.43368
436520.0000    0.31510
436560.0000    0.34023
436600.0000    0.47399
436640.0000    0.49127
436680.0000    0.44199
436720.0000    0.64062
436760.0000    0.80104
436800.0000    0.59860
436840.0000    0.07158
436880.0000    0.16329
436920.0000    0.28680
436960.0000    0.10697
437000.0000    0.27864
437040.0000    0.20782
437080.0000    0.47637
437120.0000    0.12913
437160.0000    0.43326
437200.0000    0.24624
437240.0000    0.54732
437280.0000    0.38580
437320.0000    0.33917
437360.0000    0.30728
437400.0000    0.44745
437440.0000    0.45278
437480.0000    0.46164
437520.0000    0.46152
437560.0000    0.21970
437600.0000    0.30634
437640.0000    0.44188
437680.0000    0.49663
437720.0000   -0.15395
437760.0000    0.36532
437800.0000    0.47089
437840.0000   -0.02973
437880.0000    0.09096
437920.0000    0.36931
437960.0000    0.11471
438000.0000    0.20319
438040.0000    0.26023
438080.0000    0.18008
438120.0000    0.02249
438160.0000    0.23419
438200.0000    0.36759
438240.0000   -0.08326
438280.0000   -0.00408
438320.0000    0.20411
438360.0000   -0.34234
438400.0000   -0.16377
438440.0000    0.22643
438480.0000    0.02992
438520.0000    0.25591
438560.0000    0.11580
438600.0000    0.25018
438640.0000    0.33025
438680.0000    0.56875
438720.0000    0.10474
438760.0000    0.03117
438800.0000    0.37742
438840.0000    0.23298
438880.0000    0.43298
438920.0000    0.37034
438960.0000    0.35188
439000.0000    0.67434
439040.0000    0.47172
439080.0000    0.51784
439120.0000   -0.12890
439160.0000   -0.09233
439200.0000   -0.05235
439240.0000    0.02399
439280.0000   -0.21348
439320.0000   -0.26897
439360.0000   -0.35972
439400.0000   -0.55912
439440.0000   -0.37524
439480.0000   -0.90462
439520.0000   -0.16876
439560.0000    0.35968
439600.0000    0.38025
439640.0000    0.33143
439680.0000    0.45448
439720.0000    0.79228
439760.0000    0.52142
439800.0000    0.46910
439840.0000    0.42185
439880.0000   -0.15796
439920.0000    0.56681
439960.0000    0.38447
440000.0000    0.28218
440040.0000    0.21103
440080.0000    0.29200
440120.0000    0.39579
440160.0000    0.28953
440200.0000    0.16758
440240.0000    0.27797
440280.0000    0.18941
440320.0000    0.06078
440360.0000    0.46804
440400.0000    0.42468
440440.0000    0.13939
440480.0000    0.20311
440520.0000    0.08471
440560.0000    0.32292
440600.0000   -0.13657
440640.0000   -0.19229
440680.0000   -0.02551
440720.0000    0.19507
440760.0000    0.23089
440800.0000    0.46177
440840.0000    0.52860
440880.0000    0.33754
440920.0000    0.33626
440960.0000    0.47848
441000.0000    0.07550
441040.0000    0.20558
441080.0000    0.36502
441120.0000    0.38259
441160.0000    0.64385
441200.0000    0.25967
441240.0000    0.37518
441280.0000    0.17202
441320.0000    0.39835
441360.0000    0.15326
441400.0000    0.34857
441440.0000    0.10601
441480.0000    0.23871
441520.0000    0.45489
441560.0000    0.19777
441600.0000    0.08435
441640.0000    0.24183
441680.0000    0.28600
441720.0000    0.22137
441760.0000    0.15918
441800.0000    0.19644
441840.0000    0.30022
441880.0000    0.13045
441920.0000    0.03441
441960.0000   -0.00712
442000.0000    0.15601
442040.0000    0.33484
442080.0000    0.22086
442120.0000    0.27845
442160.0000    0.00856
442200.0000    0.15867
442240.0000    0.50413
442280.0000    0.18716
442320.0000    0.21973
442360.0000    0.17054
442400.0000    0.39580
442440.0000    0.30850
442480.0000    0.28059
442520.0000    0.43542
442560.0000    0.14324
442600.0000    0.46607
442640.0000    0.25460
442680.0000    0.15371
442720.0000    0.11543
442760.0000    0.38385
442800.0000    0.35282
442840.0000    0.70148
442880.0000    0.32483
442920.0000    0.45488
442960.0000    0.19767
443000.0000    0.45202
443040.0000    0.22472
443080.0000    0.39075
443120.0000    0.71617
443160.0000    0.17340
443200.0000    0.29938
443240.0000    0.27933
443280.0000    0.26304
443320.0000   -0.04405
443360.0000    0.24439
443400.0000    0.26502
443440.0000    0.28345
443480.0000    0.37361
443520.0000    0.39049
443560.0000    0.17719
443600.0000    0.32335
443640.0000    0.36889
443680.0000    0.31800
443720.0000    0.21225
443760.0000    0.22375
443800.0000    0.29352
443840.0000    0.15308
443880.0000   -0.03804
443920.0000    0.25640
443960.0000    0.25489
444000.0000    0.22227
444040.0000    0.44170
444080.0000    0.64777
444120.0000    0.41888
444160.0000    0.19210
444200.0000    0.33659
444240.0000    0.42013
444280.0000    0.29631
444320.0000    0.41660
444360.0000    0.53938
444400.0000    0.44254
444440.0000    0.20237
444480.0000    0.35112
444520.0000    0.31905
444560.0000    0.47341
444600.0000    0.37575
444640.0000    0.18109
444680.0000    0.25521
444720.0000    0.34244
444760.0000    0.30201
444800.0000    0.20002
444840.0000    0.13118
444880.0000    0.44626
444920.0000    0.28828
444960.0000    0.36997
445000.0000    0.30458
445040.0000    0.21377
445080.0000    0.32707
445120.0000    0.44715
445160.0000    0.51364
445200.0000    0.34306
445240.0000    0.09988
445280.0000    0.30915
445320.0000    0.30124
445360.0000    0.33340
445400.0000    0.12924
445440.0000   -0.25929
445480.0000    0.35842
445520.0000    0.31938
445560.0000    0.31344
445600.0000    0.38907
445640.0000    0.31994
445680.0000    0.30413
445720.0000    0.16252
445760.0000    0.21935
445800.0000    0.35508
445840.0000    0.28071
445880.0000    0.43537
445920.0000    0.32783
445960.0000    0.26062
446000.0000    0.27412
446040.0000    0.35461
446080.0000    0.22403
446120.0000    0.42822
446160.0000    0.41173
446200.0000    0.37715
446240.0000    0.52852
446280.0000    0.36250
446320.0000    0.44213
446360.0000    0.25078
446400.0000    0.37584
446440.0000    0.43419
446480.0000    0.48827
446520.0000    0.55911
446560.0000    0.39805
446600.0000    0.36662
446640.0000    0.30039
446680.0000    0.33957
446720.0000    0.34714
446760.0000    0.63596
446800.0000    0.31619
446840.0000    0.37070
446880.0000    0.21989
446920.0000    0.20311
446960.0000    0.32601
447000.0000    0.48150
447040.0000    0.33505
447080.0000    0.36417
447120.0000    0.47771
447160.0000    0.26550
447200.0000    0.08137
447240.0000    0.36771
447280.0000    0.36056
447320.0000    0.37198
447360.0000    0.32896
447400.0000    0.33251
447440.0000    0.58758
447480.0000    0.28508
447520.0000    0.19342
447560.0000    0.24779
447600.0000    0.45123
447640.0000    0.35364
447680.0000    0.22355
447720.0000    0.42686
447760.0000    0.54321
447800.0000    0.16253
447840.0000    0.03605
447880.0000    0.09913
447920.0000    0.08575
447960.0000    0.23134
448000.0000    0.11169
448040.0000    0.14929
448080.0000    0.11487
448120.0000    0.21608
448160.0000   -0.11575
448200.0000    0.29677
448240.0000    0.34552
448280.0000    0.21888
448320.0000    0.39783
448360.0000    0.36406
448400.0000    0.34232
448440.0000    0.34488
448480.0000    0.45401
448520.0000    0.22756
448560.0000   -0.03155
448600.0000    0.37935
448640.0000    0.38942
448680.0000    0.34637
448720.0000    0.21509
448760.0000    0.28696
448800.0000    0.24318
448840.0000    0.16277
448880.0000    0.27855
448920.0000    0.27933
448960.0000    0.18693
449000.0000    0.54667
449040.0000    0.14443
449080.0000    0.26090
449120.0000    0.26368
449160.0000    0.26192
449200.0000    0.38707
449240.0000    0.24741
449280.0000    0.12568
449320.0000    0.01325
449360.0000    0.39457
449400.0000    0.16045
449440.0000    0.34451
449480.0000    0.18652
449520.0000   -0.07672
449560.0000   -0.10186
449600.0000    0.11528
449640.0000    0.01527
449680.0000   -0.15622
449720.0000    0.00485
449760.0000   -0.09988
449800.0000   -0.10301
449840.0000   -0.52015
449880.0000   -0.61638
449920.0000   -0.65746
449960.0000   -0.67224
450000.0000   -0.05988
450040.0000   -0.14348
450080.0000   -0.01412
450120.0000   -0.43092
450160.0000   -0.19408
450200.0000   -0.24870
450240.0000   -0.53978
450280.0000   -0.90295
450320.0000   -0.64124
450360.0000    0.25440
450400.0000   -0.59647
450440.0000   -0.16844
450480.0000    0.34256
450520.0000    0.27963
450560.0000    0.18100
450600.0000   -0.14635
450640.0000    0.02427
450680.0000    0.20086
450720.0000   -0.03471
450760.0000    0.08082
450800.0000    0.22375
450840.0000    0.28510
450880.0000    0.44672
450920.0000    0.12607
450960.0000    0.12634
451000.0000    0.26790
451040.0000    0.36775
451080.0000    0.36850
451120.0000    0.18407
451160.0000    0.50574
451200.0000    0.21862
451240.0000    0.36151
451280.0000    0.05632
451320.0000   -0.02099
451360.0000    0.22212
451400.0000    0.23576
451440.0000    0.19589
451480.0000    0.03675
451520.0000    0.41970
451560.0000    0.11639
451600.0000   -0.13791
451640.0000    0.04267
451680.0000   -0.01036
451720.0000    0.23598
451760.0000    0.26975
451800.0000    0.31870
451840.0000    0.30852
451880.0000    0.30271
451920.0000    0.40215
451960.0000    0.39990
452000.0000    0.48160
452040.0000    0.46653
452080.0000    0.27815
452120.0000    0.29940
452160.0000    0.15509
452200.0000    0.17234
452240.0000   -0.31201
452280.0000    0.20865
452320.0000    0.25913
452360.0000   -0.06747
452400.0000   -0.15345
452440.0000    0.16080
452480.0000    0.27889
452520.0000    0.16390
452560.0000    0.24997
452600.0000   -0.19805
452640.0000    0.22374
452680.0000   -0.03369
452720.0000   -0.28504
452760.0000   -0.66715
452800.0000   -0.53498
452840.0000   -0.75802
452880.0000   -0.59184
452920.0000   -0.86709
452960.0000   -0.57085
453000.0000   -0.77225
453040.0000    0.04378
453080.0000    0.24180
453120.0000    0.04426
453160.0000    0.10759
453200.0000    0.08663
453240.0000    0.40473
453280.0000   -0.04055
453320.0000    0.10940
453360.0000   -0.01843
453400.0000    0.16859
453440.0000    0.20529
453480.0000    0.28996
453520.0000    0.39255
453560.0000    0.07933
453600.0000    0.11711
453640.0000    0.02174
453680.0000    0.13887
453720.0000   -0.02151
453760.0000    0.44151
453800.0000    0.35228
453840.0000   -0.02312
453880.0000    0.21958
453920.0000    0.39971
453960.0000    0.51859
454000.0000    0.44008
454040.0000    0.46934
454080.0000    0.40784
454120.0000    0.32512
454160.0000    0.31362
454200.0000    0.57433
454240.0000    0.33684
454280.0000    0.36802
454320.0000    0.61852
454360.0000    0.32092
454400.0000    0.45899
454440.0000    0.52131
454480.0000    0.63883
454520.0000    0.52517
454560.0000    0.46079
454600.0000    0.17340
454640.0000    0.20860
454680.0000    0.30044
454720.0000    0.11379
454760.0000    0.29985
454800.0000    0.52704
454840.0000    0.47179
454880.0000    0.31537
454920.0000    0.38058
454960.0000    0.42090
455000.0000    0.42008
455040.0000    0.26169
455080.0000    0.62389
455120.0000    0.41339
455160.0000    0.27461
455200.0000    0.30480
455240.0000    0.39212
455280.0000    0.56098
455320.0000    0.33711
455360.0000    0.37579
455400.0000    0.38471
455440.0000    0.37020
455480.0000    0.32552
455520.0000    0.34185
455560.0000    0.33722
455600.0000    0.34871
455640.0000    0.31378
455680.0000    0.49034
455720.0000    0.31028
455760.0000    0.32911
455800.0000    0.40166
455840.0000    0.20805
455880.0000    0.11274
455920.0000    0.16281
455960.0000    0.23028
456000.0000    0.20623
456040.0000    0.15620
456080.0000    0.14906
456120.0000    0.16724
456160.0000    0.12658
456200.0000    0.35409
456240.0000    0.23454
456280.0000    0.39373
456320.0000    0.24828
456360.0000    0.25433
456400.0000    0.29184
456440.0000    0.33867
456480.0000    0.26202
456520.0000    0.35963
456560.0000    0.29797
456600.0000    0.27606
456640.0000    0.15780
456680.0000    0.25594
456720.0000    0.39642
456760.0000    0.39843
456800.0000    0.07013
456840.0000    0.48081
456880.0000    0.22070
456920.0000    0.61506
456960.0000    0.33016
457000.0000    0.48689
457040.0000    0.09531
457080.0000   -0.04947
457120.0000    0.39107
457160.0000    0.46650
457200.0000    0.37831
457240.0000    0.61662
457280.0000    0.39964
457320.0000    0.53276
457360.0000    0.46082
457400.0000    0.60401
457440.0000    0.49760
457480.0000    0.14911
457520.0000    0.30472
457560.0000    0.30188
457600.0000    0.55895
457640.0000    0.41368
457680.0000    0.30577
457720.0000    0.57997
457760.0000    0.22138
457800.0000    0.10246
457840.0000    0.32152
457880.0000    0.20784
457920.0000    0.44356
457960.0000    0.34651
458000.0000    0.29456
458040.0000   -0.06709
458080.0000    0.05050
458120.0000   -0.23473
458160.0000   -0.09337
458200.0000   -0.10806
458240.0000   -0.65553
458280.0000   -0.32824
458320.0000   -0.03776
458360.0000   -0.16878
458400.0000    0.11014
458440.0000    0.22278
458480.0000    0.27431
458520.0000    0.51978
458560.0000    0.26984
458600.0000    0.16076
458640.0000    0.18725
458680.0000    0.02596
458720.0000   -0.17297
458760.0000    0.29958
458800.0000    0.23742
458840.0000   -0.13006
458880.0000    0.07830
458920.0000    0.14371
458960.0000    0.33661
459000.0000   -0.12334
459040.0000   -0.04948
459080.0000   -0.08663
459120.0000    0.10441
459160.0000   -0.05773
459200.0000    0.19170
459240.0000    0.43008
459280.0000    0.36549
459320.0000    0.15093
459360.0000    0.24085
459400.0000    0.43133
459440.0000    0.02786
459480.0000    0.43208
459520.0000    0.15850
459560.0000    0.46080
459600.0000    0.26472
459640.0000    0.24080
459680.0000   -0.09473
459720.0000    0.00156
459760.0000    0.22679
459800.0000    0.05698
459840.0000    0.20025
459880.0000    0.32324
459920.0000    0.29375
459960.0000    0.41482
460000.0000    0.26704
460040.0000    0.12173
460080.0000    0.08389
460120.0000    0.09404
460160.0000    0.19354
460200.0000   -0.00573
460240.0000   -0.17308
460280.0000   -0.43479
460320.0000    0.01661
460360.0000   -0.14460
460400.0000    0.24075
460440.0000    0.21498
460480.0000   -0.25360
460520.0000   -0.01087
460560.0000   -0.15553
460600.0000   -0.21624
460640.0000   -0.56920
460680.0000    0.04114
460720.0000    0.36277
460760.0000   -0.13852
460800.0000    0.04015
460840.0000    0.01194
460880.0000   -0.29810
460920.0000   -0.60666
460960.0000   -0.49569
461000.0000   -0.45704
461040.0000   -0.46247
461080.0000   -0.62708
461120.0000   -0.66169
461160.0000   -0.26990
461200.0000   -0.64385
461240.0000   -0.44038
461280.0000   -0.54736
461320.0000   -0.08246
461360.0000   -0.16309
461400.0000   -0.48818
461440.0000   -0.19854
461480.0000   -0.09370
461520.0000   -0.13967
461560.0000   -0.17172
461600.0000   -0.37206
461640.0000   -0.12363
461680.0000    0.05121
461720.0000   -0.11109
461760.0000    0.03620
461800.0000    0.26207
461840.0000    0.08446
461880.0000    0.16631
461920.0000    0.14204
461960.0000    0.03948
462000.0000   -0.00471
462040.0000    0.11454
462080.0000   -0.15663
462120.0000   -0.12824
462160.0000    0.14259
462200.0000    0.10735
462240.0000    0.18908
462280.0000   -0.11437
462320.0000    0.14841
462360.0000    0.28460
462400.0000    0.18673
462440.0000    0.49247
462480.0000    0.10125
462520.0000    0.39840
462560.0000    0.36242
462600.0000    0.33633
462640.0000    0.23050
462680.0000    0.30460
462720.0000    0.30483
462760.0000    0.16214
462800.0000    0.15414
462840.0000    0.65258
462880.0000    0.31435
462920.0000    0.49554
462960.0000    0.80180
463000.0000    0.52958
463040.0000    0.31418
463080.0000    0.68788
463120.0000    0.56916
463160.0000    0.53262
463200.0000    0.61584
463240.0000    0.38070
463280.0000    0.61022
463320.0000    0.28860
463360.0000    0.58891
463400.0000    0.33478
463440.0000    0.34696
463480.0000    0.51061
463520.0000    0.44774
463560.0000    0.34329
463600.0000    0.39987
463640.0000    0.48490
463680.0000    0.38463
463720.0000    0.65869
463760.0000    0.44158
463800.0000    0.49998
463840.0000    0.40622
463880.0000    0.71409
463920.0000    0.55761
463960.0000    0.59550
464000.0000    0.66655
464040.0000    0.59656
464080.0000    0.60136
464120.0000    0.67481
464160.0000    0.58803
464200.0000    0.59415
464240.0000    0.62017
464280.0000    0.57581
464320.0000    0.43322
464360.0000    0.76089
464400.0000    0.44965
464440.0000    0.44793
464480.0000    0.54518
464520.0000    0.33989
464560.0000    0.31432
464600.0000    0.82221
464640.0000    0.67401
464680.0000    0.57244
464720.0000    0.36332
464760.0000    0.36238
464800.0000    0.52794
464840.0000    0.54885
464880.0000    0.63138
464920.0000    0.32978
464960.0000    0.21463
465000.0000    0.50064
465040.0000    0.24014
465080.0000    0.16137
465120.0000    0.12054
465160.0000    0.26628
465200.0000    0.50728
465240.0000    0.46427
465280.0000    0.33959
465320.0000    0.53698
465360.0000    0.30897
465400.0000    0.52951
465440.0000    0.26742
465480.0000    0.66361
465520.0000    0.41051
465560.0000    0.35655
465600.0000    0.37273
465640.0000    0.35566
465680.0000    0.57014
465720.0000    0.61204
465760.0000    0.40145
465800.0000    0.52169
465840.0000    0.22210
465880.0000    0.24335
465920.0000    0.51312
465960.0000    0.21821
466000.0000    0.65181
466040.0000    0.45696
466080.0000    0.51930
466120.0000    0.21165
466160.0000    0.53194
466200.0000    0.33082
466240.0000    0.63685
466280.0000    0.29544
466320.0000    0.26909
466360.0000    0.56826
466400.0000    0.41139
466440.0000    0.44744
466480.0000    0.52304
466520.0000    0.39396
466560.0000    0.50965
466600.0000    0.54061
466640.0000    0.57975
466680.0000    0.73112
466720.0000    0.59042
466760.0000    0.60110
466800.0000    0.37477
466840.0000    0.69629
466880.0000    0.45303
466920.0000    0.65497
466960.0000    0.50216
467000.0000    0.34186
467040.0000    0.52912
467080.0000    0.41811
467120.0000    0.52800
467160.0000    0.66496
467200.0000    0.50357
467240.0000    0.53991
467280.0000    0.53006
467320.0000    0.60157
467360.0000    0.64816
467400.0000    0.35737
467440.0000    0.39407
467480.0000    0.11490
467520.0000    0.35975
467560.0000    0.43398
467600.0000    0.56282
467640.0000    0.43553
467680.0000    0.58621
467720.0000    0.35374
467760.0000    0.50928
467800.0000    0.35309
467840.0000    0.27696
467880.0000    0.48231
467920.0000    0.59081
467960.0000    0.62478
468000.0000    0.33849
468040.0000    0.53807
468080.0000    0.45068
468120.0000    0.67816
468160.0000    0.57055
468200.0000    0.64841
468240.0000    0.58437
468280.0000    0.81073
468320.0000    0.54568
468360.0000    0.72819
468400.0000    0.23924
468440.0000    0.39779
468480.0000    0.40744
468520.0000    0.47431
468560.0000    0.57029
468600.0000    0.42973
468640.0000    0.44359
468680.0000    0.54467
468720.0000    0.35405
468760.0000    0.37446
468800.0000    0.38003
468840.0000    0.27542
468880.0000    0.19272
468920.0000    0.74254
468960.0000    0.50938
469000.0000    0.32146
469040.0000    0.46043
469080.0000    0.27728
469120.0000    0.35249
469160.0000    0.34713
469200.0000    0.36324
469240.0000    0.36560
469280.0000    0.23120
469320.0000    0.20692
469360.0000    0.35790
469400.0000    0.26796
469440.0000    0.26073
469480.0000    0.20605
469520.0000    0.38686
469560.0000    0.32979
469600.0000    0.17678
469640.0000    0.23881
469680.0000    0.34158
469720.0000    0.25706
469760.0000    0.23108
469800.0000    0.40692
469840.0000    0.18317
469880.0000    0.29095
469920.0000    0.41196
469960.0000    0.43449
470000.0000    0.37765
470040.0000    0.31082
470080.0000    0.51760
470120.0000    0.19656
470160.0000    0.24709
470200.0000    0.35003
470240.0000    0.10699
470280.0000    0.22282
470320.0000    0.25369
470360.0000    0.47712
470400.0000    0.22399
470440.0000    0.03980
470480.0000    0.44857
470520.0000    0.60786
470560.0000    0.50051
470600.0000    0.35696
470640.0000    0.55117
470680.0000    0.50914
470720.0000    0.49826
470760.0000    0.37774
470800.0000    0.48308
470840.0000    0.55916
470880.0000    0.38247
470920.0000    0.26534
470960.0000    0.30203
471000.0000    0.47516
471040.0000    0.39748
471080.0000    0.63739
471120.0000    0.55984
471160.0000    0.40634
471200.0000    0.36983
471240.0000    0.53165
471280.0000    0.34986
471320.0000    0.57051
471360.0000    0.35142
471400.0000    0.53104
471440.0000    0.55442
471480.0000    0.35458
471520.0000    0.55988
471560.0000    0.46684
471600.0000    0.13832
471640.0000    0.00086
471680.0000    0.39892
471720.0000    0.37720
471760.0000    0.49602
471800.0000    0.59197
471840.0000    0.45221
471880.0000    0.25136
471920.0000    0.36219
471960.0000    0.44008
472000.0000    0.43985
472040.0000    0.41855
472080.0000    0.52557
472120.0000    0.35035
472160.0000    0.25497
472200.0000    0.46389
472240.0000    0.26739
472280.0000    0.39016
472320.0000    0.41742
472360.0000    0.50061
472400.0000    0.61305
472440.0000    0.51459
472480.0000    0.42004
472520.0000    0.17479
472560.0000    0.43860
472600.0000    0.40368
472640.0000    0.45637
472680.0000    0.42634
472720.0000    0.54506
472760.0000    0.56006
472800.0000    0.36607
472840.0000    0.16060
472880.0000    0.26122
472920.0000    0.29685
472960.0000    0.38243
473000.0000    0.33289
473040.0000    0.31946
473080.0000    0.34789
473120.0000    0.56345
473160.0000    0.10183
473200.0000    0.28576
473240.0000    0.14547
473280.0000    0.44635
473320.0000    0.25905
473360.0000    0.20545
473400.0000    0.25918
473440.0000    0.16116
473480.0000    0.09431
473520.0000    0.22334
473560.0000    0.07753
473600.0000    0.18830
473640.0000    0.53692
473680.0000    0.06585
473720.0000    0.42396
473760.0000    0.16826
473800.0000    0.06564
473840.0000    0.51975
473880.0000    0.52021
473920.0000    0.38792
473960.0000    0.66438
474000.0000    0.46469
474040.0000    0.37584
474080.0000    0.39937
474120.0000    0.11751
474160.0000    0.38678
474200.0000    0.33063
474240.0000    0.09081
474280.0000    0.02050
474320.0000    0.24268
474360.0000    0.04545
474400.0000    0.36646
474440.0000    0.03515
474480.0000   -0.09413
474520.0000    0.05750
474560.0000    0.32697
474600.0000    0.23697
474640.0000    0.13604
474680.0000    0.35474
474720.0000    0.41952
474760.0000    0.15142
474800.0000    0.10680
474840.0000    0.11070
474880.0000   -0.02621
474920.0000   -0.01357
474960.0000    0.01110
475000.0000    0.12127
475040.0000    0.13858
475080.0000   -0.06013
475120.0000    0.14197
475160.0000    0.17655
475200.0000    0.18037
475240.0000    0.04572
475280.0000   -0.01972
475320.0000    0.18656
475360.0000    0.21500
475400.0000    0.39359
475440.0000    0.21287
475480.0000    0.10337
475520.0000    0.12403
475560.0000    0.30582
475600.0000    0.09416
475640.0000    0.30243
475680.0000    0.08987
475720.0000    0.17047
475760.0000    0.15012
475800.0000    0.17740
475840.0000   -0.63101
475880.0000    0.03566
475920.0000    0.14770
475960.0000    0.25357
476000.0000    0.26889
476040.0000    0.03691
476080.0000    0.33872
476120.0000    0.37798
476160.0000    0.17761
476200.0000    0.19225
476240.0000    0.48248
476280.0000    0.33799
476320.0000    0.09166
476360.0000    0.43534
476400.0000    0.42778
476440.0000    0.45264
476480.0000    0.36214
476520.0000    0.39264
476560.0000    0.31155
476600.0000    0.64005
476640.0000    0.34368
476680.0000    0.13609
476720.0000    0.50536
476760.0000    0.15821
476800.0000    0.32880
476840.0000    0.40749
476880.0000    0.49885
476920.0000    0.27103
476960.0000    0.33366
477000.0000    0.23092
477040.0000    0.50229
477080.0000    0.16082
477120.0000    0.35161
477160.0000    0.07220
477200.0000    0.09703
477240.0000    0.60935
477280.0000    0.20958
477320.0000    0.23292
477360.0000    0.47533
477400.0000    0.30480
477440.0000    0.48435
477480.0000    0.36698
477520.0000    0.19173
477560.0000    0.25363
477600.0000    0.38410
477640.0000    0.14623
477680.0000    0.04368
477720.0000    0.13275
477760.0000    0.18675
477800.0000    0.29359
477840.0000    0.26164
477880.0000    0.20048
477920.0000    0.31127
477960.0000    0.17122
478000.0000    0.27973
478040.0000    0.28569
478080.0000    0.53983
478120.0000    0.13115
478160.0000    0.29974
478200.0000    0.42076
478240.0000   -0.01776
478280.0000    0.27633
478320.0000    0.16700
478360.0000    0.20546
478400.0000    0.32585
478440.0000    0.07919
478480.0000    0.28413
478520.0000    0.39336
478560.0000    0.36757
478600.0000    0.29056
478640.0000    0.26683
478680.0000    0.24690
478720.0000    0.35610
478760.0000    0.01800
478800.0000    0.57694
478840.0000    0.38436
478880.0000    0.07623
478920.0000    0.07604
478960.0000    0.32541
479000.0000    0.21171
479040.0000    0.16067
479080.0000    0.52624
479120.0000    0.10701
479160.0000    0.10302
479200.0000    0.45337
479240.0000    0.17598
479280.0000    0.38128
479320.0000    0.30298
479360.0000    0.47896
479400.0000    0.21508
479440.0000    0.30801
479480.0000    0.37379
479520.0000    0.13825
479560.0000    0.22750
479600.0000    0.28191
479640.0000    0.18564
479680.0000    0.55945
479720.0000    0.31275
479760.0000    0.52588
479800.0000    0.31076
479840.0000    0.50418
479880.0000    0.57969
479920.0000    0.49426
479960.0000    0.48770
480000.0000    0.49917
480040.0000    0.59071
480080.0000    0.35271
480120.0000    0.58472
480160.0000    0.54565
480200.0000    0.54978
480240.0000    0.49130
480280.0000    0.43960
480320.0000    0.36486
480360.0000    0.29805
480400.0000    0.23505
480440.0000    0.48618
480480.0000    0.49338
480520.0000    0.33741
480560.0000    0.39182
480600.0000    0.21027
480640.0000    0.45446
480680.0000    0.35426
480720.0000    0.37648
480760.0000    0.51261
480800.0000    0.14073
480840.0000    0.34778
480880.0000    0.17924
480920.0000    0.37419
480960.0000    0.44256
481000.0000    0.31614
481040.0000    0.37004
481080.0000    0.42910
481120.0000    0.34861
481160.0000    0.08040
481200.0000    0.41743
481240.0000    0.37509
481280.0000    0.39637
481320.0000    0.29271
481360.0000    0.44589
481400.0000    0.20363
481440.0000    0.25430
481480.0000    0.46369
481520.0000    0.28340
481560.0000    0.48306
481600.0000    0.62770
481640.0000    0.69685
481680.0000    0.38227
481720.0000    0.35218
481760.0000    0.49340
481800.0000    0.50454
481840.0000    0.34098
481880.0000   -0.02363
481920.0000   -0.03430
481960.0000   -0.00981
482000.0000   -0.13076
482040.0000    0.12188
482080.0000    0.00105
482120.0000   -0.02670
482160.0000    0.34983
482200.0000    0.32174
482240.0000    0.47019
482280.0000    0.65986
482320.0000    0.66274
482360.0000    0.53106
482400.0000    0.54291
482440.0000    0.53365
482480.0000    0.36267
482520.0000    0.49453
482560.0000    0.63476
482600.0000    0.34817
482640.0000    0.45154
482680.0000    0.53736
482720.0000    0.31848
482760.0000    0.20922
482800.0000   -0.08564
482840.0000    0.47889
482880.0000    0.58580
482920.0000    0.30278
482960.0000    0.24148
483000.0000    0.35752
483040.0000    0.43957
483080.0000    0.39078
483120.0000    0.68873
483160.0000    0.56967
483200.0000    0.63008
483240.0000    0.56031
483280.0000    0.60510
483320.0000    0.74657
483360.0000    0.75805
483400.0000    0.20871
483440.0000   -0.03724
483480.0000    0.62849
483520.0000    0.63917
483560.0000    0.70319
483600.0000    0.29716
483640.0000    0.33685
483680.0000    0.43869
483720.0000    0.49739
483760.0000    0.48731
483800.0000    0.15785
483840.0000    0.33214
483880.0000    0.27293
483920.0000    0.15891
483960.0000    0.22062
484000.0000    0.21244
484040.0000    0.14601
484080.0000    0.20619
484120.0000    0.06053
484160.0000    0.40487
484200.0000    0.22837
484240.0000    0.43115
484280.0000    0.69150
484320.0000    0.51880
484360.0000    0.41122
484400.0000    0.26022
484440.0000    0.29417
484480.0000    0.20421
484520.0000    0.28503
484560.0000    0.38438
484600.0000   -0.05785
484640.0000    0.21661
484680.0000    0.11349
484720.0000    0.09797
484760.0000    0.28176
484800.0000    0.30644
484840.0000    0.30383
484880.0000    0.42283
484920.0000    0.19020
484960.0000    0.64558
485000.0000    0.39122
485040.0000    0.32315
485080.0000    0.31444
485120.0000    0.25459
485160.0000    0.32739
485200.0000    0.34478
485240.0000    0.51403
485280.0000    0.26490
485320.0000    0.67121
485360.0000    0.45843
485400.0000    0.52112
485440.0000    0.62654
485480.0000    0.44213
485520.0000    0.52570
485560.0000    0.61156
485600.0000    0.33735
485640.0000    0.28965
485680.0000    0.29480
485720.0000    0.49093
485760.0000    0.57636
485800.0000    0.33160
485840.0000    0.35439
485880.0000    0.32463
485920.0000    0.46571
485960.0000    0.37956
486000.0000    0.48240
486040.0000    0.37318
486080.0000    0.35428
486120.0000    0.52754
486160.0000    0.34738
486200.0000    0.39347
486240.0000    0.42989
486280.0000    0.38193
486320.0000    0.54669
486360.0000    0.32462
486400.0000    0.34934
486440.0000    0.39373
486480.0000    0.44051
486520.0000    0.36251
486560.0000    0.24064
486600.0000    0.22348
486640.0000    0.33387
486680.0000    0.37483
486720.0000    0.42645
486760.0000    0.43796
486800.0000    0.36804
486840.0000    0.16077
486880.0000    0.31408
486920.0000    0.46377
486960.0000    0.31772
487000.0000    0.18839
487040.0000    0.48758
487080.0000    0.49466
487120.0000    0.49946
487160.0000    0.36877
487200.0000    0.34592
487240.0000    0.39595
487280.0000    0.32516
487320.0000    0.36008
487360.0000    0.22114
487400.0000    0.38501
487440.0000    0.26170
487480.0000    0.11519
487520.0000    0.30181
487560.0000    0.45366
487600.0000    0.33602
487640.0000    0.27723
487680.0000    0.45730
487720.0000    0.39886
487760.0000    0.15037
487800.0000    0.30956
487840.0000    0.47595
487880.0000    0.34167
487920.0000    0.27191
487960.0000    0.42982
488000.0000    0.28402
488040.0000    0.30129
488080.0000    0.24523
488120.0000   -0.03493
488160.0000    0.16710
488200.0000    0.23204
488240.0000    0.40451
488280.0000    0.13843
488320.0000    0.40514
488360.0000    0.32214
488400.0000    0.18020
488440.0000    0.21637
488480.0000    0.30342
488520.0000    0.08700
488560.0000    0.39168
488600.0000    0.05610
488640.0000   -0.05979
488680.0000    0.28863
488720.0000    0.41614
488760.0000    0.62766
488800.0000    0.37077
488840.0000    0.35478
488880.0000    0.37129
488920.0000    0.14881
488960.0000    0.26615
489000.0000    0.30621
489040.0000    0.06991
489080.0000    0.14757
489120.0000    0.56961
489160.0000    0.28139
489200.0000    0.44538
489240.0000    0.15571
489280.0000    0.35475
489320.0000    0.35719
489360.0000    0.54470
489400.0000    0.33387
489440.0000    0.28597
489480.0000    0.28326
489520.0000    0.26934
489560.0000    0.45278
489600.0000    0.30885
489640.0000    0.31969
489680.0000    0.39745
489720.0000    0.48091
489760.0000    0.30023
489800.0000    0.43133
489840.0000    0.31439
489880.0000    0.40046
489920.0000   -0.11318
489960.0000    0.53219
490000.0000    0.47235
490040.0000    0.46946
490080.0000    0.54820
490120.0000    0.49828
490160.0000    0.32549
490200.0000    0.48378
490240.0000    0.57587
490280.0000    0.58573
490320.0000    0.55200
490360.0000    0.49478
490400.0000    0.62628
490440.0000    0.69450
490480.0000    0.48717
490520.0000    0.41165
490560.0000    0.50278
490600.0000    0.47370
490640.0000    0.26867
490680.0000    0.69339
490720.0000    0.36116
490760.0000    0.46137
490800.0000    0.58628
490840.0000    0.41246
490880.0000    0.48573
490920.0000    0.51710
490960.0000    0.53993
491000.0000    0.45576
491040.0000    0.09668
491080.0000    0.13242
491120.0000    0.18470
491160.0000    0.43488
491200.0000    0.42092
491240.0000    0.43413
491280.0000    0.46513
491320.0000    0.55571
491360.0000    0.52877
491400.0000    0.42896
491440.0000    0.56082
491480.0000    0.39017
491520.0000    0.42283
491560.0000    0.51614
491600.0000    0.47113
491640.0000    0.48259
491680.0000    0.64193
491720.0000    0.47992
491760.0000    0.34336
491800.0000    0.17768
491840.0000    0.54940
491880.0000    0.44743
491920.0000    0.56432
491960.0000    0.48628
492000.0000    0.44588
492040.0000    0.53289
492080.0000    0.53761
492120.0000    0.41079
492160.0000    0.36378
492200.0000    0.50531
492240.0000    0.69327
492280.0000    0.55422
492320.0000    0.65152
492360.0000    0.42942
492400.0000    0.68589
492440.0000    0.58132
492480.0000    0.47966
492520.0000    0.43682
492560.0000    0.25609
492600.0000    0.30614
492640.0000    0.40993
492680.0000    0.38318
492720.0000    0.18581
492760.0000    0.64650
492800.0000    0.37439
492840.0000    0.56441
492880.0000    0.68216
492920.0000    0.51195
492960.0000    0.35058
493000.0000    0.38145
493040.0000    0.37824
493080.0000    0.49206
493120.0000    0.44857
493160.0000    0.62534
493200.0000    0.38389
493240.0000    0.23500
493280.0000    0.50655
493320.0000    0.23891
493360.0000    0.51796
493400.0000    0.16773
493440.0000    0.23607
493480.0000    0.36870
493520.0000    0.43056
493560.0000    0.40778
493600.0000    0.36110
493640.0000    0.57810
493680.0000    0.61697
493720.0000    0.41568
493760.0000    0.38620
493800.0000    0.21459
493840.0000    0.47617
493880.0000    0.61008
493920.0000    0.01204
493960.0000    0.55663
494000.0000    0.50703
494040.0000    0.38026
494080.0000   -0.12440
494120.0000    0.33038
494160.0000    0.32413
494200.0000   -0.08465
494240.0000   -0.01190
494280.0000    0.12051
494320.0000   -0.25216
494360.0000    0.13834
494400.0000    0.26797
494440.0000    0.15322
494480.0000   -0.41782
494520.0000   -0.26791
494560.0000   -0.74753
494600.0000   -0.30490
494640.0000   -0.25633
494680.0000   -0.48708
494720.0000   -0.54614
494760.0000   -0.33271
494800.0000   -0.51103
494840.0000   -0.48232
494880.0000   -0.61744
494920.0000   -0.32430
494960.0000   -0.45086
495000.0000   -0.51225
495040.0000   -0.31113
495080.0000   -0.29418
495120.0000   -0.25592
495160.0000   -0.53625
495200.0000   -0.21323
495240.0000   -0.07733
495280.0000   -0.06348
495320.0000   -0.19101
495360.0000   -0.13275
495400.0000    0.05732
495440.0000   -0.13201
495480.0000   -0.17429
495520.0000   -0.38138
495560.0000   -0.41627
495600.0000   -0.60321
495640.0000   -0.40266
495680.0000   -0.46698
495720.0000   -0.42302
495760.0000   -0.46893
495800.0000   -0.32554
495840.0000    0.03287
495880.0000   -0.19669
495920.0000   -0.56583
495960.0000   -0.29742
496000.0000   -0.14137
496040.0000   -0.28075
496080.0000   -0.58887
496120.0000   -0.23034
496160.0000   -0.80174
496200.0000   -0.37156
496240.0000   -0.60803
496280.0000   -0.59539
496320.0000   -0.88553
496360.0000   -0.67215
496400.0000   -0.74289
496440.0000   -0.50303
496480.0000   -0.50361
496520.0000   -0.67693
496560.0000   -0.53987
496600.0000   -0.57440
496640.0000   -0.56049
496680.0000   -0.78620
496720.0000   -0.83880
496760.0000   -0.63726
496800.0000   -0.05437
496840.0000   -0.43608
496880.0000   -0.42225
496920.0000   -0.35187
496960.0000   -0.39446
497000.0000   -0.38397
497040.0000   -0.31906
497080.0000   -0.32103
497120.0000   -0.44209
497160.0000   -0.30739
497200.0000   -0.29764
497240.0000   -0.42040
497280.0000   -0.36921
497320.0000   -0.53941
497360.0000   -0.49312
497400.0000   -0.44615
497440.0000   -0.28929
497480.0000   -0.44880
497520.0000   -0.69956
497560.0000   -0.48693
497600.0000   -0.50318
497640.0000   -0.31554
497680.0000   -0.45572
497720.0000   -0.51914
497760.0000   -0.32819
497800.0000   -0.41268
497840.0000   -0.32222
497880.0000   -0.08663
497920.0000   -0.32723
497960.0000   -0.43005
498000.0000   -0.02684
498040.0000   -0.20796
498080.0000   -0.17841
498120.0000   -0.06056
498160.0000   -0.14367
498200.0000   -0.12097
498240.0000   -0.27744
498280.0000   -0.15434
498320.0000   -0.30729
498360.0000   -0.05602
498400.0000   -0.33799
498440.0000   -0.17137
498480.0000   -0.39533
498520.0000   -0.38437
498560.0000   -0.49783
498600.0000   -0.53599
498640.0000   -0.20157
498680.0000   -0.22401
498720.0000   -0.37019
498760.0000   -0.44663
498800.0000   -0.26500
498840.0000   -0.11623
498880.0000   -0.15215
498920.0000   -0.64216
498960.0000   -0.63683
499000.0000   -0.18282
499040.0000   -0.69562
499080.0000   -0.51805
499120.0000   -0.79613
499160.0000   -0.55564
499200.0000   -0.70349
499240.0000   -0.64335
499280.0000   -0.52894
499320.0000   -0.54555
499360.0000   -0.36298
499400.0000   -0.61206
499440.0000   -0.67509
499480.0000   -0.89335
499520.0000   -0.84004
499560.0000   -0.82508
499600.0000   -0.56607
499640.0000   -1.18057
499680.0000   -0.89431
499720.0000   -0.55681
499760.0000   -0.78773
499800.0000   -0.64921
499840.0000   -0.28770
499880.0000   -0.54296
499920.0000   -0.53175
499960.0000   -0.57926
500000.0000   -0.31009
500040.0000   -0.59338
500080.0000   -0.60689
500120.0000   -0.42022
500160.0000   -0.73864
500200.0000   -0.36311
500240.0000   -0.45434
500280.0000   -0.61127
500320.0000   -0.55051
500360.0000   -0.32115
500400.0000   -0.04431
500440.0000   -0.26932
500480.0000   -0.44107
500520.0000   -0.35422
500560.0000   -0.45462
500600.0000   -0.51720
500640.0000   -0.38411
500680.0000   -0.61697
500720.0000   -0.51974
500760.0000   -0.24536
500800.0000   -0.33834
500840.0000   -0.65624
500880.0000   -0.53028
500920.0000   -0.66095
500960.0000   -0.43601
501000.0000   -0.41657
501040.0000   -0.68007
501080.0000   -0.51856
501120.0000   -0.56571
501160.0000   -0.58986
501200.0000   -0.43606
501240.0000   -0.06451
501280.0000   -0.33041
501320.0000   -0.10338
501360.0000   -0.07433
501400.0000   -0.32815
501440.0000   -0.31340
501480.0000   -0.32170
501520.0000   -0.21423
501560.0000   -0.21611
501600.0000   -0.31924
501640.0000   -0.07499
501680.0000   -0.09081
501720.0000   -0.30578
501760.0000   -0.17539
501800.0000   -0.12972
501840.0000   -0.32839
501880.0000   -0.14532
501920.0000   -0.07743
501960.0000   -0.30840
502000.0000    0.02703
502040.0000   -0.10432
502080.0000   -0.54549
502120.0000   -0.39747
502160.0000   -0.25977
502200.0000   -0.19370
502240.0000   -0.33090
502280.0000   -0.28716
502320.0000   -0.17306
502360.0000   -0.32789
502400.0000   -0.04909
502440.0000   -0.29601
502480.0000   -0.59803
502520.0000   -0.17885
502560.0000   -0.34356
502600.0000   -0.34000
502640.0000   -0.40413
502680.0000   -0.38931
502720.0000   -0.09020
502760.0000    0.03192
502800.0000   -0.16236
502840.0000   -0.25813
502880.0000   -0.31238
502920.0000   -0.19126
502960.0000   -0.26999
503000.0000   -0.33343
503040.0000   -0.11248
503080.0000   -0.22354
503120.0000   -0.17314
503160.0000   -0.24182
503200.0000   -0.21254
503240.0000   -0.55463
503280.0000   -0.58623
503320.0000   -0.64632
503360.0000   -0.57788
503400.0000   -0.53981
503440.0000   -0.41751
503480.0000   -0.63684
503520.0000   -0.38896
503560.0000   -0.60559
503600.0000   -0.01177
503640.0000   -0.30009
503680.0000   -0.14398
503720.0000   -0.25512
503760.0000   -0.49613
503800.0000   -0.71121
503840.0000   -0.64063
503880.0000   -0.76484
503920.0000   -0.40405
503960.0000   -0.33773
504000.0000   -0.43997
504040.0000   -0.19322
504080.0000   -0.48896
504120.0000   -0.19504
504160.0000   -0.42836
504200.0000   -0.35965
504240.0000   -0.24060
504280.0000   -0.33409
504320.0000   -0.53443
504360.0000   -0.42031
504400.0000   -0.37009
504440.0000   -0.21349
504480.0000   -0.52574
504520.0000   -0.49880
504560.0000   -0.28739
504600.0000   -0.05998
504640.0000   -0.13738
504680.0000   -0.29865
504720.0000   -0.70575
504760.0000   -0.62221
504800.0000   -0.61823
504840.0000   -0.63596
504880.0000   -0.47019
504920.0000   -0.63406
504960.0000   -0.79227
505000.0000   -0.41817
505040.0000   -0.64292
505080.0000   -0.68230
505120.0000   -0.61601
505160.0000   -0.80666
505200.0000   -0.49897
505240.0000   -0.57537
505280.0000   -0.72974
505320.0000   -0.18935
505360.0000   -0.83549
505400.0000   -0.55109
505440.0000   -0.44258
505480.0000   -0.49962
505520.0000   -0.46893
505560.0000   -0.25238
505600.0000   -0.20318
505640.0000   -0.60763
505680.0000   -0.69956
505720.0000   -0.56738
505760.0000   -0.48043
505800.0000   -0.72969
505840.0000   -0.71592
505880.0000   -0.54129
505920.0000   -0.76798
505960.0000   -0.66117
506000.0000   -0.75032
506040.0000   -0.98544
506080.0000   -0.80743
506120.0000   -0.65567
506160.0000   -0.62657
506200.0000   -0.54979
506240.0000   -0.44771
506280.0000   -0.66542
506320.0000   -0.47011
506360.0000   -0.58147
506400.0000   -0.64563
506440.0000   -0.82000
506480.0000   -0.61641
506520.0000   -0.33085
506560.0000   -0.55172
506600.0000   -0.19025
506640.0000   -0.27825
506680.0000   -0.38817
506720.0000   -0.51285
506760.0000   -0.51806
506800.0000   -0.48276
506840.0000   -0.47830
506880.0000   -0.63355
506920.0000   -0.89484
506960.0000   -0.42754
507000.0000   -0.65962
507040.0000   -0.59379
507080.0000   -0.51087
507120.0000   -0.35473
507160.0000   -0.53331
507200.0000   -0.44650
507240.0000   -0.59696
507280.0000   -0.36396
507320.0000   -0.35381
507360.0000    0.05387
507400.0000   -0.20597
507440.0000   -0.14481
507480.0000   -0.24226
507520.0000   -0.01335
507560.0000   -0.35135
507600.0000   -0.27739
507640.0000   -0.25201
507680.0000   -0.22189
507720.0000   -0.25572
507760.0000   -0.34707
507800.0000   -0.43491
507840.0000   -0.26245
507880.0000   -0.09838
507920.0000   -0.37330
507960.0000   -0.11249
508000.0000   -0.18941
508040.0000   -0.71768
508080.0000   -0.63220
508120.0000   -0.65203
508160.0000   -0.76838
508200.0000   -0.61703
508240.0000   -0.04127
508280.0000    0.16607
508320.0000    0.57733
508360.0000    0.34353
508400.0000    0.00221
508440.0000    0.22365
508480.0000    0.21284
508520.0000   -0.17942
508560.0000   -0.22184
508600.0000   -0.30199
508640.0000   -0.59723
508680.0000   -0.62326
508720.0000   -0.36722
508760.0000   -0.75615
508800.0000   -0.77605
508840.0000   -0.85607
508880.0000   -0.88257
508920.0000   -0.54866
508960.0000   -0.36822
509000.0000   -0.85453
509040.0000   -0.45749
509080.0000   -0.76272
509120.0000   -0.35573
509160.0000   -0.22779
509200.0000   -0.44979
509240.0000   -0.30936
509280.0000   -0.55369
509320.0000   -0.38839
509360.0000   -0.47659
509400.0000   -0.53627
509440.0000   -0.43231
509480.0000   -0.69632
509520.0000   -0.52051
509560.0000   -0.37751
509600.0000   -0.24462
509640.0000   -0.35270
509680.0000   -0.34542
509720.0000   -0.23227
509760.0000   -0.55325
509800.0000   -0.62250
509840.0000   -0.59248
509880.0000   -0.26109
509920.0000   -0.12164
509960.0000   -0.59797
510000.0000   -0.61535
510040.0000   -0.44975
510080.0000   -0.84714
510120.0000   -0.29411
510160.0000   -0.06784
510200.0000   -0.49199
510240.0000   -0.72294
510280.0000   -0.28827
510320.0000   -0.40694
510360.0000   -0.32276
510400.0000   -0.38331
510440.0000   -0.31826
510480.0000   -0.19572
510520.0000   -0.27421
510560.0000   -0.24389
510600.0000   -0.64284
510640.0000   -0.64991
510680.0000   -0.62500
510720.0000   -0.87114
510760.0000   -0.33980
510800.0000   -0.30625
510840.0000   -0.57130
510880.0000   -0.34949
510920.0000   -0.43088
510960.0000   -0.67748
511000.0000   -0.66286
511040.0000   -0.63030
511080.0000   -0.57744
511120.0000   -0.28103
511160.0000   -0.48713
511200.0000   -0.36598
511240.0000   -0.67218
511280.0000   -0.61905
511320.0000   -0.45568
511360.0000   -0.57583
511400.0000   -0.58235
511440.0000   -0.83782
511480.0000   -0.84310
511520.0000   -0.72053
511560.0000   -0.89366
511600.0000   -0.84961
511640.0000   -0.77951
511680.0000   -0.64741
511720.0000   -0.65658
511760.0000   -0.40393
511800.0000   -0.49423
511840.0000   -0.49636
511880.0000   -0.66802
511920.0000   -0.48805
511960.0000   -0.34582
512000.0000   -0.47702
512040.0000   -0.27345
512080.0000   -0.35785
512120.0000   -0.84231
512160.0000   -0.61943
512200.0000   -0.63888
512240.0000   -0.61414
512280.0000   -0.61813
512320.0000   -0.75329
512360.0000   -0.34000
512400.0000   -0.45745
512440.0000   -0.50775
512480.0000   -0.37160
512520.0000   -0.65309
512560.0000   -0.64188
512600.0000   -0.71702
512640.0000   -0.59501
512680.0000   -0.51612
512720.0000   -0.54984
512760.0000   -0.71900
512800.0000   -0.55286
512840.0000   -0.70229
512880.0000    0.01121
512920.0000   -0.11914
512960.0000   -0.53812
513000.0000   -0.41433
513040.0000   -0.33603
513080.0000   -0.56171
513120.0000   -0.29285
513160.0000   -0.58342
513200.0000   -0.56863
513240.0000   -0.78668
513280.0000   -0.75514
513320.0000   -0.52678
513360.0000   -0.61409
513400.0000   -0.39054
513440.0000   -0.39079
513480.0000   -0.40743
513520.0000   -0.64388
513560.0000   -0.50620
513600.0000   -0.30026
513640.0000   -0.50424
513680.0000   -0.61651
513720.0000   -0.34534
513760.0000   -0.42822
513800.0000   -0.47114
513840.0000   -0.72117
513880.0000   -0.61093
513920.0000   -0.54909
513960.0000   -0.58499
514000.0000   -0.63668
514040.0000   -0.54208
514080.0000   -0.74860
514120.0000   -0.80056
514160.0000   -0.41070
514200.0000   -0.33340
514240.0000   -0.37303
514280.0000   -0.09734
514320.0000   -0.42820
514360.0000   -0.62691
514400.0000   -0.66023
514440.0000   -0.53908
514480.0000   -0.55814
514520.0000   -0.61073
514560.0000   -0.60159
514600.0000   -0.49500
514640.0000   -0.46222
514680.0000   -0.57830
514720.0000   -0.75173
514760.0000   -0.73125
514800.0000   -0.63893
514840.0000   -0.69724
514880.0000   -0.87488
514920.0000   -0.84755
514960.0000   -0.77272
515000.0000   -0.63104
515040.0000   -0.73836
515080.0000   -0.44516
515120.0000   -0.65449
515160.0000   -0.81240
515200.0000   -0.81455
515240.0000   -0.59156
515280.0000   -0.70339
515320.0000   -0.45811
515360.0000   -0.57083
515400.0000   -0.29709
515440.0000   -0.23538
515480.0000   -0.63238
515520.0000   -0.21579
515560.0000   -0.31816
515600.0000   -0.71319
515640.0000   -0.65133
515680.0000   -0.66629
515720.0000   -0.54059
515760.0000   -0.36696
515800.0000   -0.88765
515840.0000   -0.75188
515880.0000   -0.63739
515920.0000   -0.10531
515960.0000   -0.39716
516000.0000   -0.74649
516040.0000   -0.75287
516080.0000   -0.40207
516120.0000   -0.73890
516160.0000   -0.52576
516200.0000   -0.24745
516240.0000   -0.60931
516280.0000   -0.32886
516320.0000   -0.41953
516360.0000   -0.05722
516400.0000   -0.16671
516440.0000   -0.16975
516480.0000   -0.27796
516520.0000   -0.37111
516560.0000    0.07458
516600.0000   -0.19421
516640.0000   -0.28678
516680.0000   -0.60588
516720.0000   -0.29263
516760.0000   -0.36355
516800.0000   -0.14717
516840.0000   -0.26834
516880.0000   -0.37535
516920.0000   -0.57575
516960.0000   -0.65271
517000.0000   -0.70494
517040.0000   -0.56328
517080.0000   -0.67196
517120.0000   -0.56156
517160.0000   -0.64575
517200.0000   -0.44121
517240.0000    0.00030
517280.0000    0.33994
517320.0000    0.26159
517360.0000    0.30151
517400.0000    0.29091
517440.0000    0.43641
517480.0000    0.32820
517520.0000    0.15333
517560.0000    0.31312
517600.0000    0.60258
517640.0000    0.14057
517680.0000    0.16989
517720.0000    0.32852
517760.0000    0.31521
517800.0000    0.31167
517840.0000    0.66928
517880.0000    0.26142
517920.0000    0.55430
517960.0000    0.36501
518000.0000    0.43921
518040.0000    0.48094
518080.0000    0.28403
518120.0000    0.13967
518160.0000   -0.03326
518200.0000    0.35123
518240.0000    0.07051
518280.0000    0.29136
518320.0000    0.62377
518360.0000    0.21283
518400.0000   -0.09622
518440.0000    0.34432
518480.0000    0.44610
518520.0000    0.41043
518560.0000    0.47190
518600.0000    0.31304
518640.0000    0.36615
518680.0000    0.14137
518720.0000    0.22974
518760.0000    0.37216
518800.0000    0.43932
518840.0000    0.26313
518880.0000    0.50652
518920.0000    0.29669
518960.0000    0.35485
519000.0000    0.24392
519040.0000    0.23095
519080.0000    0.27391
519120.0000    0.51566
519160.0000    0.55739
519200.0000    0.58263
519240.0000    0.34431
519280.0000    0.17173
519320.0000    0.47518
519360.0000    0.27337
519400.0000    0.31351
519440.0000    0.23264
519480.0000    0.31469
519520.0000    0.23230
519560.0000    0.05027
519600.0000    0.30992
519640.0000    0.50095
519680.0000    0.29868
519720.0000    0.20450
519760.0000    0.09472
519800.0000    0.00329
519840.0000    0.21589
519880.0000    0.29063
519920.0000   -0.07780
519960.0000   -0.05597
520000.0000   -0.21873
520040.0000   -0.38449
520080.0000   -0.39706
520120.0000   -0.34695
520160.0000   -0.50565
520200.0000   -0.56039
520240.0000   -0.42693
520280.0000   -0.24024
520320.0000   -0.20102
520360.0000   -0.06480
520400.0000   -0.27742
520440.0000    0.01166
520480.0000   -0.15827
520520.0000    0.08056
520560.0000   -0.22493
520600.0000   -0.20699
520640.0000   -0.26996
520680.0000   -0.02633
520720.0000   -0.08709
520760.0000   -0.11589
520800.0000    0.07186
520840.0000   -0.16779
520880.0000   -0.37598
520920.0000   -0.05757
520960.0000   -0.35439
521000.0000   -0.19168
521040.0000   -0.43782
521080.0000   -0.33118
521120.0000   -0.13172
521160.0000    0.31131
521200.0000    0.13828
521240.0000    0.20473
521280.0000    0.17444
521320.0000   -0.13322
521360.0000   -0.20275
521400.0000    0.11548
521440.0000   -0.10707
521480.0000   -0.03652
521520.0000   -0.26923
521560.0000    0.52827
521600.0000    0.39590
521640.0000    0.21444
521680.0000    0.08934
521720.0000    0.17771
521760.0000   -0.16169
521800.0000   -0.22827
521840.0000   -0.51784
521880.0000   -0.46749
521920.0000   -0.14253
521960.0000   -0.35496
522000.0000   -0.58131
522040.0000   -0.46257
522080.0000   -0.58704
522120.0000   -0.35838
522160.0000   -0.47750
522200.0000   -0.24403
522240.0000   -0.38731
522280.0000   -0.75870
522320.0000   -0.35705
522360.0000   -0.15857
522400.0000   -0.12425
522440.0000   -0.54641
522480.0000   -0.62181
522520.0000   -0.70634
522560.0000   -0.60199
522600.0000   -0.61705
522640.0000   -0.41386
522680.0000   -0.43534
522720.0000   -0.47438
522760.0000   -0.38294
522800.0000   -0.55885
522840.0000   -0.68476
522880.0000   -0.52299
522920.0000   -0.69702
522960.0000   -0.48175
523000.0000   -0.66386
523040.0000   -0.71894
523080.0000   -0.61759
523120.0000   -0.74622
523160.0000   -0.42157
523200.0000   -0.67243
523240.0000   -0.75639
523280.0000   -0.43896
523320.0000   -0.43181
523360.0000   -0.14887
523400.0000   -0.47930
523440.0000   -0.60599
523480.0000   -0.35994
523520.0000   -0.39166
523560.0000   -0.39865
523600.0000   -0.42053
523640.0000   -0.58935
523680.0000   -0.46426
523720.0000   -0.74010
523760.0000   -0.36973
523800.0000   -0.62156
523840.0000   -0.53318
523880.0000   -0.30800
523920.0000   -0.54314
523960.0000   -0.38647
524000.0000   -0.25344
524040.0000   -0.79596
524080.0000   -0.55542
524120.0000   -0.21921
524160.0000   -0.50947
524200.0000   -0.09305
524240.0000   -0.21648
524280.0000   -0.46124
524320.0000   -0.33552
524360.0000   -0.49234
524400.0000   -0.64050
524440.0000   -0.48697
524480.0000   -0.03477
524520.0000   -0.15708
524560.0000   -0.35738
524600.0000   -0.25148
524640.0000   -0.24657
524680.0000   -0.42566
524720.0000   -0.20413
524760.0000   -0.70560
524800.0000   -0.57441
524840.0000   -0.61193
524880.0000   -0.37241
524920.0000   -0.42248
524960.0000   -0.10906
525000.0000   -0.29801
525040.0000   -0.42960
525080.0000   -0.36363
525120.0000   -0.44878
525160.0000   -0.65963
525200.0000   -0.64915
525240.0000   -0.60506
525280.0000   -0.76308
525320.0000   -0.33572
525360.0000   -0.18665
525400.0000   -0.29641
525440.0000   -0.58408
525480.0000   -0.48457
525520.0000   -0.32242
525560.0000   -0.34172
525600.0000   -0.49045
525640.0000   -0.43768
525680.0000   -0.60119
525720.0000   -0.62340
525760.0000   -0.56544
525800.0000   -0.56964
525840.0000   -0.66823
525880.0000   -0.63472
525920.0000   -0.57824
525960.0000   -0.95044
526000.0000   -0.57239
526040.0000   -0.33052
526080.0000   -0.72416
526120.0000   -0.53025
526160.0000   -0.68778
526200.0000   -0.48311
526240.0000    0.02499
526280.0000   -0.64379
526320.0000   -0.54831
526360.0000   -0.41159
526400.0000   -0.36723
526440.0000   -0.24952
526480.0000   -0.32956
526520.0000   -0.31529
526560.0000   -0.28222
526600.0000   -0.10045
526640.0000    0.09172
526680.0000   -0.28766
526720.0000   -0.31604
526760.0000   -0.13735
526800.0000   -0.37581
526840.0000   -0.14984
526880.0000   -0.46586
526920.0000   -0.29557
526960.0000   -0.35414
527000.0000   -0.16958
527040.0000   -0.42085
527080.0000   -0.31647
527120.0000   -0.42304
527160.0000   -0.49225
527200.0000   -0.58504
527240.0000   -0.57445
527280.0000   -0.52993
527320.0000   -0.56330
527360.0000   -0.25719
527400.0000   -0.11847
527440.0000   -0.26942
527480.0000   -0.35221
527520.0000   -0.35632
527560.0000   -0.28372
527600.0000   -0.14117
527640.0000   -0.06223
527680.0000   -0.13351
527720.0000   -0.11423
527760.0000   -0.25277
527800.0000   -0.23181
527840.0000   -0.19796
527880.0000   -0.32985
527920.0000   -0.12420
527960.0000   -0.51228
528000.0000   -0.42471
528040.0000   -0.28194
528080.0000   -0.63943
528120.0000   -0.04258
528160.0000   -0.53919
528200.0000   -0.71062
528240.0000   -0.85883
528280.0000   -0.54293
528320.0000   -0.56178
528360.0000   -0.53898
528400.0000   -0.44956
528440.0000   -0.04636
528480.0000   -0.11742
528520.0000   -0.19753
528560.0000   -0.27383
528600.0000   -0.12117
528640.0000   -0.25465
528680.0000   -0.61528
528720.0000   -0.81704
528760.0000   -0.52951
528800.0000   -0.20046
528840.0000   -0.29478
528880.0000   -0.59331
528920.0000   -0.35790
528960.0000   -0.58702
529000.0000   -0.48126
529040.0000   -0.49066
529080.0000   -0.41868
529120.0000   -0.64774
529160.0000   -0.58603
529200.0000   -0.49758
529240.0000   -0.53489
529280.0000   -0.73503
529320.0000   -0.48051
529360.0000   -0.51940
529400.0000   -0.63201
529440.0000   -0.69118
529480.0000   -0.67471
529520.0000   -0.78905
529560.0000   -0.52189
529600.0000   -0.86021
529640.0000   -0.58257
529680.0000   -0.59808
529720.0000   -0.60622
529760.0000   -0.58536
529800.0000   -0.33459
529840.0000   -0.83573
529880.0000   -0.48632
529920.0000   -0.37616
529960.0000   -0.23039
530000.0000   -0.14805
530040.0000   -0.21070
530080.0000   -0.31299
530120.0000   -0.38638
530160.0000   -0.47971
530200.0000   -0.78403
530240.0000   -0.64958
530280.0000   -0.38924
530320.0000   -0.48243
530360.0000   -0.51648
530400.0000   -0.39593
530440.0000   -0.12026
530480.0000   -0.17316
530520.0000   -0.27870
530560.0000   -0.21166
530600.0000   -0.36542
530640.0000   -0.46576
530680.0000   -0.45001
530720.0000   -0.53033
530760.0000   -0.40029
530800.0000   -0.40020
530840.0000   -0.72225
530880.0000   -0.62388
530920.0000   -0.90403
530960.0000   -0.77057
531000.0000   -0.90761
531040.0000   -0.79203
531080.0000   -1.03235
531120.0000   -0.64750
531160.0000   -0.64348
531200.0000   -1.01024
531240.0000   -1.00964
531280.0000   -0.66139
531320.0000   -0.67954
531360.0000   -0.59846
531400.0000   -0.73518
531440.0000   -0.61517
531480.0000   -0.58774
531520.0000   -0.58906
531560.0000   -0.73983
531600.0000   -0.73596
531640.0000   -0.68328
531680.0000   -0.67212
531720.0000   -0.63551
531760.0000   -0.68596
531800.0000   -0.58003
531840.0000   -0.54576
531880.0000   -0.45744
531920.0000   -0.59304
531960.0000   -0.51436
532000.0000   -0.51576
532040.0000   -0.36966
532080.0000   -0.85564
532120.0000   -0.39531
532160.0000   -0.36082
532200.0000   -0.33449
532240.0000   -0.50852
532280.0000   -0.38861
532320.0000   -0.52155
532360.0000   -0.14456
532400.0000   -0.33182
532440.0000   -0.65116
532480.0000   -0.62075
532520.0000   -0.74037
532560.0000   -0.62875
532600.0000   -0.46264
532640.0000   -0.55211
532680.0000   -0.63865
532720.0000   -0.76180
532760.0000   -0.74869
532800.0000   -0.63569
532840.0000   -0.76247
532880.0000   -0.69990
532920.0000   -1.11614
532960.0000   -0.81443
533000.0000   -1.21011
533040.0000   -0.93573
533080.0000   -0.65878
533120.0000   -0.93689
533160.0000   -0.77654
533200.0000   -0.78477
533240.0000   -0.46639
533280.0000   -0.72595
533320.0000   -0.73367
533360.0000   -0.68855
533400.0000   -0.60795
533440.0000   -0.66043
533480.0000   -0.87644
533520.0000   -0.49097
533560.0000   -0.68627
533600.0000   -1.13805
533640.0000   -1.09313
533680.0000   -0.70417
533720.0000   -0.41373
533760.0000   -0.60432
533800.0000   -0.90194
533840.0000   -0.69166
533880.0000   -0.67390
533920.0000   -0.48759
533960.0000   -0.53774
534000.0000   -0.75288
534040.0000   -0.78026
534080.0000   -0.85807
534120.0000   -1.16664
534160.0000   -0.92193
534200.0000   -0.83743
534240.0000   -0.93477
534280.0000   -1.12362
534320.0000   -0.74492
534360.0000   -0.74930
534400.0000   -0.77601
534440.0000   -0.45480
534480.0000   -0.75490
534520.0000   -0.50424
534560.0000   -0.36670
534600.0000   -0.33738
534640.0000   -0.31055
534680.0000   -0.54587
534720.0000   -0.31051
534760.0000   -0.65543
534800.0000   -0.53291
534840.0000   -0.58063
534880.0000   -0.36564
534920.0000   -0.45353
534960.0000   -0.43539
535000.0000   -0.37750
535040.0000   -0.31481
535080.0000   -0.37381
535120.0000   -0.35972
535160.0000   -0.66160
535200.0000   -0.40735
535240.0000   -0.08896
535280.0000   -0.37489
535320.0000   -0.26784
535360.0000   -0.31026
535400.0000   -0.46218
535440.0000   -0.54225
535480.0000   -0.34855
535520.0000   -0.28815
535560.0000   -0.33582
535600.0000   -0.25662
535640.0000   -0.25370
535680.0000   -0.19622
535720.0000   -0.17239
535760.0000   -0.35346
535800.0000   -0.42736
535840.0000   -0.42851
535880.0000   -0.59112
535920.0000   -1.05473
535960.0000   -0.83251
536000.0000   -0.59996
536040.0000   -0.75836
536080.0000   -0.47891
536120.0000   -0.92382
536160.0000   -0.70285
536200.0000   -0.71755
536240.0000   -0.73763
536280.0000   -0.55579
536320.0000   -0.36151
536360.0000   -1.00583
536400.0000   -0.69090
536440.0000   -0.64070
536480.0000   -0.67534
536520.0000   -0.37788
536560.0000   -0.31155
536600.0000   -0.35097
536640.0000   -0.48856
536680.0000   -0.80391
536720.0000   -0.77121
536760.0000   -0.78675
536800.0000   -0.76404
536840.0000   -0.76890
536880.0000   -0.65240
536920.0000   -0.63058
536960.0000   -0.73747
537000.0000   -0.48183
537040.0000   -0.39407
537080.0000   -0.46123
537120.0000   -0.38626
537160.0000   -0.54514
537200.0000   -0.45620
537240.0000   -0.38794
537280.0000   -0.66025
537320.0000   -0.77571
537360.0000   -0.66472
537400.0000   -0.51663
537440.0000   -0.50711
537480.0000   -0.64543
537520.0000   -0.48746
537560.0000   -0.50149
537600.0000   -0.45162
537640.0000   -0.40453
537680.0000   -0.49243
537720.0000   -0.45556
537760.0000   -0.51322
537800.0000   -0.49573
537840.0000   -0.55969
537880.0000   -0.56388
537920.0000   -0.52184
537960.0000   -0.50229
538000.0000   -0.43337
538040.0000   -0.85795
538080.0000   -0.49591
538120.0000   -0.31322
538160.0000   -0.44833
538200.0000   -0.59060
538240.0000   -0.84163
538280.0000   -0.69000
538320.0000   -1.01847
538360.0000   -0.77152
538400.0000   -0.87882
538440.0000   -0.98415
538480.0000   -0.99429
538520.0000   -0.44672
538560.0000   -0.35337
538600.0000   -0.28525
538640.0000   -0.48898
538680.0000   -0.66138
538720.0000   -0.57361
538760.0000   -0.92984
538800.0000   -0.70177
538840.0000   -0.85120
538880.0000   -0.67109
538920.0000   -0.73989
538960.0000   -0.88885
539000.0000   -0.68184
539040.0000   -0.54125
539080.0000   -0.61772
539120.0000   -0.61415
539160.0000   -0.80419
539200.0000   -0.64522
539240.0000   -0.83439
539280.0000   -0.69060
539320.0000   -0.55846
539360.0000   -0.41886
539400.0000   -0.87834
539440.0000   -0.58538
539480.0000   -0.33116
539520.0000   -0.44365
539560.0000   -0.49758
539600.0000   -0.31623
539640.0000   -0.96881
539680.0000   -0.69527
539720.0000   -0.48493
539760.0000   -0.48982
539800.0000   -0.57818
539840.0000   -0.58436
539880.0000   -0.19509
539920.0000   -0.57797
539960.0000   -0.55578
540000.0000   -0.18898
540040.0000   -0.49244
540080.0000   -0.44609
540120.0000   -0.60164
540160.0000   -0.46120
540200.0000   -0.29424
540240.0000    0.07401
540280.0000    0.23112
540320.0000    0.33125
540360.0000    0.45209
540400.0000    0.29156
540440.0000   -0.04116
540480.0000    0.02479
540520.0000    0.34715
540560.0000    0.31942
540600.0000    0.21985
540640.0000    0.26329
540680.0000    0.40318
540720.0000    0.18611
540760.0000    0.23534
540800.0000    0.44247
540840.0000    0.60586
540880.0000    0.20994
540920.0000    0.10083
540960.0000    0.15162
541000.0000    0.23239
541040.0000    0.49960
541080.0000    0.26785
541120.0000    0.19303
541160.0000    0.03776
541200.0000    0.05057
541240.0000    0.25255
541280.0000   -0.02877
541320.0000    0.16293
541360.0000    0.05452
541400.0000   -0.11647
541440.0000   -0.09118
541480.0000   -0.54989
541520.0000   -0.15797
541560.0000   -0.27335
541600.0000   -0.73803
541640.0000   -0.79599
541680.0000   -0.64939
541720.0000   -0.27318
541760.0000   -0.05084
541800.0000   -0.31139
541840.0000   -0.59185
541880.0000   -0.28553
541920.0000   -0.29551
541960.0000   -0.42969
542000.0000   -0.49408
542040.0000   -0.60162
542080.0000   -0.46729
542120.0000   -0.46038
542160.0000   -0.57614
542200.0000   -0.62860
542240.0000   -0.59775
542280.0000   -0.49706
542320.0000   -0.54161
542360.0000   -0.44197
542400.0000   -0.70578
542440.0000   -0.64834
542480.0000   -0.55848
542520.0000   -0.58984
542560.0000   -0.20679
542600.0000   -0.30189
542640.0000   -0.52951
542680.0000   -0.43466
542720.0000   -0.10626
542760.0000   -0.16217
542800.0000   -0.32966
542840.0000   -0.54798
542880.0000   -0.61969
542920.0000   -0.69141
542960.0000   -1.07036
543000.0000   -0.63332
543040.0000   -0.67314
543080.0000   -0.85587
543120.0000   -0.50181
543160.0000   -0.31052
543200.0000   -0.10948
543240.0000    0.04226
543280.0000   -0.36123
543320.0000   -0.38012
543360.0000   -0.47832
543400.0000   -0.25427
543440.0000   -0.25706
543480.0000   -0.33816
543520.0000   -0.08304
543560.0000   -0.13769
543600.0000   -0.39832
543640.0000   -0.23858
543680.0000   -0.41163
543720.0000   -0.36948
543760.0000   -0.40966
543800.0000    0.02167
543840.0000   -0.48423
543880.0000   -0.57072
543920.0000   -0.32586
543960.0000   -0.32867
544000.0000   -0.34588
544040.0000   -0.24035
544080.0000   -0.26965
544120.0000   -0.42169
544160.0000   -0.13892
544200.0000   -0.26351
544240.0000   -0.20991
544280.0000   -0.11735
544320.0000   -0.19964
544360.0000   -0.46019
544400.0000   -0.31050
544440.0000   -0.16706
544480.0000   -0.12900
544520.0000   -0.24411
544560.0000   -0.06745
544600.0000    0.36235
544640.0000   -0.12898
544680.0000   -0.02261
544720.0000   -0.12456
544760.0000   -0.14581
544800.0000   -0.18323
544840.0000   -0.30477
544880.0000   -0.40696
544920.0000   -0.13140
544960.0000   -0.12498
545000.0000   -0.18706
545040.0000   -0.43071
545080.0000   -0.52827
545120.0000   -0.29892
545160.0000   -0.08020
545200.0000   -0.19035
545240.0000   -0.13294
545280.0000   -0.54251
545320.0000   -0.14135
545360.0000   -0.19195
545400.0000   -0.38833
545440.0000   -0.60665
545480.0000   -0.31704
545520.0000   -0.38949
545560.0000   -0.39389
545600.0000   -0.25842
545640.0000    0.12409
545680.0000   -0.11310
545720.0000   -0.12269
545760.0000   -0.64181
545800.0000   -0.42852
545840.0000   -0.21019
545880.0000   -0.24852
545920.0000   -0.36865
545960.0000   -0.29473
546000.0000   -0.18396
546040.0000   -0.25711
546080.0000   -0.29944
546120.0000   -0.21503
546160.0000   -0.32472
546200.0000   -0.19923
546240.0000   -0.20761
546280.0000   -0.22697
546320.0000   -0.02999
546360.0000   -0.16308
546400.0000   -0.18383
546440.0000   -0.14290
546480.0000   -0.38976
546520.0000   -0.42113
546560.0000   -0.37255
546600.0000   -0.12491
546640.0000   -0.38442
546680.0000   -0.53265
546720.0000   -0.26238
546760.0000   -0.35003
546800.0000   -0.32183
546840.0000   -0.28041
546880.0000   -0.38173
546920.0000   -0.33773
546960.0000   -0.39546
547000.0000   -0.22364
547040.0000   -0.32074
547080.0000   -0.08953
547120.0000   -0.30440
547160.0000   -0.48576
547200.0000   -0.59880
547240.0000   -0.39618
547280.0000   -0.23918
547320.0000   -0.54762
547360.0000   -0.69183
547400.0000   -0.58978
547440.0000   -0.62302
547480.0000   -0.33571
547520.0000   -0.44229
547560.0000   -0.56843
547600.0000   -0.62262
547640.0000   -0.38563
547680.0000   -0.28509
547720.0000   -0.17172
547760.0000   -0.27498
547800.0000   -0.07868
547840.0000   -0.37833
547880.0000   -0.31943
547920.0000   -0.42069
547960.0000   -0.16098
548000.0000   -0.22376
548040.0000   -0.45242
548080.0000   -0.63388
548120.0000   -0.23601
548160.0000   -0.30311
548200.0000   -0.52254
548240.0000   -0.50094
548280.0000   -0.47716
548320.0000   -0.40200
548360.0000   -0.41536
548400.0000   -0.42957
548440.0000   -0.51203
548480.0000   -0.63627
548520.0000   -0.67392
548560.0000   -0.53924
548600.0000   -0.67698
548640.0000   -0.60980
548680.0000   -0.38185
548720.0000   -0.38466
548760.0000   -0.07052
548800.0000   -0.17389
548840.0000   -0.12699
548880.0000   -0.24443
548920.0000   -0.25797
548960.0000   -0.42158
549000.0000   -0.29250
549040.0000   -0.43306
549080.0000   -0.34780
549120.0000   -0.05579
549160.0000   -0.38098
549200.0000   -0.07203
549240.0000   -0.18634
549280.0000   -0.29996
549320.0000   -0.30304
549360.0000   -0.18750
549400.0000   -0.29202
549440.0000   -0.33154
549480.0000   -0.19303
549520.0000   -0.47298
549560.0000   -0.44936
549600.0000   -0.56628
549640.0000   -0.72920
549680.0000   -0.00504
549720.0000   -0.39174
549760.0000   -0.38339
549800.0000   -0.46739
549840.0000   -0.43172
549880.0000   -0.44060
549920.0000   -0.30872
549960.0000   -0.47104
550000.0000   -0.39362
550040.0000   -0.69621
550080.0000   -0.24792
550120.0000   -0.45327
550160.0000   -0.41514
550200.0000   -0.25406
550240.0000   -0.61900
550280.0000   -0.90873
550320.0000   -0.76202
550360.0000   -0.85198
550400.0000   -0.46772
550440.0000   -0.79504
550480.0000   -0.64563
550520.0000   -0.62126
550560.0000   -0.31876
550600.0000   -0.61636
550640.0000   -0.31431
550680.0000   -0.32230
550720.0000   -0.73591
550760.0000   -0.31807
550800.0000   -0.45280
550840.0000   -0.41101
550880.0000   -0.54045
550920.0000   -0.46038
550960.0000   -0.54584
551000.0000   -0.47937
551040.0000   -0.60513
551080.0000   -0.53120
551120.0000   -0.56178
551160.0000   -0.36321
551200.0000   -0.22321
551240.0000   -0.24311
551280.0000   -0.34898
551320.0000   -0.12432
551360.0000   -0.26884
551400.0000   -0.37971
551440.0000   -0.09180
551480.0000   -0.32025
551520.0000   -0.24219
551560.0000   -0.47630
551600.0000   -0.28844
551640.0000   -0.59939
551680.0000   -0.36636
551720.0000   -0.36440
551760.0000   -0.17924
551800.0000   -0.30703
551840.0000   -0.22510
551880.0000   -0.24211
551920.0000   -0.47699
551960.0000   -0.32407
552000.0000   -0.35944
552040.0000   -0.43659
552080.0000   -0.19568
552120.0000   -0.51096
552160.0000   -0.47051
552200.0000   -0.37964
552240.0000   -0.49783
552280.0000   -0.58004
552320.0000   -0.57291
552360.0000   -0.65931
552400.0000   -0.37130
552440.0000   -0.37906
552480.0000   -0.84260
552520.0000   -0.47085
552560.0000   -0.64431
552600.0000   -0.35113
552640.0000   -0.21375
552680.0000   -0.46414
552720.0000   -0.26215
552760.0000   -0.64196
552800.0000   -0.13862
552840.0000   -0.06791
552880.0000   -0.26942
552920.0000   -0.29850
552960.0000   -0.31562
553000.0000   -0.55426
553040.0000   -0.31033
553080.0000   -0.24963
553120.0000   -0.13162
553160.0000   -0.14502
553200.0000   -0.35004
553240.0000   -0.64641
553280.0000   -0.52874
553320.0000   -0.62317
553360.0000   -0.14325
553400.0000   -0.34034
553440.0000   -0.29651
553480.0000   -0.35899
553520.0000   -0.21319
553560.0000   -0.09987
553600.0000   -0.03095
553640.0000   -0.15799
553680.0000   -0.14373
553720.0000   -0.34609
553760.0000   -0.15786
553800.0000    0.07809
553840.0000   -0.15130
553880.0000   -0.01226
553920.0000   -0.05284
553960.0000   -0.05055
554000.0000    0.10072
554040.0000   -0.10091
554080.0000   -0.16280
554120.0000   -0.17233
554160.0000   -0.11361
554200.0000    0.10256
554240.0000   -0.30794
554280.0000    0.08044
554320.0000   -0.21361
554360.0000   -0.31550
554400.0000   -0.38617
554440.0000   -0.37031
554480.0000   -0.52973
554520.0000   -0.45934
554560.0000   -0.89219
554600.0000   -0.34232
554640.0000   -0.34068
554680.0000   -0.60818
554720.0000   -0.99018
554760.0000   -0.86566
554800.0000   -0.53996
554840.0000   -0.42989
554880.0000    0.12147
554920.0000   -0.57688
554960.0000   -0.50121
555000.0000   -0.71917
555040.0000   -0.86685
555080.0000   -0.61363
555120.0000   -0.51736
555160.0000   -0.41918
555200.0000   -0.52432
555240.0000   -0.50210
555280.0000   -0.58332
555320.0000   -0.62502
555360.0000   -0.27788
555400.0000   -0.67375
555440.0000   -0.74073
555480.0000   -0.61019
555520.0000   -0.65135
555560.0000   -0.75742
555600.0000   -0.56841
555640.0000   -0.72624
555680.0000   -0.42747
555720.0000   -0.22270
555760.0000   -0.10520
555800.0000   -0.16737
555840.0000   -0.28777
555880.0000   -0.27074
555920.0000   -0.44385
555960.0000   -0.05856
556000.0000   -0.20978
556040.0000   -0.26778
556080.0000   -0.28220
556120.0000   -0.24682
556160.0000   -0.23151
556200.0000   -0.20675
556240.0000   -0.30362
556280.0000   -0.05788
556320.0000   -0.23421
556360.0000   -0.45818
556400.0000   -0.62615
556440.0000   -0.36225
556480.0000   -0.05997
556520.0000   -0.35613
556560.0000   -0.14337
556600.0000   -0.07876
556640.0000   -0.64780
556680.0000   -0.37137
556720.0000   -0.53481
556760.0000   -0.35654
556800.0000   -0.46148
556840.0000   -0.38678
556880.0000   -0.46732
556920.0000   -0.42171
556960.0000   -0.41800
557000.0000   -0.59367
557040.0000   -0.66232
557080.0000   -0.53579
557120.0000   -0.45125
557160.0000   -0.54681
557200.0000   -0.63566
557240.0000   -0.46313
557280.0000   -0.56268
557320.0000   -0.35102
557360.0000   -0.35543
557400.0000   -0.50559
557440.0000   -0.80332
557480.0000   -0.39617
557520.0000   -0.50409
557560.0000   -0.74534
557600.0000   -0.43038
557640.0000   -0.30769
557680.0000   -0.77945
557720.0000   -0.47895
557760.0000   -0.29030
557800.0000   -0.22122
557840.0000   -0.36406
557880.0000   -0.38859
557920.0000   -0.16029
557960.0000   -0.26448
558000.0000   -0.34933
558040.0000   -0.46318
558080.0000   -0.53310
558120.0000   -0.68499
558160.0000   -0.32247
558200.0000   -0.26051
558240.0000   -0.35677
558280.0000   -0.40996
558320.0000   -0.26132
558360.0000   -0.33214
558400.0000   -0.51060
558440.0000   -0.63260
558480.0000   -0.43080
558520.0000   -0.20956
558560.0000   -0.43072
558600.0000   -0.57043
558640.0000   -0.46364
558680.0000   -0.36269
558720.0000   -0.18079
558760.0000   -0.18065
558800.0000   -0.13604
558840.0000    0.06775
558880.0000   -0.54253
558920.0000   -0.12382
558960.0000   -0.23798
559000.0000   -0.44022
559040.0000   -0.24352
559080.0000    0.00684
559120.0000   -0.46728
559160.0000   -0.38079
559200.0000   -0.33620
559240.0000   -0.37563
559280.0000   -0.33760
559320.0000    0.18932
559360.0000   -0.01143
559400.0000   -0.13158
559440.0000    0.07047
559480.0000   -0.01294
559520.0000   -0.26284
559560.0000   -0.20232
559600.0000   -0.32085
559640.0000   -0.39805
559680.0000   -0.36492
559720.0000   -0.28895
559760.0000   -0.61402
559800.0000   -0.23677
559840.0000   -0.21082
559880.0000   -0.12789
559920.0000   -0.31931
559960.0000   -0.22695
560000.0000   -0.21693
560040.0000   -0.11648
560080.0000    0.06221
560120.0000   -0.46260
560160.0000   -0.14850
560200.0000   -0.22928
560240.0000   -0.13091
560280.0000   -0.11133
560320.0000   -0.51077
560360.0000   -0.34969
560400.0000   -0.20895
560440.0000   -0.21301
560480.0000   -0.33424
560520.0000   -0.29601
560560.0000   -0.39881
560600.0000   -0.32630
560640.0000   -0.53044
560680.0000   -0.16605
560720.0000   -0.50826
560760.0000   -0.29310
560800.0000   -0.43152
560840.0000   -0.47945
560880.0000   -0.26987
560920.0000   -0.22492
560960.0000   -0.21866
561000.0000   -0.22945
561040.0000   -0.25121
561080.0000   -0.12518
561120.0000   -0.44299
561160.0000   -0.41798
561200.0000   -0.20866
561240.0000   -0.32067
561280.0000   -0.34826
561320.0000   -0.37171
561360.0000   -0.28994
561400.0000   -0.33233
561440.0000   -0.17947
561480.0000   -0.21860
561520.0000   -0.39166
561560.0000   -0.25592
561600.0000   -0.17023
561640.0000   -0.19447
561680.0000   -0.21384
561720.0000   -0.33461
561760.0000   -0.35515
561800.0000   -0.11257
561840.0000   -0.51051
561880.0000   -0.34490
561920.0000   -0.35462
561960.0000   -0.34316
562000.0000   -0.30825
562040.0000   -0.13971
562080.0000   -0.42470
562120.0000   -0.53232
562160.0000   -0.50715
562200.0000   -0.16661
562240.0000   -0.41340
562280.0000   -0.20664
562320.0000   -0.09856
562360.0000   -0.43507
562400.0000   -0.31078
562440.0000   -0.52689
562480.0000   -0.48751
562520.0000   -0.33380
562560.0000   -0.40876
562600.0000   -0.56194
562640.0000   -0.36517
562680.0000   -0.27137
562720.0000   -0.68949
562760.0000   -0.74571
562800.0000   -0.58309
562840.0000   -0.53817
562880.0000   -0.27332
562920.0000   -0.32325
562960.0000   -0.54585
563000.0000   -0.30506
563040.0000   -0.30232
563080.0000   -0.20622
563120.0000   -0.10034
563160.0000   -0.25287
563200.0000   -0.37846
563240.0000   -0.20490
563280.0000   -0.46699
563320.0000   -0.48017
563360.0000   -0.23038
563400.0000   -0.21690
563440.0000   -0.22294
563480.0000   -0.48527
563520.0000   -0.48202
563560.0000   -0.32283
563600.0000   -0.25119
563640.0000   -0.13663
563680.0000   -0.36641
563720.0000   -0.40609
563760.0000   -0.26950
563800.0000   -0.75929
563840.0000   -0.30362
563880.0000   -0.51973
563920.0000   -0.68518
563960.0000   -0.45826
564000.0000   -0.63026
564040.0000   -0.58280
564080.0000   -0.72655
564120.0000   -0.72875
564160.0000   -0.70606
564200.0000   -0.35519
564240.0000   -0.30559
564280.0000   -0.41387
564320.0000   -0.56083
564360.0000   -0.54526
564400.0000   -0.51140
564440.0000   -0.41039
564480.0000   -0.68125
564520.0000   -0.44669
564560.0000   -0.46788
564600.0000   -0.26272
564640.0000   -0.17865
564680.0000    0.02797
564720.0000   -0.11823
564760.0000   -0.18923
564800.0000   -0.07608
564840.0000   -0.06723
564880.0000   -0.10137
564920.0000   -0.14830
564960.0000   -0.26697
565000.0000   -0.19753
565040.0000   -0.23567
565080.0000   -0.14830
565120.0000   -0.17631
565160.0000   -0.20375
565200.0000   -0.23541
565240.0000   -0.07654
565280.0000   -0.25108
565320.0000   -0.17700
565360.0000    0.06413
565400.0000    0.13356
565440.0000    0.01804
565480.0000   -0.35109
565520.0000   -0.13119
565560.0000   -0.31641
565600.0000   -0.53021
565640.0000   -0.37515
565680.0000   -0.33559
565720.0000   -0.34973
565760.0000   -0.24268
565800.0000   -0.54429
565840.0000   -0.47975
565880.0000   -0.18722
565920.0000   -0.37391
565960.0000   -0.24272
566000.0000   -0.20809
566040.0000   -0.32886
566080.0000   -0.29227
566120.0000   -0.50699
566160.0000   -0.58434
566200.0000   -0.13824
566240.0000   -0.31216
566280.0000   -0.58646
566320.0000   -0.65346
566360.0000   -0.49261
566400.0000   -0.87969
566440.0000   -0.44418
566480.0000   -0.36975
566520.0000   -0.43603
566560.0000   -0.55867
566600.0000   -0.39456
566640.0000   -0.56536
566680.0000   -0.29625
566720.0000   -0.57149
566760.0000   -0.28321
566800.0000   -0.40677
566840.0000   -0.53531
566880.0000   -0.60293
566920.0000   -0.58036
566960.0000   -0.63246
567000.0000   -0.70555
567040.0000   -0.81077
567080.0000   -0.65798
567120.0000   -0.76275
567160.0000   -0.81871
567200.0000   -0.58740
567240.0000   -0.31438
567280.0000   -0.54742
567320.0000   -0.54383
567360.0000   -0.58427
567400.0000   -0.44655
567440.0000   -0.14533
567480.0000   -0.20895
567520.0000   -0.24212
567560.0000   -0.28662
567600.0000   -0.24561
567640.0000   -0.46070
567680.0000   -0.31365
567720.0000   -0.65534
567760.0000   -0.40366
567800.0000   -0.82704
567840.0000   -0.73887
567880.0000   -0.19215
567920.0000   -0.66693
567960.0000   -0.61473
568000.0000   -0.52450
568040.0000   -0.77632
568080.0000   -0.79554
568120.0000   -0.64867
568160.0000   -0.78151
568200.0000   -0.79509
568240.0000   -0.61156
568280.0000   -0.91335
568320.0000   -0.64474
568360.0000   -0.39211
568400.0000   -0.71476
568440.0000   -0.50594
568480.0000   -0.28887
568520.0000   -0.32612
568560.0000   -0.22919
568600.0000   -0.36032
568640.0000   -0.32148
568680.0000   -0.14534
568720.0000   -0.06501
568760.0000   -0.57319
568800.0000   -0.46597
568840.0000   -0.67270
568880.0000   -0.85877
568920.0000   -0.64799
568960.0000   -0.57297
569000.0000   -0.50833
569040.0000   -0.41882
569080.0000   -0.40073
569120.0000   -0.22736
569160.0000   -0.21367
569200.0000   -0.52952
569240.0000   -0.45288
569280.0000   -0.48231
569320.0000   -0.37137
569360.0000   -0.32519
569400.0000   -0.45891
569440.0000   -0.61275
569480.0000   -0.54249
569520.0000   -0.48031
569560.0000   -0.32877
569600.0000   -0.17225
569640.0000   -0.70918
569680.0000   -0.49672
569720.0000   -0.68194
569760.0000   -0.62570
569800.0000   -0.88514
569840.0000   -0.70699
569880.0000   -0.59017
569920.0000   -0.58606
569960.0000   -0.46816
570000.0000   -0.57328
570040.0000   -0.47499
570080.0000   -0.60598
570120.0000   -0.28372
570160.0000   -0.16861
570200.0000   -0.36877
570240.0000   -0.35435
570280.0000   -0.15164
570320.0000   -0.57117
570360.0000   -0.24811
570400.0000   -0.33628
570440.0000   -0.27495
570480.0000   -0.43816
570520.0000   -0.53660
570560.0000   -0.13119
570600.0000   -0.53705
570640.0000   -0.58409
570680.0000   -0.52261
570720.0000   -0.29201
570760.0000   -0.08860
570800.0000   -0.37980
570840.0000   -0.00777
570880.0000   -0.27693
570920.0000    0.16428
570960.0000   -0.02239
571000.0000   -0.52816
571040.0000   -0.55412
571080.0000   -0.06834
571120.0000   -0.05026
571160.0000   -0.19406
571200.0000   -0.04752
571240.0000   -0.19438
571280.0000   -0.18583
571320.0000   -0.15695
571360.0000   -0.27545
571400.0000    0.04994
571440.0000   -0.03405
571480.0000   -0.04662
571520.0000   -0.25322
571560.0000   -0.14576
571600.0000   -0.29976
571640.0000   -0.13333
571680.0000   -0.07524
571720.0000   -0.25075
571760.0000   -0.35558
571800.0000   -0.42147
571840.0000   -0.52569
571880.0000   -0.21617
571920.0000   -0.58397
571960.0000   -0.33079
572000.0000   -0.42893
572040.0000   -0.53355
572080.0000   -0.74518
572120.0000   -0.26157
572160.0000   -0.58176
572200.0000   -0.46151
572240.0000   -0.61153
572280.0000   -0.45284
572320.0000   -0.37749
572360.0000   -0.39049
572400.0000   -0.48953
572440.0000   -0.51503
572480.0000   -0.65877
572520.0000   -0.48735
572560.0000   -0.70417
572600.0000   -0.27285
572640.0000   -0.53425
572680.0000   -0.28030
572720.0000   -0.19743
572760.0000   -0.02180
572800.0000   -0.54991
572840.0000   -0.49912
572880.0000   -0.47763
572920.0000   -0.57405
572960.0000   -0.48371
573000.0000   -0.38548
573040.0000   -0.46368
573080.0000   -0.47821
573120.0000   -0.34483
573160.0000   -0.41888
573200.0000   -0.61652
573240.0000   -0.48474
573280.0000   -0.47612
573320.0000   -0.30122
573360.0000   -0.47259
573400.0000   -0.67883
573440.0000   -0.46603
573480.0000   -0.14172
573520.0000   -0.47021
573560.0000   -0.66971
573600.0000    0.05796
573640.0000    0.41768
573680.0000    0.18932
573720.0000    0.41963
573760.0000    0.47255
573800.0000    0.55184
573840.0000    0.59427
573880.0000    0.33316
573920.0000    0.68214
573960.0000    0.63511
574000.0000    0.48035
574040.0000    0.29500
574080.0000    0.46367
574120.0000    0.20123
574160.0000    0.50797
574200.0000    0.38979
574240.0000    0.42033
574280.0000    0.62168
574320.0000    0.41409
574360.0000    0.52680
574400.0000    0.54637
574440.0000    0.22182
574480.0000    0.20813
574520.0000   -0.08526
574560.0000   -0.07310
574600.0000    0.15108
574640.0000    0.22386
574680.0000    0.30646
574720.0000   -0.01173
574760.0000   -0.03583
574800.0000    0.27801
574840.0000    0.17561
574880.0000    0.12528
574920.0000    0.29737
574960.0000    0.29841
575000.0000    0.44646
575040.0000    0.34683
575080.0000    0.27585
575120.0000    0.22457
575160.0000    0.11912
575200.0000    0.26887
575240.0000    0.29824
575280.0000    0.31278
575320.0000    0.19367
575360.0000    0.41127
575400.0000   -0.06119
575440.0000    0.18596
575480.0000    0.31175
575520.0000    0.16402
575560.0000    0.27232
575600.0000    0.27663
575640.0000    0.13855
575680.0000    0.40048
575720.0000    0.21141
575760.0000    0.38570
575800.0000    0.27974
575840.0000    0.29652
575880.0000    0.15258
575920.0000    0.35115
575960.0000    0.33108
576000.0000    0.47295
576040.0000    0.29124
576080.0000    0.16069
576120.0000    0.13239
576160.0000    0.35979
576200.0000   -0.31986
576240.0000   -0.26762
576280.0000   -0.19509
576320.0000   -0.32402
576360.0000   -0.35842
576400.0000   -0.22247
576440.0000   -0.31947
576480.0000   -0.73035
576520.0000   -0.44164
576560.0000   -0.25023
576600.0000   -0.71701
576640.0000   -0.43184
576680.0000   -0.57630
576720.0000   -0.56257
576760.0000   -0.41796
576800.0000   -0.45168
576840.0000   -0.19406
576880.0000   -0.49604
576920.0000   -0.35353
576960.0000   -0.29910
577000.0000   -0.44894
577040.0000   -0.31648
577080.0000   -0.11834
577120.0000   -0.50909
577160.0000   -0.38660
577200.0000   -0.36504
577240.0000   -0.46736
577280.0000   -0.54097
577320.0000   -0.48693
577360.0000   -0.17778
577400.0000   -0.60284
577440.0000   -0.24157
577480.0000   -0.34546
577520.0000   -0.14998
577560.0000   -0.39805
577600.0000   -0.30702
577640.0000   -0.09897
577680.0000   -0.17632
577720.0000   -0.19402
577760.0000   -0.24195
577800.0000   -0.08407
577840.0000   -0.33698
577880.0000   -0.36815
577920.0000   -0.14968
577960.0000   -0.19125
578000.0000   -0.27855
578040.0000   -0.50991
578080.0000   -0.18115
578120.0000   -0.18944
578160.0000   -0.40131
578200.0000   -0.23389
578240.0000   -0.12970
578280.0000   -0.18860
578320.0000   -0.24932
578360.0000   -0.34645
578400.0000   -0.53198
578440.0000   -0.26747
578480.0000   -0.52130
578520.0000   -0.63702
578560.0000   -0.53648
578600.0000   -0.85233
578640.0000   -0.74871
578680.0000   -0.34493
578720.0000   -0.54110
578760.0000   -0.50191
578800.0000   -0.48958
578840.0000   -0.00907
578880.0000   -0.10792
578920.0000    0.10519
578960.0000   -0.28184
579000.0000   -0.43582
579040.0000   -0.40783
579080.0000   -0.60865
579120.0000   -0.39130
579160.0000   -0.74959
579200.0000   -0.59612
579240.0000   -0.47914
579280.0000   -0.37125
579320.0000   -0.25096
579360.0000   -0.59833
579400.0000   -0.46834
579440.0000   -0.69556
579480.0000   -0.44537
579520.0000   -0.45669
579560.0000   -0.54188
579600.0000   -0.50484
579640.0000   -0.44911
579680.0000   -0.39093
579720.0000   -0.21876
579760.0000   -0.23408
579800.0000   -0.43365
579840.0000   -0.32407
579880.0000   -0.40524
579920.0000   -0.32117
579960.0000   -0.32538
580000.0000   -0.07864
580040.0000   -0.23804
580080.0000   -0.14793
580120.0000   -0.44631
580160.0000   -0.11765
580200.0000   -0.34334
580240.0000   -0.56993
580280.0000   -0.45711
580320.0000   -0.35751
580360.0000   -0.68856
580400.0000   -0.41928
580440.0000   -0.27875
580480.0000   -0.29785
580520.0000   -0.22115
580560.0000   -0.25732
580600.0000   -0.34226
580640.0000   -0.55715
580680.0000   -0.33044
580720.0000   -0.33017
580760.0000   -0.33074
580800.0000    0.00768
580840.0000    0.01287
580880.0000   -0.01004
580920.0000   -0.20449
580960.0000   -0.13450
581000.0000   -0.17130
581040.0000   -0.04250
581080.0000   -0.02756
581120.0000   -0.11041
581160.0000   -0.53953
581200.0000   -0.01512
581240.0000   -0.16738
581280.0000   -0.37457
581320.0000   -0.50448
581360.0000   -0.21329
581400.0000   -0.37746
581440.0000   -0.57852
581480.0000   -0.29148
581520.0000    0.06071
581560.0000    0.01365
581600.0000    0.03716
581640.0000    0.55754
581680.0000    0.17968
581720.0000    0.24707
581760.0000    0.38425
581800.0000    0.33877
581840.0000    0.33959
581880.0000    0.27112
581920.0000    0.33674
581960.0000    0.38220
582000.0000    0.28382
582040.0000    0.33700
582080.0000    0.39991
582120.0000    0.46662
582160.0000    0.38831
582200.0000    0.39341
582240.0000    0.33227
582280.0000    0.61437
582320.0000    0.45859
582360.0000    0.63058
582400.0000    0.42300
582440.0000    0.47228
582480.0000    0.51460
582520.0000    0.43625
582560.0000    0.22169
582600.0000    0.43865
582640.0000    0.26324
582680.0000    0.32446
582720.0000    0.16472
582760.0000    0.44695
582800.0000    0.37564
582840.0000    0.30547
582880.0000    0.38456
582920.0000    0.49356
582960.0000    0.36169
583000.0000    0.24814
583040.0000    0.31577
583080.0000    0.33919
583120.0000    0.23075
583160.0000    0.22800
583200.0000    0.34595
583240.0000    0.24279
583280.0000    0.01435
583320.0000    0.11832
583360.0000    0.11038
583400.0000    0.28313
583440.0000    0.36379
583480.0000    0.29520
583520.0000    0.33373
583560.0000    0.21098
583600.0000    0.29360
583640.0000    0.30132
583680.0000    0.40682
583720.0000    0.26376
583760.0000    0.29125
583800.0000    0.42139
583840.0000    0.34882
583880.0000    0.38398
583920.0000    0.27775
583960.0000    0.30340
584000.0000    0.25099
584040.0000    0.27416
584080.0000    0.35251
584120.0000    0.50065
584160.0000    0.38338
584200.0000    0.56058
584240.0000    0.75986
584280.0000    0.42689
584320.0000    0.60013
584360.0000    0.44787
584400.0000    0.42838
584440.0000    0.43464
584480.0000    0.61014
584520.0000    0.53176
584560.0000    0.61784
584600.0000    0.39374
584640.0000    0.31390
584680.0000    0.39083
584720.0000    0.29505
584760.0000    0.29379
584800.0000    0.39575
584840.0000    0.33017
584880.0000    0.26237
584920.0000    0.39056
584960.0000    0.40305
585000.0000    0.27362
585040.0000    0.08941
585080.0000    0.16720
585120.0000    0.19734
585160.0000    0.30967
585200.0000    0.09950
585240.0000    0.34622
585280.0000    0.33459
585320.0000    0.21957
585360.0000    0.12038
585400.0000    0.29096
585440.0000    0.11708
585480.0000    0.06979
585520.0000    0.42528
585560.0000    0.19245
585600.0000    0.40924
585640.0000    0.34436
585680.0000    0.23592
585720.0000    0.18699
585760.0000    0.20853
585800.0000    0.38848
585840.0000    0.24333
585880.0000    0.17032
585920.0000    0.38632
585960.0000    0.41229
586000.0000    0.47202
586040.0000    0.28583
586080.0000    0.56888
586120.0000    0.43954
586160.0000    0.58332
586200.0000    0.45877
586240.0000    0.54922
586280.0000    0.55766
586320.0000    0.59701
586360.0000    0.50529
586400.0000    0.65992
586440.0000    0.60803
586480.0000    0.54601
586520.0000    0.41916
586560.0000    0.51088
586600.0000    0.49494
586640.0000    0.56316
586680.0000    0.39026
586720.0000    0.52122
586760.0000    0.57834
586800.0000    0.22063
586840.0000    0.47340
586880.0000    0.26796
586920.0000    0.52300
586960.0000    0.28488
587000.0000    0.41986
587040.0000    0.57026
587080.0000    0.47986
587120.0000    0.42120
587160.0000    0.40907
587200.0000    0.26527
587240.0000    0.29289
587280.0000   -0.08364
587320.0000    0.15995
587360.0000    0.40921
587400.0000    0.35558
587440.0000    0.55652
587480.0000    0.36595
587520.0000    0.44451
587560.0000    0.70135
587600.0000    0.56213
587640.0000    0.46771
587680.0000    0.25728
587720.0000    0.38927
587760.0000    0.41190
587800.0000    0.54519
587840.0000    0.42741
587880.0000    0.34053
587920.0000    0.51392
587960.0000    0.51547
588000.0000    0.38135
588040.0000    0.32114
588080.0000    0.20328
588120.0000    0.23912
588160.0000    0.40239
588200.0000    0.21682
588240.0000    0.34896
588280.0000    0.35618
588320.0000    0.31404
588360.0000    0.32446
588400.0000    0.00831
588440.0000    0.37227
588480.0000    0.22127
588520.0000    0.34488
588560.0000    0.21654
588600.0000    0.27562
588640.0000    0.35436
588680.0000    0.38168
588720.0000    0.29095
588760.0000    0.33730
588800.0000    0.31651
588840.0000    0.43076
588880.0000    0.17946
588920.0000    0.40953
588960.0000    0.44809
589000.0000    0.45455
589040.0000    0.33224
589080.0000    0.34431
589120.0000    0.21017
589160.0000    0.28197
589200.0000    0.19290
589240.0000    0.50771
589280.0000    0.29378
589320.0000    0.06938
589360.0000    0.41065
589400.0000    0.43814
589440.0000    0.38255
589480.0000    0.48192
589520.0000    0.25286
589560.0000    0.24477
589600.0000    0.28337
589640.0000    0.18269
589680.0000   -0.16403
589720.0000    0.33894
589760.0000    0.31858
589800.0000    0.14531
589840.0000    0.08350
589880.0000    0.35687
589920.0000    0.44704
589960.0000    0.24848
590000.0000    0.26596
590040.0000    0.22543
590080.0000    0.30654
590120.0000    0.49693
590160.0000    0.32269
590200.0000    0.25915
590240.0000    0.34302
590280.0000    0.49545
590320.0000    0.36112
590360.0000    0.06814
590400.0000    0.41659
590440.0000    0.54473
590480.0000    0.41618
590520.0000    0.41234
590560.0000    0.46681
590600.0000    0.38396
590640.0000    0.49532
590680.0000    0.36256
590720.0000    0.50051
590760.0000    0.35247
590800.0000    0.29905
590840.0000    0.36899
590880.0000    0.32518
590920.0000    0.19414
590960.0000    0.41075
591000.0000    0.37380
591040.0000    0.25781
591080.0000    0.27509
591120.0000    0.37280
591160.0000    0.35949
591200.0000    0.30011
591240.0000    0.48135
591280.0000    0.40257
591320.0000    0.40612
591360.0000    0.29254
591400.0000    0.54389
591440.0000    0.42002
591480.0000    0.41161
591520.0000    0.28763
591560.0000    0.18417
591600.0000    0.16704
591640.0000    0.26541
591680.0000    0.15263
591720.0000    0.34487
591760.0000    0.54121
591800.0000    0.46858
591840.0000    0.22120
591880.0000    0.32314
591920.0000    0.24216
591960.0000    0.44675
592000.0000    0.40662
592040.0000    0.39994
592080.0000    0.23593
592120.0000    0.49027
592160.0000    0.43727
592200.0000    0.53547
592240.0000    0.43053
592280.0000    0.20389
592320.0000    0.54577
592360.0000    0.71045
592400.0000    0.41847
592440.0000    0.29471
592480.0000    0.41975
592520.0000    0.29592
592560.0000    0.23337
592600.0000    0.27320
592640.0000    0.38771
592680.0000    0.31190
592720.0000    0.39161
592760.0000    0.33584
592800.0000    0.33359
592840.0000    0.47927
592880.0000    0.33413
592920.0000    0.43748
592960.0000    0.37436
593000.0000    0.21175
593040.0000    0.09799
593080.0000    0.36079
593120.0000    0.40859
593160.0000    0.46719
593200.0000    0.34717
593240.0000    0.33448
593280.0000    0.37799
593320.0000    0.34483
593360.0000    0.51990
593400.0000    0.73706
593440.0000    0.35402
593480.0000    0.43485
593520.0000    0.26821
593560.0000    0.31960
593600.0000    0.32879
593640.0000    0.42306
593680.0000    0.36762
593720.0000    0.30625
593760.0000    0.26290
593800.0000    0.27240
593840.0000    0.60942
593880.0000    0.39724
593920.0000    0.43436
593960.0000    0.26665
594000.0000    0.23461
594040.0000    0.21041
594080.0000    0.32611
594120.0000    0.31302
594160.0000    0.23976
594200.0000    0.32892
594240.0000    0.37916
594280.0000    0.43742
594320.0000    0.31489
594360.0000    0.44044
594400.0000    0.29521
594440.0000    0.48542
594480.0000    0.27462
594520.0000    0.37667
594560.0000    0.42686
594600.0000    0.29731
594640.0000    0.15898
594680.0000    0.43673
594720.0000    0.26358
594760.0000    0.22872
594800.0000    0.25941
594840.0000    0.27118
594880.0000    0.28451
594920.0000    0.28989
594960.0000    0.26142
595000.0000    0.56846
595040.0000    0.30813
595080.0000    0.36388
595120.0000    0.06207
595160.0000    0.30797
595200.0000    0.31091
595240.0000    0.13475
595280.0000    0.33566
595320.0000    0.33082
595360.0000    0.36927
595400.0000    0.69857
595440.0000    0.42878
595480.0000    0.38831
595520.0000    0.20949
595560.0000    0.48004
595600.0000    0.49265
595640.0000    0.24759
595680.0000    0.43989
595720.0000    0.30955
595760.0000    0.32584
595800.0000    0.19908
595840.0000    0.23065
595880.0000    0.30631
595920.0000    0.46364
595960.0000    0.35988
596000.0000    0.25786
596040.0000    0.29873
596080.0000    0.28966
596120.0000    0.15423
596160.0000    0.24968
596200.0000    0.24896
596240.0000    0.20347
596280.0000    0.58465
596320.0000    0.42741
596360.0000    0.31840
596400.0000    0.25993
596440.0000    0.50664
596480.0000    0.30535
596520.0000    0.45924
596560.0000    0.29555
596600.0000    0.20654
596640.0000    0.55397
596680.0000    0.20812
596720.0000    0.34477
596760.0000    0.52626
596800.0000    0.30798
596840.0000    0.54216
596880.0000    0.47935
596920.0000    0.49408
596960.0000    0.37645
597000.0000    0.33626
597040.0000    0.48486
597080.0000    0.38970
597120.0000    0.11853
597160.0000    0.77321
597200.0000    0.54002
597240.0000    0.65087
597280.0000    0.49076
597320.0000    0.55545
597360.0000    0.28755
597400.0000    0.27062
597440.0000    0.46617
597480.0000    0.47839
597520.0000    0.36527
597560.0000    0.42344
597600.0000    0.52741
597640.0000    0.46756
597680.0000    0.51998
597720.0000    0.51150
597760.0000    0.64401
597800.0000    0.66181
597840.0000    0.59459
597880.0000    0.65844
597920.0000    0.59633
597960.0000    0.50053
598000.0000    0.50066
598040.0000    0.52777
598080.0000    0.61856
598120.0000    0.46155
598160.0000    0.56546
598200.0000    0.61227
598240.0000    0.38871
598280.0000    0.66495
598320.0000    0.68789
598360.0000    0.41228
598400.0000    0.51409
598440.0000    0.49716
598480.0000    0.32871
598520.0000    0.49502
598560.0000    0.39183
598600.0000    0.44335
598640.0000    0.68896
598680.0000    0.34688
598720.0000    0.62473
598760.0000    0.18164
598800.0000    0.56944
598840.0000    0.35797
598880.0000    0.61235
598920.0000    0.60852
598960.0000    0.76744
599000.0000    0.39811
599040.0000    0.22198
599080.0000    0.41916
599120.0000    0.45938
599160.0000    0.46414
599200.0000    0.55946
599240.0000    0.50718
599280.0000    0.50145
599320.0000    0.49462
599360.0000    0.56508
599400.0000    0.55789
599440.0000    0.26624
599480.0000    0.33105
599520.0000    0.59419
599560.0000    0.52889
599600.0000    0.62691
599640.0000    0.67678
599680.0000    0.51497
599720.0000    0.66263
599760.0000    0.54077
599800.0000    0.47990
599840.0000    0.62456
599880.0000    0.30732
599920.0000    0.42595
599960.0000    0.35521
600000.0000    0.51041
600040.0000    0.59895
600080.0000    0.07095
600120.0000    0.19001
600160.0000   -0.05792
600200.0000    0.20932
600240.0000    0.33526
600280.0000    0.00815
600320.0000   -0.13748
600360.0000    0.19797
600400.0000    0.28185
600440.0000    0.38606
600480.0000    0.54483
600520.0000    0.14485
600560.0000    0.44541
600600.0000    0.45831
600640.0000    0.22411
600680.0000    0.47062
600720.0000    0.39854
600760.0000    0.61566
600800.0000    0.53001
600840.0000    0.34810
600880.0000    0.32300
600920.0000    0.37845
600960.0000    0.26192
601000.0000    0.25327
601040.0000    0.41859
601080.0000    0.20698
601120.0000    0.44446
601160.0000    0.42262
601200.0000    0.48610
601240.0000    0.47923
601280.0000    0.42211
601320.0000    0.15206
601360.0000    0.54125
601400.0000    0.22411
601440.0000    0.34795
601480.0000    0.30210
601520.0000    0.23447
601560.0000    0.49973
601600.0000    0.46020
601640.0000    0.25625
601680.0000   -0.03881
601720.0000    0.09831
601760.0000    0.18077
601800.0000    0.22757
601840.0000    0.27067
601880.0000    0.05068
601920.0000    0.43578
601960.0000    0.12084
602000.0000    0.36345
602040.0000    0.37359
602080.0000    0.54464
602120.0000    0.29585
602160.0000    0.30846
602200.0000    0.18454
602240.0000    0.29055
602280.0000    0.27819
602320.0000    0.23124
602360.0000    0.13734
602400.0000    0.41074
602440.0000    0.64097
602480.0000    0.68666
602520.0000    0.50235
602560.0000    0.67630
602600.0000    0.44760
602640.0000    0.50391
602680.0000    0.49081
602720.0000    0.36757
602760.0000    0.41730
602800.0000    0.69050
602840.0000    0.60336
602880.0000    0.66930
602920.0000    0.58954
602960.0000    0.53398
603000.0000    0.54154
603040.0000    0.32260
603080.0000    0.42508
603120.0000    0.48484
603160.0000    0.35250
603200.0000    0.71010
603240.0000    0.55062
603280.0000    0.72512
603320.0000    0.40876
603360.0000    0.49872
603400.0000    0.73071
603440.0000    0.59454
603480.0000    0.38148
603520.0000    0.80867
603560.0000    0.66345
603600.0000    0.47813
603640.0000    0.27531
603680.0000    0.46623
603720.0000    0.41366
603760.0000    0.38385
603800.0000    0.46218
603840.0000    0.56878
603880.0000    0.40447
603920.0000    0.51074
603960.0000    0.42709
604000.0000    0.39548
604040.0000    0.36635
604080.0000    0.52767
604120.0000   -0.23126
604160.0000    0.11567
604200.0000    0.08930
604240.0000    0.65632
604280.0000    0.72650
604320.0000    0.68714
604360.0000    0.52060
604400.0000    0.37793
604440.0000    0.59532
604480.0000    0.40751
604520.0000    0.39556
604560.0000    0.31408
604600.0000    0.42582
604640.0000    0.35000
604680.0000    0.59996
604720.0000    0.43294
604760.0000    0.59881
604800.0000    0.51861
604840.0000    0.26938
604880.0000    0.15058
604920.0000    0.24821
604960.0000    0.58655
605000.0000    0.33437
605040.0000    0.24718
605080.0000    0.18398
605120.0000    0.66063
605160.0000    0.51942
605200.0000    0.39038
605240.0000    0.56464
605280.0000    0.34741
605320.0000    0.73484
605360.0000    0.50857
605400.0000    0.55726
605440.0000    0.55702
605480.0000    0.51754
605520.0000    0.69125
605560.0000    0.59769
605600.0000    0.58521
605640.0000    0.35782
605680.0000    0.23559
605720.0000    0.40452
605760.0000    0.35082
605800.0000    0.30845
605840.0000    0.45160
605880.0000    0.37002
605920.0000    0.29563
605960.0000    0.55597
606000.0000    0.47845
606040.0000    0.25880
606080.0000    0.25993
606120.0000    0.38535
606160.0000    0.50405
606200.0000    0.27040
606240.0000    0.32974
606280.0000    0.46287
606320.0000    0.29408
606360.0000    0.59925
606400.0000    0.30275
606440.0000    0.27978
606480.0000    0.35561
606520.0000    0.41309
606560.0000    0.13108
606600.0000    0.34014
606640.0000    0.49084
606680.0000    0.30715
606720.0000    0.35839
606760.0000    0.43166
606800.0000    0.41484
606840.0000    0.36421
606880.0000    0.30852
606920.0000    0.40800
606960.0000    0.42221
607000.0000    0.49073
607040.0000    0.37899
607080.0000    0.38023
607120.0000    0.43686
607160.0000    0.30712
607200.0000    0.34273
607240.0000    0.54928
607280.0000    0.13477
607320.0000    0.45927
607360.0000    0.28770
607400.0000    0.64806
607440.0000    0.43449
607480.0000    0.23317
607520.0000    0.26125
607560.0000    0.26636
607600.0000    0.29059
607640.0000    0.32079
607680.0000    0.35020
607720.0000    0.45857
607760.0000    0.26187
607800.0000    0.22580
607840.0000    0.32466
607880.0000    0.47474
607920.0000    0.26553
607960.0000    0.23523
608000.0000    0.24842
608040.0000    0.29991
608080.0000    0.41919
608120.0000    0.44920
608160.0000    0.30545
608200.0000    0.14958
608240.0000    0.48710
608280.0000    0.51451
608320.0000    0.35645
608360.0000    0.50408
608400.0000    0.75825
608440.0000    0.54874
608480.0000    0.79233
608520.0000    0.61677
608560.0000    0.39040
608600.0000    0.48202
608640.0000    0.34775
608680.0000    0.26486
608720.0000    0.24338
608760.0000    0.10860
608800.0000    0.19856
608840.0000    0.30041
608880.0000    0.24309
608920.0000    0.35023
608960.0000    0.30961
609000.0000    0.13346
609040.0000    0.36252
609080.0000    0.40476
609120.0000    0.34810
609160.0000    0.43967
609200.0000    0.17395
609240.0000    0.20737
609280.0000    0.03711
609320.0000    0.30707
609360.0000    0.21574
609400.0000    0.02862
609440.0000    0.30979
609480.0000    0.27208
609520.0000    0.55571
609560.0000    0.25081
609600.0000    0.17530
609640.0000    0.45147
609680.0000    0.29675
609720.0000    0.26349
609760.0000    0.27973
609800.0000    0.31418
609840.0000    0.39460
609880.0000    0.35929
609920.0000    0.35430
609960.0000    0.34260
610000.0000    0.31260
610040.0000    0.22807
610080.0000    0.40523
610120.0000    0.34302
610160.0000    0.33863
610200.0000    0.33182
610240.0000    0.14793
610280.0000    0.37659
610320.0000    0.43803
610360.0000    0.40677
610400.0000    0.39723
610440.0000    0.20877
610480.0000    0.52950
610520.0000    0.50691
610560.0000    0.28750
610600.0000    0.36894
610640.0000    0.41403
610680.0000    0.56134
610720.0000    0.53357
610760.0000    0.50464
610800.0000    0.34436
610840.0000    0.36323
610880.0000    0.26192
610920.0000    0.29555
610960.0000    0.28607
611000.0000    0.34248
611040.0000    0.36156
611080.0000    0.35142
611120.0000    0.34767
611160.0000    0.42732
611200.0000    0.20734
611240.0000    0.45334
611280.0000    0.48270
611320.0000    0.33303
611360.0000    0.50868
611400.0000    0.23554
611440.0000    0.26066
611480.0000    0.54520
611520.0000    0.28924
611560.0000    0.29371
611600.0000    0.32047
611640.0000    0.33980
611680.0000    0.47085
611720.0000    0.31808
611760.0000    0.21176
611800.0000    0.38855
611840.0000    0.18268
611880.0000    0.33031
611920.0000    0.34995
611960.0000    0.31047
612000.0000    0.29712
612040.0000    0.29061
612080.0000    0.22359
612120.0000    0.48704
612160.0000    0.33916
612200.0000    0.36449
612240.0000    0.56501
612280.0000    0.34037
612320.0000    0.24575
612360.0000    0.64990
612400.0000    0.41415
612440.0000    0.43547
612480.0000    0.32907
612520.0000    0.47922
612560.0000    0.34127
612600.0000    0.36309
612640.0000    0.31430
612680.0000    0.44041
612720.0000    0.27846
612760.0000    0.44886
612800.0000    0.39658
612840.0000    0.21102
612880.0000    0.41623
612920.0000    0.25343
612960.0000    0.44985
613000.0000    0.60440
613040.0000    0.30641
613080.0000    0.27837
613120.0000    0.27204
613160.0000   -0.11842
613200.0000    0.53476
613240.0000    0.10318
613280.0000    0.15047
613320.0000    0.25967
613360.0000    0.16788
613400.0000    0.08396
613440.0000    0.50949
613480.0000    0.29156
613520.0000    0.25260
613560.0000    0.24516
613600.0000    0.19311
613640.0000    0.10656
613680.0000    0.25774
613720.0000    0.24708
613760.0000    0.19030
613800.0000    0.12797
613840.0000    0.13542
613880.0000    0.28230
613920.0000    0.23200
613960.0000    0.38195
614000.0000    0.39859
614040.0000    0.43704
614080.0000    0.16882
614120.0000    0.58292
614160.0000    0.24005
614200.0000    0.06896
614240.0000    0.25015
614280.0000    0.28076
614320.0000    0.26793
614360.0000    0.06512
614400.0000    0.17203
614440.0000    0.18230
614480.0000   -0.03812
614520.0000    0.11442
614560.0000    0.28083
614600.0000    0.33345
614640.0000    0.20302
614680.0000   -0.01869
614720.0000    0.24966
614760.0000    0.21206
614800.0000    0.19211
614840.0000    0.23115
614880.0000    0.19871
614920.0000    0.19313
614960.0000    0.26442
615000.0000    0.01645
615040.0000    0.29683
615080.0000    0.32315
615120.0000    0.20854
615160.0000    0.17095
615200.0000    0.27838
615240.0000   -0.08320
615280.0000    0.17060
615320.0000    0.49515
615360.0000    0.31453
615400.0000    0.05520
615440.0000    0.02663
615480.0000    0.07994
615520.0000    0.15427
615560.0000    0.13680
615600.0000    0.36693
615640.0000    0.32463
615680.0000    0.27420
615720.0000    0.24613
615760.0000    0.30437
615800.0000    0.11525
615840.0000    0.26487
615880.0000    0.19354
615920.0000    0.23005
615960.0000    0.20185
616000.0000    0.27751
616040.0000    0.34529
616080.0000    0.26929
616120.0000    0.11302
616160.0000    0.11599
616200.0000   -0.20569
616240.0000   -0.09123
616280.0000    0.16957
616320.0000    0.25350
616360.0000    0.24303
616400.0000    0.29908
616440.0000    0.25074
616480.0000    0.17053
616520.0000    0.16902
616560.0000    0.18915
616600.0000    0.02569
616640.0000    0.14721
616680.0000    0.04209
616720.0000    0.16662
616760.0000    0.25680
616800.0000    0.06551
616840.0000    0.28732
616880.0000    0.10965
616920.0000    0.25746
616960.0000    0.08047
617000.0000   -0.05874
617040.0000    0.01467
617080.0000   -0.09335
617120.0000    0.24282
617160.0000    0.13410
617200.0000    0.28445
617240.0000    0.38798
617280.0000    0.17181
617320.0000    0.19167
617360.0000    0.36639
617400.0000    0.28598
617440.0000    0.23528
617480.0000    0.46933
617520.0000    0.07473
617560.0000    0.37741
617600.0000    0.22343
617640.0000    0.23131
617680.0000    0.14869
617720.0000    0.09828
617760.0000    0.42261
617800.0000    0.35141
617840.0000    0.63508
617880.0000    0.25557
617920.0000    0.28037
617960.0000    0.14983
618000.0000    0.32977
618040.0000    0.47112
618080.0000    0.41422
618120.0000    0.24107
618160.0000    0.10769
618200.0000    0.09676
618240.0000    0.26190
618280.0000    0.19242
618320.0000    0.37357
618360.0000    0.29060
618400.0000    0.41936
618440.0000    0.30321
618480.0000    0.41949
618520.0000    0.40202
618560.0000    0.13687
618600.0000    0.30001
618640.0000    0.38141
618680.0000    0.23421
618720.0000    0.29111
618760.0000    0.15657
618800.0000    0.57805
618840.0000    0.20556
618880.0000   -0.04864
618920.0000    0.32398
618960.0000    0.40946
619000.0000    0.31278
619040.0000    0.33421
619080.0000    0.20069
619120.0000    0.36896
619160.0000    0.16693
619200.0000    0.42010
619240.0000    0.21720
619280.0000    0.13345
619320.0000    0.22558
619360.0000   -0.03753
619400.0000    0.32210
619440.0000    0.35509
619480.0000    0.19577
619520.0000    0.27165
619560.0000    0.38460
619600.0000    0.20922
619640.0000    0.27950
619680.0000    0.37281
619720.0000    0.24634
619760.0000    0.21161
619800.0000    0.29650
619840.0000    0.27637
619880.0000    0.34068
619920.0000    0.01598
619960.0000   -0.14517
620000.0000    0.23730
620040.0000    0.18670
620080.0000    0.22849
620120.0000   -0.07756
620160.0000    0.15158
620200.0000    0.03375
620240.0000   -0.21266
620280.0000    0.07908
620320.0000    0.10090
620360.0000    0.11495
620400.0000    0.13068
620440.0000    0.10896
620480.0000    0.05886
620520.0000    0.17108
620560.0000    0.19703
620600.0000   -0.01725
620640.0000    0.08347
620680.0000    0.05987
620720.0000    0.03509
620760.0000    0.10808
620800.0000    0.21209
620840.0000    0.13074
620880.0000    0.11752
620920.0000    0.24585
620960.0000    0.13611
621000.0000   -0.05433
621040.0000    0.06915
621080.0000   -0.06360
621120.0000   -0.22799
621160.0000    0.16996
621200.0000    0.09599
621240.0000    0.05305
621280.0000   -0.19418
621320.0000   -0.12832
621360.0000    0.04902
621400.0000   -0.14565
621440.0000   -0.19592
621480.0000   -0.19598
621520.0000   -0.10272
621560.0000    0.12631
621600.0000   -0.21606
621640.0000   -0.00239
621680.0000    0.18378
621720.0000    0.23172
621760.0000    0.32677
621800.0000    0.17743
621840.0000    0.15110
621880.0000    0.16813
621920.0000    0.23664
621960.0000    0.21193
622000.0000    0.26335
622040.0000    0.15992
622080.0000    0.13459
622120.0000    0.27173
622160.0000    0.21418
622200.0000    0.05290
622240.0000   -0.12640
622280.0000   -0.16373
622320.0000   -0.19900
622360.0000   -0.01609
622400.0000   -0.21887
622440.0000   -0.00061
622480.0000   -0.34498
622520.0000   -0.05114
622560.0000   -0.15468
622600.0000   -0.11423
622640.0000   -0.16431
622680.0000   -0.24439
622720.0000   -0.17222
622760.0000   -0.17085
622800.0000   -0.20009
622840.0000   -0.33660
622880.0000   -0.11230
622920.0000   -0.16762
622960.0000   -0.26550
623000.0000   -0.29532
623040.0000   -0.19906
623080.0000   -0.03578
623120.0000   -0.40615
623160.0000   -0.21447
623200.0000   -0.28872
623240.0000   -0.11170
623280.0000   -0.49879
623320.0000   -0.52211
623360.0000   -0.54537
623400.0000   -0.55227
623440.0000   -0.34466
623480.0000   -0.37150
623520.0000   -0.10513
623560.0000   -0.26878
623600.0000   -0.49200
623640.0000   -0.23202
623680.0000   -0.37893
623720.0000   -0.49330
623760.0000   -0.48580
623800.0000   -0.17864
623840.0000   -0.37734
623880.0000   -0.34747
623920.0000   -0.41479
623960.0000   -0.36975
624000.0000   -0.46871
624040.0000   -0.42430
624080.0000   -0.50784
624120.0000   -0.36039
624160.0000   -0.54462
624200.0000   -0.45294
624240.0000   -0.32745
624280.0000   -0.45814
624320.0000   -0.14930
624360.0000   -0.37319
624400.0000   -0.46810
624440.0000   -0.35760
624480.0000   -0.10273
624520.0000   -0.39805
624560.0000   -0.01272
624600.0000   -0.38905
624640.0000   -0.03755
624680.0000   -0.29644
624720.0000   -0.32516
624760.0000    0.03583
624800.0000   -0.00415
624840.0000   -0.09298
624880.0000    0.10282
624920.0000    0.03209
624960.0000   -0.04573
625000.0000   -0.08801
625040.0000   -0.21191
625080.0000   -0.06713
625120.0000    0.04905
625160.0000   -0.00536
625200.0000    0.04808
625240.0000    0.02621
625280.0000   -0.16855
625320.0000    0.11146
625360.0000   -0.13354
625400.0000    0.11202
625440.0000   -0.03509
625480.0000   -0.12525
625520.0000   -0.36516
625560.0000   -0.11801
625600.0000   -0.17857
625640.0000   -0.02508
625680.0000    0.21611
625720.0000    0.00300
625760.0000   -0.10831
625800.0000    0.15056
625840.0000   -0.25307
625880.0000   -0.37900
625920.0000   -0.15124
625960.0000   -0.06729
626000.0000   -0.14763
626040.0000    0.12012
626080.0000   -0.28218
626120.0000   -0.08457
626160.0000   -0.08343
626200.0000   -0.12219
626240.0000    0.14224
626280.0000   -0.22020
626320.0000   -0.13557
626360.0000   -0.10035
626400.0000    0.20726
626440.0000    0.10893
626480.0000    0.10625
626520.0000   -0.11312
626560.0000   -0.30657
626600.0000   -0.15193
626640.0000   -0.11683
626680.0000    0.08600
626720.0000   -0.27666
626760.0000   -0.34993
626800.0000   -0.06209
626840.0000    0.00198
626880.0000   -0.02627
626920.0000   -0.42979
626960.0000   -0.18253
627000.0000   -0.18824
627040.0000   -0.46326
627080.0000   -0.29411
627120.0000   -0.29213
627160.0000    0.00093
627200.0000   -0.34743
627240.0000   -0.37788
627280.0000   -0.33348
627320.0000   -0.34958
627360.0000   -0.13170
627400.0000   -0.13192
627440.0000   -0.35198
627480.0000   -0.08434
627520.0000   -0.20096
627560.0000    0.02483
627600.0000   -0.09333
627640.0000   -0.07125
627680.0000   -0.17012
627720.0000   -0.26056
627760.0000   -0.11772
627800.0000   -0.15057
627840.0000   -0.31360
627880.0000   -0.12079
627920.0000   -0.26919
627960.0000   -0.07988
628000.0000   -0.24533
628040.0000   -0.17150
628080.0000   -0.07801
628120.0000   -0.44373
628160.0000   -0.30762
628200.0000    0.00604
628240.0000   -0.43295
628280.0000   -0.27915
628320.0000    0.20904
628360.0000    0.19258
628400.0000    0.39108
628440.0000    0.21568
628480.0000    0.41347
628520.0000    0.19155
628560.0000    0.42329
628600.0000    0.11534
628640.0000    0.20390
628680.0000    0.15307
628720.0000    0.28714
628760.0000    0.17247
628800.0000    0.28315
628840.0000    0.21812
628880.0000    0.19428
628920.0000    0.37264
628960.0000    0.14066
629000.0000    0.34231
629040.0000    0.34680
629080.0000    0.46740
629120.0000    0.24231
629160.0000    0.39501
629200.0000    0.33231
629240.0000    0.16759
629280.0000    0.42350
629320.0000    0.17602
629360.0000    0.15538
629400.0000   -0.15849
629440.0000   -0.24122
629480.0000   -0.16832
629520.0000   -0.32128
629560.0000   -0.31132
629600.0000   -0.11217
629640.0000   -0.13710
629680.0000    0.04721
629720.0000   -0.14091
629760.0000   -0.02453
629800.0000    0.01814
629840.0000   -0.08293
629880.0000   -0.18489
629920.0000   -0.20887
629960.0000   -0.56528
630000.0000   -0.43780
630040.0000   -0.25878
630080.0000   -0.35496
630120.0000   -0.54684
630160.0000   -0.47167
630200.0000   -0.51486
630240.0000   -0.48723
630280.0000   -0.32086
630320.0000   -0.46324
630360.0000   -0.39666
630400.0000   -0.04852
630440.0000   -0.43545
630480.0000   -0.48442
630520.0000   -0.10365
630560.0000   -0.26831
630600.0000   -0.55757
630640.0000   -0.33929
630680.0000   -0.31013
630720.0000   -0.70695
630760.0000   -0.31998
630800.0000   -0.25325
630840.0000   -0.27991
630880.0000   -0.14322
630920.0000   -0.32993
630960.0000   -0.33945
631000.0000   -0.30639
631040.0000   -0.49998
631080.0000   -0.27749
631120.0000   -0.46733
631160.0000   -0.60780
631200.0000   -0.35666
631240.0000   -0.37954
631280.0000   -0.59682
631320.0000   -0.26832
631360.0000   -0.27254
631400.0000   -0.55049
631440.0000   -0.69649
631480.0000   -0.33654
631520.0000   -0.06795
631560.0000   -0.26166
631600.0000   -0.45254
631640.0000   -0.36266
631680.0000   -0.48450
631720.0000   -0.50431
631760.0000   -0.33442
631800.0000   -0.67409
631840.0000   -0.29012
631880.0000   -0.37698
631920.0000   -0.42704
631960.0000   -0.51523
632000.0000   -0.51698
632040.0000   -0.43402
632080.0000   -0.56905
632120.0000   -1.00550
632160.0000   -0.20007
632200.0000   -0.32668
632240.0000   -0.50104
632280.0000   -0.53423
632320.0000   -0.52631
632360.0000   -0.44251
632400.0000   -0.36186
632440.0000   -0.54662
632480.0000   -0.65149
632520.0000   -0.53863
632560.0000   -0.32764
632600.0000   -0.47490
632640.0000   -0.32162
632680.0000   -0.43478
632720.0000   -0.62867
632760.0000   -0.39991
632800.0000   -0.70111
632840.0000   -0.52358
632880.0000   -0.24296
632920.0000   -0.41693
632960.0000   -0.28402
633000.0000   -0.24025
633040.0000   -0.61046
633080.0000   -0.56747
633120.0000   -0.90971
633160.0000   -0.80842
633200.0000   -0.54834
633240.0000   -0.40369
633280.0000   -0.39899
633320.0000   -0.44104
633360.0000   -0.51550
633400.0000   -0.57251
633440.0000   -0.39409
633480.0000   -0.50590
633520.0000   -0.10831
633560.0000   -0.41096
633600.0000   -0.22908
633640.0000   -0.21015
633680.0000   -0.31703
633720.0000   -0.12819
633760.0000   -0.17178
633800.0000   -0.29967
633840.0000   -0.26554
633880.0000   -0.14716
633920.0000   -0.11149
633960.0000   -0.29118
634000.0000   -0.39898
634040.0000   -0.34728
634080.0000   -0.43919
634120.0000   -0.06317
634160.0000   -0.20137
634200.0000   -0.33139
634240.0000   -0.30578
634280.0000   -0.24688
634320.0000   -0.32346
634360.0000   -0.30595
634400.0000   -0.08864
634440.0000   -0.22854
634480.0000   -0.08569
634520.0000   -0.25822
634560.0000   -0.29082
634600.0000   -0.49338
634640.0000   -0.37895
634680.0000   -0.42154
634720.0000   -0.68808
634760.0000   -0.55626
634800.0000   -0.54834
634840.0000   -0.17267
634880.0000   -0.37899
634920.0000   -0.71817
634960.0000   -0.62063
635000.0000   -0.71533
635040.0000   -0.54689
635080.0000   -0.43849
635120.0000   -0.05609
635160.0000   -0.49243
635200.0000   -0.46160
635240.0000   -0.29922
635280.0000   -0.61346
635320.0000   -0.70343
635360.0000   -0.66352
635400.0000   -0.49847
635440.0000   -0.90760
635480.0000   -0.40368
635520.0000   -0.36718
635560.0000   -0.32484
635600.0000   -0.40377
635640.0000   -0.31858
635680.0000   -0.54308
635720.0000   -0.27798
635760.0000   -0.38286
635800.0000   -0.73569
635840.0000   -0.68375
635880.0000   -0.79716
635920.0000   -0.46619
635960.0000   -0.23494
636000.0000   -0.42396
636040.0000   -0.50345
636080.0000   -0.35493
636120.0000   -0.24320
636160.0000   -0.18227
636200.0000   -0.19061
636240.0000   -0.30656
636280.0000   -0.19172
636320.0000   -0.36230
636360.0000   -0.26494
636400.0000   -0.42871
636440.0000   -0.39805
636480.0000   -0.37360
636520.0000   -0.38413
636560.0000   -0.21239
636600.0000   -0.25950
636640.0000   -0.45204
636680.0000   -0.47582
636720.0000   -0.19425
636760.0000   -0.14530
636800.0000   -0.16054
636840.0000   -0.43863
636880.0000   -0.19308
636920.0000   -0.18278
636960.0000   -0.30556
637000.0000   -0.09516
637040.0000   -0.02653
637080.0000   -0.28970
637120.0000   -0.22954
637160.0000   -0.03725
637200.0000   -0.35161
637240.0000   -0.45565
637280.0000   -0.18809
637320.0000   -0.22517
637360.0000   -0.44867
637400.0000   -0.37088
637440.0000   -0.39460
637480.0000   -0.37546
637520.0000   -0.28836
637560.0000   -0.46104
637600.0000   -0.13181
637640.0000   -0.24258
637680.0000   -0.41986
637720.0000   -0.40089
637760.0000   -0.20161
637800.0000   -0.16041
637840.0000   -0.34601
637880.0000   -0.27311
637920.0000   -0.08733
637960.0000   -0.22382
638000.0000   -0.39744
638040.0000   -0.44953
638080.0000   -0.49188
638120.0000   -0.49385
638160.0000   -0.27005
638200.0000   -0.48140
638240.0000   -0.57647
638280.0000   -0.31840
638320.0000   -0.36671
638360.0000   -0.36010
638400.0000   -0.11679
638440.0000   -0.47373
638480.0000   -0.44160
638520.0000   -0.17267
638560.0000   -0.34334
638600.0000   -0.29485
638640.0000   -0.25058
638680.0000   -0.13435
638720.0000   -0.24382
638760.0000   -0.33628
638800.0000   -0.36097
638840.0000   -0.17713
638880.0000   -0.24787
638920.0000   -0.32387
638960.0000   -0.26898
639000.0000   -0.34700
639040.0000   -0.36843
639080.0000   -0.69046
639120.0000   -0.13066
639160.0000   -0.30827
639200.0000   -0.32206
639240.0000   -0.42420
639280.0000   -0.11046
639320.0000   -0.22748
639360.0000   -0.44408
639400.0000   -0.13146
639440.0000   -0.35345
639480.0000   -0.44996
639520.0000   -0.38997
639560.0000   -0.17538
639600.0000   -0.40325
639640.0000   -0.30720
639680.0000   -0.27880
639720.0000   -0.20363
639760.0000   -0.20338
639800.0000   -0.24212
639840.0000    0.05969
639880.0000    0.13249
639920.0000    0.22934
639960.0000    0.20334
640000.0000   -0.10699
640040.0000   -0.26449
640080.0000    0.10004
640120.0000   -0.21603
640160.0000   -0.02348
640200.0000   -0.45769
640240.0000   -0.14238
640280.0000   -0.22337
640320.0000   -0.20958
640360.0000   -0.44131
640400.0000   -0.31886
640440.0000   -0.20314
640480.0000   -0.21341
640520.0000   -0.27157
640560.0000   -0.40998
640600.0000    0.13783
640640.0000    0.10817
640680.0000    0.15850
640720.0000   -0.13094
640760.0000   -0.14204
640800.0000   -0.25919
640840.0000   -0.20557
640880.0000   -0.02944
640920.0000   -0.11975
640960.0000   -0.14742
641000.0000   -0.05809
641040.0000   -0.26185
641080.0000   -0.21244
641120.0000   -0.28728
641160.0000   -0.31559
641200.0000   -0.33805
641240.0000   -0.06205
641280.0000    0.05271
641320.0000   -0.32884
641360.0000   -0.44700
641400.0000   -0.19127
641440.0000   -0.33293
641480.0000   -0.11413
641520.0000   -0.09480
641560.0000   -0.30935
641600.0000   -0.52880
641640.0000   -0.19134
641680.0000   -0.23048
641720.0000   -0.07592
641760.0000   -0.20663
641800.0000   -0.14252
641840.0000   -0.13508
641880.0000   -0.26239
641920.0000   -0.24373
641960.0000   -0.32616
642000.0000   -0.19383
642040.0000   -0.13145
642080.0000   -0.17881
642120.0000    0.01206
642160.0000   -0.31429
642200.0000    0.15064
642240.0000   -0.21149
642280.0000   -0.19091
642320.0000   -0.19584
642360.0000    0.08719
642400.0000   -0.13438
642440.0000   -0.20127
642480.0000   -0.06370
642520.0000   -0.36982
642560.0000   -0.27692
642600.0000   -0.06516
642640.0000   -0.25907
642680.0000   -0.22853
642720.0000   -0.13553
642760.0000    0.14349
642800.0000   -0.06013
642840.0000   -0.19741
642880.0000    0.06484
642920.0000   -0.06051
642960.0000   -0.07469
643000.0000   -0.19302
643040.0000    0.10936
643080.0000   -0.12321
643120.0000   -0.08093
643160.0000    0.06068
643200.0000    0.30069
643240.0000    0.52396
643280.0000    0.10645
643320.0000    0.29498
643360.0000    0.46238
643400.0000    0.34179
643440.0000    0.39645
643480.0000    0.10879
643520.0000    0.27321
643560.0000    0.26184
643600.0000    0.32469
643640.0000    0.46444
643680.0000    0.45293
643720.0000    0.36866
643760.0000    0.38336
643800.0000    0.41280
643840.0000    0.52317
643880.0000    0.25737
643920.0000    0.68744
643960.0000    0.46558
644000.0000    0.62095
644040.0000    0.40298
644080.0000    0.58114
644120.0000    0.34681
644160.0000    0.49662
644200.0000    0.43209
644240.0000    0.04681
644280.0000    0.47027
644320.0000    0.33511
644360.0000    0.56168
644400.0000    0.21103
644440.0000    0.54909
644480.0000    0.35742
644520.0000    0.05812
644560.0000    0.59042
644600.0000    0.47366
644640.0000    0.43326
644680.0000    0.27722
644720.0000    0.21326
644760.0000    0.61084
644800.0000    0.34344
644840.0000    0.18651
644880.0000    0.26050
644920.0000    0.36702
644960.0000    0.36831
645000.0000    0.21258
645040.0000    0.52339
645080.0000    0.29764
645120.0000    0.17437
645160.0000    0.33468
645200.0000    0.42211
645240.0000    0.59622
645280.0000    0.39989
645320.0000    0.25133
645360.0000    0.20966
645400.0000    0.33784
645440.0000    0.35028
645480.0000    0.42452
645520.0000    0.24693
645560.0000    0.29124
645600.0000    0.15800
645640.0000    0.41670
645680.0000    0.30003
645720.0000    0.24677
645760.0000    0.09538
645800.0000    0.64723
645840.0000    0.56854
645880.0000    0.36633
645920.0000    0.40720
645960.0000    0.37286
646000.0000    0.54347
646040.0000    0.17863
646080.0000    0.15749
646120.0000    0.22056
646160.0000    0.25807
646200.0000    0.13275
646240.0000    0.15453
646280.0000    0.16841
646320.0000    0.17726
646360.0000    0.18871
646400.0000    0.25182
646440.0000   -0.06770
646480.0000    0.08094
646520.0000    0.01898
646560.0000   -0.00840
646600.0000    0.12039
646640.0000    0.03864
646680.0000    0.03689
646720.0000    0.06896
646760.0000    0.32050
646800.0000    0.60756
646840.0000    0.64481
646880.0000    0.56651
646920.0000    0.37251
646960.0000    0.53131
647000.0000    0.34728
647040.0000    0.20478
647080.0000    0.40759
647120.0000    0.11577
647160.0000    0.72977
647200.0000    0.61574
647240.0000    0.42794
647280.0000   -0.01269
647320.0000    0.28336
647360.0000    0.16728
647400.0000    0.37915
647440.0000    0.54930
647480.0000    0.37452
647520.0000    0.49174
647560.0000    0.75800
647600.0000    0.60271
647640.0000    0.55744
647680.0000    0.36241
647720.0000    0.33557
647760.0000    0.14961
647800.0000    0.75233
647840.0000    0.42178
647880.0000    0.33233
647920.0000    0.38981
647960.0000    0.58853
648000.0000    0.44312
648040.0000    0.63891
648080.0000    0.30056
648120.0000    0.39578
648160.0000    0.48518
648200.0000    0.49566
648240.0000    0.54934
648280.0000    0.48864
648320.0000    0.60678
648360.0000    0.76485
648400.0000    0.56183
648440.0000    0.41435
648480.0000    0.44695
648520.0000    0.57898
648560.0000    0.69478
648600.0000    0.53302
648640.0000    0.34201
648680.0000    0.34457
648720.0000    0.16047
648760.0000    0.06355
648800.0000    0.28543
648840.0000    0.18611
648880.0000    0.22058
648920.0000    0.24276
648960.0000    0.39014
649000.0000    0.41653
649040.0000    0.38972
649080.0000    0.22667
649120.0000    0.32158
649160.0000    0.37249
649200.0000    0.09840
649240.0000    0.20495
649280.0000    0.33256
649320.0000    0.31014
649360.0000    0.26413
649400.0000    0.38741
649440.0000    0.39501
649480.0000    0.37541
649520.0000    0.34746
649560.0000    0.27199
649600.0000    0.40006
649640.0000    0.22892
649680.0000    0.37133
649720.0000    0.30463
649760.0000    0.44003
649800.0000    0.36945
649840.0000    0.15060
649880.0000    0.48711
649920.0000    0.36497
649960.0000    0.36517
650000.0000    0.27482
650040.0000    0.70179
650080.0000    0.28030
650120.0000    0.19951
650160.0000    0.34650
650200.0000    0.38958
650240.0000    0.36720
650280.0000    0.51250
650320.0000    0.50442
650360.0000    0.17099
650400.0000    0.13777
650440.0000    0.54905
650480.0000    0.24984
650520.0000    0.45030
650560.0000    0.31808
650600.0000    0.48115
650640.0000    0.64127
650680.0000    0.43074
650720.0000    0.45844
650760.0000    0.23993
650800.0000    0.32214
650840.0000    0.35510
650880.0000    0.44941
650920.0000    0.66972
650960.0000    0.51176
651000.0000    0.36730
651040.0000    0.20491
651080.0000    0.38232
651120.0000    0.52830
651160.0000    0.44344
651200.0000    0.28749
651240.0000   -0.08672
651280.0000    0.29965
651320.0000    0.34766
651360.0000    0.57459
651400.0000    0.25068
651440.0000    0.30767
651480.0000    0.31797
651520.0000    0.25290
651560.0000    0.22279
651600.0000    0.24418
651640.0000    0.14744
651680.0000    0.25609
651720.0000    0.24171
651760.0000    0.19261
651800.0000    0.33990
651840.0000    0.27742
651880.0000    0.27817
651920.0000    0.20275
651960.0000    0.18054
652000.0000    0.19626
652040.0000    0.26213
652080.0000    0.21235
652120.0000    0.19050
652160.0000    0.09292
652200.0000    0.20174
652240.0000    0.36825
652280.0000    0.37268
652320.0000    0.48550
652360.0000    0.23482
652400.0000    0.21610
652440.0000    0.42323
652480.0000    0.21048
652520.0000    0.26513
652560.0000    0.41867
652600.0000    0.39741
652640.0000    0.39700
652680.0000    0.35903
652720.0000    0.23354
652760.0000    0.27722
652800.0000    0.21037
652840.0000    0.26859
652880.0000    0.04997
652920.0000    0.09050
652960.0000    0.24216
653000.0000   -0.01632
653040.0000    0.23470
653080.0000    0.25057
653120.0000    0.09304
653160.0000    0.29281
653200.0000    0.46471
653240.0000    0.37069
653280.0000    0.25281
653320.0000    0.34512
653360.0000    0.02206
653400.0000    0.27440
653440.0000    0.33034
653480.0000    0.02653
653520.0000   -0.05916
653560.0000   -0.04486
653600.0000    0.07729
653640.0000    0.12363
653680.0000    0.00228
653720.0000   -0.00144
653760.0000    0.08077
653800.0000    0.28915
653840.0000    0.07319
653880.0000    0.00677
653920.0000    0.19742
653960.0000   -0.05162
654000.0000    0.17666
654040.0000    0.08226
654080.0000    0.09564
654120.0000    0.21224
654160.0000    0.30521
654200.0000    0.32455
654240.0000    0.36225
654280.0000    0.43462
654320.0000    0.36691
654360.0000    0.44687
654400.0000    0.31645
654440.0000    0.65653
654480.0000    0.41352
654520.0000    0.29381
654560.0000    0.37285
654600.0000    0.10714
654640.0000    0.31342
654680.0000    0.43344
654720.0000    0.38304
654760.0000    0.50952
654800.0000    0.53449
654840.0000    0.45409
654880.0000    0.38010
654920.0000    0.40697
654960.0000    0.29157
655000.0000    0.59928
655040.0000    0.34081
655080.0000    0.26384
655120.0000    0.32479
655160.0000    0.35678
655200.0000    0.26403
655240.0000    0.43924
655280.0000    0.36759
655320.0000    0.36147
655360.0000   -0.19609
655400.0000    0.45581
655440.0000    0.20074
655480.0000    0.94399
655520.0000    0.51620
655560.0000    0.81240
655600.0000    0.78647
655640.0000    0.75831
655680.0000    0.60033
655720.0000    0.49906
655760.0000    0.45361
655800.0000    0.64005
655840.0000    0.56369
655880.0000    0.40468
655920.0000    0.30294
655960.0000    0.47922
656000.0000    0.46218
656040.0000    0.44886
656080.0000    0.45102
656120.0000    0.39004
656160.0000    0.47441
656200.0000    0.35087
656240.0000    0.27289
656280.0000    0.41829
656320.0000    0.36430
656360.0000    0.34151
656400.0000    0.56855
656440.0000    0.13249
656480.0000    0.15327
656520.0000    0.39589
656560.0000    0.30740
656600.0000    0.30407
656640.0000    0.18892
656680.0000    0.12150
656720.0000    0.28354
656760.0000    0.36119
656800.0000    0.57598
656840.0000    0.52101
656880.0000    0.29953
656920.0000    0.54668
656960.0000    0.30437
657000.0000    0.49002
657040.0000    0.50705
657080.0000    0.43648
657120.0000    0.49884
657160.0000    0.61022
657200.0000    0.36005
657240.0000    0.53895
657280.0000    0.15153
657320.0000    0.44012
657360.0000    0.50056
657400.0000    0.56750
657440.0000    0.52766
657480.0000    0.54092
657520.0000    0.33069
657560.0000    0.48865
657600.0000    0.49811
657640.0000    0.57169
657680.0000    0.44326
657720.0000    0.21183
657760.0000    0.41736
657800.0000    0.46847
657840.0000    0.34988
657880.0000    0.48451
657920.0000    0.68863
657960.0000    0.42953
658000.0000    0.71708
658040.0000    0.68286
658080.0000    0.44007
658120.0000    0.46277
658160.0000    0.66537
658200.0000    0.42070
658240.0000    0.30586
658280.0000    0.35582
658320.0000    0.48447
658360.0000    0.52860
658400.0000    0.55286
658440.0000    0.30119
658480.0000    0.36386
658520.0000    0.48048
658560.0000    0.36946
658600.0000    0.62882
658640.0000    0.44678
658680.0000    0.54664
658720.0000    0.53663
658760.0000    0.44728
658800.0000    0.42150
658840.0000    0.37481
658880.0000    0.27456
658920.0000    0.35684
658960.0000    0.33931
659000.0000    0.25330
659040.0000    0.54077
659080.0000    0.46581
659120.0000    0.01866
659160.0000   -0.41076
659200.0000   -0.63641
659240.0000   -0.38772
659280.0000   -0.38261
659320.0000   -0.56009
659360.0000   -0.35403
659400.0000   -0.58365
659440.0000   -0.31411
659480.0000   -0.59459
659520.0000   -0.33878
659560.0000   -0.66294
659600.0000   -0.42925
659640.0000   -0.77213
659680.0000   -0.43945
659720.0000   -0.59742
659760.0000   -0.38193
659800.0000   -0.19436
659840.0000   -0.44993
659880.0000   -0.47483
659920.0000   -0.20947
659960.0000   -0.47733
660000.0000   -0.67929
660040.0000   -0.38797
660080.0000   -0.46412
660120.0000   -0.44801
660160.0000   -0.32304
660200.0000   -0.25963
660240.0000    0.05728
660280.0000    0.04597
660320.0000    0.38690
660360.0000    0.50744
660400.0000    0.38498
660440.0000   -0.33310
660480.0000   -0.26238
660520.0000   -0.56035
660560.0000   -0.40025
660600.0000   -0.57608
660640.0000   -0.71706
660680.0000   -0.58215
660720.0000   -0.78414
660760.0000   -0.23118
660800.0000   -0.65373
660840.0000   -0.42255
660880.0000   -0.61437
660920.0000   -0.39600
660960.0000   -0.39039
661000.0000   -0.17433
661040.0000   -0.64920
661080.0000   -0.53590
661120.0000   -0.44778
661160.0000    0.04863
661200.0000   -0.34946
661240.0000   -0.29878
661280.0000   -0.19815
661320.0000   -0.52925
661360.0000   -0.46245
661400.0000   -0.50354
661440.0000   -0.54039
661480.0000   -0.43564
661520.0000   -1.04308
661560.0000   -0.43352
661600.0000   -0.26811
661640.0000   -0.37484
661680.0000   -0.47505
661720.0000   -0.56315
661760.0000    0.04758
661800.0000   -0.36479
661840.0000   -0.54446
661880.0000   -0.70180
661920.0000   -0.48088
661960.0000   -0.38383
662000.0000   -0.42400
662040.0000   -0.38399
662080.0000   -0.59724
662120.0000   -0.35431
662160.0000   -0.58628
662200.0000   -0.51359
662240.0000   -0.50880
662280.0000   -0.63626
662320.0000   -0.17589
662360.0000   -0.17162
662400.0000   -0.70372
662440.0000   -0.44531
662480.0000   -0.45735
662520.0000   -0.55845
662560.0000   -0.50808
662600.0000   -0.52759
662640.0000   -0.65339
662680.0000   -0.36684
662720.0000   -0.59281
662760.0000   -0.44424
662800.0000   -0.32618
662840.0000   -0.20162
662880.0000   -0.41972
662920.0000   -0.46922
662960.0000   -0.38301
663000.0000   -0.15689
663040.0000   -0.42406
663080.0000   -0.31347
663120.0000   -0.64282
663160.0000   -0.35198
663200.0000   -0.52409
663240.0000   -0.58897
663280.0000   -0.33109
663320.0000   -0.47906
663360.0000   -0.37395
663400.0000   -0.23677
663440.0000   -0.67844
663480.0000   -0.69595
663520.0000   -0.40653
663560.0000   -0.45193
663600.0000   -0.77745
663640.0000   -0.60517
663680.0000   -0.55530
663720.0000   -0.50075
663760.0000   -0.46100
663800.0000   -0.80374
663840.0000   -0.84429
663880.0000   -0.61359
663920.0000   -0.53720
663960.0000   -0.58591
664000.0000   -0.62126
664040.0000   -0.68266
664080.0000   -0.63823
664120.0000   -0.76475
664160.0000   -0.67549
664200.0000   -0.45821
664240.0000   -0.78559
664280.0000   -0.55011
664320.0000   -0.43359
664360.0000   -0.26641
664400.0000   -0.44811
664440.0000   -0.39865
664480.0000   -0.59168
664520.0000   -0.64527
664560.0000   -0.51358
664600.0000   -0.63820
664640.0000   -0.50175
664680.0000   -0.45191
664720.0000   -0.34370
664760.0000   -0.31910
664800.0000   -0.28794
664840.0000   -0.24627
664880.0000   -0.20878
664920.0000   -0.59916
664960.0000   -0.48155
665000.0000   -0.30949
665040.0000   -0.08007
665080.0000   -0.60674
665120.0000   -0.26753
665160.0000   -0.44936
665200.0000   -0.33044
665240.0000   -0.46528
665280.0000   -0.47408
665320.0000   -0.31948
665360.0000   -0.34771
665400.0000   -0.25373
665440.0000   -0.48715
665480.0000   -0.31899
665520.0000   -0.40014
665560.0000   -0.58674
665600.0000   -0.20370
665640.0000   -0.55432
665680.0000   -0.45076
665720.0000   -0.37845
665760.0000   -0.58819
665800.0000   -0.45390
665840.0000   -0.50902
665880.0000   -0.45519
665920.0000   -0.54166
665960.0000   -0.54272
666000.0000   -0.43491
666040.0000   -0.49226
666080.0000   -0.48370
666120.0000   -0.43011
666160.0000   -0.38056
666200.0000   -0.53987
666240.0000   -0.35911
666280.0000   -0.42766
666320.0000   -0.46613
666360.0000   -0.52215
666400.0000   -0.35784
666440.0000   -0.39739
666480.0000   -0.53478
666520.0000   -0.26745
666560.0000   -0.43835
666600.0000   -0.19815
666640.0000   -0.16203
666680.0000   -0.14914
666720.0000   -0.13830
666760.0000   -0.33183
666800.0000   -0.46664
666840.0000   -0.48348
666880.0000   -0.39353
666920.0000   -0.20017
666960.0000   -0.01557
667000.0000   -0.22186
667040.0000   -0.35965
667080.0000   -0.36085
667120.0000   -0.43117
667160.0000   -0.23180
667200.0000   -0.42464
667240.0000   -0.20766
667280.0000   -0.25644
667320.0000   -0.40806
667360.0000   -0.41888
667400.0000   -0.22229
667440.0000   -0.09341
667480.0000   -0.23479
667520.0000   -0.06364
667560.0000   -0.34823
667600.0000   -0.52083
667640.0000   -0.27218
667680.0000   -0.40482
667720.0000    0.08976
667760.0000   -0.25037
667800.0000   -0.00967
667840.0000   -0.30050
667880.0000   -0.23222
667920.0000   -0.32092
667960.0000   -0.37962
668000.0000   -0.22964
668040.0000   -0.16993
668080.0000   -0.12969
668120.0000   -0.17946
668160.0000   -0.02022
668200.0000   -0.17458
668240.0000   -0.04000
668280.0000    0.28677
668320.0000    0.35774
668360.0000   -0.26281
668400.0000   -0.60410
668440.0000   -0.45742
668480.0000   -0.64602
668520.0000   -0.63003
668560.0000   -0.52898
668600.0000   -0.73239
668640.0000   -0.67082
668680.0000   -0.54645
668720.0000   -0.55351
668760.0000   -0.69537
668800.0000   -0.66204
668840.0000   -0.31609
668880.0000   -0.53448
668920.0000   -0.61787
668960.0000   -0.39263
669000.0000   -0.26425
669040.0000   -0.76021
669080.0000   -0.75273
669120.0000   -0.29174
669160.0000   -0.53643
669200.0000   -0.44722
669240.0000   -0.55935
669280.0000   -0.06049
669320.0000   -0.31346
669360.0000   -0.34334
669400.0000   -0.34712
669440.0000   -0.40738
669480.0000   -0.46741
669520.0000   -0.00252
669560.0000   -0.10877
669600.0000   -0.36613
669640.0000   -0.16850
669680.0000   -0.26940
669720.0000   -0.31982
669760.0000   -0.40765
669800.0000   -0.24424
669840.0000   -0.15819
669880.0000   -0.75141
669920.0000   -0.25965
669960.0000   -0.26230
670000.0000   -0.38925
670040.0000   -0.64884
670080.0000   -0.48874
670120.0000   -0.32515
670160.0000   -0.42983
670200.0000   -0.52320
670240.0000   -0.76605
670280.0000   -0.21219
670320.0000   -0.11484
670360.0000    0.28517
670400.0000   -0.11912
670440.0000   -0.10663
670480.0000   -0.47440
670520.0000   -0.31710
670560.0000   -0.27795
670600.0000   -0.64117
670640.0000   -0.80395
670680.0000   -0.68403
670720.0000   -0.30683
670760.0000   -0.54985
670800.0000   -0.12605
670840.0000   -0.26210
670880.0000   -0.42321
670920.0000   -0.14685
670960.0000   -0.50085
671000.0000   -0.12584
671040.0000   -0.50144
671080.0000   -0.15840
671120.0000   -0.08555
671160.0000   -0.31976
671200.0000   -0.36934
671240.0000   -0.50031
671280.0000   -0.36161
671320.0000   -0.36751
671360.0000   -0.10168
671400.0000   -0.18568
671440.0000   -0.37437
671480.0000   -0.44131
671520.0000   -0.41141
671560.0000   -0.58083
671600.0000   -0.36304
671640.0000   -0.43112
671680.0000   -0.13996
671720.0000   -0.45058
671760.0000   -0.21934
671800.0000   -0.24976
671840.0000   -0.19093
671880.0000   -0.05488
671920.0000   -0.14869
671960.0000   -0.13749
672000.0000   -0.01602
672040.0000   -0.25048
672080.0000   -0.21275
672120.0000   -0.34319
672160.0000   -0.70879
672200.0000   -0.32427
672240.0000   -0.35582
672280.0000   -0.53082
672320.0000   -0.22371
672360.0000   -0.64295
672400.0000   -0.64345
672440.0000   -0.42084
672480.0000   -0.46687
672520.0000   -0.52470
672560.0000   -0.36219
672600.0000   -0.49583
672640.0000   -0.40168
672680.0000   -0.76599
672720.0000   -0.66452
672760.0000   -0.51029
672800.0000   -0.71633
672840.0000   -0.63912
672880.0000   -0.34471
672920.0000   -0.29427
672960.0000   -0.47883
673000.0000   -0.15647
673040.0000   -0.24327
673080.0000   -0.19015
673120.0000   -0.41312
673160.0000   -0.28504
673200.0000   -0.21760
673240.0000   -0.07699
673280.0000   -0.32418
673320.0000   -0.29294
673360.0000   -0.45722
673400.0000   -0.30941
673440.0000   -0.79499
673480.0000   -0.34662
673520.0000   -0.45937
673560.0000   -0.17344
673600.0000   -0.09811
673640.0000   -0.34230
673680.0000   -0.42311
673720.0000   -0.46173
673760.0000   -0.33007
673800.0000   -0.37433
673840.0000   -0.01274
673880.0000   -0.25799
673920.0000   -0.24393
673960.0000   -0.05656
674000.0000   -0.42605
674040.0000   -0.30615
674080.0000   -0.27911
674120.0000   -0.38274
674160.0000   -0.29126
674200.0000   -0.18610
674240.0000   -0.37455
674280.0000   -0.42724
674320.0000   -0.19536
674360.0000   -0.08853
674400.0000   -0.17814
674440.0000   -0.16628
674480.0000   -0.34206
674520.0000   -0.10807
674560.0000   -0.47262
674600.0000   -0.39091
674640.0000   -0.34855
674680.0000   -0.43910
674720.0000   -0.48711
674760.0000   -0.27528
674800.0000   -0.58348
674840.0000   -0.62405
674880.0000   -0.21520
674920.0000   -0.31207
674960.0000   -0.31050
675000.0000   -0.16644
675040.0000   -0.35997
675080.0000   -0.37864
675120.0000   -0.36330
675160.0000   -0.14225
675200.0000   -0.52693
675240.0000   -0.52154
675280.0000   -0.64060
675320.0000   -0.45503
675360.0000   -0.35203
675400.0000   -0.34817
675440.0000   -0.35797
675480.0000   -0.61356
675520.0000   -0.47269
675560.0000   -0.36447
675600.0000   -0.34998
675640.0000   -0.47429
675680.0000   -0.54567
675720.0000   -0.47720
675760.0000   -0.56403
675800.0000   -0.65258
675840.0000   -0.56121
675880.0000   -0.51265
675920.0000   -0.63551
675960.0000   -0.63467
676000.0000   -0.50339
676040.0000   -0.41473
676080.0000   -0.64490
676120.0000   -0.28681
676160.0000   -0.40398
676200.0000   -0.80973
676240.0000   -0.51847
676280.0000   -0.42193
676320.0000   -0.50847
676360.0000   -0.56249
676400.0000   -0.61039
676440.0000   -0.44217
676480.0000   -0.39826
676520.0000   -0.48764
676560.0000   -0.38175
676600.0000   -0.30597
676640.0000   -0.02652
676680.0000   -0.44884
676720.0000   -0.41492
676760.0000   -0.59189
676800.0000   -0.53105
676840.0000   -0.36341
676880.0000   -0.75102
676920.0000   -0.56331
676960.0000   -0.51544
677000.0000   -0.57821
677040.0000   -0.33924
677080.0000   -0.55120
677120.0000   -0.47859
677160.0000   -0.36005
677200.0000   -0.51211
677240.0000   -0.52796
677280.0000   -0.43862
677320.0000   -0.41547
677360.0000   -0.51771
677400.0000   -0.29048
677440.0000   -0.48638
677480.0000   -0.27451
677520.0000   -0.32879
677560.0000   -0.33080
677600.0000   -0.34611
677640.0000   -0.18323
677680.0000   -0.51643
677720.0000   -0.18297
677760.0000   -0.34543
677800.0000   -0.51128
677840.0000   -0.25091
677880.0000   -0.23637
677920.0000   -0.31304
677960.0000   -0.37530
678000.0000   -0.36706
678040.0000   -0.33404
678080.0000   -0.52468
678120.0000   -0.48921
678160.0000   -0.19574
678200.0000   -0.18716
678240.0000   -0.31161
678280.0000   -0.03055
678320.0000   -0.34019
678360.0000   -0.31077
678400.0000   -0.29588
678440.0000   -0.29795
678480.0000   -0.22082
678520.0000   -0.63463
678560.0000   -0.37470
678600.0000   -0.11330
678640.0000   -0.34647
678680.0000   -0.24893
678720.0000   -0.23367
678760.0000   -0.13286
678800.0000   -0.49925
678840.0000   -0.18993
678880.0000   -0.41616
678920.0000   -0.07458
678960.0000   -0.25878
679000.0000   -0.15219
679040.0000   -0.59459
679080.0000   -0.42481
679120.0000   -0.63392
679160.0000   -0.58132
679200.0000   -0.40318
679240.0000   -0.45241
679280.0000   -0.64398
679320.0000   -0.73786
679360.0000   -0.30713
679400.0000   -0.28086
679440.0000   -0.48487
679480.0000   -0.17799
679520.0000   -0.37832
679560.0000   -0.74272
679600.0000   -0.81620
679640.0000   -0.71361
679680.0000   -0.66315
679720.0000   -0.55390
679760.0000   -0.41062
679800.0000   -0.52869
679840.0000   -0.49168
679880.0000   -0.48816
679920.0000   -0.60945
679960.0000   -0.48277
680000.0000   -0.55005
680040.0000   -0.04667
680080.0000   -0.33006
680120.0000   -0.29865
680160.0000   -0.35567
680200.0000   -0.50569
680240.0000   -0.39180
680280.0000   -0.67475
680320.0000   -0.57229
680360.0000   -0.62187
680400.0000   -0.79633
680440.0000   -0.56895
680480.0000   -0.92498
680520.0000   -0.72116
680560.0000   -0.61175
680600.0000   -0.39061
680640.0000   -0.60188
680680.0000   -0.51814
680720.0000   -0.70811
680760.0000   -0.56981
680800.0000   -0.36740
680840.0000   -0.35011
680880.0000   -0.92245
680920.0000   -0.48948
680960.0000   -0.54889
681000.0000   -0.43089
681040.0000   -0.57849
681080.0000   -0.50741
681120.0000   -0.45214
681160.0000   -0.28287
681200.0000   -0.43587
681240.0000   -0.47884
681280.0000   -0.12864
681320.0000   -0.53734
681360.0000   -0.53635
681400.0000   -0.30017
681440.0000   -0.18892
681480.0000   -0.25392
681520.0000   -0.02968
681560.0000   -0.23110
681600.0000   -0.31132
681640.0000   -0.35895
681680.0000   -0.38255
681720.0000   -0.18492
681760.0000   -0.51374
681800.0000   -0.44298
681840.0000   -0.16479
681880.0000   -0.15598
681920.0000   -0.13519
681960.0000   -0.48769
682000.0000   -0.32389
682040.0000   -0.64109
682080.0000   -0.63874
682120.0000   -0.73960
682160.0000   -0.39834
682200.0000   -0.47682
682240.0000   -0.15125
682280.0000   -0.43449
682320.0000   -0.40348
682360.0000   -0.56135
682400.0000   -0.38232
682440.0000   -0.42155
682480.0000   -0.49491
682520.0000   -0.61758
682560.0000   -0.34283
682600.0000   -0.50830
682640.0000   -0.38471
682680.0000   -0.08309
682720.0000   -0.25294
682760.0000   -0.41595
682800.0000   -0.16263
682840.0000   -0.26424
682880.0000   -0.20637
682920.0000   -0.35880
682960.0000   -0.16167
683000.0000   -0.07923
683040.0000   -0.36117
683080.0000   -0.45941
683120.0000   -0.67990
683160.0000   -0.19427
683200.0000   -0.22084
683240.0000   -0.18952
683280.0000   -0.28221
683320.0000   -0.20448
683360.0000   -0.10591
683400.0000   -0.18865
683440.0000   -0.20967
683480.0000   -0.53182
683520.0000   -0.34941
683560.0000   -0.15560
683600.0000   -0.29905
683640.0000   -0.68938
683680.0000   -0.22667
683720.0000   -0.44813
683760.0000   -0.92302
683800.0000   -0.87155
683840.0000   -0.83937
683880.0000   -0.74191
683920.0000   -0.31824
683960.0000   -0.41703
684000.0000   -0.28329
684040.0000   -0.55479
684080.0000   -0.48115
684120.0000   -0.26818
684160.0000   -0.40219
684200.0000   -0.43196
684240.0000   -0.56852
684280.0000   -0.27936
684320.0000   -0.30143
684360.0000   -0.43519
684400.0000   -0.48835
684440.0000   -0.45832
684480.0000   -0.49665
684520.0000   -0.10882
684560.0000   -0.32846
684600.0000   -0.38766
684640.0000   -0.15756
684680.0000   -0.40981
684720.0000   -0.39809
684760.0000   -0.54179
684800.0000   -0.34139
684840.0000   -0.05562
684880.0000   -0.10870
684920.0000   -0.08343
684960.0000   -0.21177
685000.0000   -0.15903
685040.0000   -0.16920
685080.0000   -0.04063
685120.0000   -0.21309
685160.0000   -0.15072
685200.0000   -0.02591
685240.0000   -0.19856
685280.0000   -0.11576
685320.0000   -0.26357
685360.0000   -0.41361
685400.0000   -0.24550
685440.0000   -0.36030
685480.0000   -0.21212
685520.0000   -0.17882
685560.0000   -0.69752
685600.0000   -0.38173
685640.0000   -0.28306
685680.0000   -0.10420
685720.0000   -0.34167
685760.0000   -0.45798
685800.0000   -0.33812
685840.0000   -0.50143
685880.0000   -0.09851
685920.0000   -0.42543
685960.0000   -0.06274
686000.0000   -0.68048
686040.0000   -0.40773
686080.0000   -0.31332
686120.0000   -0.49695
686160.0000   -0.54599
686200.0000   -0.55931
686240.0000   -0.46533
686280.0000   -0.36731
686320.0000   -0.52310
686360.0000   -0.48404
686400.0000   -0.40500
686440.0000   -0.46826
686480.0000    0.07882
686520.0000    0.38736
686560.0000    0.20211
686600.0000    0.24941
686640.0000    0.09866
686680.0000    0.01156
686720.0000    0.21712
686760.0000   -0.03610
686800.0000    0.37404
686840.0000    0.22344
686880.0000    0.27700
686920.0000    0.17598
686960.0000    0.03084
687000.0000    0.33798
687040.0000    0.18689
687080.0000    0.26074
687120.0000    0.05621
687160.0000    0.15126
687200.0000    0.20260
687240.0000    0.13637
687280.0000    0.32175
687320.0000    0.18243
687360.0000    0.39376
687400.0000    0.06217
687440.0000    0.13736
687480.0000    0.41459
687520.0000    0.32336
687560.0000    0.55189
687600.0000    0.53092
687640.0000    0.60419
687680.0000    0.35767
687720.0000    0.09800
687760.0000    0.55287
687800.0000    0.32275
687840.0000    0.23649
687880.0000    0.32485
687920.0000    0.13171
687960.0000    0.38864
688000.0000    0.13259
688040.0000    0.41707
688080.0000    0.60394
688120.0000    0.25855
688160.0000    0.14618
688200.0000    0.18956
688240.0000   -0.21562
688280.0000    0.03041
688320.0000    0.45315
688360.0000    0.46327
688400.0000    0.43411
688440.0000    0.19448
688480.0000    0.19744
688520.0000    0.28922
688560.0000    0.13797
688600.0000    0.09386
688640.0000    0.28210
688680.0000    0.12858
688720.0000    0.29923
688760.0000    0.31500
688800.0000    0.30404
688840.0000    0.32020
688880.0000    0.21699
688920.0000    0.14944
688960.0000    0.12288
689000.0000    0.16041
689040.0000    0.30178
689080.0000    0.14721
689120.0000    0.23105
689160.0000    0.36194
689200.0000    0.44481
689240.0000    0.41319
689280.0000    0.06876
689320.0000    0.52543
689360.0000    0.37703
689400.0000    0.37445
689440.0000    0.39697
689480.0000    0.29220
689520.0000    0.14563
689560.0000    0.33661
689600.0000    0.45701
689640.0000    0.41440
689680.0000    0.20869
689720.0000    0.38614
689760.0000    0.13662
689800.0000    0.52643
689840.0000    0.40492
689880.0000    0.64476
689920.0000    0.38325
689960.0000    0.44298
690000.0000    0.57271
690040.0000    0.48804
690080.0000    0.47122
690120.0000    0.06158
690160.0000   -0.28284
690200.0000   -0.20244
690240.0000   -0.24853
690280.0000    0.02693
690320.0000    0.08722
690360.0000    0.00516
690400.0000   -0.12943
690440.0000   -0.05632
690480.0000   -0.09636
690520.0000   -0.11398
690560.0000   -0.26677
690600.0000   -0.09258
690640.0000   -0.07684
690680.0000   -0.32742
690720.0000   -0.15388
690760.0000   -0.21664
690800.0000   -0.02231
690840.0000    0.11935
690880.0000   -0.02873
690920.0000    0.06364
690960.0000   -0.08664
691000.0000   -0.11304
691040.0000   -0.15419
691080.0000    0.16142
691120.0000    0.03219
691160.0000   -0.09954
691200.0000   -0.36760
691240.0000   -0.02923
691280.0000   -0.10882
691320.0000   -0.26594
691360.0000   -0.13418
691400.0000    0.04786
691440.0000   -0.29335
691480.0000   -0.36140
691520.0000   -0.20185
691560.0000   -0.40194
691600.0000   -0.23725
691640.0000    0.00397
691680.0000   -0.10783
691720.0000   -0.13318
691760.0000   -0.02649
691800.0000    0.03608
691840.0000   -0.05264
691880.0000    0.13373
691920.0000    0.08174
691960.0000   -0.41627
692000.0000    0.06178
692040.0000   -0.15183
692080.0000   -0.10018
692120.0000    0.08624
692160.0000    0.13811
692200.0000   -0.09029
692240.0000   -0.06560
692280.0000   -0.27901
692320.0000   -0.13951
692360.0000   -0.43418
692400.0000   -0.44000
692440.0000   -0.53389
692480.0000   -0.42528
692520.0000   -0.37012
692560.0000   -0.26846
692600.0000   -0.52910
692640.0000   -0.27643
692680.0000   -0.37801
692720.0000   -0.02351
692760.0000   -0.20814
692800.0000   -0.06153
692840.0000   -0.38003
692880.0000   -0.13847
692920.0000   -0.28676
692960.0000    0.06910
693000.0000    0.04244
693040.0000   -0.12863
693080.0000   -0.19933
693120.0000   -0.29602
693160.0000   -0.21671
693200.0000   -0.25041
693240.0000   -0.16110
693280.0000    0.32417
693320.0000    0.68219
693360.0000    0.57565
693400.0000    0.48984
693440.0000    0.13315
693480.0000    0.24630
693520.0000    0.11236
693560.0000    0.32052
693600.0000    0.07518
693640.0000    0.32517
693680.0000    0.28965
693720.0000    0.24422
693760.0000    0.11628
693800.0000    0.26459
693840.0000    0.24025
693880.0000    0.32669
693920.0000    0.45170
693960.0000    0.25740
694000.0000    0.22991
694040.0000    0.43496
694080.0000    0.33905
694120.0000    0.14329
694160.0000    0.44456
694200.0000    0.32196
694240.0000    0.33911
694280.0000    0.29540
694320.0000    0.16836
694360.0000    0.20705
694400.0000    0.41672
694440.0000    0.46770
694480.0000    0.29089
694520.0000    0.22908
694560.0000    0.38795
694600.0000    0.25500
694640.0000    0.30944
694680.0000   -0.19868
694720.0000    0.20349
694760.0000    0.41058
694800.0000    0.22212
694840.0000    0.46138
694880.0000    0.27425
694920.0000    0.12960
694960.0000    0.17224
695000.0000    0.13900
695040.0000    0.20165
695080.0000    0.35099
695120.0000    0.21270
695160.0000    0.32453
695200.0000    0.35517
695240.0000    0.30717
695280.0000    0.36027
695320.0000    0.48643
695360.0000    0.39044
695400.0000    0.18543
695440.0000    0.16325
695480.0000    0.24180
695520.0000    0.24023
695560.0000    0.34040
695600.0000    0.35954
695640.0000    0.26223
695680.0000    0.28503
695720.0000    0.43919
695760.0000    0.46420
695800.0000    0.63218
695840.0000    0.39593
695880.0000    0.50074
695920.0000    0.19010
695960.0000    0.18753
696000.0000    0.17978
696040.0000    0.37024
696080.0000    0.28176
696120.0000    0.35004
696160.0000    0.31061
696200.0000    0.38271
696240.0000    0.35714
696280.0000    0.34540
696320.0000    0.26861
696360.0000    0.37837
696400.0000    0.38429
696440.0000    0.41361
696480.0000    0.50116
696520.0000    0.38015
696560.0000    0.45309
696600.0000    0.41422
696640.0000    0.44887
696680.0000    0.52066
696720.0000    0.40421
696760.0000    0.50158
696800.0000    0.35118
696840.0000    0.66275
696880.0000    0.41215
696920.0000    0.16030
696960.0000    0.27851
697000.0000    0.34751
697040.0000    0.16874
697080.0000    0.24254
697120.0000    0.46202
697160.0000    0.41403
697200.0000    0.33241
697240.0000    0.17506
697280.0000    0.81424
697320.0000    0.75871
697360.0000    0.54153
697400.0000    0.75860
697440.0000    0.74154
697480.0000    0.75524
697520.0000    0.34663
697560.0000    0.36528
697600.0000    0.20789
697640.0000    0.35300
697680.0000    0.41911
697720.0000    0.25076
697760.0000    0.30664
697800.0000    0.10782
697840.0000    0.23234
697880.0000    0.13724
697920.0000    0.18319
697960.0000    0.18313
698000.0000    0.17378
698040.0000   -0.07349
698080.0000    0.18205
698120.0000   -0.02668
698160.0000    0.38506
698200.0000   -0.02977
698240.0000    0.33012
698280.0000    0.33481
698320.0000    0.55136
698360.0000    0.37019
698400.0000    0.37422
698440.0000    0.42780
698480.0000    0.07930
698520.0000    0.31359
698560.0000    0.42380
698600.0000    0.36704
698640.0000    0.38605
698680.0000    0.23489
698720.0000    0.25437
698760.0000    0.23755
698800.0000    0.31745
698840.0000    0.05706
698880.0000    0.07798
698920.0000    0.03575
698960.0000    0.06032
699000.0000    0.05339
699040.0000   -0.13911
699080.0000    0.21597
699120.0000    0.03113
699160.0000   -0.10860
699200.0000    0.23195
699240.0000    0.31772
699280.0000    0.20839
699320.0000    0.15258
699360.0000    0.12038
699400.0000    0.16873
699440.0000    0.17128
699480.0000   -0.18797
699520.0000   -0.35609
699560.0000   -0.68480
699600.0000   -0.54943
699640.0000   -0.79149
699680.0000   -0.74570
699720.0000   -0.41556
699760.0000   -0.28215
699800.0000   -0.22579
699840.0000   -0.07711
699880.0000   -0.05560
699920.0000    0.02079
699960.0000    0.57681
700000.0000    0.34494
700040.0000   -0.29308
700080.0000    0.29178
700120.0000    0.33435
700160.0000    0.35437
700200.0000    0.27782
700240.0000    0.58935
700280.0000    0.41724
700320.0000    0.23918
700360.0000    0.39372
700400.0000    0.10461
700440.0000    0.26553
700480.0000    0.24390
700520.0000    0.34245
700560.0000    0.13584
700600.0000    0.37979
700640.0000    0.25229
700680.0000    0.08261
700720.0000    0.32083
700760.0000    0.29807
700800.0000    0.23448
700840.0000    0.19628
700880.0000    0.23664
700920.0000    0.26234
700960.0000    0.15654
701000.0000    0.18913
701040.0000    0.04515
701080.0000    0.17377
701120.0000    0.04270
701160.0000    0.16984
701200.0000    0.03362
701240.0000    0.19324
701280.0000    0.29756
701320.0000    0.28022
701360.0000    0.19596
701400.0000    0.20183
701440.0000    0.05847
701480.0000    0.37064
701520.0000    0.26117
701560.0000    0.27944
701600.0000    0.04346
701640.0000   -0.56002
701680.0000   -0.03859
701720.0000   -0.10029
701760.0000   -0.24892
701800.0000   -0.05654
701840.0000    0.20606
701880.0000    0.42232
701920.0000    0.15892
701960.0000    0.29582
702000.0000    0.27699
702040.0000    0.25045
702080.0000    0.21017
702120.0000    0.43318
702160.0000    0.38370
702200.0000    0.41010
702240.0000    0.35508
702280.0000    0.11689
702320.0000    0.37005
702360.0000    0.22053
702400.0000    0.05870
702440.0000    0.24436
702480.0000    0.34244
702520.0000    0.12428
702560.0000    0.11264
702600.0000    0.15459
702640.0000    0.40907
702680.0000    0.47457
702720.0000    0.33862
702760.0000    0.15645
702800.0000   -0.12650
702840.0000    0.24706
702880.0000    0.16533
702920.0000    0.21342
702960.0000    0.44354
703000.0000    0.32154
703040.0000    0.12079
703080.0000    0.24652
703120.0000    0.25500
703160.0000    0.17902
703200.0000    0.26390
703240.0000    0.14860
703280.0000    0.13949
703320.0000    0.29006
703360.0000    0.32893
703400.0000    0.55291
703440.0000    0.36231
703480.0000    0.42235
703520.0000    0.49260
703560.0000    0.27437
703600.0000    0.35175
703640.0000    0.26768
703680.0000    0.50972
703720.0000    0.52390
703760.0000    0.10971
703800.0000    0.43107
703840.0000    0.39596
703880.0000    0.42834
703920.0000    0.25432
703960.0000    0.55047
704000.0000    0.39623
704040.0000    0.33039
704080.0000    0.54745
704120.0000    0.42689
704160.0000    0.72815
704200.0000    0.23588
704240.0000    0.19779
704280.0000    0.37978
704320.0000    0.50021
704360.0000    0.28115
704400.0000    0.34797
704440.0000    0.17834
704480.0000    0.16065
704520.0000    0.05449
704560.0000    0.10089
704600.0000   -0.28920
704640.0000   -0.46254
704680.0000   -0.12262
704720.0000   -0.02084
704760.0000   -0.27616
704800.0000   -0.25284
704840.0000   -0.01412
704880.0000    0.32425
704920.0000    0.23505
704960.0000    0.08169
705000.0000    0.26147
705040.0000    0.18860
705080.0000    0.23688
705120.0000    0.42198
705160.0000    0.47443
705200.0000    0.12283
705240.0000    0.33670
705280.0000    0.26489
705320.0000    0.50426
705360.0000    0.24789
705400.0000    0.39616
705440.0000    0.08476
705480.0000    0.31146
705520.0000    0.13628
705560.0000    0.28684
705600.0000    0.57155
705640.0000    0.42322
705680.0000    0.17247
705720.0000    0.15443
705760.0000    0.43020
705800.0000    0.26444
705840.0000    0.23120
705880.0000    0.40639
705920.0000    0.34602
705960.0000    0.20583
706000.0000    0.38199
706040.0000    0.16573
706080.0000    0.21685
706120.0000    0.33915
706160.0000    0.61136
706200.0000    0.25553
706240.0000    0.25783
706280.0000    0.28802
706320.0000    0.26054
706360.0000    0.21542
706400.0000    0.49187
706440.0000    0.43677
706480.0000    0.62459
706520.0000    0.42608
706560.0000    0.64211
706600.0000    0.81700
706640.0000    0.34999
706680.0000    0.35617
706720.0000    0.57255
706760.0000    0.48095
706800.0000   -0.00029
706840.0000    0.02327
706880.0000    0.23906
706920.0000    0.39027
706960.0000    0.16785
707000.0000    0.15721
707040.0000    0.36859
707080.0000    0.10165
707120.0000   -0.13563
707160.0000   -0.43005
707200.0000   -0.13119
707240.0000   -0.19669
707280.0000   -0.40951
707320.0000   -0.49794
707360.0000   -0.34002
707400.0000   -0.25181
707440.0000    0.22020
707480.0000    0.12195
707520.0000    0.43100
707560.0000    0.29926
707600.0000    0.32205
707640.0000    0.46276
707680.0000    0.40648
707720.0000    0.29801
707760.0000    0.27257
707800.0000    0.08945
707840.0000    0.27952
707880.0000    0.16588
707920.0000    0.32733
707960.0000    0.44441
708000.0000   -0.07660
708040.0000   -0.10750
708080.0000   -0.13093
708120.0000   -0.03848
708160.0000   -0.11233
708200.0000   -0.21245
708240.0000   -0.11700
708280.0000   -0.13614
708320.0000   -0.07367
708360.0000   -0.02855
708400.0000   -0.48285
708440.0000   -0.48218
708480.0000   -0.39054
708520.0000    0.08717
708560.0000   -0.08981
708600.0000   -0.24417
708640.0000   -0.03404
708680.0000   -0.23430
708720.0000   -0.07049
708760.0000    0.40948
708800.0000    0.21729
708840.0000    0.26702
708880.0000    0.40087
708920.0000    0.32734
708960.0000    0.57575
709000.0000    0.35690
709040.0000    0.59932
709080.0000    0.29027
709120.0000    0.53588
709160.0000    0.24106
709200.0000    0.44054
709240.0000    0.44457
709280.0000    0.39316
709320.0000    0.51009
709360.0000    0.42840
709400.0000    0.36865
709440.0000    0.50596
709480.0000    0.24442
709520.0000    0.48077
709560.0000    0.30820
709600.0000    0.62179
709640.0000    0.36327
709680.0000    0.28020
709720.0000    0.35030
709760.0000    0.21578
709800.0000    0.21930
709840.0000    0.58145
709880.0000    0.38131
709920.0000    0.48324
709960.0000    0.39430
710000.0000    0.37393
710040.0000    0.59956
710080.0000    0.46784
710120.0000    0.57408
710160.0000    0.55811
710200.0000    0.44049
710240.0000    0.54235
710280.0000    0.59157
710320.0000    0.54519
710360.0000    0.48496
710400.0000    0.59238
710440.0000    0.48024
710480.0000    0.29086
710520.0000    0.45987
710560.0000    0.05778
710600.0000    0.33988
710640.0000    0.27553
710680.0000    0.26681
710720.0000    0.38253
710760.0000    0.37112
710800.0000    0.26157
710840.0000    0.26979
710880.0000    0.22901
710920.0000    0.42686
710960.0000    0.22955
711000.0000    0.35360
711040.0000    0.07425
711080.0000    0.47145
711120.0000    0.21322
711160.0000    0.23375
711200.0000    0.24469
711240.0000    0.50994
711280.0000    0.40919
711320.0000    0.23320
711360.0000    0.25751
711400.0000    0.36867
711440.0000    0.36772
711480.0000    0.29900
711520.0000   -0.03138
711560.0000    0.31743
711600.0000    0.51575
711640.0000    0.38686
711680.0000    0.44709
711720.0000    0.09918
711760.0000    0.31487
711800.0000    0.42791
711840.0000    0.53435
711880.0000    0.60330
711920.0000    0.59859
711960.0000    0.24215
712000.0000    0.12368
712040.0000    0.09362
712080.0000    0.41248
712120.0000    0.21281
712160.0000    0.07099
712200.0000   -0.02510
712240.0000   -0.06448
712280.0000    0.33281
712320.0000   -0.04778
712360.0000    0.01614
712400.0000    0.10407
712440.0000   -0.27925
712480.0000    0.05669
712520.0000    0.15949
712560.0000    0.29081
712600.0000    0.12539
712640.0000    0.33373
712680.0000    0.55385
712720.0000    0.40623
712760.0000    0.32129
712800.0000    0.26617
712840.0000    0.21850
712880.0000    0.44234
712920.0000    0.65660
712960.0000    0.40319
713000.0000    0.28420
713040.0000    0.51282
713080.0000    0.39412
713120.0000    0.39023
713160.0000    0.19274
713200.0000    0.17237
713240.0000    0.08374
713280.0000    0.48357
713320.0000    0.39924
713360.0000    0.50890
713400.0000    0.50252
713440.0000    0.60351
713480.0000    0.69360
713520.0000    0.48987
713560.0000    0.49652
713600.0000    0.45540
713640.0000    0.40141
713680.0000    0.39412
713720.0000    0.60394
713760.0000    0.45989
713800.0000    0.32256
713840.0000    0.28383
713880.0000    0.37894
713920.0000    0.24902
713960.0000    0.05056
714000.0000    0.20665
714040.0000   -0.21915
714080.0000    0.23689
714120.0000    0.21557
714160.0000    0.24919
714200.0000    0.09380
714240.0000   -0.03100
714280.0000    0.14823
714320.0000    0.03630
714360.0000   -0.05978
714400.0000    0.27836
714440.0000    0.38806
714480.0000    0.57823
714520.0000    0.44447
714560.0000    0.61487
714600.0000    0.42863
714640.0000    0.63025
714680.0000    0.42912
714720.0000    0.59743
714760.0000    0.44744
714800.0000    0.48865
714840.0000    0.31556
714880.0000    0.52028
714920.0000    0.30455
714960.0000    0.48757
715000.0000    0.58813
715040.0000    0.59121
715080.0000    0.44671
715120.0000    0.38933
715160.0000    0.21777
715200.0000    0.70191
715240.0000    0.55705
715280.0000    0.35246
715320.0000    0.38995
715360.0000    0.22795
715400.0000    0.25695
715440.0000    0.23001
715480.0000    0.44545
715520.0000    0.28318
715560.0000    0.16251
715600.0000    0.16222
715640.0000    0.40831
715680.0000    0.17298
715720.0000    0.22530
715760.0000    0.33547
715800.0000    0.34665
715840.0000    0.64612
715880.0000    0.29105
715920.0000    0.35736
715960.0000    0.20494
716000.0000    0.08823
716040.0000    0.17843
716080.0000    0.35484
716120.0000    0.46388
716160.0000    0.31368
716200.0000    0.42234
716240.0000    0.15378
716280.0000    0.29799
716320.0000    0.31437
716360.0000    0.33991
716400.0000    0.31810
716440.0000    0.49141
716480.0000    0.34826
716520.0000    0.31171
716560.0000    0.20267
716600.0000    0.58627
716640.0000    0.37809
716680.0000    0.39901
716720.0000    0.52434
716760.0000    0.41655
716800.0000    0.27933
716840.0000    0.43934
716880.0000    0.42376
716920.0000    0.27101
716960.0000    0.36100
717000.0000    0.37910
717040.0000    0.38558
717080.0000    0.41084
717120.0000    0.37814
717160.0000    0.32054
717200.0000    0.46364
717240.0000    0.20177
717280.0000    0.41147
717320.0000    0.14022
717360.0000    0.17090
717400.0000    0.37838
717440.0000    0.45519
717480.0000    0.48100
717520.0000    0.32390
717560.0000    0.36268
717600.0000    0.32090
717640.0000    0.34608
717680.0000    0.20466
717720.0000    0.27005
717760.0000    0.28304
717800.0000    0.30878
717840.0000    0.15139
717880.0000    0.52105
717920.0000    0.30391
717960.0000    0.41280
718000.0000    0.24256
718040.0000    0.11042
718080.0000    0.46764
718120.0000    0.42329
718160.0000    0.06554
718200.0000    0.49149
718240.0000    0.29275
718280.0000    0.33624
718320.0000    0.44969
718360.0000    0.33645
718400.0000    0.32746
718440.0000    0.08309
718480.0000    0.27755
718520.0000    0.29969
718560.0000    0.29160
718600.0000    0.37132
718640.0000    0.26998
718680.0000    0.54700
718720.0000    0.18791
718760.0000    0.30729
718800.0000    0.53395
718840.0000    0.27252
718880.0000    0.13875
718920.0000    0.15770
718960.0000    0.05055
719000.0000    0.26430
719040.0000    0.36467
719080.0000   -0.01685
719120.0000    0.08529
719160.0000   -0.01252
719200.0000    0.04655
719240.0000    0.01087
719280.0000   -0.04679
719320.0000    0.03949
719360.0000    0.32744
719400.0000    0.16112
719440.0000    0.30160
719480.0000    0.31892
719520.0000    0.54310
719560.0000    0.08989
719600.0000    0.26229
719640.0000    0.25844
719680.0000    0.20746
719720.0000    0.14264
719760.0000    0.25546
719800.0000    0.23466
719840.0000    0.15854
719880.0000    0.15823
719920.0000    0.25038
719960.0000    0.33664
720000.0000    0.40048
720040.0000    0.26137
720080.0000   -0.03942
720120.0000    0.27259
720160.0000    0.27592
720200.0000    0.22658
720240.0000    0.36379
720280.0000    0.05662
720320.0000    0.04346
720360.0000   -0.06815
720400.0000   -0.28997
720440.0000    0.18491
720480.0000    0.57878
720520.0000   -0.05717
720560.0000   -0.10723
720600.0000   -0.23724
720640.0000   -0.26119
720680.0000   -0.11829
720720.0000   -0.01737
720760.0000    0.08451
720800.0000    0.17355
720840.0000    0.14455
720880.0000    0.27782
720920.0000    0.25146
720960.0000    0.23192
721000.0000    0.17107
721040.0000    0.20750
721080.0000    0.19242
721120.0000    0.27345
721160.0000    0.19426
721200.0000    0.24268
721240.0000    0.37885
721280.0000    0.47744
721320.0000   -0.00705
721360.0000    0.27780
721400.0000    0.23923
721440.0000    0.23250
721480.0000    0.39833
721520.0000    0.30818
721560.0000    0.55905
721600.0000    0.15869
721640.0000    0.28240
721680.0000    0.29588
721720.0000    0.45661
721760.0000    0.50774
721800.0000    0.38074
721840.0000    0.45616
721880.0000    0.50503
721920.0000    0.40498
721960.0000    0.20409
722000.0000    0.18084
722040.0000    0.29147
722080.0000    0.27266
722120.0000    0.45230
722160.0000    0.36147
722200.0000    0.47978
722240.0000    0.50915
722280.0000    0.30989
722320.0000    0.42176
722360.0000    0.51037
722400.0000    0.25628
722440.0000    0.49217
722480.0000    0.18841
722520.0000    0.57171
722560.0000    0.23392
722600.0000    0.37343
722640.0000    0.25863
722680.0000    0.24901
722720.0000    0.34045
722760.0000    0.44977
722800.0000    0.60662
722840.0000    0.36657
722880.0000    0.31471
722920.0000    0.24164
722960.0000    0.26936
723000.0000    0.04547
723040.0000    0.44483
723080.0000    0.27232
723120.0000    0.42469
723160.0000    0.19123
723200.0000    0.35428
723240.0000    0.31985
723280.0000    0.06667
723320.0000   -0.02731
723360.0000    0.40291
723400.0000    0.10939
723440.0000    0.25518
723480.0000    0.17349
723520.0000    0.18654
723560.0000    0.26406
723600.0000    0.29640
723640.0000    0.41062
723680.0000    0.38669
723720.0000    0.06108
723760.0000    0.24974
723800.0000    0.35837
723840.0000    0.06811
[truncated: 158,795 more chars]
