# Supplementary material for: Comment on 'Valid molecular dynamics simulations of human hemoglobin require a surprisingly large box size'
Source: eLife. 2019 Jun 20;8:e44718. doi: 10.7554/eLife.44718 (PMC6586461; doi:10.7554/eLife.44718)
Supplement: Figure 4—source data 1. — The zip archive contains a README file describing which source files correspond to the different panels. [file elife-44718-fig4-data1.zip › figure4/panels_EF/amber/box2/eq18/proj.xvg]

25000.0000    0.03716
25040.0000   -0.09232
25080.0000    0.38503
25120.0000   -0.29861
25160.0000   -0.00483
25200.0000   -0.50686
25240.0000   -0.35303
25280.0000    0.20034
25320.0000   -0.34365
25360.0000   -0.02139
25400.0000   -0.24417
25440.0000   -0.39843
25480.0000   -0.22308
25520.0000   -0.64239
25560.0000   -0.64509
25600.0000   -0.71863
25640.0000   -1.02470
25680.0000   -0.48957
25720.0000   -0.52309
25760.0000   -0.26340
25800.0000   -0.14862
25840.0000   -0.46394
25880.0000   -0.35742
25920.0000   -0.56810
25960.0000   -0.41312
26000.0000   -0.58387
26040.0000   -0.52765
26080.0000   -0.62800
26120.0000   -0.32101
26160.0000   -0.67994
26200.0000   -0.41319
26240.0000   -0.51310
26280.0000   -0.81277
26320.0000   -0.65145
26360.0000   -0.67599
26400.0000   -0.71333
26440.0000   -0.86665
26480.0000   -0.74810
26520.0000   -0.76138
26560.0000   -0.97368
26600.0000   -0.73627
26640.0000   -0.93647
26680.0000   -0.72492
26720.0000   -0.46649
26760.0000   -0.53658
26800.0000   -0.51050
26840.0000   -0.57396
26880.0000   -0.85520
26920.0000   -0.69574
26960.0000   -0.20362
27000.0000   -0.54055
27040.0000   -0.61578
27080.0000   -0.55043
27120.0000   -0.30581
27160.0000   -0.58073
27200.0000   -0.59911
27240.0000   -0.49995
27280.0000   -0.37511
27320.0000   -0.53420
27360.0000   -0.48408
27400.0000   -0.50443
27440.0000   -0.42062
27480.0000   -0.43290
27520.0000   -0.55655
27560.0000   -0.29295
27600.0000    0.14698
27640.0000   -0.09988
27680.0000   -0.15678
27720.0000   -0.14174
27760.0000   -0.24797
27800.0000   -0.02032
27840.0000   -0.46442
27880.0000   -0.36199
27920.0000   -0.22221
27960.0000   -0.32052
28000.0000   -0.47312
28040.0000    0.19035
28080.0000   -0.42155
28120.0000   -0.31031
28160.0000   -0.13779
28200.0000   -0.14796
28240.0000   -0.13523
28280.0000   -0.05732
28320.0000    0.01156
28360.0000   -0.42766
28400.0000   -0.36336
28440.0000    0.00560
28480.0000   -0.20272
28520.0000   -0.04175
28560.0000    0.01920
28600.0000   -0.04013
28640.0000   -0.32488
28680.0000   -0.11876
28720.0000   -0.40830
28760.0000   -0.24188
28800.0000   -0.24214
28840.0000   -0.12042
28880.0000   -0.26450
28920.0000   -0.38270
28960.0000   -0.26764
29000.0000   -0.33634
29040.0000   -0.48511
29080.0000    0.19198
29120.0000   -0.13613
29160.0000   -0.16001
29200.0000   -0.05151
29240.0000    0.10507
29280.0000    0.08306
29320.0000    0.43705
29360.0000    0.25241
29400.0000    0.26772
29440.0000    0.05898
29480.0000    0.21026
29520.0000    0.06207
29560.0000    0.15410
29600.0000    0.02451
29640.0000    0.33731
29680.0000    0.13654
29720.0000    0.50357
29760.0000    0.31702
29800.0000    0.41830
29840.0000    0.14299
29880.0000    0.23050
29920.0000    0.17867
29960.0000    0.09797
30000.0000   -0.10163
30040.0000    0.07142
30080.0000    0.06683
30120.0000    0.04046
30160.0000    0.19059
30200.0000    0.28518
30240.0000    0.37965
30280.0000   -0.40220
30320.0000   -0.45355
30360.0000   -0.25399
30400.0000   -0.43185
30440.0000   -0.66011
30480.0000   -0.23604
30520.0000   -0.32137
30560.0000   -0.50326
30600.0000   -0.33279
30640.0000   -0.22782
30680.0000   -0.15949
30720.0000   -0.74781
30760.0000   -0.69536
30800.0000   -0.31444
30840.0000   -0.74254
30880.0000   -0.54378
30920.0000   -0.58941
30960.0000   -0.50235
31000.0000   -0.82371
31040.0000   -0.58212
31080.0000   -0.56298
31120.0000   -0.86760
31160.0000   -0.61264
31200.0000   -0.77459
31240.0000   -0.31952
31280.0000   -0.27520
31320.0000   -0.67294
31360.0000   -0.34827
31400.0000   -0.60508
31440.0000   -0.59631
31480.0000   -0.18832
31520.0000   -0.09553
31560.0000    0.18433
31600.0000    0.16378
31640.0000   -0.11680
31680.0000   -0.29738
31720.0000    0.08579
31760.0000   -0.31494
31800.0000    0.11530
31840.0000    0.30939
31880.0000    0.39599
31920.0000    0.27708
31960.0000    0.48910
32000.0000    0.45901
32040.0000    0.41300
32080.0000    0.41358
32120.0000    0.30422
32160.0000    0.37224
32200.0000    0.41000
32240.0000    0.64926
32280.0000    0.37040
32320.0000    0.55680
32360.0000    0.45907
32400.0000    0.31018
32440.0000    0.27217
32480.0000    0.26551
32520.0000    0.22940
32560.0000    0.29883
32600.0000    0.26084
32640.0000    0.43798
32680.0000   -0.28147
32720.0000   -0.06685
32760.0000   -0.02618
32800.0000   -0.09419
32840.0000   -0.02697
32880.0000   -0.23012
32920.0000    0.06714
32960.0000   -0.09335
33000.0000    0.18037
33040.0000   -0.28923
33080.0000   -0.10497
33120.0000   -0.33115
33160.0000   -0.12787
33200.0000   -0.02847
33240.0000   -0.20346
33280.0000   -0.02572
33320.0000   -0.41522
33360.0000    0.14641
33400.0000    0.02750
33440.0000   -0.37138
33480.0000    0.08364
33520.0000    0.13096
33560.0000    0.31308
33600.0000    0.47538
33640.0000    0.24742
33680.0000    0.39084
33720.0000    0.49235
33760.0000    0.33521
33800.0000    0.27537
33840.0000    0.36247
33880.0000    0.39815
33920.0000    0.77560
33960.0000    0.38165
34000.0000    0.36153
34040.0000    0.45229
34080.0000    0.61472
34120.0000   -0.00505
34160.0000    0.34651
34200.0000    0.27160
34240.0000    0.13337
34280.0000    0.44326
34320.0000    0.52669
34360.0000    0.13309
34400.0000    0.33167
34440.0000    0.41797
34480.0000   -0.05311
34520.0000   -0.36778
34560.0000   -0.15312
34600.0000    0.05687
34640.0000   -0.26345
34680.0000   -0.16342
34720.0000   -0.43256
34760.0000   -0.57825
34800.0000   -0.47861
34840.0000   -0.61760
34880.0000   -0.58579
34920.0000   -0.93280
34960.0000   -0.77061
35000.0000   -0.98786
35040.0000   -0.95139
35080.0000   -0.64896
35120.0000   -0.36294
35160.0000   -0.68483
35200.0000   -0.32356
35240.0000   -0.37992
35280.0000   -0.21694
35320.0000    0.02054
35360.0000   -0.20231
35400.0000   -0.35273
35440.0000   -0.78095
35480.0000   -0.32437
35520.0000   -0.64769
35560.0000   -0.18490
35600.0000   -0.13481
35640.0000   -0.48501
35680.0000   -0.23270
35720.0000   -0.50504
35760.0000   -0.83148
35800.0000   -0.53807
35840.0000   -0.51498
35880.0000   -0.71828
35920.0000   -0.54182
35960.0000   -0.67667
36000.0000   -0.78480
36040.0000   -0.55832
36080.0000   -0.40935
36120.0000   -0.65586
36160.0000   -0.37427
36200.0000   -0.63261
36240.0000   -0.83517
36280.0000   -0.76437
36320.0000   -0.76160
36360.0000   -0.75147
36400.0000   -0.62506
36440.0000   -0.68096
36480.0000   -0.52230
36520.0000   -0.26964
36560.0000   -0.34694
36600.0000   -0.42012
36640.0000   -0.59099
36680.0000   -0.42856
36720.0000   -0.63591
36760.0000   -0.92745
36800.0000   -0.69543
36840.0000   -0.44051
36880.0000   -0.39282
36920.0000   -0.55378
36960.0000   -0.48188
37000.0000   -0.40199
37040.0000   -0.38975
37080.0000   -0.61459
37120.0000   -0.76039
37160.0000   -0.45949
37200.0000   -0.43167
37240.0000   -0.59826
37280.0000   -0.46938
37320.0000   -0.56399
37360.0000   -0.36184
37400.0000   -0.29768
37440.0000   -0.70111
37480.0000   -0.83650
37520.0000   -0.40750
37560.0000   -0.49517
37600.0000   -0.40722
37640.0000   -0.25966
37680.0000   -0.37021
37720.0000   -0.36352
37760.0000   -0.59760
37800.0000   -0.25319
37840.0000   -0.55905
37880.0000   -0.72988
37920.0000   -0.53572
37960.0000   -0.73744
38000.0000   -0.54029
38040.0000   -0.84635
38080.0000   -0.50677
38120.0000   -0.44655
38160.0000   -0.39854
38200.0000   -0.42350
38240.0000   -0.42763
38280.0000   -0.38004
38320.0000   -0.36266
38360.0000   -0.44176
38400.0000   -0.51068
38440.0000   -0.67488
38480.0000   -0.68597
38520.0000   -0.71582
38560.0000   -0.67201
38600.0000   -0.39393
38640.0000   -0.46742
38680.0000   -0.55053
38720.0000   -0.19326
38760.0000   -0.42056
38800.0000   -0.66750
38840.0000   -0.51885
38880.0000   -0.43393
38920.0000   -0.42122
38960.0000   -0.53592
39000.0000   -0.64767
39040.0000   -0.74209
39080.0000   -0.71538
39120.0000   -0.91909
39160.0000   -0.96597
39200.0000   -1.07122
39240.0000   -0.58820
39280.0000   -0.63344
39320.0000   -0.64980
39360.0000   -0.36175
39400.0000   -0.60042
39440.0000   -0.58340
39480.0000   -0.50702
39520.0000   -0.61754
39560.0000   -0.51353
39600.0000   -0.09764
39640.0000   -0.21302
39680.0000   -0.49408
39720.0000   -0.53874
39760.0000   -0.68600
39800.0000   -0.24770
39840.0000   -0.38869
39880.0000   -0.43788
39920.0000   -0.08779
39960.0000    0.00324
40000.0000   -0.05388
40040.0000   -0.10919
40080.0000   -0.27436
40120.0000   -0.36679
40160.0000   -0.11651
40200.0000   -0.33669
40240.0000   -0.32121
40280.0000    0.17746
40320.0000    0.03691
40360.0000   -0.31451
40400.0000   -0.15276
40440.0000   -0.36169
40480.0000   -0.25714
40520.0000   -0.29727
40560.0000   -0.29572
40600.0000   -0.52067
40640.0000   -0.00479
40680.0000   -0.07236
40720.0000    0.01547
40760.0000   -0.38303
40800.0000   -0.41376
40840.0000   -0.40202
40880.0000   -0.61371
40920.0000   -0.13575
40960.0000   -0.34752
41000.0000   -0.42338
41040.0000   -0.46479
41080.0000   -0.81032
41120.0000   -0.36559
41160.0000   -0.51254
41200.0000   -0.82525
41240.0000   -0.90357
41280.0000   -0.60351
41320.0000   -0.51874
41360.0000   -0.33268
41400.0000   -0.28851
41440.0000   -0.41472
41480.0000   -0.69891
41520.0000   -0.36215
41560.0000   -0.25203
41600.0000   -0.21628
41640.0000   -0.37711
41680.0000   -0.66925
41720.0000   -0.11008
41760.0000   -0.12592
41800.0000   -0.28201
41840.0000   -0.48036
41880.0000   -0.44741
41920.0000   -0.45393
41960.0000   -0.66945
42000.0000   -0.71902
42040.0000   -0.92688
42080.0000   -0.90576
42120.0000   -0.73847
42160.0000   -0.46714
42200.0000   -0.16077
42240.0000   -0.06458
42280.0000    0.05572
42320.0000   -0.05131
42360.0000   -0.01903
42400.0000   -0.46302
42440.0000   -0.13387
42480.0000   -0.17791
42520.0000   -0.43678
42560.0000   -0.05744
42600.0000    0.08045
42640.0000   -0.05283
42680.0000    0.39104
42720.0000   -0.03418
42760.0000    0.14216
42800.0000    0.02485
42840.0000    0.20900
42880.0000    0.35400
42920.0000    0.57198
42960.0000    0.44755
43000.0000    0.36816
43040.0000    0.31560
43080.0000    0.44900
43120.0000    0.28651
43160.0000    0.13451
43200.0000    0.25411
43240.0000    0.48509
43280.0000    0.21397
43320.0000    0.29071
43360.0000    0.37519
43400.0000    0.39838
43440.0000    0.32638
43480.0000    0.28996
43520.0000    0.52428
43560.0000    0.41219
43600.0000    0.26133
43640.0000    0.30524
43680.0000    0.37788
43720.0000    0.36422
43760.0000    0.32598
43800.0000    0.32696
43840.0000    0.11279
43880.0000    0.31733
43920.0000    0.35302
43960.0000    0.12121
44000.0000    0.21577
44040.0000    0.17222
44080.0000    0.15951
44120.0000    0.22410
44160.0000    0.35735
44200.0000    0.12561
44240.0000    0.00372
44280.0000    0.31958
44320.0000    0.21126
44360.0000    0.30265
44400.0000    0.40147
44440.0000    0.25530
44480.0000    0.15789
44520.0000    0.27875
44560.0000    0.45261
44600.0000    0.29251
44640.0000    0.38625
44680.0000    0.18912
44720.0000    0.45729
44760.0000    0.36577
44800.0000    0.32183
44840.0000    0.50675
44880.0000    0.26584
44920.0000    0.25426
44960.0000    0.35876
45000.0000    0.21561
45040.0000    0.02931
45080.0000    0.34585
45120.0000    0.54622
45160.0000    0.43637
45200.0000    0.38510
45240.0000    0.35100
45280.0000    0.53788
45320.0000    0.19993
45360.0000    0.23279
45400.0000    0.39500
45440.0000    0.49845
45480.0000    0.57158
45520.0000    0.47837
45560.0000    0.34478
45600.0000    0.27798
45640.0000   -0.01535
45680.0000    0.13753
45720.0000    0.27612
45760.0000    0.34971
45800.0000    0.51508
45840.0000    0.24572
45880.0000    0.57855
45920.0000    0.36304
45960.0000    0.59279
46000.0000    0.19706
46040.0000    0.29629
46080.0000    0.19428
46120.0000    0.30045
46160.0000    0.15674
46200.0000    0.49086
46240.0000    0.24621
46280.0000    0.19294
46320.0000    0.16710
46360.0000    0.40623
46400.0000   -0.07797
46440.0000    0.01534
46480.0000    0.31025
46520.0000    0.33748
46560.0000    0.02214
46600.0000    0.35832
46640.0000    0.13753
46680.0000    0.38269
46720.0000   -0.12473
46760.0000   -0.08645
46800.0000   -0.14050
46840.0000   -0.36377
46880.0000    0.17430
46920.0000   -0.21389
46960.0000    0.09812
47000.0000   -0.43311
47040.0000   -0.16082
47080.0000   -0.41928
47120.0000   -0.48945
47160.0000   -0.31525
47200.0000   -0.18831
47240.0000   -0.07177
47280.0000    0.11367
47320.0000   -0.03082
47360.0000    0.09726
47400.0000    0.03270
47440.0000    0.23999
47480.0000    0.07277
47520.0000   -0.06710
47560.0000   -0.08510
47600.0000    0.11266
47640.0000   -0.60798
47680.0000   -0.41843
47720.0000   -0.28526
47760.0000    0.13315
47800.0000   -0.04484
47840.0000   -0.38448
47880.0000   -0.49742
47920.0000   -0.35377
47960.0000    0.13131
48000.0000   -0.13024
48040.0000   -0.14889
48080.0000   -0.55258
48120.0000   -0.41193
48160.0000   -0.59282
48200.0000   -0.51038
48240.0000   -0.68374
48280.0000   -0.66565
48320.0000   -0.89836
48360.0000   -0.68521
48400.0000   -0.41030
48440.0000   -0.75001
48480.0000   -0.31910
48520.0000   -0.49564
48560.0000   -0.52457
48600.0000   -0.43651
48640.0000   -0.14259
48680.0000   -0.48342
48720.0000   -0.42402
48760.0000   -0.59746
48800.0000   -0.69919
48840.0000   -0.66858
48880.0000   -0.51681
48920.0000   -0.36907
48960.0000   -0.35495
49000.0000   -0.50418
49040.0000   -0.52836
49080.0000   -0.39444
49120.0000   -0.58454
49160.0000   -0.43942
49200.0000   -0.50284
49240.0000   -0.27599
49280.0000   -0.15724
49320.0000   -0.24503
49360.0000   -0.47539
49400.0000   -0.49163
49440.0000   -0.72694
49480.0000   -0.80855
49520.0000   -0.14675
49560.0000   -0.48921
49600.0000   -0.62311
49640.0000   -0.23148
49680.0000   -0.26227
49720.0000   -0.19675
49760.0000   -0.47297
49800.0000   -0.12755
49840.0000   -0.62337
49880.0000   -0.35933
49920.0000   -0.66030
49960.0000   -0.79772
50000.0000   -0.86891
50040.0000   -0.34958
50080.0000   -0.27101
50120.0000   -0.23368
50160.0000   -0.38963
50200.0000   -0.17988
50240.0000   -0.28180
50280.0000   -0.31143
50320.0000   -0.23754
50360.0000   -0.33874
50400.0000   -0.40133
50440.0000   -0.36205
50480.0000   -0.37460
50520.0000   -0.21973
50560.0000   -0.40264
50600.0000   -0.53062
50640.0000   -0.04084
50680.0000   -0.38467
50720.0000   -0.43255
50760.0000   -0.52640
50800.0000   -0.32868
50840.0000   -0.69733
50880.0000   -0.30734
50920.0000   -0.09398
50960.0000   -0.30280
51000.0000   -0.83468
51040.0000   -0.57196
51080.0000   -0.48878
51120.0000   -0.35666
51160.0000   -0.41392
51200.0000   -0.01781
51240.0000   -0.22537
51280.0000   -0.40586
51320.0000   -0.62616
51360.0000   -0.75703
51400.0000   -0.94964
51440.0000   -1.00064
51480.0000   -0.69675
51520.0000   -0.52369
51560.0000   -0.41521
51600.0000   -0.48400
51640.0000   -0.38107
51680.0000   -0.40490
51720.0000   -0.50563
51760.0000   -0.28423
51800.0000   -0.23465
51840.0000   -0.60185
51880.0000   -0.40016
51920.0000   -0.39228
51960.0000   -0.26301
52000.0000   -0.84191
52040.0000   -0.73823
52080.0000   -0.65475
52120.0000   -0.64049
52160.0000   -0.63376
52200.0000   -0.54654
52240.0000   -0.78796
52280.0000   -0.65049
52320.0000   -0.73496
52360.0000   -0.75396
52400.0000   -0.52787
52440.0000   -0.79871
52480.0000   -0.66752
52520.0000   -0.72785
52560.0000   -0.99243
52600.0000   -0.56632
52640.0000   -0.95243
52680.0000   -0.78958
52720.0000   -0.96402
52760.0000   -0.93128
52800.0000   -0.90284
52840.0000   -0.58417
52880.0000   -0.60130
52920.0000   -0.74494
52960.0000   -0.93094
53000.0000   -0.57495
53040.0000   -0.69200
53080.0000   -0.82188
53120.0000   -0.65074
53160.0000   -0.55988
53200.0000   -0.63972
53240.0000   -0.29032
53280.0000   -0.65799
53320.0000   -0.62466
53360.0000   -0.70770
53400.0000   -0.51759
53440.0000   -0.51588
53480.0000   -0.22895
53520.0000   -0.37500
53560.0000   -0.53985
53600.0000   -0.52268
53640.0000   -0.44860
53680.0000   -0.34956
53720.0000   -0.58652
53760.0000   -0.38056
53800.0000   -0.08519
53840.0000   -0.86504
53880.0000   -0.24142
53920.0000   -0.22967
53960.0000   -0.36103
54000.0000   -0.36684
54040.0000   -0.21616
54080.0000   -0.37440
54120.0000   -0.39882
54160.0000   -0.17269
54200.0000   -0.54803
54240.0000   -0.13468
54280.0000   -0.27413
54320.0000   -0.23454
54360.0000   -0.22092
54400.0000   -0.34501
54440.0000   -0.43997
54480.0000   -0.10722
54520.0000   -0.48925
54560.0000   -0.11149
54600.0000    0.16401
54640.0000   -0.11860
54680.0000   -0.29533
54720.0000   -0.64129
54760.0000   -0.51192
54800.0000   -0.54201
54840.0000   -0.09192
54880.0000   -0.10598
54920.0000   -0.10110
54960.0000    0.08470
55000.0000    0.07811
55040.0000   -0.23832
55080.0000   -0.25314
55120.0000   -0.22354
55160.0000   -0.06094
55200.0000   -0.04616
55240.0000    0.07278
55280.0000   -0.18092
55320.0000   -0.09863
55360.0000   -0.33534
55400.0000   -0.14328
55440.0000   -0.05453
55480.0000   -0.15947
55520.0000   -0.35942
55560.0000   -0.36803
55600.0000   -0.44873
55640.0000   -0.36823
55680.0000   -0.37509
55720.0000   -0.79225
55760.0000   -0.36673
55800.0000   -0.39063
55840.0000   -0.25297
55880.0000   -0.31554
55920.0000   -0.35263
55960.0000   -0.34407
56000.0000   -0.27176
56040.0000   -0.34734
56080.0000   -0.40619
56120.0000   -0.38833
56160.0000   -0.43785
56200.0000   -0.27929
56240.0000   -0.63191
56280.0000   -0.46098
56320.0000   -0.26697
56360.0000   -0.03630
56400.0000   -0.15243
56440.0000   -0.23389
56480.0000   -0.26082
56520.0000   -0.19767
56560.0000   -0.34079
56600.0000   -0.33792
56640.0000   -0.74828
56680.0000   -0.39909
56720.0000   -0.51113
56760.0000   -0.59676
56800.0000   -0.35921
56840.0000   -0.41747
56880.0000   -0.34320
56920.0000   -0.58350
56960.0000   -0.11112
57000.0000   -0.47035
57040.0000   -0.38959
57080.0000   -0.56804
57120.0000   -0.35767
57160.0000   -0.51611
57200.0000   -0.38811
57240.0000   -0.18464
57280.0000   -0.48391
57320.0000   -0.84377
57360.0000   -0.19895
57400.0000   -0.58409
57440.0000   -0.59852
57480.0000   -0.55550
57520.0000   -0.48806
57560.0000   -0.12530
57600.0000   -0.70601
57640.0000   -0.50155
57680.0000   -0.49571
57720.0000   -0.50582
57760.0000   -0.34379
57800.0000   -0.53731
57840.0000   -0.37972
57880.0000   -0.36968
57920.0000   -0.42897
57960.0000   -0.70734
58000.0000   -0.69984
58040.0000   -0.55933
58080.0000   -0.58237
58120.0000   -0.42325
58160.0000   -0.65629
58200.0000   -0.42512
58240.0000   -0.47283
58280.0000   -0.47037
58320.0000   -0.60621
58360.0000   -0.63066
58400.0000   -0.57917
58440.0000   -0.72478
58480.0000   -0.65594
58520.0000   -0.64640
58560.0000   -0.58817
58600.0000   -0.58033
58640.0000   -1.10223
58680.0000   -0.46467
58720.0000   -0.48887
58760.0000   -0.56350
58800.0000   -0.50066
58840.0000   -0.52529
58880.0000   -0.57285
58920.0000   -0.47475
58960.0000   -0.65626
59000.0000   -0.54607
59040.0000   -0.74259
59080.0000   -0.57028
59120.0000   -0.74223
59160.0000   -0.54884
59200.0000   -0.59903
59240.0000   -0.73271
59280.0000   -0.64767
59320.0000   -0.84697
59360.0000   -0.03974
59400.0000    0.13916
59440.0000   -0.26499
59480.0000   -0.16154
59520.0000   -0.25876
59560.0000   -0.37886
59600.0000   -0.15833
59640.0000    0.02283
59680.0000   -0.27506
59720.0000   -0.19664
59760.0000   -0.19455
59800.0000   -0.61908
59840.0000   -0.45625
59880.0000   -0.47026
59920.0000   -0.02916
59960.0000   -0.57680
60000.0000   -0.23857
60040.0000   -0.08737
60080.0000   -0.27253
60120.0000   -0.01904
60160.0000   -0.48525
60200.0000   -0.62026
60240.0000   -0.41865
60280.0000   -0.74027
60320.0000   -0.45413
60360.0000   -0.68120
60400.0000   -0.43952
60440.0000   -0.63664
60480.0000   -0.50344
60520.0000   -0.31603
60560.0000   -0.31207
60600.0000   -0.26064
60640.0000   -0.30783
60680.0000   -0.42605
60720.0000   -0.13471
60760.0000   -0.10850
60800.0000   -0.34910
60840.0000   -0.46723
60880.0000   -0.45312
60920.0000   -0.06814
60960.0000   -0.17166
61000.0000   -0.30455
61040.0000   -0.28135
61080.0000   -0.20303
61120.0000   -0.23870
61160.0000   -0.19346
61200.0000   -0.51582
61240.0000   -0.48962
61280.0000   -0.33610
61320.0000   -0.37306
61360.0000   -0.34152
61400.0000   -0.20459
61440.0000   -0.23533
61480.0000   -0.53724
61520.0000   -0.70038
61560.0000   -0.53277
61600.0000   -0.44257
61640.0000   -0.76134
61680.0000   -0.49382
61720.0000   -0.62240
61760.0000   -0.50533
61800.0000   -0.72089
61840.0000   -0.89782
61880.0000   -0.55699
61920.0000   -0.64338
61960.0000   -0.52435
62000.0000   -0.59156
62040.0000   -0.92591
62080.0000   -0.88407
62120.0000   -0.82732
62160.0000   -1.10387
62200.0000   -0.92295
62240.0000   -0.63330
62280.0000   -0.67126
62320.0000   -0.52856
62360.0000   -0.79404
62400.0000   -0.79045
62440.0000   -0.61163
62480.0000   -0.24802
62520.0000   -0.58584
62560.0000   -0.39097
62600.0000   -0.26529
62640.0000   -0.47709
62680.0000   -0.33374
62720.0000   -0.51573
62760.0000   -0.12811
62800.0000   -0.04164
62840.0000   -0.26779
62880.0000   -0.44004
62920.0000   -0.48513
62960.0000   -0.09190
63000.0000   -0.22074
63040.0000   -0.14605
63080.0000   -0.29597
63120.0000   -0.32029
63160.0000   -0.28256
63200.0000   -0.26520
63240.0000   -0.49541
63280.0000   -0.39807
63320.0000   -0.61791
63360.0000   -0.49397
63400.0000   -0.38667
63440.0000   -0.72404
63480.0000   -0.51331
63520.0000   -0.67369
63560.0000   -0.32134
63600.0000   -0.23348
63640.0000   -0.20283
63680.0000   -0.15547
63720.0000   -0.15765
63760.0000   -0.28528
63800.0000   -0.10661
63840.0000   -0.14966
63880.0000   -0.31033
63920.0000   -0.56197
63960.0000   -0.50337
64000.0000   -0.46950
64040.0000   -0.31960
64080.0000   -0.26280
64120.0000   -0.46396
64160.0000   -0.27056
64200.0000   -0.34318
64240.0000   -0.31862
64280.0000   -0.26913
64320.0000   -0.34743
64360.0000   -0.28280
64400.0000   -0.36995
64440.0000   -0.15540
64480.0000   -0.49623
64520.0000   -0.16788
64560.0000   -0.47977
64600.0000   -0.52327
64640.0000   -0.43932
64680.0000   -0.38522
64720.0000   -0.37431
64760.0000   -0.34362
64800.0000   -0.32240
64840.0000   -0.31936
64880.0000   -0.37941
64920.0000   -0.47199
64960.0000   -0.38213
65000.0000   -0.39655
65040.0000   -0.62825
65080.0000   -0.49006
65120.0000   -0.27415
65160.0000   -0.21788
65200.0000   -0.39807
65240.0000   -0.46900
65280.0000   -0.44092
65320.0000   -0.58088
65360.0000   -0.68929
65400.0000   -0.60426
65440.0000   -0.39686
65480.0000   -0.32896
65520.0000   -0.27533
65560.0000   -0.43730
65600.0000   -0.41424
65640.0000   -0.33475
65680.0000   -0.54303
65720.0000   -0.28470
65760.0000   -0.16462
65800.0000   -0.42159
65840.0000   -0.58244
65880.0000   -0.24126
65920.0000   -0.60846
65960.0000   -0.53426
66000.0000   -0.45867
66040.0000   -0.41936
66080.0000   -0.59735
66120.0000   -0.38098
66160.0000   -0.69097
66200.0000   -0.74859
66240.0000   -0.67708
66280.0000   -0.69491
66320.0000   -0.35111
66360.0000   -0.81875
66400.0000   -0.55732
66440.0000   -0.78691
66480.0000   -0.60883
66520.0000   -0.53208
66560.0000   -0.31975
66600.0000   -0.53062
66640.0000   -0.33331
66680.0000   -0.57947
66720.0000   -0.44119
66760.0000   -0.62827
66800.0000   -0.74570
66840.0000   -0.24624
66880.0000   -0.58163
66920.0000   -0.34835
66960.0000   -0.67670
67000.0000   -0.65573
67040.0000   -0.54085
67080.0000   -1.02594
67120.0000   -0.54118
67160.0000   -0.57607
67200.0000   -0.58292
67240.0000   -0.71602
67280.0000   -0.41140
67320.0000   -0.39792
67360.0000   -0.47675
67400.0000   -0.38765
67440.0000   -0.45530
67480.0000   -0.29185
67520.0000   -0.48715
67560.0000   -0.52542
67600.0000   -0.04415
67640.0000   -0.14156
67680.0000   -0.59015
67720.0000   -0.31035
67760.0000   -0.25419
67800.0000   -0.16878
67840.0000   -0.20203
67880.0000   -0.51064
67920.0000   -0.52629
67960.0000   -0.62609
68000.0000   -0.35564
68040.0000   -0.28724
68080.0000   -0.02380
68120.0000   -0.29547
68160.0000   -0.40369
68200.0000   -0.39658
68240.0000   -0.15688
68280.0000   -0.26705
68320.0000   -0.39922
68360.0000   -0.15282
68400.0000   -0.56455
68440.0000   -0.65549
68480.0000   -0.58084
68520.0000   -0.61207
68560.0000   -0.47212
68600.0000   -0.33056
68640.0000   -0.63237
68680.0000   -0.29616
68720.0000   -0.53174
68760.0000   -0.53118
68800.0000   -0.53692
68840.0000   -0.40633
68880.0000   -0.59706
68920.0000   -0.46326
68960.0000   -0.41447
69000.0000   -0.20656
69040.0000   -0.52382
69080.0000   -0.48986
69120.0000   -0.39797
69160.0000   -0.41489
69200.0000   -0.24281
69240.0000   -0.40535
69280.0000   -0.43731
69320.0000   -0.62936
69360.0000   -0.54578
69400.0000   -0.31151
69440.0000   -0.21134
69480.0000   -0.30098
69520.0000    0.06396
69560.0000    0.03605
69600.0000   -0.05362
69640.0000   -0.14976
69680.0000   -0.48975
69720.0000   -0.45752
69760.0000   -0.50899
69800.0000   -0.55689
69840.0000   -0.29273
69880.0000   -0.13527
69920.0000   -0.22560
69960.0000   -0.42627
70000.0000   -0.48196
70040.0000   -0.94771
70080.0000   -0.88179
70120.0000   -0.97480
70160.0000   -0.74255
70200.0000   -0.60830
70240.0000   -0.36973
70280.0000   -0.31897
70320.0000   -0.37756
70360.0000   -0.57761
70400.0000   -0.51737
70440.0000   -0.38225
70480.0000   -0.62455
70520.0000   -0.38520
70560.0000   -0.45443
70600.0000   -0.42602
70640.0000   -0.37313
70680.0000   -0.59076
70720.0000   -0.46892
70760.0000   -0.51407
70800.0000   -0.60891
70840.0000   -0.48597
70880.0000   -0.42197
70920.0000   -0.55209
70960.0000   -0.39473
71000.0000   -0.66440
71040.0000   -0.55353
71080.0000   -0.60742
71120.0000   -0.48220
71160.0000   -0.28722
71200.0000   -0.61723
71240.0000   -0.50692
71280.0000   -0.28979
71320.0000   -0.27839
71360.0000   -0.22338
71400.0000   -0.59205
71440.0000   -0.29364
71480.0000   -0.44327
71520.0000   -0.39398
71560.0000   -0.75408
71600.0000   -0.42380
71640.0000   -0.54432
71680.0000   -0.50920
71720.0000   -0.70257
71760.0000   -0.13218
71800.0000    0.05005
71840.0000   -0.15293
71880.0000   -0.13577
71920.0000   -0.44494
71960.0000   -0.39848
72000.0000   -0.32771
72040.0000   -0.04617
72080.0000   -0.39640
72120.0000   -0.42210
72160.0000   -0.36320
72200.0000   -0.09739
72240.0000   -0.23400
72280.0000   -0.25648
72320.0000   -0.24669
72360.0000   -0.50176
72400.0000   -0.50119
72440.0000    0.06902
72480.0000   -0.00335
72520.0000    0.03718
72560.0000   -0.42704
72600.0000    0.05360
72640.0000   -0.17547
72680.0000   -0.37609
72720.0000   -0.25065
72760.0000   -0.20132
72800.0000   -0.15185
72840.0000   -0.31263
72880.0000   -0.52439
72920.0000   -0.32738
72960.0000   -0.63281
73000.0000   -0.40106
73040.0000    0.27623
73080.0000    0.33671
73120.0000    0.11873
73160.0000    0.29436
73200.0000    0.12892
73240.0000    0.33582
73280.0000    0.41819
73320.0000    0.28814
73360.0000    0.38660
73400.0000    0.57424
73440.0000    0.38339
73480.0000    0.21452
73520.0000    0.36644
73560.0000    0.48849
73600.0000    0.43687
73640.0000    0.36770
73680.0000    0.50907
73720.0000    0.30983
73760.0000    0.25617
73800.0000    0.41853
73840.0000    0.36216
73880.0000    0.16103
73920.0000    0.44743
73960.0000    0.52798
74000.0000    0.24358
74040.0000    0.29109
74080.0000    0.28533
74120.0000    0.43810
74160.0000    0.51825
74200.0000    0.27629
74240.0000    0.49269
74280.0000    0.42901
74320.0000    0.28613
74360.0000    0.27956
74400.0000    0.46062
74440.0000    0.28784
74480.0000    0.34486
74520.0000    0.55849
74560.0000    0.40519
74600.0000    0.24546
74640.0000    0.53673
74680.0000    0.29188
74720.0000    0.35589
74760.0000    0.41046
74800.0000    0.46574
74840.0000    0.20980
74880.0000    0.20859
74920.0000    0.49146
74960.0000    0.46053
75000.0000    0.40430
75040.0000    0.16068
75080.0000    0.62385
75120.0000    0.30414
75160.0000    0.54444
75200.0000    0.43310
75240.0000    0.44265
75280.0000    0.25690
75320.0000    0.57222
75360.0000    0.32636
75400.0000    0.44525
75440.0000    0.52190
75480.0000    0.40297
75520.0000    0.47110
75560.0000    0.27299
75600.0000    0.40192
75640.0000    0.37295
75680.0000    0.33224
75720.0000    0.41304
75760.0000    0.16336
75800.0000    0.37660
75840.0000    0.17221
75880.0000    0.22337
75920.0000    0.29950
75960.0000    0.37633
76000.0000    0.37023
76040.0000    0.37926
76080.0000    0.44342
76120.0000    0.50480
76160.0000    0.44993
76200.0000    0.25058
76240.0000    0.34267
76280.0000    0.21490
76320.0000    0.48141
76360.0000    0.47219
76400.0000    0.49125
76440.0000    0.49155
76480.0000    0.31985
76520.0000    0.28357
76560.0000    0.41863
76600.0000    0.24272
76640.0000    0.32940
76680.0000    0.11316
76720.0000    0.30841
76760.0000    0.36875
76800.0000    0.44520
76840.0000    0.31061
76880.0000    0.31774
76920.0000    0.16612
76960.0000    0.30688
77000.0000    0.40949
77040.0000    0.34818
77080.0000    0.24668
77120.0000    0.14927
77160.0000    0.16474
77200.0000    0.32914
77240.0000    0.42003
77280.0000    0.51193
77320.0000    0.62201
77360.0000    0.28782
77400.0000    0.58784
77440.0000    0.30140
77480.0000    0.44675
77520.0000    0.44244
77560.0000    0.40826
77600.0000    0.11379
77640.0000    0.20617
77680.0000    0.34298
77720.0000    0.35641
77760.0000    0.45604
77800.0000    0.40685
77840.0000    0.55123
77880.0000    0.19631
77920.0000    0.35329
77960.0000    0.44048
78000.0000    0.47281
78040.0000    0.57124
78080.0000    0.70937
78120.0000    0.52618
78160.0000    0.44891
78200.0000    0.29093
78240.0000    0.49468
78280.0000    0.44859
78320.0000    0.23379
78360.0000    0.49738
78400.0000    0.55827
78440.0000    0.30108
78480.0000    0.43882
78520.0000    0.46025
78560.0000   -0.13929
78600.0000   -0.26127
78640.0000   -0.01420
78680.0000   -0.16318
78720.0000   -0.06921
78760.0000   -0.21454
78800.0000   -0.53800
78840.0000   -0.14220
78880.0000   -0.76154
78920.0000   -0.20919
78960.0000   -0.48963
79000.0000   -0.09798
79040.0000   -0.33290
79080.0000   -0.09954
79120.0000   -0.15394
79160.0000    0.02906
79200.0000    0.03103
79240.0000   -0.18056
79280.0000    0.01513
79320.0000   -0.68982
79360.0000   -0.12642
79400.0000   -0.24403
79440.0000   -0.01004
79480.0000   -0.52717
79520.0000   -0.62627
79560.0000   -0.62506
79600.0000   -0.24032
79640.0000   -0.29709
79680.0000   -0.33692
79720.0000   -0.38987
79760.0000   -0.20628
79800.0000   -0.28151
79840.0000   -0.35696
79880.0000   -0.14102
79920.0000   -0.36340
79960.0000   -0.30925
80000.0000   -0.32486
80040.0000   -0.41047
80080.0000   -0.25783
80120.0000   -0.58036
80160.0000   -0.51088
80200.0000   -0.37140
80240.0000   -0.38845
80280.0000   -0.42514
80320.0000   -0.45712
80360.0000   -0.54667
80400.0000   -0.63635
80440.0000   -0.05391
80480.0000   -0.22724
80520.0000   -0.05397
80560.0000   -0.43680
80600.0000   -0.34525
80640.0000   -0.71850
80680.0000   -0.66145
80720.0000   -0.53239
80760.0000   -0.50053
80800.0000   -0.36122
80840.0000   -0.36388
80880.0000   -0.05267
80920.0000   -0.13475
80960.0000   -0.35919
81000.0000   -0.49445
81040.0000   -0.70966
81080.0000   -0.45107
81120.0000   -0.59683
81160.0000   -0.59949
81200.0000   -0.46325
81240.0000   -0.51088
81280.0000   -0.45312
81320.0000   -0.60618
81360.0000   -0.25735
81400.0000   -0.24983
81440.0000   -0.16599
81480.0000   -0.34994
81520.0000   -0.28768
81560.0000   -0.30738
81600.0000   -0.23936
81640.0000   -0.18645
81680.0000    0.09998
81720.0000    0.00866
81760.0000    0.01957
81800.0000   -0.25008
81840.0000    0.26645
81880.0000   -0.03588
81920.0000   -0.12123
81960.0000   -0.13493
82000.0000   -0.08186
82040.0000   -0.49038
82080.0000   -0.43230
82120.0000   -0.06892
82160.0000   -0.20830
82200.0000   -0.51684
82240.0000   -0.23681
82280.0000   -0.08241
82320.0000   -0.41863
82360.0000   -0.38063
82400.0000   -0.44026
82440.0000   -0.12742
82480.0000   -0.20250
82520.0000   -0.23403
82560.0000   -0.47486
82600.0000   -0.41111
82640.0000   -0.17276
82680.0000   -0.38871
82720.0000   -0.57009
82760.0000   -0.71761
82800.0000   -0.73711
82840.0000   -0.57694
82880.0000   -0.52421
82920.0000   -0.57786
82960.0000   -0.59081
83000.0000   -0.64454
83040.0000   -0.54095
83080.0000   -0.62986
83120.0000   -0.28828
83160.0000   -0.16285
83200.0000   -0.41646
83240.0000   -0.23713
83280.0000   -0.37794
83320.0000   -0.24722
83360.0000   -0.41130
83400.0000   -0.02054
83440.0000   -0.41602
83480.0000   -0.51714
83520.0000   -0.14796
83560.0000   -0.45008
83600.0000   -0.37864
83640.0000   -0.19885
83680.0000   -0.02575
83720.0000   -0.08246
83760.0000   -0.01365
83800.0000    0.01381
83840.0000   -0.06965
83880.0000   -0.39423
83920.0000   -0.14314
83960.0000   -0.26399
84000.0000   -0.13289
84040.0000    0.29044
84080.0000    0.18084
84120.0000   -0.10595
84160.0000    0.02583
84200.0000   -0.16966
84240.0000   -0.28881
84280.0000   -0.21417
84320.0000   -0.22711
84360.0000   -0.39305
84400.0000   -0.29135
84440.0000   -0.42083
84480.0000   -0.55858
84520.0000   -0.33202
84560.0000   -0.56970
84600.0000   -0.57529
84640.0000   -0.43115
84680.0000   -0.36285
84720.0000   -0.31722
84760.0000   -0.24105
84800.0000   -0.50386
84840.0000   -0.44687
84880.0000   -0.25165
84920.0000   -0.54699
84960.0000   -0.36096
85000.0000   -0.48497
85040.0000   -0.48071
85080.0000   -0.37525
85120.0000   -0.55999
85160.0000   -0.49488
85200.0000   -0.68264
85240.0000   -0.26931
85280.0000   -0.40606
85320.0000   -0.26942
85360.0000   -0.31325
85400.0000   -0.19783
85440.0000   -0.03844
85480.0000   -0.03488
85520.0000   -0.44983
85560.0000   -0.02810
85600.0000   -0.13633
85640.0000   -0.29562
85680.0000   -0.23957
85720.0000   -0.02933
85760.0000   -0.20775
85800.0000   -0.03308
85840.0000   -0.22739
85880.0000    0.08925
85920.0000    0.10228
85960.0000    0.00704
86000.0000    0.16164
86040.0000    0.20143
86080.0000   -0.29197
86120.0000   -0.47282
86160.0000    0.01999
86200.0000   -0.34450
86240.0000   -0.31600
86280.0000   -0.27237
86320.0000   -0.72493
86360.0000   -0.19507
86400.0000   -0.15889
86440.0000   -0.08372
86480.0000   -0.27551
86520.0000   -0.10838
86560.0000   -0.21663
86600.0000   -0.20832
86640.0000   -0.08363
86680.0000   -0.16184
86720.0000   -0.12270
86760.0000   -0.12258
86800.0000   -0.02461
86840.0000   -0.04148
86880.0000   -0.32790
86920.0000   -0.04041
86960.0000    0.03969
87000.0000   -0.40528
87040.0000   -0.27816
87080.0000   -0.31457
87120.0000   -0.24799
87160.0000   -0.40417
87200.0000   -0.60342
87240.0000   -0.45411
87280.0000   -0.38507
87320.0000   -0.35149
87360.0000   -0.24989
87400.0000   -0.17294
87440.0000   -0.24506
87480.0000   -0.01871
87520.0000   -0.22903
87560.0000    0.10204
87600.0000   -0.17348
87640.0000   -0.10699
87680.0000   -0.17404
87720.0000    0.05360
87760.0000   -0.05106
87800.0000   -0.14110
87840.0000   -0.19104
87880.0000   -0.11845
87920.0000   -0.07738
87960.0000   -0.42117
88000.0000   -0.20222
88040.0000    0.08116
88080.0000   -0.22273
88120.0000   -0.07897
88160.0000   -0.44150
88200.0000   -0.24795
88240.0000   -0.16735
88280.0000    0.07880
88320.0000   -0.13711
88360.0000   -0.18049
88400.0000   -0.19664
88440.0000   -0.40043
88480.0000   -0.14263
88520.0000   -0.27773
88560.0000   -0.25582
88600.0000   -0.04082
88640.0000   -0.38969
88680.0000   -0.10678
88720.0000   -0.21186
88760.0000   -0.26887
88800.0000   -0.48073
88840.0000   -0.02308
88880.0000   -0.21909
88920.0000   -0.37109
88960.0000   -0.31629
89000.0000   -0.27786
89040.0000   -0.35586
89080.0000    0.11888
89120.0000   -0.10676
89160.0000    0.01129
89200.0000    0.09651
89240.0000    0.03516
89280.0000    0.08856
89320.0000   -0.26168
89360.0000   -0.10156
89400.0000   -0.37653
89440.0000   -0.62747
89480.0000   -0.26778
89520.0000   -0.48512
89560.0000   -0.36533
89600.0000   -0.42449
89640.0000   -0.53992
89680.0000   -0.39294
89720.0000   -0.37237
89760.0000   -0.40170
89800.0000   -0.20723
89840.0000   -0.31712
89880.0000   -0.35862
89920.0000   -0.29513
89960.0000   -0.45392
90000.0000   -0.45940
90040.0000   -0.62694
90080.0000   -0.21223
90120.0000   -0.34618
90160.0000   -0.35145
90200.0000   -0.08477
90240.0000    0.05266
90280.0000    0.02411
90320.0000   -0.05628
90360.0000   -0.25089
90400.0000    0.03848
90440.0000   -0.07123
90480.0000   -0.37127
90520.0000   -0.00228
90560.0000    0.25355
90600.0000    0.05686
90640.0000    0.21139
90680.0000    0.07512
90720.0000   -0.17302
90760.0000   -0.17003
90800.0000   -0.32122
90840.0000   -0.16318
90880.0000   -0.21364
90920.0000   -0.32284
90960.0000   -0.21157
91000.0000   -0.35201
91040.0000   -0.25261
91080.0000    0.00158
91120.0000    0.05623
91160.0000   -0.18454
91200.0000   -0.36205
91240.0000   -0.27104
91280.0000   -0.24670
91320.0000   -0.20006
91360.0000   -0.01551
91400.0000   -0.10255
91440.0000   -0.30047
91480.0000   -0.21322
91520.0000   -0.33880
91560.0000   -0.17623
91600.0000   -0.27639
91640.0000   -0.26784
91680.0000   -0.06149
91720.0000   -0.16978
91760.0000    0.10174
91800.0000   -0.02267
91840.0000   -0.50333
91880.0000    0.07488
91920.0000    0.00662
91960.0000   -0.22573
92000.0000   -0.26626
92040.0000   -0.04224
92080.0000    0.12862
92120.0000   -0.09583
92160.0000   -0.34206
92200.0000   -0.26510
92240.0000   -0.43630
92280.0000   -0.37092
92320.0000   -0.18127
92360.0000    0.13604
92400.0000   -0.11475
92440.0000    0.03783
92480.0000   -0.08815
92520.0000    0.07420
92560.0000   -0.16839
92600.0000   -0.24968
92640.0000   -0.14833
92680.0000   -0.28643
92720.0000   -0.36373
92760.0000   -0.52642
92800.0000   -0.38316
92840.0000   -0.32288
92880.0000   -0.28145
92920.0000   -0.35388
92960.0000   -0.23782
93000.0000   -0.25079
93040.0000   -0.08726
93080.0000   -0.22648
93120.0000   -0.20949
93160.0000   -0.28412
93200.0000   -0.08867
93240.0000   -0.28159
93280.0000    0.08846
93320.0000    0.04723
93360.0000   -0.22511
93400.0000   -0.00080
93440.0000   -0.11817
93480.0000   -0.25364
93520.0000    0.07608
93560.0000    0.00874
93600.0000   -0.32624
93640.0000    0.02314
93680.0000    0.44638
93720.0000    0.37294
93760.0000    0.39432
93800.0000    0.26460
93840.0000    0.40671
93880.0000    0.36813
93920.0000   -0.01148
93960.0000    0.21514
94000.0000    0.39127
94040.0000    0.56947
94080.0000    0.43236
94120.0000    0.42188
94160.0000    0.27101
94200.0000    0.23428
94240.0000    0.35755
94280.0000    0.40698
94320.0000    0.23315
94360.0000    0.42443
94400.0000    0.43546
94440.0000    0.53481
94480.0000    0.51680
94520.0000    0.47095
94560.0000    0.43648
94600.0000    0.38247
94640.0000    0.29696
94680.0000    0.51320
94720.0000    0.30943
94760.0000    0.38731
94800.0000    0.66056
94840.0000    0.84840
94880.0000    0.62337
94920.0000    0.50567
94960.0000    0.52280
95000.0000    0.62970
95040.0000    0.23007
95080.0000    0.32202
95120.0000    0.08246
95160.0000    0.53984
95200.0000    0.62051
95240.0000    0.26837
95280.0000    0.64738
95320.0000    0.56090
95360.0000    0.27242
95400.0000    0.48816
95440.0000    0.34418
95480.0000    0.34251
95520.0000    0.33278
95560.0000    0.49439
95600.0000    0.43372
95640.0000    0.42411
95680.0000    0.32513
95720.0000    0.42244
95760.0000    0.30907
95800.0000    0.29149
95840.0000    0.19121
95880.0000    0.22078
95920.0000    0.24237
95960.0000    0.34940
96000.0000    0.35896
96040.0000    0.29886
96080.0000    0.51332
96120.0000    0.74191
96160.0000    0.58069
96200.0000    0.68458
96240.0000    0.54145
96280.0000    0.34995
96320.0000    0.45206
96360.0000    0.42833
96400.0000    0.70153
96440.0000    0.37562
96480.0000    0.30174
96520.0000    0.49043
96560.0000    0.59239
96600.0000    0.42953
96640.0000    0.56625
96680.0000    0.49639
96720.0000    0.56266
96760.0000    0.35757
96800.0000    0.55533
96840.0000    0.61134
96880.0000    0.40159
96920.0000    0.31855
96960.0000    0.46031
97000.0000    0.49645
97040.0000    0.46249
97080.0000    0.24366
97120.0000    0.29319
97160.0000    0.49990
97200.0000    0.42396
97240.0000    0.11462
97280.0000    0.24364
97320.0000    0.15285
97360.0000    0.39125
97400.0000    0.50101
97440.0000    0.62577
97480.0000    0.56779
97520.0000    0.41598
97560.0000    0.19712
97600.0000    0.28804
97640.0000    0.17881
97680.0000    0.38220
97720.0000    0.18959
97760.0000    0.39592
97800.0000    0.16657
97840.0000    0.40877
97880.0000    0.41475
97920.0000    0.50708
97960.0000    0.59557
98000.0000    0.29751
98040.0000    0.05801
98080.0000    0.29075
98120.0000    0.25664
98160.0000    0.19376
98200.0000    0.27764
98240.0000    0.23778
98280.0000    0.33059
98320.0000    0.39285
98360.0000    0.41608
98400.0000    0.67627
98440.0000    0.45846
98480.0000    0.39875
98520.0000    0.23791
98560.0000    0.35227
98600.0000    0.18828
98640.0000    0.18339
98680.0000   -0.02818
98720.0000    0.39145
98760.0000    0.32334
98800.0000    0.03344
98840.0000   -0.15380
98880.0000   -0.19905
98920.0000   -0.08521
98960.0000    0.03248
99000.0000   -0.32084
99040.0000   -0.31477
99080.0000   -0.14172
99120.0000   -0.51471
99160.0000   -0.31868
99200.0000   -0.48155
99240.0000   -0.22996
99280.0000   -0.43263
99320.0000   -0.29427
99360.0000   -0.32827
99400.0000   -0.38522
99440.0000   -0.47201
99480.0000   -0.57472
99520.0000   -0.29638
99560.0000    0.06780
99600.0000   -0.16066
99640.0000   -0.14732
99680.0000   -0.67658
99720.0000   -0.40466
99760.0000   -0.20900
99800.0000   -0.22030
99840.0000   -0.13937
99880.0000   -0.31926
99920.0000   -0.13818
99960.0000   -0.21447
100000.0000    0.19725
100040.0000   -0.16158
100080.0000    0.31907
100120.0000   -0.39663
100160.0000    0.32056
100200.0000    0.29707
100240.0000   -0.08020
100280.0000    0.20605
100320.0000    0.17417
100360.0000    0.32774
100400.0000    0.19740
100440.0000    0.14490
100480.0000    0.11249
100520.0000    0.41296
100560.0000    0.14208
100600.0000    0.31615
100640.0000    0.00014
100680.0000    0.34287
100720.0000    0.55912
100760.0000    0.29784
100800.0000   -0.14183
100840.0000   -0.01012
100880.0000    0.09026
100920.0000    0.31294
100960.0000    0.27239
101000.0000    0.32531
101040.0000    0.37645
101080.0000    0.41497
101120.0000    0.34917
101160.0000    0.28587
101200.0000    0.66326
101240.0000    0.53656
101280.0000    0.47398
101320.0000    0.70116
101360.0000    0.60913
101400.0000    0.41144
101440.0000    0.45649
101480.0000    0.55455
101520.0000    0.52961
101560.0000    0.45073
101600.0000    0.57012
101640.0000    0.50865
101680.0000    0.63474
101720.0000    0.58917
101760.0000    0.58847
101800.0000    0.39958
101840.0000    0.69731
101880.0000    0.48472
101920.0000    0.68268
101960.0000    0.54704
102000.0000    0.48681
102040.0000    0.42077
102080.0000    0.51651
102120.0000    0.35336
102160.0000    0.26062
102200.0000    0.26322
102240.0000    0.44215
102280.0000    0.51774
102320.0000    0.52628
102360.0000    0.56436
102400.0000    0.34457
102440.0000    0.47038
102480.0000    0.33803
102520.0000    0.60634
102560.0000    0.38617
102600.0000    0.58209
102640.0000    0.27198
102680.0000    0.51042
102720.0000    0.39019
102760.0000    0.42720
102800.0000    0.44613
102840.0000    0.38024
102880.0000    0.68029
102920.0000    0.42408
102960.0000    0.43718
103000.0000    0.41031
103040.0000    0.48733
103080.0000    0.56840
103120.0000    0.53996
103160.0000    0.33015
103200.0000    0.46489
103240.0000    0.54855
103280.0000    0.72521
103320.0000    0.71425
103360.0000    0.54189
103400.0000    0.59562
103440.0000    0.66022
103480.0000    0.73738
103520.0000    0.64066
103560.0000    0.62218
103600.0000    0.45418
103640.0000    0.44477
103680.0000    0.69495
103720.0000    0.56104
103760.0000    0.58583
103800.0000    0.76214
103840.0000    0.73689
103880.0000    0.76993
103920.0000    0.45628
103960.0000    0.66716
104000.0000    0.70806
104040.0000    0.61692
104080.0000    0.53614
104120.0000    0.37510
104160.0000    0.49835
104200.0000    0.23886
104240.0000    0.31451
104280.0000    0.46052
104320.0000    0.45746
104360.0000    0.51213
104400.0000    0.45747
104440.0000    0.44293
104480.0000    0.37042
104520.0000    0.44092
104560.0000    0.39902
104600.0000    0.39481
104640.0000    0.29000
104680.0000    0.29568
104720.0000    0.38904
104760.0000    0.62011
104800.0000    0.65019
104840.0000    0.55296
104880.0000    0.47855
104920.0000    0.55667
104960.0000    0.61780
105000.0000    0.56223
105040.0000    0.64107
105080.0000    0.50969
105120.0000    0.44662
105160.0000    0.31393
105200.0000    0.54367
105240.0000    0.48725
105280.0000    0.37392
105320.0000    0.55831
105360.0000    0.26381
105400.0000    0.43484
105440.0000    0.32295
105480.0000    0.45865
105520.0000    0.53014
105560.0000    0.53514
105600.0000    0.76031
105640.0000    0.58977
105680.0000    0.53752
105720.0000    0.73867
105760.0000    0.48174
105800.0000    0.60412
105840.0000    0.50289
105880.0000    0.20906
105920.0000    0.36669
105960.0000    0.64524
106000.0000    0.57422
106040.0000    0.62718
106080.0000    0.66167
106120.0000    0.70899
106160.0000    0.45175
106200.0000    0.46039
106240.0000    0.44580
106280.0000    0.54604
106320.0000    0.63449
106360.0000    0.53669
106400.0000    0.47445
106440.0000    0.44647
106480.0000    0.41973
106520.0000    0.49196
106560.0000    0.58062
106600.0000    0.71476
106640.0000    0.52555
106680.0000    0.58391
106720.0000    0.48493
106760.0000    0.51114
106800.0000    0.44577
106840.0000    0.41728
106880.0000    0.51106
106920.0000    0.14958
106960.0000    0.45715
107000.0000    0.31167
107040.0000    0.40395
107080.0000    0.22335
107120.0000    0.32616
107160.0000    0.15256
107200.0000   -0.00927
107240.0000    0.44547
107280.0000    0.43452
107320.0000    0.27645
107360.0000    0.24412
107400.0000    0.45042
107440.0000    0.39407
107480.0000    0.59229
107520.0000    0.41274
107560.0000    0.49552
107600.0000    0.33955
107640.0000    0.23761
107680.0000    0.35213
107720.0000    0.35518
107760.0000    0.35632
107800.0000    0.54728
107840.0000    0.49687
107880.0000    0.52355
107920.0000    0.49916
107960.0000    0.37009
108000.0000    0.53626
108040.0000    0.25671
108080.0000    0.59512
108120.0000    0.34368
108160.0000    0.40650
108200.0000    0.16899
108240.0000    0.44434
108280.0000    0.36815
108320.0000    0.37618
108360.0000    0.51451
108400.0000    0.25692
108440.0000    0.28915
108480.0000    0.55208
108520.0000    0.49267
108560.0000    0.39390
108600.0000    0.64056
108640.0000    0.69796
108680.0000    0.51379
108720.0000    0.56453
108760.0000    0.61540
108800.0000    0.69038
108840.0000    0.64294
108880.0000    0.61533
108920.0000    0.23561
108960.0000    0.58165
109000.0000    0.20582
109040.0000    0.31652
109080.0000    0.32607
109120.0000    0.46148
109160.0000    0.65953
109200.0000    0.52546
109240.0000    0.28288
109280.0000    0.51490
109320.0000    0.50164
109360.0000    0.58659
109400.0000    0.37699
109440.0000    0.51895
109480.0000    0.43476
109520.0000    0.53462
109560.0000    0.42124
109600.0000    0.34576
109640.0000    0.42786
109680.0000    0.34308
109720.0000    0.47272
109760.0000    0.53307
109800.0000    0.60139
109840.0000    0.39876
109880.0000   -0.38037
109920.0000    0.28079
109960.0000    0.33028
110000.0000    0.37080
110040.0000    0.26174
110080.0000    0.56298
110120.0000    0.60780
110160.0000    0.49308
110200.0000    0.43665
110240.0000    0.49527
110280.0000    0.55536
110320.0000    0.45155
110360.0000    0.50954
110400.0000    0.66799
110440.0000    0.59528
110480.0000    0.55063
110520.0000    0.21077
110560.0000    0.11097
110600.0000    0.29512
110640.0000    0.31399
110680.0000    0.10360
110720.0000    0.10103
110760.0000    0.42793
110800.0000    0.35366
110840.0000    0.49089
110880.0000    0.21199
110920.0000    0.36287
110960.0000    0.41468
111000.0000    0.21920
111040.0000    0.22413
111080.0000    0.08648
111120.0000    0.50493
111160.0000    0.29290
111200.0000    0.10982
111240.0000   -0.01678
111280.0000    0.07911
111320.0000    0.32450
111360.0000    0.43386
111400.0000    0.23031
111440.0000    0.36817
111480.0000    0.66782
111520.0000    0.30796
111560.0000    0.60985
111600.0000    0.44854
111640.0000    0.57640
111680.0000    0.34846
111720.0000    0.17614
111760.0000   -0.04032
111800.0000    0.20953
111840.0000    0.26061
111880.0000    0.31073
111920.0000    0.17264
111960.0000    0.42656
112000.0000    0.28599
112040.0000    0.50006
112080.0000    0.32212
112120.0000    0.45856
112160.0000    0.48855
112200.0000    0.58489
112240.0000    0.54959
112280.0000    0.48362
112320.0000    0.30196
112360.0000    0.45565
112400.0000    0.40316
112440.0000    0.47683
112480.0000    0.47309
112520.0000    0.49517
112560.0000    0.37713
112600.0000    0.30263
112640.0000    0.24056
112680.0000    0.35997
112720.0000    0.54781
112760.0000    0.55457
112800.0000    0.63048
112840.0000    0.63393
112880.0000    0.58510
112920.0000    0.47065
112960.0000    0.41941
113000.0000    0.29848
113040.0000    0.43258
113080.0000    0.39451
113120.0000    0.43670
113160.0000    0.44748
113200.0000    0.73921
113240.0000    0.43654
113280.0000    0.54775
113320.0000    0.34744
113360.0000    0.35872
113400.0000    0.27337
113440.0000    0.13655
113480.0000    0.35659
113520.0000    0.53143
113560.0000    0.41113
113600.0000    0.41983
113640.0000    0.23716
113680.0000    0.43847
113720.0000    0.58479
113760.0000    0.33009
113800.0000    0.34548
113840.0000    0.36163
113880.0000    0.33729
113920.0000    0.26136
113960.0000    0.22173
114000.0000    0.36093
114040.0000    0.40570
114080.0000    0.30996
114120.0000    0.57694
114160.0000    0.19370
114200.0000    0.55291
114240.0000    0.38382
114280.0000    0.27504
114320.0000    0.09008
114360.0000    0.31572
114400.0000    0.48545
114440.0000    0.15082
114480.0000    0.49279
114520.0000    0.16976
114560.0000    0.32560
114600.0000    0.21883
114640.0000    0.25514
114680.0000    0.33053
114720.0000    0.39917
114760.0000    0.63310
114800.0000    0.31639
114840.0000    0.41189
114880.0000    0.60652
114920.0000    0.39199
114960.0000    0.48752
115000.0000    0.55097
115040.0000    0.28058
115080.0000    0.42349
115120.0000    0.34299
115160.0000    0.21863
115200.0000    0.12710
115240.0000    0.32755
115280.0000   -0.00341
115320.0000    0.12352
115360.0000    0.31730
115400.0000    0.17453
115440.0000    0.24345
115480.0000    0.15960
115520.0000    0.24301
115560.0000    0.29464
115600.0000    0.39333
115640.0000    0.42144
115680.0000    0.41095
115720.0000    0.21986
115760.0000    0.43579
115800.0000    0.39432
115840.0000    0.46804
115880.0000    0.60299
115920.0000    0.85341
115960.0000    0.65640
116000.0000    0.67099
116040.0000    0.80024
116080.0000    0.53334
116120.0000    0.65653
116160.0000    0.36712
116200.0000    0.18182
116240.0000    0.34037
116280.0000    0.23349
116320.0000    0.15041
116360.0000    0.28516
116400.0000    0.33012
116440.0000    0.27123
116480.0000    0.54438
116520.0000    0.52632
116560.0000    0.42866
116600.0000    0.65485
116640.0000    0.60967
116680.0000    0.37742
116720.0000    0.51875
116760.0000    0.65984
116800.0000    0.39898
116840.0000    0.52043
116880.0000    0.37302
116920.0000    0.49913
116960.0000    0.52843
117000.0000    0.55302
117040.0000    0.35318
117080.0000    0.37277
117120.0000    0.27774
117160.0000    0.27599
117200.0000    0.23315
117240.0000    0.11195
117280.0000    0.30416
117320.0000    0.05215
117360.0000    0.15991
117400.0000    0.26124
117440.0000    0.30106
117480.0000    0.33828
117520.0000    0.03018
117560.0000    0.45143
117600.0000    0.36906
117640.0000    0.42521
117680.0000    0.43399
117720.0000    0.21457
117760.0000    0.23726
117800.0000    0.27789
117840.0000    0.51152
117880.0000    0.22867
117920.0000    0.39647
117960.0000    0.62043
118000.0000    0.30511
118040.0000    0.40291
118080.0000    0.65555
118120.0000    0.59285
118160.0000    0.72161
118200.0000    0.73944
118240.0000    0.96644
118280.0000    0.73497
118320.0000    0.55652
118360.0000    0.60894
118400.0000    0.56158
118440.0000    0.55871
118480.0000    0.44466
118520.0000    0.62715
118560.0000    0.57404
118600.0000    0.17075
118640.0000    0.47916
118680.0000    0.37307
118720.0000    0.54101
118760.0000    0.35917
118800.0000    0.46560
118840.0000    0.24125
118880.0000    0.30130
118920.0000    0.33837
118960.0000    0.36903
119000.0000    0.31687
119040.0000    0.54396
119080.0000    0.21017
119120.0000    0.27639
119160.0000    0.28611
119200.0000    0.24502
119240.0000    0.13537
119280.0000    0.37071
119320.0000    0.19339
119360.0000    0.37592
119400.0000    0.41126
119440.0000    0.52981
119480.0000    0.55355
119520.0000    0.52089
119560.0000    0.47560
119600.0000    0.70704
119640.0000    0.61898
119680.0000    0.67572
119720.0000    0.52469
119760.0000    0.68414
119800.0000    0.54433
119840.0000    0.72126
119880.0000    0.74074
119920.0000    0.58655
119960.0000    0.55579
120000.0000    0.52139
120040.0000    0.30843
120080.0000    0.53097
120120.0000    0.39705
120160.0000    0.31362
120200.0000    0.58807
120240.0000    0.49538
120280.0000    0.49927
120320.0000    0.27980
120360.0000    0.29726
120400.0000    0.17715
120440.0000    0.60102
120480.0000    0.37620
120520.0000    0.49050
120560.0000    0.37784
120600.0000    0.41713
120640.0000    0.34021
120680.0000    0.23336
120720.0000    0.37414
120760.0000    0.34581
120800.0000    0.39862
120840.0000    0.45380
120880.0000    0.20881
120920.0000    0.36203
120960.0000    0.39656
121000.0000    0.38525
121040.0000    0.31208
121080.0000    0.24526
121120.0000    0.18371
121160.0000    0.54766
121200.0000   -0.01513
121240.0000    0.21153
121280.0000    0.04770
121320.0000    0.32909
121360.0000    0.50146
121400.0000    0.11845
121440.0000    0.18172
121480.0000    0.30671
121520.0000    0.31724
121560.0000    0.28401
121600.0000    0.15772
121640.0000    0.21816
121680.0000    0.39926
121720.0000    0.26306
121760.0000    0.16354
121800.0000    0.29870
121840.0000    0.36058
121880.0000    0.37235
121920.0000    0.45203
121960.0000    0.57354
122000.0000    0.49507
122040.0000    0.57556
122080.0000    0.53761
122120.0000    0.55758
122160.0000    0.50648
122200.0000    0.56643
122240.0000    0.45214
122280.0000    0.38840
122320.0000    0.50324
122360.0000    0.51400
122400.0000    0.19314
122440.0000   -0.01164
122480.0000    0.44447
122520.0000    0.37839
122560.0000    0.46319
122600.0000    0.29429
122640.0000    0.33773
122680.0000    0.28414
122720.0000    0.33017
122760.0000    0.43028
122800.0000    0.32170
122840.0000    0.38107
122880.0000    0.38694
122920.0000    0.41037
122960.0000    0.44893
123000.0000    0.36543
123040.0000    0.36955
123080.0000    0.34276
123120.0000    0.23435
123160.0000    0.45327
123200.0000    0.37763
123240.0000    0.41895
123280.0000    0.31442
123320.0000    0.68481
123360.0000    0.36797
123400.0000    0.34918
123440.0000    0.22406
123480.0000    0.42927
123520.0000    0.21010
123560.0000    0.59091
123600.0000    0.32716
123640.0000    0.03092
123680.0000   -0.47066
123720.0000   -0.32290
123760.0000   -0.21100
123800.0000   -0.26689
123840.0000   -0.34356
123880.0000   -0.48034
123920.0000   -0.42836
123960.0000    0.01733
124000.0000   -0.15552
124040.0000   -0.53638
124080.0000   -0.21813
124120.0000   -0.02471
124160.0000    0.10879
124200.0000   -0.20068
124240.0000   -0.00654
124280.0000   -0.18632
124320.0000   -0.18674
124360.0000   -0.31519
124400.0000   -0.07742
124440.0000    0.00093
124480.0000   -0.24587
124520.0000   -0.09325
124560.0000   -0.41310
124600.0000   -0.25003
124640.0000    0.03888
124680.0000   -0.28213
124720.0000   -0.11867
124760.0000   -0.18550
124800.0000    0.14021
124840.0000   -0.06593
124880.0000   -0.21095
124920.0000   -0.27394
124960.0000   -0.25966
125000.0000   -0.18654
125040.0000   -0.29037
125080.0000   -0.55486
125120.0000   -0.39452
125160.0000   -0.44989
125200.0000   -0.17210
125240.0000   -0.00317
125280.0000   -0.22163
125320.0000   -0.29488
125360.0000   -0.08745
125400.0000   -0.30635
125440.0000   -0.53362
125480.0000   -0.30953
125520.0000   -0.29513
125560.0000   -0.30671
125600.0000   -0.32168
125640.0000   -0.41854
125680.0000   -0.61718
125720.0000   -0.44618
125760.0000   -0.49456
125800.0000   -0.26717
125840.0000   -0.35802
125880.0000   -0.53028
125920.0000   -0.27056
125960.0000   -0.09041
126000.0000   -0.30246
126040.0000   -0.29420
126080.0000   -0.28005
126120.0000   -0.08293
126160.0000   -0.53756
126200.0000   -0.12830
126240.0000    0.03691
126280.0000    0.27839
126320.0000    0.45085
126360.0000    0.41434
126400.0000    0.27564
126440.0000    0.21809
126480.0000    0.20385
126520.0000    0.44956
126560.0000    0.08753
126600.0000    0.21482
126640.0000    0.40680
126680.0000    0.28926
126720.0000    0.37991
126760.0000    0.66325
126800.0000    0.49727
126840.0000    0.44951
126880.0000    0.30950
126920.0000    0.31275
126960.0000    0.32618
127000.0000    0.41716
127040.0000    0.27862
127080.0000    0.41379
127120.0000    0.45429
127160.0000    0.27237
127200.0000    0.65019
127240.0000    0.56722
127280.0000    0.37441
127320.0000    0.47865
127360.0000    0.60583
127400.0000    0.41025
127440.0000    0.45837
127480.0000    0.36591
127520.0000    0.65896
127560.0000    0.42725
127600.0000    0.47922
127640.0000    0.38210
127680.0000    0.46066
127720.0000    0.23047
127760.0000    0.40669
127800.0000    0.63948
127840.0000    0.47644
127880.0000    0.24992
127920.0000    0.29118
127960.0000    0.34705
128000.0000    0.34848
128040.0000    0.01154
128080.0000    0.19985
128120.0000    0.48943
128160.0000    0.65215
128200.0000    0.30778
128240.0000    0.30827
128280.0000    0.37799
128320.0000    0.29463
128360.0000    0.37925
128400.0000    0.37109
128440.0000    0.18764
128480.0000    0.30094
128520.0000    0.31066
128560.0000    0.16967
128600.0000    0.21042
128640.0000    0.32677
128680.0000    0.44443
128720.0000    0.32328
128760.0000    0.36411
128800.0000    0.55455
128840.0000    0.57945
128880.0000    0.35304
128920.0000    0.09855
128960.0000    0.27877
129000.0000    0.28256
129040.0000    0.37572
129080.0000    0.32066
129120.0000    0.44688
129160.0000    0.18747
129200.0000    0.31422
129240.0000    0.36877
129280.0000    0.28989
129320.0000    0.29745
129360.0000    0.23772
129400.0000    0.07038
129440.0000    0.16958
129480.0000    0.38125
129520.0000    0.10608
129560.0000    0.50307
129600.0000    0.07821
129640.0000    0.50724
129680.0000    0.26946
129720.0000    0.23439
129760.0000    0.22211
129800.0000    0.39183
129840.0000    0.23428
129880.0000    0.33862
129920.0000    0.26060
129960.0000    0.41466
130000.0000    0.08855
130040.0000    0.47443
130080.0000    0.45968
130120.0000    0.45247
130160.0000    0.41665
130200.0000    0.67972
130240.0000    0.33205
130280.0000    0.49003
130320.0000    0.53515
130360.0000    0.32413
130400.0000    0.52015
130440.0000    0.72206
130480.0000    0.49992
130520.0000    0.47749
130560.0000    0.41128
130600.0000    0.37333
130640.0000    0.47062
130680.0000    0.70979
130720.0000    0.37733
130760.0000    0.37415
130800.0000    0.50500
130840.0000    0.47919
130880.0000    0.51727
130920.0000    0.36680
130960.0000    0.57004
131000.0000    0.51039
131040.0000    0.38689
131080.0000    0.30841
131120.0000    0.13250
131160.0000    0.35237
131200.0000    0.22350
131240.0000    0.33298
131280.0000    0.11853
131320.0000    0.45210
131360.0000    0.37318
131400.0000    0.24609
131440.0000    0.31362
131480.0000    0.35497
131520.0000    0.39246
131560.0000    0.19504
131600.0000    0.38473
131640.0000    0.29981
131680.0000    0.58538
131720.0000    0.30910
131760.0000    0.20460
131800.0000    0.31473
131840.0000    0.33612
131880.0000    0.33434
131920.0000    0.32707
131960.0000    0.21912
132000.0000   -0.11021
132040.0000    0.09602
132080.0000    0.13046
132120.0000   -0.09364
132160.0000   -0.14018
132200.0000    0.10287
132240.0000    0.03383
132280.0000   -0.28230
132320.0000    0.03089
132360.0000    0.33760
132400.0000   -0.06453
132440.0000   -0.30256
132480.0000    0.05203
132520.0000   -0.15398
132560.0000   -0.28807
132600.0000   -0.11299
132640.0000    0.00514
132680.0000   -0.03286
132720.0000   -0.13816
132760.0000   -0.02565
132800.0000    0.00775
132840.0000   -0.28346
132880.0000    0.02070
132920.0000   -0.12684
132960.0000    0.06800
133000.0000   -0.06745
133040.0000   -0.06919
133080.0000    0.02033
133120.0000    0.03002
133160.0000    0.07040
133200.0000    0.03829
133240.0000   -0.05886
133280.0000   -0.09294
133320.0000    0.10304
133360.0000   -0.00445
133400.0000    0.33212
133440.0000    0.10304
133480.0000    0.12987
133520.0000   -0.10507
133560.0000    0.03090
133600.0000    0.09628
133640.0000   -0.01538
133680.0000    0.13406
133720.0000    0.30441
133760.0000    0.21658
133800.0000    0.18852
133840.0000    0.37115
133880.0000    0.40516
133920.0000    0.45237
133960.0000    0.16452
134000.0000    0.37234
134040.0000    0.25053
134080.0000    0.27896
134120.0000    0.16055
134160.0000    0.12491
134200.0000    0.02874
134240.0000    0.06673
134280.0000    0.23956
134320.0000    0.07154
134360.0000    0.00832
134400.0000    0.01916
134440.0000   -0.24115
134480.0000    0.15052
134520.0000    0.24426
134560.0000    0.10011
134600.0000    0.25091
134640.0000    0.17452
134680.0000    0.31080
134720.0000    0.57227
134760.0000    0.20317
134800.0000    0.27342
134840.0000    0.22875
134880.0000    0.30778
134920.0000    0.17781
134960.0000    0.14722
135000.0000    0.35149
135040.0000    0.34762
135080.0000    0.35303
135120.0000    0.01222
135160.0000    0.19765
135200.0000    0.20585
135240.0000    0.25850
135280.0000    0.18259
135320.0000    0.27675
135360.0000    0.34592
135400.0000    0.39067
135440.0000    0.28995
135480.0000    0.15465
135520.0000    0.20790
135560.0000    0.30233
135600.0000    0.33228
135640.0000    0.38580
135680.0000    0.33120
135720.0000    0.29748
135760.0000    0.13360
135800.0000    0.12049
135840.0000    0.22692
135880.0000    0.28302
135920.0000    0.30301
135960.0000    0.28709
136000.0000    0.19175
136040.0000    0.04055
136080.0000   -0.01170
136120.0000    0.30564
136160.0000    0.06544
136200.0000    0.29712
136240.0000    0.43757
136280.0000    0.10472
136320.0000    0.24093
136360.0000    0.32986
136400.0000    0.26205
136440.0000    0.24093
136480.0000    0.36864
136520.0000    0.18800
136560.0000    0.17435
136600.0000    0.01522
136640.0000    0.33125
136680.0000    0.27592
136720.0000    0.06656
136760.0000    0.27265
136800.0000    0.18966
136840.0000    0.32184
136880.0000    0.10941
136920.0000    0.14732
136960.0000    0.38981
137000.0000    0.16068
137040.0000    0.19799
137080.0000    0.10608
137120.0000    0.25200
137160.0000    0.11944
137200.0000    0.24518
137240.0000    0.21779
137280.0000   -0.00483
137320.0000   -0.00504
137360.0000    0.01554
137400.0000   -0.01743
137440.0000   -0.12932
137480.0000   -0.32655
137520.0000   -0.24978
137560.0000   -0.03746
137600.0000   -0.29152
137640.0000   -0.39514
137680.0000   -0.42609
137720.0000   -0.36982
137760.0000   -0.17424
137800.0000   -0.07846
137840.0000    0.13800
137880.0000   -0.00049
137920.0000   -0.16591
137960.0000    0.36953
138000.0000    0.41860
138040.0000    0.19905
138080.0000    0.31722
138120.0000    0.17252
138160.0000    0.05805
138200.0000    0.27684
138240.0000    0.14811
138280.0000    0.21060
138320.0000    0.39946
138360.0000    0.17768
138400.0000    0.46579
138440.0000    0.36759
138480.0000    0.35362
138520.0000    0.51027
138560.0000    0.32622
138600.0000    0.49022
138640.0000   -0.05085
138680.0000    0.39446
138720.0000    0.33361
138760.0000    0.34725
138800.0000    0.36105
138840.0000    0.21884
138880.0000    0.53812
138920.0000    0.25169
138960.0000    0.60235
139000.0000    0.23269
139040.0000    0.17446
139080.0000    0.19423
139120.0000    0.32154
139160.0000    0.26519
139200.0000    0.35000
139240.0000    0.08796
139280.0000    0.38467
139320.0000    0.09919
139360.0000    0.45647
139400.0000    0.28348
139440.0000    0.44664
139480.0000    0.21516
139520.0000    0.29504
139560.0000    0.34640
139600.0000    0.34737
139640.0000    0.48214
139680.0000    0.12634
139720.0000    0.18450
139760.0000    0.19842
139800.0000    0.18221
139840.0000    0.14714
139880.0000    0.63831
139920.0000    0.40239
139960.0000    0.32945
140000.0000    0.27641
140040.0000    0.25573
140080.0000    0.38296
140120.0000    0.42708
140160.0000    0.35759
140200.0000    0.55584
140240.0000    0.47064
140280.0000    0.35508
140320.0000    0.41486
140360.0000    0.37802
140400.0000    0.26493
140440.0000    0.40106
140480.0000    0.54274
140520.0000    0.25109
140560.0000    0.19790
140600.0000    0.19308
140640.0000    0.35632
140680.0000    0.37334
140720.0000    0.31303
140760.0000    0.53395
140800.0000    0.45576
140840.0000    0.41195
140880.0000    0.41425
140920.0000    0.41890
140960.0000    0.54831
141000.0000    0.56029
141040.0000    0.47333
141080.0000    0.42984
141120.0000    0.37030
141160.0000    0.28251
141200.0000    0.50835
141240.0000    0.51569
141280.0000    0.28158
141320.0000    0.43228
141360.0000    0.53582
141400.0000    0.24955
141440.0000    0.37498
141480.0000   -0.07125
141520.0000    0.02439
141560.0000    0.13015
141600.0000    0.06163
141640.0000    0.07470
141680.0000   -0.00276
141720.0000    0.03209
141760.0000    0.18257
141800.0000    0.27480
141840.0000   -0.00605
141880.0000    0.11782
141920.0000    0.24447
141960.0000    0.28016
142000.0000    0.46928
142040.0000    0.53180
142080.0000    0.33237
142120.0000    0.56693
142160.0000    0.34861
142200.0000    0.14359
142240.0000    0.41934
142280.0000    0.39572
142320.0000    0.24019
142360.0000    0.24133
142400.0000    0.38561
142440.0000    0.15197
142480.0000    0.16906
142520.0000    0.37615
142560.0000    0.40219
142600.0000    0.33547
142640.0000    0.19510
142680.0000    0.35680
142720.0000    0.14853
142760.0000    0.06874
142800.0000    0.21513
142840.0000   -0.07502
142880.0000   -0.47457
142920.0000   -0.36847
142960.0000    0.03587
143000.0000    0.00112
143040.0000    0.13363
143080.0000    0.12559
143120.0000    0.16320
143160.0000   -0.19126
143200.0000    0.09515
143240.0000    0.13126
143280.0000    0.19337
143320.0000    0.30422
143360.0000    0.14564
143400.0000    0.32088
143440.0000    0.21591
143480.0000   -0.36837
143520.0000   -0.09741
143560.0000   -0.37189
143600.0000   -0.05987
143640.0000   -0.16159
143680.0000    0.04181
143720.0000   -0.08159
143760.0000   -0.30223
143800.0000   -0.52014
143840.0000   -0.20120
143880.0000   -0.51921
143920.0000    0.02999
143960.0000   -0.16171
144000.0000   -0.25571
144040.0000   -0.03694
144080.0000    0.10176
144120.0000   -0.47872
144160.0000   -0.17677
144200.0000   -0.04777
144240.0000   -0.07454
144280.0000    0.07475
144320.0000   -0.17310
144360.0000    0.19099
144400.0000   -0.17530
144440.0000   -0.08855
144480.0000   -0.18409
144520.0000   -0.03056
144560.0000   -0.24473
144600.0000   -0.06044
144640.0000    0.32868
144680.0000    0.43045
144720.0000    0.33549
144760.0000    0.39878
144800.0000    0.33478
144840.0000    0.19160
144880.0000    0.14100
144920.0000    0.00759
144960.0000    0.10088
145000.0000   -0.18015
145040.0000   -0.08436
145080.0000    0.03098
145120.0000   -0.01679
145160.0000    0.11841
145200.0000   -0.14503
145240.0000   -0.05341
145280.0000    0.27947
145320.0000    0.34554
145360.0000    0.31612
145400.0000    0.24305
145440.0000    0.06211
145480.0000   -0.04789
145520.0000    0.02593
145560.0000    0.04923
145600.0000    0.09352
145640.0000    0.06512
145680.0000   -0.03568
145720.0000    0.03430
145760.0000   -0.19657
145800.0000   -0.05804
145840.0000    0.14641
145880.0000    0.02197
145920.0000   -0.07759
145960.0000   -0.01138
146000.0000   -0.04124
146040.0000   -0.07054
146080.0000   -0.02186
146120.0000    0.03183
146160.0000   -0.14708
146200.0000    0.15872
146240.0000   -0.12801
146280.0000   -0.09517
146320.0000   -0.03407
146360.0000    0.03009
146400.0000   -0.01868
146440.0000    0.08587
146480.0000   -0.12409
146520.0000    0.36125
146560.0000    0.48715
146600.0000    0.49100
146640.0000    0.64434
146680.0000    0.44993
146720.0000    0.41474
146760.0000    0.41626
146800.0000    0.52413
146840.0000    0.15191
146880.0000    0.00832
146920.0000    0.37226
146960.0000    0.24875
147000.0000   -0.27147
147040.0000   -0.37325
147080.0000   -0.42791
147120.0000   -0.05107
147160.0000    0.45216
147200.0000    0.44816
147240.0000    0.35304
147280.0000    0.22674
147320.0000    0.06236
147360.0000    0.04117
147400.0000    0.18945
147440.0000    0.32587
147480.0000    0.31824
147520.0000   -0.05562
147560.0000    0.21554
147600.0000    0.28984
147640.0000    0.32630
147680.0000    0.15312
147720.0000    0.11326
147760.0000    0.29966
147800.0000    0.09599
147840.0000    0.03623
147880.0000    0.20308
147920.0000    0.15634
147960.0000    0.19715
148000.0000    0.39498
148040.0000    0.34998
148080.0000    0.20860
148120.0000    0.50381
148160.0000    0.00504
148200.0000    0.32979
148240.0000    0.30991
148280.0000    0.07684
148320.0000    0.37232
148360.0000    0.30438
148400.0000    0.38879
148440.0000    0.29208
148480.0000    0.26156
148520.0000    0.26583
148560.0000    0.30366
148600.0000    0.34358
148640.0000    0.18621
148680.0000    0.19226
148720.0000    0.23720
148760.0000    0.20683
148800.0000   -0.09382
148840.0000   -0.03132
148880.0000    0.38820
148920.0000    0.21303
148960.0000    0.22627
149000.0000    0.09472
149040.0000    0.32572
149080.0000    0.15330
149120.0000    0.12933
149160.0000    0.25267
149200.0000    0.48416
149240.0000    0.22538
149280.0000   -0.00518
149320.0000    0.18057
149360.0000   -0.00666
149400.0000    0.40719
149440.0000    0.31986
149480.0000    0.46212
149520.0000    0.15180
149560.0000    0.15719
149600.0000    0.42269
149640.0000    0.23963
149680.0000    0.21606
149720.0000    0.13595
149760.0000    0.15018
149800.0000    0.13254
149840.0000    0.41390
149880.0000    0.22823
149920.0000    0.33778
149960.0000    0.24353
150000.0000    0.28668
150040.0000    0.27419
150080.0000    0.15159
150120.0000    0.11589
150160.0000    0.29816
150200.0000    0.15500
150240.0000    0.14454
150280.0000    0.38463
150320.0000    0.25700
150360.0000    0.34169
150400.0000    0.32688
150440.0000    0.16098
150480.0000    0.26259
150520.0000    0.39111
150560.0000    0.17315
150600.0000    0.18512
150640.0000    0.36969
150680.0000    0.28704
150720.0000    0.30081
150760.0000    0.39169
150800.0000    0.25375
150840.0000    0.29477
150880.0000    0.30111
150920.0000    0.35516
150960.0000    0.20473
151000.0000    0.31601
151040.0000    0.21217
151080.0000    0.08942
151120.0000    0.21381
151160.0000    0.28584
151200.0000    0.17127
151240.0000    0.26199
151280.0000    0.30356
151320.0000    0.42566
151360.0000    0.33300
151400.0000    0.00399
151440.0000    0.38998
151480.0000    0.41820
151520.0000    0.19736
151560.0000    0.36868
151600.0000    0.13520
151640.0000   -0.03328
151680.0000    0.14276
151720.0000    0.29506
151760.0000    0.15590
151800.0000    0.15436
151840.0000    0.18629
151880.0000    0.45426
151920.0000    0.39242
151960.0000    0.36402
152000.0000    0.30469
152040.0000    0.21126
152080.0000    0.43347
152120.0000    0.58898
152160.0000    0.66571
152200.0000    0.47614
152240.0000    0.33443
152280.0000    0.51838
152320.0000    0.09801
152360.0000    0.33456
152400.0000    0.57189
152440.0000    0.28794
152480.0000    0.27269
152520.0000    0.28579
152560.0000    0.36355
152600.0000    0.59914
152640.0000    0.57942
152680.0000    0.36911
152720.0000    0.41445
152760.0000    0.42210
152800.0000    0.41603
152840.0000    0.46285
152880.0000    0.21655
152920.0000    0.42782
152960.0000    0.30417
153000.0000    0.25170
153040.0000    0.32142
153080.0000    0.40980
153120.0000    0.04152
153160.0000    0.13930
153200.0000    0.32817
153240.0000    0.29775
153280.0000    0.36587
153320.0000    0.28557
153360.0000    0.37236
153400.0000    0.42924
153440.0000    0.47955
153480.0000    0.45259
153520.0000    0.44588
153560.0000    0.32918
153600.0000    0.12982
153640.0000    0.14724
153680.0000    0.32005
153720.0000    0.61365
153760.0000    0.41093
153800.0000    0.63033
153840.0000    0.36904
153880.0000    0.18592
153920.0000    0.25356
153960.0000    0.45100
154000.0000    0.49457
154040.0000    0.36329
154080.0000    0.56173
154120.0000    0.37048
154160.0000    0.38290
154200.0000    0.40314
154240.0000    0.52330
154280.0000    0.56540
154320.0000    0.30905
154360.0000    0.37625
154400.0000    0.42991
154440.0000    0.50359
154480.0000    0.37436
154520.0000    0.49161
154560.0000    0.20950
154600.0000   -0.08557
154640.0000   -0.20966
154680.0000   -0.53943
154720.0000   -0.28805
154760.0000    0.00534
154800.0000    0.15906
154840.0000   -0.32681
154880.0000   -0.13683
154920.0000   -0.13864
154960.0000   -0.02147
155000.0000    0.24842
155040.0000   -0.10721
155080.0000   -0.50096
155120.0000   -0.34352
155160.0000    0.16083
155200.0000    0.05423
155240.0000   -0.28297
155280.0000    0.01301
155320.0000   -0.12576
155360.0000   -0.30719
155400.0000    0.26997
155440.0000    0.15382
155480.0000    0.19869
155520.0000   -0.20752
155560.0000   -0.08294
155600.0000   -0.10266
155640.0000   -0.27274
155680.0000   -0.42511
155720.0000   -0.50498
155760.0000   -0.28254
155800.0000   -0.38917
155840.0000   -0.34227
155880.0000   -0.35913
155920.0000   -0.52098
155960.0000   -0.21440
156000.0000   -0.12246
156040.0000   -0.34696
156080.0000   -0.26031
156120.0000    0.07425
156160.0000    0.07168
156200.0000   -0.23415
156240.0000   -0.31153
156280.0000   -0.09882
156320.0000   -0.52145
156360.0000    0.04513
156400.0000   -0.27740
156440.0000   -0.35650
156480.0000   -0.15521
156520.0000    0.48673
156560.0000    0.37177
156600.0000    0.43822
156640.0000    0.51290
156680.0000    0.48426
156720.0000    0.24332
156760.0000    0.13533
156800.0000    0.31978
156840.0000    0.29746
156880.0000    0.36554
156920.0000    0.31488
156960.0000    0.26913
157000.0000    0.12797
157040.0000    0.30889
157080.0000    0.22384
157120.0000    0.06608
157160.0000    0.24008
157200.0000    0.20859
157240.0000    0.25696
157280.0000    0.20103
157320.0000    0.29235
157360.0000    0.41270
157400.0000    0.41326
157440.0000    0.16046
157480.0000    0.21596
157520.0000    0.16912
157560.0000    0.40523
157600.0000    0.32015
157640.0000    0.65625
157680.0000    0.31612
157720.0000    0.39869
157760.0000    0.55096
157800.0000    0.34986
157840.0000    0.30751
157880.0000    0.43022
157920.0000    0.49334
157960.0000    0.49644
158000.0000    0.24828
158040.0000    0.41185
158080.0000    0.46466
158120.0000    0.22744
158160.0000    0.35469
158200.0000    0.29067
158240.0000    0.37147
158280.0000    0.36210
158320.0000    0.07400
158360.0000    0.49703
158400.0000    0.20027
158440.0000    0.28991
158480.0000    0.33610
158520.0000    0.39716
158560.0000    0.56673
158600.0000    0.39042
158640.0000    0.29281
158680.0000    0.46184
158720.0000    0.61568
158760.0000    0.54988
158800.0000    0.42538
158840.0000    0.55839
158880.0000    0.54347
158920.0000    0.66763
158960.0000    0.35117
159000.0000    0.25990
159040.0000    0.27841
159080.0000    0.26117
159120.0000    0.04500
159160.0000    0.27538
159200.0000    0.57855
159240.0000    0.44507
159280.0000    0.50148
159320.0000    0.24884
159360.0000    0.36398
159400.0000    0.20712
159440.0000    0.24586
159480.0000    0.41485
159520.0000    0.33825
159560.0000    0.36443
159600.0000    0.54522
159640.0000    0.58797
159680.0000    0.10746
159720.0000    0.61304
159760.0000    0.53725
159800.0000    0.84454
159840.0000    0.63170
159880.0000    0.43073
159920.0000    0.58325
159960.0000    0.53053
160000.0000    0.35543
160040.0000    0.39517
160080.0000    0.40048
160120.0000    0.48596
160160.0000    0.50446
160200.0000    0.59131
160240.0000    0.60617
160280.0000    0.35993
160320.0000    0.45955
160360.0000    0.58275
160400.0000    0.54418
160440.0000    0.43565
160480.0000    0.60864
160520.0000    0.64491
160560.0000    0.70523
160600.0000    0.48381
160640.0000    0.50574
160680.0000    0.50841
160720.0000    0.61593
160760.0000    0.34278
160800.0000    0.27165
160840.0000    0.46865
160880.0000    0.19624
160920.0000    0.22845
160960.0000    0.46571
161000.0000    0.61041
161040.0000    0.35599
161080.0000    0.35844
161120.0000    0.22274
161160.0000    0.50318
161200.0000    0.15808
161240.0000    0.48503
161280.0000    0.49428
161320.0000    0.40350
161360.0000    0.12032
161400.0000    0.13051
161440.0000    0.29071
161480.0000    0.08502
161520.0000    0.53864
161560.0000    0.43637
161600.0000    0.29834
161640.0000    0.24050
161680.0000    0.54073
161720.0000    0.53827
161760.0000    0.41296
161800.0000    0.19738
161840.0000    0.33687
161880.0000    0.38732
161920.0000    0.27404
161960.0000    0.26286
162000.0000    0.22194
162040.0000    0.39583
162080.0000    0.26468
162120.0000    0.46709
162160.0000    0.27042
162200.0000    0.29680
162240.0000    0.36300
162280.0000    0.38399
162320.0000    0.26744
162360.0000    0.41448
162400.0000    0.25580
162440.0000    0.40823
162480.0000    0.00502
162520.0000    0.20127
162560.0000    0.29687
162600.0000    0.45636
162640.0000    0.38758
162680.0000    0.46915
162720.0000    0.35345
162760.0000    0.24176
162800.0000    0.42413
162840.0000    0.55428
162880.0000    0.46652
162920.0000    0.46803
162960.0000    0.48191
163000.0000    0.26017
163040.0000    0.29680
163080.0000    0.15347
163120.0000    0.25048
163160.0000    0.42420
163200.0000    0.36653
163240.0000    0.39424
163280.0000    0.22578
163320.0000    0.45720
163360.0000    0.17424
163400.0000    0.37455
163440.0000    0.54143
163480.0000    0.23905
163520.0000   -0.31737
163560.0000   -0.38126
163600.0000   -0.21007
163640.0000   -0.10655
163680.0000   -0.32402
163720.0000   -0.31932
163760.0000   -0.55986
163800.0000   -0.53108
163840.0000   -0.29855
163880.0000   -0.05187
163920.0000   -0.25742
163960.0000   -0.14105
164000.0000   -0.35672
164040.0000   -0.36906
164080.0000   -0.38971
164120.0000   -0.58616
164160.0000   -0.14108
164200.0000   -0.36918
164240.0000   -0.30927
164280.0000   -0.74918
164320.0000   -0.43746
164360.0000   -0.46001
164400.0000   -0.14418
164440.0000   -0.50027
164480.0000   -0.46140
164520.0000    0.03043
164560.0000   -0.48129
164600.0000   -0.53113
164640.0000    0.01954
164680.0000   -0.20484
164720.0000   -0.39223
164760.0000   -0.07810
164800.0000   -0.42436
164840.0000   -0.25061
164880.0000   -0.17398
164920.0000   -0.34876
164960.0000   -0.05965
165000.0000   -0.33420
165040.0000   -0.14690
165080.0000   -0.04517
165120.0000   -0.24193
165160.0000   -0.23059
165200.0000   -0.19174
165240.0000   -0.20183
165280.0000   -0.09974
165320.0000   -0.24894
165360.0000   -0.22249
165400.0000   -0.12222
165440.0000    0.05152
165480.0000   -0.36073
165520.0000   -0.42650
165560.0000   -0.59203
165600.0000   -0.21209
165640.0000   -0.57606
165680.0000   -0.24773
165720.0000   -0.33915
165760.0000   -0.29221
165800.0000   -0.39777
165840.0000   -0.55781
165880.0000   -0.44662
165920.0000   -0.30450
165960.0000   -0.32251
166000.0000    0.15063
166040.0000    0.17517
166080.0000    0.15845
166120.0000   -0.16933
166160.0000   -0.13666
166200.0000   -0.60959
166240.0000   -0.67764
166280.0000   -0.27838
166320.0000   -0.42927
166360.0000   -0.56943
166400.0000   -0.57424
166440.0000   -0.13456
166480.0000   -0.43974
166520.0000   -0.17445
166560.0000   -0.07743
166600.0000    0.09897
166640.0000    0.34213
166680.0000    0.20585
166720.0000    0.45753
166760.0000    0.47366
166800.0000    0.33732
166840.0000    0.42113
166880.0000    0.29693
166920.0000    0.31496
166960.0000    0.40340
167000.0000    0.45829
167040.0000    0.09024
167080.0000    0.34222
167120.0000    0.31742
167160.0000    0.30921
167200.0000    0.08733
167240.0000    0.31153
167280.0000    0.40132
167320.0000    0.66201
167360.0000    0.21990
167400.0000    0.18429
167440.0000    0.44150
167480.0000    0.28875
167520.0000    0.21904
167560.0000    0.50700
167600.0000    0.41845
167640.0000    0.53437
167680.0000    0.52837
167720.0000    0.43248
167760.0000    0.52590
167800.0000    0.33396
167840.0000    0.31143
167880.0000    0.42765
167920.0000    0.25260
167960.0000    0.31243
168000.0000    0.48912
168040.0000    0.71805
168080.0000    0.32470
168120.0000    0.55178
168160.0000    0.46265
168200.0000    0.30813
168240.0000    0.35529
168280.0000    0.33275
168320.0000    0.53942
168360.0000    0.68250
168400.0000    0.43981
168440.0000    0.41615
168480.0000    0.42182
168520.0000    0.52174
168560.0000    0.30710
168600.0000    0.31091
168640.0000    0.42461
168680.0000    0.47622
168720.0000    0.32513
168760.0000    0.40573
168800.0000    0.55459
168840.0000    0.61732
168880.0000    0.36921
168920.0000    0.66196
168960.0000    0.17384
169000.0000    0.56346
169040.0000    0.48775
169080.0000    0.57098
169120.0000    0.46884
169160.0000    0.36015
169200.0000    0.31311
169240.0000    0.24197
169280.0000    0.26941
169320.0000    0.49521
169360.0000    0.35410
169400.0000    0.21706
169440.0000    0.46961
169480.0000    0.31863
169520.0000    0.20035
169560.0000    0.30046
169600.0000    0.36414
169640.0000    0.44452
169680.0000    0.37903
169720.0000    0.25050
169760.0000    0.39098
169800.0000    0.63145
169840.0000    0.14288
169880.0000    0.41175
169920.0000    0.21651
169960.0000    0.55325
170000.0000    0.30070
170040.0000    0.22198
170080.0000    0.45797
170120.0000    0.33150
170160.0000    0.35745
170200.0000    0.46364
170240.0000    0.25755
170280.0000    0.27316
170320.0000    0.29518
170360.0000    0.53894
170400.0000    0.29456
170440.0000    0.46042
170480.0000    0.13312
170520.0000    0.45070
170560.0000    0.19424
170600.0000   -0.40567
170640.0000   -0.28007
170680.0000   -0.27606
170720.0000   -0.45036
170760.0000   -0.66983
170800.0000   -0.75723
170840.0000   -0.49431
170880.0000   -0.41281
170920.0000   -0.38494
170960.0000   -0.53651
171000.0000   -0.47729
171040.0000   -0.82941
171080.0000   -0.70756
171120.0000   -0.55581
171160.0000   -0.61398
171200.0000   -0.59450
171240.0000   -0.35168
171280.0000   -0.30273
171320.0000   -0.21115
171360.0000   -0.63081
171400.0000   -0.30404
171440.0000   -0.38287
171480.0000    0.28465
171520.0000    0.24608
171560.0000    0.19722
171600.0000    0.00350
171640.0000   -0.23967
171680.0000   -0.00514
171720.0000   -0.31735
171760.0000   -0.29166
171800.0000   -0.34447
171840.0000   -0.09428
171880.0000   -0.26126
171920.0000   -0.10060
171960.0000   -0.38335
172000.0000   -0.80862
172040.0000   -0.77231
172080.0000   -0.23255
172120.0000   -0.45958
172160.0000    0.01031
172200.0000   -0.17944
172240.0000    0.08487
172280.0000   -0.02720
172320.0000   -0.10720
172360.0000    0.14658
172400.0000    0.14493
172440.0000   -0.06992
172480.0000    0.01786
172520.0000    0.04888
172560.0000   -0.09673
172600.0000   -0.41314
172640.0000   -0.34792
172680.0000   -0.08260
172720.0000   -0.20434
172760.0000   -0.09654
172800.0000   -0.15393
172840.0000    0.04133
172880.0000   -0.26880
172920.0000    0.08973
172960.0000   -0.21564
173000.0000   -0.22667
173040.0000   -0.03591
173080.0000    0.00529
173120.0000    0.20046
173160.0000    0.17087
173200.0000    0.03583
173240.0000    0.05531
173280.0000   -0.23637
173320.0000    0.20651
173360.0000    0.01852
173400.0000    0.10000
173440.0000    0.18266
173480.0000   -0.02476
173520.0000    0.11589
173560.0000   -0.23078
173600.0000   -0.48305
173640.0000   -0.07431
173680.0000   -0.00420
173720.0000    0.17148
173760.0000   -0.14934
173800.0000    0.08889
173840.0000    0.11056
173880.0000    0.17668
173920.0000   -0.44230
173960.0000    0.02592
174000.0000   -0.36096
174040.0000   -0.10446
174080.0000    0.11577
174120.0000   -0.06462
174160.0000   -0.16813
174200.0000   -0.00566
174240.0000   -0.08198
174280.0000   -0.02869
174320.0000   -0.26448
174360.0000    0.04032
174400.0000    0.27302
174440.0000    0.09309
174480.0000    0.24837
174520.0000    0.17250
174560.0000    0.35787
174600.0000    0.49200
174640.0000    0.53379
174680.0000    0.55051
174720.0000    0.55966
174760.0000    0.49388
174800.0000    0.35829
174840.0000    0.57020
174880.0000    0.39889
174920.0000    0.36387
174960.0000    0.58950
175000.0000    0.48544
175040.0000    0.54441
175080.0000    0.61837
175120.0000    0.57875
175160.0000    0.39181
175200.0000    0.60182
175240.0000    0.27228
175280.0000    0.21739
175320.0000    0.49442
175360.0000    0.26759
175400.0000    0.22056
175440.0000    0.28865
175480.0000    0.15590
175520.0000    0.24577
175560.0000    0.48397
175600.0000    0.28123
175640.0000    0.53623
175680.0000    0.71559
175720.0000    0.31965
175760.0000    0.46431
175800.0000    0.36916
175840.0000    0.26772
175880.0000    0.23435
175920.0000    0.44881
175960.0000    0.29283
176000.0000    0.28446
176040.0000    0.27812
176080.0000    0.43493
176120.0000    0.46015
176160.0000    0.23578
176200.0000    0.60536
176240.0000    0.36188
176280.0000    0.50659
176320.0000    0.30680
176360.0000    0.64283
176400.0000    0.56078
176440.0000    0.53422
176480.0000    0.29737
176520.0000    0.52035
176560.0000    0.53541
176600.0000    0.40706
176640.0000    0.28312
176680.0000    0.17951
176720.0000    0.50935
176760.0000    0.10368
176800.0000    0.16923
176840.0000    0.38312
176880.0000    0.15631
176920.0000    0.16308
176960.0000   -0.07329
177000.0000    0.08075
177040.0000    0.28463
177080.0000    0.30770
177120.0000    0.00025
177160.0000    0.01721
177200.0000    0.02653
177240.0000   -0.08172
177280.0000   -0.12557
177320.0000    0.03542
177360.0000   -0.12130
177400.0000    0.06561
177440.0000   -0.26495
177480.0000   -0.25293
177520.0000   -0.04684
177560.0000   -0.15526
177600.0000    0.17220
177640.0000    0.21007
177680.0000    0.06779
177720.0000    0.31490
177760.0000    0.44554
177800.0000    0.23567
177840.0000    0.19564
177880.0000    0.31545
177920.0000    0.35509
177960.0000    0.10676
178000.0000    0.30892
178040.0000    0.35937
178080.0000    0.44418
178120.0000    0.41635
178160.0000    0.11305
178200.0000    0.25106
178240.0000    0.38403
178280.0000    0.26676
178320.0000    0.29604
178360.0000    0.09611
178400.0000    0.29649
178440.0000    0.23992
178480.0000    0.19456
178520.0000    0.21129
178560.0000    0.30975
178600.0000    0.51791
178640.0000    0.27799
178680.0000    0.07083
178720.0000    0.49115
178760.0000    0.04911
178800.0000    0.31514
178840.0000    0.07060
178880.0000    0.31347
178920.0000    0.49593
178960.0000    0.27999
179000.0000    0.13233
179040.0000    0.12170
179080.0000    0.15483
179120.0000    0.23378
179160.0000    0.06411
179200.0000    0.15395
179240.0000    0.20673
179280.0000    0.34856
179320.0000    0.40152
179360.0000    0.20202
179400.0000    0.14726
179440.0000    0.35076
179480.0000    0.14026
179520.0000    0.22753
179560.0000    0.12822
179600.0000    0.27300
179640.0000   -0.30113
179680.0000    0.25908
179720.0000    0.41649
179760.0000    0.40110
179800.0000    0.57095
179840.0000    0.33993
179880.0000    0.09842
179920.0000    0.29253
179960.0000    0.38475
180000.0000    0.57527
180040.0000    0.45314
180080.0000    0.12694
180120.0000    0.20923
180160.0000    0.55855
180200.0000    0.25555
180240.0000    0.29846
180280.0000    0.09986
180320.0000    0.08947
180360.0000    0.12549
180400.0000    0.16505
180440.0000    0.25803
180480.0000    0.38729
180520.0000    0.34731
180560.0000    0.12818
180600.0000    0.22294
180640.0000    0.13350
180680.0000    0.31969
180720.0000    0.05544
180760.0000    0.19857
180800.0000    0.36736
180840.0000   -0.01675
180880.0000    0.14555
180920.0000   -0.12937
180960.0000   -0.15243
181000.0000   -0.04533
181040.0000   -0.03659
181080.0000    0.22166
181120.0000    0.14571
181160.0000   -0.26416
181200.0000   -0.28308
181240.0000    0.16746
181280.0000    0.16144
181320.0000    0.10760
181360.0000    0.21026
181400.0000    0.31511
181440.0000    0.25052
181480.0000    0.13279
181520.0000    0.12208
181560.0000    0.19784
181600.0000    0.32537
181640.0000    0.23329
181680.0000    0.32762
181720.0000    0.36336
181760.0000    0.00421
181800.0000    0.34158
181840.0000    0.06742
181880.0000    0.14615
181920.0000    0.05934
181960.0000    0.09125
182000.0000    0.15281
182040.0000    0.31652
182080.0000    0.14746
182120.0000    0.19470
182160.0000    0.24941
182200.0000    0.28356
182240.0000    0.16406
182280.0000    0.21840
182320.0000    0.21633
182360.0000    0.07901
182400.0000    0.12551
182440.0000    0.05126
182480.0000    0.25743
182520.0000    0.27113
182560.0000    0.29091
182600.0000    0.44173
182640.0000    0.31595
182680.0000    0.07501
182720.0000    0.30186
182760.0000    0.20312
182800.0000    0.10520
182840.0000    0.03035
182880.0000    0.37948
182920.0000    0.30482
182960.0000    0.20225
183000.0000    0.19956
183040.0000    0.45381
183080.0000    0.23267
183120.0000    0.40620
183160.0000    0.38018
183200.0000    0.27717
183240.0000    0.25031
183280.0000    0.19950
183320.0000    0.17243
183360.0000    0.17010
183400.0000    0.41120
183440.0000    0.21591
183480.0000    0.40691
183520.0000    0.38071
183560.0000    0.13960
183600.0000    0.53596
183640.0000    0.21902
183680.0000    0.31012
183720.0000    0.24246
183760.0000    0.04049
183800.0000    0.25316
183840.0000    0.39513
183880.0000    0.27949
183920.0000    0.19195
183960.0000    0.28782
184000.0000    0.27205
184040.0000    0.49972
184080.0000    0.26005
184120.0000    0.60093
184160.0000    0.52529
184200.0000    0.51736
184240.0000    0.49654
184280.0000    0.30908
184320.0000    0.35491
184360.0000    0.21855
184400.0000    0.38888
184440.0000    0.50284
184480.0000    0.55924
184520.0000    0.53001
184560.0000    0.26936
184600.0000    0.47663
184640.0000    0.56199
184680.0000    0.38286
184720.0000    0.41054
184760.0000    0.30719
184800.0000    0.22550
184840.0000    0.45705
184880.0000    0.39454
184920.0000    0.41364
184960.0000    0.19515
185000.0000    0.34298
185040.0000    0.30560
185080.0000    0.16428
185120.0000    0.34847
185160.0000    0.40421
185200.0000    0.47713
185240.0000    0.42436
185280.0000    0.20850
185320.0000    0.27265
185360.0000    0.33743
185400.0000    0.33147
185440.0000    0.35836
185480.0000    0.50352
185520.0000    0.40404
185560.0000    0.22793
185600.0000    0.28811
185640.0000    0.29789
185680.0000    0.31532
185720.0000    0.18399
185760.0000    0.19783
185800.0000    0.05534
185840.0000    0.32371
185880.0000    0.33111
185920.0000    0.34117
185960.0000    0.28211
186000.0000    0.14762
186040.0000    0.34248
186080.0000    0.31397
186120.0000   -0.05052
186160.0000   -0.16035
186200.0000    0.30170
186240.0000    0.22703
186280.0000    0.13166
186320.0000    0.29290
186360.0000    0.39118
186400.0000    0.32075
186440.0000    0.25034
186480.0000    0.26456
186520.0000    0.39551
186560.0000    0.40456
186600.0000    0.51847
186640.0000    0.41149
186680.0000    0.51995
186720.0000    0.45657
186760.0000    0.39349
186800.0000    0.30968
186840.0000    0.25951
186880.0000    0.40222
186920.0000    0.43836
186960.0000    0.28782
187000.0000    0.54427
187040.0000    0.60947
187080.0000    0.49942
187120.0000    0.62399
187160.0000    0.46777
187200.0000    0.20283
187240.0000    0.62354
187280.0000    0.60808
187320.0000    0.41847
187360.0000    0.34227
187400.0000    0.52743
187440.0000    0.57183
187480.0000    0.33038
187520.0000    0.54417
187560.0000    0.27722
187600.0000    0.60886
187640.0000    0.51769
187680.0000    0.39957
187720.0000    0.35884
187760.0000    0.57806
187800.0000    0.21137
187840.0000    0.23847
187880.0000    0.40266
187920.0000    0.22552
187960.0000    0.42708
188000.0000    0.48924
188040.0000    0.47440
188080.0000    0.27603
188120.0000    0.26449
188160.0000    0.21665
188200.0000    0.30033
188240.0000    0.24287
188280.0000    0.57259
188320.0000    0.24221
188360.0000   -0.02487
188400.0000    0.24423
188440.0000    0.36959
188480.0000    0.50024
188520.0000    0.49724
188560.0000    0.52226
188600.0000    0.64878
188640.0000    0.59800
188680.0000    0.21478
188720.0000    0.37975
188760.0000    0.32276
188800.0000    0.35355
188840.0000    0.45138
188880.0000    0.09304
188920.0000    0.33221
188960.0000    0.25762
189000.0000    0.46407
189040.0000    0.50156
189080.0000    0.38663
189120.0000    0.27276
189160.0000    0.46441
189200.0000    0.33530
189240.0000    0.58115
189280.0000    0.19033
189320.0000    0.42365
189360.0000    0.29678
189400.0000    0.23904
189440.0000    0.06389
189480.0000    0.16930
189520.0000    0.23734
189560.0000    0.21991
189600.0000    0.15380
189640.0000    0.29518
189680.0000    0.49025
189720.0000    0.34617
189760.0000    0.29980
189800.0000    0.28868
189840.0000    0.20926
189880.0000    0.38605
189920.0000    0.45981
189960.0000    0.31635
190000.0000    0.28679
190040.0000    0.04064
190080.0000   -0.04005
190120.0000    0.02216
190160.0000    0.06987
190200.0000    0.13833
190240.0000   -0.04181
190280.0000    0.08670
190320.0000    0.05680
190360.0000    0.01432
190400.0000   -0.07016
190440.0000    0.01873
190480.0000    0.14994
190520.0000   -0.02352
190560.0000   -0.34697
190600.0000   -0.49847
190640.0000   -0.15562
190680.0000   -0.11353
190720.0000   -0.51267
190760.0000   -0.51097
190800.0000   -0.36451
190840.0000    0.10856
190880.0000   -0.49437
190920.0000   -0.50244
190960.0000   -0.42016
191000.0000   -0.68428
191040.0000   -0.19400
191080.0000   -0.00303
191120.0000   -0.01626
191160.0000   -0.08909
191200.0000   -0.36155
191240.0000   -0.48464
191280.0000   -0.08006
191320.0000   -0.42004
191360.0000   -0.05487
191400.0000   -0.11193
191440.0000   -0.10957
191480.0000    0.19862
191520.0000    0.27055
191560.0000    0.24993
191600.0000    0.20762
191640.0000    0.00399
191680.0000   -0.16597
191720.0000   -0.02053
191760.0000   -0.43294
191800.0000   -0.17276
191840.0000   -0.19673
191880.0000   -0.10269
191920.0000    0.17114
191960.0000    0.08428
192000.0000    0.00772
192040.0000   -0.07308
192080.0000    0.06176
192120.0000   -0.11135
192160.0000   -0.19333
192200.0000   -0.21080
192240.0000   -0.03808
192280.0000   -0.16336
192320.0000    0.02005
192360.0000    0.08694
192400.0000    0.00056
192440.0000    0.16230
192480.0000   -0.12512
192520.0000    0.15162
192560.0000   -0.08292
192600.0000   -0.02418
192640.0000   -0.13914
192680.0000   -0.16518
192720.0000   -0.15051
192760.0000    0.20396
192800.0000   -0.09116
192840.0000   -0.58348
192880.0000   -0.05670
192920.0000   -0.28776
192960.0000   -0.51324
193000.0000   -0.63032
193040.0000   -0.61182
193080.0000   -0.52636
193120.0000   -0.36032
193160.0000    0.01147
193200.0000   -0.06155
193240.0000   -0.05845
193280.0000   -0.21631
193320.0000   -0.07804
193360.0000   -0.03365
193400.0000   -0.04788
193440.0000   -0.17565
193480.0000   -0.17901
193520.0000    0.06907
193560.0000    0.16076
193600.0000   -0.39391
193640.0000   -0.43734
193680.0000   -0.50859
193720.0000   -0.33398
193760.0000   -0.43335
193800.0000   -0.51245
193840.0000   -0.31900
193880.0000   -0.58437
193920.0000   -0.53255
193960.0000   -0.28310
194000.0000   -0.15106
194040.0000   -0.23403
194080.0000   -0.13157
194120.0000   -0.24464
194160.0000   -0.01776
194200.0000    0.03096
194240.0000   -0.32170
194280.0000   -0.22037
194320.0000   -0.22434
194360.0000   -0.33158
194400.0000   -0.16457
194440.0000   -0.37324
194480.0000   -0.18774
194520.0000   -0.46221
194560.0000   -0.00376
194600.0000   -0.14658
194640.0000    0.13911
194680.0000   -0.11710
194720.0000   -0.19218
194760.0000    0.05452
194800.0000   -0.25911
194840.0000   -0.07647
194880.0000    0.10663
194920.0000   -0.19512
194960.0000   -0.42812
195000.0000   -0.02940
195040.0000    0.40235
195080.0000    0.23246
195120.0000    0.15270
195160.0000    0.45681
195200.0000    0.27698
195240.0000    0.28126
195280.0000    0.26082
195320.0000    0.14854
195360.0000    0.21379
195400.0000    0.35270
195440.0000    0.18118
195480.0000    0.24396
195520.0000    0.24596
195560.0000    0.33983
195600.0000    0.25025
195640.0000    0.29439
195680.0000    0.20823
195720.0000    0.47125
195760.0000    0.33882
195800.0000    0.32042
195840.0000    0.45218
195880.0000    0.32011
195920.0000    0.29753
195960.0000    0.36678
196000.0000    0.44804
196040.0000    0.48842
196080.0000    0.19957
196120.0000    0.10206
196160.0000    0.40905
196200.0000    0.36837
196240.0000    0.30750
196280.0000    0.12941
196320.0000    0.47264
196360.0000    0.28242
196400.0000    0.51967
196440.0000   -0.03491
196480.0000    0.49377
196520.0000    0.18899
196560.0000    0.29951
196600.0000    0.19405
196640.0000    0.33814
196680.0000    0.06702
196720.0000    0.21253
196760.0000    0.26349
196800.0000    0.43199
196840.0000    0.30717
196880.0000    0.57208
196920.0000    0.17373
196960.0000    0.30169
197000.0000    0.18741
197040.0000    0.21443
197080.0000    0.32006
197120.0000    0.21290
197160.0000    0.36600
197200.0000    0.21786
197240.0000    0.42430
197280.0000    0.29777
197320.0000    0.29129
197360.0000    0.18912
197400.0000    0.28245
197440.0000    0.24200
197480.0000    0.22382
197520.0000    0.01084
197560.0000    0.10330
197600.0000    0.30311
197640.0000    0.27564
197680.0000    0.59332
197720.0000    0.24206
197760.0000    0.28127
197800.0000    0.21217
197840.0000    0.12599
197880.0000    0.31094
197920.0000    0.23366
197960.0000    0.34035
198000.0000    0.51126
198040.0000    0.23707
198080.0000    0.15465
198120.0000    0.04439
198160.0000    0.38542
198200.0000    0.42099
198240.0000    0.51771
198280.0000    0.40046
198320.0000    0.10746
198360.0000    0.07161
198400.0000    0.12827
198440.0000    0.22215
198480.0000    0.28683
198520.0000    0.30319
198560.0000    0.30587
198600.0000    0.34803
198640.0000    0.24364
198680.0000    0.30152
198720.0000    0.30323
198760.0000    0.37653
198800.0000    0.34999
198840.0000    0.34442
198880.0000    0.29561
198920.0000    0.42457
198960.0000    0.18978
199000.0000    0.35022
199040.0000    0.28313
199080.0000    0.32260
199120.0000    0.10821
199160.0000    0.10361
199200.0000    0.34986
199240.0000    0.42432
199280.0000    0.37461
199320.0000    0.20969
199360.0000    0.09791
199400.0000    0.29539
199440.0000    0.31519
199480.0000    0.41215
199520.0000    0.45711
199560.0000    0.32427
199600.0000    0.59335
199640.0000    0.18033
199680.0000    0.33846
199720.0000    0.26946
199760.0000    0.12207
199800.0000    0.21926
199840.0000    0.37834
199880.0000    0.48731
199920.0000    0.30731
199960.0000    0.28213
200000.0000    0.20917
200040.0000    0.23859
200080.0000    0.38152
200120.0000    0.53595
200160.0000    0.52751
200200.0000    0.46434
200240.0000    0.50574
200280.0000    0.46658
200320.0000    0.29359
200360.0000    0.33041
200400.0000    0.21865
200440.0000    0.36758
200480.0000    0.53332
200520.0000    0.65966
200560.0000    0.31969
200600.0000    0.29544
200640.0000    0.08391
200680.0000    0.11695
200720.0000    0.51593
200760.0000    0.25689
200800.0000    0.10742
200840.0000    0.40796
200880.0000    0.47672
200920.0000    0.15636
200960.0000    0.31339
201000.0000    0.27901
201040.0000    0.52453
201080.0000    0.52629
201120.0000    0.35587
201160.0000    0.42038
201200.0000    0.32882
201240.0000    0.40988
201280.0000    0.17899
201320.0000    0.30295
201360.0000    0.25583
201400.0000    0.46234
201440.0000    0.36640
201480.0000    0.38005
201520.0000    0.38435
201560.0000    0.30765
201600.0000    0.28053
201640.0000    0.39783
201680.0000    0.49147
201720.0000    0.11833
201760.0000    0.25508
201800.0000    0.02492
201840.0000   -0.03350
201880.0000   -0.13032
201920.0000    0.52348
201960.0000    0.16841
202000.0000    0.47906
202040.0000    0.22110
202080.0000    0.27155
202120.0000    0.07317
202160.0000    0.26997
202200.0000    0.50354
202240.0000    0.34391
202280.0000    0.24521
202320.0000    0.26029
202360.0000    0.28792
202400.0000    0.05061
202440.0000    0.25844
202480.0000    0.20366
202520.0000    0.36166
202560.0000    0.63035
202600.0000    0.34066
202640.0000    0.12293
202680.0000    0.58430
202720.0000    0.15488
202760.0000    0.36007
202800.0000    0.42654
202840.0000    0.54955
202880.0000    0.43692
202920.0000    0.21871
202960.0000    0.31123
203000.0000    0.43015
203040.0000    0.71031
203080.0000    0.42391
203120.0000    0.45606
203160.0000    0.30044
203200.0000    0.47221
203240.0000    0.43251
203280.0000    0.03202
203320.0000   -0.11991
203360.0000    0.40740
203400.0000    0.24114
203440.0000    0.27571
203480.0000    0.40464
203520.0000    0.30713
203560.0000    0.40848
203600.0000    0.46273
203640.0000    0.27757
203680.0000    0.40347
203720.0000    0.24335
203760.0000    0.40971
203800.0000    0.34250
203840.0000    0.49882
203880.0000    0.37372
203920.0000    0.22683
203960.0000    0.50202
204000.0000    0.24705
204040.0000    0.22672
204080.0000    0.24651
204120.0000    0.22351
204160.0000    0.16479
204200.0000   -0.00409
204240.0000    0.44068
204280.0000    0.41105
204320.0000    0.25448
204360.0000    0.23923
204400.0000    0.56544
204440.0000    0.37782
204480.0000    0.47816
204520.0000    0.51855
204560.0000    0.29084
204600.0000    0.32422
204640.0000    0.46053
204680.0000    0.36346
204720.0000    0.14283
204760.0000    0.27380
204800.0000    0.38036
204840.0000    0.56977
204880.0000    0.35074
204920.0000    0.49513
204960.0000    0.20111
205000.0000    0.23069
205040.0000    0.48451
205080.0000    0.45193
205120.0000    0.30603
205160.0000    0.56004
205200.0000    0.32282
205240.0000    0.32046
205280.0000    0.41270
205320.0000    0.07908
205360.0000    0.21414
205400.0000    0.16689
205440.0000    0.42632
205480.0000    0.21688
205520.0000   -0.07099
205560.0000    0.20335
205600.0000    0.44686
205640.0000    0.31786
205680.0000    0.27203
205720.0000    0.25693
205760.0000    0.26402
205800.0000    0.28672
205840.0000    0.27067
205880.0000    0.31024
205920.0000    0.37661
205960.0000    0.29383
206000.0000   -0.02939
206040.0000    0.07659
206080.0000    0.23661
206120.0000    0.10086
206160.0000    0.40719
206200.0000    0.25138
206240.0000    0.23139
206280.0000    0.22385
206320.0000    0.31028
206360.0000    0.23018
206400.0000    0.27128
206440.0000    0.11816
206480.0000    0.23951
206520.0000    0.23688
206560.0000    0.21418
206600.0000    0.31721
206640.0000    0.18228
206680.0000    0.05690
206720.0000    0.40930
206760.0000    0.35185
206800.0000    0.29730
206840.0000    0.32181
206880.0000    0.18526
206920.0000    0.40226
206960.0000    0.16745
207000.0000    0.34004
207040.0000   -0.06323
207080.0000   -0.02484
207120.0000    0.42097
207160.0000    0.33581
207200.0000    0.22166
207240.0000    0.25995
207280.0000    0.26950
207320.0000   -0.03123
207360.0000    0.37271
207400.0000    0.18797
207440.0000    0.08287
207480.0000    0.07755
207520.0000   -0.05953
207560.0000   -0.09358
207600.0000   -0.23292
207640.0000   -0.20721
207680.0000   -0.03722
207720.0000   -0.30876
207760.0000    0.06504
207800.0000    0.05278
207840.0000    0.14655
207880.0000   -0.11981
207920.0000   -0.06703
207960.0000    0.04767
208000.0000    0.36425
208040.0000    0.21880
208080.0000    0.02227
208120.0000    0.10787
208160.0000   -0.32164
208200.0000    0.09445
208240.0000    0.15497
208280.0000    0.06137
208320.0000   -0.11861
208360.0000   -0.26465
208400.0000    0.10184
208440.0000   -0.02038
208480.0000    0.00294
208520.0000    0.09785
208560.0000    0.12210
208600.0000    0.12149
208640.0000    0.08745
208680.0000    0.29640
208720.0000    0.60356
208760.0000    0.80199
208800.0000    0.55309
208840.0000    0.67785
208880.0000    0.61152
208920.0000    0.55682
208960.0000    0.71133
209000.0000    0.58268
209040.0000    0.76847
209080.0000    0.74776
209120.0000    0.75359
209160.0000    0.78723
209200.0000    0.80914
209240.0000    0.72249
209280.0000    0.46096
209320.0000    0.75287
209360.0000    0.64545
209400.0000    0.49759
209440.0000    0.66252
209480.0000    0.67683
209520.0000    0.60206
209560.0000    0.59174
209600.0000    0.62586
209640.0000    0.53293
209680.0000    0.72032
209720.0000    0.41588
209760.0000    0.45626
209800.0000    0.27894
209840.0000    0.40050
209880.0000    0.33607
209920.0000    0.28469
209960.0000    0.05095
210000.0000   -0.17318
210040.0000   -0.19655
210080.0000   -0.05138
210120.0000   -0.11335
210160.0000   -0.17987
210200.0000   -0.74583
210240.0000   -0.38708
210280.0000   -0.55321
210320.0000   -0.32040
210360.0000   -0.32081
210400.0000   -0.12862
210440.0000   -0.49767
210480.0000   -0.52877
210520.0000   -0.36076
210560.0000   -0.43765
210600.0000   -0.12131
210640.0000   -0.46256
210680.0000   -0.48473
210720.0000   -0.29810
210760.0000   -0.28699
210800.0000   -0.29584
210840.0000   -0.58784
210880.0000   -0.76368
210920.0000   -0.70864
210960.0000   -0.84113
211000.0000   -0.49735
211040.0000   -0.31283
211080.0000   -0.50882
211120.0000   -0.65635
211160.0000   -0.66862
211200.0000   -0.76713
211240.0000   -0.66983
211280.0000   -0.58460
211320.0000   -0.52134
211360.0000   -0.36730
211400.0000   -1.04862
211440.0000   -0.65684
211480.0000   -0.87027
211520.0000   -0.64809
211560.0000   -1.00175
211600.0000   -0.62930
211640.0000   -0.62784
211680.0000   -0.38034
211720.0000   -0.81713
211760.0000   -0.52633
211800.0000   -0.42238
211840.0000   -0.36501
211880.0000   -0.40612
211920.0000   -0.35410
211960.0000   -0.34374
212000.0000   -0.56976
212040.0000   -0.85145
212080.0000   -0.46895
212120.0000   -0.38566
212160.0000   -0.35417
212200.0000   -0.81474
212240.0000   -0.47483
212280.0000   -0.13967
212320.0000    0.11620
212360.0000    0.04822
212400.0000   -0.14840
212440.0000   -0.02479
212480.0000    0.05911
212520.0000    0.08231
212560.0000   -0.48132
212600.0000   -0.40265
212640.0000   -0.31069
212680.0000    0.06622
212720.0000   -0.30391
212760.0000   -0.28390
212800.0000    0.00105
212840.0000   -0.49699
212880.0000   -0.22125
212920.0000   -0.53380
212960.0000   -0.23856
213000.0000   -0.43468
213040.0000   -0.27395
213080.0000   -0.14673
213120.0000   -0.40016
213160.0000   -0.16186
213200.0000    0.23737
213240.0000   -0.36993
213280.0000   -0.24424
213320.0000   -0.22817
213360.0000   -0.09507
213400.0000   -0.04565
213440.0000   -0.18319
213480.0000   -0.14601
213520.0000    0.00255
213560.0000   -0.25359
213600.0000   -0.12379
213640.0000    0.08142
213680.0000    0.02897
213720.0000   -0.24504
213760.0000   -0.00298
213800.0000   -0.65519
213840.0000   -0.25929
213880.0000   -0.25358
213920.0000   -0.14971
213960.0000   -0.43564
214000.0000   -0.43333
214040.0000   -0.68207
214080.0000   -0.46328
214120.0000   -0.15373
214160.0000   -0.63974
214200.0000   -0.07916
214240.0000   -0.21052
214280.0000   -0.21901
214320.0000   -0.28064
214360.0000   -0.08023
214400.0000   -0.37302
214440.0000   -0.03800
214480.0000   -0.10654
214520.0000   -0.12410
214560.0000   -0.52654
214600.0000   -0.31768
214640.0000    0.10928
214680.0000   -0.21270
214720.0000   -0.01370
214760.0000   -0.03802
214800.0000    0.00112
214840.0000   -0.18857
214880.0000   -0.15610
214920.0000   -0.44458
214960.0000   -0.31748
215000.0000   -0.51799
215040.0000   -0.31589
215080.0000   -0.20801
215120.0000   -0.46631
215160.0000    0.22795
215200.0000    0.31203
215240.0000    0.31754
215280.0000    0.32550
215320.0000    0.23961
215360.0000    0.38922
215400.0000    0.43399
215440.0000    0.33879
215480.0000    0.41562
215520.0000    0.43871
215560.0000    0.32156
215600.0000    0.19070
215640.0000    0.23112
215680.0000    0.44814
215720.0000    0.59219
215760.0000    0.51595
215800.0000    0.11005
215840.0000    0.40458
215880.0000    0.37418
215920.0000    0.28643
215960.0000    0.35803
216000.0000    0.29553
216040.0000    0.35316
216080.0000    0.22687
216120.0000    0.31244
216160.0000    0.08242
216200.0000    0.33852
216240.0000    0.43109
216280.0000    0.32577
216320.0000    0.39254
216360.0000    0.42313
216400.0000    0.38455
216440.0000    0.58289
216480.0000    0.58725
216520.0000    0.48027
216560.0000    0.55400
216600.0000    0.68976
216640.0000    0.50450
216680.0000    0.38386
216720.0000    0.22145
216760.0000    0.17168
216800.0000    0.24821
216840.0000    0.30226
216880.0000   -0.03610
216920.0000    0.23681
216960.0000    0.40792
217000.0000    0.37110
217040.0000    0.34764
217080.0000    0.18360
217120.0000    0.37163
217160.0000    0.33952
217200.0000    0.54277
217240.0000    0.36364
217280.0000    0.34591
217320.0000    0.43157
217360.0000    0.30456
217400.0000    0.36520
217440.0000    0.28924
217480.0000    0.34522
217520.0000    0.07552
217560.0000    0.30542
217600.0000    0.22800
217640.0000    0.48313
217680.0000   -0.18753
217720.0000    0.33539
217760.0000    0.36885
217800.0000    0.45863
217840.0000    0.27938
217880.0000    0.17042
217920.0000    0.26578
217960.0000    0.41572
218000.0000    0.31939
218040.0000    0.41148
218080.0000    0.54020
218120.0000   -0.00256
218160.0000    0.32805
218200.0000    0.29226
218240.0000    0.36862
218280.0000    0.25600
218320.0000    0.21047
218360.0000    0.17258
218400.0000    0.19277
218440.0000    0.16480
218480.0000    0.43111
218520.0000    0.40349
218560.0000    0.20969
218600.0000    0.28227
218640.0000    0.36197
218680.0000    0.46211
218720.0000    0.30557
218760.0000    0.31962
218800.0000    0.38185
218840.0000    0.34754
218880.0000    0.31764
218920.0000    0.40273
218960.0000    0.32025
219000.0000    0.32164
219040.0000    0.11838
219080.0000    0.26191
219120.0000    0.43691
219160.0000    0.18908
219200.0000    0.30741
219240.0000    0.30280
219280.0000    0.31396
219320.0000    0.27093
219360.0000    0.15910
219400.0000    0.47476
219440.0000    0.41303
219480.0000    0.48187
219520.0000    0.30257
219560.0000    0.46028
219600.0000    0.25787
219640.0000    0.28847
219680.0000    0.21333
219720.0000    0.37061
219760.0000    0.42870
219800.0000    0.36685
219840.0000    0.24197
219880.0000    0.27331
219920.0000    0.33940
219960.0000    0.30859
220000.0000    0.25957
220040.0000    0.33090
220080.0000    0.30363
220120.0000    0.20232
220160.0000    0.28278
220200.0000    0.30750
220240.0000    0.30924
220280.0000    0.17286
220320.0000    0.24457
220360.0000    0.08223
220400.0000    0.28050
220440.0000    0.29841
220480.0000    0.25387
220520.0000    0.40001
220560.0000    0.41676
220600.0000    0.36321
220640.0000    0.27674
220680.0000    0.49287
220720.0000    0.25557
220760.0000    0.40640
220800.0000    0.11827
220840.0000    0.30906
220880.0000    0.49472
220920.0000    0.43341
220960.0000    0.17169
221000.0000    0.34265
221040.0000    0.31459
221080.0000    0.37953
221120.0000    0.37006
221160.0000    0.16541
221200.0000    0.26137
221240.0000    0.27232
221280.0000    0.21523
221320.0000    0.26474
221360.0000    0.21807
221400.0000    0.38245
221440.0000    0.30436
221480.0000    0.53914
221520.0000    0.58499
221560.0000    0.57582
221600.0000    0.60821
221640.0000    0.27620
221680.0000    0.34533
221720.0000    0.37736
221760.0000    0.22901
221800.0000    0.16760
221840.0000   -0.08958
221880.0000   -0.00809
221920.0000   -0.21769
221960.0000    0.15939
222000.0000    0.29767
222040.0000   -0.08080
222080.0000    0.22474
222120.0000    0.01055
222160.0000    0.29499
222200.0000    0.29510
222240.0000    0.19981
222280.0000    0.53352
222320.0000    0.33078
222360.0000    0.23583
222400.0000    0.34618
222440.0000    0.47027
222480.0000    0.61338
222520.0000    0.24467
222560.0000    0.27513
222600.0000    0.32677
222640.0000    0.47469
222680.0000    0.40134
222720.0000    0.40033
222760.0000    0.40805
222800.0000    0.32864
222840.0000    0.25479
222880.0000    0.23155
222920.0000    0.22567
222960.0000    0.16625
223000.0000    0.15355
223040.0000    0.18900
223080.0000    0.16606
223120.0000    0.26045
223160.0000    0.21717
223200.0000    0.25168
223240.0000    0.17964
223280.0000    0.01306
223320.0000    0.26914
223360.0000    0.25048
223400.0000    0.20480
223440.0000    0.09902
223480.0000    0.03815
223520.0000    0.32132
223560.0000    0.38914
223600.0000    0.41637
223640.0000    0.17758
223680.0000    0.16961
223720.0000    0.25019
223760.0000    0.22093
223800.0000    0.44204
223840.0000    0.17947
223880.0000    0.43329
223920.0000   -0.25784
223960.0000    0.16527
224000.0000    0.30946
224040.0000    0.39288
224080.0000    0.50895
224120.0000    0.38781
224160.0000    0.36008
224200.0000    0.40579
224240.0000    0.56848
224280.0000    0.50078
224320.0000    0.46321
224360.0000    0.44437
224400.0000    0.50481
224440.0000    0.44208
224480.0000    0.28379
224520.0000    0.30243
224560.0000    0.29493
224600.0000    0.24743
224640.0000    0.35394
224680.0000    0.35244
224720.0000    0.28686
224760.0000    0.24426
224800.0000    0.25678
224840.0000    0.28470
224880.0000    0.30389
224920.0000    0.14154
224960.0000    0.18304
225000.0000    0.40411
225040.0000    0.20566
225080.0000    0.54962
225120.0000    0.35090
225160.0000    0.49250
225200.0000    0.33625
225240.0000    0.43419
225280.0000    0.22051
225320.0000    0.33365
225360.0000    0.33906
225400.0000    0.46076
225440.0000    0.42395
225480.0000    0.35734
225520.0000    0.36903
225560.0000    0.29986
225600.0000    0.58067
225640.0000    0.12820
225680.0000    0.42039
225720.0000    0.16689
225760.0000    0.17059
225800.0000    0.24772
225840.0000    0.21876
225880.0000    0.44271
225920.0000    0.35550
225960.0000    0.29388
226000.0000    0.20691
226040.0000   -0.05888
226080.0000    0.01389
226120.0000   -0.42552
226160.0000   -0.32469
226200.0000   -0.83622
226240.0000   -0.58888
226280.0000   -0.63747
226320.0000   -0.35625
226360.0000   -0.46954
226400.0000   -0.22500
226440.0000   -0.56762
226480.0000   -0.51146
226520.0000   -0.38627
226560.0000   -0.21196
226600.0000   -0.15361
226640.0000   -0.57681
226680.0000   -0.23364
226720.0000   -0.31791
226760.0000   -0.26214
226800.0000   -0.49689
226840.0000   -0.53354
226880.0000   -0.31349
226920.0000   -0.27881
226960.0000   -0.54239
227000.0000   -0.25889
227040.0000   -0.23961
227080.0000   -0.30781
227120.0000   -0.28806
227160.0000   -0.33871
227200.0000   -0.42386
227240.0000   -0.20517
227280.0000   -0.35358
227320.0000   -0.24722
227360.0000   -0.19198
227400.0000   -0.31094
227440.0000   -0.42559
227480.0000   -0.44230
227520.0000   -0.29938
227560.0000   -0.17840
227600.0000   -0.75509
227640.0000   -0.37939
227680.0000   -0.28482
227720.0000   -0.04721
227760.0000   -0.16893
227800.0000   -0.02667
227840.0000    0.16791
227880.0000   -0.26708
227920.0000    0.13921
227960.0000    0.33816
228000.0000    0.29670
228040.0000    0.16425
228080.0000    0.31351
228120.0000    0.16528
228160.0000    0.13064
228200.0000    0.21222
228240.0000    0.13109
228280.0000   -0.25430
228320.0000   -0.36611
228360.0000   -0.43568
228400.0000   -0.51035
228440.0000   -0.19190
228480.0000   -0.19118
228520.0000   -0.20262
228560.0000   -0.23929
228600.0000   -0.57911
228640.0000   -0.88180
228680.0000   -0.62669
228720.0000   -0.45844
228760.0000   -0.08562
228800.0000   -0.11516
228840.0000   -0.26818
228880.0000   -0.07498
228920.0000   -0.35310
228960.0000   -0.30923
229000.0000    0.09222
229040.0000    0.08749
229080.0000    0.10688
229120.0000    0.28237
229160.0000    0.15513
229200.0000    0.05158
229240.0000    0.23246
229280.0000    0.22630
229320.0000    0.27231
229360.0000    0.37662
229400.0000    0.05443
229440.0000    0.31286
229480.0000    0.37282
229520.0000    0.33616
229560.0000   -0.01237
229600.0000    0.47524
229640.0000    0.43056
229680.0000    0.49244
229720.0000    0.30642
229760.0000    0.36116
229800.0000    0.28221
229840.0000    0.47571
229880.0000    0.36314
229920.0000    0.36546
229960.0000    0.33909
230000.0000   -0.05636
230040.0000    0.35801
230080.0000    0.57479
230120.0000    0.26032
230160.0000    0.44172
230200.0000    0.45164
230240.0000    0.38770
230280.0000    0.34750
230320.0000    0.60026
230360.0000    0.30262
230400.0000    0.27214
230440.0000    0.39386
230480.0000    0.02217
230520.0000    0.22439
230560.0000    0.37172
230600.0000    0.27096
230640.0000    0.21315
230680.0000    0.52270
230720.0000    0.38790
230760.0000    0.31214
230800.0000    0.46694
230840.0000    0.27382
230880.0000    0.38642
230920.0000    0.23130
230960.0000    0.16359
231000.0000    0.47014
231040.0000    0.38876
231080.0000    0.37810
231120.0000    0.35529
231160.0000    0.41950
231200.0000    0.57929
231240.0000    0.61801
231280.0000    0.29215
231320.0000    0.33557
231360.0000    0.27577
231400.0000    0.37845
231440.0000   -0.05068
231480.0000    0.24208
231520.0000    0.38550
231560.0000    0.50947
231600.0000    0.63386
231640.0000    0.25736
231680.0000    0.19976
231720.0000    0.62167
231760.0000    0.30880
231800.0000    0.41246
231840.0000    0.38839
231880.0000    0.50240
231920.0000    0.36180
231960.0000    0.39952
232000.0000    0.34637
232040.0000    0.25622
232080.0000    0.23209
232120.0000    0.35089
232160.0000    0.27328
232200.0000    0.33655
232240.0000    0.37751
232280.0000    0.25077
232320.0000    0.31582
232360.0000    0.12637
232400.0000    0.42479
232440.0000    0.27356
232480.0000    0.18121
232520.0000    0.14686
232560.0000    0.18305
232600.0000    0.38980
232640.0000    0.30982
232680.0000    0.56442
232720.0000    0.25385
232760.0000    0.48821
232800.0000    0.41330
232840.0000    0.52790
232880.0000    0.49695
232920.0000    0.64122
232960.0000    0.57984
233000.0000    0.75679
233040.0000    0.69600
233080.0000    0.55816
233120.0000    0.38017
233160.0000    0.28597
233200.0000    0.41650
233240.0000    0.28383
233280.0000    0.38657
233320.0000    0.27742
233360.0000    0.08324
233400.0000    0.33125
233440.0000   -0.01650
233480.0000    0.50448
233520.0000    0.40805
233560.0000    0.33149
233600.0000    0.37815
233640.0000    0.28496
233680.0000    0.23786
233720.0000    0.33992
233760.0000    0.38332
233800.0000    0.38669
233840.0000    0.48234
233880.0000    0.22142
233920.0000    0.21283
233960.0000    0.11940
234000.0000    0.12275
234040.0000    0.26845
234080.0000    0.15758
234120.0000    0.17592
234160.0000    0.24553
234200.0000    0.19781
234240.0000    0.21694
234280.0000    0.17313
234320.0000    0.42264
234360.0000    0.25885
234400.0000    0.30219
234440.0000    0.13667
234480.0000    0.48316
234520.0000    0.60906
234560.0000    0.23639
234600.0000    0.38698
234640.0000    0.29881
234680.0000    0.28175
234720.0000    0.29133
234760.0000    0.11213
234800.0000    0.08913
234840.0000    0.18612
234880.0000   -0.03427
234920.0000    0.20513
234960.0000    0.01997
235000.0000    0.27503
235040.0000    0.11265
235080.0000   -0.48224
235120.0000   -0.14775
235160.0000   -0.02660
235200.0000    0.08138
235240.0000    0.03432
235280.0000    0.13805
235320.0000    0.21045
235360.0000    0.54879
235400.0000    0.07633
235440.0000    0.12882
235480.0000    0.31069
235520.0000    0.42803
235560.0000    0.37919
235600.0000    0.18123
235640.0000    0.44407
235680.0000    0.36381
235720.0000    0.33101
235760.0000    0.22413
235800.0000    0.41269
235840.0000    0.38060
235880.0000    0.27964
235920.0000    0.33892
235960.0000    0.19864
236000.0000    0.20084
236040.0000    0.20450
236080.0000    0.20341
236120.0000    0.34965
236160.0000    0.25912
236200.0000    0.31956
236240.0000    0.32749
236280.0000    0.43753
236320.0000    0.34712
236360.0000    0.17164
236400.0000    0.16647
236440.0000    0.30784
236480.0000    0.09850
236520.0000    0.36275
236560.0000    0.30738
236600.0000    0.27233
236640.0000    0.20225
236680.0000    0.25647
236720.0000    0.27254
236760.0000    0.33069
236800.0000    0.21143
236840.0000    0.23404
236880.0000    0.30587
236920.0000    0.41046
236960.0000    0.20033
237000.0000    0.26728
237040.0000    0.17201
237080.0000    0.37888
237120.0000    0.23205
237160.0000   -0.04392
237200.0000    0.30227
237240.0000    0.19626
237280.0000    0.21752
237320.0000    0.25463
237360.0000    0.45906
237400.0000    0.41637
237440.0000    0.39881
237480.0000    0.34652
237520.0000    0.26266
237560.0000    0.13746
237600.0000    0.32854
237640.0000    0.31185
237680.0000    0.34457
237720.0000    0.32977
237760.0000    0.42202
237800.0000    0.45005
237840.0000    0.36257
237880.0000    0.55183
237920.0000    0.42315
237960.0000    0.54861
238000.0000    0.00542
238040.0000    0.42520
238080.0000    0.30563
238120.0000    0.42688
238160.0000    0.28696
238200.0000    0.18858
238240.0000    0.19051
238280.0000    0.26527
238320.0000    0.10479
238360.0000    0.36007
238400.0000    0.18717
238440.0000    0.14545
238480.0000    0.41473
238520.0000    0.51267
238560.0000    0.46108
238600.0000    0.30452
238640.0000    0.20535
238680.0000    0.25326
238720.0000    0.17873
238760.0000    0.09453
238800.0000    0.11428
238840.0000    0.17942
238880.0000    0.23433
238920.0000    0.04563
238960.0000    0.17679
239000.0000    0.21222
239040.0000    0.24268
239080.0000    0.02691
239120.0000    0.35129
239160.0000    0.22594
239200.0000    0.15816
239240.0000    0.07883
239280.0000    0.13323
239320.0000    0.09098
239360.0000    0.19851
239400.0000    0.34560
239440.0000    0.33230
239480.0000    0.17590
239520.0000    0.11081
239560.0000    0.39179
239600.0000    0.30724
239640.0000    0.26162
239680.0000    0.24042
239720.0000    0.41276
239760.0000    0.31850
239800.0000    0.31862
239840.0000    0.33411
239880.0000    0.47174
239920.0000    0.49837
239960.0000    0.51211
240000.0000    0.50908
240040.0000    0.40952
240080.0000    0.28557
240120.0000    0.54305
240160.0000    0.46584
240200.0000    0.39561
240240.0000    0.38093
240280.0000    0.47692
240320.0000    0.29310
240360.0000    0.40438
240400.0000    0.42731
240440.0000    0.06943
240480.0000    0.42616
240520.0000    0.48567
240560.0000    0.30609
240600.0000    0.28000
240640.0000    0.09413
240680.0000    0.32491
240720.0000    0.11186
240760.0000    0.26475
240800.0000    0.36885
240840.0000    0.18498
240880.0000    0.19581
240920.0000    0.15085
240960.0000   -0.00842
241000.0000    0.36700
241040.0000   -0.09056
241080.0000   -0.26996
241120.0000    0.22979
241160.0000    0.30175
241200.0000    0.26552
241240.0000    0.48667
241280.0000    0.41744
241320.0000    0.16191
241360.0000    0.01433
241400.0000    0.09279
241440.0000   -0.08738
241480.0000    0.12905
241520.0000    0.06901
241560.0000    0.20971
241600.0000    0.16423
241640.0000    0.06811
241680.0000    0.09803
241720.0000    0.07455
241760.0000    0.28338
241800.0000    0.20236
241840.0000    0.08363
241880.0000    0.21776
241920.0000    0.28379
241960.0000    0.25218
242000.0000    0.05171
242040.0000    0.31598
242080.0000    0.19618
242120.0000    0.22542
242160.0000    0.23660
242200.0000    0.34282
242240.0000    0.38811
242280.0000    0.18747
242320.0000    0.11308
242360.0000    0.10073
242400.0000    0.07173
242440.0000    0.39114
242480.0000    0.26997
242520.0000    0.13850
242560.0000    0.34817
242600.0000    0.24319
242640.0000    0.34302
242680.0000    0.40399
242720.0000    0.44142
242760.0000    0.09027
242800.0000    0.20807
242840.0000    0.15579
242880.0000    0.28139
242920.0000    0.35324
242960.0000    0.26659
243000.0000    0.17349
243040.0000    0.21509
243080.0000    0.26479
243120.0000    0.32135
243160.0000    0.22680
243200.0000    0.32405
243240.0000    0.25958
243280.0000    0.38728
243320.0000    0.31918
243360.0000    0.39000
243400.0000    0.38357
243440.0000    0.23220
243480.0000    0.39597
243520.0000    0.30988
243560.0000    0.20683
243600.0000    0.43745
243640.0000    0.24045
243680.0000    0.25209
243720.0000    0.19264
243760.0000    0.26426
243800.0000    0.18804
243840.0000    0.24126
243880.0000    0.12818
243920.0000    0.22491
243960.0000    0.15978
244000.0000    0.43142
244040.0000    0.25954
244080.0000    0.08896
244120.0000    0.26013
244160.0000    0.36242
244200.0000    0.31888
244240.0000    0.31344
244280.0000    0.40305
244320.0000    0.33188
244360.0000    0.23484
244400.0000   -0.09338
244440.0000    0.34250
244480.0000    0.40256
244520.0000    0.44801
244560.0000    0.55158
244600.0000    0.25823
244640.0000    0.24455
244680.0000    0.35203
244720.0000    0.16306
244760.0000    0.04125
244800.0000    0.09166
244840.0000    0.22657
244880.0000    0.18812
244920.0000    0.18989
244960.0000    0.22260
245000.0000    0.09150
245040.0000    0.12150
245080.0000    0.45056
245120.0000    0.21907
245160.0000    0.18807
245200.0000    0.32166
245240.0000    0.23306
245280.0000    0.16927
245320.0000    0.15594
245360.0000    0.11105
245400.0000    0.24449
245440.0000    0.00631
245480.0000   -0.02834
245520.0000    0.16737
245560.0000    0.12010
245600.0000    0.01837
245640.0000    0.31645
245680.0000    0.17061
245720.0000    0.46624
245760.0000    0.27967
245800.0000    0.16924
245840.0000    0.14269
245880.0000    0.25235
245920.0000    0.34335
245960.0000    0.17700
246000.0000   -0.17778
246040.0000    0.04566
246080.0000    0.22167
246120.0000    0.04876
246160.0000    0.18400
246200.0000   -0.15504
246240.0000    0.36736
246280.0000   -0.04453
246320.0000   -0.31020
246360.0000   -0.79145
246400.0000   -0.26035
246440.0000    0.20727
246480.0000    0.20229
246520.0000    0.13794
246560.0000    0.30890
246600.0000    0.24332
246640.0000    0.22646
246680.0000    0.09973
246720.0000    0.21018
246760.0000    0.20879
246800.0000    0.28708
246840.0000    0.23572
246880.0000    0.07355
246920.0000    0.02736
246960.0000    0.15594
247000.0000    0.04016
247040.0000    0.18805
247080.0000    0.19333
247120.0000    0.32396
247160.0000    0.33208
247200.0000    0.19215
247240.0000    0.29895
247280.0000    0.37266
247320.0000    0.27620
247360.0000    0.09460
247400.0000    0.21435
247440.0000    0.11379
247480.0000    0.31291
247520.0000    0.28117
247560.0000    0.12968
247600.0000    0.24969
247640.0000    0.40242
247680.0000    0.20668
247720.0000    0.32744
247760.0000    0.16393
247800.0000    0.13637
247840.0000    0.37935
247880.0000    0.17929
247920.0000    0.38656
247960.0000    0.27745
248000.0000    0.50280
248040.0000    0.26003
248080.0000    0.23099
248120.0000    0.14210
248160.0000    0.25496
248200.0000    0.15117
248240.0000    0.23560
248280.0000    0.39975
248320.0000    0.45394
248360.0000    0.20231
248400.0000    0.36320
248440.0000    0.07062
248480.0000    0.57718
248520.0000    0.23906
248560.0000    0.28118
248600.0000    0.38816
248640.0000    0.21330
248680.0000    0.31430
248720.0000   -0.14991
248760.0000   -0.02783
248800.0000    0.24910
248840.0000    0.42673
248880.0000    0.04115
248920.0000    0.22111
248960.0000    0.30259
249000.0000    0.16236
249040.0000    0.03065
249080.0000    0.17329
249120.0000    0.20975
249160.0000    0.10969
249200.0000    0.11981
249240.0000    0.09888
249280.0000    0.13390
249320.0000    0.33436
249360.0000    0.32965
249400.0000    0.20640
249440.0000    0.08765
249480.0000    0.13838
249520.0000    0.07247
249560.0000    0.34256
249600.0000    0.36124
249640.0000    0.52048
249680.0000    0.33278
249720.0000    0.26853
249760.0000    0.30458
249800.0000    0.36317
249840.0000    0.39234
249880.0000    0.33326
249920.0000    0.24385
249960.0000    0.22670
250000.0000    0.19896
250040.0000    0.16138
250080.0000    0.19995
250120.0000    0.31373
250160.0000    0.13455
250200.0000    0.35636
250240.0000    0.43164
250280.0000    0.40746
250320.0000    0.42349
250360.0000    0.34993
250400.0000    0.27426
250440.0000    0.53749
250480.0000    0.28023
250520.0000    0.15576
250560.0000    0.24463
250600.0000    0.34362
250640.0000    0.26159
250680.0000    0.28096
250720.0000    0.39931
250760.0000    0.14567
250800.0000    0.35383
250840.0000    0.37343
250880.0000    0.25008
250920.0000    0.31333
250960.0000    0.24838
251000.0000    0.37126
251040.0000    0.54655
251080.0000    0.49089
251120.0000    0.32699
251160.0000    0.38050
251200.0000    0.26836
251240.0000    0.42695
251280.0000    0.26716
251320.0000    0.30439
251360.0000    0.30130
251400.0000    0.55636
251440.0000    0.39939
251480.0000    0.15407
251520.0000    0.08246
251560.0000   -0.20901
251600.0000    0.14147
251640.0000    0.13866
251680.0000    0.18922
251720.0000    0.17190
251760.0000    0.21513
251800.0000    0.10748
251840.0000    0.21010
251880.0000   -0.03154
251920.0000    0.16671
251960.0000    0.14613
252000.0000    0.27641
252040.0000    0.34747
252080.0000    0.26135
252120.0000    0.15485
252160.0000    0.33700
252200.0000    0.16540
252240.0000    0.13789
252280.0000    0.24455
252320.0000    0.20134
252360.0000    0.22789
252400.0000    0.28281
252440.0000    0.17807
252480.0000    0.44331
252520.0000    0.12522
252560.0000    0.12468
252600.0000    0.12284
252640.0000    0.18682
252680.0000    0.26636
252720.0000   -0.10893
252760.0000    0.11129
252800.0000    0.07107
252840.0000    0.10870
252880.0000    0.27763
252920.0000   -0.05971
252960.0000    0.08974
253000.0000    0.30387
253040.0000    0.19120
253080.0000    0.17459
253120.0000    0.17670
253160.0000    0.09542
253200.0000    0.20356
253240.0000    0.08815
253280.0000   -0.03212
253320.0000    0.03499
253360.0000    0.08163
253400.0000    0.06128
253440.0000    0.09511
253480.0000    0.27875
253520.0000    0.00809
253560.0000    0.08647
253600.0000    0.14007
253640.0000    0.13544
253680.0000    0.12346
253720.0000    0.02696
253760.0000    0.07323
253800.0000    0.11966
253840.0000    0.10750
253880.0000    0.27289
253920.0000    0.14793
253960.0000    0.06749
254000.0000   -0.01731
254040.0000    0.13988
254080.0000   -0.02851
254120.0000   -0.27647
254160.0000   -0.12694
254200.0000   -0.45214
254240.0000   -0.63959
254280.0000   -0.04295
254320.0000   -0.41944
254360.0000   -0.19541
254400.0000    0.04404
254440.0000   -0.25616
254480.0000   -0.22286
254520.0000   -0.26047
254560.0000   -0.06914
254600.0000   -0.00683
254640.0000   -0.12943
254680.0000    0.00478
254720.0000   -0.17351
254760.0000   -0.20167
254800.0000    0.27248
254840.0000    0.21984
254880.0000    0.33917
254920.0000    0.20239
254960.0000    0.29730
255000.0000    0.43638
255040.0000    0.26451
255080.0000    0.27493
255120.0000    0.29047
255160.0000    0.31880
255200.0000    0.16737
255240.0000    0.30619
255280.0000   -0.04557
255320.0000    0.30306
255360.0000    0.33268
255400.0000    0.23784
255440.0000    0.37507
255480.0000    0.34549
255520.0000    0.04147
255560.0000    0.09912
255600.0000    0.42372
255640.0000    0.41573
255680.0000    0.48350
255720.0000    0.13647
255760.0000    0.31118
255800.0000   -0.11681
255840.0000    0.27334
255880.0000   -0.18658
255920.0000   -0.44379
255960.0000   -0.38902
256000.0000   -0.21817
256040.0000   -0.17866
256080.0000   -0.22106
256120.0000    0.02396
256160.0000   -0.10771
256200.0000   -0.39561
256240.0000   -0.50525
256280.0000   -0.53647
256320.0000   -0.07519
256360.0000   -0.29506
256400.0000   -0.15092
256440.0000   -0.38773
256480.0000   -0.12214
256520.0000   -0.36659
256560.0000   -0.11872
256600.0000   -0.10585
256640.0000   -0.06018
256680.0000   -0.41366
256720.0000   -0.25404
256760.0000   -0.31980
256800.0000   -0.27757
256840.0000   -0.33673
256880.0000   -0.01035
256920.0000   -0.28286
256960.0000   -0.22179
257000.0000   -0.25657
257040.0000   -0.08688
257080.0000   -0.22555
257120.0000   -0.36053
257160.0000   -0.51073
257200.0000   -0.09231
257240.0000   -0.05307
257280.0000   -0.24492
257320.0000   -0.05922
257360.0000   -0.22946
257400.0000   -0.21284
257440.0000   -0.15308
257480.0000   -0.28257
257520.0000   -0.22845
257560.0000   -0.22484
257600.0000   -0.03886
257640.0000   -0.04873
257680.0000   -0.24597
257720.0000   -0.06843
257760.0000   -0.02705
257800.0000   -0.40968
257840.0000   -0.16984
257880.0000   -0.35950
257920.0000   -0.35412
257960.0000   -0.09289
258000.0000   -0.20803
258040.0000   -0.27706
258080.0000   -0.27397
258120.0000   -0.18882
258160.0000   -0.17756
258200.0000   -0.39806
258240.0000   -0.30752
258280.0000   -0.45962
258320.0000   -0.27472
258360.0000   -0.18948
258400.0000   -0.33025
258440.0000   -0.27381
258480.0000   -0.02339
258520.0000   -0.27680
258560.0000   -0.23755
258600.0000   -0.50082
258640.0000   -0.38437
258680.0000   -0.18521
258720.0000   -0.53624
258760.0000   -0.23223
258800.0000   -0.24619
258840.0000   -0.55348
258880.0000   -0.22058
258920.0000   -0.38669
258960.0000   -0.31280
259000.0000   -0.34164
259040.0000   -0.14666
259080.0000   -0.12174
259120.0000   -0.33966
259160.0000   -0.33778
259200.0000   -0.37551
259240.0000   -0.52442
259280.0000   -0.56230
259320.0000   -0.36302
259360.0000   -0.24131
259400.0000   -0.05862
259440.0000   -0.31523
259480.0000   -0.04101
259520.0000   -0.22709
259560.0000   -0.34862
259600.0000    0.09658
259640.0000    0.08851
259680.0000   -0.02044
259720.0000    0.20528
259760.0000    0.20446
259800.0000    0.16642
259840.0000   -0.17075
259880.0000   -0.12130
259920.0000   -0.00255
259960.0000   -0.11184
260000.0000   -0.16180
260040.0000   -0.31538
260080.0000   -0.47799
260120.0000   -0.41202
260160.0000   -0.16069
260200.0000   -0.20988
260240.0000   -0.57392
260280.0000   -0.31680
260320.0000   -0.19516
260360.0000   -0.56689
260400.0000   -0.20880
260440.0000   -0.13759
260480.0000   -0.19196
260520.0000   -0.38180
260560.0000   -0.64409
260600.0000   -0.63328
260640.0000   -0.51218
260680.0000   -0.41169
260720.0000   -0.19996
260760.0000    0.11747
260800.0000    0.09135
260840.0000    0.13248
260880.0000    0.14303
260920.0000   -0.19123
260960.0000    0.07348
261000.0000    0.13364
261040.0000    0.20829
261080.0000   -0.28804
261120.0000   -0.75482
261160.0000   -0.10592
261200.0000   -0.38540
261240.0000   -0.49538
261280.0000   -0.33341
261320.0000   -0.41157
261360.0000   -0.63687
261400.0000   -0.70134
261440.0000   -0.33964
261480.0000   -0.60005
261520.0000   -0.07525
261560.0000    0.09101
261600.0000    0.04112
261640.0000   -0.03394
261680.0000   -0.08666
261720.0000   -0.07486
261760.0000    0.02227
261800.0000    0.07865
261840.0000   -0.05060
261880.0000   -0.02486
261920.0000   -0.22383
261960.0000   -0.12062
262000.0000    0.31749
262040.0000    0.11847
262080.0000   -0.02216
262120.0000   -0.30728
262160.0000   -0.20758
262200.0000   -0.10626
262240.0000   -0.03147
262280.0000    0.24886
262320.0000    0.41844
262360.0000    0.11230
262400.0000    0.33645
262440.0000    0.42242
262480.0000    0.12293
262520.0000   -0.26362
262560.0000   -0.03276
262600.0000   -0.18005
262640.0000   -0.05280
262680.0000    0.05486
262720.0000   -0.20566
262760.0000    0.04043
262800.0000   -0.21062
262840.0000    0.18739
262880.0000    0.41150
262920.0000    0.06304
262960.0000   -0.21881
263000.0000    0.07504
263040.0000    0.04554
263080.0000    0.16976
263120.0000    0.16221
263160.0000    0.27661
263200.0000    0.15399
263240.0000    0.30169
263280.0000    0.35466
263320.0000    0.24980
263360.0000    0.22579
263400.0000    0.24678
263440.0000    0.34214
263480.0000    0.32484
263520.0000    0.18203
263560.0000    0.08804
263600.0000    0.35904
263640.0000    0.31641
263680.0000    0.12455
263720.0000    0.40629
263760.0000    0.32469
263800.0000    0.15101
263840.0000    0.33609
263880.0000    0.18458
263920.0000    0.22006
263960.0000    0.34452
264000.0000    0.32907
264040.0000    0.16646
264080.0000    0.35759
264120.0000    0.12306
264160.0000    0.23316
264200.0000    0.34393
264240.0000    0.20687
264280.0000    0.29068
264320.0000    0.11678
264360.0000    0.38693
264400.0000    0.06756
264440.0000    0.36809
264480.0000    0.28266
264520.0000    0.02975
264560.0000    0.19398
264600.0000    0.32289
264640.0000    0.32853
264680.0000    0.24233
264720.0000    0.49486
264760.0000    0.36005
264800.0000    0.39451
264840.0000    0.49798
264880.0000   -0.08702
264920.0000    0.25047
264960.0000    0.35999
265000.0000    0.11614
265040.0000    0.31658
265080.0000    0.49227
265120.0000    0.28969
265160.0000    0.32507
265200.0000    0.25007
265240.0000    0.39015
265280.0000    0.52960
265320.0000    0.61281
265360.0000    0.22450
265400.0000    0.30027
265440.0000    0.17863
265480.0000    0.61505
265520.0000    0.60038
265560.0000    0.17368
265600.0000    0.19285
265640.0000    0.13399
265680.0000    0.37639
265720.0000    0.00495
265760.0000    0.42433
265800.0000    0.06468
265840.0000    0.56666
265880.0000    0.27470
265920.0000    0.25669
265960.0000    0.23401
266000.0000    0.20194
266040.0000    0.26804
266080.0000    0.03759
266120.0000    0.28994
266160.0000    0.28590
266200.0000    0.38527
266240.0000    0.41399
266280.0000    0.34236
266320.0000    0.48279
266360.0000    0.18736
266400.0000    0.27257
266440.0000    0.36556
266480.0000    0.29623
266520.0000    0.49244
266560.0000    0.36893
266600.0000    0.43316
266640.0000    0.38628
266680.0000    0.01048
266720.0000   -0.26657
266760.0000   -0.25440
266800.0000    0.00488
266840.0000   -0.42650
266880.0000   -0.61902
266920.0000   -0.28634
266960.0000   -0.13886
267000.0000   -0.65614
267040.0000   -0.37917
267080.0000   -0.22937
267120.0000   -0.15187
267160.0000   -0.39723
267200.0000   -0.44565
267240.0000   -0.22150
267280.0000   -0.18206
267320.0000   -0.31020
267360.0000   -0.09410
267400.0000   -0.27669
267440.0000   -0.21515
267480.0000   -0.19093
267520.0000   -0.38564
267560.0000   -0.06687
267600.0000   -0.49863
267640.0000   -0.20250
267680.0000   -0.35010
267720.0000   -0.18661
267760.0000   -0.18966
267800.0000   -0.32961
267840.0000   -0.47646
267880.0000   -0.31253
267920.0000   -0.44031
267960.0000   -0.42512
268000.0000   -0.39375
268040.0000    0.00247
268080.0000    0.22510
268120.0000   -0.44626
268160.0000   -0.05946
268200.0000    0.09042
268240.0000   -0.18200
268280.0000   -0.46572
268320.0000   -0.29453
268360.0000   -0.20663
268400.0000   -0.05998
268440.0000   -0.45443
268480.0000   -0.61084
268520.0000   -0.52397
268560.0000   -0.27928
268600.0000   -0.43256
268640.0000   -0.61552
268680.0000   -0.53095
268720.0000   -0.52317
268760.0000   -0.25826
268800.0000   -0.37883
268840.0000   -0.39681
268880.0000   -0.51512
268920.0000   -0.56922
268960.0000   -0.68310
269000.0000   -0.24500
269040.0000   -0.20458
269080.0000    0.00195
269120.0000   -0.21637
269160.0000   -0.54577
269200.0000   -0.52754
269240.0000   -0.33024
269280.0000   -0.52625
269320.0000   -0.36036
269360.0000   -0.42817
269400.0000   -0.47321
269440.0000   -0.36926
269480.0000   -0.21745
269520.0000   -0.38761
269560.0000   -0.31644
269600.0000   -0.19663
269640.0000   -0.48263
269680.0000   -0.37371
269720.0000   -0.32225
269760.0000   -0.41982
269800.0000   -0.35113
269840.0000   -0.56296
269880.0000   -0.53545
269920.0000   -0.40074
269960.0000   -0.53603
270000.0000   -0.22004
270040.0000   -0.36517
270080.0000   -0.19072
270120.0000   -0.39851
270160.0000   -0.41591
270200.0000   -0.59885
270240.0000   -0.28266
270280.0000   -0.41105
270320.0000   -0.50559
270360.0000   -0.76772
270400.0000   -0.53882
270440.0000   -0.45314
270480.0000   -0.19128
270520.0000   -0.31375
270560.0000   -0.04637
270600.0000    0.10582
270640.0000   -0.51631
270680.0000   -0.54521
270720.0000   -0.43819
270760.0000   -0.41381
270800.0000   -0.69348
270840.0000   -0.35354
270880.0000   -0.69432
270920.0000   -0.45786
270960.0000   -0.57560
271000.0000   -0.49062
271040.0000   -0.54785
271080.0000   -0.60895
271120.0000   -0.24906
271160.0000   -0.63801
271200.0000   -0.59470
271240.0000   -0.67357
271280.0000   -0.82557
271320.0000   -0.68766
271360.0000   -0.89850
271400.0000   -0.77573
271440.0000   -0.75960
271480.0000   -0.46852
271520.0000   -0.54396
271560.0000   -0.59912
271600.0000   -0.73152
271640.0000   -0.47263
271680.0000   -0.60861
271720.0000   -0.51048
271760.0000   -0.50220
271800.0000   -0.53289
271840.0000   -0.51330
271880.0000   -0.50292
271920.0000   -0.56515
271960.0000   -0.59796
272000.0000   -0.45795
272040.0000   -0.64834
272080.0000   -0.65430
272120.0000   -0.50248
272160.0000   -0.59281
272200.0000   -0.56565
272240.0000   -0.62014
272280.0000   -0.52914
272320.0000   -0.38311
272360.0000   -0.64682
272400.0000   -0.57711
272440.0000   -0.49242
272480.0000   -0.64646
272520.0000   -0.75387
272560.0000   -0.51457
272600.0000   -0.77065
272640.0000   -0.65638
272680.0000   -0.47342
272720.0000   -0.33262
272760.0000   -0.19211
272800.0000   -0.43784
272840.0000   -0.48162
272880.0000   -0.48457
272920.0000   -0.34515
272960.0000   -0.37862
273000.0000   -0.09809
273040.0000   -0.42184
273080.0000   -0.39406
273120.0000   -0.26473
273160.0000   -0.25557
273200.0000   -0.28360
273240.0000   -0.28915
273280.0000   -0.35904
273320.0000   -0.48586
273360.0000   -0.50724
273400.0000   -0.34687
273440.0000   -0.32754
273480.0000   -0.18853
273520.0000   -0.31997
273560.0000   -0.32873
273600.0000   -0.56390
273640.0000   -0.43563
273680.0000   -0.24684
273720.0000   -0.30395
273760.0000   -0.17001
273800.0000    0.05825
273840.0000   -0.07266
273880.0000   -0.23600
273920.0000   -0.48935
273960.0000   -0.38085
274000.0000   -0.04183
274040.0000   -0.04233
274080.0000   -0.41015
274120.0000   -0.45533
274160.0000   -0.47232
274200.0000   -0.57945
274240.0000   -0.46182
274280.0000   -0.66715
274320.0000   -0.63403
274360.0000   -0.92550
274400.0000   -0.26980
274440.0000   -0.56332
274480.0000   -0.70411
274520.0000   -0.45487
274560.0000   -0.42725
274600.0000   -0.56601
274640.0000   -0.00684
274680.0000   -0.18764
274720.0000   -0.22401
274760.0000   -0.50768
274800.0000   -0.43142
274840.0000   -0.69678
274880.0000   -0.57530
274920.0000   -0.53664
274960.0000   -0.41133
275000.0000   -0.43770
275040.0000   -0.67019
275080.0000   -0.44238
275120.0000   -0.47044
275160.0000   -0.31561
275200.0000   -0.36518
275240.0000   -0.59014
275280.0000   -0.20769
275320.0000   -0.30736
275360.0000   -0.46683
275400.0000   -0.62207
275440.0000   -0.66518
275480.0000   -0.52597
275520.0000   -0.65593
275560.0000   -0.62502
275600.0000   -0.78126
275640.0000   -0.75836
275680.0000   -0.25771
275720.0000   -0.62936
275760.0000   -0.24252
275800.0000   -0.23022
275840.0000   -0.39173
275880.0000   -0.67343
275920.0000   -0.67042
275960.0000   -0.40313
276000.0000   -0.42094
276040.0000   -0.41610
276080.0000   -0.43090
276120.0000   -0.42686
276160.0000   -0.45917
276200.0000   -0.29401
276240.0000   -0.13337
276280.0000   -0.42116
276320.0000   -0.08753
276360.0000   -0.62675
276400.0000   -0.60386
276440.0000   -0.37117
276480.0000   -0.37598
276520.0000   -0.65160
276560.0000   -0.13031
276600.0000   -0.56925
276640.0000   -0.49755
276680.0000   -0.51856
276720.0000   -0.48815
276760.0000   -0.46140
276800.0000   -0.51016
276840.0000   -0.15167
276880.0000   -0.17356
276920.0000   -0.49540
276960.0000   -0.25973
277000.0000   -0.36057
277040.0000   -0.28108
277080.0000    0.10852
277120.0000   -0.08928
277160.0000   -0.21441
277200.0000   -0.57790
277240.0000   -0.06799
277280.0000   -0.13012
277320.0000   -0.36310
277360.0000   -0.09842
277400.0000   -0.45590
277440.0000   -0.34577
277480.0000   -0.31135
277520.0000   -0.14959
277560.0000   -0.72577
277600.0000   -0.33024
277640.0000   -0.31487
277680.0000   -0.16102
277720.0000   -0.44042
277760.0000   -0.49867
277800.0000   -0.65091
277840.0000   -0.55044
277880.0000   -0.51549
277920.0000   -0.50757
277960.0000   -0.60763
278000.0000   -0.27711
278040.0000   -0.49452
278080.0000   -0.42813
278120.0000   -0.44861
278160.0000   -0.26096
278200.0000   -0.30859
278240.0000   -0.46295
278280.0000   -0.33988
278320.0000   -0.48442
278360.0000   -0.44378
278400.0000   -0.12741
278440.0000   -0.35793
278480.0000   -0.26609
278520.0000   -0.26459
278560.0000   -0.17019
278600.0000   -0.11544
278640.0000   -0.49790
278680.0000   -0.11903
278720.0000   -0.22037
278760.0000   -0.25917
278800.0000   -0.10979
278840.0000   -0.15126
278880.0000   -0.22693
278920.0000   -0.16324
278960.0000   -0.02029
279000.0000   -0.00326
279040.0000    0.06768
279080.0000   -0.04215
279120.0000   -0.16937
279160.0000   -0.09160
279200.0000   -0.17449
279240.0000   -0.03211
279280.0000   -0.39457
279320.0000   -0.15596
279360.0000    0.08594
279400.0000   -0.30146
279440.0000   -0.42344
279480.0000   -0.06254
279520.0000    0.01215
279560.0000    0.22867
279600.0000    0.12909
279640.0000    0.46526
279680.0000    0.38852
279720.0000    0.22251
279760.0000    0.20055
279800.0000    0.28126
279840.0000    0.17374
279880.0000    0.10998
279920.0000    0.41014
279960.0000    0.46495
280000.0000    0.28675
280040.0000    0.06565
280080.0000    0.16351
280120.0000    0.19304
280160.0000    0.25998
280200.0000    0.48799
280240.0000    0.43816
280280.0000    0.32896
280320.0000    0.48871
280360.0000    0.42124
280400.0000    0.33964
280440.0000    0.15861
280480.0000    0.08516
280520.0000    0.21791
280560.0000    0.15544
280600.0000    0.08569
280640.0000    0.25662
280680.0000    0.37747
280720.0000    0.06334
280760.0000    0.00310
280800.0000    0.34257
280840.0000    0.33864
280880.0000    0.31419
280920.0000    0.37030
280960.0000    0.26286
281000.0000    0.17251
281040.0000    0.07088
281080.0000    0.26390
281120.0000    0.26120
281160.0000    0.37473
281200.0000    0.23805
281240.0000    0.01422
281280.0000    0.15983
281320.0000    0.30505
281360.0000    0.17576
281400.0000    0.01127
281440.0000    0.23878
281480.0000    0.25417
281520.0000    0.03188
281560.0000    0.16638
281600.0000    0.27804
281640.0000    0.09297
281680.0000    0.20378
281720.0000    0.27937
281760.0000    0.51505
281800.0000    0.51499
281840.0000    0.26696
281880.0000    0.12538
281920.0000    0.20304
281960.0000    0.36445
282000.0000    0.62049
282040.0000    0.14548
282080.0000    0.45572
282120.0000    0.28506
282160.0000    0.38280
282200.0000    0.45204
282240.0000    0.32366
282280.0000    0.16772
282320.0000    0.33437
282360.0000    0.54916
282400.0000    0.40831
282440.0000    0.37900
282480.0000    0.24429
282520.0000    0.16516
282560.0000    0.49464
282600.0000    0.05337
282640.0000    0.07328
282680.0000    0.49902
282720.0000    0.17595
282760.0000    0.25138
282800.0000   -0.00374
282840.0000    0.40146
282880.0000    0.37874
282920.0000    0.27982
282960.0000    0.37565
283000.0000    0.30535
283040.0000    0.37608
283080.0000    0.38903
283120.0000    0.03093
283160.0000    0.17736
283200.0000    0.38915
283240.0000    0.55444
283280.0000    0.41335
283320.0000    0.31105
283360.0000    0.55373
283400.0000    0.34529
283440.0000    0.53953
283480.0000    0.09473
283520.0000    0.24390
283560.0000    0.14292
283600.0000    0.30241
283640.0000    0.43350
283680.0000    0.50352
283720.0000    0.57100
283760.0000    0.69866
283800.0000    0.52900
283840.0000    0.62689
283880.0000    0.08048
283920.0000    0.29507
283960.0000    0.32908
284000.0000    0.40868
284040.0000    0.45051
284080.0000    0.37511
284120.0000    0.06708
284160.0000    0.37423
284200.0000    0.17755
284240.0000    0.11812
284280.0000    0.21536
284320.0000    0.38941
284360.0000    0.25857
284400.0000    0.28657
284440.0000    0.20469
284480.0000    0.28064
284520.0000    0.53013
284560.0000    0.44453
284600.0000    0.36924
284640.0000    0.29435
284680.0000    0.25822
284720.0000    0.24016
284760.0000    0.10631
284800.0000    0.17160
284840.0000    0.27645
284880.0000    0.06535
284920.0000    0.48740
284960.0000    0.06022
285000.0000    0.28136
285040.0000    0.24370
285080.0000    0.28220
285120.0000    0.29379
285160.0000    0.43552
285200.0000    0.51376
285240.0000    0.36765
285280.0000    0.38087
285320.0000    0.40950
285360.0000    0.43389
285400.0000    0.33097
285440.0000    0.45288
285480.0000    0.36395
285520.0000    0.43986
285560.0000    0.42830
285600.0000    0.37944
285640.0000    0.53661
285680.0000    0.49834
285720.0000    0.39518
285760.0000    0.46450
285800.0000    0.41439
285840.0000    0.37999
285880.0000    0.23205
285920.0000    0.52694
285960.0000    0.43940
286000.0000    0.43659
286040.0000    0.31227
286080.0000    0.39483
286120.0000    0.58382
286160.0000    0.30055
286200.0000    0.41575
286240.0000    0.39574
286280.0000    0.82341
286320.0000    0.62119
286360.0000    0.67026
286400.0000    0.45206
286440.0000    0.41437
286480.0000    0.40856
286520.0000    0.35066
286560.0000    0.38914
286600.0000    0.37635
286640.0000    0.36274
286680.0000    0.63274
286720.0000    0.49677
286760.0000    0.47896
286800.0000    0.62549
286840.0000    0.49039
286880.0000    0.73513
286920.0000    0.36928
286960.0000    0.35794
287000.0000    0.33411
287040.0000    0.53626
287080.0000    0.38039
287120.0000    0.47729
287160.0000    0.11661
287200.0000    0.35918
287240.0000    0.74352
287280.0000    0.62258
287320.0000    0.49862
287360.0000    0.23172
287400.0000    0.32476
287440.0000    0.35449
287480.0000    0.19358
287520.0000    0.31685
287560.0000    0.13237
287600.0000    0.31544
287640.0000    0.32051
287680.0000    0.39061
287720.0000    0.18076
287760.0000    0.29827
287800.0000    0.27868
287840.0000    0.13905
287880.0000    0.02277
287920.0000    0.34251
287960.0000    0.32033
288000.0000    0.58539
288040.0000    0.26830
288080.0000    0.28717
288120.0000    0.31429
288160.0000    0.52044
288200.0000    0.37748
288240.0000    0.40254
288280.0000    0.37906
288320.0000    0.45533
288360.0000    0.42107
288400.0000    0.43245
288440.0000    0.41186
288480.0000    0.41665
288520.0000    0.55472
288560.0000    0.15612
288600.0000    0.37514
288640.0000    0.24061
288680.0000    0.52036
288720.0000    0.14534
288760.0000    0.48962
288800.0000    0.11066
288840.0000    0.07155
288880.0000    0.18584
288920.0000    0.18341
288960.0000   -0.06750
289000.0000    0.07027
289040.0000   -0.14519
289080.0000   -0.04714
289120.0000    0.29745
289160.0000   -0.06917
289200.0000    0.04224
289240.0000   -0.02685
289280.0000   -0.14571
289320.0000    0.04380
289360.0000    0.46099
289400.0000    0.04801
289440.0000    0.25494
289480.0000    0.00737
289520.0000    0.07784
289560.0000    0.08473
289600.0000    0.18446
289640.0000    0.03770
289680.0000    0.31123
289720.0000    0.23117
289760.0000    0.06278
289800.0000    0.19431
289840.0000    0.09018
289880.0000    0.06686
289920.0000    0.26436
289960.0000    0.11602
290000.0000    0.32593
290040.0000    0.30716
290080.0000    0.36357
290120.0000    0.45595
290160.0000    0.42231
290200.0000    0.16593
290240.0000    0.23653
290280.0000    0.02041
290320.0000   -0.22022
290360.0000   -0.00005
290400.0000    0.18371
290440.0000    0.13928
290480.0000    0.14450
290520.0000    0.35839
290560.0000    0.18674
290600.0000    0.37135
290640.0000    0.30080
290680.0000    0.16335
290720.0000    0.36757
290760.0000    0.42739
290800.0000    0.25086
290840.0000    0.36490
290880.0000    0.42059
290920.0000    0.15295
290960.0000    0.27444
291000.0000    0.44765
291040.0000    0.09003
291080.0000    0.40069
291120.0000    0.27535
291160.0000    0.02304
291200.0000   -0.10055
291240.0000    0.24608
291280.0000    0.16801
291320.0000    0.27466
291360.0000    0.18309
291400.0000    0.12613
291440.0000    0.27115
291480.0000    0.20168
291520.0000    0.37601
291560.0000    0.34730
291600.0000    0.24993
291640.0000    0.30568
291680.0000    0.25344
291720.0000    0.34965
291760.0000    0.07062
291800.0000   -0.22193
291840.0000    0.26426
291880.0000    0.16273
291920.0000    0.30441
291960.0000    0.27468
292000.0000    0.09139
292040.0000    0.00954
292080.0000    0.25981
292120.0000    0.05139
292160.0000   -0.19387
292200.0000    0.06758
292240.0000   -0.33464
292280.0000    0.19253
292320.0000    0.22373
292360.0000    0.30608
292400.0000   -0.19981
292440.0000    0.07057
292480.0000    0.28418
292520.0000    0.31827
292560.0000    0.04522
292600.0000    0.28662
292640.0000    0.24858
292680.0000    0.36216
292720.0000    0.53823
292760.0000    0.33760
292800.0000    0.20978
292840.0000   -0.00051
292880.0000    0.02568
292920.0000    0.19640
292960.0000    0.16583
293000.0000    0.36812
293040.0000    0.43322
293080.0000    0.05407
293120.0000    0.10942
293160.0000   -0.10548
293200.0000    0.10158
293240.0000   -0.07938
293280.0000    0.00482
293320.0000   -0.12821
293360.0000    0.00866
293400.0000    0.06466
293440.0000   -0.10938
293480.0000   -0.02987
293520.0000   -0.01591
293560.0000    0.06363
293600.0000    0.00899
293640.0000   -0.39901
293680.0000    0.27714
293720.0000    0.20880
293760.0000    0.09370
293800.0000    0.19072
293840.0000   -0.01266
293880.0000    0.12413
293920.0000    0.01773
293960.0000   -0.04039
294000.0000    0.31781
294040.0000    0.05363
294080.0000    0.06326
294120.0000    0.08867
294160.0000    0.30692
294200.0000    0.05792
294240.0000    0.13699
294280.0000    0.03201
294320.0000    0.03325
294360.0000    0.06508
294400.0000    0.05181
294440.0000    0.10914
294480.0000    0.07042
294520.0000    0.17549
294560.0000    0.10208
294600.0000    0.44869
294640.0000    0.31418
294680.0000    0.30810
294720.0000    0.28738
294760.0000    0.18766
294800.0000    0.28747
294840.0000    0.29755
294880.0000    0.13691
294920.0000    0.41471
294960.0000    0.11434
295000.0000    0.17988
295040.0000    0.20117
295080.0000    0.34279
295120.0000    0.17470
295160.0000    0.15498
295200.0000    0.32531
295240.0000    0.27576
295280.0000    0.33443
295320.0000    0.42670
295360.0000    0.38354
295400.0000    0.14785
295440.0000    0.27220
295480.0000    0.15820
295520.0000    0.31522
295560.0000    0.24701
295600.0000    0.26549
295640.0000    0.04044
295680.0000    0.11866
295720.0000    0.16796
295760.0000    0.18158
295800.0000    0.39714
295840.0000    0.31866
295880.0000    0.17336
295920.0000   -0.00840
295960.0000    0.35975
296000.0000    0.32133
296040.0000    0.23934
296080.0000    0.44385
296120.0000    0.34815
296160.0000    0.38481
296200.0000    0.20680
296240.0000    0.19431
296280.0000    0.37166
296320.0000    0.17409
296360.0000    0.36063
296400.0000    0.42457
296440.0000    0.53558
296480.0000    0.28325
296520.0000    0.25836
296560.0000    0.26603
296600.0000    0.35041
296640.0000    0.17722
296680.0000    0.32834
296720.0000    0.31535
296760.0000    0.22140
296800.0000    0.40521
296840.0000    0.35194
296880.0000    0.39833
296920.0000    0.22221
296960.0000    0.27524
297000.0000    0.45745
297040.0000    0.17023
297080.0000    0.29647
297120.0000    0.25124
297160.0000    0.23769
297200.0000    0.30931
297240.0000    0.38627
297280.0000    0.31674
297320.0000    0.28282
297360.0000   -0.04137
297400.0000    0.27939
297440.0000    0.46711
297480.0000    0.31195
297520.0000    0.21535
297560.0000    0.20756
297600.0000    0.15104
297640.0000    0.15625
297680.0000    0.72631
297720.0000    0.22122
297760.0000   -0.10651
297800.0000   -0.05188
297840.0000   -0.53818
297880.0000   -0.23611
297920.0000   -0.08762
297960.0000   -0.16562
298000.0000   -0.04979
298040.0000    0.20288
298080.0000   -0.27305
298120.0000   -0.33488
298160.0000   -0.34250
298200.0000   -0.55723
298240.0000   -0.29330
298280.0000   -0.10206
298320.0000   -0.13041
298360.0000    0.06924
298400.0000   -0.12204
298440.0000    0.05127
298480.0000   -0.09218
298520.0000   -0.09039
298560.0000   -0.09553
298600.0000   -0.10194
298640.0000   -0.14568
298680.0000   -0.24844
298720.0000   -0.26631
298760.0000   -0.52982
298800.0000   -0.45752
298840.0000   -0.54623
298880.0000   -0.50573
298920.0000   -0.14242
298960.0000   -0.79148
299000.0000   -0.24334
299040.0000   -0.44214
299080.0000   -0.22900
299120.0000   -0.00046
299160.0000   -0.15587
299200.0000   -0.08400
299240.0000    0.14428
299280.0000   -0.14482
299320.0000   -0.22736
299360.0000    0.19392
299400.0000   -0.15413
299440.0000   -0.17070
299480.0000   -0.31925
299520.0000   -0.47919
299560.0000   -0.78011
299600.0000   -0.55782
299640.0000   -0.52731
299680.0000   -0.33905
299720.0000   -0.27268
299760.0000    0.04825
299800.0000   -0.01574
299840.0000    0.02062
299880.0000   -0.13936
299920.0000   -0.32624
299960.0000   -0.38069
300000.0000   -0.32627
300040.0000   -0.47668
300080.0000   -0.43721
300120.0000   -0.05963
300160.0000   -0.07484
300200.0000   -0.29115
300240.0000   -0.04550
300280.0000   -0.12968
300320.0000   -0.19164
300360.0000   -0.42510
300400.0000   -0.29715
300440.0000   -0.35895
300480.0000   -0.32084
300520.0000   -0.76226
300560.0000   -0.34912
300600.0000   -0.48626
300640.0000   -0.59358
300680.0000   -0.26006
300720.0000   -0.17662
300760.0000   -0.20672
300800.0000   -0.36914
300840.0000   -0.32050
300880.0000   -0.77950
300920.0000   -0.78644
300960.0000   -0.63345
301000.0000   -0.89480
301040.0000   -0.55269
301080.0000   -0.33247
301120.0000   -0.21293
301160.0000    0.03342
301200.0000   -0.08754
301240.0000   -0.18913
301280.0000   -0.31758
301320.0000   -0.55990
301360.0000   -0.09542
301400.0000   -0.33075
301440.0000   -0.10278
301480.0000    0.03160
301520.0000   -0.33470
301560.0000   -0.14321
301600.0000   -0.10282
301640.0000    0.05852
301680.0000   -0.74825
301720.0000   -0.08124
301760.0000    0.07027
301800.0000   -0.28072
301840.0000   -0.08722
301880.0000   -0.00225
301920.0000   -0.42511
301960.0000   -0.26720
302000.0000   -0.08079
302040.0000   -0.27953
302080.0000   -0.14380
302120.0000   -0.33545
302160.0000    0.07086
302200.0000    0.10887
302240.0000   -0.15371
302280.0000   -0.24110
302320.0000   -0.18818
302360.0000   -0.06385
302400.0000    0.08450
302440.0000   -0.18091
302480.0000   -0.11157
302520.0000   -0.21473
302560.0000   -0.18210
302600.0000   -0.16759
302640.0000   -0.11866
302680.0000   -0.02904
302720.0000   -0.27574
302760.0000   -0.09003
302800.0000   -0.46291
302840.0000    0.23512
302880.0000    0.31941
302920.0000    0.32093
302960.0000    0.41479
303000.0000    0.32160
303040.0000    0.22491
303080.0000    0.27946
303120.0000    0.61137
303160.0000    0.25569
303200.0000    0.24750
303240.0000    0.26839
303280.0000    0.41198
303320.0000    0.47120
303360.0000    0.35428
303400.0000    0.37157
303440.0000    0.50635
303480.0000    0.41812
303520.0000    0.51318
303560.0000    0.24374
303600.0000    0.54611
303640.0000    0.54928
303680.0000    0.48617
303720.0000    0.44655
303760.0000    0.53213
303800.0000    0.05126
303840.0000    0.30177
303880.0000    0.26795
303920.0000    0.80662
303960.0000    0.46045
304000.0000    0.26821
304040.0000    0.04002
304080.0000    0.26633
304120.0000   -0.30659
304160.0000    0.18562
304200.0000    0.20140
304240.0000    0.08471
304280.0000    0.15387
304320.0000    0.18993
304360.0000    0.11398
304400.0000    0.28399
304440.0000    0.41165
304480.0000    0.14009
304520.0000    0.59111
304560.0000    0.33449
304600.0000    0.35340
304640.0000    0.41035
304680.0000    0.44040
304720.0000    0.27462
304760.0000    0.19888
304800.0000    0.25434
304840.0000    0.39525
304880.0000    0.47806
304920.0000    0.30812
304960.0000    0.45808
305000.0000    0.38438
305040.0000    0.08510
305080.0000    0.37679
305120.0000    0.24602
305160.0000    0.47066
305200.0000    0.33062
305240.0000    0.64520
305280.0000    0.38683
305320.0000    0.43069
305360.0000    0.59768
305400.0000    0.37043
305440.0000    0.47344
305480.0000    0.32688
305520.0000    0.50756
305560.0000    0.38338
305600.0000    0.33723
305640.0000    0.39293
305680.0000    0.19038
305720.0000    0.45293
305760.0000    0.41863
305800.0000    0.22088
305840.0000    0.38906
305880.0000    0.35754
305920.0000    0.40359
305960.0000    0.28453
306000.0000    0.26037
306040.0000    0.40962
306080.0000    0.40703
306120.0000    0.31476
306160.0000    0.22601
306200.0000    0.32536
306240.0000    0.30342
306280.0000    0.35261
306320.0000    0.19988
306360.0000    0.20500
306400.0000    0.11916
306440.0000    0.44277
306480.0000    0.17852
306520.0000    0.23723
306560.0000    0.29799
306600.0000    0.15824
306640.0000    0.15532
306680.0000    0.19664
306720.0000    0.43187
306760.0000    0.22991
306800.0000    0.25935
306840.0000    0.01866
306880.0000    0.16387
306920.0000    0.23457
306960.0000    0.44543
307000.0000    0.29781
307040.0000    0.30212
307080.0000    0.24495
307120.0000    0.31975
307160.0000    0.38536
307200.0000    0.31135
307240.0000    0.24172
307280.0000   -0.16478
307320.0000    0.24642
307360.0000    0.03232
307400.0000    0.37376
307440.0000    0.38068
307480.0000    0.40997
307520.0000    0.27545
307560.0000    0.38634
307600.0000    0.37643
307640.0000    0.27411
307680.0000    0.66102
307720.0000    0.37585
307760.0000    0.53807
307800.0000    0.31770
307840.0000    0.26388
307880.0000    0.46710
307920.0000    0.56774
307960.0000    0.26671
308000.0000    0.25461
308040.0000    0.38923
308080.0000    0.30065
308120.0000    0.13126
308160.0000    0.25248
308200.0000    0.10995
308240.0000    0.34275
308280.0000    0.07436
308320.0000    0.10129
308360.0000    0.15493
308400.0000    0.37093
308440.0000    0.43484
308480.0000    0.31311
308520.0000    0.39458
308560.0000    0.35493
308600.0000    0.24797
308640.0000    0.37270
308680.0000    0.37302
308720.0000    0.33610
308760.0000    0.25791
308800.0000    0.11185
308840.0000    0.33921
308880.0000    0.24327
308920.0000    0.21949
308960.0000    0.33014
309000.0000    0.33359
309040.0000    0.13885
309080.0000    0.26000
309120.0000    0.21071
309160.0000    0.19204
309200.0000    0.31789
309240.0000    0.36798
309280.0000    0.33624
309320.0000    0.38558
309360.0000    0.32661
309400.0000    0.31546
309440.0000    0.55283
309480.0000    0.51909
309520.0000    0.43204
309560.0000    0.32923
309600.0000    0.50082
309640.0000    0.47352
309680.0000    0.57130
309720.0000    0.44169
309760.0000    0.44612
309800.0000    0.35621
309840.0000    0.32017
309880.0000    0.20721
309920.0000    0.23981
309960.0000    0.27606
310000.0000    0.44039
310040.0000    0.33641
310080.0000    0.29840
310120.0000    0.25369
310160.0000    0.26073
310200.0000    0.61867
310240.0000    0.47365
310280.0000    0.39869
310320.0000    0.24995
310360.0000    0.25447
310400.0000    0.29079
310440.0000    0.38203
310480.0000    0.31132
310520.0000    0.37217
310560.0000    0.32875
310600.0000    0.23696
310640.0000    0.41985
310680.0000    0.31207
310720.0000    0.29517
310760.0000    0.41602
310800.0000    0.30902
310840.0000    0.41619
310880.0000    0.47051
310920.0000    0.26368
310960.0000    0.33718
311000.0000    0.22958
311040.0000    0.35700
311080.0000    0.44170
311120.0000    0.28218
311160.0000    0.49417
311200.0000    0.19970
311240.0000    0.38944
311280.0000    0.34268
311320.0000    0.37413
311360.0000    0.23224
311400.0000    0.42290
311440.0000    0.31196
311480.0000    0.23731
311520.0000    0.33900
311560.0000    0.39411
311600.0000    0.27819
311640.0000    0.42812
311680.0000    0.37249
311720.0000    0.44631
311760.0000    0.43963
311800.0000    0.35998
311840.0000    0.42347
311880.0000    0.28331
311920.0000    0.36344
311960.0000    0.29795
312000.0000    0.27467
312040.0000    0.37555
312080.0000    0.22525
312120.0000    0.38503
312160.0000    0.32258
312200.0000    0.17056
312240.0000    0.22406
312280.0000    0.13341
312320.0000    0.32695
312360.0000    0.28366
312400.0000    0.25503
312440.0000    0.31164
312480.0000    0.26465
312520.0000    0.36327
312560.0000    0.26338
312600.0000    0.37811
312640.0000    0.37360
312680.0000    0.10305
312720.0000    0.43463
312760.0000    0.36020
312800.0000    0.32747
312840.0000    0.26102
312880.0000    0.39778
312920.0000    0.37858
312960.0000    0.23912
313000.0000    0.13175
313040.0000    0.44975
313080.0000    0.12226
313120.0000    0.36852
313160.0000    0.27132
313200.0000    0.52705
313240.0000    0.42355
313280.0000    0.47378
313320.0000    0.58293
313360.0000    0.20068
313400.0000    0.30105
313440.0000    0.43197
313480.0000    0.48141
313520.0000    0.34678
313560.0000    0.23054
313600.0000    0.22907
313640.0000    0.28457
313680.0000    0.30764
313720.0000    0.23338
313760.0000    0.38045
313800.0000    0.10535
313840.0000    0.20646
313880.0000    0.51382
313920.0000    0.49154
313960.0000    0.58196
314000.0000    0.29603
314040.0000    0.17656
314080.0000    0.71327
314120.0000    0.28568
314160.0000    0.27311
314200.0000    0.35135
314240.0000    0.33826
314280.0000    0.24415
314320.0000    0.27681
314360.0000    0.34525
314400.0000    0.37011
314440.0000    0.22745
314480.0000    0.61029
314520.0000    0.38415
314560.0000    0.34837
314600.0000    0.37806
314640.0000    0.32401
314680.0000    0.39918
314720.0000    0.27542
314760.0000    0.24665
314800.0000    0.23973
314840.0000    0.18594
314880.0000    0.31334
314920.0000    0.50506
314960.0000    0.23781
315000.0000    0.30021
315040.0000    0.43099
315080.0000    0.36435
315120.0000    0.40969
315160.0000    0.31991
315200.0000    0.18604
315240.0000    0.13479
315280.0000    0.21571
315320.0000    0.33815
315360.0000    0.13854
315400.0000    0.50990
315440.0000    0.31059
315480.0000    0.36750
315520.0000    0.10628
315560.0000    0.36113
315600.0000    0.20607
315640.0000    0.28498
315680.0000    0.42505
315720.0000    0.46183
315760.0000    0.31385
315800.0000    0.29102
315840.0000    0.42428
315880.0000    0.23713
315920.0000    0.26181
315960.0000    0.37729
316000.0000    0.26667
316040.0000    0.13934
316080.0000    0.21218
316120.0000    0.23115
316160.0000    0.28172
316200.0000    0.28189
316240.0000    0.31968
316280.0000    0.52889
316320.0000    0.29373
316360.0000    0.24919
316400.0000    0.43703
316440.0000    0.27424
316480.0000    0.58388
316520.0000    0.44207
316560.0000    0.32268
316600.0000    0.06829
316640.0000    0.32806
316680.0000    0.10922
316720.0000    0.08146
316760.0000    0.02180
316800.0000    0.32034
316840.0000    0.10318
316880.0000   -0.11382
316920.0000    0.26025
316960.0000    0.25720
317000.0000    0.24655
317040.0000    0.24981
317080.0000    0.49285
317120.0000    0.44270
317160.0000    0.21421
317200.0000    0.31030
317240.0000    0.16832
317280.0000    0.47720
317320.0000    0.30216
317360.0000    0.12315
317400.0000    0.44451
317440.0000    0.25180
317480.0000    0.13404
317520.0000    0.09548
317560.0000    0.41686
317600.0000    0.12786
317640.0000    0.51723
317680.0000   -0.07758
317720.0000   -0.18557
317760.0000   -0.30031
317800.0000   -0.48624
317840.0000   -0.20212
317880.0000   -0.46029
317920.0000   -0.31801
317960.0000   -0.83208
318000.0000   -0.56352
318040.0000   -0.22026
318080.0000   -0.63277
318120.0000   -0.24394
318160.0000   -0.08746
318200.0000    0.01200
318240.0000   -0.11616
318280.0000    0.14276
318320.0000    0.12496
318360.0000    0.33374
318400.0000    0.33940
318440.0000    0.15607
318480.0000    0.08012
318520.0000   -0.27273
318560.0000   -0.37696
318600.0000   -0.34945
318640.0000   -0.13786
318680.0000   -0.11058
318720.0000   -0.33196
318760.0000   -0.40104
318800.0000   -0.31556
318840.0000   -0.32394
318880.0000   -0.37993
318920.0000   -0.32204
318960.0000   -0.19248
319000.0000   -0.03060
319040.0000   -0.47444
319080.0000   -0.43771
319120.0000   -0.42090
319160.0000   -0.07362
319200.0000   -0.19677
319240.0000   -0.26909
319280.0000    0.01597
319320.0000    0.13210
319360.0000    0.25402
319400.0000    0.15391
319440.0000    0.25826
319480.0000    0.44079
319520.0000    0.32023
319560.0000    0.66659
319600.0000    0.53148
319640.0000    0.27240
319680.0000    0.15034
319720.0000    0.04740
319760.0000    0.06460
319800.0000    0.38013
319840.0000    0.13236
319880.0000    0.29237
319920.0000    0.07764
319960.0000   -0.04966
320000.0000   -0.24310
320040.0000   -0.29526
320080.0000   -0.19094
320120.0000   -0.38019
320160.0000   -0.60435
320200.0000   -0.84525
320240.0000   -0.37926
320280.0000   -0.46916
320320.0000   -0.25778
320360.0000   -0.22982
320400.0000   -0.14965
320440.0000   -0.43827
320480.0000   -0.32261
320520.0000   -0.36236
320560.0000   -0.51996
320600.0000   -0.61529
320640.0000   -0.68137
320680.0000   -0.44218
320720.0000   -0.48854
320760.0000   -0.39507
320800.0000   -0.21382
320840.0000   -0.22195
320880.0000   -0.04910
320920.0000   -0.22516
320960.0000   -0.64620
321000.0000   -0.13839
321040.0000   -0.57025
321080.0000   -0.41524
321120.0000   -0.39948
321160.0000   -0.95736
321200.0000   -0.50609
321240.0000   -0.33872
321280.0000   -0.39308
321320.0000    0.03868
321360.0000   -0.00155
321400.0000   -0.59027
321440.0000   -0.37181
321480.0000   -0.61883
321520.0000   -0.43008
321560.0000   -0.78241
321600.0000   -0.48278
321640.0000   -0.35381
321680.0000   -0.62234
321720.0000   -0.42360
321760.0000   -0.41675
321800.0000   -0.31718
321840.0000   -0.03617
321880.0000   -0.18970
321920.0000   -0.21678
321960.0000    0.12345
322000.0000    0.31182
322040.0000    0.33320
322080.0000    0.45707
322120.0000    0.29138
322160.0000    0.42064
322200.0000   -0.00456
322240.0000    0.56806
322280.0000    0.49358
322320.0000    0.36833
322360.0000    0.44712
322400.0000    0.43120
322440.0000    0.21356
322480.0000    0.42473
322520.0000    0.32382
322560.0000    0.60788
322600.0000    0.40069
322640.0000    0.32494
322680.0000    0.31370
322720.0000    0.49648
322760.0000    0.34608
322800.0000    0.19895
322840.0000    0.13696
322880.0000    0.21636
322920.0000    0.51503
322960.0000    0.36487
323000.0000    0.20653
323040.0000    0.13100
323080.0000    0.09422
323120.0000    0.29658
323160.0000    0.30563
323200.0000    0.34608
323240.0000    0.15114
323280.0000    0.47502
323320.0000    0.24526
323360.0000    0.04921
323400.0000    0.38224
323440.0000    0.36070
323480.0000    0.33783
323520.0000    0.37669
323560.0000    0.26129
323600.0000    0.56224
323640.0000    0.29062
323680.0000    0.48771
323720.0000    0.53908
323760.0000    0.40059
323800.0000    0.27261
323840.0000    0.26149
323880.0000    0.14402
323920.0000    0.25298
323960.0000    0.39152
324000.0000    0.32654
324040.0000    0.20369
324080.0000    0.25291
324120.0000    0.45383
324160.0000    0.18372
324200.0000    0.25858
324240.0000    0.42591
324280.0000    0.26708
324320.0000    0.32876
324360.0000    0.27295
324400.0000    0.39626
324440.0000    0.35369
324480.0000    0.64952
324520.0000    0.18429
324560.0000    0.68942
324600.0000    0.33055
324640.0000    0.33185
324680.0000    0.48542
324720.0000    0.23744
324760.0000    0.34004
324800.0000    0.38874
324840.0000    0.32259
324880.0000    0.38420
324920.0000    0.39202
324960.0000    0.37566
325000.0000    0.03256
325040.0000    0.15444
325080.0000    0.25358
325120.0000    0.09613
325160.0000    0.00397
325200.0000    0.12526
325240.0000    0.42936
325280.0000    0.30860
325320.0000    0.37299
325360.0000    0.19903
325400.0000    0.17019
325440.0000    0.24160
325480.0000    0.27203
325520.0000    0.22635
325560.0000    0.46298
325600.0000    0.15599
325640.0000    0.25366
325680.0000    0.12331
325720.0000    0.24347
325760.0000    0.45454
325800.0000    0.22530
325840.0000    0.27428
325880.0000    0.17549
325920.0000    0.27721
325960.0000    0.31266
326000.0000    0.38494
326040.0000    0.57268
326080.0000    0.42199
326120.0000    0.63642
326160.0000    0.01327
326200.0000    0.32232
326240.0000    0.27371
326280.0000    0.22078
326320.0000    0.24299
326360.0000    0.33402
326400.0000    0.40162
326440.0000   -0.11205
326480.0000    0.26952
326520.0000    0.32698
326560.0000    0.41041
326600.0000    0.34445
326640.0000    0.16184
326680.0000    0.21164
326720.0000    0.26843
326760.0000    0.22040
326800.0000    0.14552
326840.0000    0.13842
326880.0000    0.13135
326920.0000    0.25455
326960.0000    0.26464
327000.0000    0.24359
327040.0000    0.29710
327080.0000    0.51771
327120.0000    0.43231
327160.0000    0.29571
327200.0000    0.34748
327240.0000    0.13665
327280.0000    0.21630
327320.0000    0.25972
327360.0000    0.16721
327400.0000    0.05501
327440.0000    0.28024
327480.0000    0.13473
327520.0000    0.22608
327560.0000    0.10532
327600.0000    0.01706
327640.0000    0.09502
327680.0000    0.22176
327720.0000    0.16391
327760.0000    0.14115
327800.0000    0.15398
327840.0000    0.34879
327880.0000    0.20610
327920.0000    0.20185
327960.0000    0.23532
328000.0000    0.06677
328040.0000    0.28848
328080.0000    0.46170
328120.0000    0.39219
328160.0000    0.08100
328200.0000   -0.03107
328240.0000   -0.06089
328280.0000    0.08634
328320.0000    0.07608
328360.0000   -0.13176
328400.0000    0.17029
328440.0000   -0.03550
328480.0000   -0.10642
328520.0000   -0.00626
328560.0000   -0.53792
328600.0000    0.02262
328640.0000    0.10864
328680.0000    0.06330
328720.0000    0.26590
328760.0000    0.27789
328800.0000    0.59714
328840.0000    0.29509
328880.0000    0.45201
328920.0000    0.33857
328960.0000    0.48085
329000.0000    0.40954
329040.0000    0.44363
329080.0000    0.23927
329120.0000    0.11632
329160.0000    0.61913
329200.0000    0.29116
329240.0000    0.21107
329280.0000    0.39823
329320.0000    0.34106
329360.0000    0.14736
329400.0000    0.16690
329440.0000    0.36685
329480.0000    0.29907
329520.0000    0.27908
329560.0000    0.13894
329600.0000    0.42276
329640.0000    0.31675
329680.0000    0.39936
329720.0000    0.34795
329760.0000    0.13098
329800.0000    0.35387
329840.0000    0.30639
329880.0000    0.21544
329920.0000    0.33327
329960.0000    0.19732
330000.0000    0.10623
330040.0000    0.37372
330080.0000    0.15465
330120.0000    0.00888
330160.0000    0.07040
330200.0000    0.18561
330240.0000    0.19259
330280.0000   -0.55319
330320.0000   -0.45698
330360.0000   -0.57785
330400.0000   -0.51760
330440.0000   -0.44214
330480.0000   -0.44538
330520.0000   -0.40097
330560.0000   -0.15152
330600.0000   -0.20460
330640.0000   -0.08309
330680.0000   -0.26241
330720.0000   -0.28873
330760.0000   -0.59928
330800.0000   -0.43480
330840.0000   -0.56220
330880.0000   -0.49420
330920.0000   -0.33360
330960.0000   -0.29879
331000.0000   -0.37458
331040.0000   -0.38536
331080.0000   -0.35807
331120.0000   -0.43835
331160.0000   -0.71161
331200.0000   -0.39538
331240.0000   -0.49537
331280.0000   -0.02169
331320.0000    0.26371
331360.0000   -0.11300
331400.0000   -0.38233
331440.0000   -0.32751
331480.0000   -0.25451
331520.0000   -0.23506
331560.0000   -0.21462
331600.0000   -0.15035
331640.0000    0.00031
331680.0000   -0.14270
331720.0000    0.09402
331760.0000   -0.33711
331800.0000   -0.15811
331840.0000   -0.10124
331880.0000   -0.39955
331920.0000   -0.14902
331960.0000    0.00956
332000.0000   -0.19745
332040.0000   -0.55252
332080.0000   -0.27724
332120.0000   -0.43313
332160.0000   -0.26842
332200.0000   -0.33760
332240.0000   -0.32846
332280.0000   -0.40955
332320.0000   -0.54102
332360.0000   -0.16552
332400.0000   -0.57981
332440.0000   -0.89753
332480.0000   -0.55155
332520.0000   -0.52874
332560.0000   -0.32446
332600.0000   -0.38341
332640.0000   -0.41938
332680.0000    0.04292
332720.0000   -0.22426
332760.0000   -0.08701
332800.0000    0.03575
332840.0000   -0.18314
332880.0000   -0.05839
332920.0000    0.04186
332960.0000    0.33643
333000.0000    0.30371
333040.0000    0.44868
333080.0000    0.31827
333120.0000    0.23617
333160.0000    0.13634
333200.0000    0.45353
333240.0000    0.37720
333280.0000    0.40247
333320.0000    0.01293
333360.0000    0.08383
333400.0000   -0.24404
333440.0000    0.12075
333480.0000   -0.17863
333520.0000    0.10376
333560.0000    0.00544
333600.0000    0.05594
333640.0000   -0.04889
333680.0000   -0.09429
333720.0000    0.26091
333760.0000   -0.11562
333800.0000    0.07432
333840.0000   -0.14538
333880.0000   -0.32637
333920.0000   -0.45702
333960.0000   -0.32626
334000.0000   -0.24237
334040.0000   -0.09350
334080.0000    0.19823
334120.0000   -0.04989
334160.0000   -0.08584
334200.0000   -0.16219
334240.0000   -0.02560
334280.0000   -0.60887
334320.0000   -0.39359
334360.0000   -0.36629
334400.0000   -0.16722
334440.0000   -0.65227
334480.0000   -0.75404
334520.0000   -0.50135
334560.0000   -0.09109
334600.0000   -0.09136
334640.0000   -0.25764
334680.0000   -0.00707
334720.0000   -0.23057
334760.0000   -0.45677
334800.0000   -0.43852
334840.0000    0.02387
334880.0000   -0.29013
334920.0000   -0.25122
334960.0000   -0.09907
335000.0000   -0.50986
335040.0000   -0.60616
335080.0000   -0.51518
335120.0000   -0.21524
335160.0000    0.32078
335200.0000    0.30025
335240.0000    0.20422
335280.0000    0.10939
335320.0000    0.00366
335360.0000    0.10120
335400.0000    0.21692
335440.0000    0.14868
335480.0000    0.13745
335520.0000    0.05798
335560.0000    0.12202
335600.0000    0.08609
335640.0000   -0.00507
335680.0000    0.00045
335720.0000    0.17821
335760.0000    0.11248
335800.0000    0.32561
335840.0000    0.19370
335880.0000    0.14066
335920.0000    0.21256
335960.0000    0.22725
336000.0000    0.55314
336040.0000    0.22856
336080.0000    0.35778
336120.0000    0.22685
336160.0000    0.44564
336200.0000    0.56921
336240.0000    0.25101
336280.0000    0.26333
336320.0000    0.45060
336360.0000    0.53716
336400.0000    0.43080
336440.0000    0.59135
336480.0000    0.39733
336520.0000    0.72219
336560.0000    0.33924
336600.0000    0.32634
336640.0000    0.40102
336680.0000    0.14654
336720.0000    0.43701
336760.0000    0.35859
336800.0000    0.69413
336840.0000    0.45276
336880.0000    0.42214
336920.0000    0.33660
336960.0000    0.37857
337000.0000    0.39374
337040.0000    0.48863
337080.0000    0.40860
337120.0000    0.50474
337160.0000    0.24644
337200.0000    0.17810
337240.0000    0.32071
337280.0000    0.20505
337320.0000    0.33409
337360.0000    0.20932
337400.0000    0.19186
337440.0000    0.09480
337480.0000    0.40038
337520.0000    0.29487
337560.0000    0.21298
337600.0000    0.04155
337640.0000    0.04588
337680.0000    0.36781
337720.0000    0.28562
337760.0000    0.33821
337800.0000    0.27980
337840.0000    0.23346
337880.0000    0.30714
337920.0000    0.25159
337960.0000    0.13101
338000.0000    0.06172
338040.0000    0.32956
338080.0000    0.21992
338120.0000    0.17872
338160.0000    0.13720
338200.0000    0.23255
338240.0000    0.38438
338280.0000    0.02310
338320.0000    0.22272
338360.0000    0.15109
338400.0000    0.44269
338440.0000    0.25479
338480.0000    0.47144
338520.0000    0.50396
338560.0000    0.36487
338600.0000    0.11032
338640.0000    0.34379
338680.0000    0.26270
338720.0000    0.31924
338760.0000    0.31782
338800.0000    0.33746
338840.0000    0.20507
338880.0000    0.17814
338920.0000    0.01989
338960.0000    0.22294
339000.0000    0.16758
339040.0000    0.24811
339080.0000    0.28425
339120.0000    0.21777
339160.0000    0.28631
339200.0000    0.25838
339240.0000    0.26650
339280.0000    0.05862
339320.0000    0.39457
339360.0000    0.55884
339400.0000    0.38283
339440.0000    0.29344
339480.0000    0.11689
339520.0000    0.27662
339560.0000   -0.14284
339600.0000    0.07172
339640.0000    0.07480
339680.0000   -0.08328
339720.0000    0.07565
339760.0000    0.30442
339800.0000    0.38600
339840.0000    0.19467
339880.0000    0.38645
339920.0000    0.37332
339960.0000    0.21356
340000.0000    0.00393
340040.0000   -0.00458
340080.0000   -0.29063
340120.0000    0.12541
340160.0000    0.09651
340200.0000    0.01498
340240.0000   -0.13849
340280.0000    0.08692
340320.0000   -0.20908
340360.0000   -0.30625
340400.0000    0.15853
340440.0000   -0.19016
340480.0000   -0.33962
340520.0000   -0.34181
340560.0000   -0.37517
340600.0000   -0.24010
340640.0000   -0.46465
340680.0000   -0.53394
340720.0000   -0.50349
340760.0000   -0.65584
340800.0000   -0.20800
340840.0000   -0.48847
340880.0000   -0.92652
340920.0000   -1.17550
340960.0000   -0.55572
341000.0000   -0.10228
341040.0000   -0.30595
341080.0000   -0.31787
341120.0000   -0.28675
341160.0000   -0.08647
341200.0000   -0.13578
341240.0000    0.00358
341280.0000   -0.07827
341320.0000   -0.23487
341360.0000    0.07268
341400.0000   -0.42211
341440.0000   -0.27793
341480.0000   -0.06392
341520.0000   -0.46818
341560.0000   -0.20632
341600.0000   -0.42913
341640.0000   -0.18383
341680.0000   -0.22646
341720.0000   -0.03969
341760.0000   -0.21531
341800.0000   -0.01811
341840.0000    0.01748
341880.0000   -0.01942
341920.0000   -0.22530
341960.0000   -0.17281
342000.0000   -0.15678
342040.0000   -0.42135
342080.0000   -0.65052
342120.0000   -0.53042
342160.0000   -0.45939
342200.0000   -0.11908
342240.0000   -0.43766
342280.0000   -0.34510
342320.0000   -0.21775
342360.0000   -0.46986
342400.0000   -0.34873
342440.0000   -0.43146
342480.0000   -0.29222
342520.0000   -0.03833
342560.0000   -0.21027
342600.0000   -0.29974
342640.0000   -0.36135
342680.0000   -0.17629
342720.0000   -0.18126
342760.0000   -0.24091
342800.0000   -0.18816
342840.0000   -0.40550
342880.0000   -0.33010
342920.0000   -0.18721
342960.0000   -0.33174
343000.0000   -0.20411
343040.0000   -0.06019
343080.0000   -0.20043
343120.0000   -0.11262
343160.0000   -0.50275
343200.0000   -0.25792
343240.0000   -0.24836
343280.0000   -0.14925
343320.0000   -0.38744
343360.0000   -0.57967
343400.0000   -0.46857
343440.0000   -0.54083
343480.0000   -0.39466
343520.0000   -0.65494
343560.0000   -0.57492
343600.0000   -0.57048
343640.0000   -0.48761
343680.0000   -0.35467
343720.0000   -0.55059
343760.0000   -0.44994
343800.0000   -0.55200
343840.0000   -0.46182
343880.0000   -0.56008
343920.0000   -0.64275
343960.0000   -0.17049
344000.0000   -0.31144
344040.0000   -0.42263
344080.0000   -0.51333
344120.0000   -0.70242
344160.0000   -0.44503
344200.0000   -0.44259
344240.0000   -0.56469
344280.0000   -0.42650
344320.0000   -0.46447
344360.0000   -0.35350
344400.0000   -0.28097
344440.0000   -0.86453
344480.0000   -0.65837
344520.0000   -0.80242
344560.0000   -0.37452
344600.0000   -0.33234
344640.0000   -0.44791
344680.0000   -0.42133
344720.0000   -0.14296
344760.0000   -0.26279
344800.0000   -0.35017
344840.0000   -0.14929
344880.0000   -0.38993
344920.0000   -0.48445
344960.0000   -0.39565
345000.0000   -0.40987
345040.0000   -0.22086
345080.0000   -0.34109
345120.0000   -0.39444
345160.0000   -0.66210
345200.0000   -0.61496
345240.0000   -0.56527
345280.0000   -0.31035
345320.0000   -0.20829
345360.0000   -0.35589
345400.0000   -0.06254
345440.0000   -0.11060
345480.0000   -0.22069
345520.0000   -0.49605
345560.0000   -0.49889
345600.0000   -0.37508
345640.0000   -0.35938
345680.0000   -0.44928
345720.0000   -0.49922
345760.0000   -0.43092
345800.0000   -0.31030
345840.0000   -0.17635
345880.0000   -0.12563
345920.0000   -0.15011
345960.0000   -0.29507
346000.0000   -0.20961
346040.0000   -0.21606
346080.0000   -0.32522
346120.0000   -0.37036
346160.0000   -0.30105
346200.0000   -0.38925
346240.0000   -0.20951
346280.0000   -0.07167
346320.0000   -0.33641
346360.0000   -0.29817
346400.0000   -0.14280
346440.0000   -0.55379
346480.0000   -0.31173
346520.0000   -0.03961
346560.0000   -0.36721
346600.0000   -0.44882
346640.0000   -0.84006
346680.0000   -0.34043
346720.0000   -0.17579
346760.0000   -0.65328
346800.0000   -0.56366
346840.0000   -0.41924
346880.0000   -0.14405
346920.0000   -0.21971
346960.0000   -0.03718
347000.0000    0.07849
347040.0000   -0.29388
347080.0000   -0.11351
347120.0000   -0.48336
347160.0000   -0.16117
347200.0000   -0.38654
347240.0000   -0.09120
347280.0000    0.07604
347320.0000   -0.31597
347360.0000   -0.25001
347400.0000   -0.27757
347440.0000    0.08651
347480.0000   -0.18722
347520.0000   -0.08690
347560.0000    0.11586
347600.0000   -0.13686
347640.0000    0.03476
347680.0000   -0.13509
347720.0000   -0.16775
347760.0000   -0.03282
347800.0000   -0.11164
347840.0000    0.04116
347880.0000   -0.16447
347920.0000   -0.12118
347960.0000   -0.21847
348000.0000   -0.43019
348040.0000   -0.29681
348080.0000   -0.40446
348120.0000   -0.48230
348160.0000   -0.30193
348200.0000   -0.32468
348240.0000   -0.31480
348280.0000   -0.56246
348320.0000   -0.51317
348360.0000   -0.69815
348400.0000   -0.40789
348440.0000   -0.18515
348480.0000   -0.44986
348520.0000   -0.38999
348560.0000   -0.49779
348600.0000   -0.53908
348640.0000   -0.22770
348680.0000   -0.22128
348720.0000   -0.33110
348760.0000   -0.29240
348800.0000   -0.22128
348840.0000   -0.36992
348880.0000   -0.33183
348920.0000   -0.18901
348960.0000   -0.57384
349000.0000   -0.14659
349040.0000    0.01105
349080.0000   -0.45497
349120.0000    0.03675
349160.0000   -0.37301
349200.0000   -0.45439
349240.0000   -0.05317
349280.0000   -0.32512
349320.0000   -0.27528
349360.0000   -0.29854
349400.0000    0.16499
349440.0000    0.14079
349480.0000   -0.13813
349520.0000   -0.10225
349560.0000   -0.18559
349600.0000   -0.18746
349640.0000   -0.14017
349680.0000   -0.29818
349720.0000   -0.20699
349760.0000    0.09383
349800.0000   -0.22397
349840.0000   -0.15503
349880.0000   -0.10890
349920.0000   -0.24312
349960.0000   -0.18981
350000.0000   -0.17702
350040.0000   -0.28426
350080.0000   -0.25796
350120.0000   -0.14578
350160.0000   -0.33443
350200.0000   -0.15060
350240.0000   -0.79623
350280.0000   -0.37767
350320.0000   -0.33171
350360.0000   -0.06303
350400.0000   -0.41463
350440.0000   -0.24639
350480.0000   -0.25286
350520.0000   -0.01560
350560.0000    0.16659
350600.0000   -0.26649
350640.0000   -0.29918
350680.0000   -0.30413
350720.0000   -0.32356
350760.0000   -0.05362
350800.0000    0.02560
350840.0000   -0.04624
350880.0000    0.08314
350920.0000   -0.02359
350960.0000   -0.15320
351000.0000   -0.20577
351040.0000   -0.16397
351080.0000   -0.02079
351120.0000   -0.04416
351160.0000   -0.14134
351200.0000    0.05445
351240.0000   -0.26661
351280.0000   -0.42719
351320.0000   -0.51538
351360.0000   -0.24802
351400.0000   -0.40960
351440.0000   -0.55152
351480.0000   -0.22696
351520.0000   -0.15139
351560.0000   -0.30521
351600.0000   -0.45338
351640.0000   -0.42439
351680.0000   -0.49041
351720.0000   -0.40138
351760.0000   -0.37892
351800.0000   -0.57741
351840.0000   -0.37258
351880.0000   -0.26163
351920.0000   -0.35091
351960.0000   -0.32471
352000.0000   -0.55893
352040.0000   -0.19963
352080.0000   -0.44192
352120.0000   -0.49064
352160.0000   -0.13460
352200.0000   -0.54657
352240.0000   -0.37816
352280.0000   -0.42589
352320.0000   -0.55581
352360.0000   -0.50160
352400.0000   -0.63436
352440.0000   -0.59013
352480.0000   -0.39462
352520.0000   -0.57266
352560.0000   -0.77138
352600.0000   -0.37268
352640.0000   -0.47852
352680.0000   -0.20025
352720.0000   -0.07992
352760.0000   -0.15080
352800.0000   -0.19034
352840.0000   -0.14681
352880.0000   -0.38203
352920.0000   -0.18938
352960.0000   -0.03247
353000.0000   -0.02932
353040.0000   -0.16218
353080.0000   -0.13554
353120.0000   -0.50612
353160.0000   -0.26203
353200.0000   -0.38451
353240.0000    0.00887
353280.0000   -0.26738
353320.0000   -0.25083
353360.0000    0.04567
353400.0000   -0.19936
353440.0000   -0.07033
353480.0000   -0.05957
353520.0000    0.14819
353560.0000   -0.24336
353600.0000   -0.15771
353640.0000   -0.09536
353680.0000    0.18824
353720.0000   -0.08894
353760.0000   -0.06497
353800.0000   -0.10897
353840.0000   -0.39196
353880.0000   -0.30650
353920.0000   -0.60393
353960.0000   -0.60372
354000.0000   -0.45012
354040.0000   -0.35594
354080.0000   -0.70719
354120.0000   -0.56723
354160.0000   -0.87505
354200.0000   -0.54898
354240.0000   -0.47719
354280.0000   -0.56466
354320.0000   -0.61683
354360.0000   -0.44145
354400.0000   -0.55892
354440.0000   -0.55623
354480.0000   -0.45720
354520.0000   -0.33686
354560.0000   -0.43399
354600.0000   -0.61061
354640.0000   -0.18965
354680.0000   -0.25310
354720.0000   -0.58543
354760.0000   -0.50272
354800.0000   -0.29475
354840.0000   -0.54822
354880.0000   -0.57430
354920.0000   -0.69388
354960.0000   -0.70290
355000.0000   -0.65898
355040.0000   -0.51257
355080.0000   -0.33945
355120.0000   -0.26862
355160.0000   -0.28002
355200.0000   -0.44243
355240.0000    0.00447
355280.0000   -0.42175
355320.0000    0.09055
355360.0000    0.13766
355400.0000    0.06827
355440.0000   -0.06367
355480.0000   -0.22975
355520.0000    0.10012
355560.0000   -0.27775
355600.0000   -0.36225
355640.0000   -0.49536
355680.0000   -0.40897
355720.0000   -0.28904
355760.0000   -0.16015
355800.0000   -0.51755
355840.0000   -0.30768
355880.0000   -0.32447
355920.0000   -0.38990
355960.0000   -0.60256
356000.0000   -0.74348
356040.0000   -0.37726
356080.0000   -0.52422
356120.0000   -0.92107
356160.0000   -0.59374
356200.0000   -0.36758
356240.0000   -0.60210
356280.0000   -0.39407
356320.0000   -0.62735
356360.0000   -0.47517
356400.0000   -0.58386
356440.0000   -0.41357
356480.0000   -0.51042
356520.0000   -0.29985
356560.0000   -0.34599
356600.0000   -0.39795
356640.0000    0.18670
356680.0000    0.03425
356720.0000    0.38080
356760.0000    0.25853
356800.0000    0.14530
356840.0000    0.41743
356880.0000    0.29721
356920.0000    0.44195
356960.0000    0.58262
357000.0000    0.29136
357040.0000    0.40199
357080.0000    0.24173
357120.0000    0.52248
357160.0000    0.33850
357200.0000    0.30658
357240.0000    0.60467
357280.0000    0.64048
357320.0000    0.43856
357360.0000    0.33557
357400.0000    0.35168
357440.0000    0.42669
357480.0000    0.39272
357520.0000    0.42171
357560.0000    0.34053
357600.0000    0.21121
357640.0000    0.35116
357680.0000    0.33602
357720.0000    0.36124
357760.0000    0.36867
357800.0000    0.20002
357840.0000    0.27467
357880.0000    0.32665
357920.0000    0.23512
357960.0000    0.21278
358000.0000    0.27973
358040.0000    0.34749
358080.0000    0.39668
358120.0000    0.25596
358160.0000    0.28327
358200.0000    0.45916
358240.0000    0.43390
358280.0000    0.27865
358320.0000    0.34324
358360.0000    0.38298
358400.0000    0.54345
358440.0000    0.22893
358480.0000    0.42510
358520.0000    0.34696
358560.0000    0.24637
358600.0000    0.48472
358640.0000    0.31576
358680.0000    0.29513
358720.0000    0.43840
358760.0000    0.23589
358800.0000    0.23087
358840.0000    0.24227
358880.0000    0.27361
358920.0000    0.41960
358960.0000    0.29470
359000.0000    0.40673
359040.0000    0.32822
359080.0000    0.10907
359120.0000    0.53538
359160.0000    0.33071
359200.0000    0.19952
359240.0000    0.02008
359280.0000    0.33713
359320.0000    0.22603
359360.0000    0.27212
359400.0000    0.25128
359440.0000    0.41075
359480.0000    0.26684
359520.0000    0.31786
359560.0000    0.29065
359600.0000    0.42564
359640.0000    0.32221
359680.0000    0.40655
359720.0000    0.30639
359760.0000    0.27485
359800.0000    0.25050
359840.0000    0.22357
359880.0000    0.24482
359920.0000    0.24970
359960.0000    0.41811
360000.0000    0.37888
360040.0000    0.39036
360080.0000    0.50111
360120.0000    0.32380
360160.0000    0.31056
360200.0000    0.24820
360240.0000    0.33737
360280.0000    0.28953
360320.0000    0.22231
360360.0000    0.55852
360400.0000    0.49873
360440.0000    0.40499
360480.0000    0.34941
360520.0000    0.35274
360560.0000    0.31611
360600.0000    0.61329
360640.0000    0.38030
360680.0000    0.48177
360720.0000    0.45285
360760.0000    0.45439
360800.0000    0.48456
360840.0000    0.40537
360880.0000    0.62143
360920.0000    0.29023
360960.0000    0.66200
361000.0000    0.29120
361040.0000    0.36509
361080.0000    0.28808
361120.0000    0.29038
361160.0000    0.27051
361200.0000    0.50688
361240.0000    0.36472
361280.0000    0.39912
361320.0000    0.29036
361360.0000    0.75658
361400.0000    0.50676
361440.0000    0.55982
361480.0000    0.61104
361520.0000    0.47285
361560.0000    0.19552
361600.0000    0.69022
361640.0000    0.73370
361680.0000    0.40673
361720.0000    0.58077
361760.0000    0.45687
361800.0000    0.31475
361840.0000    0.45854
361880.0000    0.64452
361920.0000    0.39480
361960.0000    0.46556
362000.0000    0.26022
362040.0000    0.35365
362080.0000    0.37767
362120.0000    0.51355
362160.0000    0.49625
362200.0000    0.31416
362240.0000    0.60606
362280.0000    0.24886
362320.0000    0.48788
362360.0000    0.15205
362400.0000    0.09318
362440.0000    0.17671
362480.0000    0.32044
362520.0000    0.18631
362560.0000    0.37395
362600.0000    0.06920
362640.0000    0.35127
362680.0000    0.46530
362720.0000    0.35693
362760.0000    0.23302
362800.0000    0.40846
362840.0000    0.57804
362880.0000    0.54881
362920.0000    0.53674
362960.0000    0.33836
363000.0000    0.56480
363040.0000    0.41007
363080.0000    0.39755
363120.0000    0.29405
363160.0000    0.40292
363200.0000    0.49695
363240.0000    0.54921
363280.0000    0.49612
363320.0000    0.53475
363360.0000    0.44359
363400.0000    0.45436
363440.0000    0.48706
363480.0000    0.77142
363520.0000    0.74258
363560.0000    0.78893
363600.0000    0.94165
363640.0000    0.63025
363680.0000    0.77779
363720.0000    0.68559
363760.0000    0.42881
363800.0000    0.54359
363840.0000    0.32663
363880.0000    0.35597
363920.0000    0.43408
363960.0000    0.35009
364000.0000    0.34129
364040.0000    0.32301
364080.0000    0.27699
364120.0000    0.36321
364160.0000    0.25122
364200.0000    0.26238
364240.0000    0.45099
364280.0000    0.32665
364320.0000    0.29566
364360.0000    0.46883
364400.0000    0.54131
364440.0000    0.52077
364480.0000    0.53348
364520.0000    0.20354
364560.0000    0.31588
364600.0000    0.44602
364640.0000    0.53864
364680.0000    0.37141
364720.0000    0.46242
364760.0000    0.24229
364800.0000    0.40267
364840.0000    0.29215
364880.0000    0.10122
364920.0000    0.25074
364960.0000    0.39252
365000.0000    0.09204
365040.0000    0.24235
365080.0000    0.19709
365120.0000    0.27628
365160.0000    0.43242
365200.0000    0.28437
365240.0000    0.29239
365280.0000    0.24903
365320.0000    0.09507
365360.0000    0.31540
365400.0000    0.24143
365440.0000    0.45075
365480.0000    0.40902
365520.0000    0.19120
365560.0000    0.42890
365600.0000    0.25179
365640.0000    0.32036
365680.0000    0.39688
365720.0000    0.37499
365760.0000    0.34457
365800.0000    0.36747
365840.0000    0.41410
365880.0000    0.50861
365920.0000    0.41939
365960.0000    0.19537
366000.0000    0.20864
366040.0000    0.09143
366080.0000    0.18942
366120.0000    0.24700
366160.0000    0.39910
366200.0000    0.24553
366240.0000    0.37027
366280.0000    0.30683
366320.0000    0.38597
366360.0000    0.24458
366400.0000    0.09544
366440.0000    0.52559
366480.0000    0.25392
366520.0000    0.17685
366560.0000    0.19431
366600.0000    0.23785
366640.0000    0.42207
366680.0000    0.36798
366720.0000    0.14709
366760.0000    0.32479
366800.0000    0.15235
366840.0000    0.22345
366880.0000    0.39026
366920.0000    0.41154
366960.0000    0.31464
367000.0000    0.15626
367040.0000    0.06567
367080.0000    0.14829
367120.0000    0.39535
367160.0000    0.26720
367200.0000    0.20117
367240.0000    0.27634
367280.0000    0.08761
367320.0000    0.17378
367360.0000    0.10667
367400.0000    0.18935
367440.0000    0.21572
367480.0000    0.38840
367520.0000   -0.00191
367560.0000    0.25796
367600.0000    0.31074
367640.0000    0.24757
367680.0000    0.22169
367720.0000    0.50054
367760.0000    0.26780
367800.0000    0.41693
367840.0000    0.25567
367880.0000    0.18385
367920.0000    0.26291
367960.0000    0.20380
368000.0000    0.30983
368040.0000    0.22712
368080.0000    0.29567
368120.0000    0.28223
368160.0000    0.53299
368200.0000    0.27981
368240.0000    0.10794
368280.0000    0.16384
368320.0000    0.24653
368360.0000    0.23876
368400.0000    0.22223
368440.0000    0.35455
368480.0000    0.42995
368520.0000    0.16138
368560.0000    0.31988
368600.0000    0.33174
368640.0000    0.37160
368680.0000    0.27071
368720.0000    0.29306
368760.0000    0.41872
368800.0000    0.30566
368840.0000    0.45754
368880.0000    0.21186
368920.0000    0.37417
368960.0000    0.47218
369000.0000    0.32508
369040.0000    0.31990
369080.0000    0.43708
369120.0000    0.50835
369160.0000    0.42565
369200.0000    0.27462
369240.0000    0.32149
369280.0000    0.47341
369320.0000    0.29584
369360.0000    0.28850
369400.0000    0.32855
369440.0000    0.35348
369480.0000    0.34668
369520.0000    0.56931
369560.0000    0.35092
369600.0000    0.42004
369640.0000    0.53917
369680.0000    0.32013
369720.0000    0.41080
369760.0000    0.22044
369800.0000    0.42831
369840.0000    0.26342
369880.0000    0.48128
369920.0000    0.56008
369960.0000    0.56345
370000.0000    0.01374
370040.0000    0.27629
370080.0000    0.32754
370120.0000    0.37757
370160.0000    0.27081
370200.0000    0.27329
370240.0000    0.30978
370280.0000    0.21096
370320.0000    0.14036
370360.0000    0.18513
370400.0000    0.09777
370440.0000    0.37802
370480.0000    0.47599
370520.0000    0.43530
370560.0000    0.00623
370600.0000    0.24541
370640.0000    0.34546
370680.0000    0.40080
370720.0000    0.43197
370760.0000    0.38334
370800.0000    0.16046
370840.0000    0.53139
370880.0000    0.33936
370920.0000    0.40794
370960.0000    0.19175
371000.0000    0.26746
371040.0000    0.48424
371080.0000    0.33375
371120.0000    0.24678
371160.0000    0.69769
371200.0000    0.36170
371240.0000    0.57049
371280.0000    0.34537
371320.0000    0.49784
371360.0000    0.33312
371400.0000    0.34661
371440.0000    0.25710
371480.0000    0.51724
371520.0000    0.45858
371560.0000    0.40638
371600.0000    0.29166
371640.0000    0.36803
371680.0000    0.43226
371720.0000    0.35785
371760.0000    0.43027
371800.0000    0.41804
371840.0000    0.30229
371880.0000    0.36371
371920.0000    0.47171
371960.0000    0.41307
372000.0000    0.48611
372040.0000    0.68864
372080.0000    0.40163
372120.0000    0.59706
372160.0000    0.53851
372200.0000    0.62423
372240.0000    0.74603
372280.0000    0.63865
372320.0000    0.69898
372360.0000    0.51457
372400.0000    0.30498
372440.0000    0.49175
372480.0000    0.11050
372520.0000   -0.10861
372560.0000    0.12531
372600.0000    0.13576
372640.0000    0.13443
372680.0000    0.23634
372720.0000    0.16497
372760.0000    0.21702
372800.0000    0.11006
372840.0000    0.18620
372880.0000    0.27580
372920.0000    0.20782
372960.0000    0.19386
373000.0000    0.07439
373040.0000    0.07556
373080.0000    0.17593
373120.0000    0.01600
373160.0000    0.36108
373200.0000    0.14474
373240.0000   -0.09347
373280.0000    0.14576
373320.0000   -0.07797
373360.0000    0.02887
373400.0000    0.06258
373440.0000    0.25648
373480.0000    0.13701
373520.0000   -0.14121
373560.0000   -0.05948
373600.0000    0.34334
373640.0000    0.02594
373680.0000   -0.24058
373720.0000    0.26893
373760.0000   -0.07128
373800.0000   -0.10140
373840.0000    0.12034
373880.0000    0.21430
373920.0000   -0.01852
373960.0000    0.17059
374000.0000    0.23996
374040.0000    0.09230
374080.0000    0.36238
374120.0000    0.37269
374160.0000    0.54709
374200.0000    0.30145
374240.0000    0.42127
374280.0000    0.45700
374320.0000    0.35498
374360.0000    0.27758
374400.0000    0.26914
374440.0000    0.22034
374480.0000    0.20646
374520.0000    0.30114
374560.0000    0.47184
374600.0000    0.35312
374640.0000    0.18442
374680.0000    0.09688
374720.0000    0.34019
374760.0000    0.38887
374800.0000    0.23333
374840.0000    0.25745
374880.0000    0.32210
374920.0000    0.42741
374960.0000    0.37095
375000.0000    0.28207
375040.0000    0.47635
375080.0000    0.16442
375120.0000    0.35674
375160.0000    0.16500
375200.0000    0.27016
375240.0000    0.51097
375280.0000    0.49598
375320.0000    0.24406
375360.0000    0.06046
375400.0000    0.36588
375440.0000    0.20374
375480.0000    0.15062
375520.0000    0.27375
375560.0000    0.22489
375600.0000    0.40918
375640.0000    0.35751
375680.0000    0.37787
375720.0000    0.16091
375760.0000    0.24885
375800.0000    0.35186
375840.0000    0.27081
375880.0000    0.32391
375920.0000    0.37486
375960.0000    0.32763
376000.0000    0.30879
376040.0000    0.36530
376080.0000    0.15603
376120.0000    0.54673
376160.0000    0.38656
376200.0000    0.52088
376240.0000    0.64342
376280.0000    0.63766
376320.0000    0.56778
376360.0000    0.51317
376400.0000    0.61079
376440.0000    0.67559
376480.0000    0.28799
376520.0000    0.63345
376560.0000    0.38808
376600.0000    0.26965
376640.0000    0.10969
376680.0000    0.27603
376720.0000    0.09854
376760.0000   -0.15603
376800.0000   -0.08493
376840.0000    0.13795
376880.0000    0.05222
376920.0000    0.01224
376960.0000   -0.08259
377000.0000    0.07720
377040.0000    0.21373
377080.0000    0.31177
377120.0000   -0.08394
377160.0000    0.32795
377200.0000    0.10987
377240.0000    0.12067
377280.0000    0.26771
377320.0000    0.33938
377360.0000    0.24889
377400.0000    0.16937
377440.0000    0.57072
377480.0000    0.64712
377520.0000    0.48905
377560.0000    0.48733
377600.0000    0.66645
377640.0000    0.45306
377680.0000    0.71617
377720.0000    0.64248
377760.0000    0.57715
377800.0000    0.56810
377840.0000    0.63129
377880.0000    0.36899
377920.0000    0.47148
377960.0000    0.44647
378000.0000    0.20744
378040.0000    0.35772
378080.0000    0.25862
378120.0000    0.45115
378160.0000    0.36656
378200.0000    0.40738
378240.0000    0.48930
378280.0000    0.32027
378320.0000    0.21951
378360.0000    0.18496
378400.0000    0.16143
378440.0000    0.02896
378480.0000    0.12648
378520.0000    0.18270
378560.0000    0.58409
378600.0000    0.19608
378640.0000    0.25857
378680.0000    0.59077
378720.0000    0.50547
378760.0000    0.58132
378800.0000    0.26485
378840.0000    0.33894
378880.0000    0.55597
378920.0000    0.41893
378960.0000    0.36268
379000.0000    0.54365
379040.0000    0.31662
379080.0000    0.10679
379120.0000    0.40272
379160.0000    0.43834
379200.0000    0.26841
379240.0000    0.50975
379280.0000    0.45364
379320.0000    0.33011
379360.0000    0.27914
379400.0000    0.31697
379440.0000    0.36461
379480.0000    0.12286
379520.0000    0.25002
379560.0000    0.46564
379600.0000    0.48892
379640.0000    0.43945
379680.0000    0.21401
379720.0000    0.30517
379760.0000    0.48143
379800.0000    0.29845
379840.0000    0.37104
379880.0000    0.30068
379920.0000    0.33169
379960.0000    0.29497
380000.0000    0.45556
380040.0000    0.44522
380080.0000    0.28627
380120.0000    0.35351
380160.0000    0.36838
380200.0000    0.39302
380240.0000    0.48548
380280.0000    0.41545
380320.0000    0.37754
380360.0000    0.38864
380400.0000    0.37684
380440.0000    0.47383
380480.0000    0.29702
380520.0000    0.26324
380560.0000    0.31750
380600.0000    0.29553
380640.0000    0.34611
380680.0000    0.24010
380720.0000    0.45559
380760.0000    0.35385
380800.0000    0.33621
380840.0000    0.21923
380880.0000    0.43552
380920.0000    0.35837
380960.0000    0.29060
381000.0000    0.58202
381040.0000    0.31547
381080.0000    0.39960
381120.0000    0.35285
381160.0000    0.39729
381200.0000    0.28106
381240.0000    0.31843
381280.0000    0.32056
381320.0000    0.40416
381360.0000    0.36838
381400.0000    0.30786
381440.0000    0.26333
381480.0000    0.42114
381520.0000    0.28445
381560.0000    0.42383
381600.0000    0.34912
381640.0000    0.50312
381680.0000    0.42339
381720.0000    0.43069
381760.0000    0.33640
381800.0000    0.40713
381840.0000    0.42621
381880.0000    0.17371
381920.0000    0.41048
381960.0000    0.40796
382000.0000    0.47701
382040.0000    0.53415
382080.0000    0.54408
382120.0000    0.56273
382160.0000    0.40111
382200.0000    0.64508
382240.0000    0.61072
382280.0000    0.48839
382320.0000    0.71247
382360.0000    0.51529
382400.0000    0.46752
382440.0000    0.46447
382480.0000    0.38250
382520.0000    0.49489
382560.0000    0.54515
382600.0000    0.61092
382640.0000    0.60944
382680.0000    0.65831
382720.0000    0.48437
382760.0000    0.33119
382800.0000    0.46274
382840.0000    0.47200
382880.0000    0.39669
382920.0000    0.47301
382960.0000    0.66087
383000.0000    0.55463
383040.0000    0.46294
383080.0000    0.66265
383120.0000    0.44530
383160.0000    0.51548
383200.0000    0.61411
383240.0000    0.49028
383280.0000    0.62912
383320.0000    0.59720
383360.0000    0.20392
383400.0000    0.20423
383440.0000    0.32946
383480.0000    0.38356
383520.0000    0.41555
383560.0000    0.10812
383600.0000    0.37493
383640.0000    0.60223
383680.0000    0.65361
383720.0000    0.24055
383760.0000    0.41520
383800.0000    0.30398
383840.0000    0.09012
383880.0000    0.28159
383920.0000    0.40269
383960.0000    0.68273
384000.0000    0.57786
384040.0000    0.47462
384080.0000    0.55594
384120.0000    0.45643
384160.0000    0.63273
384200.0000    0.40899
384240.0000    0.49509
384280.0000    0.54419
384320.0000    0.39720
384360.0000    0.28505
384400.0000    0.36628
384440.0000    0.59503
384480.0000    0.42810
384520.0000    0.26129
384560.0000    0.24525
384600.0000    0.32368
384640.0000    0.42849
384680.0000    0.36730
384720.0000    0.39207
384760.0000    0.10228
384800.0000    0.52681
384840.0000    0.41516
384880.0000    0.47948
384920.0000    0.44279
384960.0000    0.42116
385000.0000    0.41923
385040.0000    0.47756
385080.0000    0.18322
385120.0000    0.16884
385160.0000    0.12822
385200.0000    0.53596
385240.0000    0.35620
385280.0000    0.04528
385320.0000    0.42983
385360.0000    0.31460
385400.0000    0.40484
385440.0000    0.33097
385480.0000    0.36285
385520.0000    0.49691
385560.0000    0.27370
385600.0000    0.25596
385640.0000    0.31057
385680.0000    0.52872
385720.0000    0.29487
385760.0000    0.25676
385800.0000    0.57926
385840.0000    0.43701
385880.0000    0.48969
385920.0000    0.10485
385960.0000    0.24115
386000.0000    0.32139
386040.0000    0.29006
386080.0000    0.36334
386120.0000    0.39496
386160.0000   -0.05730
386200.0000    0.31154
386240.0000    0.16066
386280.0000    0.40695
386320.0000    0.39160
386360.0000    0.06899
386400.0000    0.31202
386440.0000    0.49747
386480.0000    0.42195
386520.0000    0.70656
386560.0000    0.23084
386600.0000    0.45703
386640.0000    0.23418
386680.0000    0.28887
386720.0000    0.35531
386760.0000    0.35808
386800.0000    0.49669
386840.0000    0.58222
386880.0000    0.31945
386920.0000    0.27306
386960.0000    0.14789
387000.0000    0.32647
387040.0000    0.26653
387080.0000    0.13412
387120.0000    0.22240
387160.0000    0.38275
387200.0000    0.29463
387240.0000    0.37018
387280.0000    0.12911
387320.0000    0.44709
387360.0000    0.25418
387400.0000    0.26753
387440.0000    0.48722
387480.0000    0.21169
387520.0000    0.27534
387560.0000    0.31347
387600.0000    0.25206
387640.0000    0.15574
387680.0000    0.34791
387720.0000    0.31966
387760.0000    0.27484
387800.0000    0.30425
387840.0000    0.08858
387880.0000    0.25911
387920.0000    0.36362
387960.0000    0.30748
388000.0000    0.44729
388040.0000    0.54579
388080.0000    0.18323
388120.0000    0.36259
388160.0000    0.38590
388200.0000    0.38737
388240.0000    0.33313
388280.0000    0.51207
388320.0000    0.76935
388360.0000    0.42877
388400.0000    0.00904
388440.0000   -0.43686
388480.0000   -0.05255
388520.0000   -0.41803
388560.0000   -0.22835
388600.0000    0.14332
388640.0000   -0.49694
388680.0000   -0.29678
388720.0000   -0.33815
388760.0000   -0.35605
388800.0000    0.10266
388840.0000   -0.05343
388880.0000    0.32997
388920.0000    0.25699
388960.0000    0.12926
389000.0000    0.20839
389040.0000    0.34773
389080.0000    0.46208
389120.0000    0.20716
389160.0000    0.17934
389200.0000    0.10307
389240.0000    0.22976
389280.0000    0.59753
389320.0000    0.46512
389360.0000    0.22776
389400.0000    0.22783
389440.0000    0.09377
389480.0000    0.21907
389520.0000    0.14331
389560.0000    0.19509
389600.0000    0.44304
389640.0000    0.58030
389680.0000    0.52622
389720.0000    0.57085
389760.0000    0.53029
389800.0000    0.48412
389840.0000    0.19602
389880.0000    0.15346
389920.0000    0.37854
389960.0000    0.35882
390000.0000    0.15993
390040.0000    0.26890
390080.0000    0.59614
390120.0000    0.36775
390160.0000    0.33194
390200.0000    0.41970
390240.0000    0.33863
390280.0000    0.34671
390320.0000    0.24493
390360.0000    0.30736
390400.0000    0.27194
390440.0000    0.42662
390480.0000    0.43167
390520.0000    0.52742
390560.0000    0.39258
390600.0000    0.23116
390640.0000    0.33304
390680.0000    0.16400
390720.0000    0.40897
390760.0000    0.06430
390800.0000    0.18250
390840.0000   -0.05435
390880.0000    0.20765
390920.0000    0.19955
390960.0000    0.30994
391000.0000    0.46347
391040.0000    0.38203
391080.0000    0.28627
391120.0000    0.38229
391160.0000    0.51054
391200.0000    0.51247
391240.0000    0.58950
391280.0000    0.45627
391320.0000    0.13796
391360.0000    0.31175
391400.0000    0.49462
391440.0000    0.33347
391480.0000    0.37964
391520.0000    0.20269
391560.0000    0.45476
391600.0000    0.08119
391640.0000    0.06336
391680.0000    0.41847
391720.0000    0.29254
391760.0000    0.06162
391800.0000    0.12924
391840.0000    0.21788
391880.0000    0.29828
391920.0000    0.32361
391960.0000    0.23875
392000.0000    0.10559
392040.0000    0.28408
392080.0000    0.38864
392120.0000    0.51426
392160.0000    0.22845
392200.0000    0.19860
392240.0000    0.24818
392280.0000    0.39352
392320.0000    0.38491
392360.0000    0.12186
392400.0000    0.26495
392440.0000    0.60178
392480.0000    0.37551
392520.0000    0.46161
392560.0000    0.31051
392600.0000    0.41120
392640.0000    0.33847
392680.0000    0.33474
392720.0000    0.13099
392760.0000    0.33801
392800.0000    0.30515
392840.0000    0.30303
392880.0000    0.19444
392920.0000    0.25612
392960.0000    0.40307
393000.0000   -0.06531
393040.0000   -0.13254
393080.0000    0.02137
393120.0000   -0.02543
393160.0000    0.31733
393200.0000    0.31966
393240.0000    0.38031
393280.0000    0.50119
393320.0000    0.20014
393360.0000    0.10344
393400.0000    0.33927
393440.0000    0.19453
393480.0000    0.10166
393520.0000    0.32161
393560.0000    0.36303
393600.0000    0.42461
393640.0000    0.38995
393680.0000    0.19038
393720.0000    0.36629
393760.0000    0.21996
393800.0000    0.27154
393840.0000    0.03812
393880.0000    0.43778
393920.0000    0.32723
393960.0000    0.45517
394000.0000    0.61079
394040.0000    0.29961
394080.0000    0.54347
394120.0000    0.36939
394160.0000    0.55580
394200.0000    0.39707
394240.0000    0.40699
394280.0000    0.30848
394320.0000    0.23780
394360.0000    0.19424
394400.0000    0.37581
394440.0000    0.32581
394480.0000    0.19574
394520.0000    0.37118
394560.0000    0.12582
394600.0000    0.14862
394640.0000    0.10282
394680.0000   -0.36563
394720.0000   -0.27832
394760.0000   -0.19632
394800.0000   -0.01568
394840.0000   -0.30473
394880.0000   -0.32943
394920.0000   -0.15583
394960.0000   -0.33023
395000.0000   -0.42771
395040.0000   -0.52955
395080.0000   -0.06845
395120.0000   -0.43454
395160.0000   -0.48733
395200.0000   -0.24102
395240.0000   -0.54169
395280.0000   -0.33470
395320.0000   -0.51149
395360.0000   -0.48751
395400.0000   -0.28339
395440.0000   -0.61953
395480.0000   -0.52122
395520.0000   -0.04794
395560.0000    0.34992
395600.0000    0.30961
395640.0000    0.62139
395680.0000    0.53954
395720.0000    0.53640
395760.0000    0.62005
395800.0000    0.66882
395840.0000    0.47548
395880.0000    0.50663
395920.0000    0.49803
395960.0000    0.46243
396000.0000    0.61544
396040.0000    0.44413
396080.0000    0.59303
396120.0000    0.42928
396160.0000    0.44152
396200.0000    0.31640
396240.0000    0.46229
396280.0000    0.23630
396320.0000    0.47001
396360.0000    0.52181
396400.0000    0.77631
396440.0000    0.56237
396480.0000    0.63564
396520.0000    0.51624
396560.0000    0.56482
396600.0000    0.33417
396640.0000    0.40674
396680.0000    0.34683
396720.0000    0.30167
396760.0000    0.46444
396800.0000    0.37213
396840.0000    0.48625
396880.0000    0.66075
396920.0000    0.66693
396960.0000    0.53972
397000.0000    0.37467
397040.0000    0.27450
397080.0000    0.32763
397120.0000    0.47417
397160.0000    0.49515
397200.0000    0.68040
397240.0000    0.61064
397280.0000    0.32394
397320.0000    0.58107
397360.0000    0.38712
397400.0000    0.41695
397440.0000    0.33236
397480.0000    0.45406
397520.0000    0.37914
397560.0000    0.36997
397600.0000    0.48498
397640.0000    0.56609
397680.0000    0.46208
397720.0000    0.54335
397760.0000    0.51676
397800.0000    0.58964
397840.0000    0.56747
397880.0000    0.20180
397920.0000    0.43398
397960.0000    0.28322
398000.0000    0.49005
398040.0000    0.43707
398080.0000    0.34289
398120.0000    0.42994
398160.0000    0.34088
398200.0000    0.59059
398240.0000    0.41394
398280.0000    0.17857
398320.0000    0.42434
398360.0000    0.38308
398400.0000    0.32155
398440.0000    0.32465
398480.0000    0.49428
398520.0000    0.51521
398560.0000    0.19344
398600.0000    0.51149
398640.0000    0.49087
398680.0000    0.31750
398720.0000    0.59993
398760.0000    0.52310
398800.0000    0.27765
398840.0000    0.43939
398880.0000    0.70647
398920.0000    0.60071
398960.0000    0.66848
399000.0000    0.33743
399040.0000    0.65621
399080.0000    0.49029
399120.0000    0.68918
399160.0000    0.52474
399200.0000    0.54562
399240.0000    0.64320
399280.0000    0.48212
399320.0000    0.29942
399360.0000    0.41789
399400.0000    0.12621
399440.0000    0.28492
399480.0000    0.15849
399520.0000    0.15231
399560.0000    0.16702
399600.0000    0.40004
399640.0000    0.31482
399680.0000    0.30467
399720.0000    0.21441
399760.0000    0.24324
399800.0000    0.16540
399840.0000    0.23301
399880.0000    0.23732
399920.0000    0.43278
399960.0000    0.46746
400000.0000    0.39163
400040.0000    0.38819
400080.0000    0.19051
400120.0000    0.33296
400160.0000    0.43523
400200.0000    0.47877
400240.0000    0.20982
400280.0000    0.29242
400320.0000    0.31982
400360.0000    0.40352
400400.0000    0.42869
400440.0000    0.45054
400480.0000    0.58366
400520.0000    0.39224
400560.0000    0.35079
400600.0000    0.21048
400640.0000    0.28926
400680.0000    0.27433
400720.0000    0.33059
400760.0000    0.32777
400800.0000    0.08837
400840.0000    0.13875
400880.0000    0.23432
400920.0000    0.39259
400960.0000    0.47789
401000.0000    0.36162
401040.0000    0.24306
401080.0000    0.25656
401120.0000    0.35812
401160.0000    0.28480
401200.0000    0.30119
401240.0000    0.21588
401280.0000    0.10107
401320.0000    0.11612
401360.0000    0.34440
401400.0000    0.18727
401440.0000    0.12186
401480.0000    0.33350
401520.0000    0.10612
401560.0000    0.15371
401600.0000    0.23928
401640.0000    0.33691
401680.0000    0.42288
401720.0000    0.33955
401760.0000    0.42145
401800.0000    0.42172
401840.0000    0.37553
401880.0000    0.36047
401920.0000    0.73976
401960.0000    0.34359
402000.0000    0.41586
402040.0000    0.64552
402080.0000    0.57191
402120.0000    0.47145
402160.0000    0.51581
402200.0000    0.55819
402240.0000    0.47723
402280.0000    0.42833
402320.0000    0.35023
402360.0000    0.35496
402400.0000    0.32126
402440.0000    0.34685
402480.0000    0.28727
402520.0000    0.32245
402560.0000    0.53313
402600.0000    0.55498
402640.0000    0.52712
402680.0000    0.47517
402720.0000    0.75861
402760.0000    0.40541
402800.0000    0.46277
402840.0000    0.48549
402880.0000    0.71129
402920.0000    0.68575
402960.0000    0.59273
403000.0000    0.48075
403040.0000    0.36061
403080.0000    0.62294
403120.0000    0.71101
403160.0000    0.48927
403200.0000    0.48486
403240.0000    0.52707
403280.0000    0.60887
403320.0000    0.60752
403360.0000    0.63080
403400.0000    0.45871
403440.0000    0.66276
403480.0000    0.53132
403520.0000    0.39972
403560.0000    0.60340
403600.0000    0.59342
403640.0000    0.58759
403680.0000    0.36626
403720.0000    0.34699
403760.0000    0.57403
403800.0000    0.71036
403840.0000    0.66537
403880.0000    0.82536
403920.0000    0.64026
403960.0000    0.37903
404000.0000    0.72330
404040.0000    0.71140
404080.0000    0.55115
404120.0000    0.57261
404160.0000    0.47946
404200.0000    0.18308
404240.0000    0.64689
404280.0000    0.52273
404320.0000    0.46174
404360.0000    0.57090
404400.0000    0.40973
404440.0000    0.34206
404480.0000    0.48705
404520.0000    0.41517
404560.0000    0.32323
404600.0000    0.62018
404640.0000    0.60616
404680.0000    0.51412
404720.0000    0.69529
404760.0000    0.60559
404800.0000    0.67504
404840.0000    0.60467
404880.0000    0.62668
404920.0000    0.49683
404960.0000    0.34958
405000.0000    0.23664
405040.0000    0.29214
405080.0000    0.60130
405120.0000    0.47418
405160.0000    0.32414
405200.0000    0.37956
405240.0000    0.57224
405280.0000    0.60025
405320.0000    0.42914
405360.0000    0.53246
405400.0000    0.67140
405440.0000    0.58842
405480.0000    0.56009
405520.0000    0.55300
405560.0000    0.31967
405600.0000    0.36895
405640.0000    0.56102
405680.0000    0.39243
405720.0000    0.44198
405760.0000    0.39488
405800.0000    0.47574
405840.0000    0.38353
405880.0000    0.37209
405920.0000    0.12803
405960.0000    0.28998
406000.0000    0.38664
406040.0000    0.47183
406080.0000    0.50818
406120.0000    0.14691
406160.0000    0.34264
406200.0000    0.27483
406240.0000    0.44028
406280.0000    0.45385
406320.0000    0.23610
406360.0000    0.54318
406400.0000    0.49100
406440.0000    0.39169
406480.0000    0.17558
406520.0000    0.49585
406560.0000    0.32736
406600.0000    0.40918
406640.0000    0.24305
406680.0000    0.20738
406720.0000    0.22068
406760.0000    0.34827
406800.0000    0.50231
406840.0000    0.35533
406880.0000    0.36017
406920.0000    0.26488
406960.0000    0.44172
407000.0000    0.24823
407040.0000    0.32857
407080.0000    0.51191
407120.0000    0.37113
407160.0000    0.40509
407200.0000    0.50736
407240.0000    0.36936
407280.0000    0.44194
407320.0000    0.60185
407360.0000    0.55705
407400.0000    0.31578
407440.0000    0.46105
407480.0000    0.54085
407520.0000    0.37917
407560.0000    0.28719
407600.0000    0.50895
407640.0000    0.30539
407680.0000    0.32073
407720.0000    0.33052
407760.0000    0.51414
407800.0000    0.39465
407840.0000    0.51695
407880.0000    0.48884
407920.0000    0.44956
407960.0000    0.55826
408000.0000    0.32585
408040.0000    0.44479
408080.0000    0.48601
408120.0000    0.21504
408160.0000    0.43846
408200.0000    0.27617
408240.0000    0.34145
408280.0000    0.42772
408320.0000    0.47089
408360.0000    0.50348
408400.0000    0.62224
408440.0000    0.67340
408480.0000    0.38221
408520.0000    0.26385
408560.0000    0.38788
408600.0000    0.45140
408640.0000    0.23182
408680.0000    0.15119
408720.0000   -0.06776
408760.0000   -0.25812
408800.0000    0.16777
408840.0000    0.00305
408880.0000    0.08880
408920.0000    0.00259
408960.0000   -0.09532
409000.0000    0.02969
409040.0000    0.11164
409080.0000    0.03593
409120.0000   -0.29301
409160.0000   -0.16325
409200.0000    0.12983
409240.0000   -0.11720
409280.0000   -0.03276
409320.0000    0.39624
409360.0000    0.38971
409400.0000    0.53619
409440.0000    0.56948
409480.0000    0.62155
409520.0000    0.54316
409560.0000    0.55254
409600.0000    0.46933
409640.0000    0.34873
409680.0000    0.31664
409720.0000    0.33508
409760.0000    0.41159
409800.0000    0.36361
409840.0000    0.45778
409880.0000    0.41830
409920.0000    0.44801
409960.0000    0.57565
410000.0000    0.50326
410040.0000    0.40528
410080.0000    0.61787
410120.0000    0.52774
410160.0000    0.65507
410200.0000    0.31324
410240.0000    0.53850
410280.0000    0.61237
410320.0000    0.37852
410360.0000    0.26326
410400.0000    0.17910
410440.0000    0.41694
410480.0000    0.48344
410520.0000    0.49031
410560.0000   -0.05556
410600.0000    0.04208
410640.0000   -0.09121
410680.0000   -0.19589
410720.0000    0.16372
410760.0000    0.41249
410800.0000    0.23976
410840.0000   -0.17524
410880.0000    0.38938
410920.0000    0.22225
410960.0000    0.40264
411000.0000    0.33066
411040.0000    0.42780
411080.0000    0.60159
411120.0000    0.39301
411160.0000    0.55938
411200.0000    0.26150
411240.0000    0.41785
411280.0000    0.45336
411320.0000    0.56325
411360.0000    0.33306
411400.0000    0.35374
411440.0000    0.41878
411480.0000    0.36557
411520.0000    0.47503
411560.0000    0.54095
411600.0000    0.48068
411640.0000    0.54357
411680.0000    0.36045
411720.0000    0.35848
411760.0000    0.59532
411800.0000    0.52889
411840.0000    0.56530
411880.0000    0.46394
411920.0000    0.59284
411960.0000    0.63658
412000.0000    0.64857
412040.0000    0.58312
412080.0000    0.73533
412120.0000    0.63797
412160.0000    0.50519
412200.0000    0.65918
412240.0000    0.46314
412280.0000    0.29839
412320.0000    0.58974
412360.0000    0.46939
412400.0000    0.33625
412440.0000    0.36008
412480.0000    0.29115
412520.0000    0.49498
412560.0000    0.51586
412600.0000    0.64163
412640.0000    0.39671
412680.0000    0.52260
412720.0000    0.42317
412760.0000    0.24516
412800.0000    0.71199
412840.0000    0.46537
412880.0000    0.67931
412920.0000    0.36350
412960.0000    0.46223
413000.0000    0.48114
413040.0000    0.35498
413080.0000    0.52242
413120.0000    0.35196
413160.0000    0.42294
413200.0000    0.29505
413240.0000    0.49538
413280.0000    0.50568
413320.0000    0.64609
413360.0000    0.63406
413400.0000    0.57169
413440.0000    0.46588
413480.0000    0.60075
413520.0000    0.54866
413560.0000    0.40276
413600.0000    0.50228
413640.0000    0.43861
413680.0000    0.33062
413720.0000    0.50800
413760.0000    0.40393
413800.0000    0.41889
413840.0000    0.30625
413880.0000   -0.14944
413920.0000   -0.16952
413960.0000   -0.25648
414000.0000   -0.34003
414040.0000   -0.26059
414080.0000   -0.06986
414120.0000   -0.30386
414160.0000   -0.28561
414200.0000   -0.17414
414240.0000   -0.36481
414280.0000   -0.31964
414320.0000   -0.36812
414360.0000   -0.19767
414400.0000   -0.39262
414440.0000   -0.25940
414480.0000   -0.38790
414520.0000   -0.31269
414560.0000   -0.22339
414600.0000   -0.54760
414640.0000   -0.54417
414680.0000   -0.53845
414720.0000   -0.25546
414760.0000   -0.25741
414800.0000   -0.15598
414840.0000   -0.41632
414880.0000   -0.45084
414920.0000   -0.44424
414960.0000   -0.42110
415000.0000   -0.69224
415040.0000   -0.04725
415080.0000   -0.28886
415120.0000    0.03014
415160.0000   -0.41196
415200.0000   -0.05074
415240.0000   -0.03891
415280.0000    0.21414
415320.0000   -0.01860
415360.0000    0.15023
415400.0000    0.16315
415440.0000   -0.02529
415480.0000    0.04640
415520.0000    0.29692
415560.0000    0.32728
415600.0000    0.08446
415640.0000    0.36619
415680.0000    0.33665
415720.0000    0.33921
415760.0000    0.13307
415800.0000    0.19592
415840.0000    0.26561
415880.0000    0.04856
415920.0000    0.04845
415960.0000    0.32445
416000.0000    0.06732
416040.0000    0.20332
416080.0000    0.16483
416120.0000    0.24536
416160.0000    0.43007
416200.0000    0.31418
416240.0000    0.39496
416280.0000    0.13194
416320.0000    0.11794
416360.0000    0.22938
416400.0000    0.07088
416440.0000    0.37159
416480.0000    0.29008
416520.0000    0.35687
416560.0000    0.31395
416600.0000    0.37103
416640.0000    0.25371
416680.0000    0.22564
416720.0000    0.42680
416760.0000    0.16841
416800.0000    0.00328
416840.0000    0.13513
416880.0000   -0.16278
416920.0000   -0.11805
416960.0000    0.01018
417000.0000    0.08876
417040.0000   -0.07235
417080.0000    0.22912
417120.0000    0.27603
417160.0000    0.20365
417200.0000    0.22510
417240.0000    0.01373
417280.0000   -0.01556
417320.0000    0.01046
417360.0000    0.13715
417400.0000    0.11408
417440.0000   -0.03197
417480.0000    0.36994
417520.0000    0.19717
417560.0000    0.16700
417600.0000    0.23680
417640.0000    0.35616
417680.0000    0.06202
417720.0000    0.12048
417760.0000    0.14976
417800.0000    0.12664
417840.0000    0.02564
417880.0000   -0.07427
417920.0000    0.16805
417960.0000    0.02940
418000.0000   -0.36325
418040.0000   -0.22499
418080.0000   -0.27042
418120.0000    0.08105
418160.0000   -0.12147
418200.0000   -0.21922
418240.0000   -0.00880
418280.0000   -0.22025
418320.0000   -0.21628
418360.0000   -0.25017
418400.0000    0.24890
418440.0000   -0.18534
418480.0000   -0.16384
418520.0000    0.20328
418560.0000    0.18489
418600.0000   -0.30700
418640.0000   -0.12123
418680.0000   -0.36503
418720.0000   -0.10608
418760.0000    0.00532
418800.0000   -0.53687
418840.0000   -0.02187
418880.0000   -0.05182
418920.0000    0.04225
418960.0000   -0.61664
419000.0000   -0.32123
419040.0000   -0.32786
419080.0000    0.00075
419120.0000    0.24910
419160.0000   -0.06183
419200.0000    0.23196
419240.0000   -0.07084
419280.0000    0.10675
419320.0000   -0.05135
419360.0000    0.01520
419400.0000   -0.03838
419440.0000    0.12406
419480.0000    0.29292
419520.0000   -0.06785
419560.0000    0.11264
419600.0000    0.18127
419640.0000    0.10171
419680.0000   -0.15828
419720.0000   -0.03286
419760.0000   -0.06750
419800.0000    0.01629
419840.0000   -0.62095
419880.0000   -0.19593
419920.0000   -0.23604
419960.0000    0.01670
420000.0000   -0.19166
420040.0000   -0.06890
420080.0000   -0.19589
420120.0000   -0.24160
420160.0000   -0.19097
420200.0000   -0.41322
420240.0000   -0.31648
420280.0000   -0.17462
420320.0000   -0.41125
420360.0000   -0.24864
420400.0000   -0.15431
420440.0000   -0.10761
420480.0000   -0.24433
420520.0000   -0.20127
420560.0000   -0.59052
420600.0000   -0.59628
420640.0000   -0.34912
420680.0000   -0.85878
420720.0000   -0.46913
420760.0000   -0.85937
420800.0000   -0.32180
420840.0000   -0.48074
420880.0000   -0.40707
420920.0000   -0.13238
420960.0000   -0.13100
421000.0000   -0.09351
421040.0000   -0.10913
421080.0000   -0.24590
421120.0000   -0.19005
421160.0000   -0.24968
421200.0000   -0.00679
421240.0000   -0.02398
421280.0000   -0.17838
421320.0000   -0.11706
421360.0000   -0.07879
421400.0000   -0.12566
421440.0000   -0.48689
421480.0000   -0.25055
421520.0000   -0.22750
421560.0000   -0.01453
421600.0000   -0.07244
421640.0000   -0.19764
421680.0000   -0.41042
421720.0000   -0.18157
421760.0000   -0.18775
421800.0000   -0.48454
421840.0000   -0.09652
421880.0000   -0.38329
421920.0000    0.23093
421960.0000    0.23917
422000.0000    0.08429
422040.0000    0.22536
422080.0000    0.39954
422120.0000    0.25206
422160.0000    0.33325
422200.0000    0.25483
422240.0000    0.25755
422280.0000    0.29026
422320.0000    0.28682
422360.0000    0.29332
422400.0000    0.17649
422440.0000    0.64065
422480.0000    0.17975
422520.0000    0.17884
422560.0000    0.34156
422600.0000    0.31986
422640.0000    0.00729
422680.0000    0.15018
422720.0000    0.30303
422760.0000    0.29280
422800.0000    0.47053
422840.0000    0.36703
422880.0000    0.08828
422920.0000    0.44321
422960.0000    0.38807
423000.0000    0.45024
423040.0000    0.28641
423080.0000    0.02633
423120.0000   -0.17590
423160.0000   -0.04529
423200.0000   -0.26558
423240.0000   -0.57333
423280.0000   -0.43369
423320.0000   -0.09377
423360.0000    0.31548
423400.0000    0.41695
423440.0000    0.26588
423480.0000    0.56083
423520.0000    0.28766
423560.0000    0.32338
423600.0000    0.41935
423640.0000    0.25477
423680.0000    0.68082
423720.0000    0.32235
423760.0000    0.30329
423800.0000    0.19525
423840.0000    0.18223
423880.0000    0.23536
423920.0000    0.18276
423960.0000    0.19835
424000.0000    0.23111
424040.0000    0.37134
424080.0000    0.52306
424120.0000    0.41568
424160.0000    0.55369
424200.0000    0.44888
424240.0000    0.42870
424280.0000    0.47230
424320.0000    0.47855
424360.0000    0.43690
424400.0000    0.70226
424440.0000    0.62974
424480.0000    0.53044
424520.0000    0.54692
424560.0000    0.40210
424600.0000    0.46901
424640.0000    0.26382
424680.0000    0.48180
424720.0000    0.33404
424760.0000    0.22310
424800.0000    0.26905
424840.0000    0.10217
424880.0000   -0.09161
424920.0000    0.06585
424960.0000    0.12931
425000.0000   -0.10839
425040.0000   -0.22979
425080.0000   -0.13550
425120.0000   -0.38409
425160.0000   -0.30357
425200.0000    0.11630
425240.0000    0.21781
425280.0000    0.33127
425320.0000    0.30172
425360.0000    0.29250
425400.0000    0.14137
425440.0000    0.77775
425480.0000    0.46685
425520.0000    0.30026
425560.0000    0.36313
425600.0000    0.48045
425640.0000    0.55097
425680.0000    0.43276
425720.0000    0.21710
425760.0000    0.44533
425800.0000    0.55186
425840.0000    0.37034
425880.0000    0.31604
425920.0000    0.23060
425960.0000    0.43370
426000.0000    0.32122
426040.0000    0.40164
426080.0000    0.40976
426120.0000    0.36643
426160.0000    0.62648
426200.0000    0.41709
426240.0000    0.41818
426280.0000    0.29195
426320.0000    0.27809
426360.0000    0.25516
426400.0000    0.24153
426440.0000    0.31270
426480.0000    0.35098
426520.0000    0.17440
426560.0000    0.27438
426600.0000    0.49900
426640.0000    0.35293
426680.0000    0.21770
426720.0000    0.24103
426760.0000    0.42330
426800.0000    0.34416
426840.0000    0.45042
426880.0000    0.50318
426920.0000    0.41105
426960.0000    0.33358
427000.0000    0.28229
427040.0000    0.15268
427080.0000    0.34005
427120.0000    0.23956
427160.0000    0.57020
427200.0000    0.27612
427240.0000    0.41655
427280.0000   -0.01858
427320.0000    0.49983
427360.0000    0.30059
427400.0000    0.49673
427440.0000    0.41897
427480.0000    0.52766
427520.0000    0.45944
427560.0000    0.16093
427600.0000    0.36793
427640.0000    0.36719
427680.0000    0.24673
427720.0000    0.55685
427760.0000    0.74361
427800.0000    0.21606
427840.0000    0.46059
427880.0000    0.61958
427920.0000    0.48057
427960.0000    0.68690
428000.0000    0.54198
428040.0000    0.68081
428080.0000    0.67429
428120.0000    0.70422
428160.0000    0.41779
428200.0000    0.34673
428240.0000    0.54979
428280.0000    0.54063
428320.0000    0.33436
428360.0000    0.28426
428400.0000    0.69957
428440.0000    0.54364
428480.0000    0.46948
428520.0000    0.46292
428560.0000    0.48899
428600.0000    0.67026
428640.0000    0.49791
428680.0000    0.52716
428720.0000    0.27461
428760.0000    0.33680
428800.0000    0.08481
428840.0000    0.44252
428880.0000    0.32491
428920.0000    0.14478
428960.0000    0.21382
429000.0000    0.26660
429040.0000    0.36903
429080.0000    0.17330
429120.0000    0.24406
429160.0000    0.39400
429200.0000    0.34419
429240.0000    0.44555
429280.0000    0.02705
429320.0000   -0.48309
429360.0000   -0.48141
429400.0000   -0.44340
429440.0000   -0.36926
429480.0000   -0.58337
429520.0000   -0.49384
429560.0000   -0.67285
429600.0000   -0.47784
429640.0000    0.01457
429680.0000   -0.25155
429720.0000   -0.46136
429760.0000   -0.51762
429800.0000   -0.60126
429840.0000   -0.34431
429880.0000   -0.23116
429920.0000   -0.12594
429960.0000   -0.36642
430000.0000   -0.36944
430040.0000   -0.48920
430080.0000   -0.58918
430120.0000   -0.32655
430160.0000   -0.56911
430200.0000   -0.32525
430240.0000   -0.31951
430280.0000   -0.28841
430320.0000   -0.43082
430360.0000   -0.12161
430400.0000   -0.50860
430440.0000   -0.42646
430480.0000   -0.22097
430520.0000   -0.39028
430560.0000   -0.44781
430600.0000   -0.31776
430640.0000   -0.42562
430680.0000   -0.49073
430720.0000   -0.18460
430760.0000   -0.60707
430800.0000   -0.55102
430840.0000   -0.21040
430880.0000   -0.51479
430920.0000   -0.34263
430960.0000   -0.22686
431000.0000   -0.39131
431040.0000   -0.20584
431080.0000   -0.32986
431120.0000   -0.48059
431160.0000   -0.36374
431200.0000   -0.35477
431240.0000   -0.31980
431280.0000   -0.22587
431320.0000   -0.33703
431360.0000   -0.47461
431400.0000   -0.42791
431440.0000   -0.34031
431480.0000   -0.12262
431520.0000   -0.23291
431560.0000   -0.20649
431600.0000   -0.41741
431640.0000   -0.19490
431680.0000   -0.31558
431720.0000   -0.37355
431760.0000   -0.44411
431800.0000   -0.43095
431840.0000   -0.36103
431880.0000   -0.57733
431920.0000   -0.72081
431960.0000   -0.34667
432000.0000    0.16982
432040.0000    0.03866
432080.0000   -0.60057
432120.0000   -0.87781
432160.0000   -0.58219
432200.0000   -0.38846
432240.0000   -0.30946
432280.0000   -0.23346
432320.0000   -0.36338
432360.0000   -0.30640
432400.0000   -0.21085
432440.0000   -0.39997
432480.0000   -0.87842
432520.0000   -0.28560
432560.0000   -0.38987
432600.0000   -0.49039
432640.0000   -0.35517
432680.0000   -0.06170
432720.0000   -0.38121
432760.0000   -0.30425
432800.0000   -0.58665
432840.0000   -0.11290
432880.0000   -0.23231
432920.0000   -0.45239
432960.0000   -0.52206
433000.0000   -0.28994
433040.0000   -0.14380
433080.0000   -0.20338
433120.0000   -0.14482
433160.0000   -0.23082
433200.0000   -0.13589
433240.0000   -0.52395
433280.0000   -0.11068
433320.0000   -0.45644
433360.0000   -0.40530
433400.0000   -0.31104
433440.0000   -0.11198
433480.0000   -0.02125
433520.0000   -0.40864
433560.0000   -0.45869
433600.0000   -0.37705
433640.0000   -0.45165
433680.0000   -0.06194
433720.0000   -0.17387
433760.0000   -0.08370
433800.0000   -0.46437
433840.0000   -0.21509
433880.0000   -0.41657
433920.0000   -0.28979
433960.0000   -0.30328
434000.0000   -0.17296
434040.0000   -0.38418
434080.0000   -0.93199
434120.0000   -0.71007
434160.0000   -0.34874
434200.0000   -0.42681
434240.0000   -0.54250
434280.0000   -0.44948
434320.0000   -0.43557
434360.0000   -0.35917
434400.0000   -0.04547
434440.0000   -0.35036
434480.0000   -0.27682
434520.0000   -0.31437
434560.0000   -0.40177
434600.0000   -0.46169
434640.0000   -0.40437
434680.0000   -0.41664
434720.0000   -0.50994
434760.0000   -0.54914
434800.0000   -0.51706
434840.0000   -0.48089
434880.0000   -0.26107
434920.0000   -0.45092
434960.0000   -0.39046
435000.0000   -0.27767
435040.0000   -0.30800
435080.0000   -0.57870
435120.0000   -0.44966
435160.0000   -0.47169
435200.0000   -0.51111
435240.0000   -0.37152
435280.0000   -0.38708
435320.0000   -0.30455
435360.0000   -0.35014
435400.0000   -0.34342
435440.0000   -0.36170
435480.0000   -0.63329
435520.0000   -0.50430
435560.0000   -0.32746
435600.0000   -0.31936
435640.0000   -0.25236
435680.0000   -0.14164
435720.0000   -0.18004
435760.0000   -0.02299
435800.0000   -0.29821
435840.0000    0.01286
435880.0000    0.00624
435920.0000   -0.36036
435960.0000   -0.15642
436000.0000   -0.21874
436040.0000   -0.02376
436080.0000   -0.19738
436120.0000   -0.31179
436160.0000   -0.26220
436200.0000   -0.05196
436240.0000   -0.06744
436280.0000   -0.10416
436320.0000   -0.51409
436360.0000   -0.47759
436400.0000   -0.29673
436440.0000   -0.21937
436480.0000   -0.30999
436520.0000   -0.47591
436560.0000   -0.38180
436600.0000   -0.37594
436640.0000   -0.26691
436680.0000   -0.19390
436720.0000   -0.35811
436760.0000   -0.53228
436800.0000   -0.35792
436840.0000   -0.21560
436880.0000   -0.33579
436920.0000   -0.64799
436960.0000   -0.12932
437000.0000   -0.17642
437040.0000   -0.41801
437080.0000   -0.25431
437120.0000   -0.27159
437160.0000   -0.27271
437200.0000   -0.22873
437240.0000   -0.43366
437280.0000   -0.20577
437320.0000   -0.30165
437360.0000   -0.42575
437400.0000   -0.17237
437440.0000   -0.29959
437480.0000   -0.34901
437520.0000    0.00117
437560.0000   -0.38632
437600.0000   -0.26597
437640.0000   -0.45773
437680.0000   -0.15812
437720.0000   -0.32648
437760.0000   -0.42521
437800.0000   -0.81122
437840.0000   -0.38688
437880.0000   -0.45499
437920.0000   -0.39401
437960.0000   -0.07548
438000.0000   -0.29470
438040.0000   -0.57215
438080.0000   -0.34091
438120.0000   -0.42367
438160.0000   -0.22699
438200.0000   -0.26071
438240.0000   -0.47906
438280.0000   -0.53633
438320.0000   -0.55314
438360.0000   -0.33133
438400.0000   -0.48600
438440.0000   -0.25611
438480.0000   -0.42030
438520.0000   -0.21007
438560.0000   -0.52683
438600.0000   -0.41368
438640.0000   -0.56613
438680.0000   -0.50102
438720.0000   -0.66247
438760.0000   -0.41292
438800.0000   -0.51480
438840.0000   -0.46238
438880.0000   -0.14270
438920.0000   -0.41370
438960.0000   -0.60726
439000.0000   -0.40361
439040.0000   -0.18257
439080.0000   -0.01873
439120.0000   -0.36446
439160.0000   -0.65961
439200.0000   -0.21948
439240.0000   -0.35829
439280.0000   -0.72685
439320.0000   -0.45924
439360.0000   -0.61991
439400.0000   -0.60736
439440.0000   -0.35697
439480.0000   -0.12318
439520.0000   -0.48345
439560.0000   -0.63652
439600.0000   -0.58812
439640.0000   -0.21393
439680.0000   -0.35448
439720.0000   -0.42690
439760.0000    0.10708
439800.0000   -0.17083
439840.0000   -0.02680
439880.0000   -0.49898
439920.0000   -0.46557
439960.0000   -0.12020
440000.0000   -0.17103
440040.0000   -0.41579
440080.0000   -0.05145
440120.0000   -0.02947
440160.0000   -0.08643
440200.0000   -0.17490
440240.0000   -0.31303
440280.0000   -0.46437
440320.0000   -0.46772
440360.0000   -0.30635
440400.0000   -0.45971
440440.0000   -0.32662
440480.0000   -0.45355
440520.0000   -0.11161
440560.0000   -0.37691
440600.0000   -0.19335
440640.0000   -0.52515
440680.0000   -0.33427
440720.0000   -0.46573
440760.0000   -0.38272
440800.0000   -0.48950
440840.0000   -0.25231
440880.0000    0.08553
440920.0000   -0.42823
440960.0000   -0.49191
441000.0000   -0.44285
441040.0000   -0.41778
441080.0000   -0.18931
441120.0000   -0.41665
441160.0000   -0.09973
441200.0000   -0.23518
441240.0000   -0.10580
441280.0000    0.15022
441320.0000   -0.36900
441360.0000   -0.47106
441400.0000   -0.05425
441440.0000   -0.27198
441480.0000   -0.03146
441520.0000   -0.20380
441560.0000   -0.06606
441600.0000   -0.06079
441640.0000    0.16206
441680.0000   -0.17002
441720.0000   -0.08983
441760.0000   -0.04870
441800.0000    0.09239
441840.0000   -0.41524
441880.0000   -0.46901
441920.0000   -0.43078
441960.0000   -0.49324
442000.0000   -0.45749
442040.0000   -0.35716
442080.0000   -0.42589
442120.0000   -0.18094
442160.0000   -0.33238
442200.0000   -0.13333
442240.0000   -0.54391
442280.0000   -0.20234
442320.0000    0.02200
442360.0000    0.00081
442400.0000   -0.38128
442440.0000   -0.33587
442480.0000    0.06413
442520.0000   -0.36242
442560.0000   -0.34919
442600.0000   -0.05809
442640.0000   -0.43044
442680.0000   -0.62631
442720.0000   -0.32660
442760.0000   -0.42425
442800.0000   -0.19486
442840.0000   -0.33985
442880.0000   -0.22613
442920.0000   -0.28896
442960.0000   -0.17858
443000.0000   -0.20495
443040.0000   -0.19893
443080.0000   -0.35233
443120.0000   -0.49953
443160.0000   -0.34398
443200.0000   -0.41346
443240.0000   -0.63642
443280.0000   -0.38454
443320.0000   -0.13174
443360.0000   -0.29667
443400.0000   -0.35545
443440.0000   -0.29797
443480.0000   -0.15428
443520.0000   -0.25087
443560.0000   -0.09114
443600.0000   -0.36189
443640.0000   -0.07144
443680.0000   -0.16985
443720.0000   -0.06849
443760.0000   -0.07776
443800.0000   -0.06695
443840.0000    0.00828
443880.0000   -0.16558
443920.0000   -0.21437
443960.0000   -0.12785
444000.0000   -0.09312
444040.0000   -0.40668
444080.0000   -0.47058
444120.0000   -0.51717
444160.0000   -0.22537
444200.0000   -0.28027
444240.0000   -0.42463
444280.0000   -0.43725
444320.0000   -0.32636
444360.0000   -0.24384
444400.0000   -0.34432
444440.0000   -0.42122
444480.0000   -0.22905
444520.0000   -0.30606
444560.0000   -0.12080
444600.0000   -0.66085
444640.0000   -0.52378
444680.0000   -0.64728
444720.0000   -0.38929
444760.0000   -0.30350
444800.0000   -0.15518
444840.0000   -0.11936
444880.0000   -0.50675
444920.0000   -0.35808
444960.0000   -0.40114
445000.0000   -0.30156
445040.0000   -0.38240
445080.0000   -0.24417
445120.0000   -0.38739
445160.0000   -0.45469
445200.0000   -0.34747
445240.0000   -0.17118
445280.0000   -0.61175
445320.0000   -0.55696
445360.0000   -0.29167
445400.0000   -0.52254
445440.0000   -0.36509
445480.0000   -0.22730
445520.0000   -0.23181
445560.0000   -0.33523
445600.0000   -0.61871
445640.0000   -0.51130
445680.0000   -0.33586
445720.0000   -0.37352
445760.0000   -0.21020
445800.0000   -0.17690
445840.0000    0.01675
445880.0000   -0.04531
445920.0000   -0.33627
445960.0000   -0.39641
446000.0000   -0.34760
446040.0000   -0.56073
446080.0000   -0.17498
446120.0000   -0.20506
446160.0000   -0.01305
446200.0000   -0.10802
446240.0000   -0.09870
446280.0000   -0.05288
446320.0000   -0.08406
446360.0000   -0.35404
446400.0000   -0.34583
446440.0000   -0.54056
446480.0000   -0.25846
446520.0000   -0.09277
446560.0000   -0.07991
446600.0000   -0.30419
446640.0000   -0.11858
446680.0000   -0.05985
446720.0000   -0.15705
446760.0000   -0.39185
446800.0000   -0.31351
446840.0000   -0.33845
446880.0000   -0.45024
446920.0000   -0.13450
446960.0000   -0.72517
447000.0000   -0.31610
447040.0000   -0.46096
447080.0000   -0.45272
447120.0000   -0.34556
447160.0000   -0.38430
447200.0000   -0.43393
447240.0000   -0.21722
447280.0000   -0.43997
447320.0000   -0.31715
447360.0000   -0.31670
447400.0000   -0.23365
447440.0000   -0.22798
447480.0000   -0.17036
447520.0000    0.06428
447560.0000   -0.32048
447600.0000   -0.20839
447640.0000   -0.35962
447680.0000    0.14520
447720.0000   -0.21540
447760.0000   -0.00197
447800.0000   -0.11271
447840.0000    0.22753
447880.0000    0.20761
447920.0000   -0.47631
447960.0000    0.14845
448000.0000    0.32618
448040.0000   -0.28651
448080.0000   -0.32610
448120.0000   -0.15438
448160.0000   -0.13156
448200.0000   -0.21174
448240.0000   -0.23357
448280.0000   -0.34634
448320.0000   -0.21196
448360.0000   -0.10130
448400.0000   -0.17198
448440.0000   -0.07413
448480.0000   -0.24035
448520.0000   -0.06147
448560.0000   -0.21475
448600.0000   -0.29216
448640.0000   -0.22462
448680.0000   -0.31070
448720.0000   -0.37882
448760.0000   -0.36885
448800.0000   -0.61063
448840.0000   -0.07244
448880.0000   -0.17825
448920.0000   -0.16331
448960.0000   -0.21834
449000.0000   -0.43667
449040.0000   -0.49174
449080.0000   -0.39060
449120.0000   -0.48278
449160.0000   -0.47993
449200.0000   -0.45518
449240.0000   -0.40742
449280.0000   -0.55208
449320.0000   -0.78129
449360.0000   -0.24653
449400.0000   -0.22329
449440.0000   -0.13387
449480.0000   -0.24652
449520.0000   -0.80136
449560.0000   -0.22383
449600.0000   -0.47003
449640.0000   -0.52809
449680.0000   -0.61517
449720.0000   -0.31377
449760.0000   -0.52950
449800.0000   -0.57811
449840.0000   -0.52029
449880.0000   -0.71376
449920.0000   -0.70654
449960.0000   -0.34824
450000.0000   -0.46894
450040.0000   -0.64398
450080.0000   -0.32854
450120.0000   -0.22525
450160.0000   -0.19184
450200.0000   -0.45214
450240.0000   -0.54493
450280.0000   -0.53668
450320.0000   -0.27314
450360.0000   -0.09501
450400.0000   -0.55456
450440.0000   -0.24923
450480.0000   -0.58116
450520.0000   -0.47214
450560.0000   -0.18615
450600.0000   -0.45872
450640.0000   -0.68047
450680.0000   -0.39056
450720.0000   -0.20576
450760.0000   -0.40814
450800.0000   -0.05064
450840.0000   -0.19375
450880.0000   -0.17172
450920.0000   -0.14682
450960.0000   -0.15079
451000.0000   -0.04306
451040.0000   -0.22717
451080.0000   -0.17576
451120.0000   -0.02352
451160.0000   -0.07393
451200.0000   -0.13089
451240.0000   -0.06033
451280.0000   -0.05541
451320.0000   -0.08274
451360.0000   -0.12107
451400.0000   -0.00553
451440.0000   -0.14998
451480.0000   -0.16147
451520.0000    0.08790
451560.0000   -0.12697
451600.0000   -0.14974
451640.0000   -0.01868
451680.0000    0.01193
451720.0000   -0.10984
451760.0000   -0.04040
451800.0000    0.20630
451840.0000   -0.00535
451880.0000    0.27378
451920.0000   -0.13628
451960.0000   -0.16496
452000.0000   -0.11483
452040.0000   -0.27835
452080.0000   -0.16943
452120.0000   -0.12020
452160.0000   -0.03050
452200.0000   -0.04341
452240.0000    0.00134
452280.0000   -0.12987
452320.0000   -0.16729
452360.0000   -0.14606
452400.0000   -0.20344
452440.0000   -0.42994
452480.0000   -0.26772
452520.0000   -0.41502
452560.0000   -0.43644
452600.0000   -0.35765
452640.0000   -0.31685
452680.0000    0.09086
452720.0000   -0.08978
452760.0000   -0.20600
452800.0000   -0.45370
452840.0000   -0.38460
452880.0000   -0.16600
452920.0000   -0.14405
452960.0000   -0.22211
453000.0000   -0.01755
453040.0000   -0.29944
453080.0000    0.08004
453120.0000   -0.61411
453160.0000   -0.06725
453200.0000   -0.22126
453240.0000   -0.12200
453280.0000   -0.38544
453320.0000   -0.20792
453360.0000    0.03770
453400.0000    0.26960
453440.0000    0.25376
453480.0000    0.07488
453520.0000    0.10863
453560.0000   -0.01538
453600.0000   -0.08106
453640.0000   -0.01606
453680.0000   -0.54155
453720.0000   -0.12486
453760.0000   -0.25939
453800.0000   -0.04325
453840.0000   -0.17820
453880.0000   -0.17651
453920.0000   -0.03198
453960.0000    0.00402
454000.0000    0.15740
454040.0000   -0.14454
454080.0000   -0.12400
454120.0000   -0.11232
454160.0000   -0.51079
454200.0000   -0.13522
454240.0000   -0.30095
454280.0000   -0.31012
454320.0000    0.02291
454360.0000   -0.18999
454400.0000   -0.22779
454440.0000   -0.40944
454480.0000   -0.07410
454520.0000    0.51624
454560.0000    0.32257
454600.0000    0.42223
454640.0000    0.51992
454680.0000    0.43519
454720.0000    0.55196
454760.0000    0.44419
454800.0000    0.31746
454840.0000    0.41296
454880.0000    0.47842
454920.0000    0.43807
454960.0000    0.27759
455000.0000    0.43379
455040.0000    0.15264
455080.0000    0.66944
455120.0000    0.29453
455160.0000    0.22356
455200.0000    0.30766
455240.0000    0.32379
455280.0000    0.39471
455320.0000    0.36933
455360.0000    0.33159
455400.0000    0.21763
455440.0000    0.47249
455480.0000    0.44211
455520.0000    0.42583
455560.0000    0.23986
455600.0000    0.24170
455640.0000    0.24732
455680.0000    0.10764
455720.0000    0.25578
455760.0000    0.38593
455800.0000    0.38526
455840.0000    0.00495
455880.0000    0.12978
455920.0000    0.28189
455960.0000    0.28372
456000.0000    0.62283
456040.0000    0.34033
456080.0000    0.44050
456120.0000    0.32967
456160.0000    0.20267
456200.0000    0.57447
456240.0000    0.41295
456280.0000    0.29975
456320.0000    0.30069
456360.0000    0.33661
456400.0000    0.19610
456440.0000    0.26210
456480.0000    0.17281
456520.0000    0.32381
456560.0000    0.34213
456600.0000    0.33750
456640.0000    0.31259
456680.0000    0.40590
456720.0000    0.30562
456760.0000    0.49645
456800.0000    0.23040
456840.0000    0.52617
456880.0000    0.40301
456920.0000    0.46067
456960.0000    0.22687
457000.0000    0.27641
457040.0000    0.25032
457080.0000    0.34846
457120.0000    0.35738
457160.0000    0.37918
457200.0000    0.22783
457240.0000    0.35137
457280.0000    0.34880
457320.0000    0.33376
457360.0000    0.27014
457400.0000    0.42183
457440.0000    0.36152
457480.0000    0.43453
457520.0000    0.38680
457560.0000    0.34147
457600.0000    0.63787
457640.0000    0.55876
457680.0000    0.66057
457720.0000    0.62278
457760.0000    0.63825
457800.0000    0.51271
457840.0000    0.51467
457880.0000    0.40482
457920.0000    0.42282
457960.0000    0.60863
458000.0000    0.37951
458040.0000    0.32481
458080.0000    0.49952
458120.0000    0.29731
458160.0000    0.24990
458200.0000   -0.06114
458240.0000    0.43197
458280.0000    0.24159
458320.0000    0.34347
458360.0000    0.15127
458400.0000    0.14085
458440.0000    0.26954
458480.0000    0.23298
458520.0000    0.44269
458560.0000    0.37333
458600.0000    0.16169
458640.0000    0.17889
458680.0000    0.41523
458720.0000    0.25787
458760.0000    0.32678
458800.0000    0.11207
458840.0000   -0.38228
458880.0000    0.27484
458920.0000    0.23919
458960.0000    0.02677
459000.0000    0.18666
459040.0000    0.23370
459080.0000    0.04457
459120.0000    0.33972
459160.0000    0.16431
459200.0000    0.07406
459240.0000    0.35168
459280.0000    0.13179
459320.0000    0.24181
459360.0000    0.03056
459400.0000    0.20934
459440.0000    0.27867
459480.0000    0.27617
459520.0000    0.38003
459560.0000    0.15470
459600.0000    0.17640
459640.0000    0.26337
459680.0000    0.31337
459720.0000    0.15630
459760.0000    0.40019
459800.0000    0.10327
459840.0000    0.08371
459880.0000    0.35238
459920.0000    0.06258
459960.0000    0.27796
460000.0000    0.32984
460040.0000    0.41138
460080.0000    0.27286
460120.0000    0.46515
460160.0000    0.28544
460200.0000    0.48759
460240.0000    0.35233
460280.0000    0.22912
460320.0000    0.46423
460360.0000    0.31729
460400.0000    0.15208
460440.0000    0.29844
460480.0000    0.33308
460520.0000    0.46368
460560.0000    0.17950
460600.0000    0.31690
460640.0000    0.45126
460680.0000    0.29725
460720.0000    0.26328
460760.0000    0.48571
460800.0000    0.19134
460840.0000    0.55339
460880.0000    0.27939
460920.0000    0.39686
460960.0000    0.23893
461000.0000    0.40445
461040.0000    0.40850
461080.0000    0.30954
461120.0000    0.35681
461160.0000    0.29721
461200.0000    0.41723
461240.0000    0.19197
461280.0000    0.27961
461320.0000    0.31071
461360.0000    0.31868
461400.0000    0.21829
461440.0000    0.34206
461480.0000    0.35136
461520.0000    0.48932
461560.0000    0.32174
461600.0000    0.36576
461640.0000    0.27567
461680.0000    0.43050
461720.0000    0.33599
461760.0000    0.21181
461800.0000    0.11852
461840.0000    0.21358
461880.0000   -0.00125
461920.0000    0.09655
461960.0000    0.03943
462000.0000    0.48655
462040.0000    0.40633
462080.0000    0.71586
462120.0000    0.42784
462160.0000    0.07640
462200.0000    0.21122
462240.0000    0.51687
462280.0000    0.37358
462320.0000    0.28355
462360.0000    0.10410
462400.0000    0.21646
462440.0000    0.10982
462480.0000    0.12111
462520.0000    0.17156
462560.0000    0.26724
462600.0000    0.25566
462640.0000    0.30850
462680.0000    0.54016
462720.0000    0.35398
462760.0000    0.59318
462800.0000    0.32194
462840.0000    0.43740
462880.0000    0.22830
462920.0000    0.40877
462960.0000    0.32549
463000.0000    0.29219
463040.0000    0.52149
463080.0000    0.46605
463120.0000    0.44293
463160.0000    0.09867
463200.0000    0.31266
463240.0000    0.47775
463280.0000    0.45256
463320.0000    0.53960
463360.0000    0.43024
463400.0000    0.53800
463440.0000    0.48304
463480.0000    0.38029
463520.0000    0.41074
463560.0000    0.58078
463600.0000    0.49450
463640.0000    0.74776
463680.0000    0.46029
463720.0000    0.37898
463760.0000    0.61213
463800.0000    0.50983
463840.0000    0.55392
463880.0000    0.57661
463920.0000    0.29179
463960.0000    0.18826
464000.0000    0.21538
464040.0000    0.24859
464080.0000    0.34845
464120.0000    0.23879
464160.0000    0.33748
464200.0000    0.60335
464240.0000    0.29633
464280.0000    0.30039
464320.0000    0.28563
464360.0000    0.27313
464400.0000    0.31111
464440.0000    0.41158
464480.0000    0.40801
464520.0000    0.54923
464560.0000    0.28971
464600.0000    0.54118
464640.0000    0.44932
464680.0000    0.36419
464720.0000    0.25856
464760.0000    0.25535
464800.0000    0.60878
464840.0000    0.57428
464880.0000    0.66383
464920.0000    0.62805
464960.0000    0.62738
465000.0000    0.64507
465040.0000    0.59523
465080.0000    0.50747
465120.0000    0.41142
465160.0000    0.44359
465200.0000    0.55582
465240.0000    0.56763
465280.0000    0.30155
465320.0000    0.43145
465360.0000    0.49480
465400.0000    0.47416
465440.0000    0.48728
465480.0000   -0.05797
465520.0000    0.15514
465560.0000    0.23215
465600.0000    0.28322
465640.0000    0.35189
465680.0000    0.38047
465720.0000    0.65261
465760.0000    0.45255
465800.0000    0.46677
465840.0000    0.51903
465880.0000    0.49044
465920.0000    0.55120
465960.0000    0.50291
466000.0000    0.26451
466040.0000    0.36190
466080.0000    0.26246
466120.0000    0.40648
466160.0000    0.34976
466200.0000    0.23057
466240.0000    0.26163
466280.0000    0.27027
466320.0000    0.22235
466360.0000    0.39570
466400.0000    0.36665
466440.0000    0.35589
466480.0000    0.32709
466520.0000    0.41268
466560.0000    0.18122
466600.0000    0.51786
466640.0000    0.22004
466680.0000    0.37968
466720.0000    0.53984
466760.0000    0.37566
466800.0000    0.64594
466840.0000    0.54081
466880.0000    0.51554
466920.0000    0.46359
466960.0000    0.40957
467000.0000    0.48874
467040.0000    0.71212
467080.0000    0.60613
467120.0000    0.40290
467160.0000    0.42759
467200.0000    0.34458
467240.0000    0.53130
467280.0000    0.31913
467320.0000    0.17102
467360.0000    0.61897
467400.0000    0.30746
467440.0000    0.24952
467480.0000    0.30567
467520.0000    0.21191
467560.0000    0.25814
467600.0000    0.39139
467640.0000    0.52510
467680.0000    0.25361
467720.0000    0.14365
467760.0000    0.43040
467800.0000    0.44616
467840.0000    0.32514
467880.0000    0.23204
467920.0000    0.20161
467960.0000    0.24833
468000.0000    0.18949
468040.0000    0.31506
468080.0000    0.27656
468120.0000    0.42831
468160.0000    0.70359
468200.0000    0.52755
468240.0000    0.38533
468280.0000    0.15156
468320.0000    0.15964
468360.0000    0.30606
468400.0000    0.42103
468440.0000    0.38950
468480.0000    0.27687
468520.0000    0.46587
468560.0000    0.36645
468600.0000    0.36798
468640.0000    0.07845
468680.0000   -0.17473
468720.0000   -0.22447
468760.0000   -0.00972
468800.0000    0.40364
468840.0000    0.46817
468880.0000    0.39024
468920.0000    0.33416
468960.0000    0.16452
469000.0000    0.10235
469040.0000   -0.03732
469080.0000   -0.01872
469120.0000    0.12561
469160.0000    0.09424
469200.0000    0.02735
469240.0000   -0.05161
469280.0000   -0.45103
469320.0000    0.09396
469360.0000   -0.33509
469400.0000   -0.25263
469440.0000   -0.38088
469480.0000   -0.04206
469520.0000   -0.00360
469560.0000    0.00365
469600.0000    0.09759
469640.0000    0.38294
469680.0000    0.25732
469720.0000   -0.20214
469760.0000    0.14006
469800.0000    0.11113
469840.0000    0.18928
469880.0000    0.26598
469920.0000    0.26571
469960.0000    0.28061
470000.0000    0.41496
470040.0000    0.43218
470080.0000    0.63778
470120.0000    0.26866
470160.0000    0.28249
470200.0000    0.38922
470240.0000    0.45980
470280.0000    0.53778
470320.0000    0.50325
470360.0000    0.47110
470400.0000    0.56505
470440.0000    0.57784
470480.0000    0.55272
470520.0000    0.68088
470560.0000    0.34568
470600.0000    0.50169
470640.0000    0.47733
470680.0000    0.35254
470720.0000    0.35473
470760.0000    0.55455
470800.0000    0.51201
470840.0000    0.51716
470880.0000    0.60636
470920.0000    0.47093
470960.0000    0.43165
471000.0000    0.51650
471040.0000    0.56765
471080.0000    0.28951
471120.0000    0.47948
471160.0000    0.14765
471200.0000    0.55979
471240.0000    0.43850
471280.0000    0.33185
471320.0000    0.38840
471360.0000    0.40383
471400.0000    0.51465
471440.0000    0.66860
471480.0000    0.73621
471520.0000    0.53547
471560.0000    0.60137
471600.0000    0.58514
471640.0000    0.45174
471680.0000    0.26033
471720.0000    0.49822
471760.0000    0.52026
471800.0000    0.53462
471840.0000    0.43969
471880.0000    0.59134
471920.0000    0.26236
471960.0000    0.62856
472000.0000    0.38167
472040.0000    0.71326
472080.0000    0.53851
472120.0000    0.61572
472160.0000    0.57772
472200.0000    0.56360
472240.0000    0.25977
472280.0000    0.52329
472320.0000    0.47424
472360.0000    0.54414
472400.0000    0.50096
472440.0000    0.75939
472480.0000    0.58130
472520.0000    0.47814
472560.0000    0.53263
472600.0000    0.47962
472640.0000    0.35330
472680.0000    0.48075
472720.0000    0.66310
472760.0000    0.69378
472800.0000    0.66879
472840.0000    0.55790
472880.0000    0.49934
472920.0000    0.61565
472960.0000    0.69812
473000.0000    0.54020
473040.0000    0.59539
473080.0000    0.34626
473120.0000    0.38936
473160.0000    0.39391
473200.0000    0.66607
473240.0000    0.38314
473280.0000    0.30448
473320.0000    0.48687
473360.0000    0.42133
473400.0000    0.57380
473440.0000    0.52454
473480.0000    0.60889
473520.0000    0.63257
473560.0000    0.58342
473600.0000    0.52468
473640.0000    0.79658
473680.0000    0.51673
473720.0000    0.61141
473760.0000    0.60919
473800.0000    0.25215
473840.0000    0.49566
473880.0000    0.48751
473920.0000    0.58063
473960.0000    0.45066
474000.0000    0.63214
474040.0000    0.25281
474080.0000    0.13335
474120.0000   -0.06091
474160.0000    0.01812
474200.0000   -0.11151
474240.0000    0.27998
474280.0000    0.38979
474320.0000    0.56208
474360.0000    0.51482
474400.0000    0.57875
474440.0000    0.36216
474480.0000    0.41063
474520.0000    0.64540
474560.0000    0.44602
474600.0000    0.50732
474640.0000    0.37234
474680.0000    0.30018
474720.0000    0.31001
474760.0000    0.49322
474800.0000    0.52318
474840.0000    0.52758
474880.0000    0.57501
474920.0000    0.55350
474960.0000    0.63859
475000.0000    0.52785
475040.0000    0.44465
475080.0000    0.36822
475120.0000    0.40618
475160.0000    0.25374
475200.0000    0.23211
475240.0000    0.52837
475280.0000    0.38601
475320.0000    0.64281
475360.0000    0.36120
475400.0000    0.67608
475440.0000    0.10999
475480.0000    0.27599
475520.0000    0.42038
475560.0000    0.58807
475600.0000    0.45625
475640.0000    0.42667
475680.0000    0.62241
475720.0000    0.59479
475760.0000    0.54029
475800.0000    0.26685
475840.0000    0.31839
475880.0000    0.12736
475920.0000    0.31323
475960.0000    0.34206
476000.0000    0.53913
476040.0000    0.57356
476080.0000    0.59038
476120.0000    0.50551
476160.0000    0.28665
476200.0000    0.55199
476240.0000    0.55078
476280.0000    0.37750
476320.0000    0.56095
476360.0000    0.47513
476400.0000    0.41149
476440.0000    0.40626
476480.0000    0.28591
476520.0000    0.50689
476560.0000    0.44199
476600.0000    0.47145
476640.0000    0.53420
476680.0000    0.50723
476720.0000    0.45171
476760.0000    0.42992
476800.0000    0.47175
476840.0000    0.39196
476880.0000    0.69264
476920.0000    0.22604
476960.0000    0.40120
477000.0000    0.50837
477040.0000    0.69843
477080.0000    0.43962
477120.0000    0.28496
477160.0000    0.29233
477200.0000    0.48567
477240.0000    0.56749
477280.0000    0.50470
477320.0000    0.43222
477360.0000    0.02240
477400.0000    0.24379
477440.0000    0.21976
477480.0000    0.38914
477520.0000    0.30711
477560.0000    0.58372
477600.0000    0.52425
477640.0000    0.48449
477680.0000    0.45208
477720.0000    0.39161
477760.0000    0.54843
477800.0000    0.37406
477840.0000    0.67038
477880.0000    0.55043
477920.0000    0.49512
477960.0000    0.51882
478000.0000    0.51594
478040.0000    0.27734
478080.0000    0.59057
478120.0000    0.44647
478160.0000    0.42740
478200.0000    0.41504
478240.0000    0.54585
478280.0000    0.52604
478320.0000    0.40829
478360.0000    0.54509
478400.0000    0.45853
478440.0000    0.48939
478480.0000    0.29889
478520.0000    0.62320
478560.0000    0.51810
478600.0000    0.47549
478640.0000    0.47097
478680.0000    0.39089
478720.0000    0.15794
478760.0000    0.40882
478800.0000    0.64602
478840.0000    0.58565
478880.0000    0.52906
478920.0000    0.56051
478960.0000    0.39596
479000.0000    0.59661
479040.0000    0.63536
479080.0000    0.59798
479120.0000    0.39863
479160.0000    0.45997
479200.0000    0.54592
479240.0000    0.59549
479280.0000    0.48453
479320.0000    0.70110
479360.0000    0.62006
479400.0000    0.32512
479440.0000    0.33755
479480.0000    0.17209
479520.0000    0.29748
479560.0000    0.56862
479600.0000    0.21453
479640.0000    0.33156
479680.0000    0.24513
479720.0000    0.38364
479760.0000    0.39677
479800.0000    0.48381
479840.0000    0.20079
479880.0000    0.42673
479920.0000    0.23598
479960.0000    0.49538
480000.0000    0.26867
480040.0000    0.31202
480080.0000    0.18695
480120.0000    0.38050
480160.0000    0.16775
480200.0000    0.43789
480240.0000    0.25187
480280.0000    0.31585
480320.0000    0.23135
480360.0000    0.33105
480400.0000    0.26767
480440.0000    0.28338
480480.0000    0.17778
480520.0000    0.19868
480560.0000    0.56034
480600.0000    0.30143
480640.0000    0.42858
480680.0000    0.24435
480720.0000    0.14312
480760.0000    0.33312
480800.0000    0.06889
480840.0000    0.24200
480880.0000    0.27644
480920.0000    0.12158
480960.0000    0.28332
481000.0000    0.09539
481040.0000    0.12336
481080.0000    0.28155
481120.0000    0.12860
481160.0000    0.18248
481200.0000    0.23151
481240.0000    0.02357
481280.0000    0.30276
481320.0000    0.19588
481360.0000    0.25402
481400.0000   -0.12107
481440.0000    0.18217
481480.0000    0.18165
481520.0000    0.01685
481560.0000    0.09874
481600.0000    0.11408
481640.0000    0.07168
481680.0000    0.07980
481720.0000    0.16191
481760.0000    0.12870
481800.0000    0.14077
481840.0000    0.08516
481880.0000    0.26489
481920.0000    0.36839
481960.0000    0.14820
482000.0000    0.11133
482040.0000    0.16680
482080.0000    0.49554
482120.0000    0.55511
482160.0000    0.26948
482200.0000    0.32620
482240.0000    0.20742
482280.0000    0.32558
482320.0000    0.21654
482360.0000    0.13644
482400.0000    0.06710
482440.0000    0.13218
482480.0000    0.30989
482520.0000    0.19408
482560.0000    0.20000
482600.0000    0.18928
482640.0000    0.42478
482680.0000    0.36274
482720.0000    0.46544
482760.0000    0.34783
482800.0000    0.47652
482840.0000    0.42809
482880.0000    0.35295
482920.0000    0.54504
482960.0000    0.63883
483000.0000    0.39076
483040.0000    0.18333
483080.0000    0.48613
483120.0000    0.29166
483160.0000    0.31022
483200.0000    0.26322
483240.0000    0.26508
483280.0000    0.22680
483320.0000    0.69834
483360.0000    0.58752
483400.0000    0.33399
483440.0000    0.22215
483480.0000    0.05806
483520.0000    0.24064
483560.0000    0.38728
483600.0000    0.37485
483640.0000    0.57581
483680.0000    0.24318
483720.0000    0.24403
483760.0000    0.44131
483800.0000    0.37632
483840.0000    0.46975
483880.0000    0.62660
483920.0000    0.49486
483960.0000    0.28358
484000.0000    0.22352
484040.0000    0.39108
484080.0000    0.42469
484120.0000    0.20930
484160.0000    0.24809
484200.0000    0.31581
484240.0000    0.07531
484280.0000    0.23934
484320.0000    0.26128
484360.0000    0.60257
484400.0000    0.67270
484440.0000    0.59675
484480.0000    0.40477
484520.0000    0.57655
484560.0000    0.62137
484600.0000    0.26218
484640.0000    0.79218
484680.0000    0.86458
484720.0000    0.51532
484760.0000    0.50823
484800.0000    0.56235
484840.0000    0.64440
484880.0000    0.57567
484920.0000    0.35665
484960.0000    0.57253
485000.0000    0.42806
485040.0000    0.43124
485080.0000    0.47185
485120.0000    0.50679
485160.0000    0.32441
485200.0000    0.28335
485240.0000    0.26280
485280.0000    0.20434
485320.0000    0.16813
485360.0000    0.32839
485400.0000    0.34202
485440.0000    0.19014
485480.0000    0.25002
485520.0000    0.45614
485560.0000    0.29600
485600.0000    0.18280
485640.0000    0.33748
485680.0000    0.51112
485720.0000    0.37785
485760.0000    0.40527
485800.0000    0.49845
485840.0000    0.32771
485880.0000    0.06131
485920.0000    0.30660
485960.0000    0.28939
486000.0000    0.26217
486040.0000    0.17504
486080.0000    0.36060
486120.0000    0.23004
486160.0000    0.39907
486200.0000    0.33464
486240.0000    0.17237
486280.0000    0.25106
486320.0000    0.00651
486360.0000    0.35280
486400.0000    0.57831
486440.0000    0.36271
486480.0000    0.34757
486520.0000    0.25821
486560.0000    0.39091
486600.0000    0.29103
486640.0000    0.33702
486680.0000    0.33922
486720.0000    0.30070
486760.0000    0.16504
486800.0000    0.28208
486840.0000    0.16263
486880.0000    0.33253
486920.0000    0.27905
486960.0000    0.41499
487000.0000    0.39226
487040.0000    0.19895
487080.0000    0.54676
487120.0000    0.54992
487160.0000    0.70099
487200.0000    0.72586
487240.0000    0.69286
487280.0000    0.56657
487320.0000    0.37348
487360.0000    0.49843
487400.0000    0.37162
487440.0000    0.37856
487480.0000    0.53540
487520.0000    0.41356
487560.0000    0.59727
487600.0000    0.49130
487640.0000    0.67902
487680.0000    0.47493
487720.0000    0.30229
487760.0000    0.24616
487800.0000    0.32586
487840.0000    0.15873
487880.0000    0.35962
487920.0000    0.34951
487960.0000    0.32524
488000.0000    0.44596
488040.0000    0.27988
488080.0000    0.16056
488120.0000    0.55485
488160.0000    0.31284
488200.0000    0.35782
488240.0000    0.23335
488280.0000    0.30272
488320.0000    0.26799
488360.0000    0.28782
488400.0000    0.39043
488440.0000    0.30555
488480.0000    0.08593
488520.0000    0.04466
488560.0000    0.27724
488600.0000    0.25109
488640.0000    0.38434
488680.0000    0.46267
488720.0000    0.28273
488760.0000    0.38583
488800.0000   -0.21901
488840.0000    0.37236
488880.0000    0.45149
488920.0000    0.49184
488960.0000    0.28623
489000.0000    0.35550
489040.0000    0.32950
489080.0000   -0.08004
489120.0000    0.33014
489160.0000    0.24168
489200.0000    0.28818
489240.0000    0.35480
489280.0000    0.42205
489320.0000    0.06625
489360.0000    0.59446
489400.0000    0.08843
489440.0000    0.25420
489480.0000    0.28071
489520.0000    0.18285
489560.0000    0.22936
489600.0000    0.22508
489640.0000    0.23785
489680.0000    0.45879
489720.0000   -0.03227
489760.0000    0.26852
489800.0000    0.59818
489840.0000    0.30080
489880.0000    0.33706
489920.0000    0.39666
489960.0000    0.56583
490000.0000    0.41333
490040.0000    0.21475
490080.0000    0.42062
490120.0000    0.51347
490160.0000    0.56332
490200.0000    0.44005
490240.0000    0.50247
490280.0000    0.48634
490320.0000    0.47214
490360.0000    0.46002
490400.0000    0.41882
490440.0000    0.28178
490480.0000    0.47092
490520.0000    0.23280
490560.0000    0.48869
490600.0000    0.48319
490640.0000    0.51900
490680.0000    0.20541
490720.0000    0.17546
490760.0000    0.42094
490800.0000    0.61344
490840.0000    0.55380
490880.0000    0.25905
490920.0000    0.58324
490960.0000    0.60525
491000.0000    0.61502
491040.0000    0.59270
491080.0000    0.45459
491120.0000    0.30518
491160.0000    0.42994
491200.0000    0.21754
491240.0000    0.14042
491280.0000    0.46870
491320.0000    0.41459
491360.0000    0.29391
491400.0000   -0.02495
491440.0000    0.02722
491480.0000    0.26038
491520.0000   -0.14698
491560.0000    0.29043
491600.0000    0.48218
491640.0000    0.11937
491680.0000    0.21311
491720.0000    0.20243
491760.0000    0.38499
491800.0000    0.30387
491840.0000    0.28194
491880.0000    0.21924
491920.0000    0.34522
491960.0000    0.11766
492000.0000    0.52796
492040.0000    0.11751
492080.0000    0.34092
492120.0000    0.09998
492160.0000    0.22936
492200.0000   -0.00076
492240.0000    0.28763
492280.0000    0.30811
492320.0000    0.41260
492360.0000    0.09650
492400.0000    0.48424
492440.0000    0.47383
492480.0000    0.29123
492520.0000    0.56929
492560.0000    0.30877
492600.0000    0.47371
492640.0000    0.69779
492680.0000    0.70067
492720.0000    0.73791
492760.0000    0.52085
492800.0000    0.64749
492840.0000    0.27374
492880.0000    0.42698
492920.0000    0.41124
492960.0000    0.42305
493000.0000    0.56050
493040.0000    0.26278
493080.0000    0.56978
493120.0000    0.35686
493160.0000    0.32962
493200.0000    0.34444
493240.0000    0.44718
493280.0000    0.44151
493320.0000    0.40029
493360.0000   -0.22439
493400.0000    0.10013
493440.0000    0.22235
493480.0000    0.08828
493520.0000    0.37538
493560.0000    0.52731
493600.0000    0.16063
493640.0000    0.51628
493680.0000    0.21361
493720.0000    0.34037
493760.0000    0.50563
493800.0000    0.50680
493840.0000    0.65794
493880.0000    0.29293
493920.0000    0.50869
493960.0000    0.52777
494000.0000    0.63932
494040.0000    0.65834
494080.0000    0.51214
494120.0000    0.45102
494160.0000    0.51555
494200.0000    0.39015
494240.0000    0.61148
494280.0000    0.57704
494320.0000    0.49477
494360.0000    0.39035
494400.0000    0.62968
494440.0000    0.54907
494480.0000    0.39721
494520.0000    0.55133
494560.0000    0.35183
494600.0000    0.41702
494640.0000    0.65118
494680.0000    0.70563
494720.0000    0.70810
494760.0000    0.48722
494800.0000    0.62306
494840.0000    0.67993
494880.0000    0.71737
494920.0000    0.46707
494960.0000    0.40952
495000.0000    0.60652
495040.0000    0.52075
495080.0000    0.44542
495120.0000    0.43872
495160.0000    0.19616
495200.0000    0.25817
495240.0000    0.45430
495280.0000    0.18485
495320.0000    0.47642
495360.0000    0.55485
495400.0000    0.79243
495440.0000    0.51257
495480.0000    0.37784
495520.0000    0.45014
495560.0000    0.34639
495600.0000    0.27939
495640.0000    0.22154
495680.0000    0.13353
495720.0000    0.12033
495760.0000    0.34667
495800.0000    0.26936
495840.0000    0.63903
495880.0000    0.59375
495920.0000    0.65386
495960.0000    0.28551
496000.0000    0.35993
496040.0000    0.34605
496080.0000    0.34863
496120.0000    0.34515
496160.0000    0.46270
496200.0000    0.37362
496240.0000    0.58780
496280.0000    0.44149
496320.0000    0.54548
496360.0000    0.41713
496400.0000    0.40571
496440.0000    0.50006
496480.0000    0.30475
496520.0000    0.27201
496560.0000    0.56465
496600.0000    0.39031
496640.0000    0.25467
496680.0000    0.40837
496720.0000    0.37106
496760.0000    0.38799
496800.0000    0.32275
496840.0000    0.17538
496880.0000    0.39351
496920.0000    0.73139
496960.0000    0.24329
497000.0000    0.27245
497040.0000    0.39421
497080.0000    0.31518
497120.0000    0.29064
497160.0000    0.46506
497200.0000    0.23292
497240.0000    0.33660
497280.0000    0.02203
497320.0000    0.48968
497360.0000    0.35041
497400.0000    0.37559
497440.0000    0.42976
497480.0000    0.14419
497520.0000    0.51271
497560.0000    0.30600
497600.0000    0.56156
497640.0000    0.24038
497680.0000    0.47348
497720.0000    0.21357
497760.0000    0.37122
497800.0000    0.54312
497840.0000    0.38162
497880.0000    0.45613
497920.0000    0.30776
497960.0000    0.27887
498000.0000    0.27781
498040.0000    0.48750
498080.0000    0.28168
498120.0000    0.50681
498160.0000    0.44728
498200.0000    0.55440
498240.0000    0.54450
498280.0000    0.69589
498320.0000    0.26433
498360.0000    0.45544
498400.0000    0.44552
498440.0000    0.58773
498480.0000    0.29516
498520.0000    0.53875
498560.0000    0.69307
498600.0000    0.75076
498640.0000    0.43896
498680.0000    0.50529
498720.0000    0.40068
498760.0000    0.52734
498800.0000    0.26256
498840.0000    0.48606
498880.0000    0.49101
498920.0000    0.53807
498960.0000    0.55267
499000.0000    0.53773
499040.0000    0.61163
499080.0000    0.43290
499120.0000    0.43783
499160.0000    0.59201
499200.0000    0.37761
499240.0000    0.54078
499280.0000    0.34880
499320.0000    0.57313
499360.0000    0.62648
499400.0000    0.51036
499440.0000    0.42131
499480.0000    0.24027
499520.0000    0.35845
499560.0000    0.66541
499600.0000    0.26804
499640.0000    0.47301
499680.0000    0.28693
499720.0000    0.45201
499760.0000    0.49424
499800.0000    0.40888
499840.0000    0.31241
499880.0000    0.35184
499920.0000    0.39915
499960.0000    0.47396
500000.0000    0.51260
500040.0000    0.59406
500080.0000    0.44209
500120.0000    0.52876
500160.0000    0.41850
500200.0000    0.37680
500240.0000    0.41987
500280.0000    0.39433
500320.0000    0.36172
500360.0000    0.38648
500400.0000    0.63122
500440.0000    0.68218
500480.0000    0.36671
500520.0000    0.64442
500560.0000    0.48952
500600.0000    0.52345
500640.0000    0.50298
500680.0000    0.57374
500720.0000    0.61216
500760.0000    0.66207
500800.0000    0.63631
500840.0000    0.56514
500880.0000    0.79921
500920.0000    0.34678
500960.0000    0.41605
501000.0000    0.44560
501040.0000    0.50397
501080.0000    0.40581
501120.0000    0.62560
501160.0000    0.11404
501200.0000    0.08957
501240.0000    0.47087
501280.0000    0.67575
501320.0000    0.69256
501360.0000    0.44201
501400.0000    0.37714
501440.0000    0.61188
501480.0000    0.27818
501520.0000    0.44141
501560.0000    0.31070
501600.0000    0.27425
501640.0000    0.38456
501680.0000    0.51049
501720.0000    0.28860
501760.0000    0.73312
501800.0000    0.21595
501840.0000    0.27767
501880.0000    0.40884
501920.0000    0.33505
501960.0000    0.41163
502000.0000    0.40669
502040.0000    0.50608
502080.0000    0.50234
502120.0000    0.40180
502160.0000    0.65668
502200.0000    0.40391
502240.0000    0.47129
502280.0000    0.47488
502320.0000    0.30686
502360.0000    0.47054
502400.0000    0.45582
502440.0000    0.30458
502480.0000    0.36299
502520.0000    0.35914
502560.0000    0.43986
502600.0000    0.68653
502640.0000    0.68091
502680.0000    0.38090
502720.0000    0.30534
502760.0000    0.57975
502800.0000    0.48583
502840.0000    0.25883
502880.0000    0.29241
502920.0000    0.54497
502960.0000    0.42172
503000.0000    0.32347
503040.0000    0.39588
503080.0000    0.35077
503120.0000    0.36291
503160.0000    0.38122
503200.0000    0.27488
503240.0000    0.26057
503280.0000    0.31883
503320.0000    0.35845
503360.0000    0.43060
503400.0000    0.46486
503440.0000    0.38965
503480.0000    0.55979
503520.0000    0.84071
503560.0000    0.39820
503600.0000    0.49005
503640.0000    0.50790
503680.0000    0.60488
503720.0000    0.59010
503760.0000    0.68521
503800.0000    0.65447
503840.0000    0.38826
503880.0000    0.37898
503920.0000    0.53877
503960.0000    0.57342
504000.0000    0.57458
504040.0000    0.48955
504080.0000    0.28705
504120.0000    0.25042
504160.0000    0.12266
504200.0000    0.10887
504240.0000   -0.09608
504280.0000   -0.08664
504320.0000   -0.05900
504360.0000   -0.12512
504400.0000   -0.33066
504440.0000   -0.64592
504480.0000   -0.51443
504520.0000   -0.41736
504560.0000   -0.05667
504600.0000   -0.46707
504640.0000   -0.20072
504680.0000   -0.30981
504720.0000   -0.56818
504760.0000   -0.26336
504800.0000   -0.38714
504840.0000   -0.16854
504880.0000   -0.10757
504920.0000   -0.04625
504960.0000   -0.08986
505000.0000    0.12774
505040.0000    0.36691
505080.0000    0.61264
505120.0000    0.36320
505160.0000    0.38919
505200.0000    0.33315
505240.0000    0.34604
505280.0000    0.36099
505320.0000    0.28311
505360.0000    0.41256
505400.0000    0.51646
505440.0000    0.35475
505480.0000    0.30942
505520.0000    0.28479
505560.0000    0.42914
505600.0000    0.27330
505640.0000    0.33515
505680.0000    0.34662
505720.0000    0.46853
505760.0000    0.46340
505800.0000    0.30961
505840.0000    0.32906
505880.0000    0.35968
505920.0000    0.28663
505960.0000    0.55751
506000.0000    0.31237
506040.0000    0.22479
506080.0000    0.30584
506120.0000    0.32802
506160.0000    0.28843
506200.0000    0.35267
506240.0000    0.20587
506280.0000    0.60845
506320.0000    0.27791
506360.0000    0.39414
506400.0000    0.36962
506440.0000    0.43908
506480.0000    0.42791
506520.0000    0.29327
506560.0000    0.40740
506600.0000    0.35987
506640.0000    0.11433
506680.0000    0.48889
506720.0000    0.35560
506760.0000    0.45891
506800.0000    0.46835
506840.0000    0.45042
506880.0000    0.16621
506920.0000    0.37697
506960.0000    0.29785
507000.0000    0.27183
507040.0000    0.72319
507080.0000    0.33504
507120.0000    0.38921
507160.0000    0.52764
507200.0000    0.48759
507240.0000    0.50685
507280.0000    0.50517
507320.0000    0.47447
507360.0000    0.38829
507400.0000    0.47630
507440.0000    0.30095
507480.0000    0.44690
507520.0000    0.38724
507560.0000    0.55199
507600.0000    0.42804
507640.0000    0.61418
507680.0000    0.37111
507720.0000    0.19425
507760.0000    0.19081
507800.0000    0.46242
507840.0000    0.44105
507880.0000    0.41050
507920.0000    0.33359
507960.0000    0.42380
508000.0000    0.37811
508040.0000    0.29371
508080.0000    0.43298
508120.0000    0.44269
508160.0000    0.38822
508200.0000    0.37110
508240.0000    0.17883
508280.0000    0.11339
508320.0000    0.22558
508360.0000    0.68173
508400.0000    0.85536
508440.0000    0.32359
508480.0000    0.27960
508520.0000    0.33766
508560.0000    0.23435
508600.0000    0.38182
508640.0000    0.40808
508680.0000    0.51845
508720.0000    0.64754
508760.0000    0.37069
508800.0000    0.32276
508840.0000    0.42099
508880.0000    0.33248
508920.0000    0.26294
508960.0000    0.40274
509000.0000    0.18738
509040.0000    0.30885
509080.0000    0.40095
509120.0000    0.18314
509160.0000    0.18327
509200.0000    0.37973
509240.0000    0.19996
509280.0000    0.27784
509320.0000    0.09762
509360.0000    0.37856
509400.0000    0.21969
509440.0000    0.48388
509480.0000    0.54554
509520.0000    0.20295
509560.0000    0.03398
509600.0000    0.23246
509640.0000    0.23918
509680.0000    0.23632
509720.0000    0.35025
509760.0000    0.19016
509800.0000    0.14635
509840.0000    0.25934
509880.0000    0.32737
509920.0000    0.29869
509960.0000    0.24158
510000.0000    0.05897
510040.0000    0.00125
510080.0000    0.27171
510120.0000    0.38170
510160.0000    0.52643
510200.0000    0.18564
510240.0000    0.21691
510280.0000    0.13692
510320.0000    0.22158
510360.0000    0.38874
510400.0000    0.18651
510440.0000    0.21702
510480.0000    0.28643
510520.0000    0.11111
510560.0000    0.27384
510600.0000    0.47060
510640.0000    0.38324
510680.0000    0.31137
510720.0000    0.55202
510760.0000    0.10291
510800.0000    0.19429
510840.0000    0.40541
510880.0000    0.33794
510920.0000    0.39530
510960.0000    0.10606
511000.0000    0.23475
511040.0000    0.33692
511080.0000    0.21242
511120.0000    0.36932
511160.0000    0.29479
511200.0000    0.24978
511240.0000    0.21597
511280.0000    0.32478
511320.0000    0.14303
511360.0000    0.33561
511400.0000    0.25284
511440.0000    0.20624
511480.0000    0.12955
511520.0000    0.00701
511560.0000   -0.13093
511600.0000    0.10655
511640.0000    0.21686
511680.0000    0.11246
511720.0000    0.37823
511760.0000    0.16147
511800.0000    0.22975
511840.0000    0.08282
511880.0000    0.30414
511920.0000    0.44363
511960.0000    0.37642
512000.0000    0.20968
512040.0000    0.15397
512080.0000    0.18351
512120.0000    0.19758
512160.0000    0.20700
512200.0000    0.33319
512240.0000    0.27345
512280.0000    0.39781
512320.0000    0.05293
512360.0000    0.20668
512400.0000    0.46654
512440.0000    0.47547
512480.0000    0.33836
512520.0000    0.46024
512560.0000    0.27866
512600.0000    0.36157
512640.0000    0.35074
512680.0000    0.20006
512720.0000    0.19155
512760.0000   -0.04855
512800.0000    0.47177
512840.0000    0.46176
512880.0000    0.31512
512920.0000    0.19497
512960.0000    0.13930
513000.0000    0.27580
513040.0000    0.30150
513080.0000    0.24247
513120.0000    0.19924
513160.0000    0.38954
513200.0000    0.36650
513240.0000    0.44078
513280.0000    0.35594
513320.0000    0.06523
513360.0000    0.22627
513400.0000    0.06925
513440.0000    0.37586
513480.0000    0.21563
513520.0000    0.41986
513560.0000    0.28451
513600.0000    0.24271
513640.0000    0.24541
513680.0000    0.35090
513720.0000    0.35573
513760.0000    0.63951
513800.0000    0.37929
513840.0000    0.22807
513880.0000    0.36146
513920.0000    0.43607
513960.0000    0.37467
514000.0000    0.57746
514040.0000    0.35131
514080.0000    0.34822
514120.0000    0.45997
514160.0000    0.06897
514200.0000    0.31343
514240.0000    0.45230
514280.0000    0.30067
514320.0000    0.23761
514360.0000    0.56218
514400.0000    0.77541
514440.0000    0.64454
514480.0000    0.84793
514520.0000    0.69435
514560.0000    0.58838
514600.0000    0.37173
514640.0000    0.59058
514680.0000    0.21207
514720.0000    0.36324
514760.0000    0.48151
514800.0000    0.25170
514840.0000    0.08373
514880.0000    0.28484
514920.0000    0.02502
514960.0000    0.34966
515000.0000    0.33566
515040.0000    0.08485
515080.0000    0.37236
515120.0000    0.34056
515160.0000    0.20790
515200.0000    0.35581
515240.0000    0.31133
515280.0000    0.08096
515320.0000    0.15412
515360.0000    0.13866
515400.0000    0.26003
515440.0000    0.36043
515480.0000    0.31008
515520.0000    0.14315
515560.0000    0.15999
515600.0000    0.35079
515640.0000    0.38424
515680.0000    0.23183
515720.0000    0.25056
515760.0000    0.21449
515800.0000   -0.03322
515840.0000    0.25639
515880.0000    0.21462
515920.0000    0.20436
515960.0000    0.27107
516000.0000    0.40518
516040.0000    0.28016
516080.0000    0.18347
516120.0000    0.32439
516160.0000    0.44890
516200.0000    0.38430
516240.0000    0.54203
516280.0000    0.31655
516320.0000    0.21307
516360.0000    0.27758
516400.0000    0.32631
516440.0000    0.74087
516480.0000    0.52819
516520.0000    0.40997
516560.0000    0.50171
516600.0000    0.38084
516640.0000    0.39109
516680.0000    0.27310
516720.0000    0.39994
516760.0000    0.19777
516800.0000    0.16355
516840.0000    0.39240
516880.0000    0.22091
516920.0000    0.40875
516960.0000    0.30855
517000.0000    0.36831
517040.0000    0.24809
517080.0000    0.08157
517120.0000    0.33563
517160.0000    0.47603
517200.0000    0.34607
517240.0000    0.22511
517280.0000    0.45464
517320.0000    0.60720
517360.0000    0.30342
517400.0000   -0.08662
517440.0000    0.36950
517480.0000    0.20496
517520.0000    0.58302
517560.0000    0.39058
517600.0000    0.36035
517640.0000    0.48722
517680.0000    0.40451
517720.0000    0.30687
517760.0000    0.35480
517800.0000    0.41180
517840.0000    0.33316
517880.0000    0.36634
517920.0000    0.43093
517960.0000    0.32632
518000.0000    0.13193
518040.0000    0.27940
518080.0000    0.31883
518120.0000    0.19149
518160.0000    0.30119
518200.0000    0.25095
518240.0000    0.20653
518280.0000    0.22912
518320.0000   -0.00322
518360.0000    0.04400
518400.0000    0.13206
518440.0000   -0.06263
518480.0000    0.07807
518520.0000    0.35354
518560.0000    0.49312
518600.0000    0.35658
518640.0000    0.44681
518680.0000    0.13966
518720.0000    0.09401
518760.0000    0.63311
518800.0000    0.47645
518840.0000    0.21110
518880.0000    0.39037
518920.0000    0.42502
518960.0000    0.43112
519000.0000    0.42344
519040.0000    0.29472
519080.0000    0.48468
519120.0000    0.46902
519160.0000    0.32809
519200.0000    0.26813
519240.0000    0.37848
519280.0000    0.51310
519320.0000    0.30083
519360.0000    0.11015
519400.0000    0.12593
519440.0000    0.35034
519480.0000    0.22983
519520.0000    0.37565
519560.0000    0.23522
519600.0000    0.15548
519640.0000    0.45644
519680.0000    0.34845
519720.0000    0.57992
519760.0000    0.33207
519800.0000    0.36400
519840.0000    0.42118
519880.0000    0.31024
519920.0000    0.17955
519960.0000    0.53457
520000.0000    0.62184
520040.0000    0.34944
520080.0000    0.42297
520120.0000    0.50890
520160.0000    0.53499
520200.0000    0.55771
520240.0000    0.37877
520280.0000    0.38329
520320.0000    0.27330
520360.0000    0.17895
520400.0000    0.03964
520440.0000    0.25941
520480.0000    0.26474
520520.0000    0.36385
520560.0000    0.22604
520600.0000    0.13986
520640.0000    0.46792
520680.0000    0.22647
520720.0000    0.19983
520760.0000    0.29386
520800.0000    0.30655
520840.0000    0.30023
520880.0000    0.28984
520920.0000    0.42229
520960.0000    0.41539
521000.0000    0.18111
521040.0000    0.39820
521080.0000    0.21050
521120.0000    0.30663
521160.0000    0.24727
521200.0000    0.20190
521240.0000    0.19425
521280.0000    0.01101
521320.0000    0.29449
521360.0000    0.54766
521400.0000    0.33740
521440.0000    0.20316
521480.0000    0.17752
521520.0000    0.44682
521560.0000    0.24033
521600.0000    0.20033
521640.0000    0.32442
521680.0000    0.36916
521720.0000    0.16594
521760.0000    0.21717
521800.0000    0.11137
521840.0000    0.18635
521880.0000    0.41585
521920.0000    0.46841
521960.0000    0.15170
522000.0000    0.17554
522040.0000    0.09578
522080.0000    0.42727
522120.0000    0.24692
522160.0000    0.20912
522200.0000    0.22394
522240.0000    0.31371
522280.0000    0.00728
522320.0000    0.22341
522360.0000    0.19926
522400.0000    0.32857
522440.0000    0.35966
522480.0000    0.09457
522520.0000    0.36576
522560.0000    0.24889
522600.0000    0.30851
522640.0000    0.45053
522680.0000    0.44887
522720.0000    0.28072
522760.0000    0.42327
522800.0000    0.29189
522840.0000    0.39359
522880.0000    0.20627
522920.0000    0.25689
522960.0000    0.54452
523000.0000    0.52528
523040.0000    0.17943
523080.0000    0.36070
523120.0000    0.23423
523160.0000    0.34021
523200.0000    0.35349
523240.0000    0.62703
523280.0000    0.38343
523320.0000    0.22861
523360.0000    0.09886
523400.0000    0.16299
523440.0000    0.39578
523480.0000    0.41338
523520.0000    0.28553
523560.0000    0.47847
523600.0000    0.16617
523640.0000   -0.01950
523680.0000   -0.06638
523720.0000    0.44227
523760.0000    0.37035
523800.0000    0.46907
523840.0000    0.18158
523880.0000    0.40341
523920.0000    0.37486
523960.0000    0.27637
524000.0000    0.26156
524040.0000    0.16274
524080.0000    0.13357
524120.0000    0.45711
524160.0000    0.22840
524200.0000    0.23825
524240.0000    0.52123
524280.0000    0.58550
524320.0000    0.30629
524360.0000    0.40066
524400.0000    0.48268
524440.0000    0.02900
524480.0000    0.69643
524520.0000    0.16974
524560.0000    0.25298
524600.0000    0.32178
524640.0000    0.54462
524680.0000    0.31018
524720.0000    0.56650
524760.0000    0.22662
524800.0000    0.32102
524840.0000    0.28820
524880.0000    0.54027
524920.0000    0.19864
524960.0000    0.38426
525000.0000    0.46328
525040.0000    0.56484
525080.0000    0.50698
525120.0000    0.42607
525160.0000    0.45254
525200.0000    0.25950
525240.0000    0.33428
525280.0000    0.19323
525320.0000    0.09253
525360.0000    0.40691
525400.0000    0.14630
525440.0000   -0.03887
525480.0000    0.36156
525520.0000    0.20780
525560.0000    0.29960
525600.0000    0.24766
525640.0000    0.21089
525680.0000    0.18427
525720.0000    0.07787
525760.0000    0.07300
525800.0000    0.15535
525840.0000    0.17259
525880.0000    0.21837
525920.0000    0.37616
525960.0000    0.20001
526000.0000    0.24960
526040.0000   -0.27036
526080.0000   -0.04397
526120.0000    0.37270
526160.0000    0.34183
526200.0000    0.31096
526240.0000    0.35159
526280.0000    0.30065
526320.0000    0.35566
526360.0000    0.16866
526400.0000    0.12682
526440.0000    0.25029
526480.0000    0.17853
526520.0000    0.24475
526560.0000    0.46288
526600.0000   -0.19644
526640.0000    0.34916
526680.0000    0.29046
526720.0000    0.05550
526760.0000    0.15759
526800.0000   -0.10055
526840.0000    0.10506
526880.0000    0.30617
526920.0000    0.26224
526960.0000    0.28393
527000.0000    0.19085
527040.0000    0.25590
527080.0000    0.39013
527120.0000    0.27178
527160.0000    0.24115
527200.0000    0.28373
527240.0000    0.38811
527280.0000    0.33543
527320.0000    0.29463
527360.0000    0.11304
527400.0000    0.21350
527440.0000    0.58289
527480.0000    0.49781
527520.0000    0.32832
527560.0000    0.42157
527600.0000    0.51328
527640.0000    0.45930
527680.0000    0.45391
527720.0000    0.31924
527760.0000    0.15617
527800.0000    0.42326
527840.0000    0.26377
527880.0000    0.50810
527920.0000    0.28252
527960.0000    0.16385
528000.0000    0.08215
528040.0000    0.28629
528080.0000    0.10216
528120.0000    0.37017
528160.0000    0.45028
528200.0000    0.33311
528240.0000    0.25357
528280.0000    0.42468
528320.0000    0.24540
528360.0000    0.07079
528400.0000    0.26656
528440.0000    0.10504
528480.0000    0.04347
528520.0000    0.20801
528560.0000    0.11121
528600.0000   -0.50744
528640.0000   -0.02519
528680.0000   -0.57047
528720.0000   -0.16982
528760.0000   -0.18792
528800.0000   -0.34853
528840.0000   -0.28907
528880.0000   -0.49570
528920.0000   -0.53652
528960.0000   -0.59904
529000.0000   -0.59408
529040.0000   -0.39030
529080.0000   -0.34312
529120.0000   -0.65655
529160.0000   -0.57909
529200.0000   -0.45081
529240.0000   -0.26146
529280.0000   -0.14896
529320.0000   -0.23268
529360.0000   -0.54888
529400.0000   -0.58570
529440.0000   -0.71272
529480.0000   -0.57854
529520.0000   -0.40529
529560.0000   -0.88516
529600.0000   -0.78593
529640.0000   -0.82733
529680.0000   -0.81485
529720.0000   -0.81837
529760.0000   -0.80775
529800.0000   -0.33223
529840.0000   -0.51633
529880.0000   -0.61841
529920.0000   -0.48168
529960.0000   -0.35138
530000.0000   -0.80282
530040.0000   -0.72549
530080.0000   -0.70902
530120.0000   -0.22902
530160.0000   -0.20862
530200.0000   -0.63464
530240.0000   -0.80613
530280.0000   -0.51709
530320.0000   -0.06437
530360.0000   -0.21769
530400.0000   -0.56748
530440.0000   -0.86766
530480.0000   -0.09858
530520.0000   -0.24025
530560.0000   -0.36083
530600.0000   -0.42690
530640.0000   -0.28925
530680.0000   -0.28564
530720.0000   -0.39707
530760.0000   -0.12366
530800.0000   -0.19154
530840.0000   -0.01948
530880.0000   -0.03653
530920.0000   -0.57970
530960.0000   -0.39216
531000.0000   -0.56517
531040.0000   -0.63546
531080.0000   -0.49596
531120.0000   -0.48005
531160.0000   -0.22476
531200.0000   -0.42014
531240.0000   -0.60329
531280.0000   -0.39061
531320.0000   -0.36452
531360.0000   -0.43455
531400.0000   -0.66568
531440.0000   -0.74244
531480.0000   -0.78440
531520.0000   -0.40991
531560.0000   -0.61636
531600.0000   -0.94731
531640.0000   -0.68134
531680.0000   -0.62028
531720.0000   -0.28503
531760.0000   -0.68181
531800.0000   -0.53780
531840.0000   -0.39946
531880.0000   -0.29933
531920.0000   -0.35618
531960.0000   -0.44238
532000.0000   -0.41481
532040.0000   -0.42211
532080.0000   -0.29628
532120.0000   -0.51860
532160.0000   -0.33166
532200.0000   -0.47443
532240.0000   -0.60836
532280.0000   -0.44039
532320.0000   -0.33594
532360.0000   -0.26713
532400.0000    0.07296
532440.0000   -0.10085
532480.0000   -0.15187
532520.0000   -0.37633
532560.0000    0.31205
532600.0000    0.30954
532640.0000    0.29882
532680.0000    0.29877
532720.0000    0.33305
532760.0000   -0.02485
532800.0000    0.22575
532840.0000    0.08001
532880.0000    0.23136
532920.0000   -0.23609
532960.0000   -0.27157
533000.0000   -0.26729
533040.0000   -0.25782
533080.0000   -0.38539
533120.0000   -0.18801
533160.0000    0.10775
533200.0000   -0.55360
533240.0000   -0.34655
533280.0000   -0.17594
533320.0000   -0.15467
533360.0000    0.01488
533400.0000   -0.27705
533440.0000   -0.07282
533480.0000    0.01817
533520.0000    0.09001
533560.0000    0.12517
533600.0000   -0.32988
533640.0000    0.00955
533680.0000    0.04486
533720.0000   -0.25257
533760.0000   -0.11920
533800.0000    0.09953
533840.0000   -0.08482
533880.0000   -0.22228
533920.0000   -0.13813
533960.0000   -0.32820
534000.0000   -0.00956
534040.0000   -0.38493
534080.0000   -0.23337
534120.0000    0.04971
534160.0000   -0.71699
534200.0000   -0.85346
534240.0000   -0.62630
534280.0000   -0.53468
534320.0000   -0.52077
534360.0000   -0.60664
534400.0000    0.08890
534440.0000   -0.31443
534480.0000   -0.22624
534520.0000   -0.21359
534560.0000   -0.12179
534600.0000   -0.34824
534640.0000   -0.25512
534680.0000   -0.17771
534720.0000   -0.38822
534760.0000   -0.21189
534800.0000   -0.30605
534840.0000   -0.06875
534880.0000   -0.19358
534920.0000   -0.48344
534960.0000   -0.37901
535000.0000    0.47442
535040.0000    0.48446
535080.0000    0.46288
535120.0000    0.52202
535160.0000    0.21577
535200.0000   -0.00319
535240.0000   -0.12471
535280.0000   -0.07841
535320.0000   -0.32341
535360.0000   -0.02183
535400.0000    0.03289
535440.0000    0.05852
535480.0000    0.22019
535520.0000    0.12308
535560.0000   -0.04904
535600.0000    0.14524
535640.0000    0.49994
535680.0000    0.32693
535720.0000    0.41473
535760.0000    0.32331
535800.0000    0.44097
535840.0000    0.40654
535880.0000    0.26099
535920.0000    0.07177
535960.0000    0.56111
536000.0000    0.31590
536040.0000    0.27320
536080.0000    0.68657
536120.0000    0.26326
536160.0000    0.25246
536200.0000    0.35850
536240.0000    0.14533
536280.0000    0.45903
536320.0000    0.39596
536360.0000    0.23341
536400.0000    0.52146
536440.0000    0.45882
536480.0000    0.15941
536520.0000    0.25724
536560.0000    0.35831
536600.0000    0.35037
536640.0000    0.18301
536680.0000    0.41552
536720.0000    0.46639
536760.0000    0.38944
536800.0000    0.43960
536840.0000    0.38361
536880.0000    0.42963
536920.0000    0.41360
536960.0000    0.35209
537000.0000    0.33572
537040.0000    0.33856
537080.0000    0.19112
537120.0000   -0.08049
537160.0000    0.45250
537200.0000    0.34417
537240.0000    0.14328
537280.0000    0.31071
537320.0000    0.35849
537360.0000    0.16465
537400.0000    0.34808
537440.0000    0.13104
537480.0000    0.28448
537520.0000    0.37837
537560.0000    0.46287
537600.0000    0.46153
537640.0000    0.23412
537680.0000    0.42468
537720.0000    0.34658
537760.0000    0.24892
537800.0000    0.37023
537840.0000    0.20454
537880.0000    0.38487
537920.0000    0.29153
537960.0000    0.34127
538000.0000    0.38284
538040.0000    0.06756
538080.0000    0.24667
538120.0000    0.17858
538160.0000    0.22661
538200.0000    0.17137
538240.0000    0.36407
538280.0000    0.46229
538320.0000    0.22588
538360.0000    0.29807
538400.0000    0.47833
538440.0000    0.17412
538480.0000    0.36979
538520.0000    0.44316
538560.0000    0.15430
538600.0000    0.19638
538640.0000    0.14714
538680.0000    0.26106
538720.0000    0.30968
538760.0000    0.16506
538800.0000    0.26874
538840.0000    0.32465
538880.0000    0.39270
538920.0000    0.26140
538960.0000    0.45375
539000.0000    0.44125
539040.0000    0.19118
539080.0000    0.18081
539120.0000    0.35410
539160.0000    0.36332
539200.0000    0.52357
539240.0000    0.40334
539280.0000    0.38784
539320.0000    0.10937
539360.0000    0.19821
539400.0000    0.11722
539440.0000    0.17182
539480.0000    0.10109
539520.0000    0.39046
539560.0000    0.53003
539600.0000    0.45029
539640.0000    0.61358
539680.0000    0.43342
539720.0000    0.31775
539760.0000    0.18378
539800.0000    0.28686
539840.0000    0.48560
539880.0000    0.25943
539920.0000    0.46003
539960.0000    0.37233
540000.0000    0.27276
540040.0000    0.22502
540080.0000    0.32549
540120.0000    0.37219
540160.0000    0.33795
540200.0000    0.49724
540240.0000    0.35126
540280.0000    0.52377
540320.0000    0.53974
540360.0000    0.58130
540400.0000    0.39053
540440.0000    0.60308
540480.0000    0.58053
540520.0000    0.62013
540560.0000    0.37691
540600.0000    0.42130
540640.0000    0.18087
540680.0000    0.27689
540720.0000    0.49546
540760.0000    0.36929
540800.0000    0.49817
540840.0000    0.33534
540880.0000    0.36916
540920.0000    0.41296
540960.0000    0.70872
541000.0000    0.53178
541040.0000    0.47748
541080.0000    0.16267
541120.0000    0.10708
541160.0000    0.38887
541200.0000    0.14214
541240.0000    0.06075
541280.0000    0.46646
541320.0000    0.45481
541360.0000    0.35336
541400.0000    0.29174
541440.0000    0.25855
541480.0000    0.25376
541520.0000    0.24179
541560.0000    0.42673
541600.0000    0.11240
541640.0000    0.39440
541680.0000    0.25605
541720.0000    0.26274
541760.0000    0.59132
541800.0000    0.46394
541840.0000    0.26944
541880.0000    0.21268
541920.0000   -0.16902
541960.0000   -0.17729
542000.0000   -0.05525
542040.0000    0.03827
542080.0000   -0.20070
542120.0000   -0.30478
542160.0000   -0.34058
542200.0000   -0.13029
542240.0000   -0.22517
542280.0000   -0.23031
542320.0000   -0.45395
542360.0000   -0.44367
542400.0000   -0.79300
542440.0000   -0.23568
542480.0000   -0.30918
542520.0000   -0.50441
542560.0000   -0.11091
542600.0000   -0.11687
542640.0000   -0.53093
542680.0000   -0.73942
542720.0000   -0.52712
542760.0000   -0.37153
542800.0000   -0.41507
542840.0000   -0.36664
542880.0000   -0.56775
542920.0000   -0.53163
542960.0000   -0.41060
543000.0000   -0.72604
543040.0000   -0.49321
543080.0000   -0.58999
543120.0000   -0.34886
543160.0000   -0.50502
543200.0000    0.08744
543240.0000   -0.02927
543280.0000   -0.09723
543320.0000   -0.50231
543360.0000   -0.32015
543400.0000    0.02711
543440.0000   -0.12045
543480.0000   -0.46964
543520.0000   -0.49600
543560.0000   -0.02194
543600.0000   -0.25373
543640.0000   -0.69438
543680.0000   -0.56975
543720.0000   -0.26314
543760.0000   -0.36767
543800.0000   -0.18152
543840.0000   -0.27383
543880.0000   -0.34468
543920.0000   -0.14631
543960.0000   -0.23890
544000.0000   -0.44492
544040.0000   -0.27723
544080.0000   -0.13452
544120.0000   -0.58687
544160.0000   -0.63530
544200.0000   -0.51871
544240.0000   -0.45917
544280.0000   -0.58506
544320.0000   -0.56914
544360.0000   -0.18140
544400.0000   -0.42265
544440.0000   -0.55880
544480.0000   -1.09782
544520.0000   -0.83770
544560.0000   -0.59649
544600.0000   -0.47389
544640.0000   -0.62913
544680.0000   -0.51279
544720.0000   -0.08347
544760.0000   -0.11657
544800.0000   -0.22931
544840.0000   -0.13383
544880.0000   -0.29440
544920.0000   -0.39340
544960.0000   -0.27682
545000.0000   -0.32650
545040.0000   -0.02103
545080.0000   -0.23572
545120.0000   -0.52009
545160.0000   -0.72503
545200.0000   -0.39694
545240.0000   -0.65295
545280.0000   -0.41902
545320.0000   -0.51972
545360.0000   -0.74276
545400.0000   -0.68204
545440.0000   -0.51725
545480.0000   -0.55600
545520.0000   -0.58330
545560.0000   -0.60606
545600.0000   -0.33614
545640.0000   -0.31247
545680.0000   -0.55745
545720.0000   -0.49400
545760.0000   -0.58883
545800.0000   -0.46199
545840.0000    0.03509
545880.0000   -0.17360
545920.0000   -0.32349
545960.0000   -0.34877
546000.0000   -0.49447
546040.0000   -0.22091
546080.0000   -0.31653
546120.0000   -0.23106
546160.0000   -0.33485
546200.0000   -0.12262
546240.0000    0.06648
546280.0000   -0.46891
546320.0000   -0.30127
546360.0000   -0.22597
546400.0000   -0.03968
546440.0000   -0.36236
546480.0000   -0.48361
546520.0000   -0.53811
546560.0000   -0.35040
546600.0000   -0.35969
546640.0000   -0.24920
546680.0000   -0.49448
546720.0000   -0.53476
546760.0000   -0.71144
546800.0000   -0.84153
546840.0000   -0.79913
546880.0000   -0.85837
546920.0000   -0.48757
546960.0000   -0.55064
547000.0000   -0.49578
547040.0000   -0.43943
547080.0000   -0.32143
547120.0000   -0.45389
547160.0000   -0.47068
547200.0000   -0.40151
547240.0000   -0.65965
547280.0000   -0.57019
547320.0000   -0.79034
547360.0000   -0.65699
547400.0000   -0.56716
547440.0000   -0.35471
547480.0000   -0.35200
547520.0000   -0.45135
547560.0000   -0.02182
547600.0000   -0.16883
547640.0000   -0.53113
547680.0000   -0.32463
547720.0000   -0.54437
547760.0000   -0.51484
547800.0000   -0.39509
547840.0000   -0.49773
547880.0000   -0.41380
547920.0000   -0.45640
547960.0000   -0.59889
548000.0000   -0.51251
548040.0000   -0.41037
548080.0000   -0.51444
548120.0000   -0.47353
548160.0000   -0.56347
548200.0000   -0.32889
548240.0000   -0.33788
548280.0000   -0.45347
548320.0000   -0.45575
548360.0000   -0.52188
548400.0000   -0.50600
548440.0000   -0.20527
548480.0000   -0.37565
548520.0000   -0.49545
548560.0000   -0.33607
548600.0000   -0.32704
548640.0000   -0.50241
548680.0000   -0.42447
548720.0000   -0.21841
548760.0000   -0.63459
548800.0000   -0.30946
548840.0000   -0.70988
548880.0000   -0.78705
548920.0000   -0.83864
548960.0000   -0.36578
549000.0000   -0.18542
549040.0000   -0.70698
549080.0000   -0.49898
549120.0000   -0.39766
549160.0000   -0.55147
549200.0000   -0.64914
549240.0000   -0.60273
549280.0000   -0.59152
549320.0000   -0.61965
549360.0000   -0.46818
549400.0000   -0.37217
549440.0000   -0.38729
549480.0000   -0.50579
549520.0000   -0.50240
549560.0000   -0.46041
549600.0000   -0.55130
549640.0000   -0.52575
549680.0000   -0.63169
549720.0000   -0.65524
549760.0000   -0.85090
549800.0000   -0.84053
549840.0000   -0.73957
549880.0000   -0.54930
549920.0000   -0.73286
549960.0000   -0.44408
550000.0000   -0.26144
550040.0000   -0.70473
550080.0000   -0.49638
550120.0000   -0.61235
550160.0000   -0.28183
550200.0000   -0.55672
550240.0000   -0.36584
550280.0000   -0.44176
550320.0000   -0.62998
550360.0000   -0.60894
550400.0000   -0.49235
550440.0000   -0.02998
550480.0000   -0.59697
550520.0000   -0.76018
550560.0000   -0.62742
550600.0000   -0.60646
550640.0000   -0.54432
550680.0000   -0.17807
550720.0000   -0.24772
550760.0000   -0.93287
550800.0000   -0.53432
550840.0000   -0.67092
550880.0000   -0.82212
550920.0000   -0.55673
550960.0000   -0.73709
551000.0000   -0.58264
551040.0000   -0.66300
551080.0000   -0.56368
551120.0000   -0.54598
551160.0000   -0.54438
551200.0000   -0.60722
551240.0000   -0.24031
551280.0000   -0.49637
551320.0000   -0.75273
551360.0000   -0.51685
551400.0000   -0.80794
551440.0000   -0.51966
551480.0000   -0.48568
551520.0000   -0.71226
551560.0000   -0.59301
551600.0000   -0.58294
551640.0000   -0.58715
551680.0000   -0.76504
551720.0000   -0.73005
551760.0000   -0.73987
551800.0000   -0.59693
551840.0000   -0.83979
551880.0000   -0.51832
551920.0000   -0.62888
551960.0000   -0.54501
552000.0000   -0.70443
552040.0000   -0.46431
552080.0000   -0.72685
552120.0000   -0.73335
552160.0000   -0.60415
552200.0000   -0.50132
552240.0000   -0.16237
552280.0000    0.11171
552320.0000    0.02535
552360.0000   -0.06230
552400.0000    0.23484
552440.0000    0.12147
552480.0000    0.42092
552520.0000    0.14457
552560.0000    0.30214
552600.0000    0.38939
552640.0000    0.40005
552680.0000    0.63607
552720.0000    0.47693
552760.0000    0.28946
552800.0000    0.32386
552840.0000    0.10496
552880.0000    0.17994
552920.0000    0.37852
552960.0000    0.34499
553000.0000    0.31394
553040.0000    0.26421
553080.0000    0.15691
553120.0000    0.38384
553160.0000    0.38002
553200.0000    0.22777
553240.0000    0.33137
553280.0000    0.30605
553320.0000    0.43998
553360.0000    0.25306
553400.0000    0.45781
553440.0000    0.25178
553480.0000    0.19800
553520.0000    0.37837
553560.0000    0.44945
553600.0000    0.24248
553640.0000    0.43648
553680.0000    0.04521
553720.0000   -0.25830
553760.0000   -0.31940
553800.0000   -0.00560
553840.0000    0.01763
553880.0000   -0.30589
553920.0000   -0.32636
553960.0000   -0.07457
554000.0000   -0.02862
554040.0000   -0.00191
554080.0000   -0.08345
554120.0000   -0.15838
554160.0000   -0.20057
554200.0000   -0.00447
554240.0000    0.00056
554280.0000   -0.30665
554320.0000   -0.03961
554360.0000    0.05083
554400.0000   -0.31327
554440.0000    0.31454
554480.0000   -0.15080
554520.0000    0.22333
554560.0000   -0.38856
554600.0000   -0.42744
554640.0000   -0.38597
554680.0000   -0.50416
554720.0000    0.02334
554760.0000   -0.06655
554800.0000   -0.30705
554840.0000   -0.32556
554880.0000   -0.23582
554920.0000   -0.90780
554960.0000   -0.56345
555000.0000   -0.69152
555040.0000   -0.86257
555080.0000   -0.85298
555120.0000   -0.78208
555160.0000   -0.91828
555200.0000   -0.91794
555240.0000   -0.68312
555280.0000   -0.86161
555320.0000   -0.69645
555360.0000   -0.74344
555400.0000   -0.64033
555440.0000   -0.79836
555480.0000   -0.63029
555520.0000   -0.85584
555560.0000   -0.84503
555600.0000   -0.73296
555640.0000   -0.84687
555680.0000   -0.55767
555720.0000   -0.43063
555760.0000   -0.45766
555800.0000   -0.53138
555840.0000   -0.44894
555880.0000   -0.81428
555920.0000   -0.52974
555960.0000   -0.27160
556000.0000   -0.42368
556040.0000   -0.34692
556080.0000   -0.10838
556120.0000    0.26462
556160.0000    0.11465
556200.0000    0.47499
556240.0000    0.42651
556280.0000    0.16984
556320.0000   -0.05386
556360.0000   -0.02313
556400.0000   -0.19409
556440.0000    0.02840
556480.0000    0.04483
556520.0000    0.01872
556560.0000   -0.12679
556600.0000   -0.06973
556640.0000    0.12010
556680.0000   -0.03538
556720.0000    0.28247
556760.0000   -0.24630
556800.0000   -0.22080
556840.0000    0.00519
556880.0000    0.11241
556920.0000    0.05356
556960.0000    0.32425
557000.0000    0.43390
557040.0000    0.39505
557080.0000    0.56110
557120.0000    0.28199
557160.0000   -0.01656
557200.0000    0.13681
557240.0000    0.16125
557280.0000    0.38236
557320.0000    0.54108
557360.0000    0.12457
557400.0000    0.17931
557440.0000    0.15625
557480.0000   -0.04289
557520.0000    0.01662
557560.0000    0.27672
557600.0000    0.24140
557640.0000    0.02943
557680.0000   -0.09417
557720.0000   -0.46126
557760.0000   -0.73128
557800.0000   -0.67760
557840.0000   -0.70005
557880.0000   -0.64214
557920.0000   -0.43296
557960.0000   -0.75568
558000.0000   -0.60764
558040.0000   -0.57003
558080.0000   -0.26819
558120.0000   -0.21950
558160.0000   -0.62444
558200.0000   -0.20068
558240.0000   -0.46548
558280.0000   -0.80404
558320.0000   -0.53335
558360.0000   -0.55107
558400.0000   -0.22465
558440.0000   -0.32901
558480.0000   -0.33416
558520.0000   -0.40567
558560.0000   -0.38149
558600.0000   -0.22647
558640.0000   -0.31498
558680.0000   -0.18785
558720.0000   -0.31545
558760.0000   -0.71576
558800.0000   -0.17572
558840.0000   -0.39060
558880.0000   -0.43493
558920.0000   -0.33614
558960.0000   -0.16916
559000.0000   -0.28779
559040.0000   -0.37214
559080.0000   -0.32787
559120.0000   -0.03018
559160.0000   -0.27739
559200.0000   -0.39466
559240.0000   -0.27849
559280.0000   -0.04372
559320.0000   -0.22658
559360.0000   -0.46736
559400.0000   -0.48108
559440.0000   -0.58343
559480.0000   -0.36310
559520.0000   -0.29385
559560.0000   -0.57744
559600.0000   -0.50447
559640.0000   -0.20728
559680.0000   -0.35764
559720.0000   -0.06792
559760.0000   -0.10777
559800.0000   -0.14260
559840.0000   -0.33340
559880.0000   -0.73181
559920.0000   -0.24257
559960.0000   -0.45111
560000.0000   -0.39943
560040.0000   -0.52095
560080.0000   -0.70642
560120.0000   -0.70004
560160.0000   -0.30366
560200.0000   -0.47647
560240.0000   -0.43280
560280.0000   -0.55275
560320.0000   -0.55927
560360.0000   -0.60280
560400.0000   -0.57905
560440.0000   -0.75073
560480.0000   -0.48016
560520.0000   -0.43488
560560.0000   -0.51189
560600.0000   -0.29387
560640.0000   -0.34832
560680.0000   -0.48206
560720.0000   -0.53586
560760.0000   -0.43097
560800.0000   -0.43788
560840.0000   -0.61164
560880.0000   -0.27029
560920.0000   -0.06088
560960.0000   -0.48526
561000.0000   -0.58342
561040.0000   -0.31364
561080.0000   -0.61079
561120.0000   -0.63238
561160.0000   -0.64588
561200.0000   -0.71453
561240.0000   -0.82126
561280.0000   -0.55927
561320.0000   -0.49428
561360.0000   -0.04947
561400.0000   -0.48862
561440.0000   -0.64052
561480.0000   -0.52811
561520.0000   -0.28818
561560.0000   -0.35102
561600.0000   -0.26988
561640.0000   -0.02075
561680.0000   -0.48899
561720.0000   -0.55568
561760.0000   -0.26762
561800.0000   -0.26789
561840.0000   -0.51787
561880.0000   -0.48610
561920.0000   -0.28426
561960.0000   -0.46489
562000.0000   -0.70330
562040.0000   -0.24787
562080.0000   -0.11104
562120.0000   -0.49889
562160.0000   -0.33381
562200.0000   -0.23695
562240.0000   -0.39942
562280.0000   -0.36350
562320.0000   -0.46349
562360.0000   -0.40980
562400.0000   -0.17407
562440.0000   -0.46990
562480.0000   -0.32782
562520.0000   -0.35126
562560.0000   -0.48032
562600.0000   -0.58726
562640.0000   -0.71993
562680.0000   -0.55238
562720.0000   -0.65706
562760.0000   -0.69972
562800.0000   -0.41896
562840.0000   -0.56601
562880.0000   -0.45692
562920.0000   -0.78686
562960.0000   -0.60533
563000.0000   -0.52142
563040.0000   -0.47022
563080.0000   -0.50758
563120.0000   -0.52243
563160.0000   -0.47396
563200.0000   -0.41544
563240.0000   -0.56684
563280.0000   -0.42335
563320.0000   -0.34508
563360.0000   -0.54063
563400.0000   -0.22014
563440.0000   -0.52249
563480.0000   -0.43037
563520.0000   -0.06117
563560.0000   -0.33103
563600.0000   -0.61818
563640.0000   -0.52056
563680.0000   -0.48000
563720.0000   -0.59567
563760.0000   -0.57263
563800.0000   -0.50145
563840.0000   -0.97861
563880.0000   -0.56691
563920.0000   -0.76925
563960.0000   -0.76009
564000.0000   -0.79726
564040.0000   -0.71769
564080.0000   -0.66895
564120.0000   -0.86314
564160.0000   -0.43722
564200.0000   -0.62503
564240.0000   -0.51214
564280.0000   -0.31929
564320.0000   -0.38346
564360.0000   -0.47799
564400.0000   -0.24415
564440.0000   -0.39711
564480.0000   -0.49818
564520.0000   -0.07956
564560.0000   -0.44370
564600.0000   -0.31929
564640.0000   -0.38703
564680.0000   -0.46638
564720.0000   -0.53025
564760.0000   -0.28186
564800.0000   -0.44776
564840.0000   -0.17035
564880.0000   -0.16542
564920.0000   -0.25845
564960.0000   -0.10639
565000.0000   -0.25812
565040.0000    0.12145
565080.0000   -0.04791
565120.0000   -0.41697
565160.0000   -0.09139
565200.0000   -0.14588
565240.0000   -0.32015
565280.0000   -0.03273
565320.0000   -0.02977
565360.0000   -0.08288
565400.0000   -0.23788
565440.0000   -0.05859
565480.0000   -0.30589
565520.0000   -0.43184
565560.0000   -0.26482
565600.0000   -0.40582
565640.0000   -0.12632
565680.0000   -0.36047
565720.0000   -0.26949
565760.0000   -0.37190
565800.0000   -0.46711
565840.0000   -0.18452
565880.0000   -0.26616
565920.0000   -0.39905
565960.0000   -0.06360
566000.0000    0.03489
566040.0000   -0.20023
566080.0000   -0.07589
566120.0000    0.02009
566160.0000   -0.18804
566200.0000   -0.00518
566240.0000   -0.16924
566280.0000   -0.24558
566320.0000   -0.06668
566360.0000   -0.05293
566400.0000   -0.02062
566440.0000    0.00413
566480.0000   -0.23058
566520.0000    0.22174
566560.0000   -0.55455
566600.0000   -0.39913
566640.0000    0.28570
566680.0000   -0.35881
566720.0000   -0.16983
566760.0000    0.19987
566800.0000    0.20895
566840.0000   -0.08101
566880.0000   -0.08432
566920.0000   -0.17528
566960.0000   -0.54298
567000.0000   -0.54294
567040.0000   -0.60903
567080.0000   -0.55966
567120.0000   -0.26045
567160.0000   -0.57984
567200.0000   -0.64062
567240.0000   -0.42681
567280.0000   -0.57746
567320.0000   -0.63545
567360.0000   -0.52057
567400.0000   -0.66619
567440.0000   -0.52998
567480.0000   -0.52794
567520.0000   -0.47220
567560.0000   -0.39007
567600.0000   -0.48253
567640.0000   -0.57597
567680.0000   -0.56360
567720.0000   -0.59132
567760.0000   -0.46353
567800.0000   -0.46450
567840.0000   -0.60417
567880.0000   -0.55611
567920.0000   -0.84373
567960.0000   -0.66012
568000.0000   -0.61409
568040.0000   -0.41328
568080.0000   -0.67429
568120.0000   -0.72973
568160.0000   -0.27774
568200.0000   -0.38595
568240.0000   -0.51709
568280.0000   -0.74223
568320.0000   -0.53024
568360.0000   -0.61910
568400.0000   -0.68194
568440.0000   -0.50600
568480.0000   -0.52381
568520.0000   -0.52927
568560.0000   -0.57955
568600.0000   -0.52749
568640.0000   -0.69438
568680.0000   -0.72808
568720.0000   -0.83627
568760.0000   -0.11792
568800.0000   -0.09161
568840.0000   -0.40895
568880.0000   -0.37359
568920.0000   -0.69564
568960.0000   -0.45915
569000.0000   -0.51674
569040.0000   -0.32313
569080.0000   -0.54080
569120.0000   -0.31128
569160.0000   -0.15115
569200.0000   -0.62839
569240.0000   -0.57265
569280.0000   -0.40211
569320.0000   -0.49526
569360.0000   -0.55533
569400.0000   -0.54910
569440.0000   -0.67654
569480.0000   -0.42822
569520.0000   -0.44698
569560.0000   -0.79392
569600.0000   -0.60425
569640.0000   -0.67617
569680.0000   -0.70629
569720.0000   -0.49589
569760.0000   -0.51965
569800.0000   -0.58708
569840.0000   -0.50919
569880.0000   -0.80286
569920.0000   -1.04080
569960.0000   -0.68838
570000.0000   -0.61296
570040.0000   -0.53922
570080.0000   -0.39937
570120.0000   -0.67224
570160.0000   -0.54619
570200.0000   -0.29293
570240.0000   -0.33141
570280.0000   -0.17790
570320.0000   -0.60412
570360.0000   -0.46676
570400.0000   -0.33598
570440.0000   -0.39992
570480.0000   -0.55880
570520.0000   -0.50908
570560.0000   -0.72657
570600.0000   -0.45704
570640.0000   -0.32685
570680.0000   -0.48844
570720.0000   -0.33908
570760.0000    0.12900
570800.0000    0.01342
570840.0000   -0.41260
570880.0000   -0.36380
570920.0000   -0.59471
570960.0000   -0.16243
571000.0000   -0.48522
571040.0000   -0.30195
571080.0000   -0.10142
571120.0000   -0.42571
571160.0000   -0.33705
571200.0000   -0.09537
571240.0000   -0.19678
571280.0000   -0.30774
571320.0000   -0.48212
571360.0000   -0.39329
571400.0000   -0.26202
571440.0000   -0.24753
571480.0000   -0.46430
571520.0000   -0.43355
571560.0000   -0.39420
571600.0000   -0.36495
571640.0000   -0.44585
571680.0000   -0.08433
571720.0000   -0.48859
571760.0000   -0.54094
571800.0000   -0.79285
571840.0000   -0.14134
571880.0000   -0.35459
571920.0000   -0.31416
571960.0000   -0.67355
572000.0000   -0.64552
572040.0000   -0.35116
572080.0000   -0.91145
572120.0000   -0.63014
572160.0000   -0.55758
572200.0000   -0.49115
572240.0000   -0.56338
572280.0000   -0.35745
572320.0000   -0.57246
572360.0000   -0.63748
572400.0000   -0.47836
572440.0000   -0.41895
572480.0000   -0.47473
572520.0000   -0.63191
572560.0000   -0.52050
572600.0000   -0.54946
572640.0000   -0.34334
572680.0000   -0.56769
572720.0000   -0.53013
572760.0000   -0.69195
572800.0000   -0.59465
572840.0000   -0.41765
572880.0000   -0.70834
572920.0000   -0.53751
572960.0000   -0.60190
573000.0000   -0.37182
573040.0000   -0.49579
573080.0000   -0.32523
573120.0000   -0.59269
573160.0000   -0.49611
573200.0000   -0.38976
573240.0000   -0.55509
573280.0000   -0.48109
573320.0000   -0.53750
573360.0000   -0.89959
573400.0000   -0.59982
573440.0000   -0.48833
573480.0000   -0.45620
573520.0000   -0.45775
573560.0000   -0.40469
573600.0000   -0.80647
573640.0000   -0.48899
573680.0000   -0.09483
573720.0000   -0.12366
573760.0000    0.10605
573800.0000   -0.22934
573840.0000   -0.65654
573880.0000   -0.30899
573920.0000   -0.85904
573960.0000   -0.64863
574000.0000   -0.57637
574040.0000   -0.71959
574080.0000   -0.56837
574120.0000   -0.53329
574160.0000   -0.67398
574200.0000   -0.21247
574240.0000   -0.58397
574280.0000   -0.99292
574320.0000   -0.49535
574360.0000   -0.67725
574400.0000   -0.49935
574440.0000   -0.83079
574480.0000   -0.52583
574520.0000   -0.36671
574560.0000   -0.51707
574600.0000   -0.61335
574640.0000   -0.25456
574680.0000   -0.58049
574720.0000   -0.56258
574760.0000   -0.81340
574800.0000   -0.71247
574840.0000   -0.75795
574880.0000   -0.61691
574920.0000   -0.76463
574960.0000   -0.76663
575000.0000   -0.48787
575040.0000   -0.63541
575080.0000   -0.53850
575120.0000   -0.54997
575160.0000   -0.26511
575200.0000   -0.33140
575240.0000   -0.60571
575280.0000   -0.40066
575320.0000   -0.55998
575360.0000   -0.54886
575400.0000   -0.42646
575440.0000   -0.59540
575480.0000   -0.76601
575520.0000   -0.50738
575560.0000   -0.64857
575600.0000   -0.73963
575640.0000   -0.69633
575680.0000   -0.89142
575720.0000   -0.86023
575760.0000   -0.59541
575800.0000   -0.80808
575840.0000   -0.37130
575880.0000   -0.68307
575920.0000   -0.56660
575960.0000   -0.43957
576000.0000   -0.88531
576040.0000   -0.61260
576080.0000   -0.53208
576120.0000   -0.67749
576160.0000   -0.71563
576200.0000   -0.77083
576240.0000   -0.65732
576280.0000   -0.80603
576320.0000   -0.55442
576360.0000   -0.46797
576400.0000   -0.50748
576440.0000   -0.61743
576480.0000   -0.69442
576520.0000   -0.88301
576560.0000   -0.94826
576600.0000   -0.59221
576640.0000   -0.53644
576680.0000   -0.53730
576720.0000   -0.59398
576760.0000   -0.61048
576800.0000   -0.73455
576840.0000   -0.49618
576880.0000   -0.51572
576920.0000   -0.58311
576960.0000   -0.59820
577000.0000   -0.49722
577040.0000   -0.61636
577080.0000   -0.48623
577120.0000   -0.41788
577160.0000   -0.48959
577200.0000   -0.67202
577240.0000   -0.69504
577280.0000   -0.89286
577320.0000   -0.69637
577360.0000   -0.59544
577400.0000   -0.49519
577440.0000   -0.63996
577480.0000   -0.47623
577520.0000   -0.68826
577560.0000   -0.46569
577600.0000   -0.35813
577640.0000   -0.38913
577680.0000   -0.62967
577720.0000   -0.46672
577760.0000   -0.40181
577800.0000   -0.44805
577840.0000   -0.56063
577880.0000   -0.43896
577920.0000   -0.43995
577960.0000   -0.39024
578000.0000   -0.21574
578040.0000   -0.46817
578080.0000   -0.04831
578120.0000   -0.13627
578160.0000   -0.19081
578200.0000   -0.15545
578240.0000   -0.23371
578280.0000   -0.03485
578320.0000   -0.24834
578360.0000   -0.32408
578400.0000   -0.25689
578440.0000   -0.38069
578480.0000   -0.15829
578520.0000   -0.12376
578560.0000   -0.06756
578600.0000   -0.46138
578640.0000   -0.28456
578680.0000   -0.35177
578720.0000   -0.29194
578760.0000   -0.34376
578800.0000   -0.38480
578840.0000   -0.47863
578880.0000   -0.44922
578920.0000   -0.45896
578960.0000   -0.24704
579000.0000   -0.36151
579040.0000   -0.44501
579080.0000   -0.29132
579120.0000   -0.44411
579160.0000   -0.27333
579200.0000   -0.65844
579240.0000   -0.46262
579280.0000   -0.71263
579320.0000   -0.61040
579360.0000   -0.52701
579400.0000   -0.42649
579440.0000   -0.26445
579480.0000   -0.53438
579520.0000   -0.60476
579560.0000   -0.39918
579600.0000   -0.24573
579640.0000   -0.54192
579680.0000   -0.63479
579720.0000   -0.44810
579760.0000   -0.40884
579800.0000   -0.10822
579840.0000   -0.23513
579880.0000   -0.45201
579920.0000   -0.53466
579960.0000   -0.10430
580000.0000   -0.25085
580040.0000   -0.13302
580080.0000   -0.52572
580120.0000   -0.57788
580160.0000   -0.53182
580200.0000   -0.63772
580240.0000    0.14502
580280.0000   -0.34793
580320.0000   -0.40260
580360.0000   -0.19832
580400.0000   -0.55742
580440.0000   -0.12131
580480.0000   -0.10532
580520.0000   -0.30746
580560.0000   -0.12586
580600.0000   -0.20417
580640.0000   -0.21982
580680.0000   -0.32804
580720.0000   -0.21729
580760.0000   -0.12223
580800.0000   -0.21662
580840.0000   -0.75727
580880.0000   -0.84202
580920.0000   -0.63825
580960.0000   -0.74260
581000.0000   -0.19962
581040.0000   -0.14665
581080.0000   -0.26704
581120.0000   -0.44563
581160.0000   -0.40927
581200.0000   -0.36048
581240.0000   -0.16153
581280.0000   -0.58968
581320.0000   -0.56464
581360.0000   -0.58160
581400.0000   -0.49382
581440.0000   -0.29861
581480.0000   -0.46353
581520.0000   -0.32064
581560.0000   -0.49554
581600.0000   -0.63347
581640.0000   -0.30875
581680.0000   -0.24366
581720.0000   -0.03903
581760.0000   -0.26132
581800.0000   -0.15248
581840.0000   -0.07004
581880.0000   -0.13232
581920.0000   -0.38576
581960.0000   -0.75244
582000.0000   -0.60580
582040.0000   -0.48993
582080.0000   -0.62593
582120.0000   -0.49251
582160.0000   -0.66859
582200.0000   -0.55142
582240.0000   -0.66525
582280.0000   -0.46737
582320.0000   -0.54096
582360.0000   -0.25012
582400.0000   -0.29981
582440.0000   -0.64752
582480.0000   -0.27936
582520.0000   -0.97597
582560.0000   -0.62345
582600.0000   -0.93818
582640.0000   -0.37992
582680.0000   -0.80095
582720.0000   -0.70916
582760.0000   -0.75558
582800.0000   -0.92507
582840.0000   -0.70453
582880.0000   -0.99361
582920.0000   -0.54152
582960.0000   -0.62204
583000.0000   -0.20768
583040.0000   -0.29152
583080.0000   -0.66249
583120.0000   -0.76330
583160.0000   -0.87816
583200.0000   -0.79753
583240.0000   -0.60323
583280.0000   -0.48876
583320.0000   -0.76276
583360.0000   -0.79185
583400.0000   -0.60988
583440.0000   -0.59295
583480.0000   -0.59169
583520.0000   -0.57156
583560.0000   -0.92852
583600.0000   -0.83696
583640.0000   -0.78162
583680.0000   -0.59741
583720.0000   -0.79157
583760.0000   -0.59909
583800.0000   -0.37376
583840.0000   -1.00880
583880.0000   -0.68267
583920.0000   -0.58889
583960.0000   -0.58940
584000.0000   -0.80806
584040.0000   -0.80840
584080.0000   -0.66468
584120.0000   -0.87116
584160.0000   -0.83581
584200.0000   -0.78850
584240.0000   -0.58020
584280.0000   -0.50133
584320.0000   -0.84045
584360.0000   -0.47944
584400.0000   -0.72596
584440.0000   -0.45907
584480.0000   -0.44275
584520.0000   -0.81584
584560.0000   -0.62751
584600.0000   -0.68718
584640.0000   -0.60796
584680.0000   -0.78050
584720.0000   -0.55048
584760.0000   -0.70887
584800.0000   -0.67997
584840.0000   -0.54427
584880.0000   -0.24536
584920.0000   -0.56549
584960.0000   -0.44218
585000.0000   -0.12874
585040.0000   -0.52903
585080.0000   -0.46492
585120.0000   -0.54267
585160.0000   -0.42229
585200.0000   -0.61384
585240.0000   -0.83810
585280.0000   -0.66422
585320.0000   -0.73724
585360.0000   -0.57248
585400.0000   -0.53768
585440.0000   -0.62627
585480.0000   -0.77039
585520.0000   -0.78354
585560.0000   -0.25445
585600.0000   -0.58156
585640.0000   -0.31572
585680.0000   -0.20446
585720.0000   -0.20044
585760.0000   -0.13335
585800.0000    0.01780
585840.0000   -0.15784
585880.0000    0.00495
585920.0000   -0.24033
585960.0000   -0.01372
586000.0000   -0.18626
586040.0000   -0.14009
586080.0000   -0.36065
586120.0000   -0.10049
586160.0000   -0.06529
586200.0000   -0.18392
586240.0000   -0.03655
586280.0000    0.00750
586320.0000   -0.03333
586360.0000   -0.41142
586400.0000   -0.13161
586440.0000    0.05584
586480.0000   -0.03512
586520.0000   -0.13308
586560.0000   -0.28752
586600.0000   -0.30023
586640.0000   -0.48272
586680.0000   -0.38485
586720.0000   -0.69010
586760.0000   -0.53900
586800.0000   -0.27743
586840.0000   -0.29151
586880.0000   -0.54018
586920.0000   -0.18941
586960.0000   -0.37127
587000.0000   -0.39413
587040.0000   -0.30649
587080.0000   -0.51850
587120.0000   -0.31726
587160.0000   -0.15705
587200.0000   -0.48949
587240.0000   -0.21441
587280.0000   -0.17937
587320.0000   -0.33698
587360.0000   -0.28459
587400.0000   -0.42489
587440.0000   -0.17851
587480.0000   -0.38063
587520.0000   -0.40940
587560.0000   -0.53641
587600.0000   -0.66362
587640.0000   -0.69683
587680.0000   -0.67117
587720.0000   -0.67126
587760.0000   -0.58227
587800.0000   -0.43258
587840.0000   -0.73856
587880.0000   -0.62296
587920.0000   -0.80925
587960.0000   -0.84122
588000.0000   -0.84320
588040.0000   -0.53462
588080.0000   -0.70046
588120.0000   -0.73456
588160.0000   -0.69885
588200.0000   -0.99457
588240.0000   -0.80597
588280.0000   -1.09126
588320.0000   -0.74448
588360.0000   -0.56136
588400.0000   -0.74362
588440.0000   -0.61549
588480.0000   -1.04498
588520.0000   -0.59896
588560.0000   -0.93823
588600.0000   -0.88052
588640.0000   -0.71487
588680.0000   -0.90373
588720.0000   -0.93409
588760.0000   -0.91945
588800.0000   -0.94591
588840.0000   -0.98087
588880.0000   -0.40054
588920.0000   -0.67150
588960.0000   -0.72942
589000.0000   -0.52156
589040.0000   -0.70111
589080.0000   -0.91807
589120.0000   -0.85000
589160.0000   -0.99414
589200.0000   -0.82659
589240.0000   -0.88046
589280.0000   -0.90524
589320.0000   -0.85833
589360.0000   -1.00631
589400.0000   -1.04211
589440.0000   -0.96905
589480.0000   -1.20799
589520.0000   -0.95252
589560.0000   -0.99445
589600.0000   -0.62160
589640.0000   -0.63872
589680.0000   -0.73166
589720.0000   -0.92077
589760.0000   -0.63518
589800.0000   -0.52937
589840.0000   -0.65634
589880.0000   -0.81784
589920.0000   -1.05108
589960.0000   -1.04262
590000.0000   -1.03807
590040.0000   -0.47461
590080.0000   -0.73498
590120.0000   -0.30719
590160.0000   -0.66532
590200.0000   -0.46479
590240.0000   -0.33862
590280.0000   -0.35759
590320.0000   -0.19759
590360.0000   -0.46373
590400.0000   -0.33373
590440.0000   -0.48194
590480.0000   -0.57201
590520.0000   -0.70727
590560.0000   -0.53412
590600.0000   -0.83512
590640.0000   -0.76889
590680.0000   -0.68280
590720.0000   -0.56365
590760.0000   -0.70884
590800.0000   -0.56253
590840.0000   -0.78615
590880.0000   -0.58077
590920.0000   -0.66235
590960.0000   -0.98856
591000.0000   -0.86874
591040.0000   -0.68321
591080.0000   -0.49695
591120.0000   -0.37131
591160.0000   -0.79766
591200.0000   -0.36360
591240.0000   -0.78842
591280.0000   -0.51633
591320.0000   -0.66413
591360.0000   -0.48492
591400.0000   -0.04163
591440.0000   -0.08396
591480.0000   -0.56592
591520.0000   -0.41844
591560.0000   -0.54092
591600.0000   -0.42910
591640.0000   -0.47173
591680.0000   -0.29059
591720.0000   -0.15958
591760.0000   -0.36207
591800.0000   -0.53300
591840.0000   -0.46986
591880.0000   -0.58857
591920.0000   -0.64206
591960.0000   -0.59195
592000.0000   -0.68187
592040.0000   -0.72215
592080.0000   -0.33926
592120.0000   -0.82048
592160.0000   -0.60288
592200.0000   -0.38553
592240.0000   -0.30558
592280.0000   -0.17512
592320.0000   -0.83813
592360.0000   -0.55634
592400.0000   -0.66654
592440.0000   -0.76961
592480.0000   -0.63130
592520.0000   -0.82166
592560.0000   -0.67606
592600.0000   -0.22612
592640.0000   -0.39810
592680.0000   -0.22238
592720.0000   -0.37915
592760.0000   -0.25251
592800.0000   -0.41049
592840.0000   -0.31921
592880.0000   -0.47387
592920.0000   -0.41059
592960.0000   -0.10170
593000.0000   -0.36832
593040.0000   -0.76567
593080.0000   -0.61447
593120.0000   -0.63158
593160.0000   -0.69141
593200.0000   -0.44511
593240.0000   -0.30929
593280.0000   -0.32680
593320.0000   -0.15381
593360.0000   -0.26160
593400.0000   -0.39624
593440.0000   -0.22023
593480.0000   -0.24585
593520.0000   -0.26226
593560.0000   -0.50395
593600.0000   -0.35870
593640.0000   -0.20904
593680.0000   -0.54846
593720.0000   -0.30838
593760.0000   -0.28690
593800.0000   -0.58193
593840.0000   -0.52676
593880.0000   -0.61700
593920.0000   -0.79872
593960.0000   -0.81205
594000.0000   -0.95045
594040.0000   -0.74543
594080.0000   -0.77183
594120.0000   -0.98777
594160.0000   -0.75192
594200.0000   -0.72796
594240.0000   -0.56976
594280.0000   -0.61386
594320.0000   -0.65735
594360.0000   -0.67404
594400.0000   -0.75344
594440.0000   -0.39253
594480.0000   -0.59533
594520.0000   -0.29249
594560.0000   -0.41769
594600.0000   -0.27891
594640.0000   -0.44981
594680.0000   -0.68617
594720.0000   -1.01383
594760.0000   -0.83178
594800.0000   -0.46076
594840.0000   -0.93170
594880.0000   -1.25787
594920.0000   -1.08643
594960.0000   -0.65479
595000.0000   -0.69027
595040.0000   -0.36644
595080.0000   -0.65494
595120.0000   -0.42947
595160.0000   -0.49249
595200.0000   -0.48193
595240.0000   -0.55794
595280.0000   -0.29818
595320.0000   -0.29626
595360.0000   -0.51943
595400.0000   -0.43965
595440.0000   -0.72523
595480.0000   -0.60820
595520.0000   -0.65091
595560.0000   -0.62780
595600.0000   -0.58972
595640.0000   -0.62634
595680.0000   -0.58427
595720.0000   -0.77000
595760.0000   -0.65832
595800.0000   -0.68381
595840.0000   -0.44946
595880.0000   -0.99605
595920.0000   -0.62636
595960.0000   -0.88886
596000.0000   -0.65512
596040.0000   -0.62920
596080.0000   -0.95019
596120.0000   -0.41289
596160.0000   -0.57611
596200.0000   -0.83330
596240.0000   -0.75529
596280.0000   -0.32566
596320.0000   -0.25306
596360.0000   -0.24233
596400.0000   -0.38344
596440.0000   -0.61698
596480.0000   -1.00350
596520.0000   -0.73215
596560.0000   -0.98476
596600.0000   -0.82761
596640.0000   -0.83517
596680.0000   -0.63123
596720.0000   -0.68747
596760.0000   -0.62248
596800.0000   -0.68006
596840.0000   -0.87526
596880.0000   -0.82670
596920.0000   -0.73931
596960.0000   -1.06980
597000.0000   -0.58754
597040.0000   -0.80020
597080.0000   -0.86107
597120.0000   -0.81098
597160.0000   -0.85699
597200.0000   -0.62598
597240.0000   -0.95034
597280.0000   -0.51699
597320.0000   -0.55016
597360.0000   -0.93260
597400.0000   -0.37520
597440.0000   -0.23812
597480.0000   -0.32386
597520.0000   -0.41187
597560.0000   -0.59813
597600.0000   -0.31577
597640.0000   -0.19053
597680.0000   -0.32030
597720.0000   -0.51581
597760.0000   -0.18525
597800.0000   -0.34815
597840.0000   -0.59768
597880.0000   -0.65401
597920.0000   -0.61336
597960.0000   -0.29085
598000.0000   -0.57356
598040.0000   -0.67308
598080.0000   -0.90593
598120.0000   -0.38649
598160.0000   -0.16729
598200.0000   -0.70995
598240.0000   -0.80261
598280.0000   -0.91096
598320.0000   -0.68316
598360.0000   -0.92980
598400.0000   -0.83686
598440.0000   -0.65099
598480.0000   -0.98206
598520.0000   -0.60381
598560.0000   -0.65884
598600.0000   -0.75560
598640.0000   -0.80049
598680.0000   -0.60581
598720.0000   -0.79558
598760.0000   -0.68809
598800.0000   -0.78064
598840.0000   -0.74582
598880.0000   -0.97804
598920.0000   -0.65601
598960.0000   -0.88464
599000.0000   -0.75998
599040.0000   -0.53282
599080.0000   -0.92299
599120.0000   -0.89323
599160.0000   -0.84981
599200.0000   -0.85702
599240.0000   -0.86799
599280.0000   -0.98824
599320.0000   -0.95354
599360.0000   -0.72609
599400.0000   -0.76108
599440.0000   -0.35940
599480.0000   -0.53162
599520.0000   -0.30564
599560.0000   -0.55593
599600.0000   -0.72866
599640.0000   -0.62441
599680.0000   -0.48198
599720.0000   -0.82418
599760.0000   -0.75453
599800.0000   -0.68548
599840.0000   -0.94686
599880.0000   -0.62146
599920.0000   -0.30106
599960.0000   -0.68320
600000.0000   -0.61321
600040.0000   -0.40718
600080.0000   -0.47265
600120.0000   -0.52631
600160.0000   -0.70986
600200.0000   -0.32588
600240.0000   -0.65419
600280.0000   -0.31456
600320.0000   -0.54238
600360.0000   -0.42411
600400.0000   -0.99990
600440.0000   -0.37515
600480.0000   -0.58836
600520.0000   -0.78669
600560.0000   -0.34190
600600.0000   -0.38539
600640.0000    0.06501
600680.0000   -0.16408
600720.0000   -0.11665
600760.0000   -0.29080
600800.0000   -0.37795
600840.0000   -0.53079
600880.0000   -0.53724
600920.0000   -0.42560
600960.0000   -0.24895
601000.0000   -0.82086
601040.0000   -0.56651
601080.0000   -0.72604
601120.0000   -0.73250
601160.0000   -0.65972
601200.0000   -0.60395
601240.0000   -0.46267
601280.0000   -0.59980
601320.0000   -0.39965
601360.0000   -0.39091
601400.0000   -0.64931
601440.0000   -0.32527
601480.0000   -0.22602
601520.0000   -0.44365
601560.0000   -0.40819
601600.0000   -0.66587
601640.0000   -0.54164
601680.0000   -0.68954
601720.0000   -0.56122
601760.0000   -0.43732
601800.0000   -0.79688
601840.0000   -0.58017
601880.0000   -0.31943
601920.0000   -0.14982
601960.0000   -0.36090
602000.0000   -0.46216
602040.0000   -0.66904
602080.0000   -0.23221
602120.0000   -0.29658
602160.0000   -0.75480
602200.0000   -0.68849
602240.0000    0.13011
602280.0000    0.07015
602320.0000   -0.24900
602360.0000   -0.02331
602400.0000    0.09749
602440.0000   -0.13625
602480.0000   -0.22171
602520.0000   -0.31926
602560.0000   -0.37738
602600.0000   -0.49427
602640.0000   -0.22003
602680.0000   -0.51821
602720.0000   -0.12244
602760.0000   -0.43391
602800.0000   -0.37742
602840.0000   -0.30736
602880.0000   -0.05341
602920.0000   -0.37809
602960.0000   -0.47060
603000.0000   -0.13458
603040.0000   -0.34278
603080.0000   -0.17565
603120.0000   -0.31047
603160.0000   -0.17944
603200.0000   -0.21353
603240.0000   -0.02019
603280.0000   -0.36232
603320.0000   -0.18332
603360.0000   -0.36063
603400.0000   -0.25959
603440.0000   -0.12025
603480.0000   -0.01993
603520.0000   -0.12162
603560.0000   -0.26562
603600.0000   -0.37174
603640.0000   -0.20488
603680.0000   -0.22864
603720.0000   -0.36863
603760.0000   -0.61764
603800.0000   -0.52259
603840.0000   -0.15895
603880.0000   -0.41688
603920.0000   -0.37070
603960.0000   -0.26002
604000.0000   -0.31727
604040.0000   -0.30637
604080.0000   -0.63968
604120.0000   -0.56423
604160.0000   -0.48258
604200.0000   -0.49274
604240.0000   -0.62038
604280.0000   -0.75530
604320.0000   -0.30356
604360.0000   -0.26231
604400.0000   -0.43481
604440.0000   -0.56539
604480.0000   -0.69196
604520.0000   -0.42119
604560.0000   -0.30994
604600.0000   -0.61577
604640.0000   -0.58732
604680.0000   -0.55797
604720.0000   -0.58449
604760.0000   -0.45054
604800.0000   -0.58044
604840.0000   -0.38354
604880.0000   -0.28691
604920.0000   -0.27111
604960.0000   -0.40332
605000.0000   -0.55726
605040.0000   -0.25592
605080.0000   -0.55129
605120.0000   -0.53033
605160.0000   -0.60153
605200.0000   -0.53798
605240.0000   -0.79370
605280.0000   -0.97911
605320.0000   -0.48762
605360.0000   -0.40524
605400.0000   -0.66900
605440.0000   -0.58134
605480.0000   -0.51193
605520.0000   -0.68558
605560.0000   -0.55986
605600.0000   -0.20653
605640.0000   -0.43597
605680.0000   -0.65315
605720.0000   -0.28113
605760.0000   -0.36167
605800.0000   -0.51199
605840.0000   -0.35774
605880.0000   -0.34959
605920.0000   -0.51229
605960.0000   -0.42839
606000.0000   -0.52853
606040.0000   -0.59430
606080.0000    0.04894
606120.0000   -0.42810
606160.0000   -0.31637
606200.0000   -0.28102
606240.0000   -0.43734
606280.0000   -0.23110
606320.0000   -0.44357
606360.0000   -0.08788
606400.0000   -0.35214
606440.0000   -0.65303
606480.0000   -0.21555
606520.0000   -0.09188
606560.0000   -0.18814
606600.0000   -0.07472
606640.0000   -0.04879
606680.0000   -0.05818
606720.0000   -0.10397
606760.0000   -0.18049
606800.0000   -0.23858
606840.0000   -0.39701
606880.0000   -0.23066
606920.0000   -0.03141
606960.0000    0.08088
607000.0000   -0.49117
607040.0000   -0.31365
607080.0000   -0.63176
607120.0000   -0.54523
607160.0000   -0.50204
607200.0000   -0.28197
607240.0000   -0.31745
607280.0000   -0.29108
607320.0000   -0.43227
607360.0000   -0.22242
607400.0000   -0.40021
607440.0000   -0.05309
607480.0000   -0.17346
607520.0000   -0.55466
607560.0000   -0.18757
607600.0000   -0.56359
607640.0000   -0.19259
607680.0000   -0.48497
607720.0000   -0.04928
607760.0000   -0.27990
607800.0000    0.07519
607840.0000   -0.12446
607880.0000   -0.06315
607920.0000   -0.07719
607960.0000    0.29063
608000.0000   -0.19636
608040.0000   -0.12513
608080.0000   -0.09532
608120.0000   -0.14199
608160.0000   -0.75947
608200.0000   -0.32881
608240.0000   -0.62811
608280.0000   -0.45694
608320.0000   -0.39462
608360.0000   -0.15734
608400.0000   -0.22671
608440.0000   -0.25582
608480.0000   -0.19589
608520.0000   -0.41881
608560.0000   -0.03652
608600.0000   -0.13212
608640.0000    0.25640
608680.0000    0.12611
608720.0000    0.16922
608760.0000    0.15699
608800.0000    0.44375
608840.0000    0.43608
608880.0000    0.49932
608920.0000    0.43113
608960.0000    0.46943
609000.0000    0.41239
609040.0000    0.50630
609080.0000    0.20738
609120.0000    0.40152
609160.0000    0.05121
609200.0000    0.31003
609240.0000    0.29608
609280.0000    0.20526
609320.0000    0.26047
609360.0000    0.14643
609400.0000    0.38817
609440.0000    0.41612
609480.0000    0.37845
609520.0000    0.33689
609560.0000    0.31666
609600.0000    0.20851
609640.0000    0.32187
609680.0000    0.28517
609720.0000    0.39698
609760.0000    0.53197
609800.0000    0.23931
609840.0000    0.29221
609880.0000    0.07192
609920.0000    0.19259
609960.0000    0.37782
610000.0000    0.20305
610040.0000    0.37247
610080.0000    0.45040
610120.0000    0.30401
610160.0000    0.24793
610200.0000    0.52630
610240.0000    0.14349
610280.0000    0.40517
610320.0000    0.43527
610360.0000    0.41978
610400.0000    0.39663
610440.0000    0.36940
610480.0000    0.28875
610520.0000    0.34663
610560.0000    0.22389
610600.0000    0.36486
610640.0000    0.40561
610680.0000    0.36227
610720.0000   -0.01799
610760.0000   -0.15898
610800.0000   -0.06129
610840.0000   -0.00289
610880.0000   -0.05774
610920.0000    0.01448
610960.0000    0.16411
611000.0000    0.11527
611040.0000    0.03012
611080.0000   -0.20679
611120.0000    0.18759
611160.0000    0.15088
611200.0000    0.53872
611240.0000    0.34209
611280.0000    0.30663
611320.0000    0.45421
611360.0000    0.39909
611400.0000    0.51488
611440.0000    0.36085
611480.0000    0.46350
611520.0000    0.45101
611560.0000    0.43151
611600.0000    0.33169
611640.0000    0.37807
611680.0000    0.43080
611720.0000    0.38057
611760.0000    0.38059
611800.0000    0.23466
611840.0000    0.39775
611880.0000    0.16072
611920.0000    0.27449
611960.0000    0.19616
612000.0000    0.32343
612040.0000    0.48496
612080.0000    0.20191
612120.0000    0.11329
612160.0000    0.37363
612200.0000    0.20582
612240.0000    0.11862
612280.0000    0.30642
612320.0000    0.15185
612360.0000    0.14341
612400.0000    0.03187
612440.0000    0.35393
612480.0000    0.51811
612520.0000    0.30733
612560.0000    0.23983
612600.0000    0.25007
612640.0000    0.19573
612680.0000    0.28870
612720.0000    0.19785
612760.0000    0.21468
612800.0000    0.19146
612840.0000    0.34836
612880.0000    0.34030
612920.0000    0.37347
612960.0000    0.36250
613000.0000    0.38223
613040.0000    0.39741
613080.0000    0.38952
613120.0000    0.30829
613160.0000    0.16115
613200.0000    0.11778
613240.0000    0.16277
613280.0000    0.30907
613320.0000    0.29743
613360.0000    0.57311
613400.0000    0.23033
613440.0000    0.41643
613480.0000    0.28057
613520.0000    0.18105
613560.0000    0.55593
613600.0000    0.47006
613640.0000    0.18109
613680.0000    0.20849
613720.0000    0.28325
613760.0000    0.26154
613800.0000    0.46706
613840.0000    0.28261
613880.0000    0.29036
613920.0000    0.16860
613960.0000    0.22164
614000.0000    0.22087
614040.0000    0.28936
614080.0000    0.07887
614120.0000   -0.00963
614160.0000    0.06526
614200.0000   -0.02306
614240.0000    0.23323
614280.0000    0.31153
614320.0000    0.20552
614360.0000    0.22823
614400.0000    0.14593
614440.0000   -0.00909
614480.0000    0.31566
614520.0000    0.03765
614560.0000    0.28407
614600.0000    0.36055
614640.0000    0.21130
614680.0000    0.07727
614720.0000    0.13391
614760.0000    0.22711
614800.0000    0.46588
614840.0000    0.11519
614880.0000    0.17917
614920.0000    0.24570
614960.0000    0.03233
615000.0000    0.34477
615040.0000    0.26872
615080.0000    0.15860
615120.0000    0.19588
615160.0000    0.22176
615200.0000    0.26788
615240.0000    0.48137
615280.0000    0.38653
615320.0000    0.22814
615360.0000   -0.07083
615400.0000    0.15708
615440.0000    0.22724
615480.0000    0.41100
615520.0000    0.23357
615560.0000    0.24711
615600.0000    0.28856
615640.0000    0.18842
615680.0000    0.42772
615720.0000    0.29146
615760.0000    0.11947
615800.0000    0.32240
615840.0000    0.23014
615880.0000   -0.04692
615920.0000    0.16093
615960.0000    0.31679
616000.0000    0.35993
616040.0000    0.22124
616080.0000    0.25149
616120.0000    0.33660
616160.0000    0.40816
616200.0000    0.22586
616240.0000    0.27640
616280.0000    0.29899
616320.0000    0.27183
616360.0000    0.12850
616400.0000    0.17085
616440.0000    0.25856
616480.0000    0.23886
616520.0000    0.39566
616560.0000    0.13119
616600.0000    0.31168
616640.0000    0.13103
616680.0000    0.23748
616720.0000    0.32109
616760.0000    0.47845
616800.0000    0.32196
616840.0000    0.26905
616880.0000    0.35912
616920.0000    0.38214
616960.0000    0.27848
617000.0000    0.20598
617040.0000    0.26742
617080.0000    0.40848
617120.0000    0.44873
617160.0000    0.43290
617200.0000    0.29158
617240.0000    0.41855
617280.0000    0.37317
617320.0000    0.32774
617360.0000    0.26687
617400.0000    0.29790
617440.0000    0.13876
617480.0000    0.35894
617520.0000    0.32802
617560.0000    0.19010
617600.0000    0.44622
617640.0000    0.41871
617680.0000    0.28761
617720.0000    0.35578
617760.0000    0.25664
617800.0000    0.06399
617840.0000    0.22523
617880.0000    0.22781
617920.0000    0.19619
617960.0000    0.24241
618000.0000    0.11377
618040.0000    0.08785
618080.0000    0.19409
618120.0000    0.16020
618160.0000    0.35980
618200.0000    0.22913
618240.0000    0.31672
618280.0000    0.42541
618320.0000    0.24668
618360.0000    0.39622
618400.0000    0.21032
618440.0000    0.57025
618480.0000    0.37961
618520.0000    0.36581
618560.0000    0.23673
618600.0000    0.31841
618640.0000    0.48460
618680.0000    0.43645
618720.0000    0.20070
618760.0000    0.14576
618800.0000    0.40899
618840.0000    0.32816
618880.0000    0.33552
618920.0000    0.39140
618960.0000    0.42173
619000.0000    0.43572
619040.0000    0.40239
619080.0000    0.57205
619120.0000    0.44972
619160.0000    0.21754
619200.0000    0.39091
619240.0000    0.45731
619280.0000    0.28591
619320.0000    0.27194
619360.0000    0.39432
619400.0000    0.23560
619440.0000    0.26192
619480.0000    0.40284
619520.0000    0.34225
619560.0000    0.11424
619600.0000    0.41464
619640.0000    0.37305
619680.0000    0.22722
619720.0000    0.40226
619760.0000    0.28144
619800.0000    0.37230
619840.0000    0.34031
619880.0000    0.28015
619920.0000    0.33508
619960.0000    0.36171
620000.0000   -0.13207
620040.0000    0.40334
620080.0000    0.23420
620120.0000    0.44425
620160.0000    0.37973
620200.0000    0.20171
620240.0000    0.45664
620280.0000    0.29146
620320.0000    0.54865
620360.0000    0.26816
620400.0000    0.47078
620440.0000    0.10694
620480.0000    0.26121
620520.0000    0.26346
620560.0000    0.21958
620600.0000    0.25121
620640.0000    0.18521
620680.0000    0.29258
620720.0000    0.17778
620760.0000    0.31939
620800.0000    0.39839
620840.0000    0.14391
620880.0000    0.44633
620920.0000    0.32366
620960.0000    0.37893
621000.0000    0.24450
621040.0000    0.27904
621080.0000    0.46158
621120.0000    0.36411
621160.0000    0.36365
621200.0000    0.26379
621240.0000    0.33997
621280.0000    0.46129
621320.0000    0.61285
621360.0000    0.29247
621400.0000    0.38490
621440.0000    0.34527
621480.0000    0.53130
621520.0000    0.21915
621560.0000    0.50807
621600.0000    0.32865
621640.0000    0.09990
621680.0000    0.36072
621720.0000    0.32687
621760.0000   -0.01350
621800.0000    0.21372
621840.0000    0.38633
621880.0000    0.19820
621920.0000    0.36265
621960.0000    0.30656
622000.0000    0.14043
622040.0000    0.48176
622080.0000    0.24612
622120.0000    0.36287
622160.0000    0.26417
622200.0000    0.20612
622240.0000    0.16732
622280.0000    0.18423
622320.0000    0.31136
622360.0000    0.34970
622400.0000    0.32529
622440.0000    0.49260
622480.0000    0.28421
622520.0000    0.10234
622560.0000    0.19721
622600.0000    0.14639
622640.0000    0.13302
622680.0000    0.11275
622720.0000    0.02601
622760.0000    0.00354
622800.0000   -0.12098
622840.0000   -0.16338
622880.0000    0.09358
622920.0000    0.05904
622960.0000    0.14769
623000.0000    0.04914
623040.0000    0.15174
623080.0000    0.02453
623120.0000    0.12158
623160.0000    0.11333
623200.0000    0.11252
623240.0000    0.39472
623280.0000    0.33132
623320.0000    0.10206
623360.0000    0.08337
623400.0000    0.51258
623440.0000    0.19768
623480.0000    0.15754
623520.0000    0.12331
623560.0000    0.16925
623600.0000    0.18707
623640.0000    0.23796
623680.0000    0.33580
623720.0000    0.56069
623760.0000    0.24591
623800.0000    0.37572
623840.0000    0.58191
623880.0000    0.25620
623920.0000    0.38668
623960.0000    0.17375
624000.0000    0.14225
624040.0000   -0.01290
624080.0000   -0.19601
624120.0000   -0.05313
624160.0000    0.08420
624200.0000    0.03672
624240.0000    0.36534
624280.0000    0.54244
624320.0000   -0.06771
624360.0000    0.14123
624400.0000    0.28199
624440.0000    0.05856
624480.0000    0.36741
624520.0000    0.24593
624560.0000    0.47429
624600.0000    0.40029
624640.0000    0.19547
624680.0000    0.38208
624720.0000    0.44411
624760.0000    0.34013
624800.0000    0.45654
624840.0000    0.28524
624880.0000    0.41317
624920.0000    0.17425
624960.0000    0.19389
625000.0000    0.44783
625040.0000    0.56356
625080.0000    0.54155
625120.0000    0.54514
625160.0000    0.23026
625200.0000    0.65013
625240.0000    0.45331
625280.0000    0.47252
625320.0000    0.39143
625360.0000    0.21973
625400.0000    0.48686
625440.0000    0.46272
625480.0000    0.26431
625520.0000    0.29460
625560.0000    0.38952
625600.0000    0.37084
625640.0000    0.63512
625680.0000    0.67442
625720.0000    0.68192
625760.0000    0.59963
625800.0000    0.57950
625840.0000    0.49352
625880.0000    0.52055
625920.0000    0.13720
625960.0000    0.33292
626000.0000    0.48317
626040.0000    0.34746
626080.0000    0.40009
626120.0000    0.53871
626160.0000    0.23244
626200.0000    0.36985
626240.0000    0.37567
626280.0000    0.37275
626320.0000    0.41279
626360.0000    0.46905
626400.0000    0.59535
626440.0000    0.32000
626480.0000    0.39324
626520.0000    0.45158
626560.0000    0.60450
626600.0000    0.43383
626640.0000    0.33397
626680.0000    0.26721
626720.0000    0.23108
626760.0000    0.29089
626800.0000    0.30879
626840.0000    0.39452
626880.0000    0.34463
626920.0000    0.40216
626960.0000    0.38872
627000.0000    0.19319
627040.0000   -0.00430
627080.0000    0.07443
627120.0000    0.46372
627160.0000    0.34605
627200.0000    0.30681
627240.0000    0.41012
627280.0000    0.25999
627320.0000    0.42373
627360.0000    0.38144
627400.0000    0.26185
627440.0000    0.50313
627480.0000    0.29700
627520.0000    0.53331
627560.0000    0.27923
627600.0000    0.21524
627640.0000    0.05182
627680.0000    0.27628
627720.0000    0.15521
627760.0000    0.14822
627800.0000    0.29022
627840.0000    0.26421
627880.0000    0.05124
627920.0000    0.33388
627960.0000    0.37235
628000.0000    0.24595
628040.0000    0.34925
628080.0000    0.28521
628120.0000    0.22364
628160.0000    0.15529
628200.0000    0.38928
628240.0000    0.30981
628280.0000    0.37051
628320.0000    0.32705
628360.0000    0.41782
628400.0000    0.28379
628440.0000    0.40121
628480.0000    0.31689
628520.0000    0.17108
628560.0000    0.36500
628600.0000    0.29466
628640.0000    0.19139
628680.0000    0.59759
628720.0000    0.44838
628760.0000    0.44150
628800.0000    0.32752
628840.0000    0.36515
628880.0000    0.17300
628920.0000    0.31527
628960.0000    0.24065
629000.0000    0.23846
629040.0000    0.36628
629080.0000    0.47693
629120.0000    0.40614
629160.0000    0.51480
629200.0000    0.60300
629240.0000    0.30090
629280.0000    0.36854
629320.0000    0.41666
629360.0000    0.28687
629400.0000    0.24974
629440.0000    0.18805
629480.0000    0.35015
629520.0000    0.32148
629560.0000    0.52044
629600.0000    0.39315
629640.0000    0.34379
629680.0000    0.48137
629720.0000    0.55072
629760.0000    0.41733
629800.0000    0.35414
629840.0000    0.51297
629880.0000    0.44165
629920.0000    0.53829
629960.0000    0.26353
630000.0000    0.38198
630040.0000    0.47690
630080.0000    0.45004
630120.0000    0.41328
630160.0000    0.59849
630200.0000    0.36329
630240.0000    0.40114
630280.0000    0.48191
630320.0000    0.50254
630360.0000    0.50874
630400.0000    0.38948
630440.0000    0.36177
630480.0000    0.46363
630520.0000    0.42794
630560.0000    0.09233
630600.0000    0.45051
630640.0000    0.21235
630680.0000    0.20269
630720.0000   -0.26655
630760.0000   -0.24231
630800.0000    0.00092
630840.0000   -0.06655
630880.0000   -0.16159
630920.0000   -0.45662
630960.0000   -0.25077
631000.0000   -0.53263
631040.0000   -0.58599
631080.0000   -0.32858
631120.0000   -0.19886
631160.0000   -0.36027
631200.0000   -0.47277
631240.0000   -0.70345
631280.0000   -0.62080
631320.0000   -0.63327
631360.0000   -0.13772
631400.0000   -0.69479
631440.0000   -0.69992
631480.0000   -0.09112
631520.0000   -0.17594
631560.0000   -0.51853
631600.0000   -0.03727
631640.0000   -0.38203
631680.0000   -0.13687
631720.0000   -0.24142
631760.0000   -0.30907
631800.0000   -0.26522
631840.0000   -0.58005
631880.0000   -0.51750
631920.0000   -0.46479
631960.0000   -0.10173
632000.0000   -0.15909
632040.0000   -0.37797
632080.0000   -0.33259
632120.0000   -0.29887
632160.0000   -0.38672
632200.0000   -0.50158
632240.0000   -0.23397
632280.0000   -0.26113
632320.0000   -0.39962
632360.0000   -0.55694
632400.0000   -0.26349
632440.0000   -0.28127
632480.0000   -0.32561
632520.0000   -0.30799
632560.0000   -0.40178
632600.0000    0.09109
632640.0000    0.38083
632680.0000    0.42363
632720.0000    0.66624
632760.0000    0.46298
632800.0000    0.50725
632840.0000    0.09673
632880.0000    0.33297
632920.0000    0.19409
632960.0000    0.66549
633000.0000    0.74908
633040.0000    0.62186
633080.0000    0.37802
633120.0000    0.27073
633160.0000    0.40365
633200.0000    0.27333
633240.0000    0.32762
633280.0000    0.30902
633320.0000    0.46379
633360.0000    0.55329
633400.0000    0.62838
633440.0000    0.52384
633480.0000   -0.07531
633520.0000    0.43536
633560.0000    0.04288
633600.0000   -0.22099
633640.0000    0.14149
633680.0000   -0.15322
633720.0000    0.17952
633760.0000   -0.07570
633800.0000   -0.15479
633840.0000    0.03319
633880.0000   -0.14164
633920.0000   -0.23964
633960.0000   -0.67175
634000.0000   -0.39491
634040.0000   -0.36345
634080.0000   -0.37879
634120.0000   -0.60404
634160.0000   -0.49525
634200.0000   -0.50106
634240.0000   -0.44555
634280.0000   -0.34397
634320.0000   -0.02682
634360.0000   -0.27626
634400.0000    0.05383
634440.0000   -0.27983
634480.0000   -0.27310
634520.0000    0.06415
634560.0000   -0.36341
634600.0000    0.06130
634640.0000   -0.29775
634680.0000   -0.39659
634720.0000   -0.46291
634760.0000   -0.44488
634800.0000   -0.27611
634840.0000   -0.27663
634880.0000   -0.44930
634920.0000   -0.56749
634960.0000   -0.26132
635000.0000   -0.25870
635040.0000   -0.46604
635080.0000   -0.17306
635120.0000   -0.22800
635160.0000   -0.46018
635200.0000   -0.54680
635240.0000   -0.80519
635280.0000   -0.56961
635320.0000   -0.43030
635360.0000   -0.52235
635400.0000   -0.30437
635440.0000   -0.40889
635480.0000   -0.46026
635520.0000   -0.25973
635560.0000    0.18731
635600.0000    0.15822
635640.0000   -0.00056
635680.0000   -0.14160
635720.0000   -0.01132
635760.0000   -0.13871
635800.0000   -0.39329
635840.0000    0.02443
635880.0000   -0.54590
635920.0000   -0.31580
635960.0000   -0.07812
636000.0000    0.00977
636040.0000    0.33886
636080.0000    0.52854
636120.0000    0.23991
636160.0000    0.08083
636200.0000    0.36834
636240.0000    0.50686
636280.0000    0.30678
636320.0000    0.44331
636360.0000    0.37818
636400.0000    0.23139
636440.0000    0.16397
636480.0000    0.44082
636520.0000    0.40893
636560.0000    0.25949
636600.0000    0.40383
636640.0000    0.39514
636680.0000    0.38663
636720.0000    0.45478
636760.0000    0.46494
636800.0000    0.42146
636840.0000    0.36933
636880.0000    0.38370
636920.0000    0.22146
636960.0000    0.34366
637000.0000    0.53626
637040.0000    0.54206
637080.0000    0.40279
637120.0000    0.39360
637160.0000    0.20679
637200.0000    0.37922
637240.0000    0.42935
637280.0000    0.60054
637320.0000    0.38321
637360.0000    0.47491
637400.0000    0.40345
637440.0000    0.35839
637480.0000    0.24387
637520.0000    0.27224
637560.0000    0.44766
637600.0000    0.36741
637640.0000    0.21529
637680.0000    0.32249
637720.0000    0.25263
637760.0000    0.22676
637800.0000    0.03102
637840.0000    0.26443
637880.0000    0.37818
637920.0000    0.32406
637960.0000    0.33358
638000.0000    0.27794
638040.0000    0.24279
638080.0000    0.39681
638120.0000    0.16794
638160.0000    0.26214
638200.0000    0.35149
638240.0000    0.42792
638280.0000    0.54644
638320.0000    0.36265
638360.0000    0.42288
638400.0000    0.65071
638440.0000    0.61745
638480.0000    0.54095
638520.0000    0.33180
638560.0000    0.40410
638600.0000    0.46168
638640.0000    0.37944
638680.0000    0.43486
638720.0000    0.54948
638760.0000    0.55255
638800.0000    0.69596
638840.0000    0.51910
638880.0000    0.42110
638920.0000    0.82538
638960.0000    0.60245
639000.0000    0.54152
639040.0000    0.60411
639080.0000    0.38059
639120.0000    0.57472
639160.0000    0.48404
639200.0000    0.25732
639240.0000    0.35099
639280.0000    0.41368
639320.0000    0.45191
639360.0000    0.32762
639400.0000    0.60396
639440.0000    0.59508
639480.0000    0.63566
639520.0000    0.28352
639560.0000    0.38792
639600.0000    0.52986
639640.0000    0.55911
639680.0000    0.67909
639720.0000    0.38540
639760.0000    0.54380
639800.0000    0.44885
639840.0000    0.54126
639880.0000    0.31620
639920.0000    0.63181
639960.0000    0.32888
640000.0000    0.53526
640040.0000    0.44236
640080.0000    0.54789
640120.0000    0.28994
640160.0000    0.15836
640200.0000    0.27189
640240.0000    0.30039
640280.0000    0.43543
640320.0000    0.21651
640360.0000    0.03105
640400.0000    0.39971
640440.0000    0.34510
640480.0000    0.50566
640520.0000    0.45613
640560.0000    0.36018
640600.0000    0.30138
640640.0000    0.32681
640680.0000    0.29411
640720.0000    0.49432
640760.0000    0.36793
640800.0000    0.21573
640840.0000    0.48771
640880.0000    0.52815
640920.0000    0.44589
640960.0000    0.42726
641000.0000    0.57677
641040.0000    0.25072
641080.0000    0.14806
641120.0000    0.34048
641160.0000    0.10369
641200.0000    0.37162
641240.0000    0.41937
641280.0000    0.25175
641320.0000    0.35767
641360.0000    0.27388
641400.0000    0.32946
641440.0000    0.27107
641480.0000    0.21018
641520.0000    0.30789
641560.0000    0.25875
641600.0000    0.02538
641640.0000    0.41300
641680.0000    0.23654
641720.0000    0.39324
641760.0000    0.59808
641800.0000    0.32010
641840.0000    0.56427
641880.0000    0.40784
641920.0000    0.37615
641960.0000    0.42497
642000.0000    0.32424
642040.0000    0.41677
642080.0000    0.29055
642120.0000    0.33481
642160.0000    0.42763
642200.0000    0.36318
642240.0000    0.61991
642280.0000    0.42990
642320.0000    0.59165
642360.0000    0.49473
642400.0000    0.59418
642440.0000    0.51419
642480.0000    0.43610
642520.0000    0.42642
642560.0000    0.53589
642600.0000    0.44300
642640.0000    0.59171
642680.0000    0.36113
642720.0000    0.23466
642760.0000    0.45539
642800.0000    0.46760
642840.0000    0.34408
642880.0000    0.47085
642920.0000    0.51179
642960.0000    0.21396
643000.0000    0.21535
643040.0000    0.41373
643080.0000    0.35474
643120.0000    0.45082
643160.0000    0.35307
643200.0000    0.33761
643240.0000    0.36134
643280.0000    0.29815
643320.0000    0.27140
643360.0000    0.24152
643400.0000    0.39414
643440.0000    0.44876
643480.0000    0.41041
643520.0000    0.25931
643560.0000    0.32729
643600.0000    0.38085
643640.0000    0.36493
643680.0000    0.37822
643720.0000    0.22953
643760.0000    0.43908
643800.0000    0.36843
643840.0000    0.28114
643880.0000    0.26282
643920.0000    0.24107
643960.0000    0.28377
644000.0000    0.17573
644040.0000    0.31672
644080.0000    0.37130
644120.0000    0.32272
644160.0000    0.35430
644200.0000    0.17727
644240.0000    0.28542
644280.0000    0.25284
644320.0000    0.49398
644360.0000    0.30602
644400.0000    0.30080
644440.0000    0.09518
644480.0000    0.21936
644520.0000    0.30767
644560.0000    0.20894
644600.0000    0.18795
644640.0000    0.23181
644680.0000    0.33991
644720.0000    0.39394
644760.0000    0.29411
644800.0000    0.28843
644840.0000    0.25374
644880.0000    0.25339
644920.0000    0.17956
644960.0000    0.30996
645000.0000    0.12388
645040.0000    0.43414
645080.0000    0.46178
645120.0000    0.36561
645160.0000    0.28850
645200.0000    0.32652
645240.0000    0.33492
645280.0000    0.44072
645320.0000    0.41618
645360.0000    0.54175
645400.0000    0.44488
645440.0000    0.32429
645480.0000    0.49968
645520.0000    0.35764
645560.0000    0.32519
645600.0000    0.40562
645640.0000    0.41675
645680.0000    0.20648
645720.0000    0.52126
645760.0000    0.40033
645800.0000    0.38304
645840.0000    0.42506
645880.0000    0.20554
645920.0000    0.26301
645960.0000    0.39044
646000.0000    0.43071
646040.0000    0.33210
646080.0000    0.43023
646120.0000    0.30725
646160.0000   -0.14432
646200.0000    0.27527
646240.0000    0.37615
646280.0000    0.46385
646320.0000    0.52038
646360.0000    0.48286
646400.0000    0.28603
646440.0000    0.21097
646480.0000    0.19874
646520.0000    0.38244
646560.0000    0.29580
646600.0000    0.32120
646640.0000    0.38927
646680.0000    0.50393
646720.0000    0.44242
646760.0000    0.60482
646800.0000    0.38924
646840.0000    0.51008
646880.0000    0.49038
646920.0000    0.64825
646960.0000    0.34604
647000.0000    0.35862
647040.0000    0.47792
647080.0000    0.52497
647120.0000    0.44655
647160.0000    0.56398
647200.0000    0.53088
647240.0000    0.46013
647280.0000    0.45829
647320.0000    0.35170
647360.0000    0.28021
647400.0000    0.31745
647440.0000    0.53052
647480.0000    0.34140
647520.0000    0.30424
647560.0000    0.26320
647600.0000    0.10979
647640.0000    0.23626
647680.0000    0.25429
647720.0000    0.02920
647760.0000    0.26168
647800.0000    0.11211
647840.0000   -0.08267
647880.0000    0.28483
647920.0000    0.25913
647960.0000    0.19821
648000.0000   -0.04331
648040.0000    0.42913
648080.0000    0.43992
648120.0000    0.13325
648160.0000    0.16937
648200.0000    0.32235
648240.0000    0.18877
648280.0000    0.37229
648320.0000    0.18944
648360.0000    0.34179
648400.0000    0.31112
648440.0000    0.22922
648480.0000    0.55773
648520.0000    0.38294
648560.0000    0.30545
648600.0000    0.43925
648640.0000    0.57965
648680.0000    0.55417
648720.0000    0.42946
648760.0000    0.50592
648800.0000    0.29884
648840.0000    0.54648
648880.0000    0.48073
648920.0000    0.48790
648960.0000    0.34838
649000.0000    0.44480
649040.0000    0.44585
649080.0000    0.22528
649120.0000    0.40690
649160.0000    0.42009
649200.0000    0.52484
649240.0000    0.37206
649280.0000    0.34245
649320.0000    0.32139
649360.0000    0.18159
649400.0000    0.46953
649440.0000    0.51801
649480.0000    0.44897
649520.0000    0.37091
649560.0000    0.25391
649600.0000    0.28509
649640.0000    0.57425
649680.0000    0.56936
649720.0000    0.47958
649760.0000    0.55927
649800.0000    0.47282
649840.0000    0.66379
649880.0000    0.36192
649920.0000    0.42211
649960.0000    0.36824
650000.0000    0.30227
650040.0000    0.56219
650080.0000    0.15552
650120.0000    0.13953
650160.0000    0.40493
650200.0000    0.35598
650240.0000    0.48968
650280.0000    0.43520
650320.0000    0.59612
650360.0000    0.62142
650400.0000    0.29230
650440.0000    0.53886
650480.0000    0.43382
650520.0000    0.31297
650560.0000    0.47733
650600.0000    0.46596
650640.0000    0.34765
650680.0000    0.48752
650720.0000    0.18313
650760.0000    0.23033
650800.0000    0.41006
650840.0000    0.47589
650880.0000    0.22837
650920.0000    0.36120
650960.0000    0.17774
651000.0000    0.22658
651040.0000    0.20634
651080.0000    0.42167
651120.0000    0.30175
651160.0000    0.31975
651200.0000    0.30042
651240.0000    0.36630
651280.0000    0.50171
651320.0000    0.39551
651360.0000    0.59813
651400.0000    0.37146
651440.0000    0.33384
651480.0000    0.41496
651520.0000    0.36863
651560.0000    0.40769
651600.0000    0.32059
651640.0000    0.61018
651680.0000    0.41342
651720.0000    0.43959
651760.0000    0.35606
651800.0000    0.56634
651840.0000    0.41384
651880.0000    0.53054
651920.0000    0.50078
651960.0000    0.47345
652000.0000    0.24584
652040.0000    0.46765
652080.0000    0.33217
652120.0000    0.60891
652160.0000    0.48314
652200.0000    0.45884
652240.0000    0.49923
652280.0000    0.55857
652320.0000    0.70077
652360.0000    0.71152
652400.0000    0.48583
652440.0000    0.35709
652480.0000    0.35962
652520.0000    0.31665
652560.0000    0.43571
652600.0000    0.09258
652640.0000    0.33234
652680.0000    0.21182
652720.0000    0.41536
652760.0000    0.66121
652800.0000    0.36748
652840.0000    0.50917
652880.0000    0.24211
652920.0000    0.45120
652960.0000    0.87307
653000.0000    0.51844
653040.0000    0.54632
653080.0000    0.56702
653120.0000    0.34178
653160.0000    0.53636
653200.0000    0.52148
653240.0000    0.33659
653280.0000    0.42690
653320.0000    0.26781
653360.0000    0.26649
653400.0000    0.23151
653440.0000    0.39497
653480.0000    0.15238
653520.0000    0.65605
653560.0000    0.46675
653600.0000    0.26741
653640.0000    0.37927
653680.0000    0.32949
653720.0000    0.68640
653760.0000    0.45427
653800.0000    0.31525
653840.0000    0.38462
653880.0000    0.45397
653920.0000    0.49229
653960.0000    0.53118
654000.0000    0.38505
654040.0000    0.49983
654080.0000    0.50864
654120.0000    0.38252
654160.0000    0.34165
654200.0000    0.35105
654240.0000    0.44243
654280.0000    0.41111
654320.0000    0.46326
654360.0000    0.15613
654400.0000    0.45686
654440.0000    0.45262
654480.0000    0.42444
654520.0000    0.55915
654560.0000    0.66075
654600.0000    0.55850
654640.0000    0.46265
654680.0000    0.60561
654720.0000    0.65756
654760.0000    0.68693
654800.0000    0.54048
654840.0000    0.55436
654880.0000    0.35164
654920.0000    0.60146
654960.0000    0.68674
655000.0000    0.45375
655040.0000    0.47244
655080.0000    0.64256
655120.0000    0.44082
655160.0000    0.55733
655200.0000    0.36898
655240.0000    0.31136
655280.0000    0.36702
655320.0000    0.26829
655360.0000    0.49156
655400.0000    0.70849
655440.0000    0.69734
655480.0000    0.52206
655520.0000    0.70268
655560.0000    0.45534
655600.0000    0.39013
655640.0000    0.41492
655680.0000    0.61633
655720.0000    0.41902
655760.0000    0.62288
655800.0000    0.18501
655840.0000    0.37788
655880.0000    0.14495
655920.0000    0.33455
655960.0000    0.57131
656000.0000    0.62709
656040.0000    0.47511
656080.0000    0.64942
656120.0000    0.35811
656160.0000    0.46766
656200.0000    0.36769
656240.0000    0.42609
656280.0000    0.49019
656320.0000    0.71491
656360.0000    0.44678
656400.0000    0.44423
656440.0000    0.59461
656480.0000    0.41685
656520.0000    0.47317
656560.0000    0.25896
656600.0000    0.37724
656640.0000    0.51425
656680.0000    0.65363
656720.0000    0.20234
656760.0000    0.40094
656800.0000    0.14861
656840.0000    0.59134
656880.0000    0.33961
656920.0000    0.28947
656960.0000    0.05444
657000.0000    0.39732
657040.0000    0.50962
657080.0000    0.49945
657120.0000    0.37219
657160.0000    0.62243
657200.0000    0.59850
657240.0000    0.56206
657280.0000    0.53137
657320.0000    0.37911
657360.0000    0.24961
657400.0000    0.19947
657440.0000    0.34369
657480.0000    0.31266
657520.0000    0.42574
657560.0000    0.41971
657600.0000    0.32660
657640.0000    0.31415
657680.0000    0.37770
657720.0000    0.25687
657760.0000    0.35263
657800.0000    0.29041
657840.0000    0.29999
657880.0000    0.39395
657920.0000    0.53185
657960.0000    0.55586
658000.0000    0.49082
658040.0000    0.39488
658080.0000    0.42205
658120.0000    0.46726
658160.0000    0.53114
658200.0000    0.37638
658240.0000    0.33889
658280.0000    0.48536
658320.0000    0.38700
658360.0000    0.44875
658400.0000    0.48463
658440.0000    0.30345
658480.0000    0.29007
658520.0000    0.56660
658560.0000    0.42583
658600.0000    0.34034
658640.0000    0.53671
658680.0000    0.62762
658720.0000    0.25234
658760.0000    0.37039
658800.0000    0.38523
658840.0000    0.45288
658880.0000    0.39043
658920.0000    0.42952
658960.0000    0.42807
659000.0000    0.22634
659040.0000    0.30843
659080.0000    0.32690
659120.0000    0.30032
659160.0000    0.31346
659200.0000    0.17723
659240.0000    0.29329
659280.0000    0.39955
659320.0000    0.43073
659360.0000    0.39046
659400.0000    0.51306
659440.0000    0.30212
659480.0000    0.33564
659520.0000    0.34784
659560.0000    0.22666
659600.0000    0.25231
659640.0000    0.59669
659680.0000    0.59645
659720.0000    0.35511
659760.0000    0.19076
659800.0000    0.63752
659840.0000    0.35846
659880.0000    0.65510
659920.0000    0.52265
659960.0000    0.57975
660000.0000    0.47358
660040.0000    0.57231
660080.0000    0.61814
660120.0000    0.50703
660160.0000    0.68600
660200.0000    0.58230
660240.0000    0.46570
660280.0000    0.45593
660320.0000    0.71217
660360.0000    0.61241
660400.0000    0.57536
660440.0000    0.55229
660480.0000    0.44306
660520.0000    0.26287
660560.0000    0.46226
660600.0000    0.55451
660640.0000    0.46069
660680.0000    0.39668
660720.0000    0.50116
660760.0000    0.33935
660800.0000    0.47940
660840.0000    0.46455
660880.0000    0.62194
660920.0000    0.61084
660960.0000    0.36573
661000.0000    0.64058
661040.0000    0.62668
661080.0000    0.73043
661120.0000    0.48305
661160.0000    0.58244
661200.0000    0.54226
661240.0000    0.60668
661280.0000    0.60602
661320.0000    0.53643
661360.0000    0.35704
661400.0000    0.45427
661440.0000    0.33771
661480.0000    0.23239
661520.0000    0.54711
661560.0000    0.39746
661600.0000    0.07826
661640.0000    0.24718
661680.0000    0.21874
661720.0000    0.29092
661760.0000    0.17888
661800.0000    0.32545
661840.0000    0.22308
661880.0000    0.32805
661920.0000    0.36179
661960.0000    0.43707
662000.0000    0.12545
662040.0000    0.46211
662080.0000    0.46758
662120.0000    0.45461
662160.0000    0.59592
662200.0000    0.19994
662240.0000    0.46606
662280.0000    0.53569
662320.0000    0.50723
662360.0000    0.08350
662400.0000    0.62191
662440.0000    0.34975
662480.0000    0.31624
662520.0000    0.38574
662560.0000    0.42399
662600.0000    0.23152
662640.0000    0.54117
662680.0000    0.32855
662720.0000    0.42863
662760.0000    0.28326
662800.0000    0.55439
662840.0000    0.59827
662880.0000    0.41167
662920.0000    0.46181
662960.0000    0.52888
663000.0000    0.35847
663040.0000    0.38231
663080.0000    0.34263
663120.0000    0.24623
663160.0000    0.37322
663200.0000    0.37137
663240.0000    0.43349
663280.0000    0.35643
663320.0000    0.54756
663360.0000    0.40211
663400.0000    0.42554
663440.0000    0.58739
663480.0000    0.60884
663520.0000    0.76718
663560.0000    0.50138
663600.0000    0.65451
663640.0000    0.58775
663680.0000    0.42138
663720.0000    0.60280
663760.0000    0.43702
663800.0000    0.38225
663840.0000    0.64749
663880.0000    0.65138
663920.0000    0.52042
663960.0000   -0.00833
664000.0000    0.47133
664040.0000    0.59269
664080.0000    0.09482
664120.0000    0.22412
664160.0000    0.30330
664200.0000    0.18648
664240.0000    0.23661
664280.0000    0.29315
664320.0000    0.36644
664360.0000    0.41061
664400.0000    0.55177
664440.0000    0.64469
664480.0000    0.39641
664520.0000    0.47740
664560.0000    0.43294
664600.0000    0.46798
664640.0000    0.79390
664680.0000    0.33454
664720.0000    0.41075
664760.0000    0.32548
664800.0000    0.26088
664840.0000    0.25862
664880.0000    0.38074
664920.0000    0.59295
664960.0000    0.47201
665000.0000    0.43294
665040.0000    0.47030
665080.0000    0.50132
665120.0000    0.52235
665160.0000    0.57389
665200.0000    0.46755
665240.0000    0.61865
665280.0000    0.65283
665320.0000    0.65073
665360.0000    0.51121
665400.0000    0.35513
665440.0000    0.37492
665480.0000    0.37257
665520.0000    0.48737
665560.0000    0.30873
665600.0000    0.29363
665640.0000    0.46703
665680.0000    0.38818
665720.0000    0.37917
665760.0000    0.47620
665800.0000    0.36858
665840.0000    0.47040
665880.0000    0.27138
665920.0000    0.45462
665960.0000    0.32053
666000.0000    0.41021
666040.0000    0.39795
666080.0000    0.51577
666120.0000    0.57115
666160.0000    0.69820
666200.0000    0.52447
666240.0000    0.56887
666280.0000    0.55820
666320.0000    0.46014
666360.0000    0.46369
666400.0000    0.51453
666440.0000    0.46457
666480.0000    0.55055
666520.0000    0.58409
666560.0000    0.22803
666600.0000    0.45350
666640.0000    0.38334
666680.0000    0.28912
666720.0000    0.34564
666760.0000    0.39247
666800.0000    0.55520
666840.0000    0.32063
666880.0000    0.41292
666920.0000    0.34208
666960.0000    0.23159
667000.0000    0.44676
667040.0000    0.15045
667080.0000    0.11136
667120.0000    0.23384
667160.0000    0.20537
667200.0000    0.43249
667240.0000    0.25157
667280.0000    0.36161
667320.0000    0.35241
667360.0000    0.63366
667400.0000    0.33817
667440.0000    0.38633
667480.0000    0.45544
667520.0000    0.09025
667560.0000    0.28445
667600.0000    0.39007
667640.0000    0.45716
667680.0000    0.30696
667720.0000    0.37967
667760.0000    0.42583
667800.0000    0.22934
667840.0000    0.10026
667880.0000    0.32079
667920.0000    0.39393
667960.0000    0.10309
668000.0000    0.34188
668040.0000    0.26475
668080.0000    0.39661
668120.0000    0.31859
668160.0000    0.57524
668200.0000    0.25470
668240.0000    0.39256
668280.0000    0.40272
668320.0000    0.41238
668360.0000    0.55456
668400.0000    0.54208
668440.0000    0.45233
668480.0000    0.51233
668520.0000    0.43263
668560.0000    0.51226
668600.0000    0.54101
668640.0000    0.51180
668680.0000    0.56223
668720.0000    0.57154
668760.0000    0.28702
668800.0000    0.25931
668840.0000    0.42845
668880.0000    0.42124
668920.0000    0.27024
668960.0000    0.27773
669000.0000    0.33510
669040.0000    0.23212
669080.0000    0.44340
669120.0000    0.38661
669160.0000    0.23575
669200.0000    0.38271
669240.0000    0.31620
669280.0000    0.49637
669320.0000    0.59858
669360.0000    0.50399
669400.0000    0.61534
669440.0000    0.45316
669480.0000    0.19593
669520.0000    0.40062
669560.0000    0.30411
669600.0000    0.35477
669640.0000    0.48177
669680.0000    0.27950
669720.0000    0.41903
669760.0000    0.40721
669800.0000    0.31826
669840.0000    0.40504
669880.0000    0.31485
669920.0000    0.31805
669960.0000    0.44331
670000.0000    0.48450
670040.0000    0.25620
670080.0000    0.39143
670120.0000    0.31479
670160.0000    0.28314
670200.0000    0.39041
670240.0000    0.39574
670280.0000    0.28648
670320.0000    0.36052
670360.0000    0.30238
670400.0000    0.47036
670440.0000    0.47216
670480.0000    0.44509
670520.0000    0.38411
670560.0000    0.48155
670600.0000    0.49032
670640.0000    0.47683
670680.0000    0.45555
670720.0000    0.38218
670760.0000    0.32920
670800.0000    0.33605
670840.0000    0.72496
670880.0000    0.64340
670920.0000    0.09642
670960.0000    0.37645
671000.0000    0.30017
671040.0000    0.65507
671080.0000    0.20887
671120.0000    0.55525
671160.0000    0.17482
671200.0000    0.26090
671240.0000    0.36617
671280.0000    0.30933
671320.0000    0.37484
671360.0000    0.58602
671400.0000    0.42143
671440.0000    0.37598
671480.0000    0.47520
671520.0000    0.04890
671560.0000    0.73893
671600.0000    0.37671
671640.0000    0.26018
671680.0000    0.18783
671720.0000    0.22239
671760.0000    0.05957
671800.0000    0.34279
671840.0000    0.10925
671880.0000    0.10161
671920.0000    0.19455
671960.0000    0.41979
672000.0000    0.41550
672040.0000    0.22030
672080.0000    0.16362
672120.0000    0.43647
672160.0000    0.10423
672200.0000    0.08455
672240.0000    0.14168
672280.0000    0.23734
672320.0000    0.29804
672360.0000    0.32115
672400.0000    0.24408
672440.0000    0.28050
672480.0000    0.25417
672520.0000    0.20355
672560.0000    0.53431
672600.0000    0.36982
672640.0000    0.34261
672680.0000    0.28431
672720.0000    0.27233
672760.0000    0.30848
672800.0000    0.35810
672840.0000    0.21677
672880.0000    0.22712
672920.0000    0.35065
672960.0000    0.37291
673000.0000    0.13439
673040.0000    0.29577
673080.0000    0.42902
673120.0000    0.36529
673160.0000    0.34643
673200.0000    0.29116
673240.0000    0.49613
673280.0000    0.63150
673320.0000    0.54725
673360.0000    0.33568
673400.0000    0.48945
673440.0000    0.48569
673480.0000    0.48551
673520.0000    0.56342
673560.0000    0.64068
673600.0000    0.36312
673640.0000    0.40994
673680.0000    0.49660
673720.0000    0.48671
673760.0000    0.44402
673800.0000    0.57564
673840.0000    0.43965
673880.0000    0.48712
673920.0000    0.64201
673960.0000    0.40798
674000.0000    0.57536
674040.0000    0.58595
674080.0000    0.61649
674120.0000    0.36918
674160.0000    0.35559
674200.0000    0.49062
674240.0000    0.53304
674280.0000    0.56936
674320.0000    0.48842
674360.0000    0.52453
674400.0000    0.42541
674440.0000    0.55999
674480.0000    0.61265
674520.0000    0.54314
674560.0000    0.52835
674600.0000    0.31729
674640.0000    0.27549
674680.0000    0.40896
674720.0000    0.52769
674760.0000    0.48418
674800.0000    0.14264
674840.0000    0.41210
674880.0000    0.32153
674920.0000    0.51263
674960.0000    0.45634
675000.0000    0.55759
675040.0000    0.70275
675080.0000    0.63719
675120.0000    0.42949
675160.0000    0.62607
675200.0000    0.43984
675240.0000    0.51761
675280.0000    0.59477
675320.0000    0.53741
675360.0000    0.50024
675400.0000    0.68565
675440.0000    0.45927
675480.0000    0.63898
675520.0000    0.57623
675560.0000    0.76633
675600.0000    0.63122
675640.0000    0.42302
675680.0000    0.36530
675720.0000    0.60509
675760.0000    0.45600
675800.0000    0.55833
675840.0000    0.21642
675880.0000    0.60953
675920.0000    0.50793
675960.0000    0.60092
676000.0000    0.51539
676040.0000    0.76990
676080.0000    0.62553
676120.0000    0.82040
676160.0000    0.57646
676200.0000    0.49150
676240.0000    0.51629
676280.0000    0.70675
676320.0000    0.75231
676360.0000    0.66185
676400.0000    0.64474
676440.0000    0.54378
676480.0000    0.56612
676520.0000    0.49652
676560.0000    0.62681
676600.0000    0.70691
676640.0000    0.61437
676680.0000    0.65507
676720.0000    0.58309
676760.0000    0.76436
676800.0000    0.50891
676840.0000    0.41139
676880.0000    0.50399
676920.0000    0.24586
676960.0000    0.43218
677000.0000    0.46656
677040.0000    0.42548
677080.0000    0.31973
677120.0000    0.56716
677160.0000    0.74110
677200.0000    0.64515
677240.0000    0.51784
677280.0000    0.46050
677320.0000    0.38414
677360.0000    0.36994
677400.0000    0.41564
677440.0000    0.41084
677480.0000    0.32968
677520.0000    0.53127
677560.0000    0.23996
677600.0000    0.25208
677640.0000    0.46455
677680.0000    0.33352
677720.0000    0.42181
677760.0000    0.36062
677800.0000    0.33974
677840.0000    0.26951
677880.0000    0.42075
677920.0000    0.19654
677960.0000    0.34437
678000.0000    0.30877
678040.0000    0.55157
678080.0000    0.21091
678120.0000    0.35669
678160.0000    0.28803
678200.0000    0.35058
678240.0000    0.28779
678280.0000    0.32813
678320.0000    0.07088
678360.0000    0.31618
678400.0000    0.30302
678440.0000    0.43501
678480.0000    0.26884
678520.0000    0.30608
678560.0000    0.16149
678600.0000    0.32891
678640.0000    0.64421
678680.0000    0.42875
678720.0000    0.35841
678760.0000    0.24814
678800.0000    0.28710
678840.0000    0.30401
678880.0000    0.33880
678920.0000    0.43264
678960.0000    0.62024
679000.0000    0.46098
679040.0000    0.11958
679080.0000    0.57877
679120.0000    0.41191
679160.0000    0.36939
679200.0000    0.50315
679240.0000    0.42983
679280.0000    0.38117
679320.0000    0.57274
679360.0000    0.46023
679400.0000    0.50635
679440.0000    0.54077
679480.0000    0.24500
679520.0000    0.47138
679560.0000    0.21018
679600.0000    0.16912
679640.0000    0.21506
679680.0000    0.47646
679720.0000    0.28209
679760.0000    0.24813
679800.0000    0.32656
679840.0000    0.28970
679880.0000    0.32257
679920.0000    0.29666
679960.0000    0.45014
680000.0000    0.48126
680040.0000    0.71393
680080.0000    0.63815
680120.0000    0.62893
680160.0000    0.51620
680200.0000    0.43176
680240.0000    0.28873
680280.0000    0.54714
680320.0000    0.52047
680360.0000    0.35775
680400.0000    0.55171
680440.0000    0.50636
680480.0000    0.49179
680520.0000    0.53037
680560.0000    0.48297
680600.0000    0.57456
680640.0000    0.48123
680680.0000    0.57459
680720.0000    0.46990
680760.0000    0.56882
680800.0000    0.41617
680840.0000    0.54051
680880.0000    0.59924
680920.0000    0.60203
680960.0000    0.65564
681000.0000    0.41679
681040.0000    0.63847
681080.0000    0.43188
681120.0000    0.54867
681160.0000    0.56882
681200.0000    0.49862
681240.0000    0.25190
681280.0000    0.31664
681320.0000    0.51998
681360.0000    0.38430
681400.0000    0.48697
681440.0000    0.31732
681480.0000    0.55784
681520.0000    0.42032
681560.0000    0.50686
681600.0000    0.54193
681640.0000    0.59609
681680.0000    0.61205
681720.0000    0.64560
681760.0000    0.58502
681800.0000    0.32765
681840.0000    0.44236
681880.0000    0.41045
681920.0000    0.34136
681960.0000    0.48904
682000.0000    0.03271
682040.0000    0.36321
682080.0000    0.41134
682120.0000    0.39146
682160.0000    0.37135
682200.0000    0.31728
682240.0000    0.26433
682280.0000    0.53651
682320.0000    0.12702
682360.0000    0.46331
682400.0000    0.33422
682440.0000    0.52207
682480.0000    0.28028
682520.0000    0.62350
682560.0000    0.38434
682600.0000    0.33707
682640.0000    0.31404
682680.0000    0.32334
682720.0000    0.26256
682760.0000    0.30235
682800.0000    0.22197
682840.0000    0.37695
682880.0000    0.31910
682920.0000    0.31612
682960.0000    0.37648
683000.0000    0.51597
683040.0000    0.33985
683080.0000    0.44197
683120.0000    0.51429
683160.0000    0.41621
683200.0000    0.21308
683240.0000    0.44467
683280.0000    0.50344
683320.0000    0.31534
683360.0000    0.36464
683400.0000    0.33181
683440.0000    0.13978
683480.0000    0.17335
683520.0000    0.33171
683560.0000    0.57054
683600.0000    0.52085
683640.0000    0.46849
683680.0000    0.36348
683720.0000    0.31151
683760.0000    0.55172
683800.0000    0.52487
683840.0000    0.28423
683880.0000    0.42453
683920.0000    0.57723
683960.0000    0.51007
684000.0000    0.37225
684040.0000    0.32452
684080.0000    0.48523
684120.0000    0.29800
684160.0000    0.44139
684200.0000    0.43842
684240.0000    0.21589
684280.0000    0.17024
684320.0000    0.62130
684360.0000    0.34741
684400.0000    0.36717
684440.0000    0.42708
684480.0000    0.32714
684520.0000    0.33934
684560.0000    0.44896
684600.0000    0.31397
684640.0000    0.50321
684680.0000    0.45929
684720.0000    0.51658
684760.0000    0.42147
684800.0000    0.43927
684840.0000    0.29740
684880.0000    0.47235
684920.0000    0.19937
684960.0000    0.19990
685000.0000    0.15816
685040.0000    0.33790
685080.0000    0.18262
685120.0000    0.57147
685160.0000    0.50752
685200.0000    0.27285
685240.0000    0.48508
685280.0000    0.42134
685320.0000    0.23078
685360.0000    0.54698
685400.0000    0.46919
685440.0000    0.38735
685480.0000    0.55924
685520.0000    0.45935
685560.0000    0.33479
685600.0000    0.42873
685640.0000    0.41432
685680.0000    0.25920
685720.0000    0.27951
685760.0000    0.52354
685800.0000    0.58932
685840.0000    0.26704
685880.0000    0.54300
685920.0000    0.51776
685960.0000    0.48533
686000.0000    0.25722
686040.0000    0.37970
686080.0000    0.52312
686120.0000    0.47032
686160.0000    0.60776
686200.0000    0.33491
686240.0000    0.37084
686280.0000    0.70128
686320.0000    0.53714
686360.0000    0.27991
686400.0000    0.52077
686440.0000    0.56283
686480.0000    0.47197
686520.0000    0.30993
686560.0000    0.48275
686600.0000    0.56517
686640.0000    0.46170
686680.0000    0.65262
686720.0000    0.31608
686760.0000    0.42892
686800.0000    0.31132
686840.0000    0.01381
686880.0000    0.45203
686920.0000    0.62343
686960.0000    0.43056
687000.0000    0.64819
687040.0000    0.32321
687080.0000    0.41720
687120.0000    0.44379
687160.0000    0.46587
687200.0000    0.57781
687240.0000    0.51534
687280.0000    0.58964
687320.0000    0.44844
687360.0000    0.12063
687400.0000    0.47539
687440.0000    0.63779
687480.0000    0.52922
687520.0000    0.48894
687560.0000    0.63381
687600.0000    0.55604
687640.0000    0.60947
687680.0000    0.54952
687720.0000    0.63807
687760.0000    0.58695
687800.0000    0.62449
687840.0000    0.55411
687880.0000    0.67413
687920.0000    0.66384
687960.0000    0.58666
688000.0000    0.46828
688040.0000    0.48077
688080.0000    0.31990
688120.0000    0.35226
688160.0000    0.37913
688200.0000    0.37462
688240.0000    0.32532
688280.0000    0.37857
688320.0000    0.43975
688360.0000    0.48080
688400.0000    0.48225
688440.0000    0.65008
688480.0000    0.41449
688520.0000    0.52665
688560.0000    0.48793
688600.0000    0.58472
688640.0000    0.40646
688680.0000    0.48229
688720.0000    0.62728
688760.0000    0.50569
688800.0000    0.54285
688840.0000    0.58740
688880.0000    0.37883
688920.0000    0.30387
688960.0000    0.50091
689000.0000    0.24862
689040.0000    0.37856
689080.0000    0.02309
689120.0000    0.35965
689160.0000    0.28600
689200.0000    0.22654
689240.0000    0.15182
689280.0000    0.39003
689320.0000    0.39686
689360.0000    0.40940
689400.0000    0.23692
689440.0000    0.39918
689480.0000    0.32814
689520.0000    0.16697
689560.0000    0.35330
689600.0000    0.48348
689640.0000    0.62967
689680.0000    0.50578
689720.0000    0.42515
689760.0000    0.40962
689800.0000    0.36144
689840.0000    0.29761
689880.0000    0.33926
689920.0000    0.42305
689960.0000    0.22381
690000.0000    0.47668
690040.0000    0.46620
690080.0000    0.44395
690120.0000    0.28311
690160.0000    0.39033
690200.0000    0.20410
690240.0000    0.30801
690280.0000    0.21873
690320.0000    0.18734
690360.0000    0.35822
690400.0000    0.25123
690440.0000    0.14372
690480.0000    0.23647
690520.0000    0.37576
690560.0000    0.29151
690600.0000    0.11005
690640.0000   -0.03266
690680.0000    0.35815
690720.0000    0.19446
690760.0000    0.28334
690800.0000    0.34378
690840.0000    0.51194
690880.0000    0.17879
690920.0000    0.42127
690960.0000    0.16064
691000.0000    0.55519
691040.0000    0.23279
691080.0000    0.50059
691120.0000    0.47218
691160.0000    0.64281
691200.0000    0.51577
691240.0000    0.34989
691280.0000    0.26854
691320.0000    0.36538
691360.0000    0.49300
691400.0000    0.40400
691440.0000    0.41426
691480.0000    0.26941
691520.0000    0.05605
691560.0000    0.21188
691600.0000    0.28035
691640.0000    0.16642
691680.0000    0.23612
691720.0000    0.30338
691760.0000    0.38376
691800.0000    0.51622
691840.0000    0.53809
691880.0000    0.64221
691920.0000    0.57112
691960.0000    0.61117
692000.0000    0.57024
692040.0000    0.57362
692080.0000    0.66349
692120.0000    0.56526
692160.0000    0.53366
692200.0000    0.39760
692240.0000    0.68277
692280.0000    0.62672
692320.0000    0.54073
692360.0000    0.38541
692400.0000    0.70213
692440.0000    0.43254
692480.0000    0.52017
692520.0000    0.55812
692560.0000    0.56314
692600.0000    0.70310
692640.0000    0.61882
692680.0000    0.43392
692720.0000    0.60107
692760.0000    0.39628
692800.0000    0.59057
692840.0000    0.56838
692880.0000    0.57406
692920.0000    0.66440
692960.0000    0.48435
693000.0000    0.60544
693040.0000    0.54040
693080.0000    0.60339
693120.0000    0.39844
693160.0000    0.61061
693200.0000    0.28220
693240.0000    0.69611
693280.0000    0.70573
693320.0000    0.50846
693360.0000    0.51110
693400.0000    0.61475
693440.0000    0.72585
693480.0000    0.34447
693520.0000    0.18529
693560.0000    0.38129
693600.0000    0.20941
693640.0000    0.43570
693680.0000    0.04644
693720.0000   -0.24255
693760.0000   -0.60800
693800.0000   -0.58087
693840.0000   -0.33498
693880.0000   -0.49729
693920.0000   -0.38129
693960.0000   -0.28468
694000.0000   -0.39460
694040.0000   -0.24668
694080.0000    0.09510
694120.0000   -0.03035
694160.0000    0.01351
694200.0000    0.04189
694240.0000    0.01155
694280.0000   -0.47875
694320.0000   -0.74287
694360.0000   -0.40546
694400.0000   -0.33550
694440.0000   -0.36021
694480.0000   -0.47420
694520.0000   -0.38541
694560.0000   -0.64012
694600.0000   -0.28101
694640.0000   -0.52046
694680.0000   -0.38666
694720.0000   -0.52115
694760.0000   -0.48830
694800.0000   -0.39811
694840.0000   -0.23036
694880.0000   -0.45437
694920.0000   -0.60060
694960.0000   -0.39340
695000.0000   -0.35703
695040.0000   -0.68573
695080.0000   -0.36034
695120.0000   -0.25572
695160.0000   -0.40870
695200.0000   -0.58784
695240.0000   -0.55636
695280.0000   -0.46220
695320.0000   -0.68716
695360.0000   -0.80175
695400.0000   -0.60065
695440.0000   -0.48952
695480.0000   -0.15094
695520.0000   -0.42057
695560.0000   -0.31436
695600.0000   -0.45129
695640.0000   -0.25385
695680.0000   -0.25667
695720.0000   -0.48889
695760.0000   -0.23815
695800.0000   -0.09806
695840.0000   -0.09458
695880.0000   -0.22111
695920.0000   -0.37525
695960.0000   -0.32837
696000.0000   -0.16826
696040.0000   -0.05766
696080.0000   -0.16985
696120.0000   -0.35270
696160.0000   -0.34366
696200.0000   -0.31066
696240.0000   -0.27907
696280.0000   -0.41350
696320.0000   -0.32155
696360.0000   -0.65379
696400.0000   -0.35771
696440.0000   -0.58998
696480.0000   -0.52671
696520.0000   -0.78735
696560.0000   -0.49492
696600.0000   -0.43394
696640.0000   -0.39607
696680.0000   -0.44925
696720.0000   -0.38006
696760.0000   -0.48509
696800.0000   -0.00692
696840.0000   -0.52405
696880.0000   -0.21282
696920.0000    0.16778
696960.0000   -0.63177
697000.0000   -0.86544
697040.0000   -0.14576
697080.0000   -0.12298
697120.0000   -0.08633
697160.0000   -0.53579
697200.0000   -0.26569
697240.0000   -0.41005
697280.0000   -0.04994
697320.0000   -0.07865
697360.0000   -0.08560
697400.0000   -0.25853
697440.0000   -0.27309
697480.0000   -0.71910
697520.0000   -0.48785
697560.0000   -0.65301
697600.0000   -0.61632
697640.0000   -0.67548
697680.0000   -0.56901
697720.0000   -0.43685
697760.0000   -0.58834
697800.0000   -0.48020
697840.0000   -0.68471
697880.0000   -0.54422
697920.0000   -0.63613
697960.0000   -0.56359
698000.0000   -0.71925
698040.0000   -0.48328
698080.0000   -0.57105
698120.0000   -0.76343
698160.0000   -0.66249
698200.0000   -0.68381
698240.0000   -0.64222
698280.0000   -0.48308
698320.0000   -0.47382
698360.0000   -0.69100
698400.0000   -0.50934
698440.0000   -0.30589
698480.0000   -0.35434
698520.0000   -0.42805
698560.0000   -0.69666
698600.0000   -0.40422
698640.0000   -0.18310
698680.0000   -0.43104
698720.0000   -0.91697
698760.0000    0.06407
698800.0000    0.18989
698840.0000    0.22595
698880.0000    0.41486
698920.0000    0.66195
698960.0000    0.28604
699000.0000    0.12317
699040.0000    0.41153
699080.0000    0.28373
699120.0000    0.32162
699160.0000    0.28899
699200.0000    0.46342
699240.0000    0.40010
699280.0000    0.20147
699320.0000    0.27298
699360.0000    0.48683
699400.0000    0.49868
699440.0000    0.61052
699480.0000    0.62463
699520.0000    0.60034
699560.0000    0.57871
699600.0000    0.78160
699640.0000    0.57484
699680.0000    0.67908
699720.0000    0.52962
699760.0000    0.64916
699800.0000    0.75423
699840.0000    0.45141
699880.0000    0.79047
699920.0000    0.75264
699960.0000    0.55812
700000.0000    0.57678
700040.0000    0.36851
700080.0000    0.52515
700120.0000    0.18866
700160.0000    0.23719
700200.0000    0.16016
700240.0000    0.28130
700280.0000    0.19293
700320.0000    0.32655
700360.0000    0.46236
700400.0000    0.34240
700440.0000    0.44796
700480.0000    0.55300
700520.0000    0.16068
700560.0000    0.35828
700600.0000    0.52838
700640.0000    0.57283
700680.0000    0.52248
700720.0000    0.50340
700760.0000    0.32657
700800.0000    0.35421
700840.0000    0.20493
700880.0000    0.42543
700920.0000    0.56241
700960.0000    0.33835
701000.0000    0.37529
701040.0000    0.47928
701080.0000    0.42173
701120.0000    0.27917
701160.0000    0.37157
701200.0000    0.37763
701240.0000    0.32559
701280.0000    0.24882
701320.0000    0.22656
701360.0000    0.26772
701400.0000    0.31563
701440.0000    0.37451
701480.0000    0.25413
701520.0000    0.34743
701560.0000   -0.03288
701600.0000    0.26021
701640.0000    0.24841
701680.0000    0.12823
701720.0000    0.17060
701760.0000    0.13939
701800.0000    0.20890
701840.0000    0.34822
701880.0000    0.32282
701920.0000    0.02309
701960.0000   -0.07743
702000.0000    0.19435
702040.0000    0.11539
702080.0000    0.35977
702120.0000    0.27976
702160.0000    0.39401
702200.0000    0.40166
702240.0000    0.29678
702280.0000    0.20393
702320.0000    0.19436
702360.0000    0.11041
702400.0000    0.32717
702440.0000    0.27167
702480.0000    0.33627
702520.0000    0.15611
702560.0000    0.34083
702600.0000    0.31627
702640.0000    0.42471
702680.0000    0.37311
702720.0000    0.35378
702760.0000    0.23391
702800.0000    0.24432
702840.0000    0.20088
702880.0000    0.39023
702920.0000    0.14112
702960.0000    0.41964
703000.0000    0.32801
703040.0000    0.22232
703080.0000    0.33444
703120.0000    0.03847
703160.0000    0.12179
703200.0000    0.08112
703240.0000    0.22132
703280.0000    0.35880
703320.0000    0.07960
703360.0000    0.23625
703400.0000    0.14523
703440.0000    0.35934
703480.0000    0.11763
703520.0000    0.28904
703560.0000    0.24409
703600.0000    0.14128
703640.0000    0.24452
703680.0000    0.18930
703720.0000    0.33844
703760.0000    0.55753
703800.0000    0.49098
703840.0000    0.15302
703880.0000    0.32361
703920.0000    0.39026
703960.0000    0.17867
704000.0000    0.14365
704040.0000    0.04158
704080.0000    0.10657
704120.0000    0.24328
704160.0000    0.23355
704200.0000    0.51240
704240.0000    0.21610
704280.0000    0.16875
704320.0000    0.18362
704360.0000    0.41265
704400.0000    0.29557
704440.0000    0.41123
704480.0000    0.43567
704520.0000   -0.19185
704560.0000    0.17703
704600.0000    0.01088
704640.0000    0.31426
704680.0000    0.37844
704720.0000    0.28419
704760.0000    0.04107
704800.0000    0.13626
704840.0000    0.31043
704880.0000    0.20933
704920.0000    0.23716
704960.0000    0.41232
705000.0000    0.37883
705040.0000    0.35948
705080.0000    0.53884
705120.0000    0.14584
705160.0000    0.43778
705200.0000    0.15885
705240.0000    0.26366
705280.0000    0.28803
705320.0000    0.49458
705360.0000    0.52342
705400.0000    0.15663
705440.0000    0.26290
705480.0000    0.43872
705520.0000    0.19440
705560.0000    0.21181
705600.0000    0.36973
705640.0000    0.29899
705680.0000    0.29497
705720.0000    0.25436
705760.0000    0.33072
705800.0000    0.39339
705840.0000   -0.00092
705880.0000    0.19647
705920.0000    0.25610
705960.0000    0.39113
706000.0000    0.41610
706040.0000    0.20506
706080.0000   -0.10699
706120.0000   -0.00355
706160.0000   -0.13922
706200.0000    0.04943
706240.0000   -0.28996
706280.0000   -0.55106
706320.0000   -0.34166
706360.0000   -0.28463
706400.0000   -0.03501
706440.0000    0.22059
706480.0000    0.28184
706520.0000    0.30973
706560.0000    0.27481
706600.0000    0.29766
706640.0000    0.05728
706680.0000    0.32985
706720.0000    0.53476
706760.0000    0.29833
706800.0000    0.38395
706840.0000    0.37699
706880.0000    0.40352
706920.0000    0.52418
706960.0000    0.48018
707000.0000    0.39087
707040.0000    0.11912
707080.0000    0.20847
707120.0000    0.09554
707160.0000    0.12354
707200.0000    0.56530
707240.0000    0.27757
707280.0000    0.26549
707320.0000    0.19192
707360.0000    0.10523
707400.0000    0.12964
707440.0000    0.51921
707480.0000    0.24048
707520.0000    0.37282
707560.0000    0.20724
707600.0000    0.35956
707640.0000    0.26505
707680.0000    0.06770
707720.0000    0.09035
707760.0000   -0.00153
707800.0000    0.07853
707840.0000    0.15819
707880.0000    0.24022
707920.0000    0.12989
707960.0000    0.17014
708000.0000    0.16309
708040.0000    0.34350
708080.0000   -0.21645
708120.0000    0.21864
708160.0000    0.21153
708200.0000    0.14132
708240.0000    0.35438
708280.0000    0.21829
708320.0000    0.14955
708360.0000    0.07128
708400.0000    0.44168
708440.0000    0.25000
708480.0000    0.35298
708520.0000    0.33117
708560.0000    0.25034
708600.0000    0.46703
708640.0000    0.22275
708680.0000    0.28722
708720.0000    0.20203
708760.0000    0.28798
708800.0000    0.44375
708840.0000    0.38242
708880.0000    0.20759
708920.0000    0.33768
708960.0000    0.32431
709000.0000    0.17525
709040.0000    0.34633
709080.0000    0.52295
709120.0000    0.42506
709160.0000    0.36068
709200.0000    0.49480
709240.0000    0.14209
709280.0000    0.34556
709320.0000    0.34266
709360.0000    0.09321
709400.0000    0.11860
709440.0000    0.11582
709480.0000    0.09647
709520.0000    0.34271
709560.0000   -0.04472
709600.0000    0.18725
709640.0000    0.20328
709680.0000   -0.01398
709720.0000    0.32154
709760.0000    0.22637
709800.0000    0.28258
709840.0000    0.26907
709880.0000    0.42647
709920.0000    0.28685
709960.0000    0.27829
710000.0000    0.19517
710040.0000    0.15185
710080.0000    0.20141
710120.0000    0.29084
710160.0000    0.28509
710200.0000    0.48976
710240.0000    0.62559
710280.0000    0.45896
710320.0000    0.28270
710360.0000    0.39319
710400.0000    0.20204
710440.0000    0.30139
710480.0000    0.39641
710520.0000    0.43293
710560.0000    0.51146
710600.0000    0.48498
710640.0000    0.40008
710680.0000    0.51679
710720.0000    0.49043
710760.0000    0.69382
710800.0000    0.58491
710840.0000    0.48792
710880.0000    0.32817
710920.0000    0.44423
710960.0000    0.41466
711000.0000    0.50640
711040.0000    0.42820
711080.0000    0.58567
711120.0000    0.33709
711160.0000    0.40880
711200.0000    0.31798
711240.0000    0.29959
711280.0000    0.30539
711320.0000    0.38090
711360.0000    0.32259
711400.0000    0.26048
711440.0000    0.31560
711480.0000    0.23169
711520.0000    0.48272
711560.0000   -0.07691
711600.0000   -0.27699
711640.0000   -0.08626
711680.0000   -0.02863
711720.0000   -0.67021
711760.0000   -0.24925
711800.0000    0.02245
711840.0000    0.28028
711880.0000   -0.03825
711920.0000   -0.20340
711960.0000   -0.14155
712000.0000   -0.26299
712040.0000   -0.16808
712080.0000   -0.23053
712120.0000   -0.48659
712160.0000   -0.03549
712200.0000   -0.10893
712240.0000    0.00154
712280.0000    0.09510
712320.0000   -0.47772
712360.0000   -0.02007
712400.0000    0.13327
712440.0000    0.19516
712480.0000   -0.16888
712520.0000   -0.14069
712560.0000    0.15280
712600.0000   -0.16016
712640.0000   -0.22463
712680.0000    0.01543
712720.0000    0.13603
712760.0000   -0.17402
712800.0000    0.00697
712840.0000   -0.26140
712880.0000    0.13456
712920.0000    0.31247
712960.0000    0.37641
713000.0000    0.01458
713040.0000    0.39581
713080.0000    0.13198
713120.0000   -0.02757
713160.0000    0.11855
713200.0000    0.48575
713240.0000    0.11308
713280.0000    0.34974
713320.0000    0.17394
713360.0000    0.36829
713400.0000    0.22375
713440.0000    0.25072
713480.0000    0.13856
713520.0000    0.00928
713560.0000    0.26182
713600.0000   -0.06891
713640.0000    0.14958
713680.0000    0.10182
713720.0000    0.18812
713760.0000    0.01537
713800.0000    0.32292
713840.0000    0.50345
713880.0000    0.32654
713920.0000    0.30793
713960.0000    0.24889
714000.0000    0.38204
714040.0000    0.08515
714080.0000    0.26960
714120.0000    0.40586
714160.0000    0.35876
714200.0000    0.29335
714240.0000    0.34788
714280.0000    0.14119
714320.0000    0.43887
714360.0000    0.21831
714400.0000    0.21013
714440.0000    0.32632
714480.0000    0.61153
714520.0000    0.06590
714560.0000    0.14788
714600.0000    0.10798
714640.0000    0.29383
714680.0000    0.28626
714720.0000    0.30725
714760.0000    0.23457
714800.0000    0.36307
714840.0000   -0.06938
714880.0000    0.25765
714920.0000    0.38855
714960.0000    0.48154
715000.0000    0.35670
715040.0000    0.49731
715080.0000    0.28699
715120.0000    0.26913
715160.0000    0.33571
715200.0000    0.24884
715240.0000    0.36289
715280.0000    0.22842
715320.0000    0.28771
715360.0000    0.18399
715400.0000    0.12790
715440.0000   -0.05375
715480.0000    0.49600
715520.0000    0.25662
715560.0000    0.17531
715600.0000    0.21119
715640.0000    0.38932
715680.0000    0.25696
715720.0000    0.25527
715760.0000    0.29260
715800.0000    0.32446
715840.0000    0.49092
715880.0000    0.46296
715920.0000    0.25417
715960.0000    0.11898
716000.0000    0.32513
716040.0000    0.37923
716080.0000    0.47469
716120.0000    0.21448
716160.0000    0.24291
716200.0000    0.43744
716240.0000    0.35220
716280.0000    0.28926
716320.0000    0.42088
716360.0000    0.21471
716400.0000    0.23413
716440.0000    0.41773
716480.0000    0.43556
716520.0000    0.19531
716560.0000    0.29916
716600.0000    0.30885
716640.0000    0.39910
716680.0000    0.31492
716720.0000    0.40901
716760.0000    0.26219
716800.0000    0.67354
716840.0000    0.30619
716880.0000    0.44038
716920.0000    0.45965
716960.0000    0.49725
717000.0000    0.64091
717040.0000    0.41647
717080.0000    0.29058
717120.0000    0.42621
717160.0000    0.24602
717200.0000    0.41137
717240.0000    0.43217
717280.0000    0.24530
717320.0000    0.20246
717360.0000    0.20300
717400.0000    0.38318
717440.0000    0.40705
717480.0000    0.39677
717520.0000    0.41906
717560.0000    0.45077
717600.0000    0.20101
717640.0000    0.32319
717680.0000    0.38413
717720.0000    0.48592
717760.0000    0.34683
717800.0000    0.20423
717840.0000    0.42001
717880.0000    0.28191
717920.0000    0.44837
717960.0000    0.32372
718000.0000    0.36303
718040.0000    0.34671
718080.0000    0.25501
718120.0000    0.45796
718160.0000    0.59611
718200.0000    0.34143
718240.0000    0.45414
718280.0000    0.47022
718320.0000    0.51481
718360.0000    0.29285
718400.0000    0.41342
718440.0000    0.06967
718480.0000    0.25117
718520.0000    0.12270
718560.0000    0.06525
718600.0000    0.25110
718640.0000    0.41331
718680.0000    0.25580
718720.0000    0.49785
718760.0000    0.55991
718800.0000    0.32574
718840.0000    0.22750
718880.0000    0.37629
718920.0000    0.35793
718960.0000    0.51533
719000.0000    0.28641
719040.0000    0.36176
719080.0000    0.20180
719120.0000   -0.13852
719160.0000    0.13264
719200.0000   -0.28952
719240.0000   -0.12763
719280.0000   -0.06137
719320.0000   -0.21418
719360.0000   -0.04782
719400.0000    0.24753
719440.0000    0.29854
719480.0000    0.11250
719520.0000    0.62031
719560.0000    0.63109
719600.0000    0.41758
719640.0000    0.53802
719680.0000    0.62779
719720.0000    0.57936
719760.0000    0.52740
719800.0000    0.56248
719840.0000    0.42993
719880.0000    0.49323
719920.0000    0.40443
719960.0000    0.66921
720000.0000    0.53884
720040.0000    0.40897
720080.0000    0.55244
720120.0000    0.59400
720160.0000    0.49005
720200.0000    0.47241
720240.0000    0.44146
720280.0000    0.39308
720320.0000    0.31249
720360.0000    0.56346
720400.0000    0.47365
720440.0000    0.51705
720480.0000    0.52054
720520.0000    0.54994
720560.0000    0.40150
720600.0000    0.43004
720640.0000    0.44679
720680.0000    0.27723
720720.0000    0.44147
720760.0000    0.69037
720800.0000    0.51931
720840.0000    0.45148
720880.0000    0.37596
720920.0000    0.41014
720960.0000    0.37491
721000.0000    0.29241
721040.0000    0.53334
721080.0000    0.63922
721120.0000    0.34639
721160.0000    0.37116
721200.0000    0.13424
721240.0000    0.58356
721280.0000    0.31278
721320.0000    0.52100
721360.0000    0.49114
721400.0000    0.43648
721440.0000    0.54688
721480.0000    0.34834
721520.0000    0.33450
721560.0000    0.04603
721600.0000    0.39008
721640.0000    0.35865
721680.0000    0.54187
721720.0000    0.44470
721760.0000    0.27122
721800.0000    0.58607
721840.0000    0.71466
721880.0000    0.68606
721920.0000    0.42252
721960.0000    0.13411
722000.0000    0.41602
722040.0000    0.46243
722080.0000    0.40530
722120.0000    0.73042
722160.0000    0.53991
722200.0000    0.42193
722240.0000    0.46617
722280.0000    0.35307
722320.0000    0.56007
722360.0000    0.66518
722400.0000    0.53305
722440.0000    0.54934
722480.0000    0.63355
722520.0000    0.50355
722560.0000    0.56549
722600.0000    0.60018
722640.0000    0.55780
722680.0000    0.80375
722720.0000    0.60801
722760.0000    0.70453
722800.0000    0.69346
722840.0000    0.71229
722880.0000    0.72527
722920.0000    0.66373
722960.0000    0.81871
723000.0000    0.79962
723040.0000    0.71936
723080.0000    0.75519
723120.0000    0.67013
723160.0000    0.40775
723200.0000    0.42979
723240.0000    0.56915
723280.0000    0.43673
723320.0000    0.62142
723360.0000    0.49735
723400.0000    0.53838
723440.0000    0.47133
723480.0000    0.50652
723520.0000    0.56346
723560.0000    0.64515
723600.0000    0.79417
723640.0000    0.33637
723680.0000    0.51003
723720.0000    0.29236
723760.0000    0.32931
723800.0000    0.32363
723840.0000    0.46651
[truncated: 158,795 more chars]
