# Supplementary material for: Comment on 'Valid molecular dynamics simulations of human hemoglobin require a surprisingly large box size'
Source: eLife. 2019 Jun 20;8:e44718. doi: 10.7554/eLife.44718 (PMC6586461; doi:10.7554/eLife.44718)
Supplement: Figure 4—source data 1. — The zip archive contains a README file describing which source files correspond to the different panels. [file elife-44718-fig4-data1.zip › figure4/panels_EF/amber/box2/eq12/proj.xvg]

25000.0000   -0.28899
25040.0000   -0.10396
25080.0000   -0.08763
25120.0000   -0.01042
25160.0000    0.07961
25200.0000    0.05733
25240.0000   -0.07479
25280.0000    0.14386
25320.0000   -0.09529
25360.0000    0.01599
25400.0000    0.17429
25440.0000    0.01645
25480.0000    0.17254
25520.0000    0.14395
25560.0000   -0.06137
25600.0000   -0.01117
25640.0000   -0.18598
25680.0000   -0.14600
25720.0000   -0.18820
25760.0000   -0.04323
25800.0000   -0.08222
25840.0000   -0.13584
25880.0000   -0.07581
25920.0000   -0.33656
25960.0000   -0.27031
26000.0000   -0.07898
26040.0000   -0.28486
26080.0000   -0.25925
26120.0000   -0.31385
26160.0000   -0.30534
26200.0000   -0.24670
26240.0000   -0.15826
26280.0000    0.04861
26320.0000   -0.13205
26360.0000    0.08061
26400.0000    0.08914
26440.0000   -0.03902
26480.0000   -0.09810
26520.0000   -0.05357
26560.0000    0.07697
26600.0000    0.27758
26640.0000   -0.23000
26680.0000   -0.02111
26720.0000    0.09807
26760.0000    0.01585
26800.0000    0.09881
26840.0000   -0.02008
26880.0000   -0.27501
26920.0000    0.08178
26960.0000   -0.11113
27000.0000    0.08997
27040.0000   -0.20348
27080.0000   -0.19900
27120.0000   -0.13275
27160.0000   -0.02908
27200.0000   -0.21644
27240.0000   -0.13465
27280.0000   -0.28566
27320.0000    0.04574
27360.0000   -0.07014
27400.0000   -0.05524
27440.0000   -0.16190
27480.0000    0.07620
27520.0000    0.10499
27560.0000    0.01235
27600.0000    0.14965
27640.0000    0.20245
27680.0000   -0.15278
27720.0000    0.01751
27760.0000    0.04876
27800.0000    0.17075
27840.0000   -0.09292
27880.0000    0.06392
27920.0000    0.04565
27960.0000   -0.23310
28000.0000   -0.28662
28040.0000   -0.02046
28080.0000   -0.10464
28120.0000    0.07861
28160.0000    0.06757
28200.0000   -0.02941
28240.0000   -0.06011
28280.0000   -0.03762
28320.0000    0.10980
28360.0000    0.10149
28400.0000    0.22115
28440.0000    0.38509
28480.0000    0.25421
28520.0000    0.21735
28560.0000    0.33010
28600.0000    0.30546
28640.0000    0.31264
28680.0000    0.34326
28720.0000    0.27587
28760.0000    0.14651
28800.0000    0.18526
28840.0000    0.26169
28880.0000    0.15893
28920.0000    0.42261
28960.0000    0.54349
29000.0000    0.45849
29040.0000    0.39669
29080.0000    0.29152
29120.0000    0.25205
29160.0000    0.11337
29200.0000    0.41635
29240.0000    0.37752
29280.0000   -0.04349
29320.0000   -0.15052
29360.0000   -0.08655
29400.0000   -0.03821
29440.0000    0.21903
29480.0000   -0.18308
29520.0000   -0.03896
29560.0000   -0.04364
29600.0000   -0.11626
29640.0000    0.43849
29680.0000    0.22457
29720.0000    0.32467
29760.0000    0.16450
29800.0000    0.25561
29840.0000    0.23551
29880.0000    0.17562
29920.0000    0.38574
29960.0000    0.27508
30000.0000    0.28607
30040.0000    0.15478
30080.0000    0.44680
30120.0000    0.38265
30160.0000    0.51736
30200.0000    0.36863
30240.0000    0.35684
30280.0000    0.25700
30320.0000    0.20042
30360.0000    0.35792
30400.0000    0.27792
30440.0000    0.22289
30480.0000    0.20101
30520.0000    0.44170
30560.0000    0.39281
30600.0000    0.54525
30640.0000    0.52655
30680.0000    0.31911
30720.0000    0.53418
30760.0000    0.30870
30800.0000    0.33716
30840.0000    0.35745
30880.0000    0.42216
30920.0000    0.55197
30960.0000    0.39833
31000.0000    0.41295
31040.0000    0.24226
31080.0000    0.27708
31120.0000    0.29388
31160.0000    0.45866
31200.0000    0.58609
31240.0000    0.05301
31280.0000   -0.02712
31320.0000    0.01380
31360.0000    0.16930
31400.0000    0.03333
31440.0000    0.06211
31480.0000   -0.04914
31520.0000    0.26696
31560.0000    0.08096
31600.0000    0.08328
31640.0000   -0.09471
31680.0000    0.02182
31720.0000    0.09225
31760.0000    0.18771
31800.0000    0.51201
31840.0000    0.15872
31880.0000    0.28540
31920.0000   -0.06578
31960.0000   -0.07273
32000.0000   -0.04456
32040.0000    0.09925
32080.0000   -0.07275
32120.0000    0.25878
32160.0000   -0.16708
32200.0000   -0.05823
32240.0000   -0.30900
32280.0000   -0.36449
32320.0000   -0.37594
32360.0000   -0.19985
32400.0000   -0.14301
32440.0000   -0.46028
32480.0000   -0.30959
32520.0000   -0.49742
32560.0000   -0.15314
32600.0000    0.19688
32640.0000    0.21575
32680.0000    0.08762
32720.0000    0.06205
32760.0000   -0.07192
32800.0000   -0.17484
32840.0000   -0.10917
32880.0000   -0.06871
32920.0000   -0.02843
32960.0000   -0.07429
33000.0000   -0.27201
33040.0000   -0.28481
33080.0000   -0.07466
33120.0000   -0.00771
33160.0000   -0.01245
33200.0000   -0.03931
33240.0000    0.31451
33280.0000   -0.16248
33320.0000    0.00745
33360.0000   -0.04913
33400.0000   -0.33332
33440.0000   -0.14976
33480.0000   -0.08065
33520.0000    0.04313
33560.0000   -0.36541
33600.0000   -0.02455
33640.0000   -0.04888
33680.0000   -0.09156
33720.0000   -0.17515
33760.0000   -0.09247
33800.0000   -0.04760
33840.0000   -0.23180
33880.0000    0.02549
33920.0000   -0.16102
33960.0000   -0.17262
34000.0000   -0.11909
34040.0000    0.15072
34080.0000    0.06190
34120.0000    0.21436
34160.0000    0.33949
34200.0000    0.29938
34240.0000    0.59743
34280.0000    0.44284
34320.0000    0.57762
34360.0000    0.43652
34400.0000    0.34053
34440.0000    0.24828
34480.0000    0.42821
34520.0000    0.30981
34560.0000    0.28745
34600.0000    0.40377
34640.0000    0.52072
34680.0000    0.38509
34720.0000    0.65183
34760.0000    0.48200
34800.0000    0.30326
34840.0000    0.13027
34880.0000    0.32580
34920.0000    0.47608
34960.0000    0.57503
35000.0000    0.40727
35040.0000    0.37562
35080.0000    0.40830
35120.0000    0.46225
35160.0000    0.42429
35200.0000    0.41667
35240.0000    0.41884
35280.0000    0.49661
35320.0000    0.33610
35360.0000    0.44987
35400.0000    0.39752
35440.0000    0.51039
35480.0000    0.54450
35520.0000    0.63786
35560.0000    0.47068
35600.0000    0.47536
35640.0000    0.62523
35680.0000    0.49553
35720.0000    0.52243
35760.0000    0.45766
35800.0000    0.41312
35840.0000    0.65133
35880.0000    0.61531
35920.0000    0.39645
35960.0000    0.49184
36000.0000    0.39708
36040.0000    0.49619
36080.0000    0.56483
36120.0000    0.77827
36160.0000    0.53800
36200.0000    0.66943
36240.0000    0.59655
36280.0000    0.64758
36320.0000    0.85496
36360.0000    0.60928
36400.0000    0.69423
36440.0000    0.55118
36480.0000    0.60154
36520.0000    0.59660
36560.0000    0.78439
36600.0000    0.72090
36640.0000    0.61093
36680.0000    0.60658
36720.0000    0.48789
36760.0000    0.64349
36800.0000    0.62651
36840.0000    0.73171
36880.0000    0.72198
36920.0000    0.47129
36960.0000    0.56224
37000.0000    0.59740
37040.0000    0.55566
37080.0000    0.52229
37120.0000    0.55997
37160.0000    0.38143
37200.0000    0.33284
37240.0000    0.37721
37280.0000    0.19951
37320.0000    0.38269
37360.0000    0.24034
37400.0000    0.21791
37440.0000    0.34532
37480.0000    0.50588
37520.0000    0.32080
37560.0000    0.21560
37600.0000    0.27756
37640.0000    0.42449
37680.0000    0.52868
37720.0000    0.44034
37760.0000    0.26175
37800.0000    0.35053
37840.0000    0.42869
37880.0000    0.35835
37920.0000    0.34220
37960.0000    0.33571
38000.0000    0.34413
38040.0000    0.41319
38080.0000    0.56215
38120.0000    0.33234
38160.0000    0.30352
38200.0000    0.53333
38240.0000    0.30264
38280.0000    0.18083
38320.0000    0.47743
38360.0000    0.54941
38400.0000    0.46679
38440.0000    0.32993
38480.0000    0.50505
38520.0000    0.39030
38560.0000    0.39615
38600.0000    0.32217
38640.0000    0.12225
38680.0000    0.19013
38720.0000    0.28525
38760.0000    0.20327
38800.0000    0.21752
38840.0000    0.20667
38880.0000    0.09828
38920.0000    0.27982
38960.0000    0.38703
39000.0000    0.36418
39040.0000    0.26082
39080.0000    0.08474
39120.0000    0.40961
39160.0000    0.28038
39200.0000    0.31848
39240.0000    0.20244
39280.0000    0.14599
39320.0000    0.07017
39360.0000    0.37822
39400.0000    0.21033
39440.0000    0.09865
39480.0000    0.30796
39520.0000    0.33334
39560.0000    0.24391
39600.0000    0.21974
39640.0000    0.22652
39680.0000    0.20642
39720.0000    0.04566
39760.0000    0.29500
39800.0000    0.33507
39840.0000    0.18464
39880.0000    0.18534
39920.0000    0.18027
39960.0000    0.45641
40000.0000    0.32164
40040.0000    0.07206
40080.0000    0.29558
40120.0000    0.22443
40160.0000    0.10698
40200.0000    0.07438
40240.0000    0.33696
40280.0000    0.21399
40320.0000    0.19436
40360.0000    0.20306
40400.0000    0.22445
40440.0000    0.12129
40480.0000    0.30060
40520.0000   -0.10643
40560.0000    0.12551
40600.0000    0.04828
40640.0000   -0.01346
40680.0000    0.20747
40720.0000    0.37829
40760.0000    0.18519
40800.0000    0.45079
40840.0000    0.30679
40880.0000    0.20884
40920.0000    0.26699
40960.0000    0.13266
41000.0000    0.39737
41040.0000    0.22446
41080.0000    0.28304
41120.0000    0.46952
41160.0000    0.40367
41200.0000   -0.09056
41240.0000   -0.31307
41280.0000    0.13543
41320.0000    0.10264
41360.0000    0.24886
41400.0000    0.27923
41440.0000    0.28861
41480.0000    0.32918
41520.0000    0.21326
41560.0000    0.07930
41600.0000    0.09681
41640.0000    0.30716
41680.0000    0.33984
41720.0000    0.43850
41760.0000    0.35501
41800.0000    0.40623
41840.0000    0.29192
41880.0000    0.27923
41920.0000    0.08370
41960.0000    0.35568
42000.0000    0.25245
42040.0000    0.33108
42080.0000    0.31132
42120.0000    0.22646
42160.0000    0.34386
42200.0000   -0.00821
42240.0000    0.05693
42280.0000   -0.67306
42320.0000   -0.47921
42360.0000    0.03286
42400.0000   -0.35212
42440.0000   -0.41986
42480.0000   -0.08260
42520.0000    0.01211
42560.0000    0.37114
42600.0000    0.18337
42640.0000    0.21346
42680.0000    0.06842
42720.0000    0.28366
42760.0000    0.45452
42800.0000    0.37202
42840.0000    0.14215
42880.0000    0.13433
42920.0000    0.46495
42960.0000    0.11544
43000.0000    0.24322
43040.0000    0.22458
43080.0000    0.36932
43120.0000    0.23229
43160.0000    0.44253
43200.0000    0.32031
43240.0000    0.41431
43280.0000    0.35828
43320.0000    0.15630
43360.0000    0.43828
43400.0000    0.39399
43440.0000    0.45259
43480.0000    0.35311
43520.0000    0.41939
43560.0000    0.36517
43600.0000    0.34192
43640.0000    0.37752
43680.0000    0.47213
43720.0000    0.44170
43760.0000    0.26030
43800.0000    0.32315
43840.0000    0.15987
43880.0000    0.20054
43920.0000    0.57077
43960.0000    0.49971
44000.0000    0.17303
44040.0000    0.35664
44080.0000    0.48352
44120.0000    0.40150
44160.0000    0.31055
44200.0000    0.54618
44240.0000    0.29906
44280.0000    0.52525
44320.0000    0.55347
44360.0000    0.17378
44400.0000    0.46063
44440.0000    0.54271
44480.0000    0.51019
44520.0000    0.50503
44560.0000    0.30086
44600.0000    0.39338
44640.0000    0.50395
44680.0000    0.46687
44720.0000    0.32446
44760.0000    0.41479
44800.0000    0.51190
44840.0000    0.51476
44880.0000    0.33632
44920.0000    0.27541
44960.0000    0.23862
45000.0000    0.37725
45040.0000    0.18260
45080.0000    0.25748
45120.0000    0.22341
45160.0000    0.26820
45200.0000    0.11837
45240.0000    0.25515
45280.0000    0.22873
45320.0000    0.34290
45360.0000    0.32318
45400.0000    0.23227
45440.0000    0.18742
45480.0000    0.39905
45520.0000    0.34442
45560.0000    0.41863
45600.0000    0.01091
45640.0000    0.22079
45680.0000    0.34518
45720.0000    0.03005
45760.0000    0.22792
45800.0000    0.28521
45840.0000    0.41218
45880.0000    0.19573
45920.0000    0.39290
45960.0000    0.41210
46000.0000    0.29228
46040.0000    0.29962
46080.0000    0.10935
46120.0000    0.32541
46160.0000    0.34060
46200.0000    0.30700
46240.0000    0.56261
46280.0000    0.35389
46320.0000    0.35867
46360.0000    0.21730
46400.0000    0.31345
46440.0000    0.39604
46480.0000    0.13259
46520.0000    0.47481
46560.0000    0.43223
46600.0000    0.36082
46640.0000    0.28255
46680.0000    0.67387
46720.0000    0.54823
46760.0000    0.15499
46800.0000    0.20902
46840.0000   -0.19249
46880.0000   -0.29438
46920.0000    0.02539
46960.0000   -0.12557
47000.0000   -0.13878
47040.0000   -0.24812
47080.0000   -0.58300
47120.0000   -0.48491
47160.0000   -0.26877
47200.0000   -0.01965
47240.0000   -0.09664
47280.0000   -0.29583
47320.0000   -0.13277
47360.0000    0.04088
47400.0000   -0.07190
47440.0000   -0.08419
47480.0000   -0.12094
47520.0000   -0.57268
47560.0000   -0.59404
47600.0000   -0.55374
47640.0000   -0.72323
47680.0000   -0.56106
47720.0000   -0.46988
47760.0000   -0.51996
47800.0000   -0.57693
47840.0000   -0.65775
47880.0000   -0.67478
47920.0000   -0.68589
47960.0000   -0.83541
48000.0000   -0.71244
48040.0000   -0.59723
48080.0000   -0.52818
48120.0000   -0.75632
48160.0000   -0.65849
48200.0000   -0.61262
48240.0000   -0.60152
48280.0000   -0.83773
48320.0000   -1.07403
48360.0000   -0.76071
48400.0000   -0.52682
48440.0000   -0.69879
48480.0000   -0.95648
48520.0000   -0.56865
48560.0000   -0.92942
48600.0000   -0.73567
48640.0000   -0.58699
48680.0000   -0.77364
48720.0000   -0.46770
48760.0000   -0.75953
48800.0000   -0.72610
48840.0000   -0.61628
48880.0000   -0.49882
48920.0000   -0.48241
48960.0000   -0.73230
49000.0000   -0.54330
49040.0000   -0.43031
49080.0000   -0.51331
49120.0000   -0.55156
49160.0000    0.07210
49200.0000   -0.34936
49240.0000   -0.43497
49280.0000   -0.33543
49320.0000   -0.61368
49360.0000   -0.16925
49400.0000   -0.06385
49440.0000   -0.14145
49480.0000   -0.32559
49520.0000   -0.75112
49560.0000   -0.41735
49600.0000   -0.63999
49640.0000   -0.30471
49680.0000   -0.57967
49720.0000   -0.64796
49760.0000   -0.65284
49800.0000   -0.32792
49840.0000   -0.41112
49880.0000   -0.19408
49920.0000   -0.53869
49960.0000   -0.20542
50000.0000   -0.59817
50040.0000   -0.42536
50080.0000   -0.57980
50120.0000   -0.09516
50160.0000   -0.35549
50200.0000   -0.67143
50240.0000   -0.45245
50280.0000   -0.13204
50320.0000   -0.25737
50360.0000   -0.22278
50400.0000   -0.36531
50440.0000   -0.10505
50480.0000   -0.09250
50520.0000   -0.14879
50560.0000   -0.18071
50600.0000    0.03397
50640.0000    0.22042
50680.0000    0.15419
50720.0000    0.20814
50760.0000    0.02673
50800.0000    0.26937
50840.0000    0.19678
50880.0000    0.26521
50920.0000    0.48968
50960.0000    0.43380
51000.0000    0.53770
51040.0000    0.24297
51080.0000    0.22666
51120.0000    0.57744
51160.0000    0.36245
51200.0000    0.43702
51240.0000    0.45911
51280.0000    0.53498
51320.0000    0.35000
51360.0000    0.54159
51400.0000    0.44770
51440.0000    0.30721
51480.0000    0.31163
51520.0000    0.51104
51560.0000    0.12004
51600.0000   -0.17914
51640.0000    0.06732
51680.0000   -0.07598
51720.0000   -0.04559
51760.0000   -0.19927
51800.0000    0.19415
51840.0000    0.28736
51880.0000   -0.11741
51920.0000    0.05997
51960.0000    0.14394
52000.0000   -0.49847
52040.0000   -0.39324
52080.0000    0.15141
52120.0000   -0.11799
52160.0000   -0.13458
52200.0000   -0.15766
52240.0000   -0.10614
52280.0000   -0.28175
52320.0000   -0.10175
52360.0000   -0.28356
52400.0000    0.07622
52440.0000   -0.08177
52480.0000    0.05207
52520.0000    0.42646
52560.0000   -0.09290
52600.0000    0.09538
52640.0000    0.09643
52680.0000    0.25185
52720.0000    0.31364
52760.0000    0.12303
52800.0000    0.27523
52840.0000    0.46601
52880.0000    0.32532
52920.0000    0.20545
52960.0000    0.37581
53000.0000    0.33602
53040.0000    0.21612
53080.0000    0.31844
53120.0000    0.31530
53160.0000    0.67163
53200.0000    0.42559
53240.0000    0.41512
53280.0000    0.56868
53320.0000    0.28742
53360.0000    0.01732
53400.0000    0.32558
53440.0000    0.48716
53480.0000    0.39868
53520.0000    0.34527
53560.0000    0.17163
53600.0000    0.38685
53640.0000    0.57735
53680.0000    0.65790
53720.0000    0.38382
53760.0000    0.28691
53800.0000    0.45544
53840.0000    0.31787
53880.0000    0.31529
53920.0000    0.29134
53960.0000    0.31177
54000.0000    0.63143
54040.0000    0.32947
54080.0000    0.34313
54120.0000    0.20243
54160.0000    0.29617
54200.0000    0.40640
54240.0000    0.40585
54280.0000    0.46677
54320.0000    0.46743
54360.0000    0.14670
54400.0000    0.42284
54440.0000    0.41143
54480.0000    0.52285
54520.0000    0.25391
54560.0000    0.39105
54600.0000    0.55431
54640.0000    0.70035
54680.0000    0.44705
54720.0000    0.51799
54760.0000    0.62091
54800.0000    0.68316
54840.0000    0.66435
54880.0000    0.46839
54920.0000    0.60717
54960.0000    0.43844
55000.0000    0.57734
55040.0000    0.55815
55080.0000    0.35074
55120.0000    0.39860
55160.0000    0.63706
55200.0000    0.57147
55240.0000    0.61074
55280.0000    0.56368
55320.0000    0.66039
55360.0000    0.65184
55400.0000    0.54951
55440.0000    0.50112
55480.0000    0.38146
55520.0000    0.64339
55560.0000    0.53844
55600.0000    0.48388
55640.0000    0.42949
55680.0000    0.40690
55720.0000    0.69726
55760.0000    0.78356
55800.0000    0.38397
55840.0000    0.41428
55880.0000    0.44793
55920.0000    0.31349
55960.0000    0.40420
56000.0000    0.42173
56040.0000    0.42878
56080.0000    0.50159
56120.0000    0.32107
56160.0000    0.47691
56200.0000    0.32149
56240.0000    0.40522
56280.0000    0.36989
56320.0000    0.49682
56360.0000    0.28363
56400.0000    0.35988
56440.0000    0.22995
56480.0000    0.41605
56520.0000    0.29208
56560.0000    0.38203
56600.0000    0.36293
56640.0000    0.26962
56680.0000    0.34114
56720.0000    0.17087
56760.0000    0.36262
56800.0000    0.33617
56840.0000    0.49977
56880.0000    0.22866
56920.0000    0.40529
56960.0000    0.39548
57000.0000    0.34640
57040.0000    0.45835
57080.0000    0.32022
57120.0000    0.28411
57160.0000    0.43374
57200.0000    0.29385
57240.0000    0.07826
57280.0000    0.28709
57320.0000    0.06779
57360.0000    0.02559
57400.0000   -0.02908
57440.0000    0.11136
57480.0000    0.18394
57520.0000   -0.26396
57560.0000   -0.12996
57600.0000   -0.02193
57640.0000    0.18303
57680.0000    0.04273
57720.0000    0.03971
57760.0000    0.34934
57800.0000    0.12042
57840.0000    0.44708
57880.0000    0.40629
57920.0000    0.26727
57960.0000    0.27184
58000.0000    0.33292
58040.0000    0.12985
58080.0000    0.25091
58120.0000    0.31549
58160.0000    0.23773
58200.0000    0.07908
58240.0000    0.01757
58280.0000    0.13257
58320.0000    0.18224
58360.0000    0.24280
58400.0000    0.36845
58440.0000    0.20089
58480.0000    0.56988
58520.0000    0.23117
58560.0000    0.30818
58600.0000    0.27556
58640.0000    0.09368
58680.0000    0.23473
58720.0000   -0.20025
58760.0000   -0.22143
58800.0000    0.13731
58840.0000    0.05802
58880.0000   -0.06958
58920.0000   -0.13935
58960.0000   -0.15026
59000.0000   -0.54920
59040.0000   -0.53003
59080.0000   -0.47465
59120.0000   -0.75026
59160.0000   -0.24816
59200.0000   -1.10145
59240.0000   -0.61928
59280.0000   -0.48020
59320.0000    0.04740
59360.0000   -0.09472
59400.0000    0.23464
59440.0000    0.06707
59480.0000    0.17898
59520.0000   -0.17988
59560.0000   -0.12836
59600.0000   -0.04077
59640.0000   -0.03664
59680.0000    0.04499
59720.0000   -0.14050
59760.0000   -0.49550
59800.0000   -0.25908
59840.0000   -0.23831
59880.0000   -0.32789
59920.0000   -0.43389
59960.0000    0.22667
60000.0000   -0.08830
60040.0000    0.18023
60080.0000   -0.22452
60120.0000   -0.03707
60160.0000   -0.04973
60200.0000    0.37967
60240.0000   -0.07978
60280.0000   -0.18240
60320.0000   -0.16964
60360.0000    0.09952
60400.0000    0.05345
60440.0000   -0.08683
60480.0000   -0.01198
60520.0000    0.43116
60560.0000   -0.15263
60600.0000   -0.03843
60640.0000   -0.06609
60680.0000    0.11304
60720.0000    0.08470
60760.0000   -0.07439
60800.0000    0.08327
60840.0000    0.11422
60880.0000    0.03002
60920.0000   -0.04055
60960.0000    0.08909
61000.0000    0.01951
61040.0000   -0.20864
61080.0000   -0.02194
61120.0000    0.23558
61160.0000   -0.09385
61200.0000   -0.42932
61240.0000   -0.09896
61280.0000   -0.04604
61320.0000   -0.52343
61360.0000   -0.35222
61400.0000   -0.24781
61440.0000   -0.38005
61480.0000   -0.10681
61520.0000   -0.01497
61560.0000   -0.23214
61600.0000   -0.21104
61640.0000   -0.52219
61680.0000   -0.21557
61720.0000   -0.24851
61760.0000   -0.14994
61800.0000    0.02669
61840.0000   -0.05436
61880.0000   -0.38673
61920.0000   -0.05608
61960.0000   -0.09978
62000.0000   -0.44445
62040.0000   -0.71911
62080.0000   -0.53751
62120.0000   -0.40609
62160.0000   -0.46871
62200.0000   -0.43576
62240.0000   -0.28461
62280.0000   -0.61604
62320.0000   -0.40703
62360.0000   -0.22581
62400.0000   -0.61739
62440.0000   -0.22848
62480.0000   -0.40629
62520.0000   -0.60768
62560.0000   -0.56188
62600.0000   -0.16702
62640.0000   -0.39992
62680.0000   -0.03985
62720.0000   -0.51504
62760.0000   -0.38135
62800.0000   -0.27810
62840.0000   -0.07481
62880.0000   -0.15874
62920.0000   -0.20930
62960.0000   -0.32735
63000.0000   -0.00527
63040.0000   -0.13303
63080.0000   -0.12950
63120.0000   -0.38041
63160.0000   -0.23170
63200.0000   -0.14785
63240.0000   -0.22678
63280.0000   -0.35754
63320.0000   -0.51268
63360.0000   -0.46308
63400.0000   -0.33143
63440.0000   -0.45613
63480.0000   -0.56985
63520.0000   -0.16853
63560.0000   -0.51191
63600.0000   -0.47979
63640.0000   -0.36415
63680.0000   -0.22720
63720.0000   -0.40265
63760.0000   -0.25825
63800.0000   -0.15947
63840.0000   -0.47369
63880.0000   -0.61256
63920.0000   -0.57409
63960.0000   -0.46231
64000.0000   -0.29622
64040.0000   -0.17679
64080.0000   -0.14238
64120.0000   -0.02508
64160.0000   -0.03412
64200.0000   -0.13285
64240.0000   -0.03319
64280.0000   -0.43500
64320.0000   -0.33945
64360.0000   -0.27710
64400.0000   -0.22301
64440.0000   -0.02075
64480.0000   -0.15729
64520.0000   -0.63766
64560.0000   -0.62832
64600.0000   -0.62598
64640.0000   -0.34078
64680.0000   -0.49163
64720.0000   -0.08264
64760.0000   -0.50965
64800.0000   -0.37970
64840.0000   -0.50614
64880.0000   -0.59800
64920.0000   -0.56163
64960.0000   -0.30493
65000.0000   -0.44697
65040.0000   -0.53733
65080.0000   -0.22367
65120.0000   -0.51261
65160.0000   -0.30147
65200.0000   -0.33638
65240.0000   -0.66696
65280.0000   -0.83315
65320.0000   -0.73576
65360.0000   -0.67803
65400.0000   -0.65723
65440.0000   -0.36898
65480.0000   -0.72384
65520.0000   -0.22374
65560.0000   -0.31817
65600.0000   -0.62912
65640.0000   -0.27855
65680.0000   -0.69106
65720.0000   -0.46645
65760.0000   -0.72863
65800.0000   -0.71317
65840.0000   -0.32783
65880.0000   -0.46351
65920.0000   -0.11532
65960.0000   -0.27661
66000.0000   -0.19999
66040.0000   -0.29692
66080.0000   -0.33807
66120.0000   -0.20576
66160.0000   -0.40440
66200.0000   -0.34400
66240.0000   -0.71515
66280.0000   -0.27555
66320.0000    0.02711
66360.0000   -0.17027
66400.0000   -0.25767
66440.0000   -0.04010
66480.0000   -0.30808
66520.0000   -0.49764
66560.0000   -0.32524
66600.0000   -0.74739
66640.0000   -0.38529
66680.0000   -0.64395
66720.0000   -0.58803
66760.0000   -0.93762
66800.0000   -0.71466
66840.0000   -0.63189
66880.0000   -0.38554
66920.0000   -0.69657
66960.0000   -0.13930
67000.0000   -0.58620
67040.0000    0.07164
67080.0000   -0.47273
67120.0000   -0.49787
67160.0000   -0.60136
67200.0000   -0.61490
67240.0000   -0.56704
67280.0000   -0.37189
67320.0000   -0.60280
67360.0000   -0.34830
67400.0000   -0.87611
67440.0000   -0.50646
67480.0000   -0.58856
67520.0000   -0.45413
67560.0000   -0.45535
67600.0000   -0.25976
67640.0000   -0.41268
67680.0000   -0.28485
67720.0000   -0.44096
67760.0000   -0.30709
67800.0000   -0.32086
67840.0000   -0.29275
67880.0000   -0.72417
67920.0000   -0.80232
67960.0000   -0.56865
68000.0000   -0.48189
68040.0000   -0.74313
68080.0000   -0.66296
68120.0000   -0.44588
68160.0000   -0.71818
68200.0000   -0.36076
68240.0000   -0.75825
68280.0000   -0.67190
68320.0000   -0.83618
68360.0000   -0.68001
68400.0000   -0.63593
68440.0000   -0.67417
68480.0000   -0.77031
68520.0000   -0.69251
68560.0000   -0.61141
68600.0000   -0.53535
68640.0000   -0.49624
68680.0000   -0.62156
68720.0000   -0.50035
68760.0000   -0.23886
68800.0000   -0.45450
68840.0000   -0.43257
68880.0000   -0.49452
68920.0000   -0.24098
68960.0000   -0.29633
69000.0000   -0.43017
69040.0000   -0.44999
69080.0000   -0.67579
69120.0000   -0.69485
69160.0000   -0.30031
69200.0000   -0.31796
69240.0000   -0.40548
69280.0000   -0.30951
69320.0000   -0.46019
69360.0000   -0.47400
69400.0000   -0.55060
69440.0000   -0.80285
69480.0000   -0.81000
69520.0000   -0.44105
69560.0000   -0.38990
69600.0000   -0.52793
69640.0000   -0.75980
69680.0000   -0.54751
69720.0000   -0.60286
69760.0000   -0.62501
69800.0000   -0.41074
69840.0000   -0.90698
69880.0000   -0.79098
69920.0000   -0.29578
69960.0000   -0.78079
70000.0000   -0.55464
70040.0000   -0.62315
70080.0000   -0.60356
70120.0000   -0.69592
70160.0000   -0.89742
70200.0000   -0.78873
70240.0000   -0.75861
70280.0000   -0.38301
70320.0000   -0.29192
70360.0000   -0.55059
70400.0000   -0.61844
70440.0000   -0.66065
70480.0000   -0.52680
70520.0000   -0.57718
70560.0000   -0.66376
70600.0000   -0.74228
70640.0000   -0.74902
70680.0000   -0.64639
70720.0000   -0.27939
70760.0000   -0.38723
70800.0000   -0.52213
70840.0000   -0.67003
70880.0000   -0.73084
70920.0000   -0.70004
70960.0000   -0.70547
71000.0000   -0.77588
71040.0000   -0.93940
71080.0000   -0.81674
71120.0000   -0.54642
71160.0000   -0.75818
71200.0000   -0.24163
71240.0000   -0.34676
71280.0000   -0.30313
71320.0000   -0.59352
71360.0000   -0.31877
71400.0000   -0.66390
71440.0000   -0.72616
71480.0000   -0.53412
71520.0000   -0.58361
71560.0000   -0.14022
71600.0000   -0.22573
71640.0000   -0.11076
71680.0000   -0.16980
71720.0000   -0.17597
71760.0000   -0.06916
71800.0000   -0.13591
71840.0000    0.10515
71880.0000   -0.65181
71920.0000   -0.59327
71960.0000   -0.67027
72000.0000   -0.46494
72040.0000   -0.66356
72080.0000   -0.42734
72120.0000   -0.10517
72160.0000   -0.42016
72200.0000   -0.01526
72240.0000    0.09137
72280.0000   -0.02222
72320.0000    0.25368
72360.0000    0.31724
72400.0000    0.01928
72440.0000    0.08304
72480.0000    0.66540
72520.0000    0.68144
72560.0000    0.66571
72600.0000    0.71433
72640.0000    0.76909
72680.0000    0.68212
72720.0000    0.51283
72760.0000    0.59991
72800.0000    0.55937
72840.0000    0.58869
72880.0000    0.58472
72920.0000    0.52258
72960.0000    0.45708
73000.0000    0.38499
73040.0000    0.55436
73080.0000    0.51629
73120.0000    0.37948
73160.0000    0.35222
73200.0000    0.35991
73240.0000    0.43910
73280.0000    0.78444
73320.0000    0.62999
73360.0000    0.40699
73400.0000    0.08278
73440.0000   -0.00040
73480.0000    0.03741
73520.0000    0.15381
73560.0000    0.16313
73600.0000    0.11776
73640.0000    0.25042
73680.0000    0.01976
73720.0000    0.19318
73760.0000    0.13544
73800.0000    0.18036
73840.0000    0.21303
73880.0000    0.06848
73920.0000    0.10467
73960.0000    0.23880
74000.0000    0.23140
74040.0000    0.12769
74080.0000    0.06540
74120.0000    0.22075
74160.0000   -0.22128
74200.0000   -0.23288
74240.0000   -0.03639
74280.0000    0.34860
74320.0000    0.49585
74360.0000    0.39914
74400.0000    0.51502
74440.0000    0.58327
74480.0000    0.50222
74520.0000    0.43855
74560.0000    0.44102
74600.0000    0.48820
74640.0000    0.54172
74680.0000    0.44518
74720.0000    0.31619
74760.0000    0.19374
74800.0000    0.34826
74840.0000    0.22381
74880.0000    0.25205
74920.0000    0.42412
74960.0000    0.31056
75000.0000    0.36366
75040.0000    0.14842
75080.0000    0.44329
75120.0000    0.33629
75160.0000    0.28971
75200.0000    0.30057
75240.0000    0.35111
75280.0000    0.43245
75320.0000    0.27769
75360.0000    0.29384
75400.0000    0.12672
75440.0000    0.21965
75480.0000    0.33368
75520.0000    0.45078
75560.0000    0.45474
75600.0000    0.13154
75640.0000   -0.29704
75680.0000   -0.32504
75720.0000   -0.30169
75760.0000   -0.39800
75800.0000   -0.24301
75840.0000   -0.21685
75880.0000   -0.32309
75920.0000   -0.20069
75960.0000   -0.51009
76000.0000   -0.19174
76040.0000   -0.41131
76080.0000   -0.35506
76120.0000   -0.03684
76160.0000   -0.06164
76200.0000   -0.05654
76240.0000   -0.09304
76280.0000   -0.07542
76320.0000   -0.40743
76360.0000   -0.24202
76400.0000   -0.27851
76440.0000   -0.31331
76480.0000   -0.30231
76520.0000   -0.20547
76560.0000   -0.39234
76600.0000   -0.44311
76640.0000   -0.14387
76680.0000   -0.26068
76720.0000   -0.40878
76760.0000   -0.59999
76800.0000   -0.43390
76840.0000   -0.21688
76880.0000   -0.40866
76920.0000   -0.43866
76960.0000    0.03473
77000.0000   -0.38555
77040.0000   -0.49344
77080.0000   -0.32024
77120.0000   -0.11397
77160.0000   -0.37256
77200.0000   -0.52316
77240.0000   -0.29687
77280.0000   -0.13986
77320.0000   -0.61960
77360.0000   -0.47589
77400.0000   -0.21830
77440.0000   -0.26240
77480.0000   -0.20649
77520.0000   -0.21798
77560.0000   -0.13216
77600.0000   -0.39934
77640.0000   -0.21699
77680.0000   -0.27074
77720.0000   -0.39812
77760.0000   -0.12081
77800.0000   -0.11364
77840.0000   -0.32715
77880.0000   -0.12719
77920.0000   -0.18514
77960.0000   -0.15105
78000.0000   -0.13619
78040.0000   -0.33435
78080.0000   -0.19154
78120.0000   -0.31175
78160.0000   -0.04416
78200.0000   -0.09308
78240.0000   -0.04393
78280.0000   -0.08966
78320.0000   -0.09428
78360.0000    0.08662
78400.0000    0.03438
78440.0000   -0.15588
78480.0000   -0.36099
78520.0000   -0.51152
78560.0000   -0.57598
78600.0000   -0.49436
78640.0000   -0.05735
78680.0000    0.17161
78720.0000   -0.20481
78760.0000    0.01663
78800.0000   -0.41257
78840.0000    0.01644
78880.0000   -0.06489
78920.0000    0.21221
78960.0000   -0.15443
79000.0000    0.14782
79040.0000   -0.31668
79080.0000   -0.02845
79120.0000    0.00186
79160.0000   -0.33963
79200.0000   -0.17711
79240.0000   -0.19910
79280.0000   -0.19441
79320.0000   -0.21680
79360.0000   -0.23425
79400.0000   -0.31432
79440.0000   -0.02836
79480.0000   -0.48273
79520.0000   -0.62411
79560.0000   -0.13336
79600.0000   -0.10292
79640.0000    0.04322
79680.0000   -0.18351
79720.0000   -0.14344
79760.0000    0.13153
79800.0000   -0.12349
79840.0000   -0.16060
79880.0000   -0.09988
79920.0000    0.18078
79960.0000    0.14161
80000.0000    0.04067
80040.0000    0.07351
80080.0000    0.06845
80120.0000    0.07163
80160.0000    0.20306
80200.0000   -0.21606
80240.0000   -0.26942
80280.0000   -0.15804
80320.0000   -0.04006
80360.0000   -0.11915
80400.0000   -0.15903
80440.0000   -0.31014
80480.0000   -0.32232
80520.0000   -0.19110
80560.0000   -0.18047
80600.0000   -0.14474
80640.0000   -0.43162
80680.0000   -0.03618
80720.0000   -0.24733
80760.0000   -0.11359
80800.0000   -0.39083
80840.0000   -0.40493
80880.0000   -0.40235
80920.0000   -0.17394
80960.0000   -0.16962
81000.0000   -0.06555
81040.0000   -0.12121
81080.0000    0.02805
81120.0000    0.02289
81160.0000   -0.10938
81200.0000    0.22989
81240.0000    0.07339
81280.0000    0.07319
81320.0000    0.00851
81360.0000   -0.17711
81400.0000    0.09870
81440.0000   -0.28762
81480.0000   -0.61560
81520.0000   -0.41652
81560.0000   -0.39365
81600.0000   -0.24906
81640.0000   -0.35966
81680.0000   -0.24670
81720.0000   -0.24512
81760.0000   -0.49089
81800.0000   -0.14883
81840.0000   -0.37954
81880.0000   -0.27746
81920.0000   -0.27666
81960.0000   -0.23276
82000.0000   -0.04404
82040.0000   -0.02120
82080.0000   -0.27695
82120.0000   -0.06923
82160.0000   -0.21696
82200.0000   -0.45613
82240.0000   -0.07982
82280.0000   -0.38618
82320.0000   -0.20522
82360.0000   -0.15644
82400.0000   -0.24227
82440.0000   -0.21478
82480.0000   -0.15244
82520.0000   -0.36933
82560.0000   -0.60411
82600.0000   -0.13975
82640.0000   -0.41864
82680.0000   -0.41620
82720.0000   -0.27115
82760.0000   -0.25311
82800.0000   -0.14338
82840.0000   -0.09399
82880.0000   -0.06684
82920.0000   -0.06712
82960.0000   -0.16302
83000.0000   -0.02841
83040.0000   -0.08216
83080.0000    0.00435
83120.0000    0.17738
83160.0000    0.08927
83200.0000    0.12771
83240.0000   -0.06994
83280.0000   -0.02135
83320.0000   -0.06233
83360.0000   -0.12896
83400.0000   -0.09780
83440.0000    0.06459
83480.0000   -0.35149
83520.0000   -0.36251
83560.0000   -0.23780
83600.0000   -0.44265
83640.0000   -0.58635
83680.0000   -0.51793
83720.0000   -0.47891
83760.0000   -0.23717
83800.0000   -0.23475
83840.0000   -0.36788
83880.0000   -0.36333
83920.0000   -0.33048
83960.0000   -0.01714
84000.0000   -0.18617
84040.0000   -0.17628
84080.0000   -0.38000
84120.0000   -0.25293
84160.0000   -0.48052
84200.0000   -0.53279
84240.0000   -0.63166
84280.0000   -0.14039
84320.0000   -0.29727
84360.0000   -0.50492
84400.0000   -0.32297
84440.0000   -0.97536
84480.0000   -0.17346
84520.0000   -0.53072
84560.0000   -0.46609
84600.0000   -0.50310
84640.0000   -0.17414
84680.0000   -0.24201
84720.0000   -0.21642
84760.0000   -0.17215
84800.0000   -0.10842
84840.0000    0.04630
84880.0000    0.36933
84920.0000    0.43220
84960.0000    0.31531
85000.0000    0.48650
85040.0000    0.11255
85080.0000    0.17088
85120.0000    0.32140
85160.0000    0.55386
85200.0000    0.19779
85240.0000    0.13497
85280.0000    0.20808
85320.0000    0.13346
85360.0000    0.45031
85400.0000    0.44723
85440.0000    0.30199
85480.0000    0.48941
85520.0000    0.49833
85560.0000    0.58702
85600.0000   -0.11948
85640.0000   -0.22635
85680.0000   -0.14553
85720.0000   -0.14764
85760.0000   -0.38167
85800.0000   -0.27888
85840.0000    0.01644
85880.0000   -0.13757
85920.0000   -0.49199
85960.0000   -0.25507
86000.0000   -0.47246
86040.0000   -0.64667
86080.0000   -0.65887
86120.0000   -0.37033
86160.0000   -0.65328
86200.0000   -0.62272
86240.0000   -0.65770
86280.0000   -0.72665
86320.0000   -0.54939
86360.0000   -0.22397
86400.0000   -0.47121
86440.0000   -0.32200
86480.0000   -0.41847
86520.0000   -0.38399
86560.0000   -0.26538
86600.0000   -0.15276
86640.0000   -0.30704
86680.0000   -0.21013
86720.0000   -0.53801
86760.0000   -0.36948
86800.0000   -0.40976
86840.0000   -0.35756
86880.0000   -0.53449
86920.0000   -0.44970
86960.0000   -0.81273
87000.0000   -0.53529
87040.0000   -0.30954
87080.0000   -0.38877
87120.0000   -0.58734
87160.0000   -0.29784
87200.0000   -0.42299
87240.0000   -0.37652
87280.0000   -0.45427
87320.0000   -0.15746
87360.0000   -0.13334
87400.0000   -0.49974
87440.0000   -0.34818
87480.0000   -0.44512
87520.0000   -0.09916
87560.0000   -0.13587
87600.0000    0.09425
87640.0000   -0.06368
87680.0000   -0.12113
87720.0000    0.12191
87760.0000   -0.22465
87800.0000   -0.11536
87840.0000   -0.33569
87880.0000   -0.30120
87920.0000   -0.33896
87960.0000   -0.58390
88000.0000   -0.09623
88040.0000    0.06734
88080.0000    0.38165
88120.0000    0.48792
88160.0000    0.55324
88200.0000    0.57297
88240.0000    0.52983
88280.0000    0.56555
88320.0000    0.51554
88360.0000    0.46938
88400.0000    0.69663
88440.0000    0.52806
88480.0000    0.62522
88520.0000    0.61081
88560.0000    0.43381
88600.0000    0.27999
88640.0000    0.42349
88680.0000    0.49983
88720.0000    0.33504
88760.0000    0.34887
88800.0000    0.50298
88840.0000    0.21240
88880.0000    0.28435
88920.0000    0.33697
88960.0000    0.60586
89000.0000    0.50093
89040.0000    0.46091
89080.0000    0.36477
89120.0000    0.48566
89160.0000    0.44581
89200.0000    0.70296
89240.0000    0.65447
89280.0000    0.63087
89320.0000    0.45356
89360.0000    0.67815
89400.0000    0.54239
89440.0000    0.59483
89480.0000    0.53944
89520.0000    0.62978
89560.0000    0.50411
89600.0000    0.36051
89640.0000    0.55899
89680.0000    0.55540
89720.0000    0.53915
89760.0000    0.55546
89800.0000    0.40961
89840.0000    0.29204
89880.0000    0.65699
89920.0000    0.62936
89960.0000    0.55409
90000.0000    0.50364
90040.0000    0.43061
90080.0000    0.66062
90120.0000    0.49502
90160.0000    0.51464
90200.0000    0.52204
90240.0000    0.52887
90280.0000    0.57453
90320.0000    0.42002
90360.0000    0.48072
90400.0000    0.53050
90440.0000    0.70621
90480.0000    0.41863
90520.0000    0.34729
90560.0000    0.47036
90600.0000    0.33525
90640.0000    0.51730
90680.0000    0.25588
90720.0000    0.37907
90760.0000    0.36068
90800.0000    0.43510
90840.0000    0.44700
90880.0000    0.68096
90920.0000    0.37744
90960.0000    0.23549
91000.0000    0.31953
91040.0000    0.27062
91080.0000    0.39626
91120.0000    0.60536
91160.0000    0.27646
91200.0000    0.43685
91240.0000    0.44042
91280.0000    0.50249
91320.0000    0.42992
91360.0000    0.35532
91400.0000    0.46861
91440.0000    0.19560
91480.0000    0.16798
91520.0000    0.39116
91560.0000    0.38612
91600.0000    0.49521
91640.0000    0.59032
91680.0000    0.53721
91720.0000    0.37927
91760.0000    0.44157
91800.0000    0.40791
91840.0000    0.42882
91880.0000    0.54003
91920.0000    0.24276
91960.0000    0.53888
92000.0000    0.55886
92040.0000    0.56732
92080.0000    0.46669
92120.0000    0.13852
92160.0000    0.22755
92200.0000    0.35466
92240.0000    0.04446
92280.0000    0.40520
92320.0000    0.17953
92360.0000    0.10316
92400.0000    0.61856
92440.0000    0.39361
92480.0000    0.43476
92520.0000    0.45090
92560.0000    0.37832
92600.0000    0.50382
92640.0000    0.53966
92680.0000    0.32252
92720.0000    0.28328
92760.0000    0.44221
92800.0000    0.38247
92840.0000    0.55556
92880.0000    0.35181
92920.0000    0.09940
92960.0000    0.15995
93000.0000    0.22298
93040.0000    0.40074
93080.0000    0.10110
93120.0000    0.47437
93160.0000    0.22538
93200.0000    0.45126
93240.0000    0.50544
93280.0000    0.29958
93320.0000    0.32658
93360.0000    0.34382
93400.0000    0.69055
93440.0000    0.34509
93480.0000    0.54866
93520.0000    0.58457
93560.0000    0.27466
93600.0000    0.39169
93640.0000    0.42386
93680.0000    0.29346
93720.0000    0.43231
93760.0000    0.61260
93800.0000    0.47638
93840.0000    0.55760
93880.0000    0.48295
93920.0000    0.46579
93960.0000    0.52210
94000.0000    0.66614
94040.0000    0.41348
94080.0000    0.47541
94120.0000    0.54505
94160.0000    0.50648
94200.0000    0.51766
94240.0000    0.34095
94280.0000    0.51204
94320.0000    0.49847
94360.0000    0.54304
94400.0000    0.41278
94440.0000    0.66016
94480.0000    0.53769
94520.0000    0.47155
94560.0000    0.46546
94600.0000    0.59221
94640.0000    0.53401
94680.0000    0.52720
94720.0000    0.50842
94760.0000    0.56091
94800.0000    0.64927
94840.0000    0.56755
94880.0000    0.47565
94920.0000    0.52014
94960.0000    0.58460
95000.0000    0.35906
95040.0000    0.51706
95080.0000    0.56437
95120.0000    0.70615
95160.0000    0.67992
95200.0000    0.43512
95240.0000    0.77845
95280.0000    0.55544
95320.0000    0.67606
95360.0000    0.46781
95400.0000    0.59970
95440.0000    0.44480
95480.0000    0.39030
95520.0000    0.56877
95560.0000    0.72066
95600.0000    0.56663
95640.0000    0.49743
95680.0000    0.52446
95720.0000    0.50788
95760.0000    0.46753
95800.0000    0.56478
95840.0000    0.42915
95880.0000    0.58728
95920.0000    0.54814
95960.0000    0.37932
96000.0000    0.62909
96040.0000    0.49150
96080.0000    0.24326
96120.0000    0.39489
96160.0000    0.43774
96200.0000    0.55359
96240.0000    0.41538
96280.0000    0.36440
96320.0000    0.59707
96360.0000    0.29864
96400.0000    0.30980
96440.0000    0.32270
96480.0000    0.30562
96520.0000    0.42403
96560.0000    0.40383
96600.0000    0.47882
96640.0000    0.58953
96680.0000    0.64929
96720.0000    0.65285
96760.0000    0.57788
96800.0000    0.38000
96840.0000    0.37595
96880.0000    0.71248
96920.0000    0.68495
96960.0000    0.55469
97000.0000    0.55214
97040.0000    0.51223
97080.0000    0.39084
97120.0000    0.48337
97160.0000    0.42122
97200.0000    0.40096
97240.0000    0.37429
97280.0000    0.31534
97320.0000    0.31435
97360.0000    0.34228
97400.0000    0.57921
97440.0000    0.63634
97480.0000    0.58132
97520.0000    0.53764
97560.0000    0.29619
97600.0000    0.50156
97640.0000    0.63828
97680.0000    0.63320
97720.0000    0.57424
97760.0000    0.55009
97800.0000    0.56111
97840.0000    0.65276
97880.0000    0.55045
97920.0000    0.61310
97960.0000    0.72749
98000.0000    0.64011
98040.0000    0.68001
98080.0000    0.65685
98120.0000    0.55209
98160.0000    0.77287
98200.0000    0.68346
98240.0000    0.59887
98280.0000    0.64690
98320.0000    0.55469
98360.0000    0.43489
98400.0000    0.37560
98440.0000    0.63873
98480.0000    0.58335
98520.0000    0.62813
98560.0000    0.66751
98600.0000    0.56970
98640.0000    0.42147
98680.0000    0.51005
98720.0000    0.58253
98760.0000    0.66275
98800.0000    0.49098
98840.0000    0.43775
98880.0000    0.58900
98920.0000    0.65971
98960.0000    0.50231
99000.0000    0.53625
99040.0000    0.56332
99080.0000    0.67937
99120.0000    0.48471
99160.0000    0.54618
99200.0000    0.52056
99240.0000    0.32077
99280.0000    0.50279
99320.0000    0.47165
99360.0000    0.45543
99400.0000    0.61837
99440.0000    0.63920
99480.0000    0.48097
99520.0000    0.48279
99560.0000    0.70449
99600.0000    0.77028
99640.0000    0.66196
99680.0000    0.66515
99720.0000    0.32110
99760.0000    0.44468
99800.0000    0.60201
99840.0000    0.52813
99880.0000    0.53536
99920.0000    0.68493
99960.0000    0.56535
100000.0000    0.57020
100040.0000    0.52405
100080.0000    0.45344
100120.0000    0.43843
100160.0000    0.39021
100200.0000    0.42558
100240.0000    0.61708
100280.0000    0.41890
100320.0000    0.36569
100360.0000    0.55086
100400.0000    0.50070
100440.0000    0.66856
100480.0000    0.54543
100520.0000    0.40733
100560.0000    0.55982
100600.0000    0.55634
100640.0000    0.50782
100680.0000    0.45241
100720.0000    0.56469
100760.0000    0.44459
100800.0000    0.60186
100840.0000    0.53120
100880.0000    0.59260
100920.0000    0.50066
100960.0000    0.45999
101000.0000    0.41293
101040.0000    0.45273
101080.0000    0.41123
101120.0000    0.41731
101160.0000    0.38705
101200.0000    0.38673
101240.0000    0.45780
101280.0000    0.71554
101320.0000    0.47141
101360.0000    0.50355
101400.0000    0.47264
101440.0000    0.46743
101480.0000    0.26162
101520.0000    0.36266
101560.0000    0.52233
101600.0000    0.23936
101640.0000    0.67496
101680.0000    0.75813
101720.0000    0.63785
101760.0000    0.60940
101800.0000    0.53590
101840.0000    0.38706
101880.0000    0.35896
101920.0000    0.24784
101960.0000    0.21544
102000.0000    0.36889
102040.0000    0.44276
102080.0000    0.25227
102120.0000    0.19232
102160.0000    0.25226
102200.0000    0.32222
102240.0000    0.51370
102280.0000    0.32194
102320.0000    0.19078
102360.0000    0.45869
102400.0000    0.48299
102440.0000    0.33462
102480.0000    0.47132
102520.0000    0.28202
102560.0000    0.44360
102600.0000    0.26649
102640.0000    0.29965
102680.0000    0.22126
102720.0000    0.46941
102760.0000    0.36324
102800.0000    0.44878
102840.0000    0.45265
102880.0000    0.50644
102920.0000    0.41259
102960.0000    0.61323
103000.0000    0.67867
103040.0000    0.40822
103080.0000    0.60304
103120.0000    0.31542
103160.0000    0.67972
103200.0000    0.54344
103240.0000    0.50049
103280.0000    0.43288
103320.0000    0.36225
103360.0000    0.41900
103400.0000    0.43680
103440.0000    0.45216
103480.0000    0.22879
103520.0000    0.47914
103560.0000    0.44200
103600.0000    0.62962
103640.0000    0.64485
103680.0000    0.49815
103720.0000    0.30710
103760.0000    0.41040
103800.0000    0.50620
103840.0000    0.58355
103880.0000    0.39348
103920.0000    0.42598
103960.0000    0.25081
104000.0000    0.34880
104040.0000    0.41629
104080.0000    0.47442
104120.0000    0.47440
104160.0000    0.48539
104200.0000    0.37691
104240.0000    0.42605
104280.0000    0.40064
104320.0000    0.34831
104360.0000    0.41851
104400.0000    0.31821
104440.0000    0.39904
104480.0000    0.44365
104520.0000    0.44652
104560.0000    0.29785
104600.0000    0.65472
104640.0000    0.43405
104680.0000    0.30438
104720.0000    0.14146
104760.0000    0.07198
104800.0000    0.05859
104840.0000    0.09657
104880.0000    0.41734
104920.0000    0.22340
104960.0000    0.08010
105000.0000   -0.00126
105040.0000    0.17021
105080.0000    0.14121
105120.0000    0.09358
105160.0000    0.25839
105200.0000    0.38402
105240.0000    0.49039
105280.0000    0.42036
105320.0000    0.27966
105360.0000    0.34689
105400.0000    0.23466
105440.0000    0.39828
105480.0000    0.42473
105520.0000    0.54481
105560.0000    0.38611
105600.0000    0.49807
105640.0000    0.14438
105680.0000    0.39017
105720.0000    0.45373
105760.0000    0.39378
105800.0000    0.24557
105840.0000    0.44193
105880.0000    0.68021
105920.0000    0.39136
105960.0000    0.42252
106000.0000    0.64003
106040.0000    0.46689
106080.0000    0.33703
106120.0000    0.42492
106160.0000    0.36162
106200.0000    0.50810
106240.0000    0.39863
106280.0000    0.36098
106320.0000    0.41321
106360.0000    0.33414
106400.0000    0.39414
106440.0000    0.23591
106480.0000    0.41328
106520.0000    0.40777
106560.0000    0.55408
106600.0000    0.31765
106640.0000    0.34790
106680.0000    0.50457
106720.0000    0.34082
106760.0000    0.48610
106800.0000    0.25912
106840.0000    0.61577
106880.0000    0.21283
106920.0000    0.62284
106960.0000    0.46112
107000.0000    0.43593
107040.0000    0.42579
107080.0000    0.32763
107120.0000    0.35681
107160.0000    0.59138
107200.0000    0.52457
107240.0000    0.21074
107280.0000    0.45245
107320.0000    0.62969
107360.0000    0.31447
107400.0000    0.30245
107440.0000    0.30639
107480.0000    0.26620
107520.0000    0.13305
107560.0000    0.39999
107600.0000    0.65137
107640.0000    0.55597
107680.0000    0.45637
107720.0000    0.37192
107760.0000    0.24526
107800.0000    0.23000
107840.0000    0.30912
107880.0000    0.23982
107920.0000    0.41229
107960.0000    0.34075
108000.0000    0.41382
108040.0000    0.32049
108080.0000    0.29722
108120.0000    0.29844
108160.0000    0.27672
108200.0000    0.28678
108240.0000    0.45339
108280.0000    0.52763
108320.0000    0.56923
108360.0000    0.53773
108400.0000    0.55195
108440.0000    0.47099
108480.0000    0.53396
108520.0000    0.28763
108560.0000    0.59295
108600.0000    0.42442
108640.0000    0.43294
108680.0000    0.39245
108720.0000    0.70678
108760.0000    0.65276
108800.0000    0.62451
108840.0000    0.46230
108880.0000    0.48591
108920.0000    0.56402
108960.0000    0.49916
109000.0000    0.58368
109040.0000    0.66678
109080.0000    0.62987
109120.0000    0.62927
109160.0000    0.52871
109200.0000    0.83066
109240.0000    0.41433
109280.0000    0.60525
109320.0000    0.71087
109360.0000    0.62506
109400.0000    0.74874
109440.0000    0.67266
109480.0000    0.59262
109520.0000    0.91371
109560.0000    0.46970
109600.0000    0.41983
109640.0000    0.55192
109680.0000    0.67850
109720.0000    0.44033
109760.0000    0.22788
109800.0000    0.37199
109840.0000    0.53031
109880.0000    0.45592
109920.0000    0.30517
109960.0000    0.39884
110000.0000    0.33851
110040.0000    0.30643
110080.0000    0.29955
110120.0000    0.42823
110160.0000    0.48932
110200.0000    0.51909
110240.0000    0.28903
110280.0000    0.43546
110320.0000    0.39489
110360.0000    0.71316
110400.0000    0.47251
110440.0000    0.43681
110480.0000    0.42763
110520.0000    0.38673
110560.0000    0.54472
110600.0000    0.61512
110640.0000    0.70894
110680.0000    0.44073
110720.0000    0.26979
110760.0000    0.54534
110800.0000    0.44294
110840.0000    0.73602
110880.0000    0.61152
110920.0000    0.34658
110960.0000    0.34052
111000.0000    0.20433
111040.0000   -0.07325
111080.0000    0.06145
111120.0000    0.23073
111160.0000    0.27124
111200.0000    0.24500
111240.0000    0.35387
111280.0000    0.40677
111320.0000    0.42113
111360.0000    0.32722
111400.0000    0.32147
111440.0000    0.33334
111480.0000    0.11151
111520.0000    0.41839
111560.0000   -0.15240
111600.0000    0.27118
111640.0000    0.33456
111680.0000    0.53335
111720.0000    0.63974
111760.0000    0.33991
111800.0000    0.42418
111840.0000    0.28301
111880.0000    0.74074
111920.0000    0.34550
111960.0000    0.52001
112000.0000    0.18466
112040.0000    0.39615
112080.0000    0.64486
112120.0000    0.30889
112160.0000    0.37003
112200.0000    0.56668
112240.0000    0.39753
112280.0000    0.29631
112320.0000    0.44456
112360.0000    0.46393
112400.0000    0.29230
112440.0000    0.39667
112480.0000    0.27635
112520.0000    0.08439
112560.0000    0.28606
112600.0000    0.16895
112640.0000    0.33269
112680.0000    0.21696
112720.0000    0.46244
112760.0000    0.37219
112800.0000    0.27967
112840.0000    0.11119
112880.0000    0.32516
112920.0000    0.06701
112960.0000    0.12357
113000.0000   -0.28038
113040.0000   -0.34110
113080.0000   -0.47718
113120.0000   -0.43685
113160.0000   -0.09374
113200.0000    0.17325
113240.0000    0.17807
113280.0000    0.51300
113320.0000    0.39382
113360.0000    0.33246
113400.0000    0.62393
113440.0000    0.63904
113480.0000    0.27737
113520.0000    0.26325
113560.0000    0.54905
113600.0000    0.36468
113640.0000    0.45803
113680.0000    0.57202
113720.0000    0.50515
113760.0000    0.20983
113800.0000    0.25198
113840.0000    0.45582
113880.0000    0.47220
113920.0000    0.37170
113960.0000    0.72453
114000.0000    0.31977
114040.0000    0.50310
114080.0000    0.52339
114120.0000    0.40673
114160.0000    0.34063
114200.0000    0.37676
114240.0000    0.64189
114280.0000    0.54978
114320.0000    0.31089
114360.0000    0.53077
114400.0000    0.43686
114440.0000    0.45511
114480.0000    0.62829
114520.0000    0.53494
114560.0000    0.55575
114600.0000    0.46231
114640.0000    0.30075
114680.0000    0.59106
114720.0000    0.44692
114760.0000    0.25745
114800.0000    0.42914
114840.0000    0.63302
114880.0000    0.28878
114920.0000    0.46757
114960.0000    0.08584
115000.0000    0.32811
115040.0000    0.37253
115080.0000    0.26106
115120.0000    0.56254
115160.0000    0.40820
115200.0000    0.24682
115240.0000    0.46969
115280.0000    0.17936
115320.0000    0.59707
115360.0000    0.41592
115400.0000    0.45655
115440.0000    0.48402
115480.0000    0.41723
115520.0000    0.22661
115560.0000    0.18618
115600.0000    0.56700
115640.0000    0.53317
115680.0000    0.30067
115720.0000    0.28439
115760.0000    0.40862
115800.0000    0.33507
115840.0000    0.33399
115880.0000    0.73188
115920.0000    0.60353
115960.0000    0.64413
116000.0000    0.40246
116040.0000    0.52584
116080.0000    0.40008
116120.0000    0.54343
116160.0000    0.33395
116200.0000    0.43837
116240.0000    0.31562
116280.0000    0.21526
116320.0000    0.56506
116360.0000    0.33646
116400.0000    0.51361
116440.0000    0.46951
116480.0000    0.62472
116520.0000    0.54246
116560.0000    0.05252
116600.0000    0.44633
116640.0000    0.44680
116680.0000    0.57043
116720.0000    0.58784
116760.0000    0.34936
116800.0000    0.54638
116840.0000    0.38653
116880.0000    0.31071
116920.0000    0.60574
116960.0000    0.38849
117000.0000    0.41326
117040.0000   -0.05976
117080.0000   -0.39258
117120.0000   -0.15344
117160.0000   -0.26113
117200.0000   -0.00526
117240.0000   -0.06212
117280.0000   -0.23844
117320.0000   -0.27768
117360.0000   -0.08912
117400.0000   -0.39434
117440.0000   -0.24114
117480.0000   -0.25666
117520.0000   -0.54835
117560.0000   -0.68485
117600.0000   -0.49527
117640.0000   -0.08310
117680.0000   -0.32274
117720.0000    0.10301
117760.0000   -0.16954
117800.0000   -0.13482
117840.0000   -0.48590
117880.0000   -0.35328
117920.0000   -0.18885
117960.0000   -0.70112
118000.0000   -0.73442
118040.0000   -0.12623
118080.0000    0.35432
118120.0000    0.28570
118160.0000    0.42233
118200.0000    0.35805
118240.0000    0.28551
118280.0000    0.41401
118320.0000    0.54385
118360.0000    0.18418
118400.0000    0.44919
118440.0000    0.28822
118480.0000    0.24902
118520.0000    0.47347
118560.0000    0.44029
118600.0000    0.36652
118640.0000    0.37280
118680.0000    0.55531
118720.0000    0.49323
118760.0000    0.19372
118800.0000    0.20392
118840.0000    0.30400
118880.0000    0.41892
118920.0000    0.56811
118960.0000    0.56149
119000.0000    0.62001
119040.0000    0.73919
119080.0000    0.78933
119120.0000    0.44409
119160.0000    0.47988
119200.0000    0.59526
119240.0000    0.54091
119280.0000    0.07904
119320.0000    0.29255
119360.0000    0.32879
119400.0000    0.22165
119440.0000    0.28885
119480.0000    0.56238
119520.0000    0.38625
119560.0000    0.37684
119600.0000    0.54121
119640.0000    0.40623
119680.0000    0.59942
119720.0000    0.43897
119760.0000    0.53120
119800.0000    0.38103
119840.0000    0.21566
119880.0000    0.37045
119920.0000    0.21746
119960.0000    0.44249
120000.0000    0.34463
120040.0000    0.38784
120080.0000    0.34995
120120.0000    0.39053
120160.0000    0.45171
120200.0000    0.45187
120240.0000    0.40179
120280.0000    0.50363
120320.0000    0.46018
120360.0000    0.27250
120400.0000    0.49036
120440.0000    0.66758
120480.0000    0.53430
120520.0000    0.26044
120560.0000    0.36348
120600.0000    0.34629
120640.0000    0.34558
120680.0000    0.18486
120720.0000    0.14649
120760.0000    0.28142
120800.0000    0.22311
120840.0000    0.33706
120880.0000    0.18537
120920.0000    0.38200
120960.0000    0.42566
121000.0000   -0.05980
121040.0000    0.22435
121080.0000    0.22797
121120.0000    0.51632
121160.0000    0.45656
121200.0000    0.44539
121240.0000    0.35321
121280.0000    0.28155
121320.0000   -0.09922
121360.0000    0.48032
121400.0000    0.10816
121440.0000    0.06223
121480.0000    0.36299
121520.0000    0.50536
121560.0000    0.38923
121600.0000    0.35342
121640.0000    0.34774
121680.0000    0.29255
121720.0000    0.35102
121760.0000    0.35074
121800.0000    0.45476
121840.0000    0.35455
121880.0000    0.25513
121920.0000    0.25838
121960.0000    0.21248
122000.0000    0.03753
122040.0000    0.20119
122080.0000    0.32347
122120.0000    0.33039
122160.0000   -0.04233
122200.0000    0.07143
122240.0000    0.33725
122280.0000    0.30419
122320.0000    0.53238
122360.0000    0.30258
122400.0000    0.09571
122440.0000    0.30368
122480.0000    0.27693
122520.0000    0.37782
122560.0000    0.26742
122600.0000    0.32985
122640.0000    0.31516
122680.0000    0.40289
122720.0000    0.33812
122760.0000    0.32839
122800.0000    0.49228
122840.0000    0.36347
122880.0000    0.26229
122920.0000    0.16230
122960.0000    0.21332
123000.0000    0.05102
123040.0000    0.45660
123080.0000    0.11035
123120.0000    0.46164
123160.0000    0.46157
123200.0000    0.47907
123240.0000    0.38476
123280.0000    0.47649
123320.0000    0.28067
123360.0000    0.42630
123400.0000    0.41029
123440.0000    0.40896
123480.0000    0.32387
123520.0000    0.56583
123560.0000    0.35783
123600.0000    0.62074
123640.0000    0.36253
123680.0000    0.35743
123720.0000    0.34855
123760.0000    0.25434
123800.0000    0.55350
123840.0000    0.25313
123880.0000    0.39563
123920.0000    0.32819
123960.0000    0.59042
124000.0000    0.46558
124040.0000    0.33318
124080.0000    0.41072
124120.0000    0.44166
124160.0000    0.51339
124200.0000    0.75874
124240.0000    0.65234
124280.0000    0.64362
124320.0000    0.65155
124360.0000    0.63408
124400.0000    0.62875
124440.0000    0.40533
124480.0000    0.65693
124520.0000    0.48383
124560.0000    0.48428
124600.0000    0.61897
124640.0000    0.37785
124680.0000    0.69624
124720.0000    0.41512
124760.0000    0.42373
124800.0000    0.32917
124840.0000    0.33248
124880.0000    0.37133
124920.0000   -0.13433
124960.0000    0.23005
125000.0000    0.50259
125040.0000    0.28694
125080.0000    0.24251
125120.0000    0.24600
125160.0000    0.16224
125200.0000   -0.05241
125240.0000   -0.03767
125280.0000   -0.30764
125320.0000   -0.05296
125360.0000   -0.17723
125400.0000    0.03960
125440.0000   -0.17036
125480.0000   -0.39977
125520.0000   -0.28969
125560.0000   -0.12971
125600.0000   -0.27854
125640.0000   -0.28488
125680.0000   -0.44729
125720.0000   -0.43799
125760.0000    0.00048
125800.0000   -0.36393
125840.0000   -0.34586
125880.0000   -0.22238
125920.0000   -0.47232
125960.0000   -0.58363
126000.0000   -0.30340
126040.0000   -0.57251
126080.0000   -0.56513
126120.0000   -0.22847
126160.0000   -0.22864
126200.0000   -0.50851
126240.0000   -0.48657
126280.0000   -0.19859
126320.0000   -0.43949
126360.0000   -0.27998
126400.0000    0.08256
126440.0000   -0.47705
126480.0000   -0.08084
126520.0000   -0.12149
126560.0000   -0.11743
126600.0000    0.06138
126640.0000   -0.17357
126680.0000   -0.21118
126720.0000   -0.54065
126760.0000   -0.64153
126800.0000   -0.65563
126840.0000   -0.32476
126880.0000   -0.34780
126920.0000   -0.50574
126960.0000   -0.52669
127000.0000   -0.55724
127040.0000   -0.56135
127080.0000   -0.43828
127120.0000   -0.61257
127160.0000   -0.39310
127200.0000   -0.36929
127240.0000   -0.39667
127280.0000   -0.27012
127320.0000   -0.18380
127360.0000   -0.80763
127400.0000   -0.35942
127440.0000   -0.14434
127480.0000   -0.02299
127520.0000   -0.15959
127560.0000   -0.76620
127600.0000   -0.38926
127640.0000   -0.39988
127680.0000   -0.41406
127720.0000   -0.24172
127760.0000   -0.44211
127800.0000   -0.18076
127840.0000   -0.35201
127880.0000   -0.34454
127920.0000   -0.59644
127960.0000   -0.12752
128000.0000   -0.08725
128040.0000   -0.46802
128080.0000   -0.32359
128120.0000   -0.57216
128160.0000   -0.40576
128200.0000   -0.25670
128240.0000   -0.39784
128280.0000   -0.14628
128320.0000   -0.03568
128360.0000   -0.03748
128400.0000   -0.51932
128440.0000   -0.40606
128480.0000   -0.08179
128520.0000   -0.09427
128560.0000   -0.12411
128600.0000   -0.04688
128640.0000    0.01127
128680.0000   -0.76638
128720.0000   -0.71841
128760.0000   -0.59433
128800.0000   -0.56786
128840.0000   -0.58889
128880.0000   -0.43070
128920.0000   -0.45294
128960.0000   -0.78738
129000.0000   -0.50395
129040.0000   -0.17111
129080.0000   -0.16258
129120.0000   -0.65105
129160.0000   -0.94134
129200.0000   -0.28624
129240.0000   -0.21949
129280.0000   -0.04341
129320.0000   -0.18456
129360.0000   -0.22443
129400.0000   -0.32143
129440.0000   -0.48657
129480.0000   -0.48698
129520.0000   -0.60300
129560.0000   -1.08012
129600.0000   -0.54712
129640.0000   -0.91132
129680.0000   -0.68437
129720.0000   -0.77700
129760.0000   -0.37592
129800.0000   -0.56180
129840.0000   -0.38003
129880.0000   -0.45918
129920.0000   -0.46922
129960.0000   -0.20981
130000.0000   -0.04198
130040.0000   -0.21189
130080.0000   -0.15960
130120.0000   -0.04135
130160.0000   -0.25732
130200.0000   -0.62417
130240.0000   -0.31119
130280.0000   -0.46384
130320.0000   -0.43257
130360.0000   -0.62395
130400.0000   -0.41052
130440.0000   -0.17561
130480.0000   -0.35784
130520.0000   -0.38322
130560.0000   -0.62127
130600.0000   -0.40715
130640.0000   -0.25417
130680.0000   -0.37712
130720.0000   -0.34236
130760.0000   -0.56803
130800.0000   -0.34303
130840.0000   -0.29286
130880.0000   -0.37257
130920.0000   -0.35987
130960.0000   -0.46429
131000.0000   -0.25331
131040.0000   -0.72895
131080.0000   -0.26588
131120.0000   -0.55895
131160.0000   -0.69247
131200.0000   -0.55214
131240.0000   -0.61063
131280.0000   -0.26755
131320.0000   -0.44928
131360.0000   -0.56553
131400.0000   -0.23912
131440.0000   -0.20044
131480.0000   -0.26104
131520.0000   -0.37689
131560.0000   -0.38400
131600.0000   -0.19535
131640.0000   -0.52615
131680.0000   -0.47735
131720.0000   -0.35492
131760.0000   -0.61808
131800.0000   -0.53221
131840.0000   -0.34225
131880.0000   -0.47451
131920.0000   -0.50671
131960.0000   -0.40523
132000.0000   -0.30886
132040.0000   -0.39919
132080.0000   -0.29543
132120.0000   -0.36698
132160.0000   -0.08954
132200.0000   -0.57995
132240.0000   -0.37261
132280.0000   -0.39080
132320.0000   -0.53356
132360.0000   -0.26272
132400.0000   -0.62839
132440.0000   -0.43423
132480.0000   -0.59811
132520.0000   -0.58397
132560.0000   -0.41978
132600.0000   -0.45138
132640.0000   -0.30911
132680.0000   -0.75549
132720.0000   -0.44461
132760.0000   -0.35215
132800.0000   -0.71521
132840.0000   -0.37757
132880.0000   -0.39971
132920.0000   -0.15124
132960.0000   -0.36349
133000.0000   -0.41553
133040.0000   -0.41015
133080.0000   -0.64821
133120.0000   -0.61577
133160.0000   -0.21823
133200.0000   -0.33364
133240.0000   -0.36680
133280.0000   -0.29091
133320.0000   -0.15184
133360.0000   -0.31875
133400.0000   -0.38080
133440.0000   -0.26715
133480.0000   -0.78202
133520.0000   -0.48309
133560.0000   -0.71048
133600.0000   -0.57779
133640.0000   -0.83147
133680.0000   -0.89782
133720.0000   -0.63989
133760.0000   -0.58079
133800.0000   -0.53573
133840.0000   -0.51657
133880.0000   -0.48443
133920.0000   -0.56227
133960.0000   -0.42589
134000.0000   -0.27308
134040.0000   -0.42699
134080.0000   -0.69559
134120.0000   -0.33406
134160.0000   -0.55633
134200.0000   -0.69261
134240.0000   -0.38685
134280.0000   -0.52644
134320.0000   -0.28663
134360.0000   -0.38004
134400.0000   -0.56794
134440.0000   -0.70548
134480.0000   -0.76375
134520.0000   -0.85006
134560.0000   -1.07163
134600.0000   -0.72883
134640.0000   -0.17006
134680.0000    0.03669
134720.0000   -0.75363
134760.0000   -0.90970
134800.0000   -0.87266
134840.0000   -0.75367
134880.0000   -0.97878
134920.0000   -0.84338
134960.0000   -0.72361
135000.0000   -0.16633
135040.0000   -0.72474
135080.0000   -0.20096
135120.0000   -0.25783
135160.0000   -0.04276
135200.0000   -0.15921
135240.0000   -0.42723
135280.0000   -0.10151
135320.0000   -0.04218
135360.0000   -0.07857
135400.0000   -0.39348
135440.0000   -0.19550
135480.0000   -0.23684
135520.0000   -0.51848
135560.0000   -0.36645
135600.0000   -0.63560
135640.0000   -1.00450
135680.0000   -0.65871
135720.0000   -0.47082
135760.0000    0.04432
135800.0000   -0.62131
135840.0000   -0.51145
135880.0000   -0.53308
135920.0000   -0.54638
135960.0000   -0.72907
136000.0000   -0.49085
136040.0000   -0.54191
136080.0000   -0.35249
136120.0000   -0.26730
136160.0000   -0.46669
136200.0000   -0.08367
136240.0000   -0.21976
136280.0000   -0.08615
136320.0000   -0.53580
136360.0000   -0.00655
136400.0000   -0.27259
136440.0000   -0.02002
136480.0000   -0.03522
136520.0000   -0.46984
136560.0000   -0.57785
136600.0000   -0.83415
136640.0000   -0.46820
136680.0000   -0.74831
136720.0000   -0.15098
136760.0000   -0.23119
136800.0000   -0.24342
136840.0000   -0.46457
136880.0000   -0.40361
136920.0000   -0.13369
136960.0000   -0.11207
137000.0000   -0.08059
137040.0000   -0.51213
137080.0000   -0.30654
137120.0000   -0.48952
137160.0000   -0.56551
137200.0000   -0.62203
137240.0000   -0.44664
137280.0000   -0.55678
137320.0000   -0.71185
137360.0000   -0.44022
137400.0000   -0.87690
137440.0000   -0.76495
137480.0000   -0.62027
137520.0000   -0.50282
137560.0000   -0.54508
137600.0000   -0.52929
137640.0000    0.04358
137680.0000   -0.18352
137720.0000   -0.61157
137760.0000   -0.70945
137800.0000   -0.63862
137840.0000   -0.64481
137880.0000   -0.71503
137920.0000   -0.66489
137960.0000   -0.81359
138000.0000   -0.66725
138040.0000   -0.68944
138080.0000   -0.79483
138120.0000   -0.70394
138160.0000   -0.62417
138200.0000   -0.63184
138240.0000   -0.44832
138280.0000   -0.63814
138320.0000   -0.49950
138360.0000   -0.50987
138400.0000   -0.64836
138440.0000   -0.44936
138480.0000   -0.63066
138520.0000   -0.48483
138560.0000   -0.70426
138600.0000   -0.34415
138640.0000   -0.23383
138680.0000   -0.55189
138720.0000   -0.42173
138760.0000   -0.46193
138800.0000   -0.56614
138840.0000   -0.56410
138880.0000   -0.69155
138920.0000   -0.53506
138960.0000   -0.70530
139000.0000   -0.72044
139040.0000   -0.63973
139080.0000   -0.53231
139120.0000   -0.76971
139160.0000   -0.62971
139200.0000   -0.51765
139240.0000   -0.43102
139280.0000   -0.43970
139320.0000   -0.59868
139360.0000   -0.64968
139400.0000   -0.61534
139440.0000   -0.87712
139480.0000   -0.43423
139520.0000   -0.62844
139560.0000   -0.79784
139600.0000   -0.99939
139640.0000   -0.78557
139680.0000   -0.79161
139720.0000   -0.76960
139760.0000   -0.83543
139800.0000   -0.62881
139840.0000   -0.88121
139880.0000   -0.73379
139920.0000   -0.72163
139960.0000   -0.41768
140000.0000   -0.63974
140040.0000   -0.50124
140080.0000   -0.54119
140120.0000   -0.49153
140160.0000   -0.60445
140200.0000   -0.37427
140240.0000   -0.47140
140280.0000   -0.46735
140320.0000   -0.83916
140360.0000   -0.69786
140400.0000   -0.81911
140440.0000   -0.67654
140480.0000   -0.68113
140520.0000   -0.76384
140560.0000   -0.46836
140600.0000   -0.63031
140640.0000   -0.81747
140680.0000   -0.71824
140720.0000   -0.76991
140760.0000   -0.57363
140800.0000   -0.88413
140840.0000   -0.87877
140880.0000   -0.77717
140920.0000   -0.79380
140960.0000   -0.72190
141000.0000   -0.66229
141040.0000   -0.71201
141080.0000   -0.70350
141120.0000   -0.71979
141160.0000   -0.84697
141200.0000   -0.94849
141240.0000   -0.82807
141280.0000   -0.63552
141320.0000   -0.65604
141360.0000   -0.86291
141400.0000   -0.87018
141440.0000   -0.63869
141480.0000   -0.78874
141520.0000   -0.68871
141560.0000   -0.70762
141600.0000   -0.93381
141640.0000   -0.71279
141680.0000   -0.76689
141720.0000   -0.85957
141760.0000   -0.87265
141800.0000   -0.90044
141840.0000   -0.82241
141880.0000   -0.70079
141920.0000   -0.78637
141960.0000   -0.64050
142000.0000   -0.83810
142040.0000   -0.74796
142080.0000   -0.92028
142120.0000   -0.98515
142160.0000   -0.81820
142200.0000   -0.90808
142240.0000   -0.99635
142280.0000   -0.47910
142320.0000   -0.75408
142360.0000   -1.01190
142400.0000   -0.76414
142440.0000   -0.49767
142480.0000   -0.75521
142520.0000   -0.67153
142560.0000   -0.58629
142600.0000   -0.32530
142640.0000   -0.57196
142680.0000   -0.52141
142720.0000   -0.43222
142760.0000   -0.43360
142800.0000   -0.62165
142840.0000   -0.39635
142880.0000   -0.40332
142920.0000   -0.59922
142960.0000   -0.31359
143000.0000   -0.58599
143040.0000   -0.96732
143080.0000   -0.46521
143120.0000   -0.39132
143160.0000   -0.64815
143200.0000   -0.92958
143240.0000   -0.55897
143280.0000   -0.63725
143320.0000   -0.61466
143360.0000   -0.48555
143400.0000   -0.59693
143440.0000   -1.04015
143480.0000   -0.75442
143520.0000   -1.01323
143560.0000   -0.97918
143600.0000   -0.80072
143640.0000   -0.86036
143680.0000   -0.51046
143720.0000   -0.66225
143760.0000   -0.17542
143800.0000   -0.72572
143840.0000   -0.81285
143880.0000   -1.04466
143920.0000   -0.61897
143960.0000   -0.78146
144000.0000   -0.61787
144040.0000   -0.73784
144080.0000   -0.67574
144120.0000   -0.64908
144160.0000   -0.87286
144200.0000   -0.80777
144240.0000   -0.77708
144280.0000   -0.66993
144320.0000   -0.52164
144360.0000   -0.75827
144400.0000   -0.70298
144440.0000   -0.87415
144480.0000   -0.75007
144520.0000   -0.71080
144560.0000   -0.63666
144600.0000   -0.58637
144640.0000   -0.58398
144680.0000   -0.66251
144720.0000   -0.70778
144760.0000   -0.82633
144800.0000   -0.85345
144840.0000   -0.67888
144880.0000   -0.69441
144920.0000   -0.58654
144960.0000   -0.56710
145000.0000   -0.50937
145040.0000   -0.27161
145080.0000   -0.27186
145120.0000   -0.62249
145160.0000   -0.30299
145200.0000   -0.05496
145240.0000   -0.10829
145280.0000    0.11331
145320.0000   -0.32409
145360.0000   -0.23094
145400.0000   -0.53216
145440.0000   -0.38327
145480.0000   -0.62622
145520.0000   -0.13690
145560.0000   -0.09855
145600.0000   -0.11827
145640.0000   -0.34404
145680.0000   -0.41212
145720.0000   -0.69269
145760.0000   -0.03057
145800.0000   -0.13624
145840.0000   -0.24756
145880.0000   -0.17317
145920.0000   -0.00919
145960.0000   -0.10789
146000.0000   -0.38878
146040.0000   -0.41214
146080.0000   -0.43976
146120.0000   -0.84694
146160.0000   -0.89356
146200.0000   -0.14552
146240.0000   -0.14716
146280.0000   -0.48438
146320.0000   -0.13278
146360.0000   -0.10088
146400.0000   -0.44792
146440.0000   -0.04058
146480.0000    0.01205
146520.0000   -0.01290
146560.0000    0.04168
146600.0000   -0.21177
146640.0000   -0.42701
146680.0000   -0.11944
146720.0000   -0.13008
146760.0000   -0.21197
146800.0000   -0.17549
146840.0000   -0.10900
146880.0000   -0.47142
146920.0000   -0.42533
146960.0000   -0.32851
147000.0000    0.09734
147040.0000    0.03945
147080.0000    0.09579
147120.0000   -0.12159
147160.0000    0.04065
147200.0000    0.10943
147240.0000   -0.04993
147280.0000    0.09039
147320.0000    0.10262
147360.0000   -0.00312
147400.0000    0.04909
147440.0000   -0.05078
147480.0000   -0.06517
147520.0000    0.13573
147560.0000   -0.01554
147600.0000   -0.20598
147640.0000   -0.23420
147680.0000    0.11718
147720.0000    0.05642
147760.0000   -0.11809
147800.0000    0.01660
147840.0000   -0.02325
147880.0000   -0.30362
147920.0000   -0.10167
147960.0000   -0.03391
148000.0000    0.06536
148040.0000    0.09098
148080.0000    0.17855
148120.0000   -0.00311
148160.0000   -0.10663
148200.0000    0.12245
148240.0000    0.24568
148280.0000   -0.16788
148320.0000    0.02666
148360.0000    0.07673
148400.0000   -0.06515
148440.0000   -0.02753
148480.0000   -0.18858
148520.0000    0.17760
148560.0000   -0.23260
148600.0000   -0.09267
148640.0000    0.04832
148680.0000   -0.03669
148720.0000   -0.12819
148760.0000   -0.53509
148800.0000   -0.23092
148840.0000   -0.08995
148880.0000    0.13875
148920.0000   -0.07467
148960.0000   -0.28174
149000.0000   -0.26941
149040.0000    0.20632
149080.0000    0.01918
149120.0000    0.07078
149160.0000    0.09022
149200.0000    0.19613
149240.0000   -0.21613
149280.0000   -0.24885
149320.0000   -0.20279
149360.0000    0.40390
149400.0000   -0.07639
149440.0000   -0.06578
149480.0000   -0.29665
149520.0000   -0.08261
149560.0000    0.02783
149600.0000   -0.16543
149640.0000   -0.11825
149680.0000   -0.25650
149720.0000    0.15121
149760.0000   -0.05552
149800.0000   -0.15190
149840.0000   -0.17786
149880.0000   -0.07387
149920.0000   -0.22498
149960.0000   -0.07709
150000.0000    0.09209
150040.0000   -0.02282
150080.0000   -0.16929
150120.0000   -0.16573
150160.0000   -0.23406
150200.0000   -0.20450
150240.0000   -0.07463
150280.0000   -0.08313
150320.0000   -0.05997
150360.0000   -0.07737
150400.0000    0.09355
150440.0000    0.02271
150480.0000    0.05518
150520.0000   -0.07488
150560.0000   -0.12742
150600.0000    0.07468
150640.0000   -0.25062
150680.0000    0.09032
150720.0000    0.22978
150760.0000   -0.04141
150800.0000   -0.01810
150840.0000   -0.33626
150880.0000   -0.36525
150920.0000   -0.54811
150960.0000    0.07262
151000.0000   -0.03165
151040.0000   -0.00292
151080.0000    0.01305
151120.0000   -0.24364
151160.0000   -0.24210
151200.0000   -0.07255
151240.0000    0.08250
151280.0000    0.18694
151320.0000   -0.10019
151360.0000    0.20524
151400.0000    0.06191
151440.0000    0.01330
151480.0000   -0.29150
151520.0000    0.02871
151560.0000   -0.07939
151600.0000   -0.06862
151640.0000    0.10258
151680.0000   -0.13158
151720.0000    0.04916
151760.0000    0.15559
151800.0000    0.00852
151840.0000    0.00096
151880.0000    0.03458
151920.0000    0.28846
151960.0000    0.80087
152000.0000    0.46466
152040.0000    0.59535
152080.0000    0.64249
152120.0000    0.63539
152160.0000    0.52843
152200.0000    0.40005
152240.0000    0.33132
152280.0000    0.37106
152320.0000    0.26402
152360.0000    0.39537
152400.0000    0.45275
152440.0000    0.47472
152480.0000    0.59108
152520.0000    0.49457
152560.0000    0.66678
152600.0000    0.64721
152640.0000    0.69115
152680.0000    0.92319
152720.0000    0.64476
152760.0000    0.60174
152800.0000    0.30250
152840.0000    0.33671
152880.0000    0.41346
152920.0000    0.15098
152960.0000    0.45257
153000.0000    0.40603
153040.0000    0.30833
153080.0000    0.59928
153120.0000    0.41316
153160.0000    0.25506
153200.0000    0.47119
153240.0000    0.25969
153280.0000    0.30004
153320.0000    0.40047
153360.0000    0.09556
153400.0000    0.52998
153440.0000    0.35420
153480.0000    0.45103
153520.0000    0.30170
153560.0000    0.45192
153600.0000    0.05619
153640.0000    0.51916
153680.0000    0.32528
153720.0000    0.34878
153760.0000    0.39844
153800.0000    0.27608
153840.0000    0.36307
153880.0000    0.40342
153920.0000    0.26676
153960.0000    0.48059
154000.0000    0.55690
154040.0000    0.48641
154080.0000    0.30951
154120.0000    0.37332
154160.0000    0.14673
154200.0000    0.31378
154240.0000    0.34362
154280.0000    0.14172
154320.0000    0.41402
154360.0000    0.39138
154400.0000    0.42254
154440.0000    0.25828
154480.0000    0.23765
154520.0000    0.40151
154560.0000    0.33944
154600.0000    0.40266
154640.0000    0.29384
154680.0000    0.02469
154720.0000    0.27606
154760.0000    0.36316
154800.0000    0.13890
154840.0000   -0.08951
154880.0000    0.14627
154920.0000    0.28653
154960.0000    0.24164
155000.0000    0.17496
155040.0000    0.54237
155080.0000   -0.06649
155120.0000    0.46591
155160.0000    0.65764
155200.0000    0.26362
155240.0000    0.19685
155280.0000    0.42228
155320.0000    0.43813
155360.0000    0.32442
155400.0000    0.38570
155440.0000    0.44989
155480.0000    0.50296
155520.0000    0.36538
155560.0000    0.41709
155600.0000    0.42768
155640.0000    0.49816
155680.0000    0.43754
155720.0000    0.27742
155760.0000    0.34791
155800.0000    0.21902
155840.0000    0.31804
155880.0000    0.35061
155920.0000    0.18405
155960.0000    0.37070
156000.0000    0.29025
156040.0000    0.39406
156080.0000    0.31767
156120.0000    0.36204
156160.0000    0.41570
156200.0000    0.46504
156240.0000    0.35513
156280.0000    0.46746
156320.0000    0.18334
156360.0000    0.59837
156400.0000    0.25992
156440.0000    0.33324
156480.0000    0.43502
156520.0000    0.28890
156560.0000    0.46805
156600.0000    0.35416
156640.0000    0.28779
156680.0000    0.51245
156720.0000    0.35933
156760.0000    0.60756
156800.0000    0.38214
156840.0000    0.50519
156880.0000    0.57490
156920.0000    0.58612
156960.0000    0.43260
157000.0000    0.30780
157040.0000    0.52613
157080.0000    0.46699
157120.0000    0.37906
157160.0000    0.46629
157200.0000    0.32793
157240.0000    0.41826
157280.0000    0.49352
157320.0000    0.65813
157360.0000    0.47410
157400.0000    0.26844
157440.0000    0.42161
157480.0000    0.57751
157520.0000    0.49859
157560.0000    0.41674
157600.0000    0.43282
157640.0000    0.40522
157680.0000    0.31630
157720.0000    0.36106
157760.0000    0.51730
157800.0000    0.39960
157840.0000    0.60332
157880.0000    0.46547
157920.0000    0.54749
157960.0000    0.51722
158000.0000    0.41099
158040.0000    0.73588
158080.0000    0.44524
158120.0000    0.31528
158160.0000    0.22562
158200.0000    0.82588
158240.0000    0.33146
158280.0000    0.33827
158320.0000    0.41121
158360.0000    0.26929
158400.0000    0.60094
158440.0000    0.37101
158480.0000    0.54532
158520.0000    0.38365
158560.0000    0.62568
158600.0000    0.42875
158640.0000    0.29589
158680.0000    0.47273
158720.0000    0.48813
158760.0000    0.43348
158800.0000    0.26355
158840.0000    0.46435
158880.0000    0.52754
158920.0000    0.67974
158960.0000    0.57791
159000.0000    0.30885
159040.0000    0.15211
159080.0000   -0.00337
159120.0000   -0.01754
159160.0000    0.15075
159200.0000    0.03171
159240.0000    0.38490
159280.0000    0.30734
159320.0000    0.30516
159360.0000    0.63123
159400.0000    0.53417
159440.0000    0.42038
159480.0000    0.38158
159520.0000    0.73259
159560.0000    0.46952
159600.0000    0.28033
159640.0000    0.38072
159680.0000    0.38754
159720.0000    0.39780
159760.0000    0.44152
159800.0000    0.49236
159840.0000    0.43882
159880.0000    0.35931
159920.0000    0.38572
159960.0000    0.45726
160000.0000    0.70495
160040.0000    0.16476
160080.0000    0.36841
160120.0000    0.47786
160160.0000    0.54641
160200.0000    0.11179
160240.0000    0.27119
160280.0000    0.46697
160320.0000    0.39032
160360.0000    0.35805
160400.0000    0.33642
160440.0000    0.23744
160480.0000    0.36757
160520.0000    0.40504
160560.0000    0.24275
160600.0000    0.41043
160640.0000    0.22363
160680.0000    0.39820
160720.0000    0.58757
160760.0000    0.15066
160800.0000    0.32370
160840.0000    0.55109
160880.0000    0.23531
160920.0000    0.31358
160960.0000    0.21117
161000.0000    0.32876
161040.0000    0.26555
161080.0000    0.20817
161120.0000    0.34950
161160.0000    0.11208
161200.0000    0.45484
161240.0000    0.31620
161280.0000    0.08152
161320.0000    0.25220
161360.0000    0.16840
161400.0000    0.20228
161440.0000    0.13496
161480.0000    0.26263
161520.0000    0.13809
161560.0000    0.26425
161600.0000    0.44045
161640.0000    0.25417
161680.0000    0.39258
161720.0000    0.30792
161760.0000    0.02033
161800.0000    0.17932
161840.0000    0.26069
161880.0000    0.25937
161920.0000    0.56948
161960.0000    0.18671
162000.0000    0.48659
162040.0000    0.35363
162080.0000    0.01650
162120.0000    0.62899
162160.0000    0.18597
162200.0000    0.19161
162240.0000    0.40019
162280.0000    0.43757
162320.0000    0.28014
162360.0000    0.21430
162400.0000    0.32376
162440.0000    0.59925
162480.0000    0.40728
162520.0000    0.08334
162560.0000    0.36431
162600.0000    0.30030
162640.0000    0.20278
162680.0000    0.41202
162720.0000    0.22809
162760.0000    0.32723
162800.0000    0.45132
162840.0000    0.41608
162880.0000    0.53248
162920.0000    0.62902
162960.0000    0.49921
163000.0000    0.52668
163040.0000    0.31846
163080.0000    0.56658
163120.0000    0.66433
163160.0000    0.40479
163200.0000    0.24059
163240.0000    0.17530
163280.0000    0.51391
163320.0000    0.46083
163360.0000    0.26323
163400.0000    0.41901
163440.0000    0.32774
163480.0000    0.52722
163520.0000    0.56639
163560.0000    0.55704
163600.0000    0.31101
163640.0000    0.42090
163680.0000    0.63021
163720.0000    0.32475
163760.0000    0.44748
163800.0000    0.36007
163840.0000    0.42005
163880.0000    0.51246
163920.0000    0.30113
163960.0000    0.36258
164000.0000    0.38183
164040.0000    0.28099
164080.0000    0.31417
164120.0000    0.34417
164160.0000    0.48701
164200.0000    0.31384
164240.0000    0.27806
164280.0000    0.35336
164320.0000    0.30243
164360.0000    0.47015
164400.0000    0.60087
164440.0000    0.51498
164480.0000    0.37599
164520.0000    0.43362
164560.0000    0.40230
164600.0000    0.25928
164640.0000    0.30695
164680.0000    0.40555
164720.0000    0.39567
164760.0000    0.50683
164800.0000    0.43483
164840.0000    0.44513
164880.0000    0.61726
164920.0000    0.42247
164960.0000    0.50943
165000.0000    0.28707
165040.0000    0.28566
165080.0000    0.28796
165120.0000    0.35266
165160.0000    0.49892
165200.0000    0.33834
165240.0000    0.57601
165280.0000    0.41710
165320.0000    0.49100
165360.0000    0.56612
165400.0000    0.22306
165440.0000    0.38884
165480.0000    0.37229
165520.0000    0.34195
165560.0000    0.37271
165600.0000    0.47854
165640.0000    0.42925
165680.0000    0.33917
165720.0000    0.25925
165760.0000    0.40121
165800.0000    0.25870
165840.0000    0.26605
165880.0000    0.30847
165920.0000    0.40136
165960.0000    0.49392
166000.0000    0.31346
166040.0000    0.31404
166080.0000    0.36556
166120.0000    0.21424
166160.0000    0.18841
166200.0000    0.38566
166240.0000    0.32078
166280.0000    0.67970
166320.0000    0.31929
166360.0000    0.13619
166400.0000    0.32119
166440.0000    0.46584
166480.0000    0.34318
166520.0000    0.27116
166560.0000    0.36908
166600.0000    0.31430
166640.0000    0.30173
166680.0000    0.40214
166720.0000    0.49221
166760.0000    0.40990
166800.0000    0.25039
166840.0000    0.15029
166880.0000    0.30406
166920.0000    0.53169
166960.0000    0.33722
167000.0000    0.23668
167040.0000    0.24089
167080.0000    0.33773
167120.0000    0.26292
167160.0000    0.30187
167200.0000    0.48487
167240.0000    0.26322
167280.0000    0.42733
167320.0000    0.19970
167360.0000    0.48503
167400.0000    0.08314
167440.0000    0.22944
167480.0000    0.53907
167520.0000    0.35043
167560.0000    0.20427
167600.0000    0.22080
167640.0000    0.26832
167680.0000    0.22213
167720.0000    0.21608
167760.0000    0.19563
167800.0000    0.33951
167840.0000    0.26948
167880.0000    0.57665
167920.0000    0.36055
167960.0000    0.52549
168000.0000    0.47095
168040.0000    0.37604
168080.0000    0.33857
168120.0000    0.37110
168160.0000    0.37115
168200.0000    0.41584
168240.0000    0.30435
168280.0000    0.47949
168320.0000    0.44369
168360.0000    0.45156
168400.0000    0.48523
168440.0000    0.46047
168480.0000    0.44891
168520.0000    0.30382
168560.0000    0.38174
168600.0000    0.36348
168640.0000    0.44478
168680.0000    0.44114
168720.0000    0.41684
168760.0000    0.25686
168800.0000    0.50628
168840.0000    0.41179
168880.0000    0.53990
168920.0000    0.46078
168960.0000    0.47055
169000.0000    0.14133
169040.0000    0.29536
169080.0000    0.36877
169120.0000    0.17529
169160.0000    0.43397
169200.0000    0.27838
169240.0000    0.30627
169280.0000    0.25429
169320.0000    0.41875
169360.0000    0.50987
169400.0000    0.49368
169440.0000    0.40168
169480.0000    0.33325
169520.0000    0.53238
169560.0000    0.52344
169600.0000    0.39670
169640.0000    0.52633
169680.0000    0.30410
169720.0000    0.17601
169760.0000    0.37669
169800.0000    0.22812
169840.0000    0.30667
169880.0000    0.25139
169920.0000    0.46017
169960.0000    0.63809
170000.0000    0.36611
170040.0000    0.57683
170080.0000    0.49629
170120.0000    0.13763
170160.0000    0.57981
170200.0000    0.32002
170240.0000    0.40331
170280.0000    0.49051
170320.0000    0.53926
170360.0000    0.47044
170400.0000    0.60433
170440.0000    0.35205
170480.0000    0.46158
170520.0000    0.35135
170560.0000    0.62698
170600.0000    0.61698
170640.0000    0.24919
170680.0000    0.60125
170720.0000    0.32102
170760.0000    0.21317
170800.0000    0.47036
170840.0000    0.35558
170880.0000    0.29683
170920.0000    0.10447
170960.0000    0.33904
171000.0000    0.41021
171040.0000    0.28756
171080.0000    0.32963
171120.0000    0.57263
171160.0000    0.27329
171200.0000    0.24035
171240.0000    0.28408
171280.0000    0.19827
171320.0000    0.30443
171360.0000    0.48447
171400.0000    0.34040
171440.0000    0.22763
171480.0000    0.30585
171520.0000    0.49495
171560.0000    0.39893
171600.0000    0.37391
171640.0000    0.28445
171680.0000    0.03852
171720.0000    0.32360
171760.0000    0.41395
171800.0000    0.38973
171840.0000    0.39698
171880.0000    0.37581
171920.0000    0.67988
171960.0000    0.57360
172000.0000    0.08324
172040.0000   -0.01224
172080.0000    0.19767
172120.0000    0.30528
172160.0000    0.22938
172200.0000    0.40728
172240.0000    0.21594
172280.0000    0.48068
172320.0000    0.28369
172360.0000    0.32976
172400.0000    0.67664
172440.0000    0.32450
172480.0000    0.28453
172520.0000    0.30119
172560.0000    0.53758
172600.0000    0.59128
172640.0000    0.26014
172680.0000    0.33848
172720.0000    0.64446
172760.0000    0.50344
172800.0000    0.42772
172840.0000    0.57358
172880.0000    0.35198
172920.0000    0.35126
172960.0000    0.64338
173000.0000    0.64603
173040.0000    0.51210
173080.0000    0.34832
173120.0000    0.59153
173160.0000    0.39659
173200.0000    0.32075
173240.0000    0.14579
173280.0000    0.33640
173320.0000    0.42394
173360.0000    0.41738
173400.0000    0.27627
173440.0000    0.31696
173480.0000    0.45753
173520.0000    0.39506
173560.0000    0.36431
173600.0000    0.44940
173640.0000    0.43794
173680.0000    0.48252
173720.0000    0.40017
173760.0000    0.54814
173800.0000    0.28236
173840.0000   -0.01625
173880.0000   -0.12670
173920.0000    0.22586
173960.0000   -0.09434
174000.0000    0.07525
174040.0000   -0.03329
174080.0000   -0.03667
174120.0000    0.15722
174160.0000   -0.00085
174200.0000   -0.00167
174240.0000   -0.11025
174280.0000    0.12691
174320.0000    0.22022
174360.0000   -0.10364
174400.0000    0.00570
174440.0000   -0.00637
174480.0000    0.10694
174520.0000   -0.12950
174560.0000    0.17817
174600.0000   -0.07829
174640.0000    0.11901
174680.0000   -0.10420
174720.0000   -0.04744
174760.0000    0.03706
174800.0000   -0.06625
174840.0000   -0.25768
174880.0000   -0.16290
174920.0000   -0.05306
174960.0000    0.08814
175000.0000    0.05456
175040.0000   -0.35489
175080.0000   -0.04182
175120.0000   -0.07816
175160.0000   -0.09392
175200.0000    0.03961
175240.0000   -0.12860
175280.0000   -0.20560
175320.0000   -0.23342
175360.0000   -0.70547
175400.0000   -0.73617
175440.0000   -0.14542
175480.0000   -0.37632
175520.0000   -0.39114
175560.0000   -0.09187
175600.0000   -0.32407
175640.0000   -0.28636
175680.0000   -0.12800
175720.0000   -0.07200
175760.0000   -0.00498
175800.0000   -0.31446
175840.0000   -0.23495
175880.0000   -0.43309
175920.0000   -0.66453
175960.0000   -0.62293
176000.0000   -0.38247
176040.0000    0.00908
176080.0000   -0.26012
176120.0000   -0.05618
176160.0000    0.06443
176200.0000    0.07119
176240.0000   -0.16949
176280.0000   -0.42750
176320.0000   -0.21181
176360.0000   -0.20827
176400.0000   -0.34738
176440.0000   -0.15363
176480.0000   -0.17198
176520.0000   -0.38502
176560.0000   -0.42310
176600.0000   -0.57551
176640.0000   -0.11410
176680.0000   -0.18105
176720.0000    0.00438
176760.0000   -0.41661
176800.0000   -0.97449
176840.0000   -0.67069
176880.0000   -0.55617
176920.0000   -0.52930
176960.0000   -0.16538
177000.0000    0.08162
177040.0000   -0.41273
177080.0000    0.04010
177120.0000   -0.09242
177160.0000   -0.04939
177200.0000   -0.25211
177240.0000   -0.02499
177280.0000   -0.13408
177320.0000    0.01464
177360.0000    0.01959
177400.0000   -0.02998
177440.0000    0.10638
177480.0000    0.09274
177520.0000    0.71789
177560.0000    0.41054
177600.0000    0.46745
177640.0000    0.36855
177680.0000    0.45159
177720.0000    0.54802
177760.0000    0.37589
177800.0000    0.45466
177840.0000    0.43606
177880.0000    0.53107
177920.0000    0.40689
177960.0000    0.55153
178000.0000    0.45940
178040.0000    0.60190
178080.0000    0.54899
178120.0000    0.51038
178160.0000    0.25559
178200.0000    0.41325
178240.0000    0.36543
178280.0000    0.28168
178320.0000    0.26538
178360.0000    0.38651
178400.0000    0.31570
178440.0000    0.35724
178480.0000    0.45416
178520.0000    0.46911
178560.0000    0.42183
178600.0000    0.46642
178640.0000    0.54915
178680.0000    0.41884
178720.0000    0.53412
178760.0000    0.51543
178800.0000    0.25007
178840.0000    0.44739
178880.0000    0.45761
178920.0000    0.40251
178960.0000    0.38451
179000.0000    0.15520
179040.0000    0.21936
179080.0000    0.41678
179120.0000    0.32944
179160.0000    0.29626
179200.0000    0.34199
179240.0000    0.29741
179280.0000    0.33260
179320.0000    0.34846
179360.0000    0.38548
179400.0000    0.35268
179440.0000    0.37065
179480.0000    0.32024
179520.0000    0.30725
179560.0000    0.39924
179600.0000    0.39544
179640.0000    0.25663
179680.0000    0.25565
179720.0000    0.47954
179760.0000    0.44578
179800.0000    0.31285
179840.0000    0.05314
179880.0000    0.37829
179920.0000    0.47346
179960.0000    0.25725
180000.0000    0.32947
180040.0000    0.41287
180080.0000    0.42488
180120.0000    0.28030
180160.0000    0.40554
180200.0000    0.54109
180240.0000    0.48795
180280.0000    0.43611
180320.0000    0.30993
180360.0000    0.31622
180400.0000    0.25317
180440.0000    0.51708
180480.0000    0.49528
180520.0000    0.38928
180560.0000    0.51641
180600.0000    0.38205
180640.0000    0.48318
180680.0000    0.27805
180720.0000    0.34098
180760.0000    0.55450
180800.0000    0.45167
180840.0000    0.45366
180880.0000    0.53890
180920.0000    0.22972
180960.0000    0.15672
181000.0000    0.24296
181040.0000    0.32560
181080.0000    0.40187
181120.0000    0.35747
181160.0000    0.41625
181200.0000    0.52904
181240.0000    0.40732
181280.0000    0.12306
181320.0000    0.35802
181360.0000    0.37027
181400.0000    0.26480
181440.0000    0.35563
181480.0000    0.36223
181520.0000    0.23624
181560.0000    0.37767
181600.0000    0.50927
181640.0000    0.34692
181680.0000    0.26116
181720.0000    0.26173
181760.0000    0.48867
181800.0000    0.30309
181840.0000    0.18458
181880.0000    0.25621
181920.0000    0.23492
181960.0000    0.41847
182000.0000    0.35491
182040.0000    0.36397
182080.0000    0.39825
182120.0000    0.33588
182160.0000    0.39294
182200.0000    0.41876
182240.0000    0.25226
182280.0000    0.33698
182320.0000    0.50952
182360.0000    0.62595
182400.0000    0.18641
182440.0000    0.55670
182480.0000    0.26742
182520.0000    0.44172
182560.0000    0.31116
182600.0000    0.34003
182640.0000    0.43645
182680.0000    0.44059
182720.0000    0.17192
182760.0000    0.26288
182800.0000    0.45974
182840.0000    0.32116
182880.0000    0.31881
182920.0000    0.34474
182960.0000    0.46438
183000.0000    0.57099
183040.0000    0.53079
183080.0000    0.12088
183120.0000    0.08795
183160.0000    0.34226
183200.0000    0.08652
183240.0000    0.28648
183280.0000    0.08863
183320.0000    0.15856
183360.0000    0.41525
183400.0000    0.34384
183440.0000    0.09496
183480.0000    0.24588
183520.0000    0.12036
183560.0000    0.40634
183600.0000    0.29584
183640.0000    0.09450
183680.0000    0.16286
183720.0000    0.31566
183760.0000    0.20537
183800.0000    0.30584
183840.0000   -0.03611
183880.0000    0.21212
183920.0000    0.31024
183960.0000    0.26084
184000.0000    0.52685
184040.0000    0.41456
184080.0000    0.44842
184120.0000    0.13850
184160.0000    0.24104
184200.0000    0.31754
184240.0000    0.30999
184280.0000    0.43915
184320.0000    0.53929
184360.0000    0.06908
184400.0000   -0.12348
184440.0000   -0.09976
184480.0000    0.06039
184520.0000   -0.05063
184560.0000    0.08895
184600.0000    0.01721
184640.0000    0.08621
184680.0000   -0.11049
184720.0000   -0.26906
184760.0000   -0.08252
184800.0000    0.10513
184840.0000    0.05389
184880.0000   -0.01285
184920.0000   -0.00372
184960.0000    0.11832
185000.0000    0.16764
185040.0000    0.10395
185080.0000    0.06902
185120.0000   -0.01202
185160.0000    0.02969
185200.0000   -0.25365
185240.0000    0.02807
185280.0000   -0.11484
185320.0000   -0.07788
185360.0000   -0.12359
185400.0000   -0.18853
185440.0000   -0.26150
185480.0000   -0.27938
185520.0000   -0.05652
185560.0000   -0.03851
185600.0000   -0.27898
185640.0000   -0.05039
185680.0000    0.04531
185720.0000   -0.10287
185760.0000   -0.20257
185800.0000   -0.01161
185840.0000    0.05693
185880.0000   -0.59853
185920.0000   -0.24932
185960.0000   -0.13401
186000.0000   -0.24627
186040.0000   -0.44555
186080.0000   -0.25370
186120.0000   -0.53670
186160.0000   -0.26926
186200.0000   -0.13522
186240.0000   -0.35906
186280.0000   -0.33450
186320.0000   -0.16430
186360.0000   -0.17425
186400.0000    0.04576
186440.0000    0.01163
186480.0000    0.03192
186520.0000   -0.10573
186560.0000    0.00674
186600.0000   -0.11683
186640.0000   -0.08652
186680.0000    0.07968
186720.0000   -0.01616
186760.0000    0.12974
186800.0000   -0.47189
186840.0000   -0.34998
186880.0000   -0.06227
186920.0000   -0.29286
186960.0000    0.03345
187000.0000   -0.40191
187040.0000    0.01865
187080.0000    0.10729
187120.0000   -0.08695
187160.0000   -0.41898
187200.0000   -0.28435
187240.0000   -0.28386
187280.0000   -0.51295
187320.0000   -0.14717
187360.0000   -0.20999
187400.0000   -0.36694
187440.0000   -0.29524
187480.0000   -0.12529
187520.0000   -0.02407
187560.0000   -0.08521
187600.0000   -0.44521
187640.0000   -0.04177
187680.0000   -0.07120
187720.0000   -0.27731
187760.0000   -0.34645
187800.0000   -0.56249
187840.0000   -0.15923
187880.0000   -0.34551
187920.0000   -0.36398
187960.0000   -0.37008
188000.0000   -0.09597
188040.0000   -0.32459
188080.0000   -0.40308
188120.0000   -0.35499
188160.0000   -0.18429
188200.0000   -0.26512
188240.0000   -0.19417
188280.0000   -0.16110
188320.0000   -0.27408
188360.0000   -0.23236
188400.0000   -0.46916
188440.0000   -0.09040
188480.0000   -0.04222
188520.0000    0.08195
188560.0000    0.00765
188600.0000   -0.15842
188640.0000   -0.26758
188680.0000   -0.40589
188720.0000   -0.21615
188760.0000   -0.33304
188800.0000   -0.17326
188840.0000   -0.19369
188880.0000   -0.10732
188920.0000   -0.31158
188960.0000   -0.29061
189000.0000   -0.34072
189040.0000   -0.33689
189080.0000   -0.26045
189120.0000   -0.16014
189160.0000   -0.15632
189200.0000   -0.23997
189240.0000   -0.08809
189280.0000   -0.25528
189320.0000   -0.33150
189360.0000   -0.24871
189400.0000   -0.12953
189440.0000   -0.45119
189480.0000   -0.11944
189520.0000   -0.09699
189560.0000   -0.24562
189600.0000   -0.24455
189640.0000   -0.17520
189680.0000   -0.29656
189720.0000   -0.27184
189760.0000   -0.56252
189800.0000   -0.06088
189840.0000   -0.29847
189880.0000   -0.02552
189920.0000    0.05358
189960.0000   -0.07984
190000.0000   -0.00945
190040.0000   -0.03220
190080.0000   -0.19848
190120.0000   -0.00172
190160.0000    0.15240
190200.0000    0.13766
190240.0000    0.17188
190280.0000    0.21434
190320.0000    0.22493
190360.0000    0.15079
190400.0000    0.06968
190440.0000    0.20377
190480.0000    0.12919
190520.0000   -0.17296
190560.0000   -0.29621
190600.0000   -0.20099
190640.0000   -0.08085
190680.0000   -0.20600
190720.0000   -0.13225
190760.0000   -0.14061
190800.0000   -0.03535
190840.0000   -0.25655
190880.0000   -0.32714
190920.0000   -0.25264
190960.0000   -0.39560
191000.0000   -0.45611
191040.0000   -0.13797
191080.0000   -0.25091
191120.0000   -0.08056
191160.0000   -0.31177
191200.0000   -0.19422
191240.0000   -0.13356
191280.0000   -0.59922
191320.0000   -0.49861
191360.0000   -0.49690
191400.0000   -0.16032
191440.0000   -0.29239
191480.0000   -0.12544
191520.0000   -0.20016
191560.0000   -0.26859
191600.0000   -0.50231
191640.0000   -0.20241
191680.0000   -0.03076
191720.0000    0.03611
191760.0000   -0.07282
191800.0000   -0.29905
191840.0000   -0.45990
191880.0000   -0.25118
191920.0000   -0.37227
191960.0000   -0.11676
192000.0000   -0.35417
192040.0000   -0.11706
192080.0000   -0.43431
192120.0000   -0.10713
192160.0000   -0.08583
192200.0000   -0.16531
192240.0000   -0.27576
192280.0000   -0.81256
192320.0000   -0.28833
192360.0000   -0.39195
192400.0000   -0.40743
192440.0000   -0.28715
192480.0000   -0.29270
192520.0000   -0.39837
192560.0000   -0.27183
192600.0000   -0.17945
192640.0000   -0.53569
192680.0000   -0.28483
192720.0000   -0.47194
192760.0000   -0.46597
192800.0000   -0.19942
192840.0000   -0.03429
192880.0000   -0.34432
192920.0000   -0.19020
192960.0000    0.01795
193000.0000    0.02312
193040.0000   -0.30757
193080.0000   -0.29218
193120.0000   -0.63252
193160.0000   -0.39312
193200.0000   -0.22436
193240.0000   -1.09621
193280.0000   -0.17987
193320.0000   -0.23428
193360.0000   -0.17613
193400.0000   -0.22833
193440.0000   -0.26912
193480.0000   -0.09548
193520.0000   -0.32186
193560.0000   -0.10009
193600.0000   -0.11975
193640.0000   -0.17796
193680.0000    0.09714
193720.0000    0.10677
193760.0000   -0.43324
193800.0000    0.11409
193840.0000   -0.10974
193880.0000   -0.24211
193920.0000   -0.17501
193960.0000   -0.71369
194000.0000   -0.56884
194040.0000   -0.52776
194080.0000   -0.44301
194120.0000   -0.16187
194160.0000   -0.45379
194200.0000   -0.59841
194240.0000   -0.68458
194280.0000   -0.36030
194320.0000   -0.08119
194360.0000   -0.28716
194400.0000    0.01669
194440.0000   -0.23843
194480.0000   -0.22746
194520.0000   -0.21179
194560.0000   -0.44560
194600.0000   -0.32467
194640.0000   -0.42345
194680.0000   -0.73433
194720.0000   -0.31912
194760.0000   -0.13400
194800.0000   -0.17426
194840.0000   -0.17427
194880.0000   -0.25401
194920.0000   -0.20172
194960.0000   -0.05639
195000.0000   -0.37657
195040.0000    0.15555
195080.0000    0.49426
195120.0000    0.37268
195160.0000    0.27739
195200.0000    0.42453
195240.0000    0.31382
195280.0000    0.23629
195320.0000    0.14564
195360.0000    0.27331
195400.0000    0.15065
195440.0000    0.14484
195480.0000    0.32137
195520.0000    0.31640
195560.0000    0.25332
195600.0000    0.22198
195640.0000    0.37336
195680.0000    0.19229
195720.0000    0.13035
195760.0000    0.28234
195800.0000    0.15823
195840.0000    0.49269
195880.0000    0.28915
195920.0000    0.37404
195960.0000    0.35509
196000.0000    0.28518
196040.0000    0.34685
196080.0000    0.33918
196120.0000    0.31749
196160.0000    0.20615
196200.0000    0.35420
196240.0000    0.24475
196280.0000    0.38439
196320.0000    0.38075
196360.0000    0.30356
196400.0000    0.13612
196440.0000    0.05944
196480.0000    0.28718
196520.0000    0.23089
196560.0000    0.17511
196600.0000    0.23025
196640.0000    0.11566
196680.0000    0.03499
196720.0000    0.45996
196760.0000    0.35180
196800.0000    0.51002
196840.0000    0.42155
196880.0000    0.36995
196920.0000    0.47327
196960.0000    0.29637
197000.0000    0.10241
197040.0000    0.32628
197080.0000    0.09547
197120.0000    0.17351
197160.0000    0.33564
197200.0000    0.20832
197240.0000    0.11533
197280.0000    0.31044
197320.0000    0.35866
197360.0000    0.32533
197400.0000    0.34171
197440.0000    0.16001
197480.0000    0.30262
197520.0000    0.21706
197560.0000    0.29634
197600.0000    0.50221
197640.0000    0.29172
197680.0000    0.36187
197720.0000    0.31921
197760.0000    0.24960
197800.0000    0.28800
197840.0000    0.39114
197880.0000    0.15710
197920.0000    0.19059
197960.0000    0.12605
198000.0000    0.18948
198040.0000    0.25793
198080.0000    0.34915
198120.0000    0.37557
198160.0000    0.55458
198200.0000    0.35627
198240.0000    0.34413
198280.0000    0.38763
198320.0000    0.28422
198360.0000    0.37806
198400.0000    0.58960
198440.0000    0.58038
198480.0000    0.53666
198520.0000    0.58414
198560.0000    0.63825
198600.0000    0.35968
198640.0000    0.59142
198680.0000    0.48478
198720.0000    0.54068
198760.0000    0.45003
198800.0000    0.35166
198840.0000    0.40609
198880.0000    0.47257
198920.0000    0.52039
198960.0000    0.56134
199000.0000    0.43329
199040.0000    0.53446
199080.0000    0.54726
199120.0000    0.31763
199160.0000    0.37818
199200.0000    0.77098
199240.0000    0.43839
199280.0000    0.29088
199320.0000    0.53252
199360.0000    0.62691
199400.0000    0.40156
199440.0000    0.58724
199480.0000    0.40524
199520.0000    0.39837
199560.0000    0.51192
199600.0000    0.66328
199640.0000    0.71612
199680.0000    0.44454
199720.0000    0.57118
199760.0000    0.19451
199800.0000    0.57009
199840.0000    0.54753
199880.0000    0.55609
199920.0000    0.43071
199960.0000    0.46127
200000.0000    0.62603
200040.0000    0.50582
200080.0000    0.24112
200120.0000    0.38626
200160.0000    0.20012
200200.0000    0.36235
200240.0000    0.26432
200280.0000    0.21575
200320.0000    0.19836
200360.0000    0.34674
200400.0000    0.27404
200440.0000    0.09743
200480.0000    0.25293
200520.0000   -0.05311
200560.0000    0.19744
200600.0000    0.47607
200640.0000    0.35881
200680.0000    0.27955
200720.0000    0.53436
200760.0000    0.15426
200800.0000    0.31435
200840.0000    0.16509
200880.0000    0.31793
200920.0000    0.44019
200960.0000    0.15258
201000.0000    0.25608
201040.0000    0.29872
201080.0000    0.31955
201120.0000    0.22680
201160.0000    0.26502
201200.0000    0.18621
201240.0000    0.28216
201280.0000    0.52488
201320.0000    0.48340
201360.0000    0.21092
201400.0000    0.37910
201440.0000    0.17702
201480.0000    0.32039
201520.0000    0.39813
201560.0000    0.21485
201600.0000    0.51292
201640.0000    0.58363
201680.0000    0.22205
201720.0000    0.27888
201760.0000    0.53980
201800.0000    0.42382
201840.0000    0.50805
201880.0000    0.14585
201920.0000    0.41079
201960.0000    0.23200
202000.0000    0.29725
202040.0000    0.34024
202080.0000    0.30570
202120.0000    0.33451
202160.0000    0.28542
202200.0000    0.20952
202240.0000    0.34244
202280.0000    0.26687
202320.0000    0.10370
202360.0000    0.19802
202400.0000    0.36040
202440.0000    0.37639
202480.0000    0.30872
202520.0000    0.32131
202560.0000    0.27208
202600.0000    0.39110
202640.0000    0.54437
202680.0000    0.43725
202720.0000    0.35927
202760.0000    0.33432
202800.0000    0.35056
202840.0000    0.42107
202880.0000    0.27550
202920.0000    0.27774
202960.0000    0.39867
203000.0000    0.15139
203040.0000    0.32663
203080.0000    0.26452
203120.0000    0.18067
203160.0000    0.33441
203200.0000    0.18568
203240.0000    0.36077
203280.0000    0.43005
203320.0000    0.37756
203360.0000    0.56136
203400.0000    0.26030
203440.0000    0.59463
203480.0000    0.23797
203520.0000    0.21380
203560.0000    0.33952
203600.0000    0.36226
203640.0000    0.40025
203680.0000    0.60170
203720.0000    0.19199
203760.0000    0.30838
203800.0000    0.27757
203840.0000    0.58185
203880.0000    0.43853
203920.0000   -0.01489
203960.0000    0.36007
204000.0000    0.12864
204040.0000   -0.03129
204080.0000    0.05792
204120.0000   -0.13296
204160.0000   -0.05967
204200.0000    0.17951
204240.0000    0.48346
204280.0000    0.09435
204320.0000    0.19673
204360.0000    0.37410
204400.0000    0.20977
204440.0000    0.50603
204480.0000    0.25257
204520.0000    0.45735
204560.0000    0.37155
204600.0000    0.41015
204640.0000    0.30146
204680.0000    0.17313
204720.0000    0.24891
204760.0000    0.25712
204800.0000    0.20513
204840.0000    0.26708
204880.0000    0.06516
204920.0000   -0.05722
204960.0000    0.19944
205000.0000    0.36430
205040.0000    0.03603
205080.0000    0.18720
205120.0000    0.21284
205160.0000    0.27300
205200.0000    0.39816
205240.0000    0.23369
205280.0000    0.12557
205320.0000   -0.00004
205360.0000    0.19242
205400.0000    0.20183
205440.0000    0.32854
205480.0000    0.26449
205520.0000    0.20008
205560.0000    0.14919
205600.0000    0.25641
205640.0000    0.31067
205680.0000    0.37624
205720.0000    0.19634
205760.0000    0.04435
205800.0000    0.32135
205840.0000    0.23559
205880.0000    0.24266
205920.0000    0.20617
205960.0000    0.35150
206000.0000    0.50120
206040.0000    0.35329
206080.0000    0.23179
206120.0000    0.48700
206160.0000    0.60568
206200.0000    0.38621
206240.0000    0.60848
206280.0000    0.40942
206320.0000    0.12104
206360.0000    0.05502
206400.0000    0.12484
206440.0000    0.12935
206480.0000    0.11993
206520.0000   -0.19279
206560.0000    0.00835
206600.0000    0.20188
206640.0000    0.31404
206680.0000    0.02059
206720.0000    0.22931
206760.0000    0.53911
206800.0000    0.23424
206840.0000    0.34092
206880.0000    0.28590
206920.0000    0.16636
206960.0000    0.27521
207000.0000    0.23213
207040.0000    0.52208
207080.0000    0.33542
207120.0000    0.21510
207160.0000    0.38946
207200.0000    0.25927
207240.0000    0.30081
207280.0000    0.15371
207320.0000    0.31304
207360.0000    0.16828
207400.0000    0.14788
207440.0000    0.31868
207480.0000    0.34294
207520.0000    0.45003
207560.0000    0.32819
207600.0000    0.63428
207640.0000    0.37126
207680.0000    0.40345
207720.0000    0.43900
207760.0000    0.29436
207800.0000    0.18855
207840.0000    0.62406
207880.0000    0.43274
207920.0000    0.23383
207960.0000    0.31695
208000.0000    0.36424
208040.0000    0.10917
208080.0000    0.39058
208120.0000    0.33719
208160.0000    0.39199
208200.0000    0.47793
208240.0000    0.09759
208280.0000    0.66666
208320.0000    0.35373
208360.0000    0.32115
208400.0000    0.47767
208440.0000    0.34104
208480.0000    0.20011
208520.0000    0.33915
208560.0000    0.43051
208600.0000    0.63688
208640.0000    0.37710
208680.0000    0.47603
208720.0000    0.22201
208760.0000    0.34754
208800.0000    0.23017
208840.0000    0.23368
208880.0000    0.27928
208920.0000    0.22217
208960.0000    0.28560
209000.0000    0.18696
209040.0000    0.33153
209080.0000    0.26463
209120.0000    0.20020
209160.0000    0.17942
209200.0000    0.21284
209240.0000    0.13286
209280.0000    0.06191
209320.0000    0.32716
209360.0000    0.19221
209400.0000   -0.00861
209440.0000    0.14824
209480.0000    0.11279
209520.0000    0.24384
209560.0000    0.23548
209600.0000    0.33972
209640.0000    0.46369
209680.0000    0.50672
209720.0000    0.13241
209760.0000    0.40402
209800.0000    0.21438
209840.0000    0.25490
209880.0000    0.16454
209920.0000    0.04578
209960.0000    0.44358
210000.0000    0.38145
210040.0000    0.23192
210080.0000    0.20370
210120.0000    0.25084
210160.0000    0.21654
210200.0000    0.21858
210240.0000    0.20498
210280.0000    0.40525
210320.0000    0.20318
210360.0000    0.50706
210400.0000    0.34516
210440.0000    0.52169
210480.0000    0.57538
210520.0000    0.64599
210560.0000    0.51061
210600.0000    0.54070
210640.0000    0.44504
210680.0000    0.80019
210720.0000    0.56994
210760.0000    0.39151
210800.0000    0.31942
210840.0000    0.43212
210880.0000    0.55858
210920.0000    0.60197
210960.0000    0.55604
211000.0000    0.49635
211040.0000    0.53563
211080.0000    0.53231
211120.0000    0.34257
211160.0000    0.35271
211200.0000    0.27245
211240.0000    0.45467
211280.0000    0.20006
211320.0000    0.31183
211360.0000    0.33374
211400.0000    0.27378
211440.0000    0.16366
211480.0000    0.33870
211520.0000    0.17000
211560.0000    0.19019
211600.0000    0.24291
211640.0000    0.45250
211680.0000    0.36018
211720.0000    0.25784
211760.0000    0.14374
211800.0000    0.53336
211840.0000    0.22201
211880.0000    0.22674
211920.0000    0.19540
211960.0000    0.35187
212000.0000    0.31509
212040.0000    0.06356
212080.0000    0.23628
212120.0000    0.13465
212160.0000    0.15998
212200.0000    0.29784
212240.0000    0.28359
212280.0000    0.33019
212320.0000    0.56760
212360.0000    0.16259
212400.0000    0.20338
212440.0000    0.14563
212480.0000    0.35967
212520.0000    0.41636
212560.0000    0.22270
212600.0000    0.30277
212640.0000    0.11572
212680.0000    0.32887
212720.0000    0.38401
212760.0000    0.50309
212800.0000    0.40897
212840.0000    0.37218
212880.0000    0.32054
212920.0000    0.30754
212960.0000    0.29293
213000.0000    0.22474
213040.0000    0.10270
213080.0000    0.30106
213120.0000    0.26852
213160.0000    0.27077
213200.0000    0.31568
213240.0000    0.41889
213280.0000    0.22033
213320.0000   -0.00767
213360.0000    0.49751
213400.0000    0.27560
213440.0000    0.19625
213480.0000    0.32555
213520.0000    0.26765
213560.0000    0.26889
213600.0000    0.40586
213640.0000    0.27929
213680.0000    0.40218
213720.0000    0.28064
213760.0000    0.28624
213800.0000    0.23159
213840.0000    0.26653
213880.0000    0.45132
213920.0000    0.23806
213960.0000    0.24881
214000.0000    0.29358
214040.0000    0.41119
214080.0000    0.26145
214120.0000    0.35682
214160.0000    0.43162
214200.0000    0.43102
214240.0000    0.30570
214280.0000    0.21434
214320.0000    0.27242
214360.0000    0.23192
214400.0000    0.30307
214440.0000    0.24892
214480.0000    0.31749
214520.0000    0.56440
214560.0000    0.33690
214600.0000    0.30456
214640.0000    0.33083
214680.0000    0.50189
214720.0000    0.50480
214760.0000    0.51986
214800.0000    0.43334
214840.0000    0.44009
214880.0000    0.51913
214920.0000    0.49436
214960.0000    0.18551
215000.0000    0.49827
215040.0000    0.31875
215080.0000    0.39405
215120.0000    0.48243
215160.0000    0.43264
215200.0000    0.30405
215240.0000    0.18483
215280.0000    0.30037
215320.0000    0.32492
215360.0000    0.42949
215400.0000    0.13346
215440.0000    0.07035
215480.0000    0.22335
215520.0000    0.18256
215560.0000    0.30659
215600.0000    0.29521
215640.0000    0.20145
215680.0000    0.23481
215720.0000    0.16028
215760.0000    0.49685
215800.0000    0.42457
215840.0000    0.24065
215880.0000    0.40978
215920.0000   -0.03237
215960.0000    0.30479
216000.0000    0.07485
216040.0000    0.25463
216080.0000    0.19104
216120.0000    0.33793
216160.0000    0.24909
216200.0000    0.42515
216240.0000    0.21525
216280.0000    0.22314
216320.0000    0.22513
216360.0000    0.26488
216400.0000    0.24834
216440.0000    0.28397
216480.0000    0.45502
216520.0000    0.35354
216560.0000    0.43680
216600.0000    0.47020
216640.0000    0.35224
216680.0000    0.27122
216720.0000    0.37815
216760.0000    0.40553
216800.0000    0.37630
216840.0000    0.43279
216880.0000    0.39996
216920.0000    0.43517
216960.0000    0.32600
217000.0000    0.63380
217040.0000    0.42746
217080.0000    0.40406
217120.0000    0.40177
217160.0000    0.33417
217200.0000    0.35920
217240.0000    0.40655
217280.0000    0.49306
217320.0000    0.30384
217360.0000    0.56626
217400.0000    0.43698
217440.0000    0.17800
217480.0000    0.57238
217520.0000    0.47182
217560.0000    0.53363
217600.0000    0.56438
217640.0000    0.30086
217680.0000    0.51195
217720.0000    0.41424
217760.0000    0.51608
217800.0000    0.52911
217840.0000    0.44141
217880.0000    0.43520
217920.0000    0.44461
217960.0000    0.27509
218000.0000    0.45487
218040.0000    0.40193
218080.0000    0.48061
218120.0000    0.39644
218160.0000    0.35815
218200.0000    0.42633
218240.0000    0.24296
218280.0000    0.24843
218320.0000    0.27481
218360.0000    0.51980
218400.0000    0.33533
218440.0000    0.45683
218480.0000    0.54128
218520.0000    0.44104
218560.0000    0.83087
218600.0000    0.74190
218640.0000    0.31595
218680.0000    0.63032
218720.0000    0.48013
218760.0000    0.48339
218800.0000    0.69825
218840.0000    0.49516
218880.0000    0.62519
218920.0000    0.38922
218960.0000    0.52127
219000.0000    0.28890
219040.0000    0.32544
219080.0000    0.18834
219120.0000    0.29842
219160.0000    0.26715
219200.0000    0.48927
219240.0000    0.37769
219280.0000    0.36769
219320.0000    0.27529
219360.0000    0.52115
219400.0000    0.16075
219440.0000    0.48852
219480.0000    0.32721
219520.0000    0.45952
219560.0000    0.41725
219600.0000    0.32040
219640.0000    0.30243
219680.0000    0.39452
219720.0000    0.39058
219760.0000    0.38686
219800.0000    0.25701
219840.0000    0.50449
219880.0000    0.32574
219920.0000    0.30026
219960.0000    0.29427
220000.0000    0.26185
220040.0000    0.03738
220080.0000    0.33003
220120.0000    0.32104
220160.0000    0.48330
220200.0000    0.34873
220240.0000    0.41611
220280.0000    0.40140
220320.0000    0.68833
220360.0000    0.64403
220400.0000    0.52228
220440.0000    0.33677
220480.0000    0.25687
220520.0000    0.30972
220560.0000    0.46968
220600.0000    0.21213
220640.0000    0.22442
220680.0000    0.27718
220720.0000    0.41541
220760.0000    0.42475
220800.0000    0.16199
220840.0000    0.23672
220880.0000    0.48880
220920.0000    0.41494
220960.0000    0.24970
221000.0000    0.31668
221040.0000    0.07543
221080.0000    0.31240
221120.0000    0.54399
221160.0000    0.45526
221200.0000    0.33012
221240.0000    0.41926
221280.0000    0.49497
221320.0000    0.51556
221360.0000    0.37330
221400.0000    0.27550
221440.0000    0.20661
221480.0000    0.48996
221520.0000    0.17912
221560.0000    0.29373
221600.0000    0.56363
221640.0000    0.28523
221680.0000    0.26460
221720.0000    0.53072
221760.0000    0.26413
221800.0000    0.45361
221840.0000    0.37667
221880.0000    0.48265
221920.0000    0.16747
221960.0000    0.35830
222000.0000    0.48003
222040.0000    0.58422
222080.0000    0.52273
222120.0000    0.39291
222160.0000    0.21963
222200.0000    0.38477
222240.0000    0.27988
222280.0000    0.37332
222320.0000    0.23879
222360.0000    0.25623
222400.0000    0.58474
222440.0000    0.41309
222480.0000    0.56437
222520.0000    0.64720
222560.0000    0.50702
222600.0000    0.54934
222640.0000    0.52691
222680.0000    0.24922
222720.0000    0.21177
222760.0000    0.29047
222800.0000    0.53026
222840.0000    0.50778
222880.0000    0.31368
222920.0000    0.25627
222960.0000    0.26264
223000.0000    0.45986
223040.0000    0.49131
223080.0000    0.19773
223120.0000    0.38578
223160.0000    0.41389
223200.0000    0.45151
223240.0000    0.24911
223280.0000    0.42120
223320.0000    0.22068
223360.0000    0.36276
223400.0000    0.27080
223440.0000    0.10875
223480.0000    0.33707
223520.0000    0.30739
223560.0000    0.30757
223600.0000    0.28859
223640.0000    0.44508
223680.0000    0.42427
223720.0000    0.41809
223760.0000    0.33727
223800.0000    0.48825
223840.0000    0.44127
223880.0000    0.58206
223920.0000    0.10331
223960.0000    0.28924
224000.0000    0.53363
224040.0000    0.27269
224080.0000    0.34250
224120.0000    0.35019
224160.0000    0.27185
224200.0000    0.34444
224240.0000    0.36211
224280.0000    0.21241
224320.0000    0.33600
224360.0000    0.38334
224400.0000    0.38652
224440.0000    0.70298
224480.0000    0.38111
224520.0000    0.44558
224560.0000    0.36721
224600.0000    0.54556
224640.0000    0.63627
224680.0000    0.35479
224720.0000    0.30769
224760.0000    0.23122
224800.0000    0.28233
224840.0000    0.22863
224880.0000    0.39707
224920.0000    0.42533
224960.0000    0.50384
225000.0000    0.48294
225040.0000    0.54707
225080.0000    0.22376
225120.0000    0.35574
225160.0000    0.33726
225200.0000    0.35328
225240.0000    0.62067
225280.0000    0.43401
225320.0000    0.35815
225360.0000    0.32564
225400.0000    0.21125
225440.0000    0.01256
225480.0000    0.57810
225520.0000    0.49302
225560.0000    0.38609
225600.0000    0.39858
225640.0000    0.07676
225680.0000    0.25223
225720.0000    0.57665
225760.0000    0.51561
225800.0000    0.40415
225840.0000    0.34185
225880.0000    0.44861
225920.0000    0.30132
225960.0000    0.38063
226000.0000    0.46411
226040.0000    0.42461
226080.0000    0.28117
226120.0000    0.28492
226160.0000    0.41012
226200.0000    0.32098
226240.0000    0.30905
226280.0000    0.28185
226320.0000    0.38009
226360.0000    0.28813
226400.0000    0.23595
226440.0000    0.34854
226480.0000    0.28250
226520.0000    0.18138
226560.0000    0.32337
226600.0000    0.39573
226640.0000    0.30703
226680.0000    0.39477
226720.0000    0.31848
226760.0000    0.47499
226800.0000    0.30638
226840.0000    0.27080
226880.0000    0.42152
226920.0000    0.25532
226960.0000    0.45152
227000.0000    0.19406
227040.0000    0.29025
227080.0000    0.35329
227120.0000    0.28610
227160.0000    0.29362
227200.0000    0.42364
227240.0000    0.39880
227280.0000    0.53642
227320.0000    0.51411
227360.0000    0.35648
227400.0000    0.36583
227440.0000    0.27087
227480.0000    0.35458
227520.0000    0.23587
227560.0000    0.39177
227600.0000    0.42453
227640.0000    0.25401
227680.0000    0.43351
227720.0000    0.13239
227760.0000    0.44832
227800.0000    0.45596
227840.0000    0.36208
227880.0000    0.23135
227920.0000    0.60811
227960.0000    0.34505
228000.0000    0.42329
228040.0000    0.36264
228080.0000    0.54731
228120.0000    0.55069
228160.0000    0.43772
228200.0000    0.47620
228240.0000    0.51672
228280.0000    0.38056
228320.0000    0.36240
228360.0000    0.42489
228400.0000    0.45348
228440.0000    0.57251
228480.0000    0.47601
228520.0000    0.55466
228560.0000    0.55859
228600.0000    0.50995
228640.0000    0.68001
228680.0000    0.61247
228720.0000    0.69271
228760.0000    0.53192
228800.0000    0.52200
228840.0000    0.46674
228880.0000    0.42072
228920.0000    0.48385
228960.0000    0.36491
229000.0000    0.38253
229040.0000    0.37510
229080.0000    0.25621
229120.0000    0.35570
229160.0000    0.20681
229200.0000    0.21314
229240.0000    0.43079
229280.0000    0.31932
229320.0000    0.26725
229360.0000    0.19557
229400.0000    0.42171
229440.0000    0.24289
229480.0000    0.37592
229520.0000    0.28609
229560.0000    0.54570
229600.0000    0.39726
229640.0000    0.20500
229680.0000    0.45067
229720.0000    0.30888
229760.0000    0.27721
229800.0000    0.26544
229840.0000    0.18406
229880.0000    0.33114
229920.0000    0.53160
229960.0000    0.34624
230000.0000    0.40206
230040.0000    0.55427
230080.0000    0.57750
230120.0000    0.32564
230160.0000    0.31880
230200.0000    0.30873
230240.0000    0.48992
230280.0000    0.35974
230320.0000    0.37764
230360.0000    0.37811
230400.0000    0.45269
230440.0000    0.51421
230480.0000    0.41457
230520.0000    0.37577
230560.0000    0.49570
230600.0000    0.58853
230640.0000    0.67928
230680.0000    0.29722
230720.0000    0.41748
230760.0000    0.62660
230800.0000    0.66408
230840.0000    0.37268
230880.0000    0.32392
230920.0000    0.57063
230960.0000    0.39042
231000.0000    0.20271
231040.0000    0.25984
231080.0000    0.24757
231120.0000    0.23206
231160.0000    0.52447
231200.0000    0.56212
231240.0000    0.66988
231280.0000    0.38253
231320.0000    0.34925
231360.0000    0.26243
231400.0000    0.25746
231440.0000    0.32726
231480.0000    0.21627
231520.0000    0.42812
231560.0000    0.15279
231600.0000    0.31562
231640.0000    0.17498
231680.0000    0.28502
231720.0000    0.44172
231760.0000    0.41230
231800.0000    0.51912
231840.0000    0.40584
231880.0000    0.08041
231920.0000    0.24434
231960.0000    0.35745
232000.0000    0.33139
232040.0000    0.34203
232080.0000    0.44398
232120.0000    0.53971
232160.0000    0.34987
232200.0000    0.50580
232240.0000    0.57857
232280.0000    0.59425
232320.0000    0.45637
232360.0000    0.66648
232400.0000    0.64136
232440.0000    0.64303
232480.0000    0.45451
232520.0000    0.42916
232560.0000    0.65031
232600.0000    0.53240
232640.0000    0.31078
232680.0000    0.34780
232720.0000    0.26463
232760.0000    0.44861
232800.0000    0.40099
232840.0000    0.33110
232880.0000    0.39297
232920.0000    0.34276
232960.0000    0.40656
233000.0000    0.61638
233040.0000    0.31490
233080.0000    0.20533
233120.0000    0.27143
233160.0000    0.35575
233200.0000    0.24930
233240.0000    0.34068
233280.0000    0.16285
233320.0000    0.24979
233360.0000    0.35444
233400.0000    0.18714
233440.0000    0.30437
233480.0000    0.20794
233520.0000    0.39836
233560.0000    0.09658
233600.0000    0.33571
233640.0000    0.31165
233680.0000    0.38234
233720.0000    0.31844
233760.0000    0.31515
233800.0000    0.30084
233840.0000    0.26031
233880.0000    0.32317
233920.0000    0.27391
233960.0000    0.30884
234000.0000    0.27705
234040.0000    0.31768
234080.0000    0.30907
234120.0000    0.25275
234160.0000    0.32567
234200.0000   -0.00213
234240.0000    0.60145
234280.0000    0.40649
234320.0000    0.16073
234360.0000    0.11369
234400.0000    0.44217
234440.0000    0.26244
234480.0000    0.40727
234520.0000    0.35062
234560.0000    0.25371
234600.0000    0.40610
234640.0000    0.15006
234680.0000    0.24363
234720.0000    0.18992
234760.0000    0.14438
234800.0000    0.46994
234840.0000    0.35258
234880.0000    0.48543
234920.0000    0.21596
234960.0000    0.26765
235000.0000    0.32640
235040.0000    0.56736
235080.0000    0.34026
235120.0000    0.38621
235160.0000    0.25126
235200.0000    0.23409
235240.0000    0.10984
235280.0000    0.35222
235320.0000    0.27102
235360.0000    0.26688
235400.0000    0.12262
235440.0000    0.12127
235480.0000    0.24270
235520.0000    0.17763
235560.0000    0.15574
235600.0000   -0.20098
235640.0000    0.27910
235680.0000    0.47805
235720.0000    0.33222
235760.0000    0.05069
235800.0000    0.32963
235840.0000    0.34778
235880.0000    0.26765
235920.0000    0.18498
235960.0000    0.35976
236000.0000    0.39418
236040.0000    0.15465
236080.0000    0.50203
236120.0000    0.50433
236160.0000    0.67828
236200.0000    0.65480
236240.0000    0.29368
236280.0000    0.46674
236320.0000    0.37194
236360.0000    0.17780
236400.0000    0.20822
236440.0000    0.34958
236480.0000    0.28480
236520.0000    0.07557
236560.0000   -0.32288
236600.0000   -0.20571
236640.0000   -0.17780
236680.0000    0.22939
236720.0000   -0.03639
236760.0000   -0.23013
236800.0000   -0.67584
236840.0000   -0.30249
236880.0000   -0.11078
236920.0000    0.17976
236960.0000   -0.00326
237000.0000   -0.57891
237040.0000   -0.69809
237080.0000   -0.01423
237120.0000   -0.18580
237160.0000   -0.10631
237200.0000   -0.19335
237240.0000    0.16748
237280.0000   -0.01869
237320.0000   -0.17447
237360.0000   -0.02698
237400.0000   -0.19622
237440.0000   -0.02759
237480.0000    0.16070
237520.0000   -0.12968
237560.0000    0.04550
237600.0000   -0.06210
237640.0000    0.09542
237680.0000    0.20634
237720.0000   -0.01513
237760.0000    0.17131
237800.0000    0.53247
237840.0000    0.46681
237880.0000    0.04384
237920.0000   -0.28802
237960.0000   -0.57003
238000.0000   -0.42706
238040.0000   -0.25668
238080.0000   -0.09882
238120.0000   -0.08630
238160.0000   -0.11976
238200.0000   -0.29716
238240.0000   -0.60762
238280.0000    0.11251
238320.0000   -0.02692
238360.0000   -0.01936
238400.0000   -0.00854
238440.0000   -0.11072
238480.0000   -0.19641
238520.0000   -0.01604
238560.0000    0.00177
238600.0000   -0.09321
238640.0000   -0.14730
238680.0000   -0.29439
238720.0000   -0.25460
238760.0000   -0.03933
238800.0000   -0.05281
238840.0000    0.00729
238880.0000    0.14796
238920.0000    0.01471
238960.0000   -0.08446
239000.0000    0.16250
239040.0000   -0.09158
239080.0000   -0.20502
239120.0000    0.16063
239160.0000   -0.38870
239200.0000    0.07684
239240.0000   -0.19587
239280.0000   -0.03082
239320.0000   -0.03982
239360.0000   -0.23644
239400.0000    0.18326
239440.0000   -0.08861
239480.0000    0.01294
239520.0000   -0.13733
239560.0000   -0.41528
239600.0000   -0.46683
239640.0000   -0.89001
239680.0000   -0.40273
239720.0000   -0.08372
239760.0000    0.17660
239800.0000    0.25368
239840.0000    0.26346
239880.0000    0.50559
239920.0000    0.01736
239960.0000    0.26371
240000.0000    0.17726
240040.0000    0.01880
240080.0000    0.30686
240120.0000    0.32836
240160.0000    0.11227
240200.0000   -0.05348
240240.0000    0.30396
240280.0000    0.27348
240320.0000    0.32090
240360.0000    0.40996
240400.0000    0.45292
240440.0000    0.41349
240480.0000    0.28401
240520.0000    0.42598
240560.0000    0.31704
240600.0000    0.34802
240640.0000    0.50632
240680.0000    0.26994
240720.0000    0.34523
240760.0000    0.32247
240800.0000    0.24313
240840.0000    0.25351
240880.0000    0.26598
240920.0000    0.10855
240960.0000    0.33124
241000.0000    0.32805
241040.0000    0.41278
241080.0000    0.31589
241120.0000    0.19458
241160.0000    0.41599
241200.0000   -0.00757
241240.0000    0.37958
241280.0000    0.11095
241320.0000    0.21878
241360.0000    0.21173
241400.0000    0.56371
241440.0000    0.55186
241480.0000    0.19035
241520.0000    0.21015
241560.0000    0.29005
241600.0000    0.15322
241640.0000    0.46024
241680.0000    0.22819
241720.0000    0.21317
241760.0000    0.12918
241800.0000    0.24949
241840.0000    0.23421
241880.0000    0.17433
241920.0000    0.45777
241960.0000    0.33806
242000.0000    0.44423
242040.0000    0.60531
242080.0000    0.29560
242120.0000    0.33738
242160.0000    0.15266
242200.0000    0.06132
242240.0000    0.30745
242280.0000    0.31637
242320.0000    0.29330
242360.0000    0.36015
242400.0000    0.38071
242440.0000    0.33029
242480.0000    0.57258
242520.0000    0.48318
242560.0000    0.38937
242600.0000    0.19686
242640.0000    0.41820
242680.0000    0.11694
242720.0000    0.22804
242760.0000    0.10204
242800.0000    0.27425
242840.0000    0.08706
242880.0000    0.25013
242920.0000    0.12741
242960.0000    0.17266
243000.0000    0.21024
243040.0000    0.12902
243080.0000    0.27408
243120.0000    0.28368
243160.0000    0.27456
243200.0000    0.33485
243240.0000    0.08167
243280.0000    0.25034
243320.0000    0.33442
243360.0000    0.22314
243400.0000    0.29450
243440.0000    0.14637
243480.0000    0.23319
243520.0000    0.25334
243560.0000   -0.24121
243600.0000   -0.19873
243640.0000   -0.14308
243680.0000   -0.30725
243720.0000    0.09141
243760.0000   -0.13423
243800.0000   -0.17290
243840.0000   -0.26720
243880.0000   -0.48239
243920.0000   -0.25471
243960.0000   -0.41791
244000.0000   -0.16812
244040.0000   -0.09286
244080.0000   -0.01348
244120.0000   -0.20005
244160.0000   -0.05697
244200.0000   -0.03996
244240.0000   -0.26382
244280.0000   -0.29328
244320.0000   -0.22337
244360.0000   -0.20607
244400.0000    0.06905
244440.0000   -0.20351
244480.0000   -0.05552
244520.0000   -0.01881
244560.0000    0.21663
244600.0000    0.11625
244640.0000    0.14440
244680.0000    0.27750
244720.0000   -0.10692
244760.0000    0.00609
244800.0000   -0.18902
244840.0000   -0.12082
244880.0000   -0.30754
244920.0000   -0.23154
244960.0000   -0.14301
245000.0000   -0.23459
245040.0000   -0.51180
245080.0000   -0.38974
245120.0000   -0.37944
245160.0000   -0.34306
245200.0000   -0.43481
245240.0000   -0.20374
245280.0000   -0.13031
245320.0000   -0.07962
245360.0000   -0.15479
245400.0000   -0.04036
245440.0000   -0.20056
245480.0000   -0.19919
245520.0000   -0.15525
245560.0000   -0.08556
245600.0000   -0.37453
245640.0000   -0.21102
245680.0000   -0.29961
245720.0000    0.28447
245760.0000    0.17288
245800.0000    0.30020
245840.0000    0.18610
245880.0000   -0.13390
245920.0000   -0.33855
245960.0000   -0.27839
246000.0000   -0.22679
246040.0000   -0.27276
246080.0000    0.06796
246120.0000   -0.37905
246160.0000   -0.18564
246200.0000   -0.20063
246240.0000   -0.41320
246280.0000   -0.23835
246320.0000   -0.18501
246360.0000   -0.00350
246400.0000   -0.06510
246440.0000   -0.08975
246480.0000   -0.14666
246520.0000   -0.24711
246560.0000   -0.09982
246600.0000   -0.15743
246640.0000   -0.65930
246680.0000   -0.06567
246720.0000   -0.16095
246760.0000   -0.13991
246800.0000    0.04400
246840.0000   -0.28997
246880.0000   -0.29384
246920.0000   -0.20013
246960.0000   -0.05100
247000.0000   -0.38902
247040.0000   -0.24241
247080.0000   -0.30848
247120.0000   -0.02422
247160.0000   -0.21403
247200.0000   -0.39310
247240.0000   -0.54428
247280.0000   -0.01265
247320.0000   -0.19779
247360.0000   -0.22547
247400.0000   -0.32688
247440.0000   -0.20709
247480.0000    0.02497
247520.0000   -0.16205
247560.0000   -0.36065
247600.0000   -0.08821
247640.0000   -0.25183
247680.0000   -0.40102
247720.0000   -0.43794
247760.0000   -0.46566
247800.0000   -0.34859
247840.0000   -0.42838
247880.0000   -0.30696
247920.0000   -0.39477
247960.0000   -0.21737
248000.0000   -0.32046
248040.0000   -0.20647
248080.0000   -0.38496
248120.0000   -0.21740
248160.0000   -0.27837
248200.0000   -0.47068
248240.0000   -0.34311
248280.0000   -0.27004
248320.0000   -0.47288
248360.0000   -0.25353
248400.0000    0.03040
248440.0000   -0.14730
248480.0000   -0.18797
248520.0000   -0.20508
248560.0000   -0.25941
248600.0000   -0.09008
248640.0000   -0.19904
248680.0000   -0.21653
248720.0000    0.03160
248760.0000   -0.30726
248800.0000   -0.26217
248840.0000   -0.11931
248880.0000   -0.18490
248920.0000   -0.25545
248960.0000   -0.19487
249000.0000   -0.13065
249040.0000   -0.27263
249080.0000   -0.25877
249120.0000   -0.31674
249160.0000   -0.42988
249200.0000   -0.20940
249240.0000   -0.29720
249280.0000   -0.18292
249320.0000   -0.69401
249360.0000   -0.34825
249400.0000   -0.24389
249440.0000   -0.30213
249480.0000   -0.24270
249520.0000   -0.27091
249560.0000   -0.25737
249600.0000   -0.28818
249640.0000   -0.01261
249680.0000   -0.18534
249720.0000   -0.32277
249760.0000   -0.22630
249800.0000   -0.38201
249840.0000   -0.38041
249880.0000   -0.30711
249920.0000   -0.31351
249960.0000   -0.36858
250000.0000   -0.38871
250040.0000   -0.45036
250080.0000   -0.61134
250120.0000   -0.56331
250160.0000   -0.40652
250200.0000   -0.37190
250240.0000   -0.50178
250280.0000   -0.72058
250320.0000   -0.42020
250360.0000   -0.52208
250400.0000   -0.14080
250440.0000   -0.13565
250480.0000   -0.23365
250520.0000   -0.53056
250560.0000   -0.45615
250600.0000   -0.25980
250640.0000   -0.43788
250680.0000   -0.32369
250720.0000   -0.46949
250760.0000   -0.33598
250800.0000   -0.27667
250840.0000   -0.33797
250880.0000   -0.23606
250920.0000   -0.37713
250960.0000   -0.27439
251000.0000   -0.33619
251040.0000   -0.39765
251080.0000   -0.23661
251120.0000   -0.38268
251160.0000   -0.65357
251200.0000   -0.90722
251240.0000   -0.13389
251280.0000   -0.39220
251320.0000   -0.25134
251360.0000   -0.38164
251400.0000   -0.31247
251440.0000   -0.02068
251480.0000   -0.10268
251520.0000   -0.59891
251560.0000   -0.32481
251600.0000   -0.42154
251640.0000   -0.13452
251680.0000   -0.29196
251720.0000   -0.23909
251760.0000   -0.14596
251800.0000   -0.16205
251840.0000   -0.06882
251880.0000   -0.30876
251920.0000   -0.38400
251960.0000   -0.37351
252000.0000   -0.38524
252040.0000   -0.44315
252080.0000   -0.24357
252120.0000   -0.10669
252160.0000   -0.00930
252200.0000   -0.34634
252240.0000   -0.25678
252280.0000   -0.37610
252320.0000   -0.64320
252360.0000   -0.12244
252400.0000   -0.38880
252440.0000   -0.31114
252480.0000   -0.13634
252520.0000   -0.09427
252560.0000   -0.03201
252600.0000   -0.13498
252640.0000   -0.32552
252680.0000   -0.35093
252720.0000   -0.50016
252760.0000   -0.45529
252800.0000   -0.33603
252840.0000   -0.44946
252880.0000   -0.67571
252920.0000   -0.38111
252960.0000   -0.16807
253000.0000   -0.41295
253040.0000   -0.37338
253080.0000   -0.27329
253120.0000   -0.24184
253160.0000   -0.39783
253200.0000   -0.46435
253240.0000   -0.51188
253280.0000   -0.31589
253320.0000   -0.43560
253360.0000   -0.40772
253400.0000   -0.21383
253440.0000   -0.32345
253480.0000   -0.34468
253520.0000   -0.14986
253560.0000   -0.34489
253600.0000   -0.45077
253640.0000   -0.28316
253680.0000   -0.38904
253720.0000   -0.22518
253760.0000   -0.12264
253800.0000   -0.31406
253840.0000   -0.45218
253880.0000   -0.36174
253920.0000   -0.54911
253960.0000   -0.53140
254000.0000   -0.58736
254040.0000   -0.34691
254080.0000   -0.70780
254120.0000   -0.48349
254160.0000   -0.39076
254200.0000   -0.14683
254240.0000   -0.67265
254280.0000   -0.80033
254320.0000   -0.70801
254360.0000   -0.55508
254400.0000   -0.84453
254440.0000   -0.57260
254480.0000   -0.45069
254520.0000   -0.39593
254560.0000   -0.61572
254600.0000   -0.51492
254640.0000   -0.55491
254680.0000   -0.39492
254720.0000   -0.44454
254760.0000   -0.59003
254800.0000   -0.64708
254840.0000   -0.55413
254880.0000   -0.78193
254920.0000   -0.60583
254960.0000   -0.07922
255000.0000   -0.51389
255040.0000   -0.55800
255080.0000   -0.18071
255120.0000   -0.22683
255160.0000   -0.06550
255200.0000    0.04458
255240.0000    0.06944
255280.0000   -0.62646
255320.0000   -0.51400
255360.0000   -0.43060
255400.0000   -0.23860
255440.0000   -0.59344
255480.0000   -0.14017
255520.0000   -0.05530
255560.0000   -0.07899
255600.0000   -0.30324
255640.0000   -0.40868
255680.0000   -0.18049
255720.0000   -0.08689
255760.0000   -0.17102
255800.0000   -0.12895
255840.0000   -0.06731
255880.0000   -0.24642
255920.0000   -0.30204
255960.0000   -0.10478
256000.0000   -0.14174
256040.0000   -0.47959
256080.0000   -0.27361
256120.0000   -0.08851
256160.0000   -0.25734
256200.0000   -0.19440
256240.0000   -0.01483
256280.0000   -0.03027
256320.0000   -0.14649
256360.0000   -0.05628
256400.0000   -0.15480
256440.0000   -0.10169
256480.0000   -0.39239
256520.0000   -0.09477
256560.0000   -0.39748
256600.0000   -0.41900
256640.0000   -0.55259
256680.0000   -0.21039
256720.0000   -0.39549
256760.0000   -0.08390
256800.0000   -0.26757
256840.0000   -0.38183
256880.0000    0.13169
256920.0000   -0.10237
256960.0000   -0.70886
257000.0000   -0.22981
257040.0000   -0.20963
257080.0000    0.00822
257120.0000   -0.13240
257160.0000   -0.05168
257200.0000   -0.21685
257240.0000   -0.13543
257280.0000   -0.15953
257320.0000   -0.12528
257360.0000   -0.47009
257400.0000   -0.32298
257440.0000   -0.16150
257480.0000   -0.10254
257520.0000   -0.11244
257560.0000   -0.17228
257600.0000   -0.08019
257640.0000   -0.03238
257680.0000   -0.25619
257720.0000   -0.12809
257760.0000   -0.32340
257800.0000   -0.28626
257840.0000    0.10325
257880.0000    0.24631
257920.0000    0.28133
257960.0000   -0.03154
258000.0000    0.08279
258040.0000    0.01425
258080.0000   -0.30710
258120.0000   -0.47824
258160.0000   -0.51030
258200.0000   -0.25863
258240.0000   -0.40182
258280.0000   -0.43968
258320.0000   -0.59490
258360.0000   -0.57225
258400.0000   -0.51599
258440.0000   -0.55345
258480.0000   -0.34736
258520.0000   -0.34674
258560.0000   -0.25909
258600.0000   -0.27416
258640.0000   -0.39026
258680.0000   -0.22250
258720.0000   -0.14529
258760.0000   -0.19727
258800.0000   -0.13480
258840.0000   -0.15885
258880.0000   -0.18717
258920.0000   -0.51383
258960.0000   -0.48304
259000.0000   -0.41089
259040.0000   -0.02296
259080.0000   -0.11147
259120.0000   -0.17016
259160.0000   -0.41871
259200.0000   -0.24565
259240.0000   -0.16380
259280.0000   -0.56002
259320.0000   -0.53725
259360.0000   -0.28238
259400.0000   -0.21620
259440.0000   -0.45612
259480.0000   -0.13542
259520.0000   -0.31897
259560.0000   -0.55446
259600.0000   -0.31953
259640.0000   -0.55906
259680.0000   -0.52999
259720.0000   -0.30307
259760.0000   -0.48629
259800.0000   -0.33346
259840.0000   -0.38085
259880.0000   -0.16165
259920.0000   -0.22748
259960.0000   -0.34723
260000.0000   -0.37087
260040.0000   -0.09207
260080.0000   -0.49854
260120.0000   -0.25705
260160.0000   -0.31590
260200.0000   -0.49666
260240.0000   -0.31559
260280.0000   -0.21482
260320.0000   -0.16142
260360.0000   -0.09578
260400.0000   -0.19132
260440.0000   -0.53932
260480.0000   -0.10709
260520.0000   -0.17728
260560.0000   -0.22478
260600.0000   -0.22900
260640.0000   -0.23214
260680.0000   -0.11118
260720.0000   -0.31750
260760.0000   -0.36386
260800.0000   -0.26908
260840.0000   -0.68009
260880.0000   -0.22997
260920.0000   -0.33229
260960.0000   -0.43340
261000.0000   -0.31596
261040.0000   -0.30781
261080.0000   -0.43187
261120.0000   -0.47294
261160.0000   -0.03215
261200.0000   -0.13736
261240.0000   -0.39623
261280.0000   -0.16509
261320.0000   -0.33334
261360.0000   -0.36584
261400.0000   -0.29843
261440.0000   -0.53927
261480.0000   -0.51702
261520.0000   -0.42566
261560.0000   -0.49636
261600.0000   -0.31418
261640.0000   -0.25658
261680.0000   -0.32829
261720.0000   -0.40615
261760.0000   -0.49657
261800.0000   -0.39254
261840.0000   -0.51011
261880.0000   -0.46938
261920.0000   -0.49163
261960.0000   -0.31756
262000.0000   -0.42377
262040.0000   -0.45216
262080.0000   -0.30272
262120.0000   -0.09564
262160.0000   -0.27943
262200.0000   -0.37828
262240.0000   -0.33775
262280.0000   -0.08311
262320.0000   -0.40293
262360.0000   -0.23999
262400.0000    0.10434
262440.0000   -0.04545
262480.0000   -0.14322
262520.0000    0.07810
262560.0000   -0.14384
262600.0000   -0.31122
262640.0000   -0.13498
262680.0000   -0.25566
262720.0000   -0.41164
262760.0000   -0.44970
262800.0000   -0.29738
262840.0000   -0.01461
262880.0000    0.12665
262920.0000   -0.30060
262960.0000   -0.32269
263000.0000   -0.29725
263040.0000   -0.26996
263080.0000   -0.10370
263120.0000   -0.01240
263160.0000   -0.25965
263200.0000    0.15473
263240.0000    0.15659
263280.0000    0.06585
263320.0000    0.05120
263360.0000    0.28509
263400.0000    0.22001
263440.0000    0.16709
263480.0000    0.11777
263520.0000    0.32354
263560.0000    0.38270
263600.0000    0.21262
263640.0000    0.09699
263680.0000    0.22853
263720.0000    0.15258
263760.0000    0.37956
263800.0000    0.29988
263840.0000    0.51945
263880.0000    0.23508
263920.0000    0.44674
263960.0000    0.36133
264000.0000    0.25524
264040.0000    0.08804
264080.0000    0.47182
264120.0000    0.38225
264160.0000    0.49558
264200.0000    0.19134
264240.0000    0.34176
264280.0000    0.33995
264320.0000    0.11979
264360.0000    0.29361
264400.0000   -0.02586
264440.0000    0.23027
264480.0000    0.30831
264520.0000    0.25931
264560.0000    0.30035
264600.0000    0.12009
264640.0000    0.11178
264680.0000    0.20904
264720.0000    0.29216
264760.0000    0.18338
264800.0000    0.20341
264840.0000    0.32526
264880.0000    0.06588
264920.0000    0.05459
264960.0000    0.40153
265000.0000    0.30746
265040.0000    0.33576
265080.0000    0.18902
265120.0000    0.34272
265160.0000    0.25130
265200.0000    0.13436
265240.0000    0.18279
265280.0000    0.22423
265320.0000    0.36402
265360.0000    0.09304
265400.0000    0.39771
265440.0000    0.07489
265480.0000    0.20765
265520.0000    0.32381
265560.0000    0.31380
265600.0000    0.38087
265640.0000    0.05328
265680.0000    0.12488
265720.0000   -0.15484
265760.0000    0.07099
265800.0000    0.20072
265840.0000    0.22124
265880.0000    0.29966
265920.0000    0.09658
265960.0000    0.18911
266000.0000    0.28644
266040.0000    0.36396
266080.0000    0.04454
266120.0000    0.26956
266160.0000    0.29332
266200.0000    0.24837
266240.0000    0.15440
266280.0000    0.40327
266320.0000    0.12376
266360.0000    0.06765
266400.0000    0.26824
266440.0000    0.33205
266480.0000    0.16475
266520.0000    0.37160
266560.0000    0.35622
266600.0000    0.08981
266640.0000    0.12122
266680.0000    0.31239
266720.0000    0.11427
266760.0000    0.27128
266800.0000    0.16207
266840.0000    0.03405
266880.0000    0.13375
266920.0000    0.15532
266960.0000    0.16278
267000.0000    0.14477
267040.0000    0.34823
267080.0000    0.27332
267120.0000    0.26671
267160.0000    0.32736
267200.0000    0.30790
267240.0000    0.25132
267280.0000    0.32137
267320.0000    0.43209
267360.0000    0.31505
267400.0000    0.38566
267440.0000    0.12584
267480.0000    0.04602
267520.0000    0.20229
267560.0000   -0.12932
267600.0000    0.02375
267640.0000    0.13806
267680.0000    0.28075
267720.0000    0.25735
267760.0000    0.11033
267800.0000    0.20069
267840.0000    0.35601
267880.0000    0.22380
267920.0000    0.26125
267960.0000    0.29112
268000.0000    0.42536
268040.0000    0.35379
268080.0000    0.28332
268120.0000    0.31747
268160.0000    0.35824
268200.0000    0.34565
268240.0000    0.36728
268280.0000    0.38721
268320.0000    0.20033
268360.0000    0.37981
268400.0000    0.30781
268440.0000    0.29219
268480.0000    0.39090
268520.0000    0.15255
268560.0000    0.02902
268600.0000    0.16436
268640.0000    0.19431
268680.0000    0.01742
268720.0000    0.21213
268760.0000    0.14294
268800.0000    0.15646
268840.0000    0.29907
268880.0000    0.37684
268920.0000    0.25628
268960.0000    0.28078
269000.0000    0.01758
269040.0000   -0.08974
269080.0000   -0.02304
269120.0000    0.15465
269160.0000   -0.04457
269200.0000    0.13217
269240.0000    0.10796
269280.0000    0.16036
269320.0000   -0.02892
269360.0000    0.07059
269400.0000   -0.17912
269440.0000   -0.05619
269480.0000   -0.23341
269520.0000    0.05398
269560.0000    0.01986
269600.0000    0.09802
269640.0000    0.11360
269680.0000   -0.28724
269720.0000   -0.02038
269760.0000   -0.10026
269800.0000   -0.23182
269840.0000    0.33224
269880.0000    0.13832
269920.0000    0.05208
269960.0000    0.08324
270000.0000    0.15713
270040.0000    0.12247
270080.0000    0.26899
270120.0000    0.27393
270160.0000    0.33360
270200.0000   -0.06757
270240.0000   -0.06269
270280.0000    0.36405
270320.0000    0.10508
270360.0000    0.28079
270400.0000    0.20683
270440.0000   -0.11018
270480.0000    0.04067
270520.0000    0.20221
270560.0000    0.24098
270600.0000    0.20351
270640.0000    0.24305
270680.0000   -0.13385
270720.0000    0.06494
270760.0000    0.30412
270800.0000    0.03599
270840.0000   -0.42250
270880.0000   -0.01000
270920.0000    0.33094
270960.0000   -0.09982
271000.0000    0.11040
271040.0000    0.03994
271080.0000    0.15588
271120.0000    0.11573
271160.0000   -0.24637
271200.0000   -0.29663
271240.0000   -0.57786
271280.0000   -0.31586
271320.0000   -0.22556
271360.0000   -0.29750
271400.0000   -0.09763
271440.0000    0.01616
271480.0000   -0.13798
271520.0000   -0.34135
271560.0000   -0.24008
271600.0000   -0.16426
271640.0000   -0.20399
271680.0000   -0.32360
271720.0000   -0.23027
271760.0000   -0.19506
271800.0000   -0.29684
271840.0000   -0.24639
271880.0000   -0.30186
271920.0000   -0.10805
271960.0000   -0.28528
272000.0000   -0.11232
272040.0000   -0.35475
272080.0000   -0.44196
272120.0000   -0.45539
272160.0000   -0.40311
272200.0000   -0.31755
272240.0000   -0.13078
272280.0000   -0.44289
272320.0000   -0.56247
272360.0000   -0.24935
272400.0000   -0.40912
272440.0000   -0.49302
272480.0000   -0.26540
272520.0000   -0.11416
272560.0000   -0.49880
272600.0000    0.02399
272640.0000   -0.18722
272680.0000   -0.35762
272720.0000   -0.27860
272760.0000   -0.36438
272800.0000   -0.48270
272840.0000   -0.58570
272880.0000   -0.48046
272920.0000   -0.60421
272960.0000   -0.47809
273000.0000   -0.33355
273040.0000   -0.72060
273080.0000   -0.29885
273120.0000   -0.59859
273160.0000   -0.57762
273200.0000   -0.28750
273240.0000   -0.02527
273280.0000   -0.27753
273320.0000   -0.55000
273360.0000   -0.25418
273400.0000   -0.67987
273440.0000   -0.40769
273480.0000   -0.25046
273520.0000   -0.27661
273560.0000   -0.30243
273600.0000   -0.22351
273640.0000   -0.21265
273680.0000   -0.26018
273720.0000   -0.18229
273760.0000   -0.19175
273800.0000    0.01426
273840.0000   -0.26471
273880.0000   -0.27808
273920.0000   -0.29285
273960.0000   -0.29803
274000.0000   -0.30696
274040.0000   -0.27470
274080.0000   -0.54091
274120.0000   -0.17085
274160.0000   -0.06056
274200.0000   -0.02847
274240.0000   -0.06538
274280.0000   -0.13459
274320.0000   -0.29042
274360.0000   -0.12900
274400.0000   -0.68811
274440.0000   -0.42147
274480.0000   -0.26477
274520.0000   -0.17712
274560.0000   -0.31867
274600.0000   -0.24336
274640.0000   -0.34338
274680.0000    0.32404
274720.0000    0.29731
274760.0000   -0.02283
274800.0000   -0.28917
274840.0000   -0.10562
274880.0000    0.21803
274920.0000    0.02107
274960.0000    0.17145
275000.0000    0.03005
275040.0000    0.29093
275080.0000    0.07556
275120.0000    0.22864
275160.0000    0.28002
275200.0000    0.02307
275240.0000    0.06726
275280.0000   -0.08199
275320.0000    0.02886
275360.0000   -0.26931
275400.0000   -0.13929
275440.0000   -0.79638
275480.0000   -0.59496
275520.0000   -0.33371
275560.0000   -0.21951
275600.0000   -0.32898
275640.0000   -0.00041
275680.0000   -0.11838
275720.0000   -0.46905
275760.0000   -0.22037
275800.0000   -0.52890
275840.0000   -0.32725
275880.0000   -0.07610
275920.0000   -0.27824
275960.0000   -0.26359
276000.0000   -0.72829
276040.0000   -0.62585
276080.0000   -0.47890
276120.0000   -0.58785
276160.0000   -0.75702
276200.0000   -0.74185
276240.0000   -0.78066
276280.0000   -0.32771
276320.0000   -0.50979
276360.0000   -0.51014
276400.0000   -0.50680
276440.0000   -0.07993
276480.0000   -0.09459
276520.0000   -0.03337
276560.0000    0.04110
276600.0000    0.04297
276640.0000   -0.06967
276680.0000   -0.01964
276720.0000   -0.08117
276760.0000    0.11509
276800.0000   -0.04558
276840.0000    0.16665
276880.0000   -0.21825
276920.0000   -0.03176
276960.0000   -0.32163
277000.0000   -0.41045
277040.0000   -0.17006
277080.0000    0.05222
277120.0000   -0.08446
277160.0000   -0.45369
277200.0000   -0.25259
277240.0000   -0.37847
277280.0000   -0.19564
277320.0000   -0.08325
277360.0000   -0.25336
277400.0000   -0.55182
277440.0000   -0.15276
277480.0000   -0.11613
277520.0000   -0.12027
277560.0000   -0.27458
277600.0000   -0.14032
277640.0000   -0.31930
277680.0000   -0.13592
277720.0000   -0.16479
277760.0000   -0.15765
277800.0000   -0.07322
277840.0000   -0.12457
277880.0000   -0.26910
277920.0000   -0.40202
277960.0000   -0.50211
278000.0000   -0.81396
278040.0000   -0.67998
278080.0000   -0.55622
278120.0000   -0.57247
278160.0000   -0.51179
278200.0000   -0.51635
278240.0000   -0.66829
278280.0000   -0.84532
278320.0000   -0.92303
278360.0000   -0.54693
278400.0000   -0.42275
278440.0000   -0.64403
278480.0000   -0.70590
278520.0000   -0.84983
278560.0000   -1.03657
278600.0000   -0.89537
278640.0000   -0.41863
278680.0000    0.00909
278720.0000   -0.27407
278760.0000    0.09214
278800.0000   -0.27361
278840.0000    0.11035
278880.0000   -0.45575
278920.0000   -0.34268
278960.0000   -0.50153
279000.0000   -0.36661
279040.0000   -0.47513
279080.0000   -0.70527
279120.0000   -0.66338
279160.0000   -0.18229
279200.0000   -0.26231
279240.0000    0.05698
279280.0000    0.13447
279320.0000    0.51415
279360.0000    0.32203
279400.0000   -0.09750
279440.0000    0.04968
279480.0000    0.16590
279520.0000    0.64578
279560.0000    0.43330
279600.0000    0.27828
279640.0000    0.36671
279680.0000    0.61966
279720.0000    0.60320
279760.0000    0.40787
279800.0000    0.31782
279840.0000    0.60107
279880.0000    0.31423
279920.0000    0.41685
279960.0000    0.49609
280000.0000    0.54407
280040.0000    0.26523
280080.0000    0.44248
280120.0000    0.36790
280160.0000    0.32650
280200.0000    0.46763
280240.0000    0.33563
280280.0000    0.30756
280320.0000    0.40935
280360.0000    0.18930
280400.0000    0.30103
280440.0000    0.57238
280480.0000   -0.10703
280520.0000    0.21124
280560.0000    0.09598
280600.0000    0.20162
280640.0000    0.00418
280680.0000   -0.45654
280720.0000    0.32066
280760.0000    0.17008
280800.0000    0.12403
280840.0000    0.09704
280880.0000    0.16309
280920.0000    0.26786
280960.0000    0.38840
281000.0000    0.04367
281040.0000    0.36659
281080.0000    0.17264
281120.0000    0.12382
281160.0000    0.18962
281200.0000    0.23482
281240.0000    0.00522
281280.0000    0.16523
281320.0000    0.13286
281360.0000    0.23745
281400.0000    0.15027
281440.0000    0.43984
281480.0000    0.41702
281520.0000    0.36940
281560.0000    0.33146
281600.0000    0.58684
281640.0000    0.42852
281680.0000    0.33447
281720.0000    0.30711
281760.0000    0.25950
281800.0000    0.28889
281840.0000    0.32329
281880.0000    0.35261
281920.0000   -0.04024
281960.0000    0.17079
282000.0000    0.33377
282040.0000    0.10838
282080.0000   -0.01164
282120.0000    0.05784
282160.0000   -0.05007
282200.0000    0.28934
282240.0000    0.23011
282280.0000    0.32765
282320.0000   -0.05998
282360.0000    0.30352
282400.0000    0.26973
282440.0000    0.51400
282480.0000    0.28799
282520.0000    0.24075
282560.0000    0.57807
282600.0000    0.40679
282640.0000    0.26208
282680.0000    0.24315
282720.0000    0.33467
282760.0000    0.39450
282800.0000    0.32235
282840.0000    0.26518
282880.0000    0.19665
282920.0000    0.16750
282960.0000    0.42774
283000.0000    0.39265
283040.0000    0.12813
283080.0000    0.47633
283120.0000    0.38688
283160.0000    0.38496
283200.0000    0.54883
283240.0000    0.02352
283280.0000    0.34694
283320.0000    0.60865
283360.0000    0.40516
283400.0000    0.30165
283440.0000    0.65417
283480.0000    0.48179
283520.0000    0.42380
283560.0000    0.31736
283600.0000    0.33233
283640.0000    0.34448
283680.0000    0.30211
283720.0000    0.29885
283760.0000    0.41600
283800.0000    0.16468
283840.0000    0.06940
283880.0000    0.60597
283920.0000    0.42479
283960.0000    0.21508
284000.0000    0.41627
284040.0000    0.32229
284080.0000    0.25054
284120.0000    0.33027
284160.0000    0.03015
284200.0000    0.32380
284240.0000    0.47566
284280.0000    0.32700
284320.0000    0.22584
284360.0000    0.22975
284400.0000    0.22099
284440.0000    0.31780
284480.0000    0.28523
284520.0000    0.36480
284560.0000    0.36714
284600.0000    0.42397
284640.0000    0.46045
284680.0000    0.53496
284720.0000    0.27256
284760.0000    0.37791
284800.0000    0.41213
284840.0000    0.50179
284880.0000    0.28888
284920.0000    0.40841
284960.0000    0.36887
285000.0000    0.08253
285040.0000    0.21334
285080.0000    0.32741
285120.0000    0.32598
285160.0000    0.28507
285200.0000    0.35374
285240.0000    0.30828
285280.0000    0.19050
285320.0000    0.14599
285360.0000    0.33513
285400.0000    0.46009
285440.0000    0.42044
285480.0000    0.37319
285520.0000    0.25557
285560.0000    0.50644
285600.0000    0.41111
285640.0000    0.47565
285680.0000    0.58347
285720.0000    0.53968
285760.0000    0.51985
285800.0000    0.54446
285840.0000    0.70030
285880.0000    0.57322
285920.0000    0.43644
285960.0000    0.44315
286000.0000    0.40258
286040.0000    0.50980
286080.0000    0.52663
286120.0000    0.43780
286160.0000    0.37313
286200.0000    0.42397
286240.0000    0.31100
286280.0000    0.31239
286320.0000    0.52983
286360.0000    0.32073
286400.0000    0.68055
286440.0000    0.47037
286480.0000    0.33481
286520.0000    0.37357
286560.0000    0.25804
286600.0000    0.22424
286640.0000    0.34808
286680.0000    0.46600
286720.0000    0.57645
286760.0000    0.63830
286800.0000    0.50071
286840.0000    0.42808
286880.0000    0.56489
286920.0000    0.56430
286960.0000    0.65732
287000.0000    0.73936
287040.0000    0.15178
287080.0000    0.37273
287120.0000    0.12850
287160.0000    0.35260
287200.0000    0.09112
287240.0000    0.05323
287280.0000    0.04827
287320.0000    0.09457
287360.0000    0.17986
287400.0000    0.14648
287440.0000    0.20164
287480.0000    0.10767
287520.0000    0.10195
287560.0000    0.03768
287600.0000    0.51059
287640.0000    0.18520
287680.0000    0.23301
287720.0000    0.24474
287760.0000    0.32680
287800.0000    0.35825
287840.0000    0.41293
287880.0000    0.24438
287920.0000    0.31377
287960.0000    0.47124
288000.0000    0.40905
288040.0000    0.43961
288080.0000    0.30655
288120.0000    0.34631
288160.0000    0.34898
288200.0000    0.57442
288240.0000    0.43610
288280.0000    0.47044
288320.0000    0.44135
288360.0000    0.44556
288400.0000    0.42847
288440.0000    0.48127
288480.0000    0.35756
288520.0000    0.46055
288560.0000    0.22647
288600.0000    0.35597
288640.0000    0.31920
288680.0000    0.43695
288720.0000    0.40208
288760.0000    0.45934
288800.0000    0.17327
288840.0000    0.40797
288880.0000    0.42722
288920.0000    0.27905
288960.0000    0.34724
289000.0000    0.33605
289040.0000    0.41678
289080.0000    0.31961
289120.0000    0.61103
289160.0000    0.59080
289200.0000    0.55594
289240.0000    0.39904
289280.0000    0.54242
289320.0000    0.62567
289360.0000    0.33604
289400.0000    0.49591
289440.0000    0.43492
289480.0000    0.34293
289520.0000    0.12182
289560.0000    0.33203
289600.0000    0.37605
289640.0000    0.30759
289680.0000    0.33156
289720.0000    0.14175
289760.0000    0.48224
289800.0000   -0.20106
289840.0000   -0.35654
289880.0000    0.15561
289920.0000   -0.00062
289960.0000   -0.01171
290000.0000   -0.06161
290040.0000   -0.09031
290080.0000   -0.09739
290120.0000    0.16041
290160.0000   -0.15280
290200.0000    0.12488
290240.0000    0.18120
290280.0000   -0.15967
290320.0000   -0.10720
290360.0000   -0.23370
290400.0000   -0.29224
290440.0000   -0.09260
290480.0000   -0.31036
290520.0000   -0.14651
290560.0000    0.07534
290600.0000    0.03863
290640.0000   -0.05247
290680.0000   -0.29436
290720.0000   -0.01010
290760.0000   -0.02058
290800.0000   -0.12195
290840.0000   -0.41121
290880.0000   -0.08570
290920.0000   -0.12028
290960.0000   -0.09513
291000.0000   -0.07000
291040.0000    0.13202
291080.0000    0.17489
291120.0000   -0.11208
291160.0000    0.01978
291200.0000    0.22607
291240.0000    0.18839
291280.0000    0.27515
291320.0000    0.35788
291360.0000    0.19558
291400.0000    0.36818
291440.0000    0.22228
291480.0000    0.09494
291520.0000    0.22925
291560.0000    0.05034
291600.0000    0.33188
291640.0000   -0.03756
291680.0000    0.18499
291720.0000    0.38500
291760.0000    0.47609
291800.0000    0.25086
291840.0000    0.29830
291880.0000    0.05877
291920.0000    0.41445
291960.0000    0.26219
292000.0000   -0.06355
292040.0000    0.07604
292080.0000    0.22845
292120.0000    0.25521
292160.0000    0.45268
292200.0000    0.39389
292240.0000    0.02632
292280.0000    0.28226
292320.0000    0.10321
292360.0000    0.33585
292400.0000    0.15198
292440.0000    0.42297
292480.0000    0.38135
292520.0000    0.30134
292560.0000    0.23979
292600.0000    0.38301
292640.0000    0.05465
292680.0000    0.31822
292720.0000    0.30629
292760.0000    0.58131
292800.0000    0.22459
292840.0000    0.17556
292880.0000    0.25780
292920.0000    0.07396
292960.0000    0.20527
293000.0000    0.08606
293040.0000    0.23815
293080.0000    0.32641
293120.0000    0.11306
293160.0000    0.37592
293200.0000    0.16330
293240.0000    0.20182
293280.0000    0.29925
293320.0000    0.23068
293360.0000    0.09537
293400.0000   -0.07931
293440.0000    0.46111
293480.0000    0.42812
293520.0000    0.33226
293560.0000    0.14603
293600.0000    0.23152
293640.0000    0.27511
293680.0000    0.26735
293720.0000    0.18968
293760.0000    0.38346
293800.0000   -0.04549
293840.0000   -0.50640
293880.0000   -0.00409
293920.0000   -0.10666
293960.0000   -0.22914
294000.0000   -0.14502
294040.0000   -0.18773
294080.0000   -0.34476
294120.0000   -0.09527
294160.0000   -0.11575
294200.0000   -0.41376
294240.0000   -0.27002
294280.0000   -0.27498
294320.0000    0.03408
294360.0000    0.00783
294400.0000   -0.16019
294440.0000   -0.20352
294480.0000   -0.11973
294520.0000   -0.47764
294560.0000   -0.32823
294600.0000   -0.33202
294640.0000   -0.14583
294680.0000    0.04396
294720.0000   -0.41570
294760.0000   -0.24536
294800.0000   -0.09643
294840.0000    0.13587
294880.0000    0.31960
294920.0000    0.30729
294960.0000    0.04762
295000.0000    0.04542
295040.0000    0.26482
295080.0000    0.35736
295120.0000    0.43184
295160.0000    0.24063
295200.0000    0.29403
295240.0000    0.19364
295280.0000    0.41591
295320.0000    0.27821
295360.0000    0.04239
295400.0000    0.23778
295440.0000    0.19213
295480.0000    0.27939
295520.0000    0.29419
295560.0000    0.26987
295600.0000    0.03775
295640.0000   -0.13199
295680.0000    0.15579
295720.0000    0.00105
295760.0000    0.29427
295800.0000    0.38565
295840.0000    0.32579
295880.0000   -0.00604
295920.0000    0.00565
295960.0000    0.33473
296000.0000    0.33527
296040.0000    0.25960
296080.0000    0.23453
296120.0000    0.39273
296160.0000    0.28428
296200.0000    0.20639
296240.0000    0.27907
296280.0000    0.27852
296320.0000    0.51120
296360.0000    0.08840
296400.0000    0.39581
296440.0000    0.32500
296480.0000    0.31167
296520.0000    0.34511
296560.0000    0.21927
296600.0000    0.42129
296640.0000    0.53492
296680.0000    0.46934
296720.0000    0.40097
296760.0000    0.40730
296800.0000    0.40712
296840.0000    0.39376
296880.0000    0.15380
296920.0000    0.37378
296960.0000    0.38743
297000.0000    0.32764
297040.0000   -0.03123
297080.0000    0.48686
297120.0000    0.35337
297160.0000    0.33270
297200.0000    0.30480
297240.0000    0.33433
297280.0000    0.21993
297320.0000    0.61307
297360.0000    0.46094
297400.0000    0.40879
297440.0000    0.62674
297480.0000    0.71103
297520.0000    0.37524
297560.0000    0.30667
297600.0000    0.38565
297640.0000    0.51917
297680.0000    0.44872
297720.0000    0.55073
297760.0000    0.34888
297800.0000    0.40727
297840.0000    0.45348
297880.0000    0.48664
297920.0000    0.36367
297960.0000    0.31496
298000.0000    0.32623
298040.0000    0.38817
298080.0000    0.33324
298120.0000    0.22731
298160.0000    0.34474
298200.0000    0.34267
298240.0000    0.43691
298280.0000    0.31448
298320.0000    0.56490
298360.0000    0.54574
298400.0000    0.51222
298440.0000    0.23331
298480.0000    0.19604
298520.0000    0.36903
298560.0000    0.29799
298600.0000    0.50397
298640.0000    0.49527
298680.0000    0.33029
298720.0000    0.32064
298760.0000    0.50748
298800.0000    0.51005
298840.0000    0.35793
298880.0000    0.37796
298920.0000    0.42465
298960.0000    0.38282
299000.0000    0.43740
299040.0000    0.25186
299080.0000    0.37434
299120.0000    0.25513
299160.0000    0.26883
299200.0000    0.47794
299240.0000    0.41997
299280.0000    0.46199
299320.0000    0.37328
299360.0000    0.58545
299400.0000    0.55866
299440.0000    0.51268
299480.0000    0.49623
299520.0000    0.20621
299560.0000    0.55731
299600.0000    0.40339
299640.0000    0.41910
299680.0000    0.37447
299720.0000    0.36112
299760.0000    0.47207
299800.0000    0.46613
299840.0000    0.55652
299880.0000    0.42080
299920.0000    0.22187
299960.0000    0.50748
300000.0000    0.50080
300040.0000    0.14083
300080.0000    0.42953
300120.0000    0.44535
300160.0000    0.27544
300200.0000    0.34200
300240.0000    0.35827
300280.0000    0.41282
300320.0000    0.47499
300360.0000    0.30066
300400.0000    0.47661
300440.0000    0.34388
300480.0000    0.39020
300520.0000    0.52362
300560.0000    0.53004
300600.0000    0.66935
300640.0000    0.50410
300680.0000    0.49130
300720.0000    0.65598
300760.0000    0.38669
300800.0000    0.59013
300840.0000    0.46341
300880.0000    0.35808
300920.0000    0.32167
300960.0000    0.24373
301000.0000    0.45144
301040.0000    0.37568
301080.0000    0.43066
301120.0000    0.61041
301160.0000    0.57283
301200.0000    0.70056
301240.0000    0.34596
301280.0000    0.55704
301320.0000    0.41319
301360.0000    0.39799
301400.0000    0.27544
301440.0000    0.32687
301480.0000    0.59040
301520.0000    0.27105
301560.0000    0.50073
301600.0000    0.61351
301640.0000    0.60806
301680.0000    0.42929
301720.0000    0.27528
301760.0000    0.38070
301800.0000    0.39226
301840.0000    0.50222
301880.0000    0.51324
301920.0000    0.51217
301960.0000    0.48880
302000.0000    0.32732
302040.0000    0.41996
302080.0000    0.19366
302120.0000    0.26656
302160.0000    0.21870
302200.0000    0.43110
302240.0000    0.35332
302280.0000   -0.06699
302320.0000    0.41686
302360.0000    0.29730
302400.0000    0.19988
302440.0000    0.36839
302480.0000    0.28576
302520.0000    0.25045
302560.0000    0.18021
302600.0000    0.50557
302640.0000    0.21152
302680.0000    0.38632
302720.0000    0.27452
302760.0000    0.30281
302800.0000    0.21729
302840.0000    0.39614
302880.0000    0.24990
302920.0000    0.36078
302960.0000    0.07021
303000.0000    0.06365
303040.0000    0.43025
303080.0000    0.16616
303120.0000    0.31128
303160.0000    0.22482
303200.0000    0.17935
303240.0000    0.31499
303280.0000    0.17174
303320.0000    0.65282
303360.0000    0.40986
303400.0000    0.22000
303440.0000    0.42661
303480.0000    0.37776
303520.0000    0.32821
303560.0000    0.53530
303600.0000    0.11783
303640.0000    0.19584
303680.0000    0.30838
303720.0000    0.33965
303760.0000    0.36015
303800.0000    0.31901
303840.0000    0.28945
303880.0000    0.23963
303920.0000    0.31031
303960.0000    0.28611
304000.0000   -0.02212
304040.0000    0.22882
304080.0000    0.00814
304120.0000    0.29697
304160.0000    0.49313
304200.0000    0.34611
304240.0000    0.24051
304280.0000    0.22300
304320.0000    0.30151
304360.0000    0.08901
304400.0000    0.30074
304440.0000   -0.00818
304480.0000    0.24130
304520.0000   -0.02681
304560.0000    0.13622
304600.0000   -0.12046
304640.0000   -0.07176
304680.0000   -0.28821
304720.0000    0.06719
304760.0000    0.02671
304800.0000   -0.18000
304840.0000    0.07412
304880.0000   -0.13160
304920.0000   -0.20689
304960.0000    0.04127
305000.0000   -0.10373
305040.0000   -0.00464
305080.0000    0.22824
305120.0000   -0.04223
305160.0000    0.11716
305200.0000    0.20880
305240.0000    0.12329
305280.0000    0.27305
305320.0000    0.68107
305360.0000    0.45394
305400.0000    0.55078
305440.0000    0.56524
305480.0000    0.07149
305520.0000    0.33389
305560.0000    0.26862
305600.0000    0.24269
305640.0000    0.36543
305680.0000    0.28143
305720.0000    0.12401
305760.0000    0.28113
305800.0000    0.34813
305840.0000    0.40118
305880.0000    0.35990
305920.0000    0.58094
305960.0000    0.49463
306000.0000    0.38723
306040.0000    0.58252
306080.0000    0.57237
306120.0000    0.45249
306160.0000    0.47441
306200.0000    0.35166
306240.0000    0.47206
306280.0000    0.51673
306320.0000    0.39599
306360.0000    0.43068
306400.0000    0.29240
306440.0000    0.38245
306480.0000    0.25948
306520.0000    0.39350
306560.0000    0.10588
306600.0000    0.17776
306640.0000    0.35257
306680.0000    0.30238
306720.0000    0.30339
306760.0000    0.27910
306800.0000    0.27913
306840.0000    0.41633
306880.0000    0.42864
306920.0000    0.38556
306960.0000    0.28334
307000.0000    0.03869
307040.0000    0.31775
307080.0000    0.20952
307120.0000    0.27127
307160.0000    0.27268
307200.0000    0.28474
307240.0000    0.36054
307280.0000    0.43676
307320.0000    0.50737
307360.0000    0.31663
307400.0000    0.36570
307440.0000    0.33255
307480.0000    0.43004
307520.0000    0.20245
307560.0000    0.34248
307600.0000    0.19357
307640.0000    0.44539
307680.0000    0.45378
307720.0000    0.33448
307760.0000    0.70774
307800.0000    0.66562
307840.0000    0.55064
307880.0000    0.37357
307920.0000    0.39673
307960.0000    0.29473
308000.0000    0.18626
308040.0000    0.36586
308080.0000    0.45656
308120.0000    0.32035
308160.0000    0.50169
308200.0000    0.53016
308240.0000    0.62836
308280.0000    0.29343
308320.0000    0.46971
308360.0000    0.28089
308400.0000    0.55288
308440.0000    0.52174
308480.0000    0.30881
308520.0000    0.29917
308560.0000    0.29433
308600.0000    0.31863
308640.0000    0.39183
308680.0000    0.39417
308720.0000    0.32751
308760.0000    0.41521
308800.0000    0.20417
308840.0000    0.28650
308880.0000    0.21175
308920.0000    0.34579
308960.0000    0.26095
309000.0000    0.34440
309040.0000    0.31851
309080.0000    0.22090
309120.0000    0.31254
309160.0000    0.19005
309200.0000    0.38949
309240.0000    0.24142
309280.0000    0.12651
309320.0000    0.28974
309360.0000    0.32614
309400.0000    0.22338
309440.0000    0.41750
309480.0000    0.44750
309520.0000    0.50051
309560.0000    0.40555
309600.0000    0.23026
309640.0000    0.19129
309680.0000    0.34582
309720.0000    0.33897
309760.0000    0.49066
309800.0000    0.27020
309840.0000    0.71303
309880.0000    0.25497
309920.0000    0.38986
309960.0000    0.59379
310000.0000    0.55873
310040.0000    0.21585
310080.0000    0.40505
310120.0000    0.23888
310160.0000    0.22539
310200.0000    0.45873
310240.0000    0.56227
310280.0000    0.37695
310320.0000    0.31019
310360.0000    0.24519
310400.0000    0.40034
310440.0000    0.31621
310480.0000    0.35297
310520.0000    0.13728
310560.0000    0.36380
310600.0000    0.44120
310640.0000    0.41420
310680.0000    0.35956
310720.0000    0.44680
310760.0000    0.26773
310800.0000    0.36609
310840.0000    0.28362
310880.0000   -0.15755
310920.0000    0.28457
310960.0000    0.33235
311000.0000    0.23415
311040.0000    0.19518
311080.0000    0.15012
311120.0000    0.12647
311160.0000    0.22467
311200.0000    0.12363
311240.0000    0.42104
311280.0000    0.48323
311320.0000    0.60888
311360.0000    0.26712
311400.0000    0.35178
311440.0000    0.36131
311480.0000    0.34317
311520.0000    0.34964
311560.0000    0.30375
311600.0000    0.30203
311640.0000    0.31696
311680.0000    0.27186
311720.0000    0.59702
311760.0000    0.55798
311800.0000    0.42030
311840.0000    0.40831
311880.0000    0.71453
311920.0000    0.34837
311960.0000    0.32850
312000.0000    0.32258
312040.0000    0.41547
312080.0000    0.38711
312120.0000    0.36578
312160.0000    0.48435
312200.0000    0.40756
312240.0000    0.23456
312280.0000    0.39837
312320.0000    0.32313
312360.0000    0.47904
312400.0000    0.46215
312440.0000    0.59796
312480.0000    0.47062
312520.0000    0.30282
312560.0000    0.37633
312600.0000    0.27317
312640.0000    0.39694
312680.0000    0.45008
312720.0000    0.28867
312760.0000    0.36902
312800.0000    0.50650
312840.0000    0.40241
312880.0000    0.34357
312920.0000    0.48532
312960.0000    0.19065
313000.0000    0.16404
313040.0000    0.42612
313080.0000    0.43791
313120.0000    0.27948
313160.0000    0.48511
313200.0000    0.40462
313240.0000    0.28828
313280.0000    0.01621
313320.0000    0.48129
313360.0000    0.38281
313400.0000    0.50789
313440.0000    0.30216
313480.0000    0.61883
313520.0000    0.45190
313560.0000    0.46163
313600.0000    0.33577
313640.0000    0.70856
313680.0000    0.42077
313720.0000    0.40845
313760.0000    0.32523
313800.0000    0.64440
313840.0000    0.30607
313880.0000    0.35958
313920.0000    0.36479
313960.0000    0.44273
314000.0000    0.21240
314040.0000    0.34642
314080.0000    0.40862
314120.0000    0.39039
314160.0000    0.42253
314200.0000    0.35167
314240.0000    0.48747
314280.0000    0.31781
314320.0000    0.30712
314360.0000    0.29531
314400.0000    0.24807
314440.0000    0.29003
314480.0000    0.36957
314520.0000    0.25455
314560.0000   -0.12205
314600.0000    0.31035
314640.0000    0.22763
314680.0000    0.39694
314720.0000    0.29247
314760.0000    0.36023
314800.0000    0.32677
314840.0000   -0.05607
314880.0000    0.29130
314920.0000    0.34996
314960.0000    0.38266
315000.0000    0.44366
315040.0000    0.50331
315080.0000    0.51889
315120.0000    0.41894
315160.0000    0.35636
315200.0000    0.43204
315240.0000    0.54954
315280.0000    0.25484
315320.0000    0.18940
315360.0000    0.36573
315400.0000    0.39257
315440.0000    0.37486
315480.0000    0.46115
315520.0000    0.48886
315560.0000    0.31222
315600.0000    0.46555
315640.0000    0.50060
315680.0000    0.45244
315720.0000    0.51100
315760.0000    0.29104
315800.0000    0.43739
315840.0000    0.49698
315880.0000    0.62251
315920.0000    0.28129
315960.0000    0.36756
316000.0000    0.29420
316040.0000    0.52436
316080.0000    0.41482
316120.0000    0.36475
316160.0000    0.51089
316200.0000    0.49617
316240.0000    0.56880
316280.0000    0.37636
316320.0000    0.40109
316360.0000    0.24576
316400.0000    0.23456
316440.0000    0.43950
316480.0000    0.19905
316520.0000    0.32986
316560.0000    0.32566
316600.0000    0.43127
316640.0000    0.55416
316680.0000    0.29978
316720.0000    0.40564
316760.0000    0.20457
316800.0000    0.24649
316840.0000    0.28147
316880.0000    0.26344
316920.0000    0.39950
316960.0000    0.30545
317000.0000    0.24756
317040.0000    0.45038
317080.0000    0.56037
317120.0000    0.56431
317160.0000    0.03487
317200.0000    0.37425
317240.0000    0.18333
317280.0000    0.32008
317320.0000    0.38724
317360.0000    0.23341
317400.0000    0.07427
317440.0000    0.04858
317480.0000    0.30263
317520.0000    0.31410
317560.0000    0.24517
317600.0000    0.22823
317640.0000    0.41190
317680.0000    0.44358
317720.0000    0.29307
317760.0000    0.15332
317800.0000    0.35688
317840.0000    0.39086
317880.0000    0.27254
317920.0000    0.23353
317960.0000    0.29716
318000.0000    0.27349
318040.0000    0.32028
318080.0000    0.24814
318120.0000    0.31469
318160.0000    0.26386
318200.0000    0.20514
318240.0000    0.21345
318280.0000    0.25423
318320.0000    0.23222
318360.0000    0.14406
318400.0000    0.29890
318440.0000    0.29647
318480.0000    0.24341
318520.0000    0.28609
318560.0000    0.36614
318600.0000    0.49419
318640.0000    0.32722
318680.0000    0.34439
318720.0000    0.28628
318760.0000    0.35569
318800.0000   -0.02156
318840.0000    0.18262
318880.0000    0.48585
318920.0000    0.45576
318960.0000    0.32523
319000.0000    0.19123
319040.0000    0.22155
319080.0000    0.34951
319120.0000    0.40812
319160.0000    0.20258
319200.0000    0.41274
319240.0000    0.37014
319280.0000    0.29253
319320.0000    0.25837
319360.0000    0.61940
319400.0000    0.47111
319440.0000    0.48641
319480.0000    0.41970
319520.0000    0.16763
319560.0000    0.20063
319600.0000    0.28963
319640.0000    0.32850
319680.0000    0.39658
319720.0000    0.56529
319760.0000    0.49610
319800.0000    0.50440
319840.0000    0.41671
319880.0000    0.24611
319920.0000    0.46796
319960.0000    0.45970
320000.0000    0.50049
320040.0000    0.72538
320080.0000    0.46556
320120.0000    0.30335
320160.0000    0.80699
320200.0000    0.33079
320240.0000    0.39473
320280.0000    0.45088
320320.0000    0.25192
320360.0000    0.40217
320400.0000    0.40371
320440.0000    0.44430
320480.0000    0.31175
320520.0000    0.56945
320560.0000    0.62330
320600.0000    0.55448
320640.0000    0.51473
320680.0000    0.49119
320720.0000    0.61699
320760.0000    0.51120
320800.0000    0.51732
320840.0000    0.65798
320880.0000    0.59631
320920.0000    0.32807
320960.0000    0.66425
321000.0000    0.56505
321040.0000    0.41950
321080.0000    0.05367
321120.0000    0.21632
321160.0000    0.31415
321200.0000    0.49303
321240.0000    0.63080
321280.0000    0.53611
321320.0000    0.44230
321360.0000    0.46002
321400.0000    0.61758
321440.0000    0.23830
321480.0000    0.35481
321520.0000    0.37813
321560.0000    0.54358
321600.0000    0.26791
321640.0000    0.32376
321680.0000    0.35108
321720.0000    0.30601
321760.0000    0.45571
321800.0000    0.25888
321840.0000    0.53878
321880.0000    0.34990
321920.0000    0.32576
321960.0000    0.31140
322000.0000    0.27864
322040.0000    0.59710
322080.0000    0.27295
322120.0000    0.38962
322160.0000    0.60244
322200.0000    0.33702
322240.0000    0.45000
322280.0000    0.38480
322320.0000    0.40861
322360.0000    0.51344
322400.0000    0.58425
322440.0000    0.36774
322480.0000    0.52208
322520.0000    0.18191
322560.0000    0.44929
322600.0000    0.28286
322640.0000    0.24658
322680.0000    0.33442
322720.0000    0.29377
322760.0000    0.31926
322800.0000    0.35877
322840.0000    0.31837
322880.0000    0.49107
322920.0000    0.23238
322960.0000    0.45688
323000.0000    0.23241
323040.0000    0.39814
323080.0000    0.41125
323120.0000    0.31987
323160.0000    0.22402
323200.0000    0.49460
323240.0000    0.49896
323280.0000    0.30430
323320.0000    0.30882
323360.0000    0.43157
323400.0000    0.47251
323440.0000    0.54106
323480.0000    0.35060
323520.0000    0.47324
323560.0000    0.17729
323600.0000    0.46472
323640.0000    0.50097
323680.0000    0.34070
323720.0000    0.34385
323760.0000    0.57087
323800.0000    0.23411
323840.0000    0.59304
323880.0000    0.47446
323920.0000    0.38979
323960.0000    0.30051
324000.0000    0.33706
324040.0000    0.42668
324080.0000    0.52529
324120.0000    0.40785
324160.0000    0.40044
324200.0000    0.66929
324240.0000    0.49656
324280.0000    0.55031
324320.0000    0.30191
324360.0000    0.55005
324400.0000    0.46545
324440.0000    0.51507
324480.0000    0.38986
324520.0000    0.22930
324560.0000    0.28833
324600.0000    0.41482
324640.0000    0.38658
324680.0000    0.54108
324720.0000    0.38176
324760.0000    0.41543
324800.0000    0.36899
324840.0000    0.18275
324880.0000    0.32952
324920.0000    0.29899
324960.0000    0.38349
325000.0000    0.24541
325040.0000    0.39088
325080.0000    0.35744
325120.0000    0.43022
325160.0000    0.30771
325200.0000    0.53067
325240.0000    0.38535
325280.0000    0.46778
325320.0000    0.48024
325360.0000    0.31285
325400.0000    0.28937
325440.0000    0.34679
325480.0000    0.35940
325520.0000    0.46655
325560.0000    0.39610
325600.0000    0.33552
325640.0000    0.51540
325680.0000    0.31200
325720.0000    0.54100
325760.0000    0.39390
325800.0000    0.36702
325840.0000    0.44472
325880.0000    0.41357
325920.0000    0.60427
325960.0000    0.43108
326000.0000    0.13062
326040.0000    0.41112
326080.0000    0.21362
326120.0000    0.49095
326160.0000    0.40448
326200.0000    0.43302
326240.0000    0.46990
326280.0000    0.08438
326320.0000    0.49080
326360.0000    0.34359
326400.0000    0.37581
326440.0000    0.49708
326480.0000    0.68164
326520.0000    0.47186
326560.0000    0.39956
326600.0000    0.31043
326640.0000    0.47635
326680.0000    0.51239
326720.0000    0.45258
326760.0000    0.52071
326800.0000    0.55102
326840.0000    0.32779
326880.0000    0.36180
326920.0000    0.25660
326960.0000    0.37782
327000.0000    0.51132
327040.0000    0.39207
327080.0000    0.34284
327120.0000    0.33002
327160.0000    0.51615
327200.0000    0.47342
327240.0000    0.44989
327280.0000    0.53431
327320.0000    0.43066
327360.0000    0.32275
327400.0000    0.48711
327440.0000    0.40567
327480.0000    0.30467
327520.0000    0.47721
327560.0000    0.53636
327600.0000    0.19009
327640.0000    0.39769
327680.0000    0.11267
327720.0000    0.39149
327760.0000    0.37392
327800.0000    0.46837
327840.0000    0.37390
327880.0000    0.21590
327920.0000    0.34853
327960.0000    0.35982
328000.0000    0.52871
328040.0000    0.57382
328080.0000    0.44198
328120.0000    0.40013
328160.0000    0.29560
328200.0000    0.38748
328240.0000    0.50379
328280.0000    0.24679
328320.0000    0.53809
328360.0000    0.46278
328400.0000    0.29350
328440.0000    0.47800
328480.0000    0.49154
328520.0000    0.44573
328560.0000    0.57033
328600.0000    0.59825
328640.0000    0.50834
328680.0000    0.55090
328720.0000    0.70500
328760.0000    0.40814
328800.0000    0.34041
328840.0000    0.47307
328880.0000    0.57699
328920.0000    0.28591
328960.0000    0.48077
329000.0000    0.52637
329040.0000    0.28218
329080.0000    0.37476
329120.0000    0.41621
329160.0000    0.46688
329200.0000    0.51277
329240.0000    0.47489
329280.0000    0.32080
329320.0000    0.42591
329360.0000    0.50912
329400.0000    0.42071
329440.0000    0.37375
329480.0000    0.50289
329520.0000    0.44602
329560.0000    0.48969
329600.0000    0.46346
329640.0000    0.35740
329680.0000    0.43747
329720.0000    0.35084
329760.0000    0.45788
329800.0000    0.47168
329840.0000    0.54592
329880.0000    0.64940
329920.0000    0.38913
329960.0000    0.65668
330000.0000    0.40168
330040.0000    0.51523
330080.0000    0.48489
330120.0000    0.51369
330160.0000    0.47871
330200.0000    0.41855
330240.0000    0.21572
330280.0000    0.49177
330320.0000    0.59343
330360.0000    0.22357
330400.0000    0.49591
330440.0000    0.33041
330480.0000    0.51220
330520.0000    0.30328
330560.0000    0.49872
330600.0000    0.35711
330640.0000    0.58974
330680.0000    0.69624
330720.0000    0.63147
330760.0000    0.31524
330800.0000    0.38465
330840.0000    0.46379
330880.0000    0.49666
330920.0000    0.41862
330960.0000    0.38539
331000.0000    0.26164
331040.0000    0.28288
331080.0000    0.32939
331120.0000    0.41969
331160.0000    0.41788
331200.0000    0.41358
331240.0000    0.56072
331280.0000    0.42382
331320.0000    0.47412
331360.0000    0.15981
331400.0000    0.24281
331440.0000    0.35161
331480.0000    0.35812
331520.0000    0.54613
331560.0000    0.44458
331600.0000    0.42973
331640.0000    0.15773
331680.0000    0.27256
331720.0000    0.29592
331760.0000    0.50237
331800.0000    0.36294
331840.0000    0.33915
331880.0000    0.60028
331920.0000    0.54016
331960.0000    0.36472
332000.0000    0.30020
332040.0000    0.23584
332080.0000    0.38087
332120.0000    0.39484
332160.0000    0.16921
332200.0000    0.36524
332240.0000    0.16802
332280.0000    0.12981
332320.0000   -0.21114
332360.0000   -0.21889
332400.0000    0.05417
332440.0000   -0.12518
332480.0000    0.19641
332520.0000   -0.20934
332560.0000    0.08037
332600.0000   -0.21403
332640.0000   -0.28508
332680.0000   -0.04172
332720.0000   -0.35548
332760.0000   -0.44289
332800.0000   -0.30303
332840.0000   -0.37469
332880.0000   -0.48846
332920.0000   -0.09300
332960.0000   -0.03574
333000.0000   -0.06370
333040.0000   -0.34883
333080.0000   -0.40964
333120.0000    0.13570
333160.0000    0.36502
333200.0000   -0.13588
333240.0000    0.02314
333280.0000   -0.04940
333320.0000    0.11059
333360.0000   -0.40784
333400.0000   -0.22291
333440.0000   -0.01238
333480.0000    0.09008
333520.0000   -0.32003
333560.0000   -0.14831
333600.0000   -0.11568
333640.0000   -0.29564
333680.0000   -0.11063
333720.0000   -0.18131
333760.0000   -0.21237
333800.0000   -0.05830
333840.0000   -0.22401
333880.0000   -0.27057
333920.0000   -0.20149
333960.0000   -0.42561
334000.0000   -0.10053
334040.0000   -0.18875
334080.0000   -0.22181
334120.0000   -0.45183
334160.0000   -0.41819
334200.0000   -0.56935
334240.0000   -0.22654
334280.0000   -0.10119
334320.0000   -0.35640
334360.0000   -0.37042
334400.0000   -0.59010
334440.0000   -0.40137
334480.0000   -0.34413
334520.0000    0.00457
334560.0000   -0.07857
334600.0000   -0.06985
334640.0000   -0.08900
334680.0000   -0.01881
334720.0000   -0.07235
334760.0000   -0.18682
334800.0000   -0.38536
334840.0000   -0.47764
334880.0000   -0.21420
334920.0000   -0.35987
334960.0000   -0.20621
335000.0000   -0.09464
335040.0000   -0.15172
335080.0000   -0.16733
335120.0000   -0.13465
335160.0000   -0.39781
335200.0000   -0.19853
335240.0000   -0.08231
335280.0000   -0.10916
335320.0000    0.06682
335360.0000   -0.15122
335400.0000   -0.08775
335440.0000    0.03192
335480.0000   -0.58745
335520.0000   -0.16976
335560.0000   -0.07404
335600.0000   -0.10260
335640.0000   -0.13225
335680.0000   -0.26060
335720.0000   -0.43944
335760.0000   -0.17960
335800.0000   -0.07031
335840.0000   -0.07876
335880.0000   -0.21578
335920.0000   -0.18229
335960.0000   -0.04516
336000.0000   -0.04890
336040.0000   -0.34250
336080.0000   -0.02717
336120.0000   -0.28171
336160.0000   -0.15532
336200.0000   -0.16219
336240.0000    0.07373
336280.0000   -0.37743
336320.0000    0.27829
336360.0000    0.45566
336400.0000    0.32455
336440.0000    0.63860
336480.0000    0.39673
336520.0000    0.32512
336560.0000    0.35062
336600.0000    0.40071
336640.0000    0.08093
336680.0000    0.00330
336720.0000    0.27063
336760.0000    0.08653
336800.0000   -0.13496
336840.0000   -0.29288
336880.0000   -0.17018
336920.0000   -0.28390
336960.0000    0.01076
337000.0000   -0.01045
337040.0000   -0.39646
337080.0000   -0.21463
337120.0000   -0.22468
337160.0000    0.08939
337200.0000   -0.10473
337240.0000    0.11398
337280.0000   -0.27102
337320.0000   -0.28195
337360.0000    0.11857
337400.0000    0.05201
337440.0000   -0.13846
337480.0000   -0.32043
337520.0000   -0.25382
337560.0000    0.07217
337600.0000   -0.19603
337640.0000   -0.13233
337680.0000   -0.10186
337720.0000    0.07092
337760.0000    0.34068
337800.0000   -0.00101
337840.0000   -0.24685
337880.0000   -0.03376
337920.0000   -0.09635
337960.0000   -0.37221
338000.0000   -0.08005
338040.0000    0.27063
338080.0000   -0.08890
338120.0000    0.00450
338160.0000   -0.17533
338200.0000   -0.04312
338240.0000   -0.17217
338280.0000   -0.33881
338320.0000   -0.34088
338360.0000   -0.24138
338400.0000   -0.24361
338440.0000   -0.46002
338480.0000   -0.53097
338520.0000   -0.31289
338560.0000   -0.15817
338600.0000   -0.72972
338640.0000   -0.39559
338680.0000   -0.67707
338720.0000   -0.48736
338760.0000   -0.87872
338800.0000   -0.85088
338840.0000   -0.69032
338880.0000   -0.43241
338920.0000   -0.55064
338960.0000   -0.85579
339000.0000   -0.89846
339040.0000   -0.75630
339080.0000   -0.41353
339120.0000   -0.26876
339160.0000   -0.19743
339200.0000   -0.25414
339240.0000   -0.32431
339280.0000    0.16290
339320.0000   -0.29964
339360.0000    0.03594
339400.0000    0.03437
339440.0000    0.09406
339480.0000    0.09591
339520.0000    0.03497
339560.0000    0.12149
339600.0000   -0.12259
339640.0000   -0.04849
339680.0000   -0.56919
339720.0000    0.13230
339760.0000    0.06322
339800.0000   -0.19360
339840.0000   -0.45179
339880.0000   -0.15875
339920.0000   -0.21881
339960.0000   -0.39679
340000.0000   -0.32205
340040.0000   -0.09306
340080.0000   -0.46097
340120.0000   -0.43680
340160.0000   -0.12303
340200.0000   -0.43747
340240.0000   -0.26710
340280.0000   -0.37393
340320.0000   -0.42460
340360.0000   -0.37653
340400.0000   -0.35817
340440.0000   -0.30466
340480.0000   -0.40757
340520.0000   -0.32062
340560.0000   -0.34404
340600.0000   -0.17146
340640.0000   -0.33744
340680.0000   -0.21257
340720.0000   -0.19855
340760.0000   -0.14099
340800.0000   -0.36615
340840.0000   -0.26313
340880.0000    0.07150
340920.0000   -0.37253
340960.0000   -0.11936
341000.0000   -0.18963
341040.0000   -0.41013
341080.0000   -0.23919
341120.0000   -0.12472
341160.0000   -0.30826
341200.0000   -0.07110
341240.0000   -0.08714
341280.0000   -0.24323
341320.0000   -0.19864
341360.0000   -0.02196
341400.0000   -0.21494
341440.0000   -0.28569
341480.0000   -0.16096
341520.0000   -0.23955
341560.0000    0.02322
341600.0000   -0.03608
341640.0000   -0.28269
341680.0000   -0.51230
341720.0000   -0.11762
341760.0000   -0.13240
341800.0000   -0.19829
341840.0000   -0.01318
341880.0000   -0.15185
341920.0000   -0.47563
341960.0000    0.00997
342000.0000   -0.25580
342040.0000   -0.14583
342080.0000   -0.24122
342120.0000   -0.28830
342160.0000   -0.47731
342200.0000   -0.28496
342240.0000   -0.38412
342280.0000   -0.29951
342320.0000    0.06529
342360.0000   -0.27700
342400.0000   -0.24801
342440.0000   -0.10537
342480.0000   -0.14162
342520.0000   -0.10062
342560.0000   -0.00188
342600.0000   -0.08478
342640.0000   -0.39470
342680.0000   -0.33640
342720.0000    0.00329
342760.0000   -0.49097
342800.0000   -0.46609
342840.0000   -0.44055
342880.0000   -0.26432
342920.0000   -0.23166
342960.0000   -0.22726
343000.0000   -0.18136
343040.0000    0.03453
343080.0000   -0.15639
343120.0000   -0.39690
343160.0000   -0.24713
343200.0000   -0.26043
343240.0000   -0.23991
343280.0000   -0.09517
343320.0000   -0.39919
343360.0000   -0.23058
343400.0000   -0.29278
343440.0000   -0.29072
343480.0000   -0.65530
343520.0000   -0.26360
343560.0000   -0.43501
343600.0000   -0.53414
343640.0000   -0.54407
343680.0000   -0.27251
343720.0000   -0.45215
343760.0000   -0.38715
343800.0000   -0.43062
343840.0000   -0.45488
343880.0000   -0.43911
343920.0000   -0.39225
343960.0000    0.07592
344000.0000   -0.01065
344040.0000   -0.60114
344080.0000   -0.44717
344120.0000   -0.02862
344160.0000   -0.20254
344200.0000   -0.25838
344240.0000   -0.10633
344280.0000    0.00701
344320.0000   -0.04220
344360.0000   -0.19275
344400.0000   -0.06766
344440.0000   -0.09375
344480.0000   -0.17325
344520.0000   -0.15307
344560.0000   -0.28326
344600.0000   -0.30828
344640.0000   -0.42692
344680.0000    0.02434
344720.0000    0.01534
344760.0000   -0.34394
344800.0000   -0.48220
344840.0000   -0.31188
344880.0000   -0.13105
344920.0000   -0.16017
344960.0000   -0.30999
345000.0000   -0.10163
345040.0000   -0.13945
345080.0000   -0.11334
345120.0000    0.10837
345160.0000   -0.07201
345200.0000   -0.04910
345240.0000   -0.19293
345280.0000   -0.20554
345320.0000   -0.54201
345360.0000   -0.14738
345400.0000   -0.27305
345440.0000   -0.10701
345480.0000   -0.64931
345520.0000   -0.05340
345560.0000   -0.26403
345600.0000   -0.17439
345640.0000   -0.06096
345680.0000   -0.22390
345720.0000   -0.34143
345760.0000   -0.36674
345800.0000   -0.07990
345840.0000   -0.31476
345880.0000   -0.29990
345920.0000   -0.31184
345960.0000   -0.07264
346000.0000   -0.51909
346040.0000   -0.43664
346080.0000   -0.40903
346120.0000   -0.16232
346160.0000    0.02035
346200.0000   -0.37174
346240.0000   -0.32173
346280.0000   -0.35174
346320.0000   -0.17322
346360.0000   -0.31089
346400.0000   -0.31306
346440.0000   -0.23129
346480.0000    0.00901
346520.0000   -0.33314
346560.0000   -0.27032
346600.0000   -0.30061
346640.0000   -0.09495
346680.0000   -0.15518
346720.0000   -0.20028
346760.0000   -0.10122
346800.0000   -0.00653
346840.0000   -0.02670
346880.0000   -0.09092
346920.0000   -0.28135
346960.0000   -0.39175
347000.0000   -0.15963
347040.0000   -0.30580
347080.0000   -0.43212
347120.0000   -0.57628
347160.0000   -0.43971
347200.0000   -0.47299
347240.0000   -0.49366
347280.0000   -0.21684
347320.0000   -0.49005
347360.0000   -0.46420
347400.0000   -0.56717
347440.0000   -0.08882
347480.0000   -0.23769
347520.0000   -0.28927
347560.0000   -0.21511
347600.0000   -0.35683
347640.0000   -0.02245
347680.0000   -0.14357
347720.0000   -0.04581
347760.0000   -0.25107
347800.0000   -0.27064
347840.0000   -0.06641
347880.0000   -0.22089
347920.0000   -0.26293
347960.0000   -0.22637
348000.0000   -0.12968
348040.0000   -0.16187
348080.0000   -0.03121
348120.0000   -0.36450
348160.0000   -0.28080
348200.0000   -0.03432
348240.0000   -0.50371
348280.0000   -0.38774
348320.0000   -0.56390
348360.0000   -0.62558
348400.0000   -0.38137
348440.0000   -0.47369
348480.0000   -0.66995
348520.0000   -0.66782
348560.0000   -0.48849
348600.0000   -0.30808
348640.0000   -0.62087
348680.0000   -0.39284
348720.0000   -0.37732
348760.0000   -0.39178
348800.0000   -0.46618
348840.0000   -0.18177
348880.0000   -0.23429
348920.0000   -0.46299
348960.0000   -0.16346
349000.0000   -0.16847
349040.0000   -0.16041
349080.0000    0.02458
349120.0000   -0.49656
349160.0000   -0.32238
349200.0000   -0.33329
349240.0000   -0.14844
349280.0000   -0.25595
349320.0000   -0.14214
349360.0000    0.03253
349400.0000   -0.12037
349440.0000   -0.17311
349480.0000   -0.25248
349520.0000   -0.13017
349560.0000   -0.02920
349600.0000   -0.08815
349640.0000   -0.26567
349680.0000   -0.19705
349720.0000   -0.09510
349760.0000   -0.23523
349800.0000   -0.19539
349840.0000   -0.18360
349880.0000   -0.21725
349920.0000   -0.23714
349960.0000   -0.39895
350000.0000   -0.23353
350040.0000   -0.17412
350080.0000   -0.15343
350120.0000   -0.39738
350160.0000   -0.10623
350200.0000   -0.20389
350240.0000   -0.03978
350280.0000   -0.21157
350320.0000   -0.25846
350360.0000   -0.22550
350400.0000   -0.18075
350440.0000   -0.09072
350480.0000   -0.03863
350520.0000   -0.20456
350560.0000    0.04950
350600.0000    0.17789
350640.0000   -0.01286
350680.0000    0.00022
350720.0000   -0.06911
350760.0000   -0.17451
350800.0000   -0.14818
350840.0000   -0.19681
350880.0000   -0.30990
350920.0000   -0.52651
350960.0000   -0.26842
351000.0000   -0.38925
351040.0000   -0.18949
351080.0000   -0.31057
351120.0000   -0.30723
351160.0000   -0.46191
351200.0000   -0.46107
351240.0000   -0.47687
351280.0000   -0.37429
351320.0000   -0.29616
351360.0000   -0.53506
351400.0000   -0.36196
351440.0000   -0.71033
351480.0000   -0.44576
351520.0000   -0.61973
351560.0000   -0.76249
351600.0000   -0.30389
351640.0000   -0.10871
351680.0000   -0.02295
351720.0000    0.24648
351760.0000    0.24694
351800.0000    0.44785
351840.0000    0.11980
351880.0000    0.41723
351920.0000    0.16894
351960.0000    0.25803
352000.0000    0.14132
352040.0000    0.26366
352080.0000    0.28815
352120.0000   -0.00744
352160.0000   -0.01250
352200.0000   -0.08114
352240.0000   -0.15705
352280.0000    0.12087
352320.0000    0.17066
352360.0000   -0.01567
352400.0000    0.30854
352440.0000   -0.03340
352480.0000    0.14322
352520.0000   -0.38396
352560.0000   -0.25290
352600.0000    0.04814
352640.0000    0.10221
352680.0000    0.06331
352720.0000    0.23245
352760.0000   -0.00031
352800.0000    0.25506
352840.0000   -0.02042
352880.0000    0.02146
352920.0000    0.08471
352960.0000    0.20502
353000.0000    0.01131
353040.0000   -0.02677
353080.0000    0.07840
353120.0000    0.06647
353160.0000   -0.27632
353200.0000    0.06806
353240.0000   -0.16345
353280.0000    0.30949
353320.0000    0.39338
353360.0000    0.46954
353400.0000    0.29362
353440.0000    0.35162
353480.0000    0.27492
353520.0000    0.31817
353560.0000    0.28447
353600.0000    0.30089
353640.0000    0.08675
353680.0000   -0.01860
353720.0000    0.12373
353760.0000   -0.22705
353800.0000   -0.01979
353840.0000    0.32183
353880.0000    0.05429
353920.0000    0.21175
353960.0000    0.24633
354000.0000    0.33128
354040.0000   -0.04403
354080.0000    0.31503
354120.0000    0.31489
354160.0000   -0.01285
354200.0000    0.29850
354240.0000    0.23802
354280.0000    0.58431
354320.0000    0.47107
354360.0000    0.02406
354400.0000    0.23478
354440.0000   -0.03574
354480.0000    0.20134
354520.0000   -0.04646
354560.0000    0.16296
354600.0000    0.37264
354640.0000    0.14340
354680.0000    0.13347
354720.0000    0.22846
354760.0000    0.08003
354800.0000   -0.21683
354840.0000   -0.19969
354880.0000   -0.31197
354920.0000   -0.16454
354960.0000   -0.12598
355000.0000   -0.22570
355040.0000   -0.10120
355080.0000   -0.07968
355120.0000   -0.20517
355160.0000   -0.06936
355200.0000   -0.37692
355240.0000   -0.17162
355280.0000   -0.44627
355320.0000   -0.00806
355360.0000   -0.07856
355400.0000   -0.22720
355440.0000   -0.26134
355480.0000    0.03743
355520.0000   -0.13405
355560.0000   -0.46056
355600.0000   -0.21633
355640.0000   -0.03788
355680.0000   -0.28219
355720.0000   -0.37896
355760.0000   -0.18497
355800.0000   -0.16303
355840.0000   -0.24195
355880.0000   -0.26232
355920.0000   -0.28851
355960.0000   -0.15622
356000.0000   -0.14213
356040.0000   -0.13680
356080.0000   -0.82795
356120.0000   -0.44464
356160.0000   -0.39625
356200.0000   -0.10967
356240.0000   -0.30010
356280.0000   -0.26055
356320.0000   -0.07227
356360.0000    0.08317
356400.0000   -0.17749
356440.0000    0.13342
356480.0000   -0.12340
356520.0000   -0.19984
356560.0000   -0.14140
356600.0000   -0.16926
356640.0000   -0.16771
356680.0000    0.08365
356720.0000    0.18131
356760.0000   -0.00574
356800.0000   -0.53738
356840.0000   -0.35108
356880.0000   -0.38027
356920.0000   -0.17602
356960.0000   -0.20121
357000.0000   -0.22160
357040.0000   -0.31817
357080.0000   -0.14303
357120.0000   -0.19557
357160.0000   -0.14585
357200.0000   -0.00232
357240.0000   -0.25575
357280.0000   -0.31443
357320.0000    0.06021
357360.0000   -0.05856
357400.0000   -0.10859
357440.0000   -0.16217
357480.0000   -0.30990
357520.0000   -0.37165
357560.0000   -0.40909
357600.0000   -0.50529
357640.0000   -0.11047
357680.0000   -0.08406
357720.0000   -0.31681
357760.0000   -0.22865
357800.0000   -0.37497
357840.0000   -0.31882
357880.0000   -0.50130
357920.0000   -0.23315
357960.0000   -0.13086
358000.0000   -0.10907
358040.0000   -0.49761
358080.0000   -0.48323
358120.0000   -0.13507
358160.0000   -0.43143
358200.0000   -0.23689
358240.0000   -0.07186
358280.0000   -0.02635
358320.0000   -0.15832
358360.0000   -0.28220
358400.0000   -0.27241
358440.0000   -0.31035
358480.0000   -0.45324
358520.0000   -0.44087
358560.0000   -0.11315
358600.0000   -0.22937
358640.0000   -0.32508
358680.0000   -0.21556
358720.0000   -0.36409
358760.0000   -0.40968
358800.0000   -0.31420
358840.0000   -0.10174
358880.0000    0.16533
358920.0000    0.38212
358960.0000    0.58607
359000.0000    0.67184
359040.0000    0.43005
359080.0000    0.59851
359120.0000    0.29268
359160.0000    0.56624
359200.0000    0.42223
359240.0000    0.48505
359280.0000    0.62301
359320.0000    0.66223
359360.0000    0.28330
359400.0000    0.50288
359440.0000    0.32694
359480.0000    0.43188
359520.0000    0.48449
359560.0000    0.49073
359600.0000    0.27355
359640.0000    0.44759
359680.0000    0.15827
359720.0000   -0.08757
359760.0000   -0.09463
359800.0000    0.24630
359840.0000   -0.06841
359880.0000    0.36977
359920.0000    0.08134
359960.0000    0.26705
360000.0000    0.45759
360040.0000    0.42761
360080.0000    0.38385
360120.0000    0.35257
360160.0000    0.23608
360200.0000    0.36221
360240.0000    0.22044
360280.0000    0.33559
360320.0000    0.31458
360360.0000    0.14460
360400.0000    0.50272
360440.0000    0.20758
360480.0000    0.43693
360520.0000    0.38111
360560.0000    0.27507
360600.0000    0.41080
360640.0000    0.24694
360680.0000    0.63866
360720.0000    0.31702
360760.0000    0.39913
360800.0000    0.18799
360840.0000    0.09309
360880.0000    0.30447
360920.0000    0.34123
360960.0000    0.02774
361000.0000    0.24306
361040.0000    0.46161
361080.0000   -0.00482
361120.0000    0.34980
361160.0000    0.40064
361200.0000    0.45429
361240.0000    0.04109
361280.0000    0.22014
361320.0000    0.13425
361360.0000    0.27996
361400.0000    0.17460
361440.0000    0.09605
361480.0000    0.17760
361520.0000    0.30849
361560.0000    0.36981
361600.0000    0.22736
361640.0000    0.39778
361680.0000    0.15642
361720.0000    0.37734
361760.0000    0.18498
361800.0000    0.38778
361840.0000    0.41186
361880.0000    0.54535
361920.0000    0.31601
361960.0000    0.51122
362000.0000    0.38630
362040.0000    0.33198
362080.0000    0.34529
362120.0000    0.42390
362160.0000    0.50865
362200.0000    0.29961
362240.0000    0.21711
362280.0000    0.50933
362320.0000    0.50358
362360.0000    0.55318
362400.0000    0.28298
362440.0000    0.71594
362480.0000    0.16627
362520.0000    0.04494
362560.0000    0.62252
362600.0000    0.08870
362640.0000    0.36484
362680.0000    0.47825
362720.0000    0.72648
362760.0000    0.22794
362800.0000    0.37250
362840.0000    0.42216
362880.0000    0.57538
362920.0000    0.50731
362960.0000    0.22547
363000.0000    0.19979
363040.0000    0.47005
363080.0000    0.35301
363120.0000    0.37129
363160.0000    0.44137
363200.0000    0.57750
363240.0000    0.50656
363280.0000    0.34472
363320.0000    0.57838
363360.0000    0.60494
363400.0000    0.55856
363440.0000    0.39873
363480.0000    0.46949
363520.0000    0.43406
363560.0000    0.52768
363600.0000    0.47878
363640.0000    0.46674
363680.0000    0.51615
363720.0000    0.42083
363760.0000    0.33269
363800.0000    0.29722
363840.0000    0.25602
363880.0000    0.32308
363920.0000    0.30890
363960.0000    0.11209
364000.0000    0.44933
364040.0000    0.40325
364080.0000    0.24236
364120.0000    0.17723
364160.0000    0.43960
364200.0000    0.20483
364240.0000    0.33971
364280.0000    0.32809
364320.0000    0.31898
364360.0000    0.34620
364400.0000    0.21328
364440.0000    0.24499
364480.0000    0.23952
364520.0000    0.28043
364560.0000    0.55506
364600.0000    0.36355
364640.0000    0.32918
364680.0000    0.24635
364720.0000    0.41875
364760.0000    0.29309
364800.0000    0.38385
364840.0000    0.10816
364880.0000    0.24864
364920.0000    0.56781
364960.0000    0.56159
365000.0000    0.43372
365040.0000    0.30852
365080.0000    0.41902
365120.0000    0.43107
365160.0000    0.32909
365200.0000    0.03120
365240.0000    0.53337
365280.0000    0.32034
365320.0000    0.52090
365360.0000    0.45007
365400.0000    0.36507
365440.0000    0.51416
365480.0000    0.29619
365520.0000    0.37701
365560.0000    0.20961
365600.0000    0.31314
365640.0000    0.40163
365680.0000    0.32496
365720.0000    0.25086
365760.0000    0.50044
365800.0000    0.40135
365840.0000    0.47042
365880.0000    0.48501
365920.0000    0.53565
365960.0000    0.30770
366000.0000    0.25739
366040.0000    0.30177
366080.0000    0.55031
366120.0000    0.33772
366160.0000    0.29004
366200.0000    0.50540
366240.0000    0.40077
366280.0000    0.36203
366320.0000    0.37331
366360.0000    0.38225
366400.0000    0.43714
366440.0000    0.27982
366480.0000    0.32802
366520.0000    0.60504
366560.0000    0.14330
366600.0000    0.37168
366640.0000    0.24886
366680.0000    0.29065
366720.0000    0.44171
366760.0000    0.33861
366800.0000    0.00189
366840.0000    0.38626
366880.0000    0.15328
366920.0000    0.28824
366960.0000    0.24982
367000.0000    0.33367
367040.0000    0.34032
367080.0000    0.30694
367120.0000    0.42819
367160.0000    0.34361
367200.0000    0.18713
367240.0000    0.27656
367280.0000    0.23888
367320.0000    0.49358
367360.0000    0.37192
367400.0000    0.35837
367440.0000    0.71928
367480.0000    0.43667
367520.0000    0.15297
367560.0000    0.16191
367600.0000    0.20085
367640.0000    0.26225
367680.0000    0.61240
367720.0000    0.54979
367760.0000   -0.02868
367800.0000    0.32939
367840.0000    0.30227
367880.0000    0.21590
367920.0000    0.13563
367960.0000    0.59492
368000.0000    0.24976
368040.0000    0.19569
368080.0000    0.05798
368120.0000    0.17159
368160.0000    0.41433
368200.0000    0.19656
368240.0000    0.34230
368280.0000    0.10435
368320.0000    0.09915
368360.0000    0.49331
368400.0000    0.14286
368440.0000    0.07701
368480.0000    0.29620
368520.0000    0.49634
368560.0000    0.26933
368600.0000    0.38696
368640.0000    0.22809
368680.0000    0.18847
368720.0000    0.25706
368760.0000    0.30692
368800.0000    0.34437
368840.0000    0.19686
368880.0000    0.28012
368920.0000    0.18717
368960.0000    0.32633
369000.0000    0.29157
369040.0000    0.32647
369080.0000    0.32218
369120.0000    0.23860
369160.0000    0.19191
369200.0000    0.22963
369240.0000    0.51563
369280.0000    0.12392
369320.0000    0.33662
369360.0000    0.21447
369400.0000    0.30201
369440.0000    0.23173
369480.0000    0.30452
369520.0000    0.34009
369560.0000    0.43273
369600.0000   -0.01763
369640.0000    0.34792
369680.0000   -0.24106
369720.0000    0.02016
369760.0000    0.00219
369800.0000   -0.04213
369840.0000   -0.33344
369880.0000   -0.24985
369920.0000   -0.10485
369960.0000   -0.23422
370000.0000   -0.08459
370040.0000    0.01490
370080.0000   -0.03991
370120.0000    0.16343
370160.0000    0.40483
370200.0000    0.30433
370240.0000    0.22198
370280.0000    0.29922
370320.0000    0.25181
370360.0000    0.38576
370400.0000    0.14603
370440.0000    0.25224
370480.0000    0.14195
370520.0000    0.57528
370560.0000    0.39112
370600.0000    0.45705
370640.0000    0.26740
370680.0000    0.53866
370720.0000    0.47207
370760.0000    0.29691
370800.0000    0.55454
370840.0000    0.59497
370880.0000    0.47683
370920.0000    0.25355
370960.0000    0.27687
371000.0000    0.32274
371040.0000    0.40141
371080.0000    0.19444
371120.0000    0.48153
371160.0000    0.38352
371200.0000    0.31739
371240.0000    0.15077
371280.0000    0.47008
371320.0000    0.34910
371360.0000    0.15362
371400.0000    0.44579
371440.0000    0.45902
371480.0000    0.27699
371520.0000    0.49709
371560.0000    0.47032
371600.0000    0.59399
371640.0000    0.46232
371680.0000    0.47447
371720.0000    0.37423
371760.0000    0.40189
371800.0000    0.43716
371840.0000    0.22400
371880.0000    0.29384
371920.0000    0.49382
371960.0000    0.52011
372000.0000    0.43685
372040.0000    0.49757
372080.0000    0.31850
372120.0000    0.36135
372160.0000    0.34372
372200.0000    0.33684
372240.0000    0.30335
372280.0000    0.50297
372320.0000    0.34089
372360.0000    0.26593
372400.0000    0.23046
372440.0000    0.29270
372480.0000    0.37806
372520.0000    0.46738
372560.0000    0.32353
372600.0000    0.34860
372640.0000    0.32116
372680.0000    0.24965
372720.0000    0.17550
372760.0000    0.32127
372800.0000    0.08468
372840.0000   -0.02865
372880.0000   -0.00542
372920.0000   -0.39385
372960.0000   -0.37206
373000.0000   -0.22945
373040.0000    0.03835
373080.0000   -0.12911
373120.0000   -0.15026
373160.0000    0.15871
373200.0000   -0.63167
373240.0000   -0.14354
373280.0000    0.04768
373320.0000   -0.66342
373360.0000   -0.82022
373400.0000   -0.41750
373440.0000   -0.36699
373480.0000    0.15981
373520.0000   -0.57789
373560.0000   -0.60961
373600.0000   -0.62143
373640.0000   -0.45288
373680.0000   -0.44780
373720.0000   -0.71673
373760.0000   -0.65272
373800.0000   -0.32741
373840.0000   -0.39577
373880.0000   -0.85349
373920.0000   -0.02868
373960.0000   -0.33360
374000.0000   -0.36588
374040.0000   -0.27533
374080.0000   -0.11304
374120.0000   -0.19338
374160.0000    0.08780
374200.0000    0.02155
374240.0000    0.03729
374280.0000    0.09704
374320.0000   -0.19875
374360.0000    0.07135
374400.0000   -0.23604
374440.0000   -0.20134
374480.0000   -0.09260
374520.0000    0.08403
374560.0000    0.19151
374600.0000    0.13973
374640.0000    0.05348
374680.0000    0.04688
374720.0000   -0.14545
374760.0000   -0.33306
374800.0000   -0.31657
374840.0000   -0.25292
374880.0000   -0.29671
374920.0000   -0.51244
374960.0000   -0.25283
375000.0000   -0.41440
375040.0000   -0.52390
375080.0000   -0.33314
375120.0000   -0.41051
375160.0000   -0.05812
375200.0000    0.01838
375240.0000   -0.03760
375280.0000   -0.07621
375320.0000    0.08373
375360.0000   -0.01972
375400.0000   -0.04719
375440.0000    0.02994
375480.0000   -0.12347
375520.0000   -0.07079
375560.0000   -0.00470
375600.0000   -0.31020
375640.0000   -0.55078
375680.0000   -0.59786
375720.0000   -0.37599
375760.0000   -0.40290
375800.0000   -0.10935
375840.0000   -0.55265
375880.0000   -0.78987
375920.0000   -0.26897
375960.0000   -0.17128
376000.0000   -0.01011
376040.0000    0.00789
376080.0000   -0.17750
376120.0000   -0.11116
376160.0000   -0.03515
376200.0000   -0.15687
376240.0000   -0.11653
376280.0000    0.10814
376320.0000    0.00778
376360.0000   -0.00648
376400.0000    0.39679
376440.0000    0.48793
376480.0000    0.35680
376520.0000    0.00919
376560.0000    0.17071
376600.0000    0.21767
376640.0000    0.52446
376680.0000    0.19362
376720.0000    0.08087
376760.0000   -0.08048
376800.0000   -0.34518
376840.0000   -0.19914
376880.0000   -0.23092
376920.0000   -0.21810
376960.0000   -0.62009
377000.0000   -0.43117
377040.0000   -0.60059
377080.0000   -0.60287
377120.0000    0.44609
377160.0000    0.67783
377200.0000    0.37305
377240.0000    0.72256
377280.0000    0.54874
377320.0000    0.39272
377360.0000    0.35369
377400.0000    0.56982
377440.0000    0.62087
377480.0000    0.66284
377520.0000    0.68952
377560.0000    0.57073
377600.0000    0.52822
377640.0000    0.35155
377680.0000    0.33716
377720.0000    0.49089
377760.0000    0.53917
377800.0000    0.66771
377840.0000    0.65306
377880.0000    0.60530
377920.0000    0.50514
377960.0000    0.60792
378000.0000    0.34477
378040.0000    0.33662
378080.0000    0.33288
378120.0000    0.35691
378160.0000    0.41822
378200.0000    0.36273
378240.0000    0.34133
378280.0000    0.23924
378320.0000    0.22505
378360.0000    0.33436
378400.0000    0.22874
378440.0000    0.40587
378480.0000    0.36225
378520.0000    0.47419
378560.0000   -0.10827
378600.0000    0.07852
378640.0000    0.00800
378680.0000    0.17325
378720.0000    0.04215
378760.0000    0.33972
378800.0000    0.26461
378840.0000    0.24059
378880.0000    0.35155
378920.0000    0.36717
378960.0000    0.40382
379000.0000    0.03818
379040.0000    0.35392
379080.0000    0.27186
379120.0000   -0.01033
379160.0000    0.37973
379200.0000    0.25053
379240.0000    0.20308
379280.0000    0.37786
379320.0000    0.25828
379360.0000    0.23403
379400.0000    0.35396
379440.0000    0.35685
379480.0000    0.30076
379520.0000    0.20970
379560.0000    0.45096
379600.0000   -0.01312
379640.0000   -0.10072
379680.0000   -0.28808
379720.0000   -0.23207
379760.0000   -0.42455
379800.0000   -0.49378
379840.0000   -0.27468
379880.0000   -0.15959
379920.0000   -0.38682
379960.0000   -0.28918
380000.0000   -0.66177
380040.0000   -0.45871
380080.0000   -0.58739
380120.0000   -0.34890
380160.0000   -0.12223
380200.0000   -0.45328
380240.0000   -0.24974
380280.0000   -0.47252
380320.0000   -0.50517
380360.0000   -0.84487
380400.0000   -0.44725
380440.0000   -0.50399
380480.0000   -0.68838
380520.0000   -0.50122
380560.0000   -0.76236
380600.0000   -0.49746
380640.0000   -0.37854
380680.0000   -0.26363
380720.0000   -0.08271
380760.0000   -0.45012
380800.0000   -0.56284
380840.0000   -0.64107
380880.0000   -0.53520
380920.0000    0.01895
380960.0000   -0.63237
381000.0000    0.14040
381040.0000    0.46343
381080.0000    0.11120
381120.0000    0.22682
381160.0000    0.19566
381200.0000    0.19850
381240.0000    0.39145
381280.0000    0.25314
381320.0000    0.17078
381360.0000    0.66974
381400.0000    0.52471
381440.0000    0.13843
381480.0000    0.21209
381520.0000    0.19706
381560.0000    0.47352
381600.0000    0.52258
381640.0000    0.21516
381680.0000    0.23747
381720.0000    0.55349
381760.0000    0.48850
381800.0000    0.22630
381840.0000    0.30394
381880.0000    0.45505
381920.0000    0.66152
381960.0000    0.40333
382000.0000    0.32810
382040.0000    0.43603
382080.0000    0.18793
382120.0000    0.46970
382160.0000    0.42447
382200.0000    0.31175
382240.0000    0.50206
382280.0000    0.23840
382320.0000    0.37171
382360.0000    0.10463
382400.0000    0.41836
382440.0000    0.26482
382480.0000    0.23256
382520.0000    0.30865
382560.0000   -0.21278
382600.0000   -0.71102
382640.0000   -0.45874
382680.0000   -0.24021
382720.0000   -0.19816
382760.0000   -0.24124
382800.0000   -0.44950
382840.0000    0.01670
382880.0000   -0.15986
382920.0000   -0.16162
382960.0000   -0.53861
383000.0000   -0.39667
383040.0000   -0.19789
383080.0000   -0.04368
383120.0000   -0.24565
383160.0000   -0.14611
383200.0000   -0.14598
383240.0000   -0.06197
383280.0000   -0.32885
383320.0000   -0.19914
383360.0000   -0.00408
383400.0000   -0.37399
383440.0000   -0.18403
383480.0000   -0.25792
383520.0000   -0.11770
383560.0000   -0.41602
383600.0000    0.26650
383640.0000   -0.26698
383680.0000   -0.19401
383720.0000   -0.14626
383760.0000   -0.12683
383800.0000   -0.12119
383840.0000   -0.03702
383880.0000   -0.11621
383920.0000    0.27782
383960.0000   -0.14371
384000.0000   -0.14892
384040.0000   -0.04445
384080.0000    0.15880
384120.0000    0.11661
384160.0000    0.05566
384200.0000    0.22092
384240.0000    0.38382
384280.0000    0.55296
384320.0000   -0.10045
384360.0000    0.03107
384400.0000   -0.05305
384440.0000    0.11053
384480.0000    0.11206
384520.0000    0.05385
384560.0000    0.00338
384600.0000   -0.03614
384640.0000   -0.20543
384680.0000    0.08425
384720.0000    0.41026
384760.0000   -0.15494
384800.0000   -0.25216
384840.0000   -0.21409
384880.0000   -0.13894
384920.0000   -0.26125
384960.0000   -0.15068
385000.0000   -0.07208
385040.0000    0.04847
385080.0000   -0.36182
385120.0000    0.21635
385160.0000    0.11797
385200.0000    0.01977
385240.0000    0.04171
385280.0000   -0.29105
385320.0000   -0.08281
385360.0000   -0.11963
385400.0000   -0.37400
385440.0000   -0.10897
385480.0000    0.01748
385520.0000   -0.06368
385560.0000   -0.15169
385600.0000    0.05400
385640.0000   -0.00653
385680.0000   -0.15211
385720.0000    0.15126
385760.0000   -0.18226
385800.0000    0.16185
385840.0000    0.17128
385880.0000    0.15186
385920.0000    0.32396
385960.0000    0.23415
386000.0000    0.35929
386040.0000    0.21048
386080.0000   -0.06588
386120.0000   -0.24053
386160.0000    0.51142
386200.0000    0.23434
386240.0000    0.52411
386280.0000    0.04448
386320.0000    0.24309
386360.0000    0.42308
386400.0000    0.39974
386440.0000    0.53664
386480.0000    0.40653
386520.0000    0.12521
386560.0000    0.30476
386600.0000    0.59142
386640.0000    0.42976
386680.0000    0.32481
386720.0000    0.42759
386760.0000    0.29698
386800.0000    0.21474
386840.0000    0.27176
386880.0000    0.18061
386920.0000    0.16213
386960.0000    0.21497
387000.0000    0.34175
387040.0000    0.35855
387080.0000    0.05414
387120.0000    0.26944
387160.0000    0.28574
387200.0000    0.18565
387240.0000    0.29620
387280.0000    0.20798
387320.0000    0.21422
387360.0000    0.30150
387400.0000    0.41033
387440.0000    0.43201
387480.0000    0.19054
387520.0000    0.25121
387560.0000    0.16755
387600.0000    0.30374
387640.0000    0.38641
387680.0000    0.44379
387720.0000    0.16621
387760.0000    0.17598
387800.0000    0.26145
387840.0000    0.18795
387880.0000    0.11215
387920.0000    0.14071
387960.0000    0.38242
388000.0000    0.42925
388040.0000    0.10289
388080.0000    0.44519
388120.0000    0.46941
388160.0000    0.27970
388200.0000    0.38487
388240.0000    0.35927
388280.0000    0.32935
388320.0000    0.37077
388360.0000    0.31954
388400.0000    0.26078
388440.0000    0.19273
388480.0000    0.31530
388520.0000    0.41073
388560.0000    0.44453
388600.0000    0.25412
388640.0000    0.34862
388680.0000    0.13973
388720.0000    0.30807
388760.0000    0.53614
388800.0000    0.10654
388840.0000    0.11876
388880.0000    0.08601
388920.0000    0.23576
388960.0000    0.07120
389000.0000    0.27203
389040.0000    0.36342
389080.0000    0.28437
389120.0000    0.38976
389160.0000    0.23814
389200.0000    0.24416
389240.0000    0.15121
389280.0000    0.27968
389320.0000    0.20941
389360.0000   -0.12474
389400.0000   -0.42621
389440.0000   -0.60333
389480.0000   -0.23809
389520.0000   -0.22934
389560.0000   -0.34410
389600.0000   -0.23457
389640.0000   -0.16469
389680.0000   -0.14175
389720.0000   -0.31710
389760.0000   -0.43862
389800.0000   -0.02960
389840.0000    0.05473
389880.0000   -0.12404
389920.0000   -0.26246
389960.0000   -0.23672
390000.0000   -0.22555
390040.0000   -0.00454
390080.0000   -0.31644
390120.0000   -0.30947
390160.0000   -0.29069
390200.0000   -0.41462
390240.0000   -0.24114
390280.0000    0.37444
390320.0000    0.32426
390360.0000    0.21500
390400.0000   -0.20093
390440.0000    0.03135
390480.0000    0.17406
390520.0000    0.29821
390560.0000    0.15850
390600.0000    0.05358
390640.0000   -0.12154
390680.0000    0.20357
390720.0000    0.33127
390760.0000    0.37918
390800.0000    0.37125
390840.0000    0.46143
390880.0000    0.17454
390920.0000    0.32934
390960.0000    0.21450
391000.0000    0.23984
391040.0000    0.38731
391080.0000    0.20071
391120.0000    0.05682
391160.0000    0.23985
391200.0000    0.38122
391240.0000    0.30960
391280.0000    0.19661
391320.0000    0.28541
391360.0000    0.31768
391400.0000    0.30705
391440.0000    0.18759
391480.0000    0.19224
391520.0000    0.22690
391560.0000    0.31626
391600.0000    0.48505
391640.0000    0.15312
391680.0000    0.38276
391720.0000    0.49827
391760.0000    0.17248
391800.0000    0.14353
391840.0000    0.36390
391880.0000    0.36799
391920.0000    0.23099
391960.0000    0.27460
392000.0000    0.48104
392040.0000    0.57144
392080.0000    0.43124
392120.0000    0.64857
392160.0000    0.47896
392200.0000    0.48411
392240.0000    0.42194
392280.0000    0.23418
392320.0000    0.32730
392360.0000    0.43476
392400.0000    0.33884
392440.0000    0.21755
392480.0000    0.27450
392520.0000    0.24983
392560.0000    0.42072
392600.0000    0.36265
392640.0000    0.34882
392680.0000    0.38123
392720.0000    0.21552
392760.0000    0.14462
392800.0000    0.26353
392840.0000    0.21938
392880.0000    0.34359
392920.0000    0.43581
392960.0000    0.38860
393000.0000    0.32150
393040.0000    0.11708
393080.0000    0.24154
393120.0000    0.32623
393160.0000    0.42712
393200.0000    0.30957
393240.0000    0.55594
393280.0000    0.30139
393320.0000    0.40987
393360.0000    0.20717
393400.0000    0.12485
393440.0000    0.50479
393480.0000    0.10649
393520.0000    0.41719
393560.0000    0.27631
393600.0000    0.48063
393640.0000    0.40590
393680.0000    0.32405
393720.0000    0.61065
393760.0000    0.39581
393800.0000    0.31548
393840.0000    0.28785
393880.0000    0.36411
393920.0000    0.53027
393960.0000    0.43448
394000.0000    0.32327
394040.0000    0.37868
394080.0000    0.35849
394120.0000    0.24940
394160.0000    0.48138
394200.0000    0.61542
394240.0000    0.52098
394280.0000    0.23570
394320.0000   -0.18942
394360.0000   -0.25360
394400.0000   -0.05762
394440.0000   -0.22910
394480.0000    0.09958
394520.0000    0.00836
394560.0000    0.02696
394600.0000    0.05978
394640.0000   -0.00174
394680.0000   -0.12715
394720.0000   -0.14267
394760.0000   -0.23040
394800.0000   -0.65894
394840.0000   -0.37431
394880.0000   -0.11941
394920.0000    0.06707
394960.0000   -0.17232
395000.0000   -0.05210
395040.0000   -0.35742
395080.0000   -0.00536
395120.0000    0.24660
395160.0000    0.41446
395200.0000    0.50921
395240.0000    0.31848
395280.0000    0.52731
395320.0000    0.40737
395360.0000    0.20482
395400.0000    0.46899
395440.0000    0.45060
395480.0000    0.30679
395520.0000    0.49682
395560.0000    0.27508
395600.0000    0.36400
395640.0000    0.56589
395680.0000    0.50151
395720.0000    0.58578
395760.0000    0.64540
395800.0000    0.60093
395840.0000    0.50012
395880.0000    0.74675
395920.0000   -0.00255
395960.0000    0.15185
396000.0000   -0.08162
396040.0000    0.54061
396080.0000    0.39562
396120.0000    0.44293
396160.0000    0.67561
396200.0000    0.45871
396240.0000    0.51394
396280.0000    0.60221
396320.0000    0.58438
396360.0000    0.61729
396400.0000    0.70398
396440.0000    0.45697
396480.0000    0.41412
396520.0000    0.42739
396560.0000    0.33583
396600.0000    0.35026
396640.0000    0.25859
396680.0000    0.42687
396720.0000    0.50413
396760.0000    0.41018
396800.0000    0.45465
396840.0000    0.28531
396880.0000    0.50781
396920.0000    0.53809
396960.0000    0.47077
397000.0000    0.49192
397040.0000    0.21113
397080.0000    0.30781
397120.0000    0.20790
397160.0000    0.04528
397200.0000    0.09190
397240.0000    0.39310
397280.0000    0.65310
397320.0000    0.59192
397360.0000    0.03947
397400.0000    0.13909
397440.0000    0.29501
397480.0000    0.03735
397520.0000    0.05776
397560.0000    0.47365
397600.0000    0.19894
397640.0000    0.11826
397680.0000    0.04414
397720.0000    0.05435
397760.0000   -0.26007
397800.0000   -0.35912
397840.0000   -0.14369
397880.0000   -0.03594
397920.0000    0.34651
397960.0000    0.34559
398000.0000    0.46383
398040.0000    0.56923
398080.0000    0.24779
398120.0000    0.50051
398160.0000    0.47426
398200.0000    0.24288
398240.0000    0.19421
398280.0000    0.50438
398320.0000    0.34595
398360.0000    0.38284
398400.0000    0.33893
398440.0000    0.52418
398480.0000    0.38141
398520.0000    0.40211
398560.0000    0.35369
398600.0000    0.12058
398640.0000    0.17362
398680.0000    0.32091
398720.0000    0.28903
398760.0000    0.44386
398800.0000    0.37870
398840.0000    0.34919
398880.0000    0.40969
398920.0000    0.41902
398960.0000    0.48296
399000.0000    0.47141
399040.0000    0.52356
399080.0000    0.26073
399120.0000    0.26995
399160.0000    0.44075
399200.0000   -0.09196
399240.0000    0.32801
399280.0000    0.13845
399320.0000    0.32455
399360.0000    0.00841
399400.0000    0.27859
399440.0000    0.46525
399480.0000    0.31414
399520.0000    0.39810
399560.0000    0.11876
399600.0000    0.32933
399640.0000    0.37489
399680.0000    0.42331
399720.0000    0.65854
399760.0000    0.28078
399800.0000    0.16630
399840.0000    0.19797
399880.0000    0.55338
399920.0000    0.22276
399960.0000    0.24752
400000.0000    0.33481
400040.0000    0.45168
400080.0000    0.30812
400120.0000    0.26869
400160.0000    0.25142
400200.0000    0.25224
400240.0000    0.28324
400280.0000    0.10116
400320.0000    0.20100
400360.0000    0.41271
400400.0000    0.45025
400440.0000    0.21455
400480.0000    0.24360
400520.0000    0.32784
400560.0000    0.30049
400600.0000    0.36963
400640.0000    0.43884
400680.0000    0.36890
400720.0000    0.48065
400760.0000    0.50830
400800.0000    0.35397
400840.0000    0.14420
400880.0000    0.31933
400920.0000    0.37544
400960.0000    0.50664
401000.0000    0.52787
401040.0000    0.64541
401080.0000    0.12974
401120.0000    0.39490
401160.0000    0.37937
401200.0000    0.21677
401240.0000    0.32684
401280.0000    0.27395
401320.0000    0.34487
401360.0000    0.27837
401400.0000    0.49201
401440.0000    0.37312
401480.0000    0.27341
401520.0000    0.47558
401560.0000    0.44327
401600.0000    0.43441
401640.0000    0.34108
401680.0000    0.08225
401720.0000    0.17714
401760.0000    0.15852
401800.0000    0.19680
401840.0000    0.28733
401880.0000    0.18050
401920.0000    0.29588
401960.0000    0.37061
402000.0000    0.35666
402040.0000    0.12381
402080.0000    0.28577
402120.0000    0.31856
402160.0000    0.51534
402200.0000    0.28331
402240.0000    0.35331
402280.0000    0.19567
402320.0000    0.58639
402360.0000    0.25592
402400.0000    0.31590
402440.0000    0.23820
402480.0000    0.28676
402520.0000    0.33383
402560.0000    0.34370
402600.0000    0.36800
402640.0000    0.30617
402680.0000    0.28025
402720.0000    0.26262
402760.0000    0.24422
402800.0000    0.49208
402840.0000    0.41966
402880.0000    0.20608
402920.0000    0.34425
402960.0000    0.56017
403000.0000    0.27747
403040.0000    0.32298
403080.0000    0.46892
403120.0000    0.49074
403160.0000    0.61833
403200.0000    0.50572
403240.0000    0.23596
403280.0000    0.34364
403320.0000    0.24577
403360.0000    0.18687
403400.0000    0.08335
403440.0000    0.21079
403480.0000    0.06574
403520.0000    0.26522
403560.0000    0.08631
403600.0000    0.27355
403640.0000    0.31788
403680.0000    0.64575
403720.0000    0.50402
403760.0000    0.50179
403800.0000    0.54958
403840.0000    0.36583
403880.0000    0.42159
403920.0000    0.42837
403960.0000    0.26675
404000.0000    0.44985
404040.0000    0.35003
404080.0000    0.55844
404120.0000    0.20934
404160.0000    0.40839
404200.0000    0.39715
404240.0000    0.66815
404280.0000    0.33882
404320.0000    0.52852
404360.0000    0.31330
404400.0000    0.38249
404440.0000    0.19653
404480.0000    0.30300
404520.0000    0.24895
404560.0000    0.10954
404600.0000    0.35115
404640.0000    0.25721
404680.0000    0.24024
404720.0000    0.25750
404760.0000    0.18405
404800.0000    0.27661
404840.0000    0.50423
404880.0000    0.35433
404920.0000    0.29722
404960.0000    0.45529
405000.0000    0.40140
405040.0000    0.45245
405080.0000    0.21405
405120.0000    0.21935
405160.0000    0.36297
405200.0000    0.37445
405240.0000    0.24288
405280.0000    0.28755
405320.0000    0.40197
405360.0000    0.35705
405400.0000    0.21994
405440.0000    0.31607
405480.0000    0.39998
405520.0000    0.38837
405560.0000    0.42580
405600.0000    0.49408
405640.0000    0.48234
405680.0000    0.32908
405720.0000    0.43488
405760.0000    0.29221
405800.0000    0.56173
405840.0000    0.49617
405880.0000    0.25833
405920.0000    0.32083
405960.0000    0.44642
406000.0000    0.44852
406040.0000    0.43784
406080.0000    0.25666
406120.0000    0.32403
406160.0000    0.24961
406200.0000    0.30909
406240.0000    0.27951
406280.0000    0.09091
406320.0000    0.47527
406360.0000    0.43022
406400.0000    0.48942
406440.0000    0.50570
406480.0000    0.23448
406520.0000    0.32541
406560.0000    0.30714
406600.0000    0.36844
406640.0000    0.28020
406680.0000    0.21037
406720.0000    0.13836
406760.0000    0.16461
406800.0000    0.19835
406840.0000    0.42496
406880.0000    0.24932
406920.0000    0.47860
406960.0000    0.28632
407000.0000    0.40369
407040.0000    0.26937
407080.0000    0.39360
407120.0000    0.45659
407160.0000    0.39295
407200.0000    0.60173
407240.0000    0.50212
407280.0000    0.56366
407320.0000    0.23359
407360.0000    0.39988
407400.0000    0.13692
407440.0000    0.18950
407480.0000    0.10347
407520.0000    0.44942
407560.0000    0.37074
407600.0000    0.40603
407640.0000    0.41069
407680.0000    0.44235
407720.0000    0.30990
407760.0000    0.35866
407800.0000    0.14350
407840.0000    0.48964
407880.0000    0.51654
407920.0000    0.28522
407960.0000    0.22026
408000.0000    0.39245
408040.0000    0.19535
408080.0000   -0.34021
408120.0000   -0.24598
408160.0000   -0.06647
408200.0000   -0.23998
408240.0000   -0.16230
408280.0000    0.11644
408320.0000   -0.00751
408360.0000    0.26030
408400.0000    0.18255
408440.0000    0.11155
408480.0000    0.30896
408520.0000    0.07793
408560.0000    0.04280
408600.0000   -0.38987
408640.0000   -0.18192
408680.0000   -0.22835
408720.0000    0.39290
408760.0000    0.27335
408800.0000    0.48347
408840.0000    0.39231
408880.0000    0.46199
408920.0000    0.44795
408960.0000    0.47029
409000.0000    0.79261
409040.0000    0.38701
409080.0000    0.51051
409120.0000    0.49255
409160.0000    0.38071
409200.0000    0.39736
409240.0000    0.39735
409280.0000    0.62776
409320.0000    0.40592
409360.0000    0.55095
409400.0000    0.60528
409440.0000    0.42591
409480.0000    0.53009
409520.0000    0.45158
409560.0000    0.60107
409600.0000    0.63081
409640.0000    0.33457
409680.0000    0.55328
409720.0000    0.39668
409760.0000    0.47647
409800.0000    0.66261
409840.0000    0.51084
409880.0000    0.51003
409920.0000    0.51975
409960.0000    0.66508
410000.0000    0.21357
410040.0000    0.27151
410080.0000    0.33666
410120.0000    0.58245
410160.0000    0.32067
410200.0000    0.27181
410240.0000    0.31892
410280.0000    0.21972
410320.0000    0.28029
410360.0000    0.32169
410400.0000    0.27487
410440.0000    0.22284
410480.0000    0.60085
410520.0000    0.50360
410560.0000    0.59960
410600.0000    0.26309
410640.0000    0.40428
410680.0000    0.29706
410720.0000    0.42587
410760.0000    0.58931
410800.0000    0.45361
410840.0000    0.28126
410880.0000    0.33682
410920.0000    0.21312
410960.0000    0.04924
411000.0000    0.28596
411040.0000    0.67097
411080.0000    0.40656
411120.0000    0.36621
411160.0000    0.22349
411200.0000    0.49772
411240.0000    0.39243
411280.0000    0.43830
411320.0000    0.39294
411360.0000    0.41362
411400.0000    0.21151
411440.0000    0.47729
411480.0000    0.40766
411520.0000    0.47626
411560.0000    0.32886
411600.0000    0.37136
411640.0000    0.29014
411680.0000    0.24139
411720.0000    0.42219
411760.0000    0.40144
411800.0000    0.39680
411840.0000    0.13062
411880.0000    0.36124
411920.0000    0.34843
411960.0000    0.50065
412000.0000    0.41921
412040.0000    0.11011
412080.0000    0.24960
412120.0000    0.35893
412160.0000    0.18137
412200.0000    0.32142
412240.0000    0.24109
412280.0000    0.27819
412320.0000    0.18945
412360.0000    0.41675
412400.0000    0.31554
412440.0000    0.14921
412480.0000    0.24638
412520.0000    0.14279
412560.0000    0.14456
412600.0000   -0.05196
412640.0000    0.24438
412680.0000    0.21030
412720.0000    0.51110
412760.0000    0.29589
412800.0000    0.46445
412840.0000    0.06282
412880.0000    0.29800
412920.0000    0.07784
412960.0000    0.20556
413000.0000    0.00939
413040.0000    0.08030
413080.0000   -0.09731
413120.0000    0.17552
413160.0000    0.08908
413200.0000    0.16152
413240.0000    0.17976
413280.0000    0.30146
413320.0000    0.37518
413360.0000    0.15977
413400.0000    0.17479
413440.0000    0.06351
413480.0000    0.11974
413520.0000    0.34788
413560.0000    0.28189
413600.0000    0.30519
413640.0000    0.37046
413680.0000    0.17362
413720.0000    0.06109
413760.0000    0.27864
413800.0000    0.20063
413840.0000    0.31666
413880.0000    0.37964
413920.0000    0.35726
413960.0000    0.20678
414000.0000    0.19859
414040.0000    0.16678
414080.0000    0.17020
414120.0000    0.13058
414160.0000    0.13008
414200.0000    0.03516
414240.0000    0.18847
414280.0000    0.14472
414320.0000    0.01262
414360.0000    0.25966
414400.0000    0.37531
414440.0000    0.05626
414480.0000    0.52589
414520.0000    0.14768
414560.0000    0.23938
414600.0000    0.23552
414640.0000   -0.00770
414680.0000   -0.04570
414720.0000   -0.01629
414760.0000    0.07257
414800.0000   -0.05040
414840.0000    0.00559
414880.0000    0.28718
414920.0000   -0.04084
414960.0000    0.24000
415000.0000    0.35382
415040.0000    0.05849
415080.0000    0.19148
415120.0000    0.25938
415160.0000    0.10413
415200.0000    0.16395
415240.0000    0.06117
415280.0000    0.19718
415320.0000    0.28892
415360.0000    0.22410
415400.0000    0.30731
415440.0000    0.26920
415480.0000    0.36018
415520.0000    0.37780
415560.0000    0.14011
415600.0000    0.52901
415640.0000    0.49043
415680.0000    0.52402
415720.0000    0.28704
415760.0000    0.50876
415800.0000    0.38800
415840.0000    0.25068
415880.0000    0.20880
415920.0000    0.35956
415960.0000    0.27857
416000.0000    0.48139
416040.0000    0.18512
416080.0000    0.23386
416120.0000    0.49560
416160.0000    0.42600
416200.0000    0.30733
416240.0000    0.48311
416280.0000    0.35248
416320.0000    0.32690
416360.0000    0.65452
416400.0000    0.30300
416440.0000    0.53322
416480.0000    0.09903
416520.0000    0.52887
416560.0000    0.42398
416600.0000    0.23833
416640.0000    0.47016
416680.0000    0.18851
416720.0000    0.11162
416760.0000    0.33695
416800.0000    0.32400
416840.0000    0.16275
416880.0000    0.22790
416920.0000    0.45938
416960.0000    0.25824
417000.0000    0.30950
417040.0000    0.27607
417080.0000    0.14057
417120.0000    0.23446
417160.0000    0.19745
417200.0000    0.06801
417240.0000    0.11358
417280.0000    0.12548
417320.0000    0.10124
417360.0000    0.28742
417400.0000   -0.19440
417440.0000    0.26406
417480.0000   -0.18375
417520.0000    0.00976
417560.0000   -0.11032
417600.0000   -0.01659
417640.0000   -0.18676
417680.0000   -0.17894
417720.0000   -0.05920
417760.0000   -0.02745
417800.0000   -0.33328
417840.0000   -0.28088
417880.0000   -0.10615
417920.0000   -0.13490
417960.0000   -0.25638
418000.0000   -0.20177
418040.0000   -0.01532
418080.0000   -0.02493
418120.0000   -0.13732
418160.0000   -0.07518
418200.0000    0.12581
418240.0000    0.16796
418280.0000    0.32199
418320.0000    0.25131
418360.0000    0.22926
418400.0000    0.29356
418440.0000    0.26121
418480.0000    0.14943
418520.0000    0.41458
418560.0000    0.22943
418600.0000    0.35459
418640.0000    0.47549
418680.0000    0.38354
418720.0000    0.37765
418760.0000    0.28183
418800.0000    0.32784
418840.0000    0.38878
418880.0000    0.23605
418920.0000    0.49134
418960.0000    0.12100
419000.0000    0.51578
419040.0000    0.15431
419080.0000    0.14218
419120.0000    0.22024
419160.0000    0.30090
419200.0000    0.00523
419240.0000    0.48797
419280.0000    0.43230
419320.0000    0.35096
419360.0000    0.35859
419400.0000    0.44770
419440.0000    0.17700
419480.0000    0.24782
419520.0000    0.23001
419560.0000    0.46607
419600.0000    0.42754
419640.0000    0.31727
419680.0000    0.47983
419720.0000    0.68033
419760.0000    0.54448
419800.0000    0.49847
419840.0000    0.57055
419880.0000    0.69632
419920.0000    0.46608
419960.0000    0.67910
420000.0000    0.63623
420040.0000    0.18421
420080.0000    0.35277
420120.0000    0.30355
420160.0000    0.23121
420200.0000    0.29668
420240.0000    0.57084
420280.0000    0.47892
420320.0000    0.48195
420360.0000    0.44680
420400.0000    0.37119
420440.0000    0.42465
420480.0000    0.18192
420520.0000    0.19172
420560.0000    0.32351
420600.0000    0.20352
420640.0000    0.32660
420680.0000    0.38058
420720.0000    0.52900
420760.0000    0.41858
420800.0000    0.35123
420840.0000    0.27803
420880.0000    0.39904
420920.0000    0.42011
420960.0000    0.34378
421000.0000    0.26993
421040.0000    0.17741
421080.0000    0.35435
421120.0000    0.51913
421160.0000    0.29332
421200.0000    0.41124
421240.0000    0.04026
421280.0000    0.27528
421320.0000    0.44222
421360.0000    0.19209
421400.0000    0.14169
421440.0000    0.27594
421480.0000    0.43413
421520.0000    0.41238
421560.0000    0.47384
421600.0000    0.74608
421640.0000    0.76787
421680.0000    0.26690
421720.0000    0.35994
421760.0000    0.41831
421800.0000    0.40688
421840.0000    0.39475
421880.0000    0.31359
421920.0000    0.15896
421960.0000    0.20592
422000.0000    0.29490
422040.0000    0.40959
422080.0000    0.36326
422120.0000    0.56256
422160.0000    0.40948
422200.0000    0.37662
422240.0000    0.58898
422280.0000    0.25771
422320.0000    0.46555
422360.0000    0.32608
422400.0000    0.42733
422440.0000    0.32198
422480.0000    0.45627
422520.0000    0.30723
422560.0000    0.50871
422600.0000    0.28218
422640.0000    0.58105
422680.0000    0.30291
422720.0000    0.48761
422760.0000    0.45036
422800.0000    0.49589
422840.0000    0.57847
422880.0000    0.17043
422920.0000    0.22723
422960.0000    0.29850
423000.0000    0.40767
423040.0000    0.52794
423080.0000    0.58301
423120.0000    0.36396
423160.0000    0.52927
423200.0000    0.43401
423240.0000    0.55753
423280.0000    0.74511
423320.0000    0.38800
423360.0000    0.38389
423400.0000    0.37661
423440.0000    0.28734
423480.0000    0.44348
423520.0000    0.46848
423560.0000    0.30299
423600.0000    0.35162
423640.0000    0.62703
423680.0000    0.49586
423720.0000    0.55860
423760.0000    0.30022
423800.0000    0.29060
423840.0000    0.39665
423880.0000    0.63091
423920.0000    0.65672
423960.0000    0.64338
424000.0000    0.56156
424040.0000    0.17715
424080.0000    0.37002
424120.0000    0.58412
424160.0000    0.44125
424200.0000    0.23635
424240.0000    0.59302
424280.0000    0.45630
424320.0000    0.42570
424360.0000    0.15620
424400.0000    0.57968
424440.0000    0.54712
424480.0000    0.51358
424520.0000    0.40024
424560.0000    0.70829
424600.0000    0.56103
424640.0000    0.46344
424680.0000    0.41011
424720.0000    0.46061
424760.0000    0.38125
424800.0000    0.38758
424840.0000    0.20344
424880.0000    0.30642
424920.0000    0.38170
424960.0000    0.25233
425000.0000    0.29838
425040.0000    0.09006
425080.0000    0.34675
425120.0000    0.32108
425160.0000    0.33983
425200.0000    0.40306
425240.0000    0.33936
425280.0000    0.20654
425320.0000    0.39000
425360.0000    0.11134
425400.0000    0.23204
425440.0000    0.32514
425480.0000    0.26439
425520.0000    0.37277
425560.0000    0.24244
425600.0000    0.19270
425640.0000    0.13464
425680.0000    0.36038
425720.0000    0.36019
425760.0000    0.39645
425800.0000    0.47811
425840.0000    0.26998
425880.0000    0.60759
425920.0000    0.17360
425960.0000    0.35328
426000.0000    0.08211
426040.0000    0.25381
426080.0000    0.16931
426120.0000    0.28625
426160.0000    0.26861
426200.0000    0.34892
426240.0000    0.38664
426280.0000    0.55743
426320.0000    0.62826
426360.0000    0.55960
426400.0000    0.41682
426440.0000    0.76022
426480.0000    0.43931
426520.0000    0.37309
426560.0000    0.48272
426600.0000    0.40740
426640.0000    0.38399
426680.0000    0.35308
426720.0000    0.38276
426760.0000    0.54312
426800.0000    0.24820
426840.0000    0.38880
426880.0000    0.28245
426920.0000    0.47429
426960.0000    0.40812
427000.0000    0.35312
427040.0000    0.45049
427080.0000    0.32579
427120.0000    0.31193
427160.0000    0.25355
427200.0000    0.31254
427240.0000    0.37511
427280.0000    0.38185
427320.0000    0.47106
427360.0000    0.46124
427400.0000    0.37456
427440.0000    0.42230
427480.0000    0.61849
427520.0000    0.41832
427560.0000    0.38763
427600.0000    0.47473
427640.0000    0.46149
427680.0000    0.47051
427720.0000    0.78053
427760.0000    0.45319
427800.0000    0.36979
427840.0000    0.39762
427880.0000    0.32930
427920.0000    0.35194
427960.0000    0.28735
428000.0000    0.13550
428040.0000    0.23215
428080.0000    0.29219
428120.0000    0.20744
428160.0000    0.23749
428200.0000    0.24786
428240.0000    0.63372
428280.0000    0.42900
428320.0000    0.19671
428360.0000    0.28812
428400.0000    0.23561
428440.0000    0.09169
428480.0000    0.16717
428520.0000    0.40992
428560.0000    0.29647
428600.0000    0.38526
428640.0000    0.36451
428680.0000    0.25387
428720.0000    0.23804
428760.0000    0.38959
428800.0000    0.33688
428840.0000    0.26674
428880.0000    0.34426
428920.0000    0.42223
428960.0000    0.39145
429000.0000    0.42825
429040.0000    0.32933
429080.0000    0.38640
429120.0000    0.16556
429160.0000    0.18575
429200.0000    0.47215
429240.0000    0.21319
429280.0000    0.34428
429320.0000    0.26697
429360.0000    0.57549
429400.0000    0.18382
429440.0000    0.04649
429480.0000    0.35292
429520.0000    0.44999
429560.0000    0.59680
429600.0000    0.60889
429640.0000    0.37108
429680.0000    0.51821
429720.0000    0.37132
429760.0000    0.51245
429800.0000    0.37243
429840.0000    0.52022
429880.0000    0.32255
429920.0000    0.24945
429960.0000    0.48336
430000.0000    0.35877
430040.0000    0.31592
430080.0000    0.46732
430120.0000    0.28192
430160.0000    0.51222
430200.0000    0.29450
430240.0000    0.34074
430280.0000    0.43350
430320.0000    0.48191
430360.0000    0.39907
430400.0000    0.57597
430440.0000    0.68257
430480.0000    0.67509
430520.0000    0.54316
430560.0000    0.73209
430600.0000    0.43710
430640.0000    0.42772
430680.0000    0.50966
430720.0000    0.67967
430760.0000    0.54176
430800.0000    0.42775
430840.0000    0.37761
430880.0000    0.31000
430920.0000    0.25929
430960.0000    0.29500
431000.0000    0.32451
431040.0000    0.47959
431080.0000    0.22098
431120.0000    0.34213
431160.0000    0.13316
431200.0000    0.65280
431240.0000    0.42076
431280.0000    0.30249
431320.0000    0.27232
431360.0000    0.44045
431400.0000    0.46514
431440.0000    0.42691
431480.0000    0.44784
431520.0000    0.33349
431560.0000    0.47824
431600.0000    0.38171
431640.0000    0.40720
431680.0000    0.55593
431720.0000    0.69542
431760.0000    0.33539
431800.0000    0.50626
431840.0000    0.41236
431880.0000    0.28452
431920.0000    0.59224
431960.0000    0.45040
432000.0000    0.64976
432040.0000    0.37039
432080.0000    0.51107
432120.0000    0.31282
432160.0000    0.45053
432200.0000    0.32344
432240.0000    0.24148
432280.0000    0.43893
432320.0000    0.25388
432360.0000    0.11383
432400.0000    0.61617
432440.0000    0.41218
432480.0000    0.70171
432520.0000    0.41060
432560.0000    0.54340
432600.0000    0.54787
432640.0000    0.37239
432680.0000    0.42631
432720.0000    0.33182
432760.0000    0.48835
432800.0000    0.31772
432840.0000    0.10104
432880.0000    0.23824
432920.0000    0.24445
432960.0000    0.25237
433000.0000    0.29690
433040.0000    0.30681
433080.0000    0.05316
433120.0000    0.29532
433160.0000    0.53547
433200.0000    0.38051
433240.0000    0.38544
433280.0000    0.61899
433320.0000    0.29517
433360.0000    0.34560
433400.0000    0.39528
433440.0000    0.41041
433480.0000    0.32670
433520.0000    0.45196
433560.0000    0.40691
433600.0000    0.43809
433640.0000    0.44324
433680.0000    0.35994
433720.0000    0.27425
433760.0000    0.50074
433800.0000    0.19719
433840.0000    0.45562
433880.0000    0.26304
433920.0000    0.27695
433960.0000    0.33492
434000.0000    0.22793
434040.0000    0.22622
434080.0000    0.35504
434120.0000    0.23268
434160.0000    0.16134
434200.0000    0.29765
434240.0000    0.09384
434280.0000    0.31455
434320.0000    0.20122
434360.0000    0.09069
434400.0000    0.30424
434440.0000    0.37373
434480.0000    0.43115
434520.0000    0.24496
434560.0000    0.58435
434600.0000    0.17302
434640.0000    0.40760
434680.0000    0.42231
434720.0000    0.29895
434760.0000    0.35362
434800.0000    0.38639
434840.0000    0.31010
434880.0000    0.28099
434920.0000    0.22601
434960.0000    0.32460
435000.0000    0.37089
435040.0000    0.48184
435080.0000    0.61373
435120.0000    0.65355
435160.0000    0.46694
435200.0000    0.53819
435240.0000    0.26152
435280.0000    0.30355
435320.0000    0.24341
435360.0000    0.28958
435400.0000    0.34561
435440.0000    0.36894
435480.0000    0.35570
435520.0000    0.25239
435560.0000    0.48352
435600.0000    0.46919
435640.0000    0.19723
435680.0000    0.37668
435720.0000    0.30370
435760.0000    0.32482
435800.0000    0.30526
435840.0000    0.36108
435880.0000    0.30670
435920.0000    0.22506
435960.0000    0.47455
436000.0000    0.43202
436040.0000    0.43891
436080.0000    0.34328
436120.0000    0.39840
436160.0000    0.32202
436200.0000    0.38624
436240.0000    0.39962
436280.0000    0.36089
436320.0000    0.32150
436360.0000    0.31235
436400.0000    0.39928
436440.0000    0.42820
436480.0000    0.36888
436520.0000    0.30639
436560.0000    0.31346
436600.0000    0.34164
436640.0000    0.47160
436680.0000    0.58210
436720.0000    0.47898
436760.0000    0.34109
436800.0000    0.48013
436840.0000   -0.08769
436880.0000    0.10301
436920.0000    0.13579
436960.0000    0.36574
437000.0000    0.57827
437040.0000    0.48258
437080.0000    0.59806
437120.0000    0.39452
437160.0000    0.47383
437200.0000    0.47238
437240.0000    0.29970
437280.0000    0.43057
437320.0000    0.42525
437360.0000    0.28022
437400.0000    0.40273
437440.0000    0.20786
437480.0000    0.48738
437520.0000    0.46646
437560.0000   -0.00163
437600.0000    0.59145
437640.0000    0.52083
437680.0000    0.25349
437720.0000    0.66081
437760.0000    0.34936
437800.0000    0.30324
437840.0000    0.40834
437880.0000    0.17129
437920.0000    0.56813
437960.0000    0.49023
438000.0000    0.16176
438040.0000    0.37569
438080.0000    0.24479
438120.0000    0.24106
438160.0000    0.46537
438200.0000    0.43307
438240.0000    0.43079
438280.0000    0.33601
438320.0000    0.37101
438360.0000    0.18784
438400.0000    0.36518
438440.0000    0.43950
438480.0000    0.18213
438520.0000    0.33950
438560.0000    0.44278
438600.0000    0.41823
438640.0000    0.62457
438680.0000    0.36486
438720.0000   -0.04375
438760.0000    0.27238
438800.0000    0.23880
438840.0000    0.51700
438880.0000    0.59538
438920.0000    0.36993
438960.0000    0.45894
439000.0000    0.47822
439040.0000    0.44420
439080.0000    0.47594
439120.0000    0.18630
439160.0000    0.36503
439200.0000    0.31559
439240.0000    0.38707
439280.0000    0.22897
439320.0000    0.35657
439360.0000    0.14839
439400.0000    0.36889
439440.0000    0.50526
439480.0000    0.50712
439520.0000    0.68517
439560.0000    0.44919
439600.0000    0.51003
439640.0000    0.45861
439680.0000    0.47843
439720.0000    0.48764
439760.0000    0.92811
439800.0000    0.60211
439840.0000    0.40790
439880.0000    0.61296
439920.0000    0.58748
439960.0000    0.36794
440000.0000    0.43847
440040.0000    0.35878
440080.0000    0.29105
440120.0000    0.37986
440160.0000    0.42114
440200.0000    0.29007
440240.0000    0.52225
440280.0000    0.06500
440320.0000    0.19662
440360.0000    0.24916
440400.0000    0.00961
440440.0000    0.16349
440480.0000    0.34433
440520.0000    0.19867
440560.0000    0.39443
440600.0000    0.38692
440640.0000    0.41297
440680.0000    0.39251
440720.0000    0.22917
440760.0000    0.27668
440800.0000    0.40102
440840.0000    0.39879
440880.0000    0.41512
440920.0000    0.61029
440960.0000    0.30989
441000.0000    0.34373
441040.0000    0.48117
441080.0000    0.33958
441120.0000   -0.08292
441160.0000    0.20730
441200.0000    0.38373
441240.0000    0.33936
441280.0000    0.04112
441320.0000    0.20862
441360.0000    0.49878
441400.0000    0.42846
441440.0000    0.50317
441480.0000    0.47773
441520.0000    0.67126
441560.0000    0.66772
441600.0000    0.76839
441640.0000    0.70995
441680.0000    0.66892
441720.0000    0.74158
441760.0000    0.44759
441800.0000    0.49755
441840.0000    0.52220
441880.0000    0.51724
441920.0000    0.42456
441960.0000    0.56125
442000.0000    0.33440
442040.0000    0.41566
442080.0000    0.23997
442120.0000    0.42499
442160.0000    0.79104
442200.0000    0.59687
442240.0000    0.60428
442280.0000    0.44309
442320.0000    0.70948
442360.0000    0.53987
442400.0000    0.59221
442440.0000    0.44174
442480.0000    0.58938
442520.0000    0.44308
442560.0000    0.49636
442600.0000    0.54578
442640.0000    0.46889
442680.0000    0.42204
442720.0000    0.67996
442760.0000    0.42860
442800.0000    0.44122
442840.0000    0.50333
442880.0000    0.71896
442920.0000    0.42958
442960.0000    0.70341
443000.0000    0.42651
443040.0000    0.41862
443080.0000    0.55645
443120.0000    0.37855
443160.0000    0.45617
443200.0000    0.56284
443240.0000    0.40259
443280.0000    0.37652
443320.0000    0.34900
443360.0000    0.26154
443400.0000    0.38251
443440.0000    0.20664
443480.0000    0.51515
443520.0000    0.44257
443560.0000    0.32627
443600.0000    0.34801
443640.0000    0.31358
443680.0000    0.71434
443720.0000    0.66102
443760.0000    0.50978
443800.0000    0.61899
443840.0000    0.50006
443880.0000    0.59134
443920.0000    0.58513
443960.0000    0.60899
444000.0000    0.74565
444040.0000    0.60458
444080.0000    0.67463
444120.0000    0.58045
444160.0000    0.69170
444200.0000    0.42458
444240.0000    0.39107
444280.0000    0.32954
444320.0000    0.20611
444360.0000    0.38833
444400.0000    0.47783
444440.0000    0.23472
444480.0000    0.07855
444520.0000    0.54927
444560.0000    0.41838
444600.0000    0.41877
444640.0000    0.30266
444680.0000    0.56388
444720.0000    0.34837
444760.0000    0.43489
444800.0000    0.70098
444840.0000    0.52243
444880.0000    0.42045
444920.0000    0.50608
444960.0000    0.46381
445000.0000    0.47444
445040.0000    0.61852
445080.0000    0.54806
445120.0000    0.40927
445160.0000    0.62033
445200.0000    0.35918
445240.0000    0.41385
445280.0000    0.51085
445320.0000    0.71789
445360.0000    0.75934
445400.0000    0.59619
445440.0000    0.41751
445480.0000    0.44269
445520.0000    0.40849
445560.0000    0.41741
445600.0000    0.65919
445640.0000    0.53180
445680.0000    0.51923
445720.0000    0.55376
445760.0000    0.48619
445800.0000    0.29173
445840.0000    0.55568
445880.0000    0.36013
445920.0000    0.42978
445960.0000    0.35079
446000.0000    0.47864
446040.0000    0.54750
446080.0000    0.41743
446120.0000    0.37130
446160.0000    0.49242
446200.0000    0.60754
446240.0000    0.45531
446280.0000    0.41538
446320.0000    0.36969
446360.0000    0.35826
446400.0000    0.50708
446440.0000    0.32351
446480.0000    0.30094
446520.0000    0.59514
446560.0000    0.53657
446600.0000    0.25260
446640.0000    0.29793
446680.0000    0.35091
446720.0000    0.38986
446760.0000    0.28677
446800.0000    0.22239
446840.0000    0.30617
446880.0000    0.41107
446920.0000    0.51838
446960.0000    0.41453
447000.0000    0.55119
447040.0000    0.39620
447080.0000    0.37157
447120.0000    0.31589
447160.0000    0.35807
447200.0000    0.62443
447240.0000    0.46001
447280.0000    0.54038
447320.0000    0.24620
447360.0000    0.08732
447400.0000    0.31701
447440.0000    0.33385
447480.0000    0.31709
447520.0000    0.29481
447560.0000    0.13517
447600.0000    0.08277
447640.0000    0.19371
447680.0000    0.07036
447720.0000   -0.06381
447760.0000    0.17424
447800.0000    0.21868
447840.0000    0.23510
447880.0000    0.23846
447920.0000    0.18655
447960.0000    0.26849
448000.0000    0.23636
448040.0000    0.09028
448080.0000    0.06320
448120.0000    0.33225
448160.0000    0.26999
448200.0000    0.25914
448240.0000    0.10931
448280.0000    0.29156
448320.0000    0.14411
448360.0000    0.33714
448400.0000    0.34418
448440.0000    0.07682
448480.0000    0.38668
448520.0000    0.52613
448560.0000    0.37186
448600.0000    0.51676
448640.0000    0.41775
448680.0000    0.25834
448720.0000    0.34434
448760.0000    0.43168
448800.0000    0.61617
448840.0000    0.52559
448880.0000    0.59610
448920.0000    0.42150
448960.0000    0.28870
449000.0000    0.22152
449040.0000    0.32689
449080.0000    0.31095
449120.0000    0.26252
449160.0000    0.34722
449200.0000    0.40175
449240.0000    0.50930
449280.0000    0.39044
449320.0000    0.60290
449360.0000    0.49898
449400.0000    0.36435
449440.0000    0.53250
449480.0000    0.34679
449520.0000    0.41988
449560.0000    0.52490
449600.0000    0.43819
449640.0000    0.31966
449680.0000    0.36695
449720.0000    0.42739
449760.0000    0.51743
449800.0000    0.34550
449840.0000    0.44403
449880.0000    0.19859
449920.0000    0.28257
449960.0000    0.35847
450000.0000    0.57162
450040.0000    0.60138
450080.0000    0.55804
450120.0000    0.69724
450160.0000    0.55066
450200.0000    0.47224
450240.0000    0.41205
450280.0000    0.74030
450320.0000    0.68593
450360.0000    0.63680
450400.0000    0.58253
450440.0000    0.48710
450480.0000    0.38700
450520.0000    0.37255
450560.0000    0.38392
450600.0000    0.29067
450640.0000    0.43971
450680.0000    0.30958
450720.0000    0.51135
450760.0000    0.72011
450800.0000    0.46591
450840.0000    0.74672
450880.0000    0.56866
450920.0000    0.36285
450960.0000    0.16559
451000.0000    0.36931
451040.0000    0.40991
451080.0000    0.66402
451120.0000    0.70808
451160.0000    0.54522
451200.0000    0.51187
451240.0000    0.35971
451280.0000    0.13768
451320.0000   -0.18775
451360.0000    0.30978
451400.0000    0.36762
451440.0000    0.62084
451480.0000    0.48613
451520.0000    0.51946
451560.0000    0.57747
451600.0000    0.42297
451640.0000    0.60063
451680.0000    0.57870
451720.0000    0.69453
451760.0000    0.60102
451800.0000    0.77567
451840.0000    0.52650
451880.0000    0.64304
451920.0000    0.54556
451960.0000    0.72821
452000.0000    0.60149
452040.0000    0.51426
452080.0000    0.58568
452120.0000    0.56911
452160.0000    0.42431
452200.0000    0.52159
452240.0000    0.69486
452280.0000    0.45617
452320.0000    0.24372
452360.0000    0.36009
452400.0000    0.70121
452440.0000    0.51923
452480.0000    0.24636
452520.0000    0.17612
452560.0000    0.42179
452600.0000    0.42558
452640.0000    0.14091
452680.0000    0.46018
452720.0000    0.37700
452760.0000    0.49379
452800.0000    0.25878
452840.0000    0.61278
452880.0000    0.40986
452920.0000    0.33005
452960.0000    0.52183
453000.0000    0.51046
453040.0000    0.33213
453080.0000    0.39541
453120.0000    0.32451
453160.0000    0.30593
453200.0000    0.16270
453240.0000    0.43335
453280.0000    0.45966
453320.0000    0.31304
453360.0000    0.44031
453400.0000    0.38474
453440.0000    0.39689
453480.0000    0.59038
453520.0000    0.57205
453560.0000    0.63103
453600.0000    0.49434
453640.0000    0.53892
453680.0000    0.49984
453720.0000    0.54157
453760.0000    0.58990
453800.0000    0.59069
453840.0000    0.44140
453880.0000    0.58155
453920.0000    0.42707
453960.0000    0.50408
454000.0000    0.76716
454040.0000    0.47479
454080.0000    0.43602
454120.0000    0.61859
454160.0000    0.53662
454200.0000    0.34790
454240.0000    0.60763
454280.0000    0.32143
454320.0000    0.28645
454360.0000    0.21604
454400.0000    0.39663
454440.0000    0.32483
454480.0000    0.22513
454520.0000    0.47081
454560.0000    0.28519
454600.0000   -0.05649
454640.0000    0.39522
454680.0000   -0.21193
454720.0000    0.11527
454760.0000    0.27595
454800.0000    0.64841
454840.0000    0.61830
454880.0000    0.57739
454920.0000    0.59396
454960.0000    0.53894
455000.0000    0.46513
455040.0000    0.06810
455080.0000    0.25825
455120.0000   -0.04422
455160.0000    0.11792
455200.0000    0.13535
455240.0000    0.42925
455280.0000    0.24390
455320.0000    0.50367
455360.0000    0.56927
455400.0000    0.50612
455440.0000    0.49927
455480.0000    0.76797
455520.0000    0.59578
455560.0000    0.48263
455600.0000    0.58019
455640.0000    0.67214
455680.0000    0.30355
455720.0000    0.28707
455760.0000    0.24173
455800.0000    0.24259
455840.0000    0.14835
455880.0000    0.00816
455920.0000    0.29227
455960.0000    0.38244
456000.0000    0.15773
456040.0000    0.24584
456080.0000    0.35905
456120.0000    0.27209
456160.0000    0.25623
456200.0000    0.24826
456240.0000    0.24250
456280.0000    0.40386
456320.0000    0.26515
456360.0000   -0.01198
456400.0000    0.33923
456440.0000    0.23618
456480.0000    0.17825
456520.0000    0.52764
456560.0000    0.53833
456600.0000    0.24399
456640.0000    0.34859
456680.0000    0.36114
456720.0000    0.22170
456760.0000    0.09368
456800.0000    0.46610
456840.0000    0.14394
456880.0000    0.27615
456920.0000    0.07408
456960.0000    0.22018
457000.0000    0.44589
457040.0000    0.14825
457080.0000    0.30189
457120.0000    0.30159
457160.0000    0.31373
457200.0000   -0.01423
457240.0000    0.28990
457280.0000    0.21854
457320.0000    0.35727
457360.0000    0.13887
457400.0000    0.25635
457440.0000    0.11839
457480.0000    0.46235
457520.0000    0.72586
457560.0000    0.29188
457600.0000    0.47042
457640.0000    0.35879
457680.0000    0.42574
457720.0000    0.28003
457760.0000    0.22166
457800.0000    0.22742
457840.0000    0.32663
457880.0000    0.50475
457920.0000    0.56873
457960.0000    0.44055
458000.0000    0.18036
458040.0000    0.41563
458080.0000    0.58899
458120.0000    0.48660
458160.0000    0.39243
458200.0000    0.25353
458240.0000    0.57904
458280.0000    0.41778
458320.0000    0.37599
458360.0000    0.33893
458400.0000    0.44727
458440.0000    0.48812
458480.0000    0.26731
458520.0000    0.36165
458560.0000    0.39801
458600.0000    0.38617
458640.0000    0.15262
458680.0000    0.49720
458720.0000    0.34740
458760.0000    0.27953
458800.0000    0.27634
458840.0000    0.31409
458880.0000    0.15889
458920.0000    0.25722
458960.0000    0.26126
459000.0000    0.38396
459040.0000    0.46414
459080.0000    0.39802
459120.0000    0.41381
459160.0000    0.25468
459200.0000    0.32484
459240.0000    0.63195
459280.0000    0.40001
459320.0000    0.51277
459360.0000    0.42968
459400.0000    0.52562
459440.0000    0.55435
459480.0000    0.43298
459520.0000    0.41913
459560.0000    0.57055
459600.0000    0.55729
459640.0000    0.47959
459680.0000    0.62112
459720.0000    0.40048
459760.0000    0.34641
459800.0000    0.48754
459840.0000    0.48872
459880.0000    0.55403
459920.0000    0.41477
459960.0000    0.40498
460000.0000    0.27257
460040.0000    0.42534
460080.0000    0.26870
460120.0000    0.62658
460160.0000    0.65266
460200.0000    0.55720
460240.0000    0.40305
460280.0000    0.63941
460320.0000    0.57241
460360.0000    0.50721
460400.0000    0.61207
460440.0000    0.57132
460480.0000    0.54196
460520.0000    0.54437
460560.0000    0.34685
460600.0000    0.75100
460640.0000    0.37686
460680.0000    0.41140
460720.0000    0.38472
460760.0000    0.45288
460800.0000    0.39448
460840.0000    0.27551
460880.0000    0.30364
460920.0000    0.41500
460960.0000    0.51516
461000.0000    0.25653
461040.0000    0.21333
461080.0000    0.31305
461120.0000    0.38364
461160.0000    0.40164
461200.0000    0.52691
461240.0000    0.46130
461280.0000    0.34084
461320.0000    0.50257
461360.0000    0.41474
461400.0000    0.38845
461440.0000    0.39699
461480.0000    0.35102
461520.0000    0.35335
461560.0000    0.42624
461600.0000    0.48945
461640.0000    0.68518
461680.0000    0.45514
461720.0000    0.61923
461760.0000    0.73443
461800.0000    0.70691
461840.0000    0.53686
461880.0000    0.53199
461920.0000    0.52194
461960.0000    0.37990
462000.0000    0.81654
462040.0000    0.62542
462080.0000    0.54264
462120.0000    0.41918
462160.0000    0.50086
462200.0000    0.36503
462240.0000    0.51476
462280.0000    0.34474
462320.0000    0.50788
462360.0000    0.38290
462400.0000    0.54286
462440.0000    0.52019
462480.0000    0.49422
462520.0000    0.52719
462560.0000    0.58910
462600.0000    0.47211
462640.0000    0.58824
462680.0000    0.50718
462720.0000    0.49238
462760.0000    0.47099
462800.0000    0.41818
462840.0000    0.23634
462880.0000    0.19073
462920.0000    0.22761
462960.0000    0.66790
463000.0000    0.54712
463040.0000    0.20385
463080.0000    0.29604
463120.0000    0.25510
463160.0000    0.31003
463200.0000    0.10015
463240.0000    0.03185
463280.0000    0.38063
463320.0000    0.44314
463360.0000    0.29114
463400.0000    0.17813
463440.0000    0.06265
463480.0000    0.00828
463520.0000    0.10491
463560.0000    0.33089
463600.0000    0.16384
463640.0000    0.32280
463680.0000    0.31460
463720.0000    0.37716
463760.0000    0.63903
463800.0000    0.39037
463840.0000    0.39263
463880.0000    0.28540
463920.0000    0.44483
463960.0000    0.32455
464000.0000    0.40075
464040.0000    0.35399
464080.0000    0.14060
464120.0000    0.21242
464160.0000    0.36587
464200.0000    0.14474
464240.0000    0.23828
464280.0000    0.42030
464320.0000    0.06984
464360.0000    0.19509
464400.0000    0.31631
464440.0000   -0.23703
464480.0000   -0.30100
464520.0000   -0.11405
464560.0000   -0.15438
464600.0000   -0.22464
464640.0000   -0.06202
464680.0000    0.27195
464720.0000    0.48167
464760.0000    0.55845
464800.0000    0.49820
464840.0000    0.68624
464880.0000    0.53707
464920.0000    0.46993
464960.0000    0.67817
465000.0000    0.44290
465040.0000    0.45793
465080.0000    0.52056
465120.0000    0.43680
465160.0000    0.67341
465200.0000    0.49598
465240.0000    0.38702
465280.0000    0.53030
465320.0000    0.74126
465360.0000    0.61438
465400.0000    0.48872
465440.0000    0.69107
465480.0000    0.66000
465520.0000    0.52425
465560.0000    0.49627
465600.0000    0.31231
465640.0000    0.32410
465680.0000    0.54875
465720.0000    0.31619
465760.0000    0.67346
465800.0000    0.61035
465840.0000    0.46254
465880.0000    0.42073
465920.0000    0.36546
465960.0000    0.40514
466000.0000    0.29655
466040.0000    0.70224
466080.0000    0.56555
466120.0000    0.12457
466160.0000    0.21134
466200.0000    0.34293
466240.0000    0.21752
466280.0000    0.37840
466320.0000    0.48954
466360.0000    0.48495
466400.0000    0.21318
466440.0000    0.25484
466480.0000    0.20968
466520.0000    0.27728
466560.0000    0.37153
466600.0000    0.29284
466640.0000    0.27621
466680.0000    0.43041
466720.0000    0.48112
466760.0000    0.52771
466800.0000    0.43984
466840.0000    0.24595
466880.0000    0.44793
466920.0000    0.56119
466960.0000    0.30713
467000.0000    0.05782
467040.0000    0.34455
467080.0000    0.41195
467120.0000    0.18567
467160.0000    0.23316
467200.0000    0.25334
467240.0000    0.21511
467280.0000    0.25907
467320.0000    0.29472
467360.0000    0.25534
467400.0000    0.40424
467440.0000    0.17248
467480.0000    0.37672
467520.0000    0.41771
467560.0000    0.34544
467600.0000    0.26664
467640.0000    0.28113
467680.0000    0.49984
467720.0000    0.06819
467760.0000    0.60176
467800.0000    0.32507
467840.0000    0.38574
467880.0000    0.25268
467920.0000    0.37402
467960.0000    0.34950
468000.0000    0.35175
468040.0000    0.28247
468080.0000    0.21747
468120.0000    0.17484
468160.0000    0.27157
468200.0000    0.31632
468240.0000    0.25194
468280.0000    0.42105
468320.0000    0.52760
468360.0000    0.28097
468400.0000    0.21951
468440.0000    0.30920
468480.0000    0.30925
468520.0000    0.39711
468560.0000    0.46081
468600.0000    0.34265
468640.0000    0.27906
468680.0000    0.27850
468720.0000    0.36026
468760.0000    0.51331
468800.0000    0.39457
468840.0000    0.41016
468880.0000    0.17082
468920.0000    0.07217
468960.0000    0.19590
469000.0000    0.29816
469040.0000    0.26800
469080.0000    0.41257
469120.0000    0.34226
469160.0000    0.29481
469200.0000    0.27082
469240.0000    0.31390
469280.0000    0.23945
469320.0000    0.41166
469360.0000    0.28075
469400.0000    0.55613
469440.0000    0.75845
469480.0000    0.32845
469520.0000    0.30523
469560.0000    0.30717
469600.0000    0.32226
469640.0000    0.20992
469680.0000    0.59036
469720.0000    0.23816
469760.0000    0.29647
469800.0000    0.27231
469840.0000    0.46311
469880.0000    0.24212
469920.0000   -0.09635
469960.0000   -0.04831
470000.0000   -0.05858
470040.0000   -0.24196
470080.0000   -0.73531
470120.0000   -0.49071
470160.0000   -0.21080
470200.0000   -0.51140
470240.0000   -0.31346
470280.0000   -0.52233
470320.0000   -0.52901
470360.0000   -0.07702
470400.0000   -0.42719
470440.0000   -0.49820
470480.0000   -0.34029
470520.0000    0.05563
470560.0000    0.17258
470600.0000    0.22195
470640.0000    0.23100
470680.0000    0.19157
470720.0000    0.23485
470760.0000    0.15845
470800.0000    0.03424
470840.0000   -0.05332
470880.0000    0.24460
470920.0000    0.58625
470960.0000    0.20982
471000.0000    0.24720
471040.0000    0.36755
471080.0000   -0.04541
471120.0000    0.37720
471160.0000    0.31653
471200.0000    0.19002
471240.0000    0.42056
471280.0000    0.34999
471320.0000    0.41441
471360.0000    0.36485
471400.0000    0.43056
471440.0000    0.36270
471480.0000    0.27648
471520.0000    0.27431
471560.0000    0.19348
471600.0000    0.29843
471640.0000    0.35516
471680.0000    0.41221
471720.0000    0.27004
471760.0000    0.37441
471800.0000    0.25719
471840.0000    0.36122
471880.0000    0.26147
471920.0000    0.21950
471960.0000    0.24706
472000.0000    0.19789
472040.0000    0.37420
472080.0000    0.18439
472120.0000    0.26687
472160.0000    0.37153
472200.0000    0.36782
472240.0000    0.16433
472280.0000    0.40820
472320.0000    0.37110
472360.0000    0.55429
472400.0000    0.27031
472440.0000    0.54900
472480.0000    0.31881
472520.0000    0.51918
472560.0000    0.32297
472600.0000    0.37751
472640.0000    0.21322
472680.0000    0.51358
472720.0000    0.46741
472760.0000    0.43531
472800.0000    0.31192
472840.0000    0.40884
472880.0000    0.44475
472920.0000    0.41791
472960.0000    0.36858
473000.0000    0.47859
473040.0000    0.59841
473080.0000    0.52378
473120.0000    0.45352
473160.0000    0.30151
473200.0000    0.49765
473240.0000   -0.05244
473280.0000    0.28837
473320.0000    0.39596
473360.0000    0.12645
473400.0000    0.25967
473440.0000    0.28996
473480.0000    0.30909
473520.0000    0.28779
473560.0000    0.37399
473600.0000    0.41154
473640.0000    0.59390
473680.0000    0.62257
473720.0000    0.35489
473760.0000    0.62125
473800.0000    0.53586
473840.0000    0.38232
473880.0000    0.32161
473920.0000    0.51026
473960.0000    0.49385
474000.0000    0.45988
474040.0000    0.27543
474080.0000    0.63837
474120.0000    0.54686
474160.0000    0.58260
474200.0000    0.54333
474240.0000    0.52105
474280.0000    0.53486
474320.0000    0.65636
474360.0000    0.63374
474400.0000    0.55167
474440.0000    0.45921
474480.0000    0.49321
474520.0000    0.54750
474560.0000    0.67785
474600.0000    0.37375
474640.0000    0.67902
474680.0000    0.66779
474720.0000    0.66150
474760.0000    0.48621
474800.0000    0.51125
474840.0000    0.51417
474880.0000    0.52376
474920.0000    0.49451
474960.0000    0.44028
475000.0000    0.44426
475040.0000    0.46530
475080.0000    0.30951
475120.0000    0.40825
475160.0000    0.56784
475200.0000    0.34376
475240.0000    0.40831
475280.0000    0.42848
475320.0000    0.51599
475360.0000    0.50877
475400.0000    0.44844
475440.0000    0.32623
475480.0000    0.42868
475520.0000    0.50952
475560.0000    0.41853
475600.0000    0.57899
475640.0000    0.60652
475680.0000    0.50930
475720.0000    0.50315
475760.0000    0.69674
475800.0000    0.50408
475840.0000    0.77910
475880.0000    0.64329
475920.0000    0.65423
475960.0000    0.63769
476000.0000    0.67085
476040.0000    0.51500
476080.0000    0.77298
476120.0000    0.39461
476160.0000    0.29138
476200.0000    0.43966
476240.0000    0.59503
476280.0000    0.69682
476320.0000    0.75569
476360.0000    0.75288
476400.0000    0.53797
476440.0000    0.67328
476480.0000    0.74460
476520.0000    0.74559
476560.0000    0.58163
476600.0000    0.71647
476640.0000    0.54782
476680.0000    0.55141
476720.0000    0.56437
476760.0000    0.76842
476800.0000    0.65589
476840.0000    0.48233
476880.0000    0.56911
476920.0000    0.69232
476960.0000    0.51575
477000.0000    0.66903
477040.0000    0.53142
477080.0000    0.60169
477120.0000    0.74985
477160.0000    0.61159
477200.0000    0.49370
477240.0000    0.49325
477280.0000    0.72122
477320.0000    0.49684
477360.0000    0.59858
477400.0000    0.73234
477440.0000    0.55507
477480.0000    0.47376
477520.0000    0.38744
477560.0000    0.62897
477600.0000    0.36991
477640.0000    0.63305
477680.0000    0.42794
477720.0000    0.44106
477760.0000    0.52708
477800.0000    0.68231
477840.0000    0.24421
477880.0000    0.75627
477920.0000    0.53525
477960.0000    0.59983
478000.0000    0.55987
478040.0000    0.68984
478080.0000    0.46467
478120.0000    0.43650
478160.0000    0.74265
478200.0000    0.40179
478240.0000    0.51547
478280.0000    0.68479
478320.0000    0.75394
478360.0000    0.60605
478400.0000    0.67196
478440.0000    0.86041
478480.0000    0.67456
478520.0000    0.66506
478560.0000    0.57782
478600.0000    0.58386
478640.0000    0.58500
478680.0000    0.62409
478720.0000    0.43256
478760.0000    0.35671
478800.0000    0.40154
478840.0000    0.34344
478880.0000    0.40796
478920.0000    0.09494
478960.0000    0.27079
479000.0000    0.58335
479040.0000    0.55548
479080.0000    0.74095
479120.0000    0.65216
479160.0000    0.49365
479200.0000    0.57640
479240.0000    0.69704
479280.0000    0.48975
479320.0000    0.49327
479360.0000    0.64569
479400.0000    0.44559
479440.0000    0.51205
479480.0000    0.40976
479520.0000    0.44276
479560.0000    0.28141
479600.0000    0.24252
479640.0000    0.32564
479680.0000    0.41758
479720.0000    0.19046
479760.0000    0.33683
479800.0000    0.24886
479840.0000    0.58615
479880.0000    0.58180
479920.0000    0.62133
479960.0000    0.64980
480000.0000    0.32445
480040.0000    0.46101
480080.0000    0.20568
480120.0000    0.53559
480160.0000    0.37721
480200.0000    0.44836
480240.0000    0.47309
480280.0000    0.50821
480320.0000    0.55939
480360.0000    0.41487
480400.0000    0.33179
480440.0000    0.52438
480480.0000    0.40361
480520.0000    0.24506
480560.0000    0.44195
480600.0000    0.46005
480640.0000    0.58331
480680.0000    0.41382
480720.0000    0.46506
480760.0000    0.52012
480800.0000    0.52251
480840.0000    0.50124
480880.0000    0.60189
480920.0000    0.41861
480960.0000    0.43046
481000.0000    0.29673
481040.0000    0.58832
481080.0000    0.32940
481120.0000    0.49096
481160.0000    0.54792
481200.0000    0.39779
481240.0000    0.53755
481280.0000    0.31824
481320.0000    0.43793
481360.0000    0.22647
481400.0000    0.49229
481440.0000    0.41142
481480.0000    0.25861
481520.0000    0.39878
481560.0000    0.55452
481600.0000    0.58876
481640.0000    0.32287
481680.0000    0.40499
481720.0000    0.66687
481760.0000    0.19409
481800.0000    0.31612
481840.0000    0.49592
481880.0000    0.52207
481920.0000    0.60337
481960.0000    0.49748
482000.0000    0.51443
482040.0000    0.54946
482080.0000    0.45937
482120.0000    0.23666
482160.0000    0.44276
482200.0000    0.63267
482240.0000    0.58053
482280.0000    0.42873
482320.0000    0.46629
482360.0000    0.42186
482400.0000    0.49564
482440.0000    0.44316
482480.0000    0.52347
482520.0000    0.58869
482560.0000    0.63133
482600.0000    0.51111
482640.0000    0.53072
482680.0000    0.30639
482720.0000    0.39810
482760.0000    0.26963
482800.0000    0.38597
482840.0000    0.45920
482880.0000    0.33246
482920.0000    0.43221
482960.0000    0.43061
483000.0000    0.28379
483040.0000    0.35347
483080.0000    0.45628
483120.0000    0.65669
483160.0000    0.63707
483200.0000    0.42399
483240.0000    0.40747
483280.0000    0.51068
483320.0000    0.65369
483360.0000    0.44411
483400.0000    0.46458
483440.0000    0.40938
483480.0000    0.39131
483520.0000    0.38889
483560.0000    0.37361
483600.0000    0.50720
483640.0000    0.25704
483680.0000    0.29089
483720.0000    0.28883
483760.0000    0.39077
483800.0000    0.18780
483840.0000    0.22964
483880.0000    0.53678
483920.0000    0.13890
483960.0000    0.38562
484000.0000    0.65186
484040.0000    0.50735
484080.0000    0.52791
484120.0000    0.65236
484160.0000    0.38600
484200.0000    0.37194
484240.0000    0.39466
484280.0000    0.62614
484320.0000    0.68655
484360.0000    0.74110
484400.0000    0.51478
484440.0000    0.59639
484480.0000    0.51997
484520.0000    0.56507
484560.0000    0.55910
484600.0000    0.63682
484640.0000    0.63135
484680.0000    0.68036
484720.0000    0.62757
484760.0000    0.58260
484800.0000    0.64841
484840.0000    0.57646
484880.0000    0.66329
484920.0000    0.60880
484960.0000    0.45209
485000.0000    0.62415
485040.0000    0.55946
485080.0000    0.41601
485120.0000    0.63924
485160.0000    0.61944
485200.0000    0.60904
485240.0000    0.62226
485280.0000    0.37323
485320.0000    0.25315
485360.0000    0.52153
485400.0000    0.54869
485440.0000    0.59241
485480.0000    0.67992
485520.0000    0.38524
485560.0000    0.66583
485600.0000    0.72112
485640.0000    0.47432
485680.0000    0.41922
485720.0000    0.45657
485760.0000    0.39270
485800.0000    0.33385
485840.0000    0.49896
485880.0000    0.52922
485920.0000    0.46138
485960.0000    0.33139
486000.0000    0.30214
486040.0000    0.28351
486080.0000    0.31591
486120.0000    0.61257
486160.0000    0.65800
486200.0000    0.43568
486240.0000    0.34614
486280.0000    0.24882
486320.0000    0.34999
486360.0000    0.39474
486400.0000    0.43279
486440.0000    0.65784
486480.0000    0.48898
486520.0000    0.42557
486560.0000    0.37705
486600.0000    0.45715
486640.0000    0.38854
486680.0000    0.28728
486720.0000    0.36492
486760.0000    0.34386
486800.0000    0.33942
486840.0000    0.47517
486880.0000    0.37518
486920.0000   -0.00061
486960.0000    0.23272
487000.0000    0.34626
487040.0000    0.14660
487080.0000    0.35243
487120.0000    0.52875
487160.0000    0.18428
487200.0000    0.28336
487240.0000    0.29741
487280.0000    0.42717
487320.0000    0.12203
487360.0000    0.14381
487400.0000    0.46439
487440.0000    0.24088
487480.0000    0.17472
487520.0000    0.29866
487560.0000    0.20142
487600.0000    0.19560
487640.0000    0.35115
487680.0000    0.26302
487720.0000    0.27928
487760.0000    0.31179
487800.0000    0.23101
487840.0000    0.38871
487880.0000    0.63794
487920.0000    0.70489
487960.0000    0.56785
488000.0000    0.46449
488040.0000    0.42659
488080.0000    0.39026
488120.0000    0.41077
488160.0000    0.54635
488200.0000    0.74524
488240.0000    0.34862
488280.0000    0.25948
488320.0000    0.46583
488360.0000    0.56454
488400.0000    0.48793
488440.0000    0.43679
488480.0000    0.33723
488520.0000    0.29604
488560.0000    0.43662
488600.0000    0.35163
488640.0000    0.58484
488680.0000    0.47887
488720.0000    0.61447
488760.0000    0.58237
488800.0000    0.49017
488840.0000    0.62095
488880.0000    0.49233
488920.0000    0.71828
488960.0000    0.55539
489000.0000    0.57606
489040.0000    0.28208
489080.0000    0.33658
489120.0000    0.32260
489160.0000    0.45158
489200.0000    0.41538
489240.0000    0.52407
489280.0000    0.66133
489320.0000    0.39967
489360.0000    0.33519
489400.0000    0.22852
489440.0000    0.55039
489480.0000    0.60556
489520.0000    0.34449
489560.0000    0.50042
489600.0000    0.56574
489640.0000    0.62226
489680.0000    0.61414
489720.0000    0.32293
489760.0000   -0.01041
489800.0000    0.26656
489840.0000    0.50331
489880.0000    0.64469
489920.0000    0.73499
489960.0000    0.49965
490000.0000    0.34080
490040.0000    0.44535
490080.0000    0.55027
490120.0000    0.48042
490160.0000    0.55316
490200.0000    0.17771
490240.0000    0.36460
490280.0000    0.42316
490320.0000    0.51288
490360.0000    0.48689
490400.0000    0.50701
490440.0000   -0.20085
490480.0000    0.06329
490520.0000    0.13449
490560.0000   -0.00356
490600.0000   -0.49946
490640.0000   -0.22524
490680.0000   -0.14957
490720.0000   -0.18361
490760.0000   -0.32600
490800.0000   -0.12061
490840.0000   -0.13536
490880.0000   -0.07433
490920.0000   -0.05123
490960.0000   -0.11920
491000.0000   -0.23749
491040.0000   -0.43464
491080.0000   -0.30290
491120.0000   -0.41269
491160.0000   -0.66376
491200.0000   -0.57626
491240.0000   -0.31029
491280.0000   -0.51551
491320.0000   -0.15607
491360.0000   -0.50688
491400.0000   -0.43368
491440.0000   -0.13378
491480.0000   -0.24068
491520.0000   -0.24880
491560.0000    0.02649
491600.0000   -0.37852
491640.0000   -0.50579
491680.0000   -0.41867
491720.0000   -0.35485
491760.0000   -0.27816
491800.0000   -0.41186
491840.0000   -0.36360
491880.0000   -0.41583
491920.0000   -0.33059
491960.0000   -0.31031
492000.0000   -0.29452
492040.0000   -0.56250
492080.0000   -0.14949
492120.0000   -0.32795
492160.0000   -0.33211
492200.0000   -0.47638
492240.0000   -0.23256
492280.0000   -0.20645
492320.0000   -0.49796
492360.0000   -0.21187
492400.0000   -0.44808
492440.0000   -0.05507
492480.0000   -0.33063
492520.0000   -0.29862
492560.0000   -0.35167
492600.0000   -0.19146
492640.0000   -0.19389
492680.0000   -0.40293
492720.0000   -0.48656
492760.0000   -0.38808
492800.0000   -0.52989
492840.0000   -0.32162
492880.0000   -0.58652
492920.0000   -0.31724
492960.0000   -0.23398
493000.0000   -0.46783
493040.0000   -0.33539
493080.0000   -0.28118
493120.0000   -0.54900
493160.0000   -0.27175
493200.0000   -0.32044
493240.0000   -0.38425
493280.0000   -0.25309
493320.0000   -0.46921
493360.0000   -0.43820
493400.0000   -0.24346
493440.0000   -0.53381
493480.0000   -0.40901
493520.0000   -0.35102
493560.0000   -0.24058
493600.0000   -0.35874
493640.0000   -0.13845
493680.0000   -0.10176
493720.0000   -0.26082
493760.0000   -0.16787
493800.0000   -0.14294
493840.0000    0.02351
493880.0000   -0.13379
493920.0000   -0.46868
493960.0000   -0.52086
494000.0000   -0.41774
494040.0000   -0.12913
494080.0000   -0.17235
494120.0000   -0.22247
494160.0000   -0.15609
494200.0000   -0.21274
494240.0000   -0.00076
494280.0000   -0.04486
494320.0000   -0.30633
494360.0000   -0.03788
494400.0000   -0.44080
494440.0000   -0.24496
494480.0000   -0.14963
494520.0000   -0.26775
494560.0000   -0.34963
494600.0000   -0.21632
494640.0000   -0.23232
494680.0000   -0.35011
494720.0000    0.15063
494760.0000    0.18781
494800.0000   -0.15057
494840.0000    0.39861
494880.0000    0.03122
494920.0000    0.22033
494960.0000    0.28231
495000.0000    0.28611
495040.0000    0.17604
495080.0000    0.20840
495120.0000   -0.24079
495160.0000   -0.21019
495200.0000   -0.22799
495240.0000   -0.31454
495280.0000   -0.26431
495320.0000   -0.21846
495360.0000   -0.38062
495400.0000   -0.29493
495440.0000   -0.15594
495480.0000   -0.41999
495520.0000   -0.03409
495560.0000   -0.23370
495600.0000   -0.52847
495640.0000   -0.25241
495680.0000   -0.42869
495720.0000   -0.45650
495760.0000   -0.34507
495800.0000   -0.66756
495840.0000   -0.37269
495880.0000   -0.54885
495920.0000   -0.70479
495960.0000   -0.69649
496000.0000   -0.59156
496040.0000   -0.22346
496080.0000   -0.61808
496120.0000   -0.32957
496160.0000   -0.53730
496200.0000   -0.18371
496240.0000   -0.34518
496280.0000   -0.37710
496320.0000   -0.13919
496360.0000   -0.15961
496400.0000   -0.45715
496440.0000   -0.55126
496480.0000   -0.54727
496520.0000   -0.47343
496560.0000   -0.65434
496600.0000   -0.64053
496640.0000   -0.76943
496680.0000   -0.63620
496720.0000   -0.40851
496760.0000   -0.54110
496800.0000   -0.61942
496840.0000   -0.18714
496880.0000   -0.20348
496920.0000   -0.28428
496960.0000   -0.28990
497000.0000   -0.22050
497040.0000   -0.17771
497080.0000   -0.16461
497120.0000   -0.49735
497160.0000   -0.38702
497200.0000   -0.53076
497240.0000   -0.25825
497280.0000    0.12519
497320.0000   -0.29252
497360.0000   -0.36724
497400.0000   -0.42789
497440.0000   -0.04367
497480.0000   -0.22271
497520.0000   -0.05715
497560.0000   -0.54431
497600.0000   -0.40234
497640.0000   -0.18063
497680.0000   -0.31326
497720.0000   -0.28539
497760.0000   -0.21089
497800.0000   -0.22629
497840.0000   -0.38719
497880.0000   -0.29426
497920.0000   -0.36224
497960.0000   -0.14714
498000.0000   -0.26840
498040.0000   -0.47534
498080.0000   -0.33443
498120.0000   -0.22187
498160.0000   -0.48987
498200.0000   -0.67752
498240.0000   -0.28046
498280.0000   -0.45650
498320.0000   -0.85939
498360.0000   -0.53702
498400.0000   -0.60506
498440.0000   -0.61487
498480.0000   -0.44357
498520.0000   -0.71717
498560.0000   -0.31109
498600.0000   -0.55815
498640.0000   -0.19717
498680.0000   -0.24107
498720.0000   -0.32810
498760.0000   -0.56806
498800.0000   -0.52248
498840.0000   -0.87771
498880.0000   -1.20826
498920.0000   -0.95105
498960.0000   -1.01067
499000.0000   -0.95767
499040.0000   -1.01140
499080.0000   -1.04446
499120.0000   -0.77921
499160.0000   -0.74859
499200.0000   -0.56505
499240.0000   -0.73475
499280.0000   -0.86455
499320.0000   -0.91252
499360.0000   -0.72547
499400.0000   -1.01323
499440.0000   -0.85654
499480.0000   -0.64515
499520.0000   -1.01679
499560.0000   -0.69105
499600.0000   -0.79840
499640.0000   -0.56693
499680.0000   -0.76447
499720.0000   -0.69835
499760.0000   -0.83363
499800.0000   -1.15634
499840.0000   -0.99550
499880.0000   -0.72639
499920.0000   -0.77122
499960.0000   -0.75009
500000.0000   -0.95535
500040.0000   -0.89304
500080.0000   -0.85103
500120.0000   -0.83345
500160.0000   -0.82928
500200.0000   -0.98072
500240.0000   -0.95422
500280.0000   -0.90721
500320.0000   -0.92035
500360.0000   -0.95044
500400.0000   -0.96871
500440.0000   -0.62568
500480.0000   -0.79615
500520.0000   -0.99448
500560.0000   -1.03997
500600.0000   -0.93377
500640.0000   -0.97178
500680.0000   -1.17130
500720.0000   -0.94322
500760.0000   -0.69376
500800.0000   -0.95202
500840.0000   -0.75987
500880.0000   -0.95755
500920.0000   -0.88838
500960.0000   -0.80105
501000.0000   -0.87643
501040.0000   -0.73646
501080.0000   -0.46589
501120.0000   -0.61121
501160.0000   -0.87753
501200.0000   -1.13509
501240.0000   -0.89975
501280.0000   -1.09390
501320.0000   -1.17866
501360.0000   -1.15480
501400.0000   -1.08334
501440.0000   -1.04153
501480.0000   -1.04898
501520.0000   -0.82957
501560.0000   -1.05717
501600.0000   -0.46088
501640.0000   -0.65032
501680.0000   -0.33249
501720.0000   -0.61090
501760.0000   -0.44913
501800.0000   -0.06647
501840.0000   -0.20530
501880.0000   -0.12223
501920.0000   -0.31645
501960.0000   -0.67921
502000.0000   -0.38983
502040.0000   -0.42707
502080.0000   -0.61618
502120.0000   -0.76905
502160.0000   -0.71161
502200.0000   -1.02323
502240.0000   -1.01221
502280.0000   -0.65663
502320.0000   -0.30518
502360.0000    0.05547
502400.0000   -0.33822
502440.0000   -0.58078
502480.0000    0.02925
502520.0000   -0.22099
502560.0000   -0.18345
502600.0000   -0.12769
502640.0000   -0.38492
502680.0000   -0.45907
502720.0000   -0.27785
502760.0000   -0.45166
502800.0000   -0.77866
502840.0000   -0.69528
502880.0000   -0.51019
502920.0000   -0.42386
502960.0000   -0.44473
503000.0000   -0.65200
503040.0000   -0.60893
503080.0000   -0.29785
503120.0000   -0.13477
503160.0000   -0.28342
503200.0000   -0.25984
503240.0000   -0.13199
503280.0000   -0.15545
503320.0000   -0.18223
503360.0000   -0.64825
503400.0000   -0.49719
503440.0000   -0.59995
503480.0000   -0.16530
503520.0000   -0.45348
503560.0000   -0.51022
503600.0000   -0.49325
503640.0000   -0.13942
503680.0000   -0.03467
503720.0000   -0.03085
503760.0000   -0.38789
503800.0000   -0.02012
503840.0000   -0.32977
503880.0000    0.06864
503920.0000   -0.14570
503960.0000    0.06173
504000.0000   -0.08654
504040.0000    0.09117
504080.0000   -0.16063
504120.0000   -0.71918
504160.0000   -0.46227
504200.0000   -0.48403
504240.0000   -0.40490
504280.0000   -0.24948
504320.0000   -0.26723
504360.0000   -0.22863
504400.0000   -0.37870
504440.0000   -0.16207
504480.0000   -0.08505
504520.0000   -0.21090
504560.0000   -0.32166
504600.0000   -0.55260
504640.0000   -0.41689
504680.0000   -0.39941
504720.0000   -0.42832
504760.0000   -0.39248
504800.0000   -0.32318
504840.0000   -0.88954
504880.0000   -0.23296
504920.0000   -0.34522
504960.0000   -0.37353
505000.0000   -0.18441
505040.0000   -0.34794
505080.0000   -0.53446
505120.0000   -0.49469
505160.0000   -0.43814
505200.0000   -0.45149
505240.0000   -0.52851
505280.0000   -0.07491
505320.0000   -0.30015
505360.0000   -0.48420
505400.0000   -0.23839
505440.0000   -0.40489
505480.0000   -0.25556
505520.0000   -0.36285
505560.0000   -0.53875
505600.0000   -0.24366
505640.0000   -0.30872
505680.0000   -0.28938
505720.0000   -0.11006
505760.0000   -0.11525
505800.0000   -0.19204
505840.0000   -0.35142
505880.0000   -0.36324
505920.0000    0.03855
505960.0000   -0.20961
506000.0000   -0.05108
506040.0000   -0.05455
506080.0000   -0.29807
506120.0000   -0.23046
506160.0000   -0.39769
506200.0000   -0.31281
506240.0000   -0.33040
506280.0000   -0.29997
506320.0000   -0.17117
506360.0000   -0.05957
506400.0000   -0.22480
506440.0000   -0.24131
506480.0000   -0.30317
506520.0000   -0.47128
506560.0000   -0.33643
506600.0000   -0.39636
506640.0000   -0.29412
506680.0000   -0.13340
506720.0000   -0.37751
506760.0000   -0.36556
506800.0000   -0.17606
506840.0000   -0.19031
506880.0000   -0.13193
506920.0000   -0.29775
506960.0000   -0.57402
507000.0000   -0.24025
507040.0000   -0.35340
507080.0000   -0.12018
507120.0000   -0.15350
507160.0000    0.03680
507200.0000   -0.41264
507240.0000   -0.17185
507280.0000   -0.22319
507320.0000   -0.26558
507360.0000   -0.17525
507400.0000   -0.39630
507440.0000   -0.29546
507480.0000   -0.16570
507520.0000   -0.40286
507560.0000   -0.26950
507600.0000   -0.18131
507640.0000   -0.45201
507680.0000   -0.42189
507720.0000   -0.36167
507760.0000   -0.55444
507800.0000   -0.25637
507840.0000   -0.48351
507880.0000   -0.45764
507920.0000   -0.63435
507960.0000   -0.25475
508000.0000   -0.27432
508040.0000   -0.25368
508080.0000   -0.19687
508120.0000    0.00828
508160.0000   -0.50929
508200.0000   -0.19929
508240.0000   -0.36118
508280.0000   -0.24135
508320.0000   -0.70609
508360.0000   -0.07862
508400.0000   -0.27242
508440.0000   -0.00781
508480.0000   -0.29506
508520.0000   -0.53367
508560.0000   -0.37770
508600.0000   -0.17038
508640.0000   -0.26683
508680.0000   -0.17303
508720.0000   -0.39464
508760.0000   -0.31111
508800.0000   -0.23142
508840.0000   -0.44899
508880.0000   -0.17630
508920.0000   -0.21687
508960.0000   -0.51161
509000.0000   -0.30589
509040.0000    0.13585
509080.0000   -0.12702
509120.0000   -0.18262
509160.0000   -0.16228
509200.0000   -0.04214
509240.0000   -0.15336
509280.0000   -0.21658
509320.0000   -0.00396
509360.0000   -0.34892
509400.0000   -0.34457
509440.0000   -0.40010
509480.0000   -0.21813
509520.0000   -0.24092
509560.0000   -0.29284
509600.0000   -0.36287
509640.0000   -0.25765
509680.0000   -0.47063
509720.0000   -0.08486
509760.0000   -0.04593
509800.0000   -0.27124
509840.0000   -0.26380
509880.0000   -0.20584
509920.0000    0.04003
509960.0000   -0.41799
510000.0000   -0.04689
510040.0000   -0.36029
510080.0000   -0.29938
510120.0000   -0.34249
510160.0000   -0.23739
510200.0000   -0.40400
510240.0000   -0.20646
510280.0000    0.07156
510320.0000   -0.37007
510360.0000    0.03712
510400.0000    0.10036
510440.0000    0.05815
510480.0000   -0.11489
510520.0000   -0.11335
510560.0000   -0.25908
510600.0000   -0.14867
510640.0000   -0.31366
510680.0000   -0.18973
510720.0000   -0.38677
510760.0000    0.00606
510800.0000   -0.18398
510840.0000   -0.09130
510880.0000   -0.16266
510920.0000    0.06703
510960.0000   -0.07967
511000.0000   -0.11344
511040.0000   -0.08533
511080.0000    0.01483
511120.0000   -0.12004
511160.0000   -0.22509
511200.0000   -0.35513
511240.0000   -0.21837
511280.0000   -0.21536
511320.0000   -0.18626
511360.0000   -0.29284
511400.0000   -0.10440
511440.0000    0.02227
511480.0000    0.10216
511520.0000   -0.04650
511560.0000   -0.02172
511600.0000    0.54623
511640.0000    0.60221
511680.0000    0.34263
511720.0000    0.28020
511760.0000    0.20865
511800.0000    0.21270
511840.0000    0.11281
511880.0000    0.32164
511920.0000   -0.02574
511960.0000   -0.28269
512000.0000    0.12989
512040.0000    0.21980
512080.0000    0.04037
512120.0000   -0.04943
512160.0000    0.03148
512200.0000   -0.00034
512240.0000   -0.18931
512280.0000    0.13806
512320.0000   -0.11957
512360.0000   -0.12099
512400.0000    0.07661
512440.0000    0.11510
512480.0000   -0.21956
512520.0000   -0.24561
512560.0000   -0.25649
512600.0000   -0.30309
512640.0000   -0.40587
512680.0000   -0.50666
512720.0000   -0.49567
512760.0000   -0.14450
512800.0000   -0.17782
512840.0000   -0.07731
512880.0000   -0.38709
512920.0000   -0.81434
512960.0000   -0.61103
513000.0000   -0.55395
513040.0000   -0.38918
513080.0000   -0.71601
513120.0000   -0.51713
513160.0000   -0.63811
513200.0000   -0.49830
513240.0000   -0.58577
513280.0000   -0.38900
513320.0000   -0.27796
513360.0000   -0.25429
513400.0000   -0.15953
513440.0000   -0.29974
513480.0000   -0.36299
513520.0000   -0.15943
513560.0000   -0.21453
513600.0000   -0.20320
513640.0000   -0.10545
513680.0000   -0.11064
513720.0000   -0.22966
513760.0000   -0.13692
513800.0000   -0.33201
513840.0000   -0.40732
513880.0000   -0.68527
513920.0000   -0.40727
513960.0000   -0.63497
514000.0000   -0.02006
514040.0000   -0.18953
514080.0000   -0.18078
514120.0000   -0.49729
514160.0000   -0.67180
514200.0000   -0.79440
514240.0000   -0.68202
514280.0000   -0.75338
514320.0000   -0.44415
514360.0000   -0.74985
514400.0000   -0.34931
514440.0000   -0.67507
514480.0000   -0.60180
514520.0000   -0.75655
514560.0000   -0.70270
514600.0000   -0.65097
514640.0000   -0.60420
514680.0000   -0.41355
514720.0000   -0.27175
514760.0000   -0.43107
514800.0000   -0.45859
514840.0000   -0.34687
514880.0000   -0.55322
514920.0000   -0.33084
514960.0000   -0.25688
515000.0000   -0.23073
515040.0000   -0.44234
515080.0000   -0.24545
515120.0000   -0.64978
515160.0000   -0.40888
515200.0000   -0.45727
515240.0000   -0.42074
515280.0000   -0.34353
515320.0000   -0.32976
515360.0000   -0.48200
515400.0000   -0.44464
515440.0000   -0.55674
515480.0000   -0.52708
515520.0000   -0.43999
515560.0000   -0.62164
515600.0000   -0.58355
515640.0000   -0.72127
515680.0000   -0.69583
515720.0000   -0.72731
515760.0000   -0.73427
515800.0000   -0.40846
515840.0000   -0.15754
515880.0000   -0.44954
515920.0000   -0.35888
515960.0000   -0.23532
516000.0000   -0.19656
516040.0000   -0.34882
516080.0000   -0.40231
516120.0000   -0.39717
516160.0000   -0.48703
516200.0000   -0.55291
516240.0000   -0.13867
516280.0000   -0.54922
516320.0000   -0.22672
516360.0000   -0.02551
516400.0000   -0.17018
516440.0000   -0.37453
516480.0000   -0.47977
516520.0000   -0.41537
516560.0000   -0.11942
516600.0000   -0.24577
516640.0000   -0.23474
516680.0000   -0.33088
516720.0000   -0.21953
516760.0000   -0.26561
516800.0000   -0.46186
516840.0000   -0.24255
516880.0000   -0.36615
516920.0000   -0.52796
516960.0000   -0.34668
517000.0000   -0.24449
517040.0000   -0.22935
517080.0000   -0.33123
517120.0000   -0.32332
517160.0000   -0.38317
517200.0000   -0.53827
517240.0000   -0.35932
517280.0000   -0.48927
517320.0000   -0.35760
517360.0000   -0.48643
517400.0000   -0.10498
517440.0000   -0.17203
517480.0000   -0.44263
517520.0000   -0.51600
517560.0000   -0.68071
517600.0000   -0.59723
517640.0000   -0.67468
517680.0000   -0.38211
517720.0000   -0.75453
517760.0000   -0.62420
517800.0000   -0.62535
517840.0000   -0.66236
517880.0000   -0.43372
517920.0000   -0.59998
517960.0000   -0.71355
518000.0000   -0.54857
518040.0000   -0.67992
518080.0000   -0.62446
518120.0000   -0.73438
518160.0000   -0.51698
518200.0000   -0.42757
518240.0000   -0.61779
518280.0000   -0.55056
518320.0000   -0.25493
518360.0000   -0.76348
518400.0000   -0.65457
518440.0000   -0.61501
518480.0000   -0.69283
518520.0000   -0.64422
518560.0000   -0.75242
518600.0000   -0.69448
518640.0000   -0.68234
518680.0000   -0.77027
518720.0000   -0.51717
518760.0000   -0.57324
518800.0000   -0.62275
518840.0000   -0.62700
518880.0000   -0.66442
518920.0000   -0.98760
518960.0000   -0.74575
519000.0000   -0.56394
519040.0000   -0.71975
519080.0000   -0.71081
519120.0000   -0.45599
519160.0000   -0.48968
519200.0000   -0.19697
519240.0000   -0.25050
519280.0000   -0.36618
519320.0000   -0.54033
519360.0000   -0.34983
519400.0000   -0.32075
519440.0000   -0.30930
519480.0000   -0.39079
519520.0000   -0.24851
519560.0000   -0.44617
519600.0000   -0.17841
519640.0000   -0.14532
519680.0000   -0.15988
519720.0000    0.21877
519760.0000    0.17350
519800.0000    0.27910
519840.0000   -0.24546
519880.0000   -0.33358
519920.0000   -0.26848
519960.0000   -0.40206
520000.0000   -0.75881
520040.0000   -0.24138
520080.0000   -0.11179
520120.0000   -0.36989
520160.0000   -0.34782
520200.0000   -0.23067
520240.0000   -0.36485
520280.0000   -0.03959
520320.0000   -0.23850
520360.0000   -0.39801
520400.0000   -0.45539
520440.0000   -0.67634
520480.0000   -0.27232
520520.0000   -0.02307
520560.0000   -0.65163
520600.0000   -0.73119
520640.0000   -0.61635
520680.0000   -0.57878
520720.0000   -0.38419
520760.0000   -0.46586
520800.0000   -0.34726
520840.0000   -0.77529
520880.0000   -0.24336
520920.0000   -0.26349
520960.0000   -0.38476
521000.0000   -0.33430
521040.0000   -0.27903
521080.0000   -0.40549
521120.0000   -0.62933
521160.0000   -0.42241
521200.0000   -0.40393
521240.0000   -0.64869
521280.0000   -0.20238
521320.0000   -0.17458
521360.0000   -0.32372
521400.0000   -0.26720
521440.0000   -0.08255
521480.0000    0.03738
521520.0000    0.01805
521560.0000   -0.19158
521600.0000   -0.32302
521640.0000   -0.37057
521680.0000   -0.17290
521720.0000    0.02235
521760.0000   -0.30330
521800.0000   -0.30017
521840.0000   -0.00538
521880.0000   -0.22110
521920.0000   -0.16148
521960.0000   -0.18780
522000.0000   -0.09198
522040.0000   -0.30916
522080.0000   -0.15442
522120.0000   -0.21552
522160.0000   -0.16577
522200.0000   -0.18315
522240.0000   -0.17836
522280.0000   -0.16787
522320.0000    0.03060
522360.0000    0.07402
522400.0000    0.26358
522440.0000    0.40720
522480.0000    0.37348
522520.0000    0.46468
522560.0000    0.40391
522600.0000    0.33808
522640.0000    0.46754
522680.0000    0.29151
522720.0000    0.32933
522760.0000    0.35071
522800.0000    0.32239
522840.0000    0.32895
522880.0000    0.05779
522920.0000    0.28710
522960.0000    0.24785
523000.0000    0.20251
523040.0000    0.46385
523080.0000    0.28288
523120.0000    0.15661
523160.0000    0.37815
523200.0000   -0.03121
523240.0000    0.26329
523280.0000    0.17872
523320.0000    0.29927
523360.0000    0.46838
523400.0000    0.12767
523440.0000    0.32577
523480.0000    0.51136
523520.0000    0.26782
523560.0000    0.16719
523600.0000    0.40008
523640.0000    0.31896
523680.0000    0.12727
523720.0000    0.25478
523760.0000    0.20412
523800.0000    0.01230
523840.0000    0.43944
523880.0000    0.44144
523920.0000    0.27724
523960.0000    0.17047
524000.0000    0.26695
524040.0000   -0.07990
524080.0000   -0.10826
524120.0000    0.02722
524160.0000    0.17245
524200.0000   -0.23732
524240.0000    0.21660
524280.0000   -0.23632
524320.0000   -0.23662
524360.0000   -0.27002
524400.0000   -0.46477
524440.0000   -0.12647
524480.0000   -0.07554
524520.0000   -0.34310
524560.0000   -0.12927
524600.0000    0.10802
524640.0000   -0.00065
524680.0000    0.07208
524720.0000    0.23544
524760.0000   -0.10110
524800.0000    0.02301
524840.0000    0.08550
524880.0000   -0.08756
524920.0000   -0.14293
524960.0000    0.25380
525000.0000    0.06157
525040.0000    0.07159
525080.0000    0.00762
525120.0000   -0.02577
525160.0000   -0.42712
525200.0000   -0.10255
525240.0000   -0.45224
525280.0000   -0.65790
525320.0000   -0.69285
525360.0000   -0.00231
525400.0000   -0.00609
525440.0000   -0.10177
525480.0000    0.10235
525520.0000    0.30699
525560.0000   -0.09183
525600.0000    0.02895
525640.0000   -0.15398
525680.0000    0.14049
525720.0000    0.27754
525760.0000    0.20081
525800.0000    0.14268
525840.0000    0.49884
525880.0000    0.44610
525920.0000    0.56464
525960.0000    0.34145
526000.0000    0.71340
526040.0000    0.60975
526080.0000    0.58454
526120.0000    0.38292
526160.0000    0.62790
526200.0000    0.56263
526240.0000    0.56640
526280.0000    0.50178
526320.0000    0.74548
526360.0000    0.67148
526400.0000    0.38195
526440.0000    0.50706
526480.0000    0.34018
526520.0000    0.72001
526560.0000    0.76800
526600.0000    0.40287
526640.0000    0.53828
526680.0000    0.52703
526720.0000    0.26814
526760.0000    0.51420
526800.0000    0.56254
526840.0000    0.55660
526880.0000    0.59676
526920.0000    0.38714
526960.0000    0.44788
527000.0000    0.33742
527040.0000    0.47062
527080.0000    0.42184
527120.0000    0.59126
527160.0000    0.64598
527200.0000    0.56318
527240.0000    0.55184
527280.0000    0.37717
527320.0000    0.56386
527360.0000    0.28677
527400.0000    0.48429
527440.0000    0.46132
527480.0000    0.14194
527520.0000    0.30372
527560.0000    0.16364
527600.0000    0.15239
527640.0000    0.24571
527680.0000    0.01494
527720.0000    0.01623
527760.0000   -0.02513
527800.0000    0.14948
527840.0000    0.32180
527880.0000    0.52695
527920.0000    0.57984
527960.0000    0.38668
528000.0000    0.54894
528040.0000    0.25547
528080.0000    0.42591
528120.0000    0.51302
528160.0000    0.30525
528200.0000    0.51673
528240.0000    0.08135
528280.0000    0.45619
528320.0000    0.18052
528360.0000    0.59161
528400.0000    0.52803
528440.0000    0.34656
528480.0000    0.51358
528520.0000    0.45845
528560.0000    0.38755
528600.0000    0.24844
528640.0000    0.33837
528680.0000    0.15774
528720.0000    0.30708
528760.0000    0.24937
528800.0000   -0.01328
528840.0000   -0.17370
528880.0000    0.12133
528920.0000    0.11057
528960.0000    0.13085
529000.0000   -0.16431
529040.0000   -0.01132
529080.0000    0.30316
529120.0000    0.00687
529160.0000    0.05537
529200.0000    0.09786
529240.0000    0.26583
529280.0000    0.11552
529320.0000    0.68310
529360.0000   -0.03498
529400.0000    0.17866
529440.0000    0.17042
529480.0000   -0.05921
529520.0000    0.16862
529560.0000    0.10430
529600.0000    0.35525
529640.0000    0.23640
529680.0000    0.18163
529720.0000    0.06912
529760.0000    0.00336
529800.0000    0.09772
529840.0000   -0.15166
529880.0000    0.26512
529920.0000    0.18024
529960.0000    0.48948
530000.0000    0.37629
530040.0000    0.48816
530080.0000    0.58715
530120.0000    0.58732
530160.0000    0.52461
530200.0000    0.42336
530240.0000    0.38491
530280.0000    0.45654
530320.0000    0.44817
530360.0000    0.60859
530400.0000    0.35034
530440.0000    0.49469
530480.0000    0.46328
530520.0000    0.40112
530560.0000    0.38772
530600.0000    0.28620
530640.0000    0.42139
530680.0000    0.35067
530720.0000    0.23659
530760.0000    0.26262
530800.0000    0.41839
530840.0000    0.20624
530880.0000    0.27905
530920.0000    0.34861
530960.0000    0.32441
531000.0000    0.42989
531040.0000    0.39026
531080.0000    0.31644
531120.0000    0.61145
531160.0000    0.62154
531200.0000    0.34479
531240.0000    0.18240
531280.0000    0.26242
531320.0000    0.52383
531360.0000    0.55916
531400.0000    0.50084
531440.0000    0.38836
531480.0000    0.17612
531520.0000    0.34794
531560.0000    0.36803
531600.0000    0.40936
531640.0000    0.60530
531680.0000    0.51831
531720.0000    0.52137
531760.0000    0.34278
531800.0000    0.53117
531840.0000    0.12191
531880.0000    0.36387
531920.0000    0.35356
531960.0000    0.31755
532000.0000    0.38277
532040.0000    0.54588
532080.0000    0.50025
532120.0000    0.35732
532160.0000    0.47055
532200.0000    0.34057
532240.0000    0.48587
532280.0000    0.32452
532320.0000    0.48514
532360.0000    0.44991
532400.0000    0.44991
532440.0000    0.42465
532480.0000    0.14037
532520.0000    0.11046
532560.0000    0.45616
532600.0000    0.39470
532640.0000    0.42146
532680.0000    0.32737
532720.0000    0.42540
532760.0000    0.38087
532800.0000    0.17822
532840.0000    0.17402
532880.0000    0.36966
532920.0000    0.35677
532960.0000    0.19451
533000.0000    0.32838
533040.0000    0.42876
533080.0000    0.49156
533120.0000    0.18267
533160.0000    0.32733
533200.0000    0.44144
533240.0000    0.53325
533280.0000    0.56583
533320.0000    0.44447
533360.0000    0.55483
533400.0000    0.43352
533440.0000    0.46384
533480.0000    0.49190
533520.0000    0.47773
533560.0000    0.68424
533600.0000    0.56324
533640.0000    0.50427
533680.0000    0.69127
533720.0000    0.47528
533760.0000    0.55096
533800.0000    0.41595
533840.0000    0.42118
533880.0000    0.25838
533920.0000    0.39817
533960.0000    0.26667
534000.0000    0.31435
534040.0000    0.29625
534080.0000    0.44682
534120.0000    0.13882
534160.0000    0.39524
534200.0000    0.49122
534240.0000    0.22191
534280.0000    0.60285
534320.0000    0.44359
534360.0000    0.57179
534400.0000    0.43147
534440.0000    0.39156
534480.0000    0.47936
534520.0000    0.43339
534560.0000    0.35876
534600.0000    0.26767
534640.0000    0.28747
534680.0000    0.59512
534720.0000    0.27248
534760.0000    0.27823
534800.0000    0.21061
534840.0000    0.13658
534880.0000    0.18132
534920.0000    0.10162
534960.0000    0.17498
535000.0000    0.32475
535040.0000    0.21815
535080.0000    0.18140
535120.0000    0.16468
535160.0000    0.26188
535200.0000    0.15430
535240.0000    0.19814
535280.0000    0.32237
535320.0000    0.23715
535360.0000    0.15003
535400.0000    0.19642
535440.0000    0.27214
535480.0000    0.04879
535520.0000    0.11592
535560.0000   -0.02291
535600.0000    0.10986
535640.0000    0.12933
535680.0000   -0.08462
535720.0000   -0.09366
535760.0000   -0.09247
535800.0000   -0.49515
535840.0000   -0.43260
535880.0000   -0.05667
535920.0000   -0.56051
535960.0000   -0.42302
536000.0000   -0.60045
536040.0000    0.00531
536080.0000   -0.17155
536120.0000   -0.21391
536160.0000   -0.42498
536200.0000   -0.01730
536240.0000   -0.05035
536280.0000   -0.06244
536320.0000   -0.43356
536360.0000   -0.26960
536400.0000   -0.25645
536440.0000    0.10777
536480.0000   -0.13849
536520.0000    0.06238
536560.0000   -0.10753
536600.0000    0.04625
536640.0000    0.04213
536680.0000   -0.04053
536720.0000   -0.00904
536760.0000   -0.09593
536800.0000   -0.10794
536840.0000   -0.21921
536880.0000   -0.09361
536920.0000   -0.04934
536960.0000   -0.02942
537000.0000   -0.29289
537040.0000   -0.05608
537080.0000   -0.30791
537120.0000   -0.07009
537160.0000   -0.16815
537200.0000   -0.28328
537240.0000   -0.54977
537280.0000   -0.27632
537320.0000   -0.16350
537360.0000   -0.09728
537400.0000    0.03707
537440.0000   -0.29241
537480.0000    0.11322
537520.0000   -0.17120
537560.0000   -0.08141
537600.0000   -0.14686
537640.0000   -0.27458
537680.0000   -0.44339
537720.0000   -0.17994
537760.0000   -0.15313
537800.0000   -0.30122
537840.0000   -0.15840
537880.0000   -0.32164
537920.0000   -0.42827
537960.0000   -0.74511
538000.0000   -0.35024
538040.0000   -0.31065
538080.0000   -0.41924
538120.0000   -0.62645
538160.0000   -0.23347
538200.0000   -0.27417
538240.0000   -0.36149
538280.0000   -0.14816
538320.0000   -0.21580
538360.0000   -0.11484
538400.0000   -0.06051
538440.0000   -0.40218
538480.0000   -0.14782
538520.0000   -0.19432
538560.0000   -0.20515
538600.0000    0.10743
538640.0000   -0.35419
538680.0000   -0.30794
538720.0000   -0.32280
538760.0000   -0.16851
538800.0000   -0.61359
538840.0000   -0.25477
538880.0000   -0.42871
538920.0000   -0.60256
538960.0000   -0.54975
539000.0000   -0.62008
539040.0000   -0.14748
539080.0000   -0.25936
539120.0000   -0.04721
539160.0000   -0.04928
539200.0000   -0.32442
539240.0000   -0.11815
539280.0000    0.00010
539320.0000   -0.11691
539360.0000   -0.17765
539400.0000   -0.03866
539440.0000    0.12258
539480.0000   -0.02742
539520.0000    0.10514
539560.0000   -0.26664
539600.0000    0.00484
539640.0000   -0.27828
539680.0000   -0.22641
539720.0000   -0.36847
539760.0000   -0.42569
539800.0000   -0.01424
539840.0000   -0.32772
539880.0000   -0.00088
539920.0000   -0.17825
539960.0000   -0.03987
540000.0000    0.16648
540040.0000    0.12753
540080.0000   -0.15506
540120.0000   -0.19015
540160.0000    0.12582
540200.0000   -0.13168
540240.0000    0.04134
540280.0000   -0.29473
540320.0000   -0.12182
540360.0000   -0.22120
540400.0000   -0.30130
540440.0000   -0.12211
540480.0000   -0.38096
540520.0000   -0.11862
540560.0000   -0.12157
540600.0000   -0.17704
540640.0000   -0.25655
540680.0000   -0.11950
540720.0000   -0.17154
540760.0000   -0.14599
540800.0000   -0.10993
540840.0000   -0.02707
540880.0000   -0.13111
540920.0000   -0.18643
540960.0000    0.00211
541000.0000   -0.20316
541040.0000   -0.14229
541080.0000   -0.15529
541120.0000   -0.30073
541160.0000   -0.25401
541200.0000   -0.37153
541240.0000   -0.25858
541280.0000   -0.54198
541320.0000   -0.09964
541360.0000    0.05939
541400.0000   -0.02302
541440.0000   -0.16902
541480.0000   -0.26090
541520.0000   -0.31292
541560.0000    0.08467
541600.0000   -0.04700
541640.0000   -0.00696
541680.0000   -0.08501
541720.0000    0.01810
541760.0000   -0.17654
541800.0000    0.13455
541840.0000    0.00269
541880.0000    0.02636
541920.0000    0.33737
541960.0000    0.14291
542000.0000    0.09725
542040.0000    0.14987
542080.0000    0.13118
542120.0000   -0.11105
542160.0000    0.07726
542200.0000   -0.39728
542240.0000   -0.06733
542280.0000   -0.05072
542320.0000   -0.16508
542360.0000   -0.25242
542400.0000   -0.40434
542440.0000   -0.18155
542480.0000   -0.42550
542520.0000   -0.02067
542560.0000   -0.02997
542600.0000   -0.35986
542640.0000   -0.24673
542680.0000   -0.14353
542720.0000   -0.18452
542760.0000   -0.01865
542800.0000    0.20981
542840.0000    0.01315
542880.0000   -0.27430
542920.0000   -0.21759
542960.0000   -0.51029
543000.0000   -0.04311
543040.0000   -0.20621
543080.0000   -0.12441
543120.0000   -0.05225
543160.0000   -0.08449
543200.0000   -0.29739
543240.0000   -0.27892
543280.0000   -0.32447
543320.0000   -0.12560
543360.0000   -0.27531
543400.0000   -0.07792
543440.0000    0.00263
543480.0000   -0.07431
543520.0000   -0.42594
543560.0000   -0.22001
543600.0000   -0.12668
543640.0000   -0.53326
543680.0000   -0.34330
543720.0000   -0.20334
543760.0000   -0.25254
543800.0000   -0.36163
543840.0000   -0.19701
543880.0000   -0.23854
543920.0000   -0.20198
543960.0000   -0.39648
544000.0000   -0.33968
544040.0000   -0.46652
544080.0000   -0.13320
544120.0000   -0.23434
544160.0000   -0.33342
544200.0000   -0.24695
544240.0000   -0.07152
544280.0000   -0.41815
544320.0000   -0.18346
544360.0000   -0.38128
544400.0000   -0.31983
544440.0000   -0.02353
544480.0000   -0.28372
544520.0000   -0.25053
544560.0000   -0.39788
544600.0000   -0.28784
544640.0000   -0.35471
544680.0000   -0.37393
544720.0000   -0.26627
544760.0000   -0.36748
544800.0000   -0.12027
544840.0000   -0.25364
544880.0000   -0.01747
544920.0000    0.16844
544960.0000   -0.30307
545000.0000    0.04459
545040.0000   -0.14798
545080.0000   -0.36799
545120.0000   -0.41477
545160.0000   -0.18316
545200.0000   -0.12938
545240.0000   -0.19030
545280.0000    0.18887
545320.0000   -0.02212
545360.0000   -0.41672
545400.0000   -0.13213
545440.0000   -0.34828
545480.0000   -0.48948
545520.0000   -0.66754
545560.0000   -0.41671
545600.0000   -0.53969
545640.0000   -0.44246
545680.0000   -0.41512
545720.0000   -0.18606
545760.0000   -0.40329
545800.0000   -0.54618
545840.0000   -0.48797
545880.0000   -0.65193
545920.0000   -0.47489
545960.0000   -0.61784
546000.0000   -0.40568
546040.0000   -0.16053
546080.0000   -0.22210
546120.0000   -0.25268
546160.0000   -0.40317
546200.0000   -0.35857
546240.0000   -0.37050
546280.0000   -0.51508
546320.0000   -0.56372
546360.0000   -0.17103
546400.0000   -0.19450
546440.0000   -0.23158
546480.0000   -0.04858
546520.0000   -0.54893
546560.0000   -0.65328
546600.0000   -0.64635
546640.0000   -0.30325
546680.0000   -0.77766
546720.0000   -0.47892
546760.0000   -0.27494
546800.0000   -0.18621
546840.0000   -0.05531
546880.0000   -0.49574
546920.0000   -0.47458
546960.0000   -0.42686
547000.0000   -0.45285
547040.0000   -0.39825
547080.0000   -0.54866
547120.0000   -0.69630
547160.0000   -0.14133
547200.0000   -0.45167
547240.0000   -0.64685
547280.0000   -0.36391
547320.0000   -0.52193
547360.0000   -0.46179
547400.0000   -0.39104
547440.0000   -0.49302
547480.0000   -0.26676
547520.0000   -0.52945
547560.0000   -0.37253
547600.0000   -0.82993
547640.0000   -0.45200
547680.0000   -0.36750
547720.0000   -0.43935
547760.0000   -0.50488
547800.0000   -0.40462
547840.0000   -0.65536
547880.0000   -0.45487
547920.0000   -0.37633
547960.0000   -0.36145
548000.0000   -0.24417
548040.0000   -0.14136
548080.0000   -0.13397
548120.0000   -0.19060
548160.0000   -0.23919
548200.0000    0.04340
548240.0000   -0.01727
548280.0000   -0.02440
548320.0000   -0.35934
548360.0000   -0.29159
548400.0000   -0.33007
548440.0000   -0.08386
548480.0000   -0.18937
548520.0000   -0.05606
548560.0000   -0.20345
548600.0000   -0.17955
548640.0000   -0.11280
548680.0000   -0.31673
548720.0000   -0.15916
548760.0000   -0.29661
548800.0000   -0.34101
548840.0000   -0.59742
548880.0000   -0.71327
548920.0000   -0.45478
548960.0000   -0.32137
549000.0000   -0.71886
549040.0000   -0.02665
549080.0000   -0.73187
549120.0000   -0.24703
549160.0000   -0.52746
549200.0000   -0.59628
549240.0000   -0.46576
549280.0000   -0.70500
549320.0000   -0.24451
549360.0000   -0.15354
549400.0000   -0.19736
549440.0000   -0.59881
549480.0000   -0.28703
549520.0000    0.05001
549560.0000   -0.15510
549600.0000   -0.15158
549640.0000   -0.21626
549680.0000   -0.35436
549720.0000    0.00569
549760.0000    0.07533
549800.0000   -0.01472
549840.0000    0.04090
549880.0000   -0.26014
549920.0000   -0.17068
549960.0000   -0.19568
550000.0000   -0.19960
550040.0000   -0.19250
550080.0000   -0.12738
550120.0000   -0.25416
550160.0000   -0.53531
550200.0000   -0.42250
550240.0000   -0.10754
550280.0000   -0.25708
550320.0000   -0.50940
550360.0000   -0.03122
550400.0000   -0.54966
550440.0000   -0.54456
550480.0000   -0.64183
550520.0000   -0.40589
550560.0000   -0.25353
550600.0000   -0.14157
550640.0000   -0.56178
550680.0000   -0.73487
550720.0000   -0.38591
550760.0000   -0.50544
550800.0000   -0.56625
550840.0000   -0.56855
550880.0000   -0.34324
550920.0000   -0.32607
550960.0000   -0.20859
551000.0000   -0.45466
551040.0000   -0.50673
551080.0000   -0.48955
551120.0000   -0.61757
551160.0000   -0.26884
551200.0000   -0.37830
551240.0000   -0.56847
551280.0000   -0.34846
551320.0000   -0.23279
551360.0000   -0.09869
551400.0000   -0.07877
551440.0000    0.00851
551480.0000   -0.12845
551520.0000   -0.52163
551560.0000   -0.26669
551600.0000   -0.42593
551640.0000   -0.53750
551680.0000   -0.63343
551720.0000   -0.22590
551760.0000   -0.61588
551800.0000   -0.57373
551840.0000   -0.32143
551880.0000   -0.02644
551920.0000   -0.28911
551960.0000    0.10591
552000.0000   -0.44166
552040.0000   -0.34404
552080.0000   -0.24876
552120.0000   -0.33913
552160.0000   -0.15305
552200.0000   -0.40352
552240.0000   -0.20232
552280.0000   -0.59520
552320.0000   -0.20576
552360.0000   -0.32572
552400.0000   -0.36340
552440.0000   -0.43924
552480.0000   -0.32028
552520.0000   -0.33881
552560.0000   -0.67637
552600.0000   -0.35947
552640.0000   -0.22494
552680.0000   -0.33143
552720.0000   -0.33861
552760.0000   -0.35192
552800.0000   -0.27841
552840.0000   -0.31779
552880.0000    0.07209
552920.0000   -0.29178
552960.0000   -0.31357
553000.0000    0.04624
553040.0000   -0.13876
553080.0000   -0.22427
553120.0000   -0.09110
553160.0000   -0.20892
553200.0000   -0.15700
553240.0000   -0.21892
553280.0000   -0.24210
553320.0000   -0.29684
553360.0000   -0.00504
553400.0000   -0.05615
553440.0000   -0.18157
553480.0000   -0.48589
553520.0000   -0.27082
553560.0000   -0.05398
553600.0000   -0.10622
553640.0000    0.17595
553680.0000    0.06511
553720.0000   -0.06194
553760.0000   -0.10917
553800.0000   -0.13686
553840.0000   -0.15038
553880.0000   -0.09115
553920.0000   -0.30660
553960.0000   -0.34364
554000.0000   -0.10127
554040.0000   -0.51822
554080.0000   -0.17422
554120.0000    0.39899
554160.0000    0.15366
554200.0000    0.26963
554240.0000    0.17915
554280.0000   -0.44054
554320.0000   -0.39801
554360.0000   -0.65394
554400.0000   -0.47965
554440.0000   -0.23304
554480.0000   -0.62087
554520.0000   -0.68682
554560.0000   -0.55299
554600.0000   -0.32281
554640.0000   -0.58717
554680.0000   -0.31232
554720.0000   -0.32870
554760.0000   -0.66972
554800.0000   -0.27633
554840.0000   -0.52337
554880.0000   -0.14053
554920.0000   -0.41789
554960.0000   -0.38847
555000.0000   -0.33882
555040.0000   -0.47732
555080.0000   -0.29817
555120.0000   -0.44478
555160.0000   -0.33849
555200.0000   -0.78052
555240.0000   -0.47464
555280.0000   -0.29458
555320.0000   -0.27972
555360.0000   -0.31912
555400.0000   -0.38167
555440.0000   -0.63788
555480.0000   -0.36584
555520.0000   -0.43547
555560.0000   -0.70476
555600.0000   -0.34738
555640.0000   -0.50186
555680.0000   -0.55008
555720.0000   -0.29409
555760.0000   -0.70283
555800.0000   -0.53792
555840.0000   -0.45142
555880.0000   -0.64665
555920.0000   -0.59807
555960.0000   -0.57108
556000.0000   -0.62955
556040.0000   -0.65419
556080.0000   -0.23175
556120.0000   -0.49644
556160.0000   -0.28472
556200.0000   -0.62835
556240.0000   -0.28898
556280.0000   -0.87818
556320.0000   -0.32630
556360.0000   -0.43060
556400.0000   -0.75837
556440.0000   -0.65575
556480.0000   -0.31687
556520.0000   -0.42452
556560.0000   -0.81033
556600.0000   -0.52460
556640.0000   -0.73507
556680.0000   -0.63667
556720.0000   -0.25418
556760.0000   -0.53714
556800.0000    0.02691
556840.0000    0.31998
556880.0000    0.41250
556920.0000    0.43902
556960.0000    0.60157
557000.0000    0.63495
557040.0000    0.63100
557080.0000    0.52371
557120.0000    0.37568
557160.0000    0.42411
557200.0000    0.22922
557240.0000   -0.00629
557280.0000   -0.21471
557320.0000   -0.15074
557360.0000   -0.16805
557400.0000   -0.30823
557440.0000   -0.38842
557480.0000   -0.59112
557520.0000   -0.43492
557560.0000   -0.19296
557600.0000   -0.46944
557640.0000   -0.17040
557680.0000   -0.26015
557720.0000   -0.06720
557760.0000    0.06960
557800.0000    0.41475
557840.0000    0.27232
557880.0000    0.23199
557920.0000    0.39224
557960.0000    0.30508
558000.0000    0.46577
558040.0000    0.40574
558080.0000    0.19304
558120.0000    0.27430
558160.0000    0.16544
558200.0000    0.18325
558240.0000    0.35140
558280.0000    0.22971
558320.0000    0.29260
558360.0000    0.51931
558400.0000    0.26675
558440.0000    0.33433
558480.0000    0.57138
558520.0000    0.51188
558560.0000    0.35549
558600.0000    0.20830
558640.0000    0.33543
558680.0000    0.21523
558720.0000    0.51715
558760.0000    0.41972
558800.0000    0.39686
558840.0000    0.29550
558880.0000    0.50811
558920.0000    0.57228
558960.0000    0.11853
559000.0000    0.35281
559040.0000    0.42523
559080.0000    0.16321
559120.0000    0.11519
559160.0000    0.37510
559200.0000    0.34610
559240.0000    0.56664
559280.0000    0.30349
559320.0000    0.29751
559360.0000    0.15177
559400.0000    0.31837
559440.0000    0.51772
559480.0000    0.50612
559520.0000    0.45470
559560.0000    0.32718
559600.0000    0.37239
559640.0000    0.49205
559680.0000    0.34674
559720.0000    0.46569
559760.0000    0.37971
559800.0000    0.24561
559840.0000    0.52904
559880.0000    0.36073
559920.0000    0.39704
559960.0000    0.28520
560000.0000    0.29421
560040.0000    0.46083
560080.0000    0.50325
560120.0000    0.43382
560160.0000    0.33353
560200.0000    0.36652
560240.0000    0.44201
560280.0000    0.41571
560320.0000    0.38253
560360.0000    0.43296
560400.0000    0.46926
560440.0000    0.32144
560480.0000    0.45280
560520.0000    0.43295
560560.0000    0.34749
560600.0000    0.50814
560640.0000    0.44045
560680.0000    0.32662
560720.0000    0.56470
560760.0000    0.51756
560800.0000    0.68305
560840.0000    0.62898
560880.0000    0.54801
560920.0000    0.64674
560960.0000    0.73164
561000.0000    0.43032
561040.0000    0.59130
561080.0000    0.54127
561120.0000    0.52449
561160.0000    0.56650
561200.0000    0.65380
561240.0000    0.37776
561280.0000    0.41399
561320.0000    0.41674
561360.0000    0.32301
561400.0000    0.33350
561440.0000    0.36944
561480.0000    0.17507
561520.0000    0.20899
561560.0000    0.37131
561600.0000    0.51497
561640.0000    0.43911
561680.0000    0.37732
561720.0000    0.59778
561760.0000    0.34376
561800.0000    0.45784
561840.0000    0.41926
561880.0000    0.64400
561920.0000    0.43377
561960.0000    0.56467
562000.0000    0.38981
562040.0000    0.23288
562080.0000    0.43430
562120.0000    0.48220
562160.0000    0.40940
562200.0000    0.58594
562240.0000    0.53980
562280.0000    0.24216
562320.0000    0.36098
562360.0000   -0.14179
562400.0000    0.13203
562440.0000   -0.15316
562480.0000    0.09840
562520.0000   -0.03355
562560.0000   -0.17938
562600.0000   -0.30154
562640.0000   -0.16449
562680.0000    0.06679
562720.0000   -0.23259
562760.0000   -0.21372
562800.0000   -0.20566
562840.0000   -0.36240
562880.0000   -0.34811
562920.0000   -0.13212
562960.0000    0.03970
563000.0000   -0.09543
563040.0000    0.10901
563080.0000   -0.13607
563120.0000   -0.13998
563160.0000   -0.10383
563200.0000   -0.10096
563240.0000   -0.26324
563280.0000   -0.00755
563320.0000   -0.14000
563360.0000   -0.22711
563400.0000   -0.33236
563440.0000   -0.39545
563480.0000   -0.35722
563520.0000   -0.69801
563560.0000   -0.68519
563600.0000   -0.42086
563640.0000   -0.38296
563680.0000   -0.17939
563720.0000   -0.38274
563760.0000   -0.15175
563800.0000   -0.34030
563840.0000    0.01678
563880.0000   -0.22968
563920.0000   -0.25685
563960.0000   -0.32753
564000.0000   -0.22230
564040.0000   -0.13301
564080.0000   -0.19947
564120.0000   -0.36589
564160.0000   -0.54166
564200.0000   -0.32099
564240.0000   -0.43365
564280.0000   -0.16683
564320.0000   -0.60936
564360.0000   -0.48367
564400.0000   -0.42467
564440.0000   -0.12875
564480.0000   -0.22422
564520.0000   -0.31703
564560.0000   -0.28280
564600.0000   -0.33156
564640.0000   -0.47090
564680.0000   -0.20796
564720.0000   -0.28812
564760.0000   -0.07123
564800.0000   -0.07593
564840.0000   -0.11337
564880.0000   -0.00521
564920.0000   -0.04711
564960.0000   -0.11572
565000.0000   -0.12641
565040.0000   -0.05131
565080.0000   -0.17485
565120.0000   -0.27441
565160.0000   -0.51955
565200.0000   -0.07399
565240.0000   -0.23759
565280.0000   -0.23194
565320.0000   -0.04648
565360.0000   -0.31938
565400.0000   -0.09322
565440.0000   -0.31992
565480.0000   -0.00431
565520.0000   -0.10764
565560.0000   -0.14806
565600.0000    0.08415
565640.0000    0.13141
565680.0000   -0.22622
565720.0000    0.08314
565760.0000   -0.09372
565800.0000   -0.03047
565840.0000   -0.12140
565880.0000   -0.17910
565920.0000   -0.07741
565960.0000    0.03317
566000.0000   -0.07048
566040.0000   -0.10971
566080.0000   -0.10032
566120.0000   -0.19484
566160.0000   -0.34613
566200.0000   -0.17834
566240.0000   -0.03591
566280.0000   -0.21052
566320.0000   -0.36264
566360.0000   -0.27192
566400.0000   -0.12170
566440.0000   -0.07875
566480.0000   -0.10804
566520.0000   -0.08374
566560.0000   -0.18238
566600.0000   -0.33374
566640.0000   -0.14955
566680.0000   -0.20617
566720.0000   -0.10959
566760.0000   -0.23449
566800.0000   -0.20029
566840.0000   -0.44175
566880.0000   -0.12777
566920.0000   -0.18036
566960.0000   -0.10484
567000.0000    0.01749
567040.0000   -0.14386
567080.0000   -0.28266
567120.0000   -0.02955
567160.0000   -0.20661
567200.0000   -0.31700
567240.0000   -0.12314
567280.0000   -0.28917
567320.0000   -0.24106
567360.0000   -0.06224
567400.0000   -0.42575
567440.0000   -0.34312
567480.0000   -0.55228
567520.0000   -0.53531
567560.0000   -0.66834
567600.0000   -0.44368
567640.0000   -0.35687
567680.0000   -0.38180
567720.0000   -0.16826
567760.0000   -0.11186
567800.0000   -0.45455
567840.0000   -0.28931
567880.0000   -0.17334
567920.0000   -0.41132
567960.0000   -0.34087
568000.0000   -0.47290
568040.0000   -0.47760
568080.0000   -0.46400
568120.0000   -0.27724
568160.0000   -0.51704
568200.0000   -0.09672
568240.0000   -0.55153
568280.0000   -0.51774
568320.0000   -0.06111
568360.0000   -0.04236
568400.0000   -0.43316
568440.0000    0.19110
568480.0000   -0.24166
568520.0000   -0.11085
568560.0000   -0.32638
568600.0000   -0.38192
568640.0000   -0.42092
568680.0000   -0.26874
568720.0000   -0.30508
568760.0000   -0.22750
568800.0000   -0.06419
568840.0000    0.05610
568880.0000   -0.04950
568920.0000   -0.08938
568960.0000   -0.06411
569000.0000   -0.29964
569040.0000   -0.07354
569080.0000    0.12761
569120.0000   -0.09529
569160.0000    0.09622
569200.0000    0.10825
569240.0000   -0.08178
569280.0000   -0.08072
569320.0000    0.06521
569360.0000   -0.10913
569400.0000   -0.04778
569440.0000    0.36808
569480.0000    0.26882
569520.0000    0.33392
569560.0000    0.31679
569600.0000    0.27144
569640.0000    0.01841
569680.0000    0.21880
569720.0000   -0.09534
569760.0000   -0.04201
569800.0000    0.25009
569840.0000    0.25512
569880.0000    0.02964
569920.0000    0.25434
569960.0000    0.23708
570000.0000   -0.01580
570040.0000    0.43185
570080.0000    0.04568
570120.0000    0.26103
570160.0000    0.54656
570200.0000    0.30773
570240.0000    0.34571
570280.0000    0.39298
570320.0000    0.57505
570360.0000    0.48490
570400.0000    0.24815
570440.0000    0.40845
570480.0000    0.54137
570520.0000    0.52971
570560.0000    0.30109
570600.0000    0.53058
570640.0000    0.24994
570680.0000    0.42886
570720.0000    0.28871
570760.0000    0.04950
570800.0000   -0.47514
570840.0000   -0.37179
570880.0000   -0.51440
570920.0000   -0.32445
570960.0000    0.00540
571000.0000   -0.15389
571040.0000    0.07722
571080.0000   -0.00096
571120.0000   -0.03051
571160.0000   -0.39787
571200.0000   -0.09860
571240.0000   -0.43956
571280.0000   -0.48902
571320.0000   -0.20501
571360.0000   -0.15768
571400.0000   -0.29284
571440.0000   -0.00884
571480.0000   -0.32045
571520.0000   -0.23862
571560.0000   -0.12916
571600.0000   -0.23743
571640.0000   -0.23379
571680.0000   -0.33715
571720.0000   -0.54075
571760.0000   -0.39017
571800.0000   -0.22469
571840.0000    0.06700
571880.0000   -0.02584
571920.0000   -0.23889
571960.0000   -0.12578
572000.0000   -0.04370
572040.0000   -0.10973
572080.0000   -0.02627
572120.0000   -0.20492
572160.0000   -0.23087
572200.0000   -0.69422
572240.0000   -0.17663
572280.0000   -0.24060
572320.0000   -0.28213
572360.0000   -0.32119
572400.0000   -0.27143
572440.0000   -0.28969
572480.0000   -0.15460
572520.0000   -0.12769
572560.0000   -0.21881
572600.0000   -0.11004
572640.0000   -0.31258
572680.0000   -0.19558
572720.0000   -0.41267
572760.0000   -0.19503
572800.0000   -0.08424
572840.0000   -0.01689
572880.0000    0.06204
572920.0000   -0.26805
572960.0000   -0.21580
573000.0000   -0.28031
573040.0000   -0.65405
573080.0000   -0.50124
573120.0000   -0.69065
573160.0000   -0.27500
573200.0000   -0.40126
573240.0000   -0.61940
573280.0000   -0.43247
573320.0000   -0.48750
573360.0000   -0.32575
573400.0000   -0.27750
573440.0000   -0.46810
573480.0000   -0.75227
573520.0000   -0.50884
573560.0000   -0.18636
573600.0000   -0.19667
573640.0000    0.04379
573680.0000   -0.24869
573720.0000   -0.33583
573760.0000   -0.25056
573800.0000   -0.37108
573840.0000   -0.02957
573880.0000   -0.18346
573920.0000   -0.50053
573960.0000   -0.58625
574000.0000   -0.59170
574040.0000   -0.48549
574080.0000   -0.28611
574120.0000   -0.50375
574160.0000   -0.08629
574200.0000   -0.06396
574240.0000    0.00666
574280.0000   -0.02380
574320.0000   -0.13440
574360.0000   -0.56056
574400.0000   -0.34738
574440.0000   -0.61856
574480.0000   -0.61460
574520.0000   -0.13145
574560.0000   -0.34540
574600.0000   -0.13967
574640.0000   -0.30030
574680.0000    0.02628
574720.0000   -0.13079
574760.0000   -0.00798
574800.0000    0.24192
574840.0000    0.34565
574880.0000    0.31381
574920.0000    0.33032
574960.0000    0.48795
575000.0000    0.39791
575040.0000    0.20274
575080.0000    0.31718
575120.0000    0.27915
575160.0000    0.30842
575200.0000    0.20539
575240.0000    0.38811
575280.0000    0.29290
575320.0000   -0.03461
575360.0000    0.10088
575400.0000    0.01491
575440.0000    0.11638
575480.0000    0.09570
575520.0000    0.23872
575560.0000    0.18674
575600.0000    0.09018
575640.0000    0.02907
575680.0000    0.18480
575720.0000    0.07665
575760.0000    0.20492
575800.0000    0.01881
575840.0000    0.41673
575880.0000    0.18800
575920.0000    0.16058
575960.0000    0.11979
576000.0000    0.12125
576040.0000    0.12094
576080.0000    0.20384
576120.0000    0.12092
576160.0000    0.03283
576200.0000    0.05678
576240.0000    0.10220
576280.0000   -0.29014
576320.0000   -0.56560
576360.0000   -0.50838
576400.0000    0.38459
576440.0000    0.39862
576480.0000   -0.23584
576520.0000   -0.20618
576560.0000    0.02910
576600.0000    0.05826
576640.0000    0.10474
576680.0000    0.42416
576720.0000    0.31797
576760.0000    0.32558
576800.0000    0.43350
576840.0000   -0.04321
576880.0000    0.45987
576920.0000    0.42141
576960.0000    0.28965
577000.0000    0.28929
577040.0000    0.33765
577080.0000    0.22157
577120.0000    0.24431
577160.0000    0.17909
577200.0000    0.34422
577240.0000    0.40122
577280.0000    0.47782
577320.0000    0.47329
577360.0000    0.32156
577400.0000    0.38731
577440.0000    0.36185
577480.0000    0.31342
577520.0000    0.29144
577560.0000    0.33848
577600.0000    0.35076
577640.0000    0.34476
577680.0000    0.38936
577720.0000    0.25938
577760.0000   -0.04978
577800.0000    0.36976
577840.0000    0.32417
577880.0000    0.53132
577920.0000    0.43293
577960.0000    0.37934
578000.0000    0.24488
578040.0000    0.32127
578080.0000    0.12787
578120.0000    0.37191
578160.0000    0.02794
578200.0000    0.36549
578240.0000    0.24981
578280.0000    0.38886
578320.0000    0.27524
578360.0000    0.17600
578400.0000    0.21794
578440.0000    0.02890
578480.0000   -0.03427
578520.0000    0.16474
578560.0000    0.09891
578600.0000    0.05913
578640.0000    0.13360
578680.0000    0.12666
578720.0000    0.16478
578760.0000    0.10008
578800.0000    0.31612
578840.0000    0.29264
578880.0000    0.44965
578920.0000    0.32331
578960.0000    0.31699
579000.0000    0.42625
579040.0000    0.27984
579080.0000    0.33927
579120.0000    0.30650
579160.0000    0.24843
579200.0000    0.24843
579240.0000    0.07254
579280.0000    0.57981
579320.0000    0.28593
579360.0000    0.46283
579400.0000    0.58824
579440.0000    0.57311
579480.0000    0.34723
579520.0000    0.43761
579560.0000    0.27441
579600.0000    0.35599
579640.0000    0.39705
579680.0000    0.52935
579720.0000    0.36653
579760.0000    0.52781
579800.0000    0.42153
579840.0000    0.59811
579880.0000    0.49256
579920.0000    0.33562
579960.0000    0.60639
580000.0000    0.44728
580040.0000    0.49426
580080.0000    0.21758
580120.0000    0.37143
580160.0000    0.32431
580200.0000    0.48211
580240.0000   -0.03500
580280.0000   -0.06158
580320.0000    0.18032
580360.0000    0.35142
580400.0000    0.20682
580440.0000    0.60285
580480.0000    0.43847
580520.0000    0.53207
580560.0000    0.24823
580600.0000    0.54656
580640.0000    0.44089
580680.0000    0.48496
580720.0000    0.50885
580760.0000    0.44001
580800.0000    0.50662
580840.0000    0.44669
580880.0000    0.64744
580920.0000    0.46166
580960.0000    0.35283
581000.0000    0.35304
581040.0000    0.59294
581080.0000    0.47683
581120.0000    0.35325
581160.0000    0.27741
581200.0000    0.38728
581240.0000    0.45501
581280.0000    0.28020
581320.0000   -0.07817
581360.0000    0.19060
581400.0000    0.08178
581440.0000    0.33615
581480.0000    0.19391
581520.0000    0.28754
581560.0000    0.19429
581600.0000    0.38509
581640.0000    0.24289
581680.0000    0.31053
581720.0000    0.24459
581760.0000    0.18574
581800.0000    0.46169
581840.0000    0.49160
581880.0000    0.40002
581920.0000    0.32169
581960.0000    0.37241
582000.0000    0.36880
582040.0000    0.46109
582080.0000    0.26910
582120.0000    0.51203
582160.0000    0.34757
582200.0000    0.28516
582240.0000    0.34612
582280.0000    0.52267
582320.0000    0.28901
582360.0000    0.38327
582400.0000    0.33909
582440.0000    0.49464
582480.0000    0.36881
582520.0000    0.19463
582560.0000    0.15145
582600.0000    0.24650
582640.0000    0.18393
582680.0000   -0.11808
582720.0000    0.06881
582760.0000    0.07294
582800.0000    0.32276
582840.0000    0.18391
582880.0000    0.06844
582920.0000    0.38514
582960.0000    0.40211
583000.0000    0.26807
583040.0000   -0.11997
583080.0000    0.22350
583120.0000    0.17059
583160.0000   -0.01444
583200.0000    0.05617
583240.0000   -0.14141
583280.0000   -0.03861
583320.0000    0.15291
583360.0000    0.17071
583400.0000    0.04014
583440.0000   -0.10061
583480.0000    0.09501
583520.0000    0.12127
583560.0000   -0.28563
583600.0000   -0.08259
583640.0000   -0.15210
583680.0000   -0.37807
583720.0000    0.03150
583760.0000   -0.21845
583800.0000    0.07969
583840.0000    0.14756
583880.0000   -0.07048
583920.0000   -0.23461
583960.0000    0.14609
584000.0000    0.04282
584040.0000    0.19161
584080.0000    0.05096
584120.0000   -0.25045
584160.0000    0.11814
584200.0000    0.08958
584240.0000    0.14139
584280.0000    0.48914
584320.0000    0.07032
584360.0000    0.47580
584400.0000    0.33091
584440.0000    0.48654
584480.0000    0.27971
584520.0000    0.06806
584560.0000   -0.30728
584600.0000   -0.24922
584640.0000   -0.35661
584680.0000   -0.32577
584720.0000   -0.20555
584760.0000   -0.03242
584800.0000   -0.06879
584840.0000    0.21855
584880.0000    0.03466
584920.0000   -0.02395
584960.0000    0.08217
585000.0000    0.00243
585040.0000   -0.02008
585080.0000    0.11354
585120.0000   -0.44178
585160.0000   -0.36465
585200.0000   -0.16187
585240.0000   -0.16872
585280.0000   -0.33322
585320.0000   -0.41122
585360.0000    0.00573
585400.0000   -0.24486
585440.0000   -0.18741
585480.0000   -0.16241
585520.0000   -0.27044
585560.0000   -0.42827
585600.0000    0.18586
585640.0000    0.33237
585680.0000    0.17066
585720.0000    0.32779
585760.0000    0.41070
585800.0000    0.75124
585840.0000    0.49654
585880.0000    0.41678
585920.0000    0.69585
585960.0000    0.66038
586000.0000    0.66719
586040.0000    0.56176
586080.0000    0.40501
586120.0000    0.36971
586160.0000    0.51808
586200.0000    0.56221
586240.0000    0.44034
586280.0000    0.57630
586320.0000    0.49414
586360.0000    0.13098
586400.0000    0.04378
586440.0000    0.08900
586480.0000    0.37993
586520.0000    0.54410
586560.0000    0.13107
586600.0000    0.13558
586640.0000    0.04874
586680.0000   -0.13459
586720.0000   -0.22601
586760.0000   -0.37087
586800.0000   -0.55972
586840.0000   -0.04422
586880.0000   -0.02662
586920.0000   -0.15213
586960.0000   -0.06423
587000.0000   -0.14515
587040.0000   -0.15762
587080.0000   -0.13678
587120.0000   -0.31634
587160.0000   -0.57042
587200.0000    0.16696
587240.0000   -0.09852
587280.0000   -0.12431
587320.0000   -0.15318
587360.0000   -0.63064
587400.0000   -0.18143
587440.0000   -0.36918
587480.0000   -0.25680
587520.0000   -0.47187
587560.0000   -0.21572
587600.0000   -0.49006
587640.0000   -0.55267
587680.0000   -0.18917
587720.0000   -0.48954
587760.0000   -0.60580
587800.0000   -0.38075
587840.0000   -0.36684
587880.0000   -0.33706
587920.0000   -0.43680
587960.0000   -0.33019
588000.0000   -0.24747
588040.0000   -0.22442
588080.0000   -0.23253
588120.0000   -0.21809
588160.0000   -0.60121
588200.0000   -0.65245
588240.0000   -0.34412
588280.0000   -0.67932
588320.0000   -0.54807
588360.0000   -0.35092
588400.0000   -0.31911
588440.0000   -0.23833
588480.0000   -0.39357
588520.0000   -0.36475
588560.0000   -0.55783
588600.0000   -0.42193
588640.0000   -0.21207
588680.0000   -0.56413
588720.0000   -0.18033
588760.0000   -0.22243
588800.0000   -0.39485
588840.0000   -0.24206
588880.0000   -0.34097
588920.0000   -0.07109
588960.0000   -0.26904
589000.0000   -0.13985
589040.0000   -0.35723
589080.0000   -0.48485
589120.0000   -0.24531
589160.0000   -0.55601
589200.0000   -0.56191
589240.0000   -0.69597
589280.0000   -0.74713
589320.0000   -0.55683
589360.0000   -0.75110
589400.0000   -0.77637
589440.0000   -0.58775
589480.0000   -0.66723
589520.0000   -0.51299
589560.0000   -0.59166
589600.0000   -0.80264
589640.0000   -0.46454
589680.0000   -0.25398
589720.0000    0.16499
589760.0000    0.10301
589800.0000   -0.27824
589840.0000   -0.46657
589880.0000   -0.35459
589920.0000   -0.64007
589960.0000   -0.51975
590000.0000   -0.33643
590040.0000   -0.64771
590080.0000   -0.26738
590120.0000   -0.30437
590160.0000    0.01975
590200.0000   -0.11712
590240.0000    0.00908
590280.0000   -0.06664
590320.0000    0.15567
590360.0000    0.25562
590400.0000    0.23541
590440.0000    0.10907
590480.0000    0.29498
590520.0000   -0.00303
590560.0000   -0.27015
590600.0000   -0.14329
590640.0000   -0.06586
590680.0000    0.06882
590720.0000    0.20657
590760.0000    0.07669
590800.0000   -0.05166
590840.0000   -0.10778
590880.0000    0.22124
590920.0000    0.38202
590960.0000   -0.00122
591000.0000    0.25288
591040.0000    0.19121
591080.0000    0.33272
591120.0000    0.12354
591160.0000    0.21704
591200.0000    0.38624
591240.0000    0.33524
591280.0000    0.35036
591320.0000    0.36825
591360.0000    0.41449
591400.0000    0.21469
591440.0000    0.13677
591480.0000    0.31097
591520.0000    0.16367
591560.0000    0.22764
591600.0000    0.38575
591640.0000    0.27295
591680.0000    0.53145
591720.0000    0.38242
591760.0000    0.30299
591800.0000    0.26557
591840.0000    0.27905
591880.0000    0.33416
591920.0000    0.43775
591960.0000    0.35604
592000.0000    0.17368
592040.0000    0.18730
592080.0000    0.43315
592120.0000   -0.00962
592160.0000   -0.23604
592200.0000    0.02726
592240.0000    0.01584
592280.0000    0.03081
592320.0000   -0.11038
592360.0000    0.04938
592400.0000    0.23571
592440.0000    0.57020
592480.0000    0.46571
592520.0000    0.41697
592560.0000    0.51512
592600.0000    0.41331
592640.0000    0.32247
592680.0000    0.29612
592720.0000    0.50081
592760.0000    0.24845
592800.0000    0.31188
592840.0000    0.40464
592880.0000    0.13059
592920.0000    0.14242
592960.0000    0.43267
593000.0000    0.45392
593040.0000    0.19734
593080.0000    0.40627
593120.0000    0.26889
593160.0000    0.33235
593200.0000    0.35231
593240.0000    0.26421
593280.0000    0.23738
593320.0000    0.13022
593360.0000    0.13742
593400.0000    0.44711
593440.0000    0.38673
593480.0000    0.15983
593520.0000    0.32369
593560.0000    0.23483
593600.0000    0.43362
593640.0000    0.37518
593680.0000    0.33945
593720.0000    0.43878
593760.0000    0.56512
593800.0000    0.42313
593840.0000    0.45507
593880.0000    0.43694
593920.0000    0.52999
593960.0000    0.47607
594000.0000    0.53564
594040.0000    0.48867
594080.0000    0.46377
594120.0000    0.59429
594160.0000    0.30292
594200.0000    0.49451
594240.0000    0.72405
594280.0000    0.61093
594320.0000    0.39374
594360.0000    0.25091
594400.0000    0.45136
594440.0000    0.61322
594480.0000    0.24526
594520.0000    0.49007
594560.0000    0.53188
594600.0000    0.25468
594640.0000    0.18377
594680.0000    0.33143
594720.0000    0.33783
594760.0000    0.23255
594800.0000    0.32340
594840.0000    0.40188
594880.0000    0.30788
594920.0000    0.31016
594960.0000    0.16679
595000.0000    0.24146
595040.0000    0.39602
595080.0000    0.64197
595120.0000    0.24671
595160.0000    0.43600
595200.0000    0.36454
595240.0000    0.67830
595280.0000    0.32839
595320.0000    0.49335
595360.0000    0.32010
595400.0000    0.36551
595440.0000    0.32270
595480.0000    0.22426
595520.0000    0.28844
595560.0000    0.33001
595600.0000    0.41221
595640.0000    0.33399
595680.0000    0.45531
595720.0000    0.33202
595760.0000    0.29227
595800.0000    0.30981
595840.0000    0.28933
595880.0000    0.26830
595920.0000    0.34427
595960.0000    0.25474
596000.0000    0.27053
596040.0000    0.33126
596080.0000    0.11780
596120.0000   -0.28999
596160.0000   -0.62726
596200.0000   -0.07874
596240.0000    0.28393
596280.0000   -0.16025
596320.0000   -0.26073
596360.0000   -0.17784
596400.0000   -0.05757
596440.0000   -0.07071
596480.0000    0.12250
596520.0000   -0.05498
596560.0000    0.04216
596600.0000   -0.20186
596640.0000   -0.14288
596680.0000    0.11457
596720.0000   -0.29165
596760.0000   -0.23665
596800.0000   -0.32277
596840.0000   -0.32784
596880.0000   -0.34760
596920.0000   -0.35959
596960.0000   -0.15311
597000.0000   -0.06979
597040.0000   -0.11288
597080.0000   -0.06099
597120.0000   -0.01587
597160.0000   -0.08568
597200.0000   -0.10794
597240.0000    0.03506
597280.0000   -0.17379
597320.0000   -0.26925
597360.0000   -0.17896
597400.0000   -0.04194
597440.0000   -0.07918
597480.0000   -0.07388
597520.0000   -0.09744
597560.0000    0.29480
597600.0000    0.02134
597640.0000   -0.17260
597680.0000    0.23981
597720.0000    0.31000
597760.0000    0.13838
597800.0000    0.19159
597840.0000    0.10638
597880.0000    0.10657
597920.0000    0.07879
597960.0000   -0.06495
598000.0000    0.22838
598040.0000    0.14911
598080.0000   -0.03204
598120.0000    0.34510
598160.0000    0.09931
598200.0000    0.49735
598240.0000    0.20829
598280.0000    0.03490
598320.0000    0.41068
598360.0000    0.47185
598400.0000    0.45382
598440.0000    0.51135
598480.0000    0.36933
598520.0000    0.47818
598560.0000   -0.07086
598600.0000    0.02409
598640.0000   -0.03477
598680.0000   -0.01952
598720.0000   -0.07457
598760.0000    0.23838
598800.0000   -0.02973
598840.0000    0.00065
598880.0000   -0.05218
598920.0000    0.00020
598960.0000   -0.20678
599000.0000    0.01751
599040.0000   -0.20154
599080.0000   -0.31610
599120.0000    0.24196
599160.0000    0.06378
599200.0000    0.24713
599240.0000    0.12737
599280.0000    0.30129
599320.0000    0.20913
599360.0000    0.34615
599400.0000    0.42719
599440.0000    0.32309
599480.0000    0.43391
599520.0000    0.36528
599560.0000    0.19183
599600.0000    0.33846
599640.0000    0.06947
599680.0000    0.07149
599720.0000    0.03141
599760.0000    0.27923
599800.0000    0.42527
599840.0000    0.28410
599880.0000    0.18826
599920.0000    0.11060
599960.0000    0.20735
600000.0000    0.00032
600040.0000   -0.07166
600080.0000    0.00255
600120.0000    0.09444
600160.0000    0.19494
600200.0000    0.09074
600240.0000    0.17743
600280.0000    0.18295
600320.0000    0.03932
600360.0000   -0.02817
600400.0000    0.18122
600440.0000    0.31903
600480.0000    0.56394
600520.0000    0.66173
600560.0000    0.50872
600600.0000    0.51233
600640.0000    0.31129
600680.0000    0.34304
600720.0000    0.35814
600760.0000    0.10650
600800.0000    0.58402
600840.0000    0.39170
600880.0000    0.51559
600920.0000    0.51391
600960.0000    0.34207
601000.0000    0.58929
601040.0000    0.35621
601080.0000    0.27582
601120.0000    0.28274
601160.0000    0.36469
601200.0000    0.33945
601240.0000    0.34694
601280.0000    0.57898
601320.0000    0.26717
601360.0000    0.23232
601400.0000    0.43532
601440.0000    0.30414
601480.0000    0.22630
601520.0000    0.44398
601560.0000    0.15511
601600.0000    0.25441
601640.0000    0.19682
601680.0000    0.26637
601720.0000    0.53908
601760.0000    0.11856
601800.0000    0.20016
601840.0000    0.05275
601880.0000    0.31504
601920.0000    0.27248
601960.0000    0.27021
602000.0000    0.28594
602040.0000    0.44355
602080.0000    0.22735
602120.0000    0.07404
602160.0000    0.02401
602200.0000    0.38638
602240.0000    0.24363
602280.0000    0.20998
602320.0000    0.25976
602360.0000    0.26515
602400.0000   -0.12280
602440.0000    0.11233
602480.0000    0.15842
602520.0000    0.31919
602560.0000    0.28660
602600.0000    0.31160
602640.0000    0.04883
602680.0000    0.46788
602720.0000    0.18816
602760.0000    0.35739
602800.0000    0.19887
602840.0000    0.15758
602880.0000    0.39348
602920.0000    0.23978
602960.0000    0.39954
603000.0000    0.45248
603040.0000    0.27699
603080.0000    0.18444
603120.0000    0.17695
603160.0000   -0.04836
603200.0000    0.21006
603240.0000    0.17177
603280.0000    0.42698
603320.0000    0.30407
603360.0000    0.33880
603400.0000    0.17494
603440.0000    0.31027
603480.0000    0.28638
603520.0000    0.20753
603560.0000    0.07300
603600.0000    0.04862
603640.0000    0.08888
603680.0000    0.02215
603720.0000    0.09231
603760.0000    0.25159
603800.0000    0.24188
603840.0000    0.17896
603880.0000   -0.07772
603920.0000   -0.01840
603960.0000    0.10583
604000.0000   -0.03703
604040.0000    0.04998
604080.0000    0.04500
604120.0000    0.31530
604160.0000   -0.19348
604200.0000   -0.14308
604240.0000    0.17801
604280.0000    0.00403
604320.0000   -0.33686
604360.0000   -0.06636
604400.0000    0.17315
604440.0000    0.11482
604480.0000   -0.01038
604520.0000    0.14890
604560.0000   -0.39705
604600.0000   -0.19197
604640.0000   -0.19735
604680.0000    0.12704
604720.0000   -0.01609
604760.0000    0.09386
604800.0000    0.09164
604840.0000    0.01883
604880.0000   -0.45897
604920.0000    0.39597
604960.0000    0.21611
605000.0000    0.14440
605040.0000    0.14572
605080.0000    0.14690
605120.0000    0.10318
605160.0000    0.04267
605200.0000    0.07872
605240.0000    0.28719
605280.0000    0.10201
605320.0000    0.07599
605360.0000    0.07996
605400.0000    0.29973
605440.0000    0.26354
605480.0000    0.22780
605520.0000    0.03320
605560.0000    0.28931
605600.0000    0.37410
605640.0000   -0.06465
605680.0000    0.08020
605720.0000    0.22064
605760.0000    0.03747
605800.0000    0.26407
605840.0000    0.16111
605880.0000    0.16771
605920.0000    0.23570
605960.0000    0.15691
606000.0000   -0.03222
606040.0000    0.14206
606080.0000    0.14970
606120.0000    0.24473
606160.0000   -0.02807
606200.0000    0.00416
606240.0000    0.01677
606280.0000    0.23950
606320.0000    0.50096
606360.0000    0.41241
606400.0000    0.54357
606440.0000    0.53854
606480.0000    0.40006
606520.0000    0.18823
606560.0000    0.11158
606600.0000    0.37742
606640.0000    0.30595
606680.0000    0.67965
606720.0000    0.18126
606760.0000    0.32327
606800.0000    0.07963
606840.0000    0.20516
606880.0000    0.33369
606920.0000    0.25244
606960.0000    0.28244
607000.0000    0.23185
607040.0000    0.19364
607080.0000    0.26305
607120.0000    0.24546
607160.0000    0.25415
607200.0000    0.21910
607240.0000    0.33969
607280.0000    0.33357
607320.0000    0.19524
607360.0000    0.19519
607400.0000    0.22203
607440.0000    0.17044
607480.0000    0.16081
607520.0000    0.32855
607560.0000    0.33588
607600.0000    0.16696
607640.0000    0.22833
607680.0000    0.19040
607720.0000    0.03486
607760.0000    0.01329
607800.0000    0.28661
607840.0000    0.27362
607880.0000    0.23504
607920.0000    0.04046
607960.0000    0.32026
608000.0000    0.23537
608040.0000    0.52276
608080.0000    0.33305
608120.0000    0.34972
608160.0000    0.17526
608200.0000    0.35761
608240.0000    0.36474
608280.0000    0.09063
608320.0000    0.32787
608360.0000    0.18100
608400.0000    0.31611
608440.0000    0.28433
608480.0000    0.21506
608520.0000    0.36020
608560.0000    0.24510
608600.0000    0.17633
608640.0000    0.18842
608680.0000    0.50808
608720.0000    0.22109
608760.0000    0.34952
608800.0000    0.32558
608840.0000    0.37463
608880.0000    0.31026
608920.0000    0.04061
608960.0000    0.27203
609000.0000    0.17105
609040.0000    0.11785
609080.0000    0.53608
609120.0000    0.33108
609160.0000    0.17123
609200.0000    0.23900
609240.0000    0.33029
609280.0000    0.49741
609320.0000    0.19035
609360.0000    0.27037
609400.0000    0.47219
609440.0000    0.15118
609480.0000    0.40108
609520.0000    0.10557
609560.0000    0.11827
609600.0000    0.51411
609640.0000    0.26442
609680.0000    0.32228
609720.0000    0.31798
609760.0000    0.22208
609800.0000    0.36610
609840.0000    0.08420
609880.0000    0.37211
609920.0000    0.43868
609960.0000    0.36787
610000.0000    0.40851
610040.0000    0.36284
610080.0000    0.36256
610120.0000    0.51656
610160.0000    0.40912
610200.0000    0.51891
610240.0000    0.48884
610280.0000    0.43760
610320.0000    0.37442
610360.0000    0.36460
610400.0000    0.25874
610440.0000    0.35092
610480.0000    0.28391
610520.0000    0.32377
610560.0000    0.40292
610600.0000    0.27344
610640.0000    0.34373
610680.0000    0.39240
610720.0000    0.26423
610760.0000    0.31172
610800.0000    0.50694
610840.0000    0.03500
610880.0000    0.31568
610920.0000    0.31061
610960.0000    0.40714
611000.0000    0.28355
611040.0000    0.37670
611080.0000    0.29628
611120.0000    0.57445
611160.0000    0.56070
611200.0000    0.48311
611240.0000    0.34428
611280.0000    0.35476
611320.0000    0.48020
611360.0000    0.25694
611400.0000    0.21133
611440.0000    0.29906
611480.0000    0.38091
611520.0000    0.12453
611560.0000    0.37286
611600.0000    0.62960
611640.0000    0.23567
611680.0000    0.32392
611720.0000    0.51939
611760.0000    0.43688
611800.0000    0.94816
611840.0000    0.74409
611880.0000    0.49201
611920.0000    0.42963
611960.0000    0.19704
612000.0000    0.21762
612040.0000    0.29577
612080.0000    0.42147
612120.0000    0.48414
612160.0000    0.53726
612200.0000    0.39111
612240.0000    0.65803
612280.0000    0.65284
612320.0000    0.31563
612360.0000    0.23597
612400.0000    0.57106
612440.0000    0.55371
612480.0000    0.53530
612520.0000    0.38737
612560.0000    0.50637
612600.0000    0.51175
612640.0000    0.40913
612680.0000    0.31645
612720.0000    0.35705
612760.0000    0.30585
612800.0000    0.30553
612840.0000    0.28879
612880.0000    0.41141
612920.0000    0.27826
612960.0000    0.34720
613000.0000    0.28483
613040.0000    0.37604
613080.0000    0.49193
613120.0000    0.19770
613160.0000    0.35106
613200.0000    0.30080
613240.0000    0.28491
613280.0000    0.37849
613320.0000    0.46196
613360.0000    0.41390
613400.0000    0.20027
613440.0000    0.52692
613480.0000    0.40832
613520.0000    0.55366
613560.0000    0.57089
613600.0000    0.45136
613640.0000    0.47024
613680.0000    0.31160
613720.0000    0.38233
613760.0000    0.36225
613800.0000    0.43740
613840.0000    0.44573
613880.0000    0.45815
613920.0000    0.85418
613960.0000    0.42324
614000.0000    0.36185
614040.0000    0.45008
614080.0000    0.28495
614120.0000    0.17684
614160.0000    0.30815
614200.0000    0.31875
614240.0000    0.58852
614280.0000    0.29907
614320.0000    0.37274
614360.0000    0.39182
614400.0000    0.22483
614440.0000    0.23525
614480.0000    0.44553
614520.0000    0.62806
614560.0000    0.27911
614600.0000    0.51671
614640.0000    0.28534
614680.0000    0.69079
614720.0000    0.62645
614760.0000    0.35238
614800.0000    0.54641
614840.0000    0.55057
614880.0000    0.45745
614920.0000   -0.02779
614960.0000    0.37483
615000.0000    0.28422
615040.0000    0.19737
615080.0000    0.73841
615120.0000    0.47835
615160.0000    0.35319
615200.0000    0.48782
615240.0000    0.32096
615280.0000    0.08122
615320.0000    0.22284
615360.0000    0.00026
615400.0000   -0.27963
615440.0000   -0.01664
615480.0000   -0.62720
615520.0000   -0.92083
615560.0000   -0.77742
615600.0000   -0.62024
615640.0000   -0.21523
615680.0000   -0.88537
615720.0000   -0.44541
615760.0000   -0.61099
615800.0000   -0.42647
615840.0000   -0.45984
615880.0000   -0.42851
615920.0000   -0.43521
615960.0000   -0.56871
616000.0000   -0.65559
616040.0000   -0.22573
616080.0000   -0.45692
616120.0000   -0.35505
616160.0000   -0.18215
616200.0000   -0.59672
616240.0000   -0.01406
616280.0000   -0.41257
616320.0000   -0.38120
616360.0000   -0.63371
616400.0000   -0.61162
616440.0000   -0.36602
616480.0000   -0.43030
616520.0000   -0.18167
616560.0000    0.10458
616600.0000   -0.26251
616640.0000   -0.42570
616680.0000   -0.45542
616720.0000   -0.35381
616760.0000   -0.50502
616800.0000   -0.57779
616840.0000   -0.40030
616880.0000   -0.71943
616920.0000   -0.21264
616960.0000   -0.32473
617000.0000   -0.03538
617040.0000   -0.60715
617080.0000    0.00163
617120.0000   -0.75605
617160.0000   -0.58754
617200.0000   -0.76405
617240.0000   -0.73021
617280.0000   -0.39596
617320.0000   -0.61507
617360.0000   -0.52619
617400.0000   -0.16278
617440.0000   -0.44153
617480.0000   -0.44288
617520.0000   -0.30891
617560.0000   -0.51013
617600.0000   -0.79459
617640.0000   -0.56969
617680.0000   -0.13760
617720.0000   -0.18226
617760.0000   -0.36931
617800.0000   -0.50120
617840.0000   -0.41387
617880.0000   -0.41932
617920.0000   -0.52817
617960.0000   -0.88675
618000.0000   -0.61176
618040.0000   -0.68677
618080.0000   -0.58127
618120.0000   -0.17419
618160.0000   -0.44325
618200.0000   -0.30968
618240.0000   -0.57564
618280.0000   -0.45633
618320.0000   -0.50434
618360.0000   -0.40138
618400.0000   -0.43249
618440.0000   -0.39966
618480.0000   -0.31574
618520.0000   -0.19906
618560.0000   -0.06247
618600.0000   -0.55506
618640.0000   -0.13376
618680.0000   -0.41510
618720.0000   -0.43891
618760.0000   -0.07957
618800.0000   -0.20959
618840.0000   -0.39409
618880.0000   -0.28995
618920.0000   -0.46684
618960.0000   -0.28172
619000.0000   -0.46943
619040.0000   -0.53682
619080.0000   -0.65572
619120.0000   -0.45770
619160.0000   -0.56003
619200.0000   -0.44565
619240.0000   -0.48002
619280.0000   -0.52773
619320.0000   -0.54698
619360.0000   -0.41428
619400.0000   -0.61123
619440.0000   -0.59102
619480.0000   -0.48702
619520.0000   -0.46737
619560.0000   -0.40333
619600.0000   -0.38579
619640.0000   -0.46967
619680.0000   -0.77019
619720.0000   -0.40489
619760.0000   -0.58919
619800.0000   -0.69303
619840.0000   -0.73778
619880.0000   -0.77186
619920.0000   -0.59355
619960.0000   -0.47501
620000.0000   -0.77643
620040.0000   -0.45422
620080.0000   -0.27877
620120.0000   -0.19806
620160.0000   -0.17243
620200.0000   -0.37038
620240.0000   -0.50938
620280.0000   -0.41164
620320.0000   -0.37465
620360.0000   -0.54220
620400.0000   -0.43800
620440.0000   -0.67113
620480.0000   -0.41313
620520.0000   -0.32945
620560.0000   -0.40769
620600.0000   -0.53993
620640.0000   -0.74721
620680.0000   -0.30064
620720.0000   -0.74266
620760.0000   -0.43213
620800.0000   -0.26371
620840.0000   -0.36544
620880.0000   -0.25458
620920.0000   -0.03951
620960.0000   -0.36701
621000.0000   -0.26965
621040.0000   -0.73031
621080.0000   -0.49802
621120.0000   -0.45516
621160.0000   -0.32819
621200.0000   -0.38374
621240.0000   -0.03746
621280.0000   -0.58654
621320.0000   -0.39161
621360.0000   -0.75246
621400.0000   -0.46284
621440.0000   -0.58004
621480.0000   -0.31877
621520.0000   -0.62481
621560.0000   -0.58050
621600.0000   -0.58507
621640.0000   -0.29947
621680.0000   -0.28267
621720.0000   -0.30934
621760.0000   -0.33994
621800.0000    0.13718
621840.0000   -0.26881
621880.0000   -0.30291
621920.0000   -0.57349
621960.0000   -0.25318
622000.0000   -0.63543
622040.0000   -0.32504
622080.0000   -0.64914
622120.0000   -0.56661
622160.0000   -0.35503
622200.0000   -0.44877
622240.0000   -0.34473
622280.0000   -0.31199
622320.0000   -0.31331
622360.0000   -0.33227
622400.0000   -0.44343
622440.0000   -0.23864
622480.0000   -0.04370
622520.0000    0.14967
622560.0000   -0.55918
622600.0000   -0.25055
622640.0000   -0.02479
622680.0000   -0.18072
622720.0000   -0.16749
622760.0000   -0.14007
622800.0000    0.11580
622840.0000   -0.10394
622880.0000    0.09511
622920.0000   -0.33751
622960.0000   -0.71379
623000.0000   -0.21632
623040.0000    0.24198
623080.0000   -0.12987
623120.0000   -0.03655
623160.0000   -0.35413
623200.0000   -0.43600
623240.0000   -0.51441
623280.0000   -0.55629
623320.0000   -0.61970
623360.0000   -0.56801
623400.0000   -0.57872
623440.0000   -0.20339
623480.0000   -0.25819
623520.0000   -0.17173
623560.0000   -0.33243
623600.0000    0.04334
623640.0000   -0.29837
623680.0000   -0.20222
623720.0000   -0.10904
623760.0000   -0.11725
623800.0000   -0.22648
623840.0000   -0.31028
623880.0000   -0.65475
623920.0000   -0.31691
623960.0000   -0.30865
624000.0000   -0.73010
624040.0000   -0.41930
624080.0000   -0.41620
624120.0000   -0.39997
624160.0000   -0.51386
624200.0000    0.02814
624240.0000   -0.57309
624280.0000   -0.40435
624320.0000   -0.63656
624360.0000   -0.27284
624400.0000   -0.98400
624440.0000   -0.29432
624480.0000   -0.20132
624520.0000   -0.03652
624560.0000   -0.23256
624600.0000   -0.38320
624640.0000   -0.09003
624680.0000    0.17426
624720.0000    0.22312
624760.0000    0.19446
624800.0000    0.42948
624840.0000    0.19561
624880.0000    0.03078
624920.0000    0.36318
624960.0000   -0.29740
625000.0000   -0.46922
625040.0000   -0.25141
625080.0000   -0.16536
625120.0000   -0.02315
625160.0000   -0.28716
625200.0000   -0.29377
625240.0000   -0.18562
625280.0000   -0.09783
625320.0000   -0.43784
625360.0000   -0.21803
625400.0000   -0.04168
625440.0000   -0.42023
625480.0000   -0.60215
625520.0000   -0.64588
625560.0000   -0.66722
625600.0000   -0.47701
625640.0000   -0.57706
625680.0000   -0.46348
625720.0000   -0.46175
625760.0000   -0.31108
625800.0000   -0.39609
625840.0000   -0.24959
625880.0000   -0.92886
625920.0000   -0.48567
625960.0000   -0.48275
626000.0000   -0.55998
626040.0000   -0.36082
626080.0000   -0.41972
626120.0000   -0.60147
626160.0000   -0.53868
626200.0000   -0.50226
626240.0000   -0.25970
626280.0000   -0.67835
626320.0000   -0.89192
626360.0000   -0.51448
626400.0000   -0.55474
626440.0000   -0.24348
626480.0000   -0.52708
626520.0000   -0.74706
626560.0000   -0.49600
626600.0000   -0.02634
626640.0000   -0.01765
626680.0000   -0.22391
626720.0000   -0.47880
626760.0000   -0.47621
626800.0000   -0.41382
626840.0000   -0.24428
626880.0000   -0.45991
626920.0000    0.01422
626960.0000   -0.76455
627000.0000   -0.43423
627040.0000   -0.43473
627080.0000   -0.47988
627120.0000   -0.49770
627160.0000   -0.21330
627200.0000   -0.20113
627240.0000   -0.52618
627280.0000   -0.50578
627320.0000   -0.58242
627360.0000   -0.49754
627400.0000   -0.43627
627440.0000   -0.33059
627480.0000   -0.40133
627520.0000   -0.37871
627560.0000   -0.43915
627600.0000   -0.52984
627640.0000   -0.70237
627680.0000   -0.61063
627720.0000   -0.56070
627760.0000   -0.40191
627800.0000   -0.46161
627840.0000   -0.32014
627880.0000   -0.34482
627920.0000   -0.50705
627960.0000   -0.27141
628000.0000   -0.41459
628040.0000   -0.47572
628080.0000   -0.34480
628120.0000   -0.03080
628160.0000   -0.75513
628200.0000   -0.76511
628240.0000   -0.57786
628280.0000   -0.39875
628320.0000   -0.36151
628360.0000   -0.46907
628400.0000   -0.40018
628440.0000   -0.12105
628480.0000   -0.55906
628520.0000   -0.63835
628560.0000   -0.50297
628600.0000   -0.20494
628640.0000   -0.26877
628680.0000   -0.28503
628720.0000    0.01531
628760.0000   -0.11955
628800.0000   -0.18352
628840.0000   -0.06175
628880.0000   -0.53132
628920.0000   -0.77385
628960.0000   -0.53174
629000.0000   -0.66788
629040.0000   -0.47203
629080.0000   -0.47588
629120.0000   -0.36292
629160.0000   -0.27393
629200.0000   -0.44951
629240.0000   -0.09983
629280.0000   -0.28131
629320.0000   -0.25913
629360.0000   -0.25149
629400.0000   -0.46032
629440.0000   -0.91062
629480.0000   -0.75350
629520.0000   -0.29553
629560.0000   -0.60511
629600.0000   -0.61233
629640.0000   -0.81951
629680.0000   -0.67164
629720.0000   -0.52216
629760.0000   -0.20098
629800.0000   -0.92822
629840.0000   -0.68032
629880.0000   -0.81423
629920.0000   -0.72061
629960.0000   -0.88235
630000.0000   -0.45951
630040.0000   -0.65653
630080.0000   -0.55841
630120.0000   -0.29428
630160.0000   -0.34032
630200.0000   -0.25421
630240.0000    0.26892
630280.0000    0.32352
630320.0000    0.17978
630360.0000    0.48207
630400.0000    0.34532
630440.0000    0.23581
630480.0000    0.26104
630520.0000    0.25507
630560.0000    0.36941
630600.0000    0.04499
630640.0000    0.25309
630680.0000    0.23146
630720.0000    0.33695
630760.0000    0.19095
630800.0000    0.25942
630840.0000    0.34769
630880.0000    0.28590
630920.0000    0.36713
630960.0000    0.44470
631000.0000    0.41228
631040.0000    0.19398
631080.0000    0.48737
631120.0000    0.45466
631160.0000    0.40024
631200.0000    0.12998
631240.0000    0.30616
631280.0000    0.36009
631320.0000    0.24334
631360.0000    0.31734
631400.0000    0.23688
631440.0000    0.34966
631480.0000    0.48667
631520.0000    0.15690
631560.0000    0.32922
631600.0000    0.42622
631640.0000    0.11569
631680.0000    0.38493
631720.0000    0.06561
631760.0000    0.30464
631800.0000    0.29963
631840.0000    0.19594
631880.0000    0.08781
631920.0000   -0.05813
631960.0000   -0.02694
632000.0000   -0.39520
632040.0000   -0.39344
632080.0000   -0.36090
632120.0000   -0.18803
632160.0000   -0.42230
632200.0000   -0.28344
632240.0000   -0.47803
632280.0000   -0.36373
632320.0000   -0.24697
632360.0000   -0.32453
632400.0000   -0.15591
632440.0000   -0.38644
632480.0000   -0.63502
632520.0000   -0.46699
632560.0000   -0.45290
632600.0000   -0.44545
632640.0000   -0.73577
632680.0000   -0.56092
632720.0000   -0.62656
632760.0000   -0.45404
632800.0000   -0.35045
632840.0000   -0.33738
632880.0000   -0.43431
632920.0000    0.02698
632960.0000   -0.17838
633000.0000   -0.12225
633040.0000    0.35635
633080.0000    0.35094
633120.0000    0.42104
633160.0000    0.44066
633200.0000    0.36243
633240.0000    0.04343
633280.0000    0.17619
633320.0000    0.12274
633360.0000    0.32115
633400.0000    0.35880
633440.0000    0.45510
633480.0000    0.34893
633520.0000    0.47700
633560.0000    0.45498
633600.0000    0.27434
633640.0000    0.30556
633680.0000    0.63855
633720.0000    0.26053
633760.0000    0.44348
633800.0000    0.31209
633840.0000    0.44134
633880.0000    0.33711
633920.0000    0.31584
633960.0000    0.31535
634000.0000    0.46126
634040.0000    0.60020
634080.0000    0.57435
634120.0000    0.40636
634160.0000    0.56190
634200.0000    0.31574
634240.0000    0.35411
634280.0000    0.64823
634320.0000    0.55034
634360.0000    0.50806
634400.0000    0.63237
634440.0000    0.45551
634480.0000    0.60468
634520.0000    0.23917
634560.0000    0.57815
634600.0000    0.65447
634640.0000    0.58316
634680.0000    0.53156
634720.0000    0.27112
634760.0000    0.43654
634800.0000    0.27882
634840.0000    0.90373
634880.0000    0.68609
634920.0000    0.62928
634960.0000    0.47050
635000.0000    0.26913
635040.0000    0.45894
635080.0000    0.33587
635120.0000    0.39236
635160.0000    0.45941
635200.0000    0.32511
635240.0000    0.42860
635280.0000    0.50601
635320.0000    0.69907
635360.0000    0.44040
635400.0000    0.51237
635440.0000    0.51639
635480.0000   -0.33882
635520.0000    0.16784
635560.0000   -0.27095
635600.0000   -0.21017
635640.0000   -0.15966
635680.0000   -0.39056
635720.0000   -0.10674
635760.0000   -0.27711
635800.0000   -0.16245
635840.0000   -0.54250
635880.0000   -0.29885
635920.0000   -0.23978
635960.0000   -0.19180
636000.0000   -0.19023
636040.0000   -0.21640
636080.0000   -0.13142
636120.0000   -0.27539
636160.0000   -0.24929
636200.0000   -0.24614
636240.0000    0.34571
636280.0000   -0.05439
636320.0000   -0.26447
636360.0000   -0.02743
636400.0000   -0.19634
636440.0000   -0.14938
636480.0000   -0.49261
636520.0000   -0.29251
636560.0000   -0.55498
636600.0000   -0.21392
636640.0000   -0.01720
636680.0000   -0.16522
636720.0000   -0.72202
636760.0000   -0.33853
636800.0000   -0.53933
636840.0000   -0.10961
636880.0000   -0.37622
636920.0000   -0.44920
636960.0000   -0.62999
637000.0000   -0.55493
637040.0000   -0.56781
637080.0000   -0.55685
637120.0000   -0.47670
637160.0000   -0.68462
637200.0000   -0.73109
637240.0000   -0.47603
637280.0000   -0.59608
637320.0000   -0.62933
637360.0000   -0.48119
637400.0000   -0.86343
637440.0000   -0.56350
637480.0000   -0.32322
637520.0000   -0.45202
637560.0000   -0.53932
637600.0000   -0.54866
637640.0000   -0.57698
637680.0000   -0.55866
637720.0000   -0.52702
637760.0000   -0.71302
637800.0000   -0.46011
637840.0000   -0.79924
637880.0000   -0.63275
637920.0000   -0.49647
637960.0000   -0.70686
638000.0000   -0.65448
638040.0000   -0.69230
638080.0000   -0.43026
638120.0000   -0.39715
638160.0000   -0.82673
638200.0000   -0.44842
638240.0000   -0.81938
638280.0000   -0.65086
638320.0000   -0.66118
638360.0000   -0.42869
638400.0000   -0.38475
638440.0000   -0.52895
638480.0000   -0.40707
638520.0000   -0.24071
638560.0000   -0.58548
638600.0000   -0.54094
638640.0000   -0.46570
638680.0000   -0.43550
638720.0000   -0.62354
638760.0000   -0.77490
638800.0000   -0.67971
638840.0000   -0.31629
638880.0000   -0.84039
638920.0000   -0.43401
638960.0000    0.17258
639000.0000   -0.46956
639040.0000   -0.57253
639080.0000   -0.74863
639120.0000   -0.64534
639160.0000   -0.95007
639200.0000   -0.49832
639240.0000    0.03481
639280.0000   -0.28865
639320.0000   -0.19537
639360.0000   -0.25532
639400.0000   -0.10451
639440.0000   -0.46633
639480.0000   -0.34424
639520.0000   -0.34587
639560.0000   -0.33243
639600.0000   -0.50403
639640.0000   -0.36433
639680.0000   -0.65128
639720.0000   -0.67516
639760.0000   -0.70115
639800.0000   -0.58989
639840.0000   -0.54227
639880.0000   -0.52842
639920.0000   -0.44270
639960.0000   -0.52727
640000.0000   -0.55866
640040.0000   -0.59561
640080.0000   -0.67461
640120.0000   -0.49178
640160.0000   -0.46518
640200.0000   -0.31748
640240.0000   -0.33608
640280.0000   -0.24232
640320.0000   -0.38419
640360.0000   -0.38740
640400.0000   -0.38008
640440.0000   -0.16631
640480.0000   -0.03697
640520.0000   -0.21756
640560.0000   -0.40931
640600.0000   -0.46347
640640.0000   -0.44703
640680.0000   -0.38171
640720.0000   -0.54971
640760.0000   -0.79373
640800.0000   -0.18321
640840.0000   -0.62133
640880.0000   -0.37856
640920.0000   -0.26775
640960.0000   -0.66004
641000.0000   -0.10067
641040.0000   -0.17527
641080.0000   -0.09411
641120.0000   -0.37639
641160.0000   -0.33605
641200.0000   -0.50638
641240.0000   -0.42755
641280.0000   -0.35257
641320.0000   -0.30293
641360.0000   -0.43049
641400.0000   -0.27789
641440.0000   -0.16656
641480.0000   -0.02390
641520.0000   -0.14884
641560.0000   -0.14778
641600.0000   -0.19715
641640.0000   -0.14115
641680.0000   -0.44255
641720.0000   -0.21935
641760.0000   -0.32849
641800.0000   -0.27157
641840.0000   -0.42369
641880.0000   -0.44860
641920.0000   -0.32576
641960.0000   -0.11070
642000.0000   -0.05812
642040.0000   -0.29602
642080.0000   -0.58641
642120.0000   -0.37171
642160.0000   -0.34580
642200.0000   -0.22237
642240.0000   -0.43583
642280.0000   -0.26907
642320.0000   -0.08967
642360.0000   -0.25557
642400.0000   -0.37806
642440.0000   -0.30809
642480.0000   -0.19612
642520.0000   -0.16360
642560.0000   -0.42912
642600.0000   -0.30966
642640.0000   -0.35353
642680.0000   -0.13210
642720.0000   -0.12111
642760.0000   -0.08191
642800.0000   -0.38192
642840.0000   -0.37128
642880.0000   -0.36586
642920.0000   -0.37689
642960.0000   -0.38333
643000.0000   -0.21726
643040.0000   -0.35377
643080.0000   -0.37342
643120.0000   -0.27094
643160.0000   -0.43395
643200.0000   -0.34110
643240.0000   -0.28581
643280.0000   -0.31508
643320.0000   -0.46264
643360.0000   -0.44750
643400.0000   -0.43336
643440.0000   -0.56018
643480.0000   -0.39130
643520.0000   -0.29629
643560.0000   -0.38479
643600.0000   -0.44703
643640.0000   -0.59202
643680.0000   -0.53645
643720.0000   -0.36483
643760.0000   -0.38196
643800.0000   -0.12033
643840.0000   -0.04160
643880.0000   -0.00640
643920.0000   -0.37846
643960.0000   -0.32111
644000.0000   -0.58969
644040.0000   -0.32300
644080.0000   -0.39301
644120.0000   -0.36522
644160.0000   -0.21300
644200.0000   -0.11707
644240.0000   -0.48048
644280.0000   -0.36873
644320.0000   -0.41212
644360.0000   -0.24491
644400.0000   -0.36232
644440.0000   -0.13293
644480.0000   -0.50132
644520.0000   -0.29119
644560.0000   -0.49754
644600.0000   -0.62368
644640.0000   -0.42428
644680.0000   -0.43734
644720.0000   -0.37190
644760.0000   -0.18205
644800.0000   -0.13145
644840.0000   -0.27507
644880.0000   -0.50789
644920.0000   -0.33306
644960.0000   -0.44982
645000.0000   -0.57326
645040.0000   -0.57093
645080.0000   -0.66296
645120.0000   -0.63146
645160.0000   -0.47943
645200.0000   -0.61702
645240.0000   -0.54876
645280.0000   -0.67283
645320.0000   -0.76817
645360.0000   -0.79058
645400.0000   -0.63339
645440.0000   -0.51326
645480.0000   -0.08245
645520.0000   -0.22467
645560.0000   -0.35464
645600.0000   -0.27140
645640.0000   -0.22339
645680.0000   -0.53255
645720.0000   -0.36669
645760.0000   -0.56197
645800.0000   -0.35455
645840.0000   -0.23561
645880.0000   -0.36511
645920.0000   -0.19586
645960.0000   -0.20881
646000.0000   -0.37128
646040.0000   -0.25948
646080.0000   -0.18437
646120.0000   -0.35372
646160.0000   -0.28242
646200.0000   -0.50751
646240.0000   -0.21184
646280.0000   -0.19777
646320.0000   -0.20904
646360.0000   -0.36252
646400.0000    0.24166
646440.0000   -0.12332
646480.0000    0.13146
646520.0000   -0.01942
646560.0000    0.32907
646600.0000    0.53498
646640.0000    0.31362
646680.0000    0.33486
646720.0000    0.49973
646760.0000    0.42341
646800.0000    0.66015
646840.0000    0.38480
646880.0000    0.32576
646920.0000    0.62384
646960.0000    0.39496
647000.0000    0.15382
647040.0000    0.66619
647080.0000    0.67778
647120.0000    0.36042
647160.0000    0.38533
647200.0000    0.45467
647240.0000    0.43233
647280.0000    0.47525
647320.0000    0.18393
647360.0000    0.35163
647400.0000    0.37724
647440.0000    0.22348
647480.0000    0.28301
647520.0000    0.09890
647560.0000   -0.30047
647600.0000   -0.17076
647640.0000    0.24980
647680.0000    0.27521
647720.0000    0.30446
647760.0000    0.45048
647800.0000    0.28115
647840.0000    0.10137
647880.0000    0.07315
647920.0000    0.22115
647960.0000    0.41960
648000.0000    0.55042
648040.0000    0.46182
648080.0000    0.69866
648120.0000    0.43054
648160.0000    0.27079
648200.0000    0.34625
648240.0000    0.20373
648280.0000    0.23802
648320.0000    0.25461
648360.0000    0.30520
648400.0000    0.20341
648440.0000    0.06363
648480.0000    0.45198
648520.0000    0.40200
648560.0000    0.23112
648600.0000    0.24114
648640.0000    0.33434
648680.0000    0.15981
648720.0000    0.04059
648760.0000   -0.17742
648800.0000    0.11105
648840.0000   -0.05523
648880.0000    0.16378
648920.0000    0.08318
648960.0000    0.32513
649000.0000    0.13730
649040.0000    0.21098
649080.0000    0.01764
649120.0000    0.13971
649160.0000    0.40877
649200.0000    0.30952
649240.0000    0.27063
649280.0000    0.27334
649320.0000    0.16340
649360.0000    0.21712
649400.0000    0.29950
649440.0000    0.24031
649480.0000    0.38501
649520.0000    0.34860
649560.0000    0.19002
649600.0000    0.37154
649640.0000    0.40323
649680.0000    0.20483
649720.0000    0.08763
649760.0000   -0.01513
649800.0000    0.26539
649840.0000    0.19670
649880.0000    0.35369
649920.0000    0.41797
649960.0000    0.22784
650000.0000    0.41791
650040.0000    0.34472
650080.0000    0.26625
650120.0000    0.49756
650160.0000    0.46174
650200.0000    0.34115
650240.0000    0.62418
650280.0000    0.51497
650320.0000    0.33966
650360.0000    0.51727
650400.0000    0.53561
650440.0000    0.51887
650480.0000    0.68338
650520.0000    0.37720
650560.0000    0.24317
650600.0000    0.41876
650640.0000    0.45554
650680.0000    0.21853
650720.0000    0.17462
650760.0000    0.32271
650800.0000    0.30270
650840.0000    0.37663
650880.0000    0.53279
650920.0000    0.44419
650960.0000    0.38676
651000.0000    0.34022
651040.0000    0.34711
651080.0000    0.32483
651120.0000    0.23550
651160.0000    0.23220
651200.0000    0.28218
651240.0000    0.40320
651280.0000    0.51356
651320.0000    0.44370
651360.0000    0.57874
651400.0000    0.36143
651440.0000    0.42585
651480.0000    0.33131
651520.0000    0.30840
651560.0000    0.32174
651600.0000    0.06445
651640.0000    0.06475
651680.0000    0.33493
651720.0000    0.24878
651760.0000    0.30611
651800.0000    0.45610
651840.0000    0.61894
651880.0000    0.48914
651920.0000    0.58526
651960.0000    0.59252
652000.0000    0.24825
652040.0000    0.39599
652080.0000    0.40579
652120.0000    0.31192
652160.0000    0.31686
652200.0000    0.42955
652240.0000    0.47867
652280.0000    0.76731
652320.0000    0.08922
652360.0000    0.14427
652400.0000    0.08190
652440.0000    0.26413
652480.0000    0.31437
652520.0000    0.26733
652560.0000    0.34784
652600.0000    0.01611
652640.0000    0.21972
652680.0000    0.27331
652720.0000    0.17979
652760.0000    0.41353
652800.0000    0.60019
652840.0000    0.45233
652880.0000    0.35567
652920.0000    0.37783
652960.0000    0.28690
653000.0000    0.34143
653040.0000    0.30371
653080.0000    0.41881
653120.0000    0.52087
653160.0000    0.31321
653200.0000    0.29623
653240.0000    0.45163
653280.0000    0.38668
653320.0000    0.24364
653360.0000    0.20235
653400.0000    0.24779
653440.0000    0.07760
653480.0000    0.14482
653520.0000    0.34663
653560.0000    0.18680
653600.0000    0.23713
653640.0000    0.30512
653680.0000    0.23172
653720.0000   -0.20213
653760.0000    0.06298
653800.0000    0.26414
653840.0000    0.05495
653880.0000    0.09191
653920.0000    0.13005
653960.0000    0.07063
654000.0000    0.30236
654040.0000    0.19480
654080.0000   -0.02766
654120.0000    0.32993
654160.0000    0.26457
654200.0000    0.37642
654240.0000    0.32900
654280.0000    0.27425
654320.0000    0.51315
654360.0000    0.30701
654400.0000    0.27052
654440.0000    0.40802
654480.0000    0.20983
654520.0000    0.40784
654560.0000    0.36668
654600.0000    0.58237
654640.0000    0.32593
654680.0000    0.26008
654720.0000    0.03442
654760.0000    0.16809
654800.0000    0.42916
654840.0000    0.49415
654880.0000    0.30275
654920.0000    0.24989
654960.0000    0.41582
655000.0000    0.60088
655040.0000    0.41835
655080.0000    0.42836
655120.0000    0.30781
655160.0000    0.37855
655200.0000    0.40271
655240.0000    0.39829
655280.0000    0.43869
655320.0000    0.27869
655360.0000    0.39399
655400.0000    0.37088
655440.0000    0.22394
655480.0000    0.40348
655520.0000    0.30148
655560.0000    0.36762
655600.0000    0.24811
655640.0000    0.28944
655680.0000    0.34106
655720.0000   -0.00825
655760.0000    0.37037
655800.0000    0.27922
655840.0000    0.35889
655880.0000    0.40029
655920.0000    0.47986
655960.0000    0.36025
656000.0000    0.32440
656040.0000    0.37259
656080.0000    0.27522
656120.0000    0.36204
656160.0000    0.50107
656200.0000    0.69709
656240.0000    0.51487
656280.0000    0.30128
656320.0000    0.58786
656360.0000    0.49326
656400.0000    0.59340
656440.0000    0.65731
656480.0000    0.76790
656520.0000    0.43286
656560.0000    0.46768
656600.0000    0.23014
656640.0000   -0.01388
656680.0000    0.56439
656720.0000    0.45698
656760.0000    0.64187
656800.0000    0.64120
656840.0000    0.56590
656880.0000    0.40181
656920.0000    0.60540
656960.0000    0.24637
657000.0000    0.43148
657040.0000    0.45258
657080.0000    0.42228
657120.0000    0.40676
657160.0000    0.53405
657200.0000    0.06739
657240.0000    0.19442
657280.0000    0.45384
657320.0000    0.39283
657360.0000    0.52634
657400.0000    0.45106
657440.0000    0.38404
657480.0000    0.47221
657520.0000    0.30965
657560.0000    0.49784
657600.0000    0.37297
657640.0000    0.47609
657680.0000    0.18341
657720.0000    0.40506
657760.0000    0.38023
657800.0000    0.46170
657840.0000    0.39835
657880.0000    0.35604
657920.0000    0.20802
657960.0000    0.21374
658000.0000   -0.02758
658040.0000    0.27826
658080.0000    0.32608
658120.0000    0.22365
658160.0000    0.22239
658200.0000    0.16936
658240.0000    0.29754
658280.0000    0.38493
658320.0000    0.16437
658360.0000    0.35418
658400.0000    0.34947
658440.0000    0.16129
658480.0000    0.33633
658520.0000    0.38519
658560.0000    0.46507
658600.0000    0.48195
658640.0000    0.26888
658680.0000    0.14102
658720.0000    0.29938
658760.0000    0.41846
658800.0000    0.47976
658840.0000    0.69249
658880.0000    0.63078
658920.0000    0.52069
658960.0000    0.58736
659000.0000    0.42689
659040.0000    0.51231
659080.0000    0.41367
659120.0000    0.52698
659160.0000    0.36990
659200.0000    0.20569
659240.0000    0.66320
659280.0000    0.53605
659320.0000    0.64182
659360.0000    0.46656
659400.0000    0.51553
659440.0000    0.47730
659480.0000    0.58285
659520.0000    0.46227
659560.0000    0.43374
659600.0000    0.48365
659640.0000    0.42917
659680.0000    0.29191
659720.0000    0.44185
659760.0000    0.37151
659800.0000    0.49507
659840.0000    0.33882
659880.0000    0.42940
659920.0000    0.51907
659960.0000    0.29490
660000.0000    0.35497
660040.0000    0.36788
660080.0000    0.35882
660120.0000    0.36122
660160.0000    0.34628
660200.0000    0.10255
660240.0000    0.18918
660280.0000    0.37025
660320.0000    0.03817
660360.0000    0.31558
660400.0000    0.43219
660440.0000    0.46126
660480.0000    0.32556
660520.0000    0.21063
660560.0000    0.37627
660600.0000    0.17818
660640.0000    0.05652
660680.0000    0.28472
660720.0000   -0.08009
660760.0000    0.31918
660800.0000    0.27438
660840.0000    0.54108
660880.0000    0.27584
660920.0000    0.36073
660960.0000    0.42380
661000.0000    0.53253
661040.0000    0.40040
661080.0000    0.41069
661120.0000    0.38833
661160.0000    0.48809
661200.0000    0.45443
661240.0000    0.45788
661280.0000    0.35619
661320.0000    0.47228
661360.0000    0.53689
661400.0000    0.32892
661440.0000    0.38181
661480.0000    0.36753
661520.0000    0.26005
661560.0000    0.17317
661600.0000    0.26602
661640.0000    0.31485
661680.0000   -0.04819
661720.0000    0.12822
661760.0000    0.42123
661800.0000    0.24172
661840.0000    0.31487
661880.0000    0.29769
661920.0000    0.18506
661960.0000    0.43556
662000.0000    0.33470
662040.0000    0.36572
662080.0000    0.29853
662120.0000    0.20132
662160.0000    0.46054
662200.0000    0.43061
662240.0000    0.30822
662280.0000    0.12940
662320.0000    0.18925
662360.0000    0.50718
662400.0000    0.28087
662440.0000    0.32848
662480.0000   -0.02572
662520.0000    0.13148
662560.0000   -0.25996
662600.0000   -0.02901
662640.0000    0.10585
662680.0000   -0.15382
662720.0000   -0.25309
662760.0000   -0.35672
662800.0000   -0.44104
662840.0000   -0.59089
662880.0000   -0.51045
662920.0000   -0.44226
662960.0000   -0.39831
663000.0000   -0.43410
663040.0000   -0.60697
663080.0000   -0.39219
663120.0000   -0.65017
663160.0000   -0.95808
663200.0000   -0.51712
663240.0000   -0.59982
663280.0000   -0.51312
663320.0000   -0.28738
663360.0000   -0.51131
663400.0000   -0.44405
663440.0000   -0.26467
663480.0000   -0.58744
663520.0000   -0.75181
663560.0000   -0.53933
663600.0000   -0.62567
663640.0000   -0.65993
663680.0000   -0.50696
663720.0000   -0.61895
663760.0000   -0.67003
663800.0000   -0.73539
663840.0000   -0.67804
663880.0000   -0.53661
663920.0000   -0.82020
663960.0000   -0.67766
664000.0000   -0.48106
664040.0000   -0.59901
664080.0000   -0.45098
664120.0000   -0.74690
664160.0000   -0.47222
664200.0000   -0.49121
664240.0000   -0.04768
664280.0000   -0.11323
664320.0000   -0.32597
664360.0000   -0.42230
664400.0000   -0.45223
664440.0000   -0.52458
664480.0000   -0.39697
664520.0000   -0.27498
664560.0000   -0.36910
664600.0000   -0.50757
664640.0000   -0.32484
664680.0000   -0.08998
664720.0000   -0.62040
664760.0000   -0.26932
664800.0000   -0.24518
664840.0000   -0.52246
664880.0000   -0.67157
664920.0000   -0.86871
664960.0000   -0.41047
665000.0000   -0.31480
665040.0000   -0.06482
665080.0000    0.05065
665120.0000   -0.03103
665160.0000   -0.68618
665200.0000   -0.51305
665240.0000   -0.60367
665280.0000   -0.55645
665320.0000   -0.73692
665360.0000   -0.43741
665400.0000   -0.59344
665440.0000   -0.62723
665480.0000   -0.49203
665520.0000   -0.51640
665560.0000   -0.35921
665600.0000   -0.61929
665640.0000   -0.57180
665680.0000   -0.26772
665720.0000   -0.41122
665760.0000   -0.56698
665800.0000   -0.55571
665840.0000   -0.49527
665880.0000   -0.55510
665920.0000   -0.68657
665960.0000   -0.47724
666000.0000   -0.19355
666040.0000   -0.27962
666080.0000   -0.33847
666120.0000   -0.47109
666160.0000   -0.10725
666200.0000   -0.16398
666240.0000   -0.18898
666280.0000   -0.27151
666320.0000   -0.16227
666360.0000   -0.13369
666400.0000   -0.17482
666440.0000   -0.04215
666480.0000   -0.22399
666520.0000   -0.09322
666560.0000   -0.17728
666600.0000   -0.08957
666640.0000   -0.44265
666680.0000   -0.56214
666720.0000   -0.54302
666760.0000   -0.12543
666800.0000    0.04218
666840.0000    0.06455
666880.0000    0.16767
666920.0000    0.37628
666960.0000    0.22074
667000.0000    0.20298
667040.0000    0.35336
667080.0000    0.43023
667120.0000    0.11636
667160.0000   -0.18938
667200.0000   -0.01951
667240.0000    0.18022
667280.0000    0.00347
667320.0000    0.15376
667360.0000    0.10901
667400.0000    0.25955
667440.0000    0.07344
667480.0000    0.21746
667520.0000    0.09399
667560.0000   -0.05973
667600.0000    0.18590
667640.0000   -0.07463
667680.0000   -0.08441
667720.0000    0.00698
667760.0000   -0.16996
667800.0000   -0.65602
667840.0000   -0.52567
667880.0000   -0.35342
667920.0000   -0.65673
667960.0000   -0.96213
668000.0000   -0.83981
668040.0000   -0.82673
668080.0000   -0.69511
668120.0000   -0.91353
668160.0000   -0.69229
668200.0000   -0.46125
668240.0000   -0.43695
668280.0000   -0.32366
668320.0000   -0.01216
668360.0000    0.13195
668400.0000   -0.08473
668440.0000   -0.08732
668480.0000   -0.16996
668520.0000   -0.57905
668560.0000   -0.57190
668600.0000   -0.51632
668640.0000   -0.60737
668680.0000   -0.69989
668720.0000   -0.64221
668760.0000   -0.27163
668800.0000   -0.05579
668840.0000   -0.55393
668880.0000   -0.50387
668920.0000   -0.28583
668960.0000   -0.50732
669000.0000   -0.52859
669040.0000   -0.58324
669080.0000   -0.51139
669120.0000   -0.45886
669160.0000   -0.41402
669200.0000   -0.41967
669240.0000   -0.37440
669280.0000   -0.40907
669320.0000   -0.58420
669360.0000   -0.41874
669400.0000   -0.46391
669440.0000   -0.42261
669480.0000   -0.49867
669520.0000   -0.48900
669560.0000   -0.53598
669600.0000   -0.45076
669640.0000   -0.74782
669680.0000   -0.43704
669720.0000   -0.28770
669760.0000   -0.43794
669800.0000   -0.36342
669840.0000   -0.62441
669880.0000   -0.32173
669920.0000   -0.40765
669960.0000   -0.44754
670000.0000   -0.44680
670040.0000   -0.34501
670080.0000   -0.25715
670120.0000   -0.24942
670160.0000   -0.32548
670200.0000   -0.31925
670240.0000   -0.12419
670280.0000   -0.33917
670320.0000   -0.23301
670360.0000   -0.14699
670400.0000   -0.08181
670440.0000   -0.38619
670480.0000   -0.06880
670520.0000   -0.52503
670560.0000   -0.23573
670600.0000   -0.25421
670640.0000   -0.16026
670680.0000   -0.19194
670720.0000   -0.35014
670760.0000   -0.19307
670800.0000   -0.28819
670840.0000   -0.11764
670880.0000   -0.22602
670920.0000   -0.17084
670960.0000   -0.36527
671000.0000   -0.56762
671040.0000   -0.33362
671080.0000   -0.52538
671120.0000   -0.05329
671160.0000   -0.06742
671200.0000    0.20384
671240.0000    0.41019
671280.0000    0.06996
671320.0000   -0.45047
671360.0000   -0.48870
671400.0000   -0.29543
671440.0000   -0.37652
671480.0000   -0.62959
671520.0000   -0.55833
671560.0000   -0.46488
671600.0000   -0.21309
671640.0000   -0.18669
671680.0000   -0.27248
671720.0000   -0.24586
671760.0000   -0.68461
671800.0000   -0.55864
671840.0000   -0.74945
671880.0000   -0.71489
671920.0000   -0.44952
671960.0000   -0.65893
672000.0000   -0.72421
672040.0000   -0.67799
672080.0000   -0.84116
672120.0000   -0.62757
672160.0000   -0.47266
672200.0000   -0.39094
672240.0000   -0.74221
672280.0000   -0.79328
672320.0000   -0.71216
672360.0000   -0.58461
672400.0000   -0.63797
672440.0000   -0.56934
672480.0000   -0.71695
672520.0000   -0.57660
672560.0000   -0.73765
672600.0000   -0.60936
672640.0000   -0.48747
672680.0000   -0.45658
672720.0000   -0.63948
672760.0000   -0.62261
672800.0000   -0.78654
672840.0000   -0.72265
672880.0000   -0.36235
672920.0000   -0.48062
672960.0000   -0.59908
673000.0000   -0.56101
673040.0000   -0.23584
673080.0000   -0.40168
673120.0000   -0.53854
673160.0000   -0.62979
673200.0000   -0.53908
673240.0000   -0.51157
673280.0000   -0.66911
673320.0000   -0.72548
673360.0000   -0.39245
673400.0000   -0.63776
673440.0000   -0.57924
673480.0000   -0.62162
673520.0000   -0.43020
673560.0000   -0.45889
673600.0000   -0.39426
673640.0000   -0.34500
673680.0000   -0.43801
673720.0000   -0.53555
673760.0000   -0.48092
673800.0000   -0.47793
673840.0000   -0.64044
673880.0000   -0.57534
673920.0000   -0.75035
673960.0000   -0.86067
674000.0000   -0.60762
674040.0000   -0.55714
674080.0000   -0.17962
674120.0000   -0.38213
674160.0000   -0.17565
674200.0000   -0.58206
674240.0000   -0.43409
674280.0000   -0.63359
674320.0000   -0.16360
674360.0000   -0.69904
674400.0000   -0.38159
674440.0000   -0.52042
674480.0000   -1.01068
674520.0000   -0.53272
674560.0000   -0.66957
674600.0000   -0.63037
674640.0000   -1.00268
674680.0000   -0.57687
674720.0000   -0.59483
674760.0000   -0.79576
674800.0000   -0.75790
674840.0000   -0.74559
674880.0000   -0.63238
674920.0000   -0.47652
674960.0000   -0.71905
675000.0000   -0.53113
675040.0000   -0.72497
675080.0000   -0.46794
675120.0000   -0.72088
675160.0000   -0.35058
675200.0000   -0.49425
675240.0000   -0.42557
675280.0000   -0.80540
675320.0000   -0.65858
675360.0000   -0.47036
675400.0000   -0.68953
675440.0000   -1.06509
675480.0000   -0.61227
675520.0000   -0.63601
675560.0000   -0.53209
675600.0000   -0.29734
675640.0000   -0.39853
675680.0000   -0.31722
675720.0000   -0.37503
675760.0000   -0.68262
675800.0000   -0.73105
675840.0000   -0.67966
675880.0000   -0.07988
675920.0000   -0.01211
675960.0000   -0.13854
676000.0000   -0.46487
676040.0000   -0.24358
676080.0000   -0.12175
676120.0000   -0.12741
676160.0000   -0.25662
676200.0000   -0.35807
676240.0000   -0.20836
676280.0000   -0.25277
676320.0000    0.10688
676360.0000   -0.14857
676400.0000   -0.12071
676440.0000   -0.06512
676480.0000   -0.02624
676520.0000   -0.32342
676560.0000   -0.04679
676600.0000   -0.45942
676640.0000    0.05982
676680.0000   -0.29240
676720.0000   -0.12639
676760.0000   -0.17234
676800.0000    0.07934
676840.0000   -0.03261
676880.0000   -0.04118
676920.0000    0.00716
676960.0000    0.04751
677000.0000   -0.29191
677040.0000    0.00860
677080.0000   -0.09784
677120.0000   -0.11943
677160.0000   -0.14839
677200.0000    0.00325
677240.0000   -0.24461
677280.0000   -0.20330
677320.0000   -0.52696
677360.0000   -0.27871
677400.0000   -0.47506
677440.0000   -0.50700
677480.0000   -0.43856
677520.0000   -0.33498
677560.0000   -0.29889
677600.0000   -0.36604
677640.0000   -0.63738
677680.0000   -0.38007
677720.0000   -0.38359
677760.0000   -0.26234
677800.0000   -0.25230
677840.0000   -0.25170
677880.0000   -0.50846
677920.0000   -0.38282
677960.0000   -0.22313
678000.0000   -0.24765
678040.0000   -0.21082
678080.0000   -0.32623
678120.0000    0.00686
678160.0000    0.26960
678200.0000    0.16880
678240.0000   -0.07930
678280.0000    0.04810
678320.0000    0.07506
678360.0000    0.17403
678400.0000    0.28599
678440.0000    0.12368
678480.0000    0.31160
678520.0000    0.36353
678560.0000    0.50291
678600.0000    0.01408
678640.0000    0.24063
678680.0000    0.16190
678720.0000    0.18688
678760.0000    0.58504
678800.0000    0.20378
678840.0000    0.22995
678880.0000    0.04825
678920.0000    0.16342
678960.0000    0.24977
679000.0000    0.22124
679040.0000    0.12803
679080.0000    0.06689
679120.0000    0.28875
679160.0000    0.34547
679200.0000    0.19783
679240.0000    0.14225
679280.0000    0.22566
679320.0000    0.23612
679360.0000    0.23376
679400.0000    0.31702
679440.0000    0.45563
679480.0000    0.08824
679520.0000    0.26600
679560.0000    0.26141
679600.0000    0.07936
679640.0000    0.27040
679680.0000    0.18327
679720.0000    0.26090
679760.0000    0.36295
679800.0000    0.27741
679840.0000    0.35679
679880.0000    0.36634
679920.0000    0.43479
679960.0000    0.52220
680000.0000    0.24440
680040.0000    0.36704
680080.0000    0.23688
680120.0000    0.40506
680160.0000    0.25661
680200.0000    0.29087
680240.0000    0.26829
680280.0000    0.31805
680320.0000    0.12161
680360.0000   -0.00017
680400.0000    0.25049
680440.0000    0.34244
680480.0000    0.38849
680520.0000    0.24829
680560.0000    0.10630
680600.0000    0.21177
680640.0000    0.12167
680680.0000    0.28192
680720.0000    0.37097
680760.0000    0.21670
680800.0000    0.13465
680840.0000    0.18055
680880.0000    0.25904
680920.0000    0.26750
680960.0000    0.31600
681000.0000    0.47171
681040.0000    0.35381
681080.0000    0.40343
681120.0000    0.25251
681160.0000    0.11879
681200.0000    0.05673
681240.0000    0.28906
681280.0000    0.02083
681320.0000    0.19830
681360.0000    0.22639
681400.0000    0.31600
681440.0000    0.42722
681480.0000    0.19350
681520.0000    0.11813
681560.0000    0.03130
681600.0000    0.16502
681640.0000    0.29701
681680.0000    0.05729
681720.0000    0.14012
681760.0000    0.13845
681800.0000    0.17621
681840.0000    0.36274
681880.0000    0.43771
681920.0000    0.46634
681960.0000    0.38816
682000.0000    0.36184
682040.0000    0.33792
682080.0000   -0.35503
682120.0000   -0.18923
682160.0000    0.02104
682200.0000   -0.17070
682240.0000   -0.17158
682280.0000   -0.40205
682320.0000   -0.48504
682360.0000   -0.61094
682400.0000   -0.20836
682440.0000   -0.38790
682480.0000   -0.25384
682520.0000   -0.48929
682560.0000   -0.71655
682600.0000   -0.42450
682640.0000   -0.52764
682680.0000   -0.33364
682720.0000   -0.46731
682760.0000   -0.34681
682800.0000   -0.80227
682840.0000   -0.26795
682880.0000   -0.15188
682920.0000    0.28539
682960.0000    0.29396
683000.0000    0.18000
683040.0000    0.19566
683080.0000    0.45649
683120.0000    0.38201
683160.0000    0.18845
683200.0000   -0.05554
683240.0000    0.36593
683280.0000    0.02324
683320.0000   -0.31280
683360.0000   -0.27241
683400.0000   -0.41446
683440.0000   -0.69737
683480.0000   -0.47417
683520.0000   -0.43864
683560.0000   -0.44013
683600.0000   -0.83024
683640.0000   -0.51774
683680.0000   -0.61753
683720.0000   -0.83813
683760.0000   -0.63356
683800.0000   -0.64573
683840.0000   -0.12756
683880.0000   -0.61636
683920.0000   -0.36698
683960.0000   -0.43959
684000.0000   -0.06300
684040.0000   -0.00705
684080.0000   -0.11251
684120.0000   -0.01941
684160.0000   -0.31221
684200.0000   -0.30638
684240.0000    0.14160
684280.0000    0.00150
684320.0000    0.11157
684360.0000   -0.04356
684400.0000   -0.21672
684440.0000   -0.05311
684480.0000   -0.33230
684520.0000   -0.45277
684560.0000   -0.61314
684600.0000   -0.21311
684640.0000    0.17310
684680.0000   -0.21533
684720.0000   -0.29177
684760.0000   -0.10033
684800.0000   -0.12563
684840.0000    0.02090
684880.0000   -0.01002
684920.0000   -0.07908
684960.0000   -0.19295
685000.0000   -0.27471
685040.0000   -0.12696
685080.0000   -0.01364
685120.0000   -0.30722
685160.0000   -0.07887
685200.0000   -0.27561
685240.0000   -0.39900
685280.0000   -0.12664
685320.0000   -0.35824
685360.0000   -0.32599
685400.0000   -0.29853
685440.0000   -0.38017
685480.0000   -0.14083
685520.0000   -0.41601
685560.0000   -0.34829
685600.0000   -0.02951
685640.0000   -0.00355
685680.0000   -0.18764
685720.0000   -0.17753
685760.0000   -0.01073
685800.0000    0.06242
685840.0000   -0.16735
685880.0000   -0.35609
685920.0000   -0.15686
685960.0000   -0.04475
686000.0000    0.00016
686040.0000   -0.33353
686080.0000   -0.15716
686120.0000   -0.01703
686160.0000   -0.25123
686200.0000    0.00437
686240.0000   -0.01695
686280.0000   -0.14054
686320.0000   -0.02860
686360.0000   -0.06811
686400.0000    0.03195
686440.0000   -0.10878
686480.0000    0.00427
686520.0000    0.06884
686560.0000    0.05454
686600.0000   -0.11514
686640.0000   -0.39411
686680.0000   -0.17075
686720.0000   -0.43188
686760.0000   -0.23435
686800.0000   -0.53934
686840.0000   -0.34790
686880.0000   -0.20043
686920.0000   -0.06233
686960.0000   -0.02242
687000.0000   -0.36692
687040.0000   -0.16032
687080.0000   -0.15440
687120.0000   -0.52389
687160.0000   -0.40238
687200.0000   -0.25430
687240.0000   -0.37695
687280.0000   -0.58075
687320.0000   -0.35754
687360.0000   -0.34350
687400.0000   -0.16879
687440.0000   -0.14836
687480.0000   -0.56964
687520.0000   -0.30386
687560.0000   -0.06458
687600.0000   -0.12798
687640.0000   -0.38387
687680.0000   -0.26607
687720.0000    0.03034
687760.0000   -0.12990
687800.0000   -0.11827
687840.0000   -0.37763
687880.0000   -0.16616
687920.0000   -0.55887
687960.0000   -0.12774
688000.0000    0.11382
688040.0000    0.08279
688080.0000   -0.11613
688120.0000   -0.18299
688160.0000    0.00133
688200.0000   -0.15064
688240.0000   -0.28091
688280.0000   -0.37288
688320.0000   -0.03419
688360.0000   -0.19102
688400.0000   -0.12964
688440.0000   -0.34038
688480.0000   -0.40322
688520.0000   -0.37537
688560.0000   -0.21506
688600.0000   -0.37416
688640.0000   -0.28204
688680.0000   -0.37877
688720.0000   -0.61832
688760.0000   -0.34049
688800.0000   -0.51476
688840.0000   -0.42718
688880.0000   -0.65666
688920.0000   -0.55973
688960.0000   -0.15767
689000.0000   -0.60845
689040.0000   -0.71980
689080.0000   -0.63716
689120.0000   -0.42077
689160.0000   -0.60724
689200.0000   -0.58911
689240.0000   -0.36211
689280.0000   -0.11646
689320.0000   -0.57143
689360.0000   -0.50025
689400.0000   -0.35454
689440.0000   -0.18782
689480.0000   -0.25676
689520.0000    0.05495
689560.0000   -0.24324
689600.0000   -0.54381
689640.0000   -0.41530
689680.0000   -0.23408
689720.0000   -0.67115
689760.0000   -0.41509
689800.0000   -0.23697
689840.0000   -0.38194
689880.0000   -0.16909
689920.0000   -0.39588
689960.0000   -0.55935
690000.0000   -0.40647
690040.0000   -0.32693
690080.0000   -0.08301
690120.0000   -0.07096
690160.0000   -0.41928
690200.0000   -0.60000
690240.0000   -0.47264
690280.0000   -0.46409
690320.0000   -0.68857
690360.0000   -0.13728
690400.0000   -0.22199
690440.0000   -0.22398
690480.0000   -0.10942
690520.0000   -0.06143
690560.0000    0.02419
690600.0000    0.10933
690640.0000   -0.10445
690680.0000    0.07076
690720.0000    0.10369
690760.0000    0.04742
690800.0000    0.53588
690840.0000    0.46607
690880.0000    0.12793
690920.0000    0.46295
690960.0000    0.30629
691000.0000    0.26600
691040.0000    0.53689
691080.0000    0.51907
691120.0000    0.70286
691160.0000    0.42220
691200.0000    0.45283
691240.0000    0.52771
691280.0000    0.52928
691320.0000    0.33021
691360.0000    0.13676
691400.0000   -0.27121
691440.0000   -0.26228
691480.0000   -0.18734
691520.0000   -0.37230
691560.0000   -0.24800
691600.0000   -0.18821
691640.0000   -0.54025
691680.0000   -0.40748
691720.0000   -0.32062
691760.0000   -0.33755
691800.0000   -0.17301
691840.0000   -0.53959
691880.0000   -0.18744
691920.0000   -0.24426
691960.0000   -0.45790
692000.0000   -0.12612
692040.0000   -0.45062
692080.0000   -0.20863
692120.0000   -0.20822
692160.0000   -0.21280
692200.0000   -0.14060
692240.0000   -0.43161
692280.0000   -0.17698
692320.0000   -0.17670
692360.0000   -0.33709
692400.0000   -0.25707
692440.0000   -0.20845
692480.0000   -0.39270
692520.0000   -0.41199
692560.0000    0.32117
692600.0000    0.00635
692640.0000    0.16391
692680.0000    0.09490
692720.0000    0.30265
692760.0000    0.58608
692800.0000    0.50351
692840.0000    0.37163
692880.0000    0.45318
692920.0000    0.25388
692960.0000    0.23959
693000.0000    0.35515
693040.0000    0.24298
693080.0000    0.30484
693120.0000    0.09273
693160.0000    0.21274
693200.0000    0.40956
693240.0000    0.27791
693280.0000    0.44268
693320.0000    0.31246
693360.0000    0.28614
693400.0000    0.20275
693440.0000    0.44507
693480.0000    0.36259
693520.0000    0.64322
693560.0000    0.27683
693600.0000    0.23977
693640.0000    0.23714
693680.0000    0.30994
693720.0000    0.24640
693760.0000    0.46614
693800.0000    0.40605
693840.0000    0.10073
693880.0000    0.24192
693920.0000    0.36397
693960.0000    0.23615
694000.0000    0.49527
694040.0000    0.34538
694080.0000    0.37879
694120.0000    0.26369
694160.0000    0.31639
694200.0000    0.40619
694240.0000    0.28129
694280.0000    0.27644
694320.0000    0.26307
694360.0000    0.29396
694400.0000    0.13113
694440.0000    0.20872
694480.0000    0.59893
694520.0000    0.39389
694560.0000    0.30642
694600.0000   -0.06626
694640.0000   -0.20566
694680.0000   -0.49285
694720.0000    0.09339
694760.0000    0.04016
694800.0000    0.03416
694840.0000   -0.30220
694880.0000    0.00783
694920.0000   -0.63455
694960.0000   -0.04412
695000.0000    0.07914
695040.0000   -0.35851
695080.0000   -0.02957
695120.0000   -0.15118
695160.0000   -0.23883
695200.0000   -0.10648
695240.0000    0.11946
695280.0000    0.15247
695320.0000    0.25963
695360.0000    0.20891
695400.0000   -0.11333
695440.0000    0.20473
695480.0000    0.37752
695520.0000    0.29207
695560.0000    0.26151
695600.0000    0.14536
695640.0000    0.24393
695680.0000    0.25343
695720.0000    0.64467
695760.0000    0.44492
695800.0000    0.14921
695840.0000    0.20746
695880.0000    0.24230
695920.0000    0.14255
695960.0000    0.31893
696000.0000    0.42233
696040.0000    0.14044
696080.0000    0.30185
696120.0000    0.14144
696160.0000    0.31111
696200.0000    0.08850
696240.0000    0.17462
696280.0000    0.32247
696320.0000    0.26339
696360.0000    0.34022
696400.0000    0.30662
696440.0000    0.31080
696480.0000    0.29042
696520.0000    0.32375
696560.0000    0.42563
696600.0000    0.69665
696640.0000    0.67036
696680.0000    0.49547
696720.0000   -0.03399
696760.0000    0.34574
696800.0000    0.40358
696840.0000    0.13184
696880.0000    0.15372
696920.0000    0.11724
696960.0000    0.22881
697000.0000    0.19593
697040.0000    0.33349
697080.0000    0.14394
697120.0000    0.22795
697160.0000    0.33362
697200.0000    0.41064
697240.0000   -0.03283
697280.0000    0.32122
697320.0000    0.35257
697360.0000    0.12691
697400.0000    0.09637
697440.0000    0.66692
697480.0000    0.18713
697520.0000    0.26559
697560.0000    0.29324
697600.0000    0.47432
697640.0000    0.28524
697680.0000    0.39476
697720.0000    0.48615
697760.0000    0.43893
697800.0000    0.22201
697840.0000    0.31033
697880.0000    0.19469
697920.0000   -0.02625
697960.0000    0.25404
698000.0000    0.09242
698040.0000    0.35204
698080.0000    0.44796
698120.0000    0.43639
698160.0000    0.33375
698200.0000    0.41826
698240.0000    0.45390
698280.0000    0.36741
698320.0000    0.32997
698360.0000    0.38271
698400.0000    0.48853
698440.0000    0.43864
698480.0000    0.21151
698520.0000    0.36741
698560.0000    0.47497
698600.0000    0.60010
698640.0000    0.45910
698680.0000    0.46173
698720.0000    0.58125
698760.0000    0.39345
698800.0000    0.39292
698840.0000    0.43640
698880.0000    0.37302
698920.0000    0.40286
698960.0000    0.38295
699000.0000    0.51313
699040.0000    0.37318
699080.0000    0.39009
699120.0000    0.18401
699160.0000    0.24082
699200.0000    0.35375
699240.0000    0.21528
699280.0000    0.45151
699320.0000    0.47281
699360.0000    0.61613
699400.0000    0.46345
699440.0000    0.11962
699480.0000    0.22033
699520.0000    0.35540
699560.0000    0.39950
699600.0000    0.34749
699640.0000    0.18977
699680.0000    0.31699
699720.0000    0.32059
699760.0000    0.43558
699800.0000    0.42239
699840.0000   -0.31311
699880.0000   -0.08474
699920.0000    0.21464
699960.0000    0.22375
700000.0000    0.41453
700040.0000    0.44194
700080.0000    0.14178
700120.0000    0.49372
700160.0000    0.49033
700200.0000    0.41292
700240.0000    0.42031
700280.0000    0.25454
700320.0000    0.05548
700360.0000    0.08803
700400.0000    0.03071
700440.0000   -0.10737
700480.0000   -0.22903
700520.0000   -0.43074
700560.0000   -0.14793
700600.0000   -0.09408
700640.0000    0.10096
700680.0000    0.12236
700720.0000   -0.03974
700760.0000   -0.12721
700800.0000   -0.06588
700840.0000    0.54194
700880.0000    0.08482
700920.0000    0.47926
700960.0000    0.11651
701000.0000    0.21993
701040.0000    0.40046
701080.0000    0.38309
701120.0000    0.60495
701160.0000    0.30488
701200.0000    0.00706
701240.0000    0.11215
701280.0000    0.10299
701320.0000    0.31624
701360.0000    0.10038
701400.0000    0.27883
701440.0000    0.18711
701480.0000    0.28875
701520.0000    0.16757
701560.0000    0.13163
701600.0000   -0.10353
701640.0000    0.00821
701680.0000    0.38742
701720.0000    0.22155
701760.0000    0.29579
701800.0000    0.29115
701840.0000    0.24502
701880.0000    0.33108
701920.0000    0.48689
701960.0000    0.21879
702000.0000    0.44944
702040.0000    0.35228
702080.0000    0.42468
702120.0000    0.14299
702160.0000    0.12125
702200.0000    0.41719
702240.0000    0.11238
702280.0000    0.55078
702320.0000    0.39103
702360.0000    0.17966
702400.0000    0.21519
702440.0000    0.51223
702480.0000    0.25047
702520.0000    0.00602
702560.0000    0.15392
702600.0000    0.18147
702640.0000   -0.11448
702680.0000   -0.18957
702720.0000    0.07179
702760.0000   -0.06526
702800.0000    0.13984
702840.0000   -0.00562
702880.0000    0.05224
702920.0000   -0.20407
702960.0000   -0.42827
703000.0000   -0.52337
703040.0000   -0.19824
703080.0000   -0.44154
703120.0000   -0.23860
703160.0000   -0.44121
703200.0000   -0.39537
703240.0000   -0.50134
703280.0000   -0.43712
703320.0000   -0.13069
703360.0000    0.04653
703400.0000   -0.15818
703440.0000    0.06934
703480.0000   -0.22921
703520.0000   -0.08449
703560.0000    0.06932
703600.0000    0.08851
703640.0000    0.14551
703680.0000   -0.32241
703720.0000   -0.66741
703760.0000   -0.76189
703800.0000   -0.61245
703840.0000   -0.65651
703880.0000   -0.18474
703920.0000   -0.28619
703960.0000   -0.31983
704000.0000   -0.35805
704040.0000   -0.05788
704080.0000    0.04035
704120.0000    0.00767
704160.0000    0.07796
704200.0000    0.34737
704240.0000    0.34386
704280.0000    0.22996
704320.0000   -0.24781
704360.0000    0.24019
704400.0000    0.31748
704440.0000    0.13501
704480.0000    0.14649
704520.0000   -0.05085
704560.0000    0.23419
704600.0000    0.26561
704640.0000    0.25274
704680.0000   -0.02147
704720.0000    0.19659
704760.0000    0.35409
704800.0000    0.25233
704840.0000    0.28328
704880.0000    0.11653
704920.0000    0.14198
704960.0000    0.30820
705000.0000    0.20119
705040.0000    0.35225
705080.0000   -0.21680
705120.0000   -0.19751
705160.0000   -0.05866
705200.0000   -0.19107
705240.0000   -0.09208
705280.0000    0.01579
705320.0000    0.04230
705360.0000    0.24568
705400.0000    0.23681
705440.0000   -0.00877
705480.0000    0.21697
705520.0000    0.23982
705560.0000   -0.00888
705600.0000    0.16996
705640.0000    0.34230
705680.0000    0.06307
705720.0000    0.05824
705760.0000   -0.20551
705800.0000   -0.43505
705840.0000   -0.36525
705880.0000   -0.41082
705920.0000   -0.33515
705960.0000   -0.34057
706000.0000    0.04374
706040.0000   -0.11482
706080.0000   -0.03915
706120.0000   -0.12558
706160.0000    0.11164
706200.0000   -0.14585
706240.0000   -0.42308
706280.0000   -0.36468
706320.0000   -0.08052
706360.0000   -0.03967
706400.0000    0.09224
706440.0000    0.12276
706480.0000    0.31598
706520.0000    0.33747
706560.0000    0.20014
706600.0000    0.33635
706640.0000    0.34039
706680.0000    0.45721
706720.0000    0.03876
706760.0000    0.25658
706800.0000    0.39150
706840.0000    0.36514
706880.0000    0.38966
706920.0000    0.17609
706960.0000    0.31448
707000.0000    0.22436
707040.0000    0.55877
707080.0000    0.37438
707120.0000    0.32939
707160.0000    0.37869
707200.0000    0.18734
707240.0000    0.10635
707280.0000   -0.10531
707320.0000    0.32881
707360.0000    0.45323
707400.0000    0.52268
707440.0000    0.03532
707480.0000    0.24207
707520.0000    0.31043
707560.0000    0.30210
707600.0000    0.19281
707640.0000    0.35464
707680.0000    0.12452
707720.0000    0.48586
707760.0000    0.39680
707800.0000    0.43770
707840.0000    0.19039
707880.0000    0.23502
707920.0000    0.26117
707960.0000    0.35817
708000.0000    0.45990
708040.0000    0.20876
708080.0000    0.29055
708120.0000    0.28460
708160.0000    0.23355
708200.0000    0.29996
708240.0000    0.18510
708280.0000    0.28701
708320.0000    0.39709
708360.0000    0.23931
708400.0000    0.05413
708440.0000    0.02660
708480.0000    0.37114
708520.0000    0.27669
708560.0000    0.44337
708600.0000    0.48546
708640.0000    0.24362
708680.0000    0.11621
708720.0000    0.23061
708760.0000    0.20403
708800.0000    0.04456
708840.0000    0.14349
708880.0000   -0.03213
708920.0000   -0.03613
708960.0000   -0.06110
709000.0000    0.02095
709040.0000   -0.09863
709080.0000    0.03057
709120.0000   -0.14109
709160.0000    0.00322
709200.0000   -0.25645
709240.0000   -0.04844
709280.0000    0.13294
709320.0000    0.09778
709360.0000    0.21725
709400.0000    0.30884
709440.0000    0.23499
709480.0000   -0.55535
709520.0000   -0.48893
709560.0000   -0.52241
709600.0000   -0.23250
709640.0000   -0.30846
709680.0000   -0.22160
709720.0000   -0.36325
709760.0000   -0.34955
709800.0000   -0.41604
709840.0000   -0.52954
709880.0000   -0.40641
709920.0000    0.01318
709960.0000   -0.01991
710000.0000   -0.32818
710040.0000   -0.15042
710080.0000   -0.55367
710120.0000   -0.14704
710160.0000    0.11092
710200.0000    0.20571
710240.0000   -0.19474
710280.0000   -0.23093
710320.0000   -0.53569
710360.0000   -0.70602
710400.0000   -0.40656
710440.0000   -0.54752
710480.0000   -0.05634
710520.0000   -0.13226
710560.0000   -0.44258
710600.0000   -0.53678
710640.0000   -0.25270
710680.0000   -0.30583
710720.0000   -0.19638
710760.0000   -0.30231
710800.0000   -0.35765
710840.0000   -0.44833
710880.0000   -0.22321
710920.0000   -0.12069
710960.0000   -0.28512
711000.0000    0.00026
711040.0000   -0.05960
711080.0000    0.09192
711120.0000   -0.21136
711160.0000    0.08788
711200.0000   -0.14343
711240.0000   -0.16743
711280.0000   -0.09698
711320.0000    0.25979
711360.0000   -0.40545
711400.0000   -0.03503
711440.0000   -0.29365
711480.0000   -0.22959
711520.0000    0.24076
711560.0000    0.12823
711600.0000    0.12085
711640.0000   -0.21712
711680.0000   -0.08182
711720.0000    0.09510
711760.0000   -0.20706
711800.0000   -0.21080
711840.0000   -0.47674
711880.0000   -0.18646
711920.0000    0.27355
711960.0000   -0.21317
712000.0000   -0.08943
712040.0000    0.00862
712080.0000   -0.05348
712120.0000    0.20691
712160.0000    0.25890
712200.0000    0.51680
712240.0000    0.47935
712280.0000    0.33690
712320.0000    0.42854
712360.0000    0.34666
712400.0000    0.43818
712440.0000    0.44871
712480.0000    0.38178
712520.0000    0.47437
712560.0000    0.39125
712600.0000    0.40848
712640.0000    0.47090
712680.0000    0.32619
712720.0000    0.38538
712760.0000    0.41020
712800.0000    0.41580
712840.0000    0.41064
712880.0000    0.55439
712920.0000    0.28395
712960.0000    0.24178
713000.0000    0.42042
713040.0000    0.22352
713080.0000    0.29397
713120.0000    0.40760
713160.0000    0.21599
713200.0000    0.32742
713240.0000    0.36872
713280.0000    0.38255
713320.0000    0.25988
713360.0000    0.10605
713400.0000    0.32984
713440.0000    0.09757
713480.0000    0.34596
713520.0000    0.28541
713560.0000    0.53983
713600.0000    0.31282
713640.0000    0.38548
713680.0000    0.39402
713720.0000    0.33929
713760.0000    0.04293
713800.0000    0.37114
713840.0000    0.32411
713880.0000    0.26618
713920.0000    0.31798
713960.0000    0.00790
714000.0000    0.15642
714040.0000   -0.13788
714080.0000   -0.10207
714120.0000   -0.07394
714160.0000   -0.16867
714200.0000   -0.36152
714240.0000   -0.46788
714280.0000   -0.16640
714320.0000    0.27449
714360.0000    0.46275
714400.0000    0.58535
714440.0000    0.35967
714480.0000    0.47730
714520.0000    0.50273
714560.0000    0.32045
714600.0000    0.31954
714640.0000    0.11598
714680.0000   -0.05325
714720.0000    0.11055
714760.0000   -0.13040
714800.0000    0.07777
714840.0000    0.04119
714880.0000   -0.08967
714920.0000   -0.07089
714960.0000    0.10131
715000.0000    0.21459
715040.0000   -0.11600
715080.0000    0.57735
715120.0000    0.32936
715160.0000   -0.30836
715200.0000    0.29756
715240.0000    0.25844
715280.0000    0.39420
715320.0000    0.17334
715360.0000    0.55330
715400.0000    0.37001
715440.0000    0.35103
715480.0000    0.20039
715520.0000    0.28353
715560.0000    0.10304
715600.0000    0.32291
715640.0000    0.24707
715680.0000    0.30580
715720.0000    0.47134
715760.0000    0.23371
715800.0000    0.41735
715840.0000    0.27113
715880.0000    0.25465
715920.0000    0.32039
715960.0000    0.31270
716000.0000    0.42978
716040.0000    0.28672
716080.0000    0.25306
716120.0000    0.45977
716160.0000    0.41096
716200.0000    0.32808
716240.0000    0.26264
716280.0000    0.25814
716320.0000    0.41903
716360.0000    0.23465
716400.0000    0.45740
716440.0000    0.13531
716480.0000    0.29314
716520.0000    0.30761
716560.0000    0.37717
716600.0000    0.05692
716640.0000    0.25572
716680.0000    0.09910
716720.0000    0.18939
716760.0000    0.27514
716800.0000    0.07476
716840.0000    0.18444
716880.0000    0.33288
716920.0000    0.23866
716960.0000    0.29111
717000.0000    0.09651
717040.0000    0.04155
717080.0000    0.09394
717120.0000    0.15392
717160.0000   -0.11340
717200.0000    0.01147
717240.0000    0.42789
717280.0000    0.22526
717320.0000   -0.06506
717360.0000    0.18701
717400.0000    0.02473
717440.0000   -0.69954
717480.0000   -0.69420
717520.0000   -0.86291
717560.0000   -0.47477
717600.0000   -0.60202
717640.0000   -0.47199
717680.0000   -0.47492
717720.0000   -0.53948
717760.0000   -0.19595
717800.0000   -0.51886
717840.0000   -0.09447
717880.0000   -0.17871
717920.0000   -0.14876
717960.0000   -0.05864
718000.0000   -0.46881
718040.0000   -0.53455
718080.0000   -0.59661
718120.0000   -0.57972
718160.0000   -0.30398
718200.0000    0.05702
718240.0000   -0.08042
718280.0000    0.04133
718320.0000   -0.60549
718360.0000   -0.60312
718400.0000   -0.27442
718440.0000   -0.42172
718480.0000   -0.66068
718520.0000    0.06391
718560.0000   -0.03382
718600.0000    0.58776
718640.0000    0.41667
718680.0000    0.16996
718720.0000    0.57138
718760.0000    0.35610
718800.0000    0.13951
718840.0000    0.25599
718880.0000    0.15860
718920.0000    0.28406
718960.0000    0.08136
719000.0000    0.26654
719040.0000    0.09276
719080.0000    0.22298
719120.0000    0.18181
719160.0000    0.26506
719200.0000    0.15937
719240.0000    0.17517
719280.0000    0.25686
719320.0000    0.43213
719360.0000    0.26111
719400.0000    0.21815
719440.0000    0.26294
719480.0000    0.30686
719520.0000    0.57832
719560.0000    0.51784
719600.0000    0.40471
719640.0000    0.41776
719680.0000    0.43024
719720.0000    0.40294
719760.0000    0.47589
719800.0000    0.34132
719840.0000    0.53974
719880.0000    0.28914
719920.0000    0.61048
719960.0000    0.30519
720000.0000    0.36388
720040.0000    0.15479
720080.0000    0.32708
720120.0000    0.30248
720160.0000   -0.19411
720200.0000    0.08787
720240.0000   -0.06998
720280.0000    0.28118
720320.0000    0.20548
720360.0000    0.39456
720400.0000    0.27083
720440.0000    0.23333
720480.0000    0.31160
720520.0000    0.55715
720560.0000    0.27977
720600.0000    0.53561
720640.0000    0.35535
720680.0000    0.31035
720720.0000    0.23420
720760.0000    0.26151
720800.0000    0.11174
720840.0000    0.35945
720880.0000    0.38170
720920.0000    0.25712
720960.0000    0.03102
721000.0000    0.18189
721040.0000   -0.12070
721080.0000   -0.22118
721120.0000    0.45993
721160.0000    0.47234
721200.0000    0.29930
721240.0000   -0.12820
721280.0000    0.12608
721320.0000    0.40181
721360.0000    0.58153
721400.0000    0.52937
721440.0000    0.65169
721480.0000    0.74178
721520.0000    0.58050
721560.0000    0.27210
721600.0000    0.37901
721640.0000    0.32537
721680.0000    0.05219
721720.0000    0.43996
721760.0000    0.31864
721800.0000    0.24866
721840.0000    0.40812
721880.0000    0.66616
721920.0000    0.35235
721960.0000    0.66054
722000.0000    0.33035
722040.0000    0.55663
722080.0000    0.42761
722120.0000    0.12640
722160.0000    0.23390
722200.0000    0.30992
722240.0000    0.36123
722280.0000    0.34528
722320.0000    0.34314
722360.0000    0.41995
722400.0000    0.45152
722440.0000    0.52714
722480.0000    0.33812
722520.0000    0.56405
722560.0000    0.24302
722600.0000    0.18152
722640.0000    0.26576
722680.0000    0.13437
722720.0000    0.13414
722760.0000    0.11953
722800.0000    0.21147
722840.0000    0.29809
722880.0000    0.19842
722920.0000    0.02183
722960.0000    0.27329
723000.0000    0.10425
723040.0000    0.25938
723080.0000    0.22173
723120.0000    0.32834
723160.0000   -0.15439
723200.0000    0.04933
723240.0000    0.28501
723280.0000    0.04846
723320.0000    0.22418
723360.0000   -0.63810
723400.0000   -0.81392
723440.0000   -0.92518
723480.0000   -0.75806
723520.0000   -0.51430
723560.0000   -0.64650
723600.0000   -0.31688
723640.0000   -0.46924
723680.0000   -0.24981
723720.0000   -0.26553
723760.0000   -0.28318
723800.0000   -0.24534
723840.0000   -0.31778
[truncated: 158,795 more chars]
