# Supplementary material for: Comment on 'Valid molecular dynamics simulations of human hemoglobin require a surprisingly large box size'
Source: eLife. 2019 Jun 20;8:e44718. doi: 10.7554/eLife.44718 (PMC6586461; doi:10.7554/eLife.44718)
Supplement: Figure 4—source data 1. — The zip archive contains a README file describing which source files correspond to the different panels. [file elife-44718-fig4-data1.zip › figure4/panels_EF/amber/box2/eq19/proj.xvg]

25000.0000   -0.09756
25040.0000   -0.06286
25080.0000   -0.45073
25120.0000    0.14717
25160.0000   -0.36600
25200.0000   -0.42004
25240.0000   -0.34102
25280.0000   -0.39072
25320.0000   -0.40766
25360.0000   -0.32012
25400.0000   -0.32632
25440.0000   -0.19341
25480.0000   -0.46292
25520.0000   -0.36835
25560.0000   -0.44894
25600.0000   -0.87453
25640.0000   -0.65653
25680.0000   -0.58640
25720.0000   -0.44234
25760.0000   -0.07211
25800.0000   -0.11198
25840.0000   -0.30351
25880.0000   -0.49325
25920.0000   -0.38780
25960.0000   -0.42937
26000.0000   -0.11319
26040.0000   -0.13324
26080.0000    0.13543
26120.0000   -0.37376
26160.0000   -0.47800
26200.0000    0.04002
26240.0000   -0.31060
26280.0000   -0.24228
26320.0000    0.04013
26360.0000   -0.19464
26400.0000   -0.63673
26440.0000   -0.30760
26480.0000   -0.50929
26520.0000   -0.49187
26560.0000   -0.34466
26600.0000   -0.45257
26640.0000   -0.01692
26680.0000   -0.35514
26720.0000   -0.11483
26760.0000   -0.21178
26800.0000   -0.14949
26840.0000   -0.29199
26880.0000   -0.44601
26920.0000   -0.29454
26960.0000   -0.41127
27000.0000    0.07711
27040.0000    0.25344
27080.0000    0.20389
27120.0000   -0.08941
27160.0000    0.22502
27200.0000    0.05696
27240.0000    0.09559
27280.0000    0.25136
27320.0000    0.27309
27360.0000    0.29885
27400.0000    0.22284
27440.0000   -0.08091
27480.0000    0.07196
27520.0000    0.22831
27560.0000    0.06072
27600.0000    0.27212
27640.0000    0.38235
27680.0000    0.59696
27720.0000    0.27905
27760.0000    0.64659
27800.0000    0.14013
27840.0000    0.15205
27880.0000    0.34551
27920.0000    0.22993
27960.0000    0.23347
28000.0000    0.03065
28040.0000   -0.21286
28080.0000    0.01833
28120.0000    0.18981
28160.0000   -0.23377
28200.0000   -0.22860
28240.0000   -0.04982
28280.0000   -0.26825
28320.0000   -0.11385
28360.0000    0.18306
28400.0000    0.07692
28440.0000    0.01370
28480.0000    0.08279
28520.0000   -0.24682
28560.0000   -0.26144
28600.0000   -0.13989
28640.0000   -0.08168
28680.0000   -0.47977
28720.0000   -0.36238
28760.0000   -0.21589
28800.0000   -0.54611
28840.0000    0.22292
28880.0000   -0.34152
28920.0000   -0.27408
28960.0000   -0.18569
29000.0000   -0.13809
29040.0000   -0.32787
29080.0000   -0.43746
29120.0000   -0.39986
29160.0000   -0.40027
29200.0000   -0.49651
29240.0000   -0.08605
29280.0000   -0.15903
29320.0000   -0.42123
29360.0000   -0.41136
29400.0000   -0.64057
29440.0000   -0.48852
29480.0000   -0.46171
29520.0000   -0.63719
29560.0000   -0.49969
29600.0000   -0.42904
29640.0000   -0.34823
29680.0000   -0.37342
29720.0000   -0.16505
29760.0000   -0.27542
29800.0000   -0.28698
29840.0000   -0.25563
29880.0000   -0.38087
29920.0000   -0.45747
29960.0000   -0.22744
30000.0000   -0.15866
30040.0000   -0.06739
30080.0000   -0.02093
30120.0000   -0.41203
30160.0000   -0.47812
30200.0000   -0.53002
30240.0000   -0.45532
30280.0000   -0.41448
30320.0000   -0.35998
30360.0000   -0.48064
30400.0000   -0.03815
30440.0000   -0.18915
30480.0000   -0.25967
30520.0000   -0.24938
30560.0000   -0.49560
30600.0000   -0.45411
30640.0000   -0.45554
30680.0000   -0.20507
30720.0000   -0.52407
30760.0000   -0.49363
30800.0000   -0.69060
30840.0000   -0.50554
30880.0000   -0.28323
30920.0000   -0.31790
30960.0000   -0.66663
31000.0000   -0.28435
31040.0000   -0.02833
31080.0000   -0.19488
31120.0000   -0.27609
31160.0000   -0.24149
31200.0000   -0.25971
31240.0000   -0.29464
31280.0000    0.02793
31320.0000   -0.41517
31360.0000   -0.19450
31400.0000   -0.17787
31440.0000   -0.02569
31480.0000   -0.15480
31520.0000   -0.18734
31560.0000   -0.12102
31600.0000   -0.30576
31640.0000   -0.36315
31680.0000   -0.15014
31720.0000   -0.28092
31760.0000   -0.19817
31800.0000   -0.41537
31840.0000   -0.42255
31880.0000   -0.16497
31920.0000   -0.31464
31960.0000   -0.11398
32000.0000   -0.20518
32040.0000   -0.24422
32080.0000   -0.31410
32120.0000   -0.21330
32160.0000   -0.20531
32200.0000   -0.16712
32240.0000   -0.22802
32280.0000   -0.32425
32320.0000   -0.12760
32360.0000   -0.39923
32400.0000   -0.66997
32440.0000   -0.46479
32480.0000   -0.14183
32520.0000   -0.30431
32560.0000   -0.42411
32600.0000   -0.43875
32640.0000   -0.21494
32680.0000   -0.12178
32720.0000   -0.57922
32760.0000   -0.43310
32800.0000   -0.48416
32840.0000   -0.39700
32880.0000   -0.45090
32920.0000   -0.55053
32960.0000   -0.66597
33000.0000   -0.20069
33040.0000   -0.32653
33080.0000    0.11074
33120.0000   -0.15069
33160.0000   -0.14905
33200.0000    0.04361
33240.0000   -0.18754
33280.0000   -0.25499
33320.0000   -0.14448
33360.0000   -0.32447
33400.0000   -0.27573
33440.0000   -0.13795
33480.0000   -0.08688
33520.0000   -0.23783
33560.0000   -0.20743
33600.0000   -0.32739
33640.0000   -0.18207
33680.0000   -0.42717
33720.0000   -0.15383
33760.0000   -0.36661
33800.0000   -0.25636
33840.0000   -0.34388
33880.0000   -0.07370
33920.0000   -0.19565
33960.0000   -0.13011
34000.0000   -0.45958
34040.0000   -0.24250
34080.0000   -0.18941
34120.0000   -0.27030
34160.0000   -0.18459
34200.0000   -0.18260
34240.0000   -0.16139
34280.0000   -0.11394
34320.0000   -0.12297
34360.0000   -0.18110
34400.0000   -0.23709
34440.0000   -0.15386
34480.0000   -0.13345
34520.0000   -0.02615
34560.0000    0.05167
34600.0000    0.13073
34640.0000    0.05894
34680.0000   -0.18663
34720.0000    0.15312
34760.0000   -0.15100
34800.0000    0.12437
34840.0000    0.02109
34880.0000   -0.11435
34920.0000    0.08549
34960.0000   -0.13142
35000.0000   -0.11761
35040.0000    0.10785
35080.0000   -0.06359
35120.0000   -0.37409
35160.0000   -0.13178
35200.0000   -0.07725
35240.0000   -0.17708
35280.0000   -0.33942
35320.0000   -0.15741
35360.0000   -0.21364
35400.0000   -0.32746
35440.0000   -0.42663
35480.0000   -0.36703
35520.0000   -0.25101
35560.0000   -0.50659
35600.0000   -0.28920
35640.0000   -0.33252
35680.0000   -0.29058
35720.0000   -0.37620
35760.0000   -0.53788
35800.0000   -0.65021
35840.0000   -0.21062
35880.0000   -0.52166
35920.0000   -0.43505
35960.0000   -0.40683
36000.0000   -0.54841
36040.0000   -0.17526
36080.0000   -0.59239
36120.0000   -0.59916
36160.0000   -0.42352
36200.0000   -0.70317
36240.0000   -0.44894
36280.0000   -0.39623
36320.0000   -0.21988
36360.0000   -0.14811
36400.0000   -0.11362
36440.0000   -0.42195
36480.0000   -0.34056
36520.0000   -0.48843
36560.0000   -0.39320
36600.0000   -0.76040
36640.0000   -0.55963
36680.0000   -0.50619
36720.0000   -0.72943
36760.0000   -0.46436
36800.0000   -0.68939
36840.0000   -0.31781
36880.0000   -0.43294
36920.0000   -0.43413
36960.0000   -0.34888
37000.0000   -0.46655
37040.0000   -0.41983
37080.0000   -0.13697
37120.0000   -0.40737
37160.0000   -0.44536
37200.0000   -0.39043
37240.0000   -0.58566
37280.0000   -0.34738
37320.0000   -0.35783
37360.0000   -0.12134
37400.0000   -0.27599
37440.0000   -0.26983
37480.0000   -0.05192
37520.0000   -0.26610
37560.0000   -0.20669
37600.0000   -0.15522
37640.0000   -0.28407
37680.0000   -0.15216
37720.0000    0.04342
37760.0000   -0.26828
37800.0000   -0.28289
37840.0000   -0.17528
37880.0000   -0.09716
37920.0000   -0.25776
37960.0000   -0.36061
38000.0000   -0.15778
38040.0000   -0.03112
38080.0000   -0.02851
38120.0000   -0.15470
38160.0000   -0.86247
38200.0000   -0.73997
38240.0000   -0.25142
38280.0000   -0.42956
38320.0000   -0.31260
38360.0000   -0.13133
38400.0000   -0.08303
38440.0000   -0.10654
38480.0000   -0.10292
38520.0000   -0.00387
38560.0000   -0.01261
38600.0000   -0.37731
38640.0000   -0.64856
38680.0000   -0.23645
38720.0000   -0.28070
38760.0000   -0.21022
38800.0000   -0.27379
38840.0000   -0.49079
38880.0000   -0.28369
38920.0000   -0.39606
38960.0000   -0.18014
39000.0000   -0.02570
39040.0000   -0.23383
39080.0000   -0.42547
39120.0000   -0.21330
39160.0000   -0.48982
39200.0000   -0.35641
39240.0000   -0.10368
39280.0000   -0.29635
39320.0000   -0.17085
39360.0000   -0.12033
39400.0000   -0.37919
39440.0000   -0.66257
39480.0000   -0.35016
39520.0000   -0.02894
39560.0000   -0.56879
39600.0000   -0.20554
39640.0000   -0.40255
39680.0000   -0.26447
39720.0000   -0.17760
39760.0000   -0.51070
39800.0000   -0.37446
39840.0000   -0.21669
39880.0000   -0.09441
39920.0000    0.33960
39960.0000    0.30767
40000.0000    0.42222
40040.0000    0.19053
40080.0000    0.14664
40120.0000   -0.32951
40160.0000    0.02483
40200.0000   -0.01436
40240.0000    0.03306
40280.0000   -0.13584
40320.0000    0.34952
40360.0000   -0.12002
40400.0000   -0.03708
40440.0000    0.02426
40480.0000    0.09697
40520.0000    0.14069
40560.0000    0.16652
40600.0000    0.08513
40640.0000    0.22767
40680.0000   -0.16155
40720.0000    0.11421
40760.0000    0.07218
40800.0000   -0.20340
40840.0000   -0.23602
40880.0000   -0.19100
40920.0000    0.05751
40960.0000    0.04303
41000.0000    0.08982
41040.0000    0.31223
41080.0000    0.24499
41120.0000    0.01883
41160.0000    0.23866
41200.0000    0.39425
41240.0000    0.34879
41280.0000    0.36435
41320.0000    0.58740
41360.0000    0.40915
41400.0000    0.39557
41440.0000    0.36873
41480.0000    0.44383
41520.0000    0.45294
41560.0000    0.19773
41600.0000    0.41326
41640.0000    0.30565
41680.0000    0.31590
41720.0000    0.06863
41760.0000    0.18891
41800.0000    0.10287
41840.0000    0.28045
41880.0000    0.41247
41920.0000    0.26018
41960.0000    0.22035
42000.0000    0.28581
42040.0000    0.49138
42080.0000   -0.02962
42120.0000    0.05265
42160.0000    0.42418
42200.0000    0.39098
42240.0000    0.27135
42280.0000    0.44851
42320.0000    0.45197
42360.0000    0.17723
42400.0000    0.27971
42440.0000    0.19186
42480.0000    0.32299
42520.0000    0.21410
42560.0000    0.23738
42600.0000    0.33341
42640.0000    0.24481
42680.0000    0.38781
42720.0000    0.12983
42760.0000    0.27418
42800.0000    0.51660
42840.0000    0.26424
42880.0000    0.27590
42920.0000    0.10843
42960.0000    0.56492
43000.0000    0.24758
43040.0000    0.45091
43080.0000    0.24212
43120.0000    0.43261
43160.0000    0.24302
43200.0000    0.32648
43240.0000    0.30951
43280.0000    0.56646
43320.0000    0.26663
43360.0000    0.42224
43400.0000    0.19397
43440.0000    0.20475
43480.0000    0.41013
43520.0000    0.17434
43560.0000    0.41028
43600.0000    0.13759
43640.0000    0.45480
43680.0000    0.33674
43720.0000    0.21547
43760.0000    0.44290
43800.0000    0.23871
43840.0000    0.49188
43880.0000    0.24302
43920.0000    0.33050
43960.0000    0.25293
44000.0000    0.27875
44040.0000    0.32239
44080.0000    0.38403
44120.0000    0.41107
44160.0000    0.47922
44200.0000    0.13538
44240.0000    0.39348
44280.0000    0.37379
44320.0000    0.37692
44360.0000    0.53873
44400.0000    0.68890
44440.0000    0.34700
44480.0000    0.51582
44520.0000    0.43844
44560.0000    0.35891
44600.0000    0.28840
44640.0000    0.26938
44680.0000    0.35356
44720.0000    0.55472
44760.0000    0.49875
44800.0000    0.23651
44840.0000    0.26678
44880.0000    0.47698
44920.0000    0.23619
44960.0000    0.39838
45000.0000    0.38988
45040.0000    0.42493
45080.0000    0.47940
45120.0000    0.40671
45160.0000    0.44589
45200.0000    0.47657
45240.0000    0.34475
45280.0000    0.36921
45320.0000    0.50102
45360.0000    0.35256
45400.0000    0.39065
45440.0000    0.36354
45480.0000    0.41585
45520.0000    0.52904
45560.0000    0.73385
45600.0000    0.54868
45640.0000    0.50998
45680.0000    0.32224
45720.0000    0.27459
45760.0000    0.47344
45800.0000    0.41168
45840.0000    0.58684
45880.0000    0.48465
45920.0000    0.40993
45960.0000    0.28767
46000.0000    0.27647
46040.0000    0.25003
46080.0000    0.28516
46120.0000    0.33411
46160.0000    0.45194
46200.0000    0.57108
46240.0000    0.38743
46280.0000    0.40832
46320.0000    0.36650
46360.0000    0.53056
46400.0000    0.49722
46440.0000    0.44121
46480.0000    0.30446
46520.0000    0.46575
46560.0000    0.42610
46600.0000    0.59913
46640.0000    0.65891
46680.0000    0.52694
46720.0000    0.31337
46760.0000    0.48837
46800.0000    0.44607
46840.0000    0.31572
46880.0000    0.34764
46920.0000    0.23940
46960.0000    0.45139
47000.0000    0.47747
47040.0000    0.22892
47080.0000    0.48561
47120.0000    0.35635
47160.0000    0.27265
47200.0000    0.42548
47240.0000    0.20623
47280.0000    0.07965
47320.0000    0.01909
47360.0000    0.23164
47400.0000    0.23741
47440.0000    0.23190
47480.0000    0.27560
47520.0000    0.46333
47560.0000    0.36981
47600.0000    0.32947
47640.0000    0.04076
47680.0000    0.34208
47720.0000    0.36900
47760.0000    0.15819
47800.0000    0.17126
47840.0000    0.09988
47880.0000    0.32199
47920.0000    0.17491
47960.0000    0.40892
48000.0000    0.27467
48040.0000    0.38248
48080.0000    0.37379
48120.0000    0.31627
48160.0000    0.31602
48200.0000    0.35299
48240.0000    0.43529
48280.0000    0.29538
48320.0000    0.20470
48360.0000    0.30094
48400.0000    0.26878
48440.0000    0.26409
48480.0000    0.38496
48520.0000    0.28560
48560.0000    0.53924
48600.0000    0.28770
48640.0000    0.20038
48680.0000    0.28974
48720.0000    0.25312
48760.0000    0.43093
48800.0000    0.43295
48840.0000    0.54227
48880.0000    0.43480
48920.0000    0.51187
48960.0000    0.30964
49000.0000    0.36938
49040.0000   -0.00423
49080.0000   -0.01319
49120.0000    0.23773
49160.0000    0.32666
49200.0000    0.14195
49240.0000    0.21131
49280.0000    0.28675
49320.0000    0.19599
49360.0000    0.27842
49400.0000    0.17199
49440.0000    0.26003
49480.0000    0.40672
49520.0000    0.46227
49560.0000    0.24038
49600.0000    0.26732
49640.0000    0.37172
49680.0000    0.21170
49720.0000    0.28369
49760.0000    0.30006
49800.0000    0.39117
49840.0000    0.29269
49880.0000    0.49966
49920.0000    0.51122
49960.0000    0.40896
50000.0000    0.62341
50040.0000    0.50607
50080.0000    0.66049
50120.0000    0.54364
50160.0000    0.24736
50200.0000    0.17884
50240.0000    0.23373
50280.0000    0.01039
50320.0000    0.10333
50360.0000    0.17658
50400.0000    0.27783
50440.0000    0.17135
50480.0000    0.25594
50520.0000    0.29245
50560.0000    0.23960
50600.0000    0.41905
50640.0000    0.29961
50680.0000    0.26080
50720.0000    0.30480
50760.0000    0.14313
50800.0000    0.15779
50840.0000    0.31989
50880.0000    0.22877
50920.0000    0.29717
50960.0000    0.27777
51000.0000    0.09222
51040.0000   -0.27062
51080.0000   -0.54301
51120.0000   -0.29556
51160.0000   -0.21711
51200.0000    0.11519
51240.0000   -0.13602
51280.0000   -0.29306
51320.0000    0.12247
51360.0000   -0.12652
51400.0000    0.01902
51440.0000   -0.12492
51480.0000    0.27867
51520.0000   -0.38518
51560.0000   -0.21028
51600.0000    0.35815
51640.0000   -0.04836
51680.0000   -0.00064
51720.0000    0.06430
51760.0000   -0.04130
51800.0000    0.04733
51840.0000   -0.19496
51880.0000   -0.01960
51920.0000    0.10291
51960.0000   -0.07215
52000.0000   -0.03906
52040.0000   -0.11317
52080.0000    0.05095
52120.0000   -0.01099
52160.0000   -0.05057
52200.0000    0.36778
52240.0000    0.18428
52280.0000    0.19674
52320.0000    0.42327
52360.0000    0.33600
52400.0000    0.25320
52440.0000    0.37914
52480.0000    0.25172
52520.0000    0.20658
52560.0000    0.24179
52600.0000    0.39168
52640.0000    0.27273
52680.0000    0.06078
52720.0000    0.16619
52760.0000    0.38003
52800.0000    0.46852
52840.0000    0.43015
52880.0000    0.36778
52920.0000    0.39266
52960.0000    0.32902
53000.0000    0.33211
53040.0000    0.60905
53080.0000    0.47062
53120.0000    0.35070
53160.0000    0.32251
53200.0000    0.44260
53240.0000    0.34807
53280.0000    0.28763
53320.0000    0.31988
53360.0000    0.19108
53400.0000    0.30779
53440.0000    0.25686
53480.0000    0.12446
53520.0000    0.28265
53560.0000    0.40463
53600.0000    0.24662
53640.0000    0.29807
53680.0000    0.45802
53720.0000    0.47923
53760.0000    0.44811
53800.0000    0.43272
53840.0000    0.47137
53880.0000    0.47929
53920.0000    0.35530
53960.0000    0.40122
54000.0000    0.31875
54040.0000    0.51121
54080.0000    0.23647
54120.0000    0.33533
54160.0000    0.44512
54200.0000    0.11711
54240.0000    0.16667
54280.0000    0.39006
54320.0000    0.44545
54360.0000    0.22253
54400.0000    0.22934
54440.0000    0.30595
54480.0000    0.22310
54520.0000    0.30754
54560.0000    0.26129
54600.0000    0.43008
54640.0000    0.38061
54680.0000    0.48060
54720.0000    0.32382
54760.0000    0.44000
54800.0000    0.53410
54840.0000    0.36353
54880.0000    0.46489
54920.0000    0.51118
54960.0000    0.53741
55000.0000    0.44413
55040.0000    0.42309
55080.0000    0.68228
55120.0000    0.56215
55160.0000    0.51364
55200.0000    0.38810
55240.0000    0.48614
55280.0000    0.29306
55320.0000    0.30213
55360.0000    0.38833
55400.0000    0.52156
55440.0000    0.43218
55480.0000    0.45359
55520.0000    0.35273
55560.0000    0.33497
55600.0000    0.57569
55640.0000    0.52803
55680.0000    0.73960
55720.0000    0.61267
55760.0000    0.38241
55800.0000    0.43450
55840.0000    0.42989
55880.0000    0.34917
55920.0000    0.46927
55960.0000    0.49107
56000.0000    0.41730
56040.0000    0.36823
56080.0000    0.27706
56120.0000    0.28214
56160.0000    0.58015
56200.0000    0.57203
56240.0000    0.66354
56280.0000    0.59556
56320.0000    0.39475
56360.0000    0.56411
56400.0000    0.58474
56440.0000    0.46302
56480.0000    0.61650
56520.0000    0.56092
56560.0000    0.51674
56600.0000    0.37768
56640.0000    0.54313
56680.0000    0.48130
56720.0000    0.57881
56760.0000    0.55390
56800.0000    0.65852
56840.0000    0.38805
56880.0000    0.54911
56920.0000    0.76059
56960.0000    0.19730
57000.0000    0.34463
57040.0000    0.19374
57080.0000    0.32583
57120.0000    0.25651
57160.0000    0.38669
57200.0000    0.49965
57240.0000    0.43255
57280.0000    0.21515
57320.0000    0.20645
57360.0000    0.32743
57400.0000    0.35680
57440.0000    0.37312
57480.0000    0.26671
57520.0000    0.22586
57560.0000    0.39526
57600.0000    0.35088
57640.0000    0.32239
57680.0000    0.39494
57720.0000    0.35300
57760.0000    0.50855
57800.0000    0.24380
57840.0000    0.38006
57880.0000    0.35895
57920.0000    0.23616
57960.0000    0.16995
58000.0000    0.67829
58040.0000    0.60929
58080.0000    0.48366
58120.0000    0.43070
58160.0000    0.21593
58200.0000    0.25484
58240.0000    0.43706
58280.0000    0.55546
58320.0000    0.53336
58360.0000    0.53810
58400.0000    0.40458
58440.0000    0.15128
58480.0000   -0.01469
58520.0000    0.42724
58560.0000    0.38603
58600.0000    0.34560
58640.0000   -0.04188
58680.0000    0.40163
58720.0000    0.34154
58760.0000    0.18859
58800.0000    0.32133
58840.0000    0.16991
58880.0000    0.26797
58920.0000    0.13549
58960.0000   -0.00182
59000.0000    0.12523
59040.0000    0.05309
59080.0000    0.08927
59120.0000    0.05931
59160.0000    0.06908
59200.0000    0.25550
59240.0000    0.17538
59280.0000    0.39003
59320.0000    0.31825
59360.0000    0.46214
59400.0000    0.17904
59440.0000    0.07143
59480.0000    0.30184
59520.0000    0.26431
59560.0000    0.26323
59600.0000    0.47573
59640.0000   -0.30274
59680.0000    0.18623
59720.0000    0.20320
59760.0000    0.35791
59800.0000    0.22039
59840.0000    0.13457
59880.0000    0.38554
59920.0000    0.11230
59960.0000    0.20197
60000.0000    0.27773
60040.0000    0.38177
60080.0000    0.10467
60120.0000    0.23183
60160.0000    0.28589
60200.0000    0.43406
60240.0000    0.17617
60280.0000    0.17316
60320.0000    0.37503
60360.0000    0.25905
60400.0000    0.23900
60440.0000    0.24484
60480.0000    0.32618
60520.0000    0.18473
60560.0000    0.32072
60600.0000    0.11969
60640.0000    0.13964
60680.0000    0.20115
60720.0000    0.15253
60760.0000    0.08081
60800.0000    0.11394
60840.0000    0.46997
60880.0000    0.07601
60920.0000    0.31907
60960.0000    0.49549
61000.0000    0.45786
61040.0000    0.27797
61080.0000    0.20176
61120.0000    0.25045
61160.0000    0.05015
61200.0000    0.06758
61240.0000    0.26901
61280.0000    0.38773
61320.0000    0.26869
61360.0000    0.25965
61400.0000    0.25052
61440.0000    0.35526
61480.0000    0.45787
61520.0000    0.30670
61560.0000    0.16955
61600.0000    0.41442
61640.0000    0.22504
61680.0000    0.08027
61720.0000    0.14757
61760.0000    0.20551
61800.0000    0.14936
61840.0000    0.11426
61880.0000    0.36985
61920.0000    0.15283
61960.0000    0.24576
62000.0000    0.19335
62040.0000    0.16649
62080.0000    0.29801
62120.0000    0.13809
62160.0000    0.38037
62200.0000    0.38319
62240.0000    0.42247
62280.0000    0.35476
62320.0000    0.21320
62360.0000    0.06880
62400.0000    0.18149
62440.0000    0.15838
62480.0000   -0.09390
62520.0000    0.49745
62560.0000    0.41485
62600.0000    0.27902
62640.0000    0.12236
62680.0000    0.28361
62720.0000    0.15523
62760.0000    0.45372
62800.0000    0.30313
62840.0000    0.34491
62880.0000    0.15084
62920.0000    0.42957
62960.0000    0.24332
63000.0000    0.12486
63040.0000    0.25164
63080.0000    0.17866
63120.0000    0.46708
63160.0000    0.37945
63200.0000    0.16660
63240.0000    0.46245
63280.0000    0.29999
63320.0000    0.18620
63360.0000    0.47389
63400.0000    0.29322
63440.0000    0.30413
63480.0000    0.28685
63520.0000    0.37167
63560.0000   -0.01325
63600.0000    0.17036
63640.0000    0.22924
63680.0000    0.15056
63720.0000    0.05584
63760.0000    0.15593
63800.0000    0.15239
63840.0000    0.35970
63880.0000    0.34562
63920.0000    0.43110
63960.0000    0.17854
64000.0000    0.29705
64040.0000    0.58610
64080.0000    0.53408
64120.0000    0.45716
64160.0000    0.24660
64200.0000    0.37071
64240.0000    0.31838
64280.0000    0.20779
64320.0000    0.29660
64360.0000    0.20410
64400.0000    0.31051
64440.0000    0.33779
64480.0000    0.22095
64520.0000    0.22004
64560.0000    0.19557
64600.0000    0.11394
64640.0000    0.46475
64680.0000    0.38394
64720.0000    0.19246
64760.0000    0.38413
64800.0000    0.39874
64840.0000    0.24461
64880.0000    0.32498
64920.0000    0.00128
64960.0000    0.50831
65000.0000    0.44544
65040.0000    0.25020
65080.0000    0.32441
65120.0000    0.30097
65160.0000    0.21089
65200.0000    0.29797
65240.0000    0.33120
65280.0000    0.36004
65320.0000    0.19490
65360.0000    0.33328
65400.0000    0.17066
65440.0000    0.10406
65480.0000    0.11594
65520.0000    0.19732
65560.0000    0.22022
65600.0000    0.13451
65640.0000    0.03505
65680.0000    0.07730
65720.0000   -0.02658
65760.0000    0.11611
65800.0000    0.05800
65840.0000    0.14413
65880.0000    0.00161
65920.0000   -0.14751
65960.0000   -0.47181
66000.0000    0.05974
66040.0000    0.27143
66080.0000    0.20297
66120.0000    0.30468
66160.0000    0.28878
66200.0000    0.44387
66240.0000    0.57846
66280.0000    0.39936
66320.0000    0.65535
66360.0000    0.46396
66400.0000    0.33430
66440.0000    0.62698
66480.0000    0.65723
66520.0000    0.42596
66560.0000    0.22721
66600.0000    0.49171
66640.0000    0.43326
66680.0000    0.27970
66720.0000    0.57880
66760.0000    0.45003
66800.0000    0.59341
66840.0000    0.22760
66880.0000    0.68135
66920.0000    0.44879
66960.0000    0.38404
67000.0000    0.43842
67040.0000    0.60018
67080.0000    0.57120
67120.0000    0.55890
67160.0000    0.38882
67200.0000    0.36949
67240.0000    0.51838
67280.0000    0.69048
67320.0000    0.54400
67360.0000    0.40420
67400.0000    0.39524
67440.0000    0.39147
67480.0000    0.45664
67520.0000    0.39861
67560.0000    0.62526
67600.0000    0.45995
67640.0000    0.42664
67680.0000    0.48388
67720.0000    0.55142
67760.0000    0.66704
67800.0000    0.44922
67840.0000    0.64923
67880.0000    0.29594
67920.0000    0.32055
67960.0000    0.20357
68000.0000    0.18588
68040.0000    0.34290
68080.0000    0.46962
68120.0000    0.20778
68160.0000   -0.20737
68200.0000   -0.14695
68240.0000    0.07900
68280.0000   -0.20085
68320.0000   -0.63808
68360.0000   -0.11619
68400.0000   -0.22688
68440.0000   -0.21353
68480.0000   -0.36286
68520.0000   -0.30900
68560.0000   -0.13907
68600.0000   -0.35771
68640.0000   -0.52326
68680.0000   -0.58744
68720.0000   -0.31366
68760.0000   -0.48289
68800.0000   -0.42302
68840.0000   -0.38363
68880.0000   -0.23556
68920.0000   -0.33231
68960.0000   -0.28543
69000.0000   -0.51849
69040.0000   -0.27687
69080.0000   -0.52903
69120.0000   -0.53734
69160.0000   -0.32846
69200.0000   -0.36087
69240.0000   -0.23498
69280.0000   -0.30999
69320.0000   -0.67367
69360.0000   -0.57970
69400.0000   -0.46738
69440.0000   -0.44834
69480.0000   -0.28485
69520.0000   -0.42767
69560.0000   -0.18575
69600.0000   -0.35316
69640.0000   -0.25760
69680.0000   -0.20228
69720.0000   -0.05901
69760.0000    0.03871
69800.0000    0.07498
69840.0000   -0.60326
69880.0000   -0.54824
69920.0000   -0.21553
69960.0000   -0.23921
70000.0000   -0.35386
70040.0000   -0.31847
70080.0000   -0.29113
70120.0000   -0.32874
70160.0000   -0.38519
70200.0000   -0.33189
70240.0000   -0.28221
70280.0000   -0.32931
70320.0000   -0.27433
70360.0000   -0.30736
70400.0000   -0.32588
70440.0000   -0.33539
70480.0000   -0.72468
70520.0000   -0.50292
70560.0000   -0.28737
70600.0000   -0.24009
70640.0000   -0.21732
70680.0000   -0.31775
70720.0000   -0.34520
70760.0000   -0.21574
70800.0000   -0.20778
70840.0000   -0.13525
70880.0000   -0.24900
70920.0000   -0.27925
70960.0000   -0.21604
71000.0000    0.11159
71040.0000   -0.12489
71080.0000   -0.38979
71120.0000   -0.28936
71160.0000   -0.15383
71200.0000   -0.26020
71240.0000   -0.24991
71280.0000    0.13206
71320.0000    0.00271
71360.0000    0.20253
71400.0000    0.23230
71440.0000    0.02025
71480.0000    0.11372
71520.0000    0.31091
71560.0000    0.33666
71600.0000    0.42205
71640.0000    0.41991
71680.0000    0.49170
71720.0000    0.21910
71760.0000    0.44284
71800.0000    0.23926
71840.0000    0.05505
71880.0000    0.10787
71920.0000    0.26266
71960.0000    0.21489
72000.0000    0.49964
72040.0000    0.11638
72080.0000    0.32513
72120.0000    0.20505
72160.0000   -0.14432
72200.0000    0.40821
72240.0000    0.40001
72280.0000    0.39804
72320.0000    0.29535
72360.0000    0.31484
72400.0000    0.34885
72440.0000    0.28803
72480.0000    0.37888
72520.0000    0.39723
72560.0000    0.39973
72600.0000    0.34685
72640.0000    0.39879
72680.0000    0.29250
72720.0000    0.40174
72760.0000    0.39380
72800.0000    0.21122
72840.0000    0.13842
72880.0000    0.21387
72920.0000    0.36157
72960.0000    0.58596
73000.0000    0.61480
73040.0000    0.59698
73080.0000    0.47627
73120.0000    0.36926
73160.0000    0.25897
73200.0000    0.34900
73240.0000    0.38374
73280.0000    0.27828
73320.0000    0.30290
73360.0000    0.25232
73400.0000    0.24327
73440.0000    0.36549
73480.0000    0.23706
73520.0000    0.42933
73560.0000    0.37108
73600.0000    0.47241
73640.0000    0.24813
73680.0000    0.34355
73720.0000    0.31187
73760.0000    0.40124
73800.0000    0.02865
73840.0000    0.31477
73880.0000    0.51510
73920.0000    0.28514
73960.0000    0.34307
74000.0000    0.31642
74040.0000    0.26100
74080.0000    0.56753
74120.0000    0.25565
74160.0000    0.32429
74200.0000    0.25324
74240.0000    0.33712
74280.0000    0.28002
74320.0000    0.22058
74360.0000    0.44785
74400.0000    0.34880
74440.0000    0.41112
74480.0000    0.22704
74520.0000    0.33499
74560.0000    0.24235
74600.0000    0.33433
74640.0000    0.43927
74680.0000    0.39435
74720.0000    0.29436
74760.0000    0.04564
74800.0000    0.44376
74840.0000    0.43005
74880.0000    0.19820
74920.0000    0.40566
74960.0000    0.32542
75000.0000    0.32935
75040.0000    0.28859
75080.0000    0.46555
75120.0000    0.34966
75160.0000    0.19220
75200.0000    0.27639
75240.0000    0.32459
75280.0000    0.30612
75320.0000    0.35930
75360.0000    0.16680
75400.0000    0.45720
75440.0000    0.37563
75480.0000    0.35963
75520.0000    0.29990
75560.0000    0.43713
75600.0000    0.36657
75640.0000    0.37362
75680.0000    0.52029
75720.0000    0.27441
75760.0000    0.24319
75800.0000    0.27169
75840.0000    0.18129
75880.0000    0.25912
75920.0000    0.26936
75960.0000    0.31602
76000.0000    0.38389
76040.0000    0.40663
76080.0000    0.30075
76120.0000    0.26314
76160.0000    0.19622
76200.0000    0.23907
76240.0000    0.29054
76280.0000    0.48650
76320.0000   -0.13417
76360.0000   -0.54703
76400.0000   -0.60586
76440.0000   -0.47526
76480.0000   -0.52647
76520.0000   -0.11041
76560.0000   -0.01124
76600.0000   -0.38564
76640.0000   -0.15042
76680.0000   -0.25232
76720.0000    0.04150
76760.0000    0.25350
76800.0000    0.13865
76840.0000    0.24095
76880.0000    0.29350
76920.0000    0.24518
76960.0000    0.20401
77000.0000    0.38798
77040.0000    0.38507
77080.0000    0.14125
77120.0000    0.35620
77160.0000    0.08305
77200.0000    0.29312
77240.0000    0.43290
77280.0000    0.31718
77320.0000    0.38318
77360.0000    0.26801
77400.0000    0.13520
77440.0000    0.31656
77480.0000    0.37566
77520.0000    0.25058
77560.0000    0.32052
77600.0000    0.23373
77640.0000    0.32009
77680.0000    0.20053
77720.0000    0.01414
77760.0000    0.06727
77800.0000    0.30318
77840.0000    0.26846
77880.0000    0.31541
77920.0000    0.39182
77960.0000    0.42006
78000.0000    0.35491
78040.0000    0.22415
78080.0000    0.13667
78120.0000    0.37425
78160.0000    0.23863
78200.0000    0.28488
78240.0000    0.45585
78280.0000    0.27677
78320.0000    0.38514
78360.0000    0.36081
78400.0000    0.28792
78440.0000    0.26749
78480.0000    0.25676
78520.0000    0.25479
78560.0000    0.38931
78600.0000    0.21101
78640.0000    0.23541
78680.0000    0.33834
78720.0000    0.33447
78760.0000    0.38550
78800.0000    0.45137
78840.0000    0.17347
78880.0000    0.41791
78920.0000    0.40957
78960.0000    0.39276
79000.0000    0.18711
79040.0000    0.43543
79080.0000    0.20015
79120.0000    0.47186
79160.0000    0.22507
79200.0000    0.00818
79240.0000    0.40232
79280.0000    0.24829
79320.0000    0.48311
79360.0000    0.26929
79400.0000    0.47589
79440.0000    0.34965
79480.0000    0.58614
79520.0000    0.36974
79560.0000    0.42426
79600.0000    0.33793
79640.0000    0.38882
79680.0000    0.22915
79720.0000    0.70772
79760.0000    0.41920
79800.0000    0.19503
79840.0000    0.48874
79880.0000    0.33517
79920.0000    0.40748
79960.0000    0.19966
80000.0000   -0.16606
80040.0000   -0.06516
80080.0000   -0.17395
80120.0000    0.00832
80160.0000   -0.06700
80200.0000    0.00330
80240.0000   -0.00485
80280.0000    0.24360
80320.0000   -0.01627
80360.0000    0.11089
80400.0000    0.19167
80440.0000   -0.05502
80480.0000    0.02579
80520.0000    0.14122
80560.0000   -0.02097
80600.0000    0.06494
80640.0000    0.10222
80680.0000    0.00636
80720.0000    0.27408
80760.0000   -0.15921
80800.0000    0.12838
80840.0000    0.18228
80880.0000    0.13714
80920.0000    0.29213
80960.0000    0.03002
81000.0000   -0.29191
81040.0000   -0.08254
81080.0000   -0.09449
81120.0000   -0.51144
81160.0000   -0.67849
81200.0000   -0.51146
81240.0000   -0.20642
81280.0000   -0.18339
81320.0000   -0.69410
81360.0000   -0.21936
81400.0000   -0.07202
81440.0000   -0.14624
81480.0000   -0.01963
81520.0000    0.07965
81560.0000   -0.15375
81600.0000   -0.25594
81640.0000   -0.15659
81680.0000    0.09828
81720.0000    0.06383
81760.0000   -0.01233
81800.0000   -0.05075
81840.0000   -0.09070
81880.0000   -0.02460
81920.0000    0.07019
81960.0000   -0.03678
82000.0000   -0.35683
82040.0000   -0.17267
82080.0000    0.14024
82120.0000   -0.16078
82160.0000   -0.16256
82200.0000   -0.02832
82240.0000   -0.18851
82280.0000   -0.18936
82320.0000   -0.23642
82360.0000   -0.10412
82400.0000   -0.49871
82440.0000   -0.21062
82480.0000   -0.42376
82520.0000   -0.01058
82560.0000   -0.03950
82600.0000    0.16698
82640.0000   -0.31912
82680.0000   -0.24897
82720.0000   -0.10183
82760.0000   -0.32053
82800.0000    0.07565
82840.0000   -0.19026
82880.0000    0.14325
82920.0000   -0.04113
82960.0000   -0.00810
83000.0000   -0.00170
83040.0000   -0.16067
83080.0000   -0.12584
83120.0000   -0.12793
83160.0000   -0.00808
83200.0000   -0.02660
83240.0000    0.09926
83280.0000   -0.21789
83320.0000   -0.27148
83360.0000   -0.49192
83400.0000   -0.11739
83440.0000   -0.40011
83480.0000   -0.30657
83520.0000   -0.23576
83560.0000   -0.07494
83600.0000   -0.25172
83640.0000   -0.20213
83680.0000   -0.03599
83720.0000   -0.07720
83760.0000   -0.02379
83800.0000   -0.31590
83840.0000   -0.64803
83880.0000   -0.22777
83920.0000   -0.38035
83960.0000   -0.37431
84000.0000   -0.47995
84040.0000   -0.52908
84080.0000   -0.29518
84120.0000   -0.26055
84160.0000   -0.14501
84200.0000   -0.16627
84240.0000   -0.22486
84280.0000   -0.17259
84320.0000   -0.03166
84360.0000    0.09332
84400.0000    0.54120
84440.0000    0.28965
84480.0000    0.21275
84520.0000    0.00460
84560.0000   -0.23200
84600.0000   -0.25649
84640.0000    0.10467
84680.0000    0.00690
84720.0000   -0.14295
84760.0000   -0.12276
84800.0000   -0.36235
84840.0000   -0.22494
84880.0000   -0.55486
84920.0000    0.31649
84960.0000    0.02792
85000.0000   -0.10796
85040.0000   -0.28384
85080.0000   -0.10710
85120.0000   -0.15603
85160.0000   -0.27257
85200.0000   -0.26982
85240.0000   -0.35613
85280.0000   -0.27260
85320.0000   -0.52075
85360.0000   -0.19844
85400.0000   -0.53365
85440.0000   -0.34246
85480.0000   -0.32623
85520.0000   -0.33467
85560.0000   -0.06048
85600.0000   -0.10970
85640.0000   -0.17670
85680.0000   -0.34310
85720.0000   -0.10477
85760.0000   -0.16576
85800.0000   -0.26348
85840.0000    0.05300
85880.0000   -0.25097
85920.0000    0.08239
85960.0000    0.00696
86000.0000    0.34109
86040.0000    0.23077
86080.0000    0.29042
86120.0000    0.16811
86160.0000   -0.14857
86200.0000   -0.07911
86240.0000   -0.02968
86280.0000    0.37172
86320.0000    0.26578
86360.0000    0.21117
86400.0000    0.34687
86440.0000    0.50616
86480.0000    0.29543
86520.0000    0.59674
86560.0000    0.45559
86600.0000    0.47203
86640.0000    0.49220
86680.0000    0.53920
86720.0000    0.40405
86760.0000    0.61509
86800.0000    0.35097
86840.0000    0.47769
86880.0000    0.44281
86920.0000    0.37239
86960.0000    0.59016
87000.0000    0.31076
87040.0000    0.22236
87080.0000    0.22780
87120.0000    0.31785
87160.0000    0.51135
87200.0000    0.42386
87240.0000    0.26798
87280.0000    0.20798
87320.0000    0.46102
87360.0000    0.38973
87400.0000    0.57209
87440.0000    0.28689
87480.0000    0.42032
87520.0000    0.37352
87560.0000    0.34905
87600.0000    0.22013
87640.0000    0.29316
87680.0000    0.21671
87720.0000    0.30934
87760.0000    0.25583
87800.0000    0.54804
87840.0000    0.55335
87880.0000    0.45967
87920.0000    0.48251
87960.0000    0.36299
88000.0000    0.49817
88040.0000    0.35675
88080.0000    0.43138
88120.0000    0.17629
88160.0000    0.16330
88200.0000    0.36645
88240.0000    0.28489
88280.0000    0.24998
88320.0000    0.32945
88360.0000    0.45612
88400.0000    0.35718
88440.0000    0.40234
88480.0000    0.52721
88520.0000    0.39629
88560.0000    0.30818
88600.0000    0.35485
88640.0000    0.32583
88680.0000    0.35086
88720.0000    0.19566
88760.0000    0.37545
88800.0000    0.32389
88840.0000    0.44365
88880.0000    0.17161
88920.0000    0.27715
88960.0000    0.11070
89000.0000    0.40810
89040.0000    0.41503
89080.0000    0.33222
89120.0000    0.27534
89160.0000    0.51388
89200.0000    0.32643
89240.0000    0.33306
89280.0000    0.43872
89320.0000    0.42134
89360.0000    0.44486
89400.0000    0.31412
89440.0000    0.28912
89480.0000    0.14520
89520.0000    0.28798
89560.0000    0.27966
89600.0000    0.41187
89640.0000    0.06476
89680.0000    0.25444
89720.0000    0.35851
89760.0000    0.25115
89800.0000    0.25526
89840.0000    0.30005
89880.0000    0.44522
89920.0000    0.39622
89960.0000    0.28119
90000.0000    0.35646
90040.0000    0.43181
90080.0000    0.39612
90120.0000    0.23723
90160.0000    0.44136
90200.0000    0.38162
90240.0000    0.37391
90280.0000    0.16291
90320.0000   -0.05305
90360.0000    0.41193
90400.0000    0.33331
90440.0000    0.39824
90480.0000    0.26767
90520.0000    0.04404
90560.0000    0.07438
90600.0000    0.39994
90640.0000    0.18436
90680.0000    0.34046
90720.0000    0.35168
90760.0000    0.55632
90800.0000    0.23355
90840.0000    0.29679
90880.0000    0.37705
90920.0000    0.44669
90960.0000    0.59273
91000.0000    0.33784
91040.0000    0.45701
91080.0000    0.41068
91120.0000    0.52192
91160.0000    0.37151
91200.0000    0.14529
91240.0000    0.39347
91280.0000    0.23720
91320.0000    0.42748
91360.0000    0.13863
91400.0000    0.14289
91440.0000    0.22893
91480.0000    0.28656
91520.0000    0.31173
91560.0000    0.31138
91600.0000    0.45145
91640.0000    0.42663
91680.0000    0.49926
91720.0000    0.15346
91760.0000    0.18223
91800.0000    0.30756
91840.0000    0.41742
91880.0000    0.43574
91920.0000    0.25201
91960.0000    0.28940
92000.0000    0.32413
92040.0000    0.30266
92080.0000    0.24029
92120.0000    0.21395
92160.0000    0.22988
92200.0000    0.23695
92240.0000    0.45590
92280.0000    0.31850
92320.0000    0.40290
92360.0000    0.19580
92400.0000    0.34021
92440.0000    0.23040
92480.0000    0.01659
92520.0000    0.32666
92560.0000    0.06612
92600.0000    0.22064
92640.0000    0.13001
92680.0000    0.33744
92720.0000    0.25899
92760.0000    0.38377
92800.0000    0.02591
92840.0000    0.44753
92880.0000    0.47312
92920.0000    0.19461
92960.0000    0.34326
93000.0000    0.32684
93040.0000    0.17547
93080.0000    0.27433
93120.0000    0.23866
93160.0000    0.43174
93200.0000    0.04914
93240.0000    0.32003
93280.0000    0.18604
93320.0000    0.58174
93360.0000    0.41577
93400.0000    0.31955
93440.0000    0.04865
93480.0000    0.31306
93520.0000    0.44060
93560.0000    0.58202
93600.0000    0.52212
93640.0000    0.58192
93680.0000    0.43929
93720.0000    0.40527
93760.0000    0.44436
93800.0000    0.17379
93840.0000    0.46510
93880.0000    0.41179
93920.0000    0.46339
93960.0000    0.41905
94000.0000    0.43335
94040.0000    0.14164
94080.0000    0.25421
94120.0000    0.24774
94160.0000    0.29443
94200.0000    0.31531
94240.0000    0.56804
94280.0000   -0.07052
94320.0000    0.35853
94360.0000    0.17558
94400.0000    0.30988
94440.0000    0.27514
94480.0000    0.34030
94520.0000    0.44287
94560.0000    0.38247
94600.0000   -0.02636
94640.0000   -0.01585
94680.0000   -0.12752
94720.0000    0.20469
94760.0000    0.22085
94800.0000    0.18055
94840.0000    0.09041
94880.0000    0.10020
94920.0000    0.11358
94960.0000    0.50472
95000.0000    0.62287
95040.0000    0.52181
95080.0000    0.54581
95120.0000    0.38747
95160.0000    0.29132
95200.0000    0.18848
95240.0000    0.31110
95280.0000    0.10270
95320.0000   -0.02770
95360.0000    0.09753
95400.0000    0.18321
95440.0000    0.30008
95480.0000    0.02160
95520.0000    0.38099
95560.0000    0.23615
95600.0000    0.30965
95640.0000    0.35421
95680.0000    0.31550
95720.0000    0.47044
95760.0000    0.40081
95800.0000    0.29339
95840.0000    0.42371
95880.0000    0.02667
95920.0000    0.55682
95960.0000    0.44387
96000.0000    0.43679
96040.0000    0.68594
96080.0000    0.43746
96120.0000    0.38622
96160.0000    0.36122
96200.0000    0.31607
96240.0000    0.49781
96280.0000    0.39499
96320.0000    0.52419
96360.0000    0.36578
96400.0000    0.55568
96440.0000    0.50146
96480.0000    0.51572
96520.0000    0.36096
96560.0000    0.47227
96600.0000    0.27472
96640.0000    0.08721
96680.0000    0.21674
96720.0000    0.36934
96760.0000    0.31905
96800.0000    0.28081
96840.0000    0.38038
96880.0000    0.53172
96920.0000    0.31647
96960.0000    0.24989
97000.0000    0.29915
97040.0000    0.18913
97080.0000    0.37046
97120.0000    0.23737
97160.0000    0.19787
97200.0000    0.12535
97240.0000    0.06086
97280.0000    0.27094
97320.0000    0.38215
97360.0000    0.32266
97400.0000    0.47108
97440.0000    0.36361
97480.0000    0.37370
97520.0000    0.33340
97560.0000    0.24022
97600.0000    0.39745
97640.0000    0.41885
97680.0000    0.19647
97720.0000    0.12859
97760.0000   -0.04376
97800.0000   -0.36969
97840.0000   -0.44450
97880.0000    0.04223
97920.0000    0.12055
97960.0000    0.09670
98000.0000    0.31091
98040.0000    0.28243
98080.0000    0.23212
98120.0000    0.18780
98160.0000    0.41473
98200.0000    0.43764
98240.0000    0.18441
98280.0000    0.38563
98320.0000    0.17376
98360.0000    0.28594
98400.0000    0.39248
98440.0000    0.24337
98480.0000    0.14159
98520.0000   -0.07761
98560.0000   -0.21848
98600.0000    0.08767
98640.0000    0.15067
98680.0000    0.24851
98720.0000    0.20481
98760.0000    0.31627
98800.0000    0.17123
98840.0000    0.49515
98880.0000    0.33903
98920.0000    0.36235
98960.0000    0.27040
99000.0000    0.20655
99040.0000    0.28700
99080.0000    0.44789
99120.0000    0.29688
99160.0000    0.37377
99200.0000    0.56712
99240.0000    0.36175
99280.0000    0.36173
99320.0000    0.33833
99360.0000    0.33268
99400.0000    0.33896
99440.0000    0.21897
99480.0000    0.34172
99520.0000    0.05694
99560.0000    0.36383
99600.0000    0.25143
99640.0000    0.43674
99680.0000    0.10103
99720.0000    0.35076
99760.0000   -0.05715
99800.0000    0.11680
99840.0000    0.14698
99880.0000    0.16859
99920.0000    0.32838
99960.0000    0.33049
100000.0000    0.24574
100040.0000    0.36413
100080.0000    0.45564
100120.0000    0.41770
100160.0000    0.21828
100200.0000    0.37186
100240.0000    0.02800
100280.0000    0.13660
100320.0000    0.25674
100360.0000    0.22042
100400.0000    0.17737
100440.0000    0.19356
100480.0000    0.42402
100520.0000    0.30150
100560.0000    0.03469
100600.0000    0.31854
100640.0000    0.35130
100680.0000    0.42483
100720.0000    0.34688
100760.0000    0.14656
100800.0000    0.36658
100840.0000    0.32584
100880.0000    0.19588
100920.0000    0.31522
100960.0000    0.23283
101000.0000    0.28091
101040.0000    0.32463
101080.0000    0.20245
101120.0000    0.24189
101160.0000    0.26558
101200.0000    0.17681
101240.0000    0.22898
101280.0000    0.45098
101320.0000    0.18587
101360.0000    0.40784
101400.0000    0.21377
101440.0000    0.27449
101480.0000    0.24246
101520.0000    0.21067
101560.0000    0.17870
101600.0000    0.19978
101640.0000    0.23220
101680.0000    0.26724
101720.0000    0.03926
101760.0000    0.23956
101800.0000    0.03663
101840.0000   -0.00631
101880.0000    0.11871
101920.0000    0.45745
101960.0000    0.40696
102000.0000    0.69100
102040.0000    0.50200
102080.0000    0.35054
102120.0000    0.28388
102160.0000    0.30178
102200.0000    0.27966
102240.0000    0.24244
102280.0000    0.26281
102320.0000    0.18642
102360.0000    0.29961
102400.0000    0.20682
102440.0000    0.25846
102480.0000    0.28401
102520.0000    0.17465
102560.0000    0.26905
102600.0000   -0.16439
102640.0000    0.40177
102680.0000    0.24388
102720.0000    0.13157
102760.0000    0.13974
102800.0000    0.17170
102840.0000    0.36432
102880.0000    0.27284
102920.0000    0.18415
102960.0000    0.36504
103000.0000    0.33247
103040.0000    0.36192
103080.0000    0.36429
103120.0000    0.13278
103160.0000    0.21011
103200.0000    0.38678
103240.0000    0.43706
103280.0000    0.25467
103320.0000    0.30097
103360.0000    0.38934
103400.0000    0.15375
103440.0000    0.34729
103480.0000    0.07428
103520.0000   -0.28534
103560.0000   -0.03818
103600.0000    0.11274
103640.0000    0.38851
103680.0000    0.22370
103720.0000    0.01482
103760.0000    0.01503
103800.0000    0.28575
103840.0000    0.40272
103880.0000    0.26321
103920.0000    0.25180
103960.0000    0.29384
104000.0000    0.19421
104040.0000    0.10560
104080.0000    0.27361
104120.0000    0.23110
104160.0000    0.22820
104200.0000    0.45582
104240.0000    0.17470
104280.0000    0.28301
104320.0000    0.00400
104360.0000   -0.00352
104400.0000    0.08662
104440.0000    0.19758
104480.0000    0.03522
104520.0000    0.10995
104560.0000    0.23598
104600.0000    0.09191
104640.0000    0.28909
104680.0000    0.10643
104720.0000    0.23329
104760.0000   -0.02815
104800.0000   -0.04172
104840.0000    0.05944
104880.0000   -0.02062
104920.0000   -0.01949
104960.0000    0.04265
105000.0000    0.11942
105040.0000    0.11927
105080.0000   -0.47737
105120.0000   -0.18093
105160.0000    0.00861
105200.0000   -0.49925
105240.0000   -0.41089
105280.0000   -0.34861
105320.0000   -0.41637
105360.0000   -0.44911
105400.0000   -0.08075
105440.0000   -0.29084
105480.0000    0.26868
105520.0000    0.33095
105560.0000    0.35332
105600.0000    0.11936
105640.0000    0.11936
105680.0000    0.22024
105720.0000    0.28706
105760.0000    0.25562
105800.0000    0.28444
105840.0000    0.25077
105880.0000    0.26442
105920.0000    0.37687
105960.0000    0.22778
106000.0000    0.22147
106040.0000    0.12673
106080.0000    0.27372
106120.0000    0.13025
106160.0000    0.05686
106200.0000    0.18437
106240.0000    0.21089
106280.0000    0.27620
106320.0000    0.13048
106360.0000    0.19175
106400.0000   -0.14224
106440.0000   -0.16200
106480.0000    0.07170
106520.0000   -0.03129
106560.0000    0.38088
106600.0000    0.11648
106640.0000    0.15019
106680.0000    0.50661
106720.0000    0.05512
106760.0000   -0.25001
106800.0000   -0.27673
106840.0000   -0.30511
106880.0000   -0.17891
106920.0000    0.53542
106960.0000    0.14951
107000.0000    0.13737
107040.0000    0.05590
107080.0000    0.58488
107120.0000    0.12747
107160.0000    0.25076
107200.0000    0.13339
107240.0000    0.22494
107280.0000    0.00627
107320.0000    0.25073
107360.0000    0.35746
107400.0000    0.23139
107440.0000    0.29854
107480.0000    0.27188
107520.0000    0.37205
107560.0000    0.38890
107600.0000    0.26871
107640.0000    0.44646
107680.0000    0.18199
107720.0000    0.31552
107760.0000    0.22740
107800.0000    0.18142
107840.0000    0.24870
107880.0000    0.06823
107920.0000    0.10987
107960.0000    0.42776
108000.0000    0.33583
108040.0000    0.32270
108080.0000    0.35328
108120.0000    0.48812
108160.0000    0.32306
108200.0000    0.24989
108240.0000    0.22514
108280.0000    0.27831
108320.0000    0.36142
108360.0000    0.34405
108400.0000    0.43157
108440.0000    0.27250
108480.0000    0.62083
108520.0000    0.22450
108560.0000    0.30513
108600.0000    0.32167
108640.0000    0.44144
108680.0000    0.02332
108720.0000   -0.00361
108760.0000    0.17721
108800.0000    0.16069
108840.0000    0.34713
108880.0000    0.47109
108920.0000    0.07466
108960.0000    0.13108
109000.0000    0.39599
109040.0000    0.14741
109080.0000    0.44352
109120.0000    0.26837
109160.0000    0.46016
109200.0000    0.42095
109240.0000    0.30736
109280.0000    0.34398
109320.0000    0.32151
109360.0000    0.30100
109400.0000    0.32624
109440.0000    0.38870
109480.0000    0.44644
109520.0000    0.34065
109560.0000    0.42013
109600.0000    0.32553
109640.0000    0.23528
109680.0000    0.23175
109720.0000    0.16362
109760.0000    0.53517
109800.0000    0.41503
109840.0000    0.20645
109880.0000    0.11052
109920.0000    0.42128
109960.0000    0.14186
110000.0000    0.29408
110040.0000    0.22836
110080.0000    0.27871
110120.0000    0.22342
110160.0000    0.08771
110200.0000    0.10813
110240.0000    0.21775
110280.0000    0.61834
110320.0000    0.21883
110360.0000    0.00435
110400.0000    0.27386
110440.0000    0.01736
110480.0000    0.33029
110520.0000    0.38281
110560.0000    0.02665
110600.0000    0.21260
110640.0000   -0.13117
110680.0000    0.00216
110720.0000   -0.01926
110760.0000    0.18204
110800.0000    0.16303
110840.0000    0.38910
110880.0000    0.18861
110920.0000    0.10862
110960.0000    0.29572
111000.0000    0.30234
111040.0000    0.17133
111080.0000    0.14612
111120.0000    0.20963
111160.0000    0.36078
111200.0000    0.26518
111240.0000    0.00025
111280.0000    0.12835
111320.0000    0.25323
111360.0000   -0.04027
111400.0000    0.25572
111440.0000    0.18901
111480.0000    0.12807
111520.0000    0.11815
111560.0000    0.17200
111600.0000    0.32722
111640.0000    0.34740
111680.0000    0.08247
111720.0000   -0.42059
111760.0000   -0.54178
111800.0000   -0.28162
111840.0000   -0.54061
111880.0000   -0.66926
111920.0000   -0.59949
111960.0000   -0.33346
112000.0000   -0.56029
112040.0000   -0.11414
112080.0000   -0.59790
112120.0000    0.23304
112160.0000   -0.36925
112200.0000    0.08459
112240.0000   -0.20865
112280.0000   -0.36980
112320.0000   -0.34225
112360.0000   -0.47838
112400.0000   -0.30107
112440.0000   -0.35863
112480.0000    0.09300
112520.0000    0.02775
112560.0000   -0.13968
112600.0000    0.02859
112640.0000   -0.02998
112680.0000   -0.04850
112720.0000   -0.03243
112760.0000    0.53249
112800.0000    0.31672
112840.0000    0.09260
112880.0000   -0.01265
112920.0000    0.21798
112960.0000    0.32676
113000.0000    0.20999
113040.0000    0.21822
113080.0000    0.42401
113120.0000    0.16581
113160.0000    0.36588
113200.0000    0.26875
113240.0000    0.19551
113280.0000    0.23238
113320.0000    0.18605
113360.0000    0.26533
113400.0000    0.12094
113440.0000    0.27649
113480.0000    0.22169
113520.0000    0.21601
113560.0000    0.20344
113600.0000    0.31982
113640.0000    0.12469
113680.0000    0.13102
113720.0000    0.27246
113760.0000    0.01722
113800.0000    0.30919
113840.0000    0.29716
113880.0000    0.30482
113920.0000    0.30648
113960.0000    0.31516
114000.0000    0.10223
114040.0000    0.07859
114080.0000    0.39663
114120.0000    0.24213
114160.0000    0.32643
114200.0000    0.13698
114240.0000    0.39884
114280.0000    0.12844
114320.0000    0.06860
114360.0000   -0.17365
114400.0000    0.04963
114440.0000    0.19279
114480.0000    0.19207
114520.0000    0.05536
114560.0000    0.04633
114600.0000    0.21471
114640.0000    0.06286
114680.0000    0.02874
114720.0000    0.19178
114760.0000   -0.17877
114800.0000   -0.07008
114840.0000    0.00038
114880.0000    0.11507
114920.0000   -0.09470
114960.0000   -0.04164
115000.0000    0.12900
115040.0000   -0.28092
115080.0000   -0.44771
115120.0000    0.33998
115160.0000    0.10325
115200.0000    0.02064
115240.0000   -0.16370
115280.0000   -0.05821
115320.0000    0.03130
115360.0000   -0.19583
115400.0000    0.08398
115440.0000    0.03550
115480.0000    0.14380
115520.0000    0.00714
115560.0000    0.16717
115600.0000    0.44540
115640.0000    0.55088
115680.0000    0.34066
115720.0000    0.46541
115760.0000    0.28344
115800.0000    0.25705
115840.0000    0.63855
115880.0000    0.52069
115920.0000    0.43657
115960.0000    0.12277
116000.0000    0.26343
116040.0000   -0.00859
116080.0000    0.32733
116120.0000    0.23873
116160.0000    0.47256
116200.0000    0.36299
116240.0000    0.43513
116280.0000    0.43550
116320.0000    0.62305
116360.0000    0.43769
116400.0000    0.66549
116440.0000    0.58451
116480.0000    0.48917
116520.0000    0.32096
116560.0000    0.38596
116600.0000    0.44125
116640.0000    0.32203
116680.0000    0.45471
116720.0000    0.58777
116760.0000    0.57527
116800.0000    0.71115
116840.0000    0.41551
116880.0000    0.35421
116920.0000    0.04138
116960.0000   -0.11721
117000.0000   -0.16338
117040.0000   -0.14619
117080.0000   -0.12389
117120.0000    0.06638
117160.0000   -0.44182
117200.0000   -0.67593
117240.0000   -0.25347
117280.0000   -0.60101
117320.0000    0.25231
117360.0000   -0.40508
117400.0000    0.06225
117440.0000   -0.13562
117480.0000   -0.37975
117520.0000   -0.51599
117560.0000   -0.18109
117600.0000   -0.47954
117640.0000   -0.19744
117680.0000   -0.18424
117720.0000   -0.36934
117760.0000    0.05545
117800.0000   -0.04848
117840.0000   -0.07311
117880.0000   -0.34548
117920.0000    0.07994
117960.0000    0.08197
118000.0000    0.05855
118040.0000    0.19913
118080.0000    0.03139
118120.0000    0.33774
118160.0000    0.30048
118200.0000    0.50186
118240.0000    0.49797
118280.0000    0.65842
118320.0000    0.56116
118360.0000    0.42728
118400.0000    0.49147
118440.0000    0.44138
118480.0000    0.19109
118520.0000    0.25229
118560.0000    0.32495
118600.0000    0.16232
118640.0000    0.05359
118680.0000    0.35653
118720.0000    0.27171
118760.0000    0.43206
118800.0000    0.61294
118840.0000    0.32670
118880.0000    0.43356
118920.0000    0.63547
118960.0000    0.72809
119000.0000    0.32741
119040.0000    0.49469
119080.0000    0.31817
119120.0000    0.52498
119160.0000    0.61260
119200.0000    0.67067
119240.0000    0.64950
119280.0000    0.61784
119320.0000    0.63690
119360.0000    0.52861
119400.0000    0.64975
119440.0000    0.67321
119480.0000    0.58456
119520.0000    0.71647
119560.0000    0.61357
119600.0000    0.47865
119640.0000    0.68573
119680.0000    0.61925
119720.0000    0.59135
119760.0000    0.66331
119800.0000    0.72168
119840.0000    0.75345
119880.0000    0.55987
119920.0000    0.82676
119960.0000    0.75750
120000.0000    0.61228
120040.0000    0.50683
120080.0000    0.59969
120120.0000    0.72745
120160.0000    0.46624
120200.0000    0.59500
120240.0000    0.63525
120280.0000    0.72528
120320.0000    0.65344
120360.0000    0.77424
120400.0000    0.67627
120440.0000    0.93653
120480.0000    0.62673
120520.0000    0.74752
120560.0000    0.78743
120600.0000    0.86743
120640.0000    0.82888
120680.0000    0.77206
120720.0000    0.77410
120760.0000    0.65012
120800.0000    0.72757
120840.0000    0.59290
120880.0000    0.68111
120920.0000    0.52304
120960.0000    0.80126
121000.0000    0.78579
121040.0000    0.42027
121080.0000    0.78721
121120.0000    0.84283
121160.0000    0.65334
121200.0000    0.84697
121240.0000    0.43494
121280.0000    0.62621
121320.0000    0.44687
121360.0000    0.54823
121400.0000    0.27598
121440.0000    0.42732
121480.0000    0.38946
121520.0000    0.32680
121560.0000    0.34514
121600.0000    0.47327
121640.0000    0.28337
121680.0000    0.31389
121720.0000    0.41925
121760.0000    0.34932
121800.0000    0.31702
121840.0000    0.31402
121880.0000    0.46651
121920.0000    0.20051
121960.0000   -0.03093
122000.0000    0.46841
122040.0000    0.24413
122080.0000    0.31244
122120.0000    0.47251
122160.0000    0.35025
122200.0000    0.32440
122240.0000    0.38985
122280.0000    0.37843
122320.0000    0.28992
122360.0000    0.27161
122400.0000    0.34648
122440.0000    0.18662
122480.0000    0.22673
122520.0000    0.21334
122560.0000    0.05581
122600.0000   -0.02555
122640.0000   -0.04319
122680.0000   -0.21941
122720.0000   -0.15001
122760.0000   -0.30155
122800.0000   -0.04339
122840.0000   -0.02432
122880.0000   -0.13617
122920.0000    0.05163
122960.0000   -0.29653
123000.0000   -0.00953
123040.0000   -0.11067
123080.0000   -0.23855
123120.0000   -0.36352
123160.0000   -0.25941
123200.0000   -0.26143
123240.0000    0.07688
123280.0000   -0.21743
123320.0000   -0.26380
123360.0000   -0.07867
123400.0000   -0.23802
123440.0000   -0.15630
123480.0000   -0.21153
123520.0000   -0.36830
123560.0000   -0.28191
123600.0000   -0.32483
123640.0000    0.05066
123680.0000    0.10085
123720.0000    0.07786
123760.0000   -0.48564
123800.0000   -0.49967
123840.0000   -0.17442
123880.0000   -0.43035
123920.0000   -0.30479
123960.0000   -0.59470
124000.0000   -0.58047
124040.0000   -0.52225
124080.0000    0.11083
124120.0000   -0.14162
124160.0000   -0.04779
124200.0000   -0.43269
124240.0000   -0.48853
124280.0000   -0.36011
124320.0000   -0.42390
124360.0000   -0.35678
124400.0000    0.05374
124440.0000    0.11456
124480.0000    0.27409
124520.0000    0.04258
124560.0000   -0.33615
124600.0000   -0.44938
124640.0000   -0.78126
124680.0000   -0.69708
124720.0000   -0.53273
124760.0000   -0.59302
124800.0000   -0.55928
124840.0000   -0.75017
124880.0000   -0.73049
124920.0000   -0.55788
124960.0000   -0.62702
125000.0000   -0.38730
125040.0000   -0.38095
125080.0000   -0.87014
125120.0000   -0.29170
125160.0000   -0.50779
125200.0000   -0.38883
125240.0000   -0.35047
125280.0000   -0.65738
125320.0000   -0.37949
125360.0000   -0.53081
125400.0000   -0.49484
125440.0000   -0.11323
125480.0000   -0.17049
125520.0000   -0.13693
125560.0000   -0.08599
125600.0000   -0.25116
125640.0000   -0.47962
125680.0000   -0.59129
125720.0000   -0.47416
125760.0000   -0.27651
125800.0000   -0.38060
125840.0000   -0.42833
125880.0000   -0.21895
125920.0000   -0.23192
125960.0000   -0.41237
126000.0000   -0.33698
126040.0000   -0.39374
126080.0000   -0.26587
126120.0000   -0.10851
126160.0000   -0.34582
126200.0000    0.04745
126240.0000   -0.45100
126280.0000   -0.13351
126320.0000    0.05858
126360.0000   -0.19299
126400.0000    0.06995
126440.0000    0.02640
126480.0000    0.11208
126520.0000   -0.15590
126560.0000   -0.10079
126600.0000   -0.00137
126640.0000   -0.14861
126680.0000    0.02528
126720.0000   -0.10944
126760.0000   -0.17523
126800.0000   -0.03079
126840.0000   -0.04309
126880.0000    0.01484
126920.0000   -0.03921
126960.0000    0.05992
127000.0000    0.20340
127040.0000   -0.37349
127080.0000   -0.24914
127120.0000   -0.21543
127160.0000   -0.09101
127200.0000   -0.08399
127240.0000    0.00801
127280.0000   -0.49865
127320.0000   -0.45075
127360.0000   -0.36584
127400.0000    0.19566
127440.0000    0.13957
127480.0000   -0.37094
127520.0000   -0.06613
127560.0000   -0.23024
127600.0000   -0.15949
127640.0000   -0.18902
127680.0000   -0.11389
127720.0000   -0.34675
127760.0000   -0.35474
127800.0000   -0.32238
127840.0000   -0.01101
127880.0000   -0.00830
127920.0000   -0.23152
127960.0000   -0.28734
128000.0000   -0.19562
128040.0000   -0.22647
128080.0000   -0.11975
128120.0000   -0.17075
128160.0000    0.02442
128200.0000    0.08435
128240.0000   -0.04268
128280.0000   -0.33920
128320.0000   -0.44922
128360.0000   -0.15927
128400.0000   -0.29189
128440.0000    0.03015
128480.0000   -0.17620
128520.0000    0.10192
128560.0000    0.33390
128600.0000    0.08012
128640.0000   -0.17311
128680.0000   -0.39727
128720.0000   -0.53339
128760.0000    0.05124
128800.0000   -0.28220
128840.0000   -0.23433
128880.0000   -0.02023
128920.0000    0.47254
128960.0000    0.40101
129000.0000    0.12902
129040.0000    0.21864
129080.0000    0.35648
129120.0000    0.40432
129160.0000    0.55154
129200.0000    0.38569
129240.0000    0.26435
129280.0000    0.22415
129320.0000    0.24266
129360.0000    0.25760
129400.0000    0.37787
129440.0000    0.36276
129480.0000    0.33404
129520.0000    0.51220
129560.0000    0.28925
129600.0000    0.39417
129640.0000    0.31385
129680.0000    0.46530
129720.0000    0.26686
129760.0000    0.16785
129800.0000    0.29833
129840.0000    0.20964
129880.0000    0.44151
129920.0000    0.24606
129960.0000    0.16196
130000.0000    0.21309
130040.0000    0.42562
130080.0000    0.29799
130120.0000    0.40257
130160.0000    0.14264
130200.0000    0.44364
130240.0000    0.59715
130280.0000    0.44010
130320.0000    0.21375
130360.0000    0.26122
130400.0000   -0.17472
130440.0000   -0.63302
130480.0000   -0.17920
130520.0000    0.06966
130560.0000    0.02709
130600.0000    0.03449
130640.0000    0.09309
130680.0000   -0.23536
130720.0000    0.11591
130760.0000    0.08884
130800.0000    0.03625
130840.0000   -0.46384
130880.0000    0.00055
130920.0000   -0.05327
130960.0000    0.20880
131000.0000    0.05268
131040.0000   -0.19436
131080.0000   -0.11192
131120.0000   -0.11015
131160.0000   -0.27757
131200.0000   -0.25889
131240.0000   -0.11234
131280.0000   -0.32606
131320.0000   -0.38490
131360.0000   -0.36765
131400.0000   -0.24812
131440.0000   -0.17481
131480.0000   -0.38439
131520.0000   -0.16442
131560.0000   -0.26168
131600.0000   -0.08321
131640.0000    0.08485
131680.0000   -0.58565
131720.0000   -0.40440
131760.0000   -0.31357
131800.0000   -0.03894
131840.0000    0.45578
131880.0000    0.14694
131920.0000    0.15432
131960.0000    0.26954
132000.0000    0.52274
132040.0000    0.42700
132080.0000    0.58201
132120.0000    0.28247
132160.0000    0.25661
132200.0000    0.57912
132240.0000    0.24426
132280.0000    0.15562
132320.0000    0.31164
132360.0000    0.29527
132400.0000    0.26028
132440.0000    0.34162
132480.0000    0.09657
132520.0000    0.28221
132560.0000    0.11579
132600.0000    0.41027
132640.0000    0.13145
132680.0000    0.12339
132720.0000    0.15058
132760.0000    0.53175
132800.0000    0.09499
132840.0000    0.36110
132880.0000    0.46056
132920.0000    0.31511
132960.0000    0.39247
133000.0000    0.42227
133040.0000    0.27087
133080.0000    0.37300
133120.0000    0.56841
133160.0000    0.41817
133200.0000    0.19016
133240.0000    0.36938
133280.0000    0.41841
133320.0000    0.34163
133360.0000    0.08266
133400.0000    0.50420
133440.0000    0.36010
133480.0000    0.04180
133520.0000    0.28770
133560.0000    0.31499
133600.0000    0.35773
133640.0000    0.33027
133680.0000    0.21775
133720.0000    0.43960
133760.0000    0.41293
133800.0000    0.56884
133840.0000    0.23664
133880.0000    0.39086
133920.0000    0.13874
133960.0000    0.30069
134000.0000    0.26251
134040.0000    0.38159
134080.0000    0.34616
134120.0000    0.35732
134160.0000    0.22389
134200.0000    0.09724
134240.0000    0.56335
134280.0000    0.27333
134320.0000    0.25175
134360.0000    0.51986
134400.0000    0.11229
134440.0000    0.26672
134480.0000    0.28821
134520.0000    0.34694
134560.0000    0.26120
134600.0000    0.11859
134640.0000    0.27650
134680.0000    0.53222
134720.0000    0.46130
134760.0000   -0.04517
134800.0000    0.54358
134840.0000    0.33890
134880.0000    0.35947
134920.0000    0.19272
134960.0000    0.38187
135000.0000    0.23576
135040.0000    0.24942
135080.0000    0.39054
135120.0000    0.18674
135160.0000    0.29880
135200.0000    0.64064
135240.0000    0.18585
135280.0000    0.31378
135320.0000    0.20786
135360.0000    0.11703
135400.0000    0.21994
135440.0000    0.46893
135480.0000    0.29064
135520.0000    0.24009
135560.0000    0.13998
135600.0000    0.50218
135640.0000    0.38000
135680.0000    0.30202
135720.0000    0.43793
135760.0000    0.33395
135800.0000    0.15409
135840.0000    0.36309
135880.0000    0.27424
135920.0000    0.40897
135960.0000    0.37475
136000.0000    0.13135
136040.0000    0.34335
136080.0000    0.38013
136120.0000    0.21141
136160.0000    0.34948
136200.0000    0.31865
136240.0000    0.47741
136280.0000    0.49391
136320.0000    0.25590
136360.0000    0.19527
136400.0000    0.36706
136440.0000    0.38174
136480.0000    0.32140
136520.0000    0.35743
136560.0000    0.16092
136600.0000    0.24617
136640.0000    0.36009
136680.0000    0.41265
136720.0000    0.20302
136760.0000    0.21460
136800.0000    0.12538
136840.0000    0.34367
136880.0000    0.16820
136920.0000    0.34845
136960.0000    0.36314
137000.0000    0.27333
137040.0000   -0.00872
137080.0000    0.00619
137120.0000    0.11742
137160.0000    0.35049
137200.0000    0.16333
137240.0000    0.23796
137280.0000    0.31621
137320.0000    0.17982
137360.0000    0.45481
137400.0000    0.37510
137440.0000    0.51322
137480.0000    0.09644
137520.0000    0.44922
137560.0000    0.38967
137600.0000    0.42804
137640.0000    0.29841
137680.0000    0.32015
137720.0000    0.42439
137760.0000    0.32879
137800.0000    0.55926
137840.0000    0.47346
137880.0000    0.38220
137920.0000    0.36436
137960.0000    0.21828
138000.0000    0.24354
138040.0000    0.23876
138080.0000    0.23095
138120.0000    0.45647
138160.0000    0.79957
138200.0000    0.36410
138240.0000    0.26914
138280.0000   -0.06693
138320.0000    0.26746
138360.0000    0.54885
138400.0000    0.42522
138440.0000    0.55001
138480.0000    0.46516
138520.0000    0.25522
138560.0000    0.11757
138600.0000    0.39565
138640.0000    0.08654
138680.0000    0.08040
138720.0000    0.15957
138760.0000    0.03514
138800.0000    0.03008
138840.0000    0.29632
138880.0000    0.30693
138920.0000    0.32515
138960.0000    0.23308
139000.0000    0.15533
139040.0000    0.33996
139080.0000    0.33963
139120.0000    0.43722
139160.0000    0.28532
139200.0000    0.50526
139240.0000    0.27435
139280.0000    0.60717
139320.0000    0.45174
139360.0000    0.26249
139400.0000    0.36356
139440.0000    0.36304
139480.0000    0.28479
139520.0000    0.41904
139560.0000    0.45782
139600.0000    0.51249
139640.0000    0.28555
139680.0000    0.30073
139720.0000    0.10456
139760.0000    0.38833
139800.0000    0.19605
139840.0000    0.61853
139880.0000    0.44143
139920.0000    0.48724
139960.0000    0.32845
140000.0000    0.17375
140040.0000    0.28335
140080.0000    0.47803
140120.0000    0.46761
140160.0000    0.33289
140200.0000    0.41710
140240.0000    0.39910
140280.0000    0.34433
140320.0000    0.35652
140360.0000    0.53530
140400.0000    0.33388
140440.0000    0.33748
140480.0000    0.21919
140520.0000    0.31457
140560.0000    0.33611
140600.0000    0.17600
140640.0000    0.59895
140680.0000    0.34137
140720.0000    0.32598
140760.0000    0.42184
140800.0000    0.25916
140840.0000    0.41968
140880.0000    0.42536
140920.0000    0.01339
140960.0000   -0.04658
141000.0000    0.11708
141040.0000    0.40503
141080.0000    0.25956
141120.0000    0.38986
141160.0000    0.29610
141200.0000    0.42533
141240.0000    0.22218
141280.0000    0.18446
141320.0000    0.36420
141360.0000    0.22896
141400.0000    0.39422
141440.0000    0.06680
141480.0000    0.39742
141520.0000    0.25731
141560.0000    0.28920
141600.0000    0.22267
141640.0000    0.21573
141680.0000    0.18433
141720.0000    0.45769
141760.0000    0.38294
141800.0000    0.34752
141840.0000    0.28749
141880.0000    0.52814
141920.0000    0.22637
141960.0000    0.23336
142000.0000    0.40205
142040.0000    0.17361
142080.0000    0.39138
142120.0000    0.17404
142160.0000    0.18200
142200.0000    0.32657
142240.0000    0.37456
142280.0000    0.07562
142320.0000    0.17680
142360.0000    0.29539
142400.0000    0.36624
142440.0000    0.78940
142480.0000    0.32790
142520.0000    0.35085
142560.0000    0.50463
142600.0000    0.50553
142640.0000    0.20856
142680.0000    0.45542
142720.0000    0.52499
142760.0000    0.52443
142800.0000    0.44487
142840.0000    0.19845
142880.0000    0.43430
142920.0000    0.44448
142960.0000    0.42163
143000.0000    0.21912
143040.0000    0.55771
143080.0000    0.40023
143120.0000    0.52547
143160.0000    0.48380
143200.0000    0.22005
143240.0000    0.37378
143280.0000    0.24577
143320.0000    0.27929
143360.0000    0.38396
143400.0000    0.42522
143440.0000    0.57862
143480.0000    0.48435
143520.0000    0.27022
143560.0000    0.41596
143600.0000    0.51164
143640.0000    0.35923
143680.0000    0.09850
143720.0000    0.35429
143760.0000    0.53202
143800.0000    0.27068
143840.0000    0.12764
143880.0000    0.31848
143920.0000    0.08831
143960.0000    0.32455
144000.0000    0.27907
144040.0000    0.10283
144080.0000    0.38899
144120.0000    0.31513
144160.0000    0.39741
144200.0000    0.46456
144240.0000    0.47332
144280.0000    0.21311
144320.0000    0.56651
144360.0000    0.27395
144400.0000    0.32175
144440.0000    0.34975
144480.0000    0.23191
144520.0000    0.26212
144560.0000    0.67866
144600.0000    0.68425
144640.0000    0.32793
144680.0000    0.32680
144720.0000    0.34514
144760.0000    0.22683
144800.0000    0.21024
144840.0000    0.55106
144880.0000    0.58602
144920.0000    0.31678
144960.0000    0.47739
145000.0000    0.43040
145040.0000    0.45636
145080.0000    0.45088
145120.0000    0.67083
145160.0000    0.26619
145200.0000    0.30285
145240.0000    0.43327
145280.0000    0.46993
145320.0000    0.38445
145360.0000    0.39497
145400.0000    0.14320
145440.0000    0.36519
145480.0000    0.58802
145520.0000    0.60703
145560.0000    0.11721
145600.0000    0.39632
145640.0000    0.38996
145680.0000    0.37331
145720.0000    0.32589
145760.0000    0.41600
145800.0000    0.34344
145840.0000    0.34920
145880.0000    0.21473
145920.0000    0.61579
145960.0000    0.42692
146000.0000    0.68041
146040.0000    0.46546
146080.0000    0.51758
146120.0000    0.56169
146160.0000    0.53525
146200.0000    0.57564
146240.0000    0.44547
146280.0000    0.24003
146320.0000    0.24530
146360.0000    0.52662
146400.0000    0.30711
146440.0000    0.35239
146480.0000    0.01180
146520.0000    0.37125
146560.0000    0.36048
146600.0000    0.31686
146640.0000    0.25932
146680.0000    0.26002
146720.0000    0.40314
146760.0000    0.37591
146800.0000    0.37348
146840.0000    0.37548
146880.0000    0.34931
146920.0000    0.43491
146960.0000    0.20686
147000.0000    0.30177
147040.0000    0.18705
147080.0000    0.32989
147120.0000    0.19598
147160.0000    0.07178
147200.0000    0.30901
147240.0000    0.14936
147280.0000    0.29024
147320.0000    0.16610
147360.0000    0.27426
147400.0000    0.59164
147440.0000    0.40818
147480.0000    0.30347
147520.0000    0.45438
147560.0000    0.40004
147600.0000    0.33347
147640.0000    0.15073
147680.0000    0.43195
147720.0000    0.23451
147760.0000    0.36920
147800.0000    0.28841
147840.0000    0.48609
147880.0000    0.34958
147920.0000    0.29773
147960.0000    0.49261
148000.0000    0.48140
148040.0000    0.74566
148080.0000    0.50534
148120.0000    0.25407
148160.0000    0.37668
148200.0000    0.27598
148240.0000    0.39703
148280.0000    0.45724
148320.0000    0.28072
148360.0000    0.30732
148400.0000    0.41000
148440.0000    0.30699
148480.0000    0.36584
148520.0000    0.39244
148560.0000    0.31827
148600.0000    0.39705
148640.0000    0.40880
148680.0000    0.49707
148720.0000    0.54061
148760.0000    0.42599
148800.0000    0.16900
148840.0000    0.17714
148880.0000    0.38307
148920.0000    0.54477
148960.0000    0.45809
149000.0000    0.46116
149040.0000    0.39817
149080.0000    0.40338
149120.0000    0.47264
149160.0000    0.56799
149200.0000    0.49754
149240.0000    0.41669
149280.0000    0.41118
149320.0000    0.39616
149360.0000    0.34697
149400.0000    0.40901
149440.0000    0.34059
149480.0000    0.34877
149520.0000    0.48287
149560.0000    0.44380
149600.0000    0.38530
149640.0000    0.21565
149680.0000    0.27654
149720.0000    0.51601
149760.0000    0.42995
149800.0000    0.23922
149840.0000    0.36803
149880.0000    0.33396
149920.0000    0.43101
149960.0000    0.25708
150000.0000    0.41414
150040.0000    0.49144
150080.0000    0.43717
150120.0000    0.47048
150160.0000    0.49966
150200.0000    0.25480
150240.0000    0.39041
150280.0000    0.37792
150320.0000    0.31204
150360.0000    0.15154
150400.0000    0.36380
150440.0000    0.24122
150480.0000    0.37384
150520.0000    0.23428
150560.0000    0.54126
150600.0000    0.43820
150640.0000    0.48122
150680.0000    0.16539
150720.0000    0.51131
150760.0000    0.54581
150800.0000    0.40845
150840.0000    0.55943
150880.0000    0.59926
150920.0000    0.48419
150960.0000    0.38299
151000.0000    0.48058
151040.0000    0.32813
151080.0000    0.47647
151120.0000    0.15414
151160.0000    0.16699
151200.0000    0.19452
151240.0000    0.42472
151280.0000    0.38705
151320.0000    0.23228
151360.0000    0.59724
151400.0000    0.57722
151440.0000    0.27677
151480.0000    0.34690
151520.0000    0.45699
151560.0000    0.23258
151600.0000    0.45644
151640.0000    0.55498
151680.0000    0.19299
151720.0000    0.46238
151760.0000    0.44605
151800.0000    0.36630
151840.0000    0.37808
151880.0000    0.18988
151920.0000    0.34196
151960.0000    0.24948
152000.0000    0.32512
152040.0000    0.66818
152080.0000    0.60400
152120.0000    0.57010
152160.0000    0.29323
152200.0000    0.42791
152240.0000    0.45691
152280.0000    0.32444
152320.0000    0.35997
152360.0000    0.43392
152400.0000    0.48150
152440.0000    0.43187
152480.0000    0.34429
152520.0000    0.45071
152560.0000    0.21765
152600.0000    0.46841
152640.0000    0.45152
152680.0000    0.58265
152720.0000    0.16942
152760.0000    0.30908
152800.0000    0.39680
152840.0000    0.24369
152880.0000    0.42842
152920.0000    0.28046
152960.0000    0.36995
153000.0000    0.24345
153040.0000    0.34570
153080.0000    0.45907
153120.0000    0.49978
153160.0000    0.45985
153200.0000    0.31579
153240.0000    0.09329
153280.0000    0.24762
153320.0000    0.22761
153360.0000    0.28303
153400.0000    0.51739
153440.0000    0.36870
153480.0000    0.33704
153520.0000    0.63976
153560.0000    0.17744
153600.0000    0.32910
153640.0000    0.27685
153680.0000    0.26351
153720.0000    0.57033
153760.0000    0.16339
153800.0000    0.55206
153840.0000    0.27561
153880.0000    0.23157
153920.0000    0.44559
153960.0000    0.33436
154000.0000    0.22914
154040.0000    0.16955
154080.0000    0.57293
154120.0000    0.30356
154160.0000    0.15107
154200.0000    0.57842
154240.0000    0.23411
154280.0000    0.64196
154320.0000    0.50750
154360.0000    0.22892
154400.0000    0.29037
154440.0000    0.26177
154480.0000    0.33575
154520.0000    0.25214
154560.0000    0.21600
154600.0000    0.45209
154640.0000    0.28491
154680.0000    0.43648
154720.0000    0.26828
154760.0000    0.28622
154800.0000    0.34016
154840.0000    0.29301
154880.0000    0.23070
154920.0000    0.70389
154960.0000    0.41708
155000.0000    0.39463
155040.0000    0.54687
155080.0000    0.41266
155120.0000    0.67902
155160.0000    0.48261
155200.0000    0.37606
155240.0000    0.42033
155280.0000    0.40985
155320.0000    0.18556
155360.0000    0.34278
155400.0000    0.22791
155440.0000    0.31303
155480.0000    0.23339
155520.0000    0.27821
155560.0000    0.39854
155600.0000    0.36056
155640.0000    0.24238
155680.0000    0.19137
155720.0000    0.39953
155760.0000    0.38580
155800.0000    0.39055
155840.0000    0.37315
155880.0000    0.24183
155920.0000    0.48065
155960.0000    0.28058
156000.0000    0.32528
156040.0000    0.22197
156080.0000    0.32804
156120.0000    0.33261
156160.0000    0.47740
156200.0000    0.53229
156240.0000    0.45383
156280.0000    0.31104
156320.0000    0.18757
156360.0000    0.23160
156400.0000    0.47506
156440.0000    0.36114
156480.0000    0.12263
156520.0000    0.43583
156560.0000    0.30287
156600.0000    0.29795
156640.0000    0.43356
156680.0000    0.48063
156720.0000    0.69441
156760.0000    0.15707
156800.0000    0.29048
156840.0000    0.29788
156880.0000    0.43810
156920.0000    0.44491
156960.0000    0.24904
157000.0000    0.40262
157040.0000    0.38651
157080.0000    0.59189
157120.0000    0.30194
157160.0000    0.37663
157200.0000    0.37304
157240.0000    0.49837
157280.0000    0.34861
157320.0000    0.58358
157360.0000    0.57757
157400.0000    0.44618
157440.0000    0.38848
157480.0000    0.43680
157520.0000    0.40576
157560.0000    0.17197
157600.0000    0.41792
157640.0000    0.25359
157680.0000    0.28987
157720.0000    0.17495
157760.0000    0.41158
157800.0000    0.31915
157840.0000    0.30154
157880.0000    0.35607
157920.0000    0.37237
157960.0000    0.44284
158000.0000    0.43010
158040.0000    0.40274
158080.0000    0.44896
158120.0000    0.48770
158160.0000    0.43578
158200.0000    0.43793
158240.0000    0.40861
158280.0000    0.45389
158320.0000    0.54838
158360.0000    0.32135
158400.0000    0.40701
158440.0000    0.29352
158480.0000    0.33624
158520.0000    0.26170
158560.0000    0.46776
158600.0000    0.35461
158640.0000    0.59418
158680.0000    0.42188
158720.0000    0.32410
158760.0000    0.39099
158800.0000    0.25401
158840.0000    0.14052
158880.0000    0.33878
158920.0000    0.42274
158960.0000    0.37428
159000.0000    0.30022
159040.0000    0.40965
159080.0000    0.44383
159120.0000    0.19545
159160.0000    0.19556
159200.0000    0.29375
159240.0000    0.06330
159280.0000    0.61485
159320.0000    0.17547
159360.0000    0.38428
159400.0000    0.16869
159440.0000    0.08576
159480.0000    0.21571
159520.0000    0.24894
159560.0000    0.21360
159600.0000    0.12373
159640.0000    0.38714
159680.0000    0.24867
159720.0000    0.30357
159760.0000    0.29931
159800.0000    0.33602
159840.0000    0.42198
159880.0000    0.18896
159920.0000    0.34994
159960.0000    0.46587
160000.0000    0.49517
160040.0000    0.45719
160080.0000    0.29524
160120.0000    0.41588
160160.0000    0.27321
160200.0000    0.36833
160240.0000    0.42547
160280.0000    0.41592
160320.0000    0.46455
160360.0000    0.27022
160400.0000    0.11422
160440.0000    0.40178
160480.0000    0.32028
160520.0000    0.42362
160560.0000    0.37033
160600.0000    0.39143
160640.0000    0.30093
160680.0000    0.51911
160720.0000    0.57892
160760.0000    0.42638
160800.0000    0.63815
160840.0000    0.36670
160880.0000    0.51512
160920.0000    0.52957
160960.0000    0.52207
161000.0000    0.34238
161040.0000    0.44148
161080.0000    0.42244
161120.0000    0.45248
161160.0000    0.53792
161200.0000    0.43308
161240.0000    0.41606
161280.0000    0.19835
161320.0000    0.36810
161360.0000    0.33419
161400.0000    0.22176
161440.0000    0.57651
161480.0000    0.38436
161520.0000    0.46466
161560.0000    0.33979
161600.0000    0.44692
161640.0000    0.35431
161680.0000    0.31028
161720.0000    0.29199
161760.0000    0.31340
161800.0000    0.30869
161840.0000    0.26588
161880.0000    0.21434
161920.0000    0.34551
161960.0000    0.29172
162000.0000    0.19647
162040.0000    0.34851
162080.0000    0.35366
162120.0000    0.41430
162160.0000    0.35637
162200.0000    0.34070
162240.0000    0.28122
162280.0000    0.33355
162320.0000    0.27434
162360.0000    0.39528
162400.0000    0.46196
162440.0000    0.36154
162480.0000    0.25882
162520.0000    0.47217
162560.0000    0.39491
162600.0000    0.33032
162640.0000    0.29660
162680.0000    0.27115
162720.0000    0.68128
162760.0000    0.26139
162800.0000    0.10906
162840.0000    0.29483
162880.0000    0.35019
162920.0000    0.54506
162960.0000    0.50294
163000.0000    0.41998
163040.0000    0.52048
163080.0000    0.52909
163120.0000    0.43200
163160.0000    0.49176
163200.0000    0.46171
163240.0000    0.43593
163280.0000    0.33168
163320.0000    0.36628
163360.0000    0.29235
163400.0000    0.48223
163440.0000    0.38179
163480.0000    0.46917
163520.0000    0.30265
163560.0000   -0.02451
163600.0000    0.04051
163640.0000   -0.10152
163680.0000   -0.21770
163720.0000   -0.16640
163760.0000   -0.04158
163800.0000   -0.18279
163840.0000   -0.22814
163880.0000   -0.29812
163920.0000   -0.01645
163960.0000    0.17490
164000.0000    0.25172
164040.0000   -0.04966
164080.0000   -0.11044
164120.0000   -0.38654
164160.0000   -0.55045
164200.0000   -0.30177
164240.0000   -0.15772
164280.0000   -0.50823
164320.0000   -0.16715
164360.0000   -0.40376
164400.0000    0.12900
164440.0000   -0.16351
164480.0000   -0.26942
164520.0000   -0.47220
164560.0000   -0.08856
164600.0000   -0.52179
164640.0000   -0.11845
164680.0000   -0.08781
164720.0000   -0.11167
164760.0000    0.22604
164800.0000   -0.15147
164840.0000   -0.00921
164880.0000   -0.04478
164920.0000   -0.43309
164960.0000   -0.44013
165000.0000   -0.32054
165040.0000   -0.07680
165080.0000    0.04745
165120.0000    0.02788
165160.0000    0.14862
165200.0000    0.24060
165240.0000   -0.02671
165280.0000    0.14969
165320.0000    0.07259
165360.0000    0.25352
165400.0000    0.30860
165440.0000    0.31796
165480.0000    0.13333
165520.0000    0.29850
165560.0000    0.15705
165600.0000    0.15727
165640.0000    0.18542
165680.0000    0.13147
165720.0000    0.20318
165760.0000    0.23269
165800.0000    0.14476
165840.0000   -0.09502
165880.0000   -0.28131
165920.0000   -0.14281
165960.0000   -0.19069
166000.0000   -0.01956
166040.0000   -0.09148
166080.0000   -0.17189
166120.0000   -0.20327
166160.0000    0.07100
166200.0000   -0.28100
166240.0000   -0.23422
166280.0000   -0.11683
166320.0000   -0.21751
166360.0000   -0.06970
166400.0000   -0.18112
166440.0000   -0.15412
166480.0000   -0.00428
166520.0000   -0.28933
166560.0000   -0.13962
166600.0000   -0.19285
166640.0000   -0.22681
166680.0000   -0.23019
166720.0000   -0.04606
166760.0000   -0.22355
166800.0000   -0.05438
166840.0000   -0.15600
166880.0000   -0.57284
166920.0000   -0.43760
166960.0000   -0.43094
167000.0000   -0.28898
167040.0000    0.00812
167080.0000   -0.19491
167120.0000   -0.09845
167160.0000   -0.50469
167200.0000   -0.43400
167240.0000   -0.03849
167280.0000    0.00521
167320.0000   -0.29739
167360.0000   -0.24292
167400.0000   -0.48177
167440.0000   -0.30925
167480.0000   -0.55166
167520.0000   -0.48443
167560.0000   -0.34606
167600.0000   -0.54593
167640.0000   -0.44586
167680.0000   -0.12918
167720.0000   -0.32342
167760.0000   -0.06759
167800.0000   -0.20984
167840.0000    0.15461
167880.0000    0.04408
167920.0000    0.20909
167960.0000    0.18479
168000.0000    0.07347
168040.0000    0.32997
168080.0000    0.26348
168120.0000    0.14640
168160.0000    0.26619
168200.0000    0.17335
168240.0000    0.34776
168280.0000    0.06334
168320.0000    0.46888
168360.0000    0.26788
168400.0000    0.10823
168440.0000    0.39765
168480.0000    0.46246
168520.0000    0.48339
168560.0000    0.52130
168600.0000    0.16930
168640.0000    0.44268
168680.0000    0.15282
168720.0000    0.26488
168760.0000    0.32857
168800.0000    0.26497
168840.0000    0.16490
168880.0000    0.40854
168920.0000    0.24613
168960.0000    0.15524
169000.0000    0.25249
169040.0000    0.69819
169080.0000    0.34670
169120.0000    0.12700
169160.0000    0.31243
169200.0000    0.33870
169240.0000    0.54942
169280.0000    0.45202
169320.0000    0.30074
169360.0000    0.34626
169400.0000    0.49430
169440.0000    0.21746
169480.0000    0.39275
169520.0000    0.38143
169560.0000    0.57334
169600.0000    0.39582
169640.0000    0.36340
169680.0000    0.22986
169720.0000    0.38303
169760.0000    0.28257
169800.0000    0.32667
169840.0000    0.58374
169880.0000    0.27777
169920.0000    0.32604
169960.0000    0.32532
170000.0000    0.40417
170040.0000    0.37109
170080.0000    0.30263
170120.0000    0.07236
170160.0000    0.20933
170200.0000    0.01841
170240.0000    0.13314
170280.0000    0.30405
170320.0000    0.19719
170360.0000    0.12502
170400.0000    0.46570
170440.0000    0.23451
170480.0000    0.05102
170520.0000   -0.30781
170560.0000    0.42331
170600.0000    0.12417
170640.0000   -0.26899
170680.0000   -0.01698
170720.0000    0.17789
170760.0000    0.11673
170800.0000    0.01490
170840.0000    0.27296
170880.0000    0.34010
170920.0000    0.30756
170960.0000    0.29818
171000.0000    0.39849
171040.0000    0.06298
171080.0000    0.28001
171120.0000    0.05751
171160.0000    0.11564
171200.0000   -0.03610
171240.0000    0.19770
171280.0000   -0.22012
171320.0000    0.06860
171360.0000   -0.10381
171400.0000    0.03785
171440.0000    0.19930
171480.0000    0.09883
171520.0000   -0.05650
171560.0000    0.04329
171600.0000   -0.05765
171640.0000    0.13522
171680.0000    0.04441
171720.0000    0.07692
171760.0000    0.02080
171800.0000    0.02093
171840.0000   -0.00420
171880.0000   -0.08071
171920.0000    0.01169
171960.0000    0.18035
172000.0000    0.15490
172040.0000   -0.00278
172080.0000    0.16144
172120.0000    0.33371
172160.0000    0.43639
172200.0000    0.43227
172240.0000    0.33325
172280.0000    0.31250
172320.0000    0.39902
172360.0000    0.01690
172400.0000    0.27550
172440.0000   -0.10515
172480.0000   -0.00696
172520.0000    0.26039
172560.0000   -0.33815
172600.0000    0.15086
172640.0000    0.03715
172680.0000   -0.31211
172720.0000   -0.25405
172760.0000   -0.05734
172800.0000   -0.44409
172840.0000   -0.36030
172880.0000   -0.15644
172920.0000    0.16646
172960.0000    0.15197
173000.0000   -0.07717
173040.0000    0.22410
173080.0000    0.11275
173120.0000   -0.38117
173160.0000   -0.02478
173200.0000   -0.09973
173240.0000   -0.24189
173280.0000   -0.21330
173320.0000   -0.08370
173360.0000   -0.10985
173400.0000   -0.33320
173440.0000    0.08696
173480.0000    0.13845
173520.0000    0.07655
173560.0000    0.23444
173600.0000    0.06149
173640.0000    0.09825
173680.0000   -0.16768
173720.0000   -0.22307
173760.0000   -0.39600
173800.0000    0.23881
173840.0000    0.25077
173880.0000   -0.24484
173920.0000   -0.11058
173960.0000   -0.10450
174000.0000   -0.17955
174040.0000   -0.06650
174080.0000   -0.24328
174120.0000   -0.20704
174160.0000   -0.28523
174200.0000   -0.19793
174240.0000   -0.37694
174280.0000   -0.25118
174320.0000   -0.19209
174360.0000    0.04841
174400.0000   -0.29404
174440.0000   -0.43335
174480.0000   -0.27764
174520.0000   -0.20933
174560.0000   -0.14261
174600.0000   -0.45389
174640.0000    0.09448
174680.0000    0.11606
174720.0000    0.13395
174760.0000    0.07167
174800.0000    0.15512
174840.0000   -0.10355
174880.0000   -0.51469
174920.0000   -0.35326
174960.0000   -0.11732
175000.0000   -0.27871
175040.0000   -0.28347
175080.0000   -0.08373
175120.0000    0.29266
175160.0000    0.31425
175200.0000    0.32442
175240.0000    0.18097
175280.0000    0.32885
175320.0000    0.42591
175360.0000    0.42218
175400.0000    0.08764
175440.0000    0.30745
175480.0000    0.27431
175520.0000    0.31151
175560.0000    0.15277
175600.0000    0.21744
175640.0000    0.38034
175680.0000    0.34654
175720.0000    0.51357
175760.0000    0.56425
175800.0000    0.59824
175840.0000    0.34923
175880.0000    0.30455
175920.0000    0.47566
175960.0000    0.29683
176000.0000    0.23849
176040.0000    0.33892
176080.0000    0.50518
176120.0000    0.42854
176160.0000    0.32034
176200.0000    0.34103
176240.0000    0.30331
176280.0000    0.48188
176320.0000    0.40634
176360.0000    0.66083
176400.0000    0.39337
176440.0000    0.63095
176480.0000    0.35306
176520.0000    0.53655
176560.0000    0.51075
176600.0000    0.62978
176640.0000    0.50192
176680.0000    0.63731
176720.0000    0.61188
176760.0000    0.62656
176800.0000    0.58618
176840.0000    0.52921
176880.0000    0.26409
176920.0000    0.64137
176960.0000    0.45469
177000.0000    0.21225
177040.0000    0.28003
177080.0000    0.32604
177120.0000    0.33105
177160.0000    0.46776
177200.0000    0.37321
177240.0000    0.24743
177280.0000    0.30109
177320.0000    0.21975
177360.0000    0.39269
177400.0000    0.29331
177440.0000    0.32862
177480.0000    0.38395
177520.0000    0.41803
177560.0000    0.37681
177600.0000    0.34812
177640.0000    0.20427
177680.0000    0.17677
177720.0000    0.34768
177760.0000    0.37757
177800.0000    0.49211
177840.0000    0.64380
177880.0000   -0.00517
177920.0000    0.19897
177960.0000    0.25141
178000.0000    0.19639
178040.0000    0.38045
178080.0000    0.51021
178120.0000    0.45925
178160.0000    0.44254
178200.0000    0.14815
178240.0000    0.38695
178280.0000    0.31340
178320.0000    0.28119
178360.0000    0.39697
178400.0000    0.42753
178440.0000    0.36860
178480.0000    0.54665
178520.0000    0.48211
178560.0000    0.27013
178600.0000    0.42650
178640.0000    0.45217
178680.0000    0.22738
178720.0000    0.46317
178760.0000    0.28243
178800.0000    0.25765
178840.0000    0.27873
178880.0000    0.41969
178920.0000    0.39971
178960.0000    0.37917
179000.0000    0.17064
179040.0000    0.03892
179080.0000   -0.41059
179120.0000   -0.36984
179160.0000   -0.46517
179200.0000   -0.29958
179240.0000   -0.34579
179280.0000   -0.11528
179320.0000    0.17090
179360.0000    0.05184
179400.0000    0.09895
179440.0000   -0.20150
179480.0000    0.19139
179520.0000    0.06305
179560.0000   -0.11653
179600.0000   -0.08823
179640.0000    0.36253
179680.0000    0.16278
179720.0000    0.26904
179760.0000    0.29225
179800.0000    0.08192
179840.0000   -0.24511
179880.0000   -0.15726
179920.0000   -0.08993
179960.0000    0.00840
180000.0000   -0.12028
180040.0000   -0.20710
180080.0000   -0.22968
180120.0000    0.05180
180160.0000   -0.14285
180200.0000    0.08160
180240.0000   -0.09812
180280.0000   -0.15304
180320.0000    0.07017
180360.0000    0.00561
180400.0000   -0.09279
180440.0000    0.08331
180480.0000   -0.08871
180520.0000   -0.16530
180560.0000    0.01660
180600.0000    0.22647
180640.0000   -0.17342
180680.0000   -0.24396
180720.0000   -0.23641
180760.0000   -0.39984
180800.0000   -0.25535
180840.0000   -0.46231
180880.0000   -0.62363
180920.0000   -0.47224
180960.0000   -0.56411
181000.0000   -0.47286
181040.0000   -0.94303
181080.0000   -0.62104
181120.0000   -0.29858
181160.0000   -0.59475
181200.0000   -0.56632
181240.0000   -0.31300
181280.0000   -0.51220
181320.0000   -0.66813
181360.0000   -0.62409
181400.0000   -0.55759
181440.0000   -0.82764
181480.0000   -0.59379
181520.0000   -0.68801
181560.0000   -0.22461
181600.0000   -0.05629
181640.0000   -0.20514
181680.0000   -0.26252
181720.0000   -0.29179
181760.0000   -0.48032
181800.0000   -0.30199
181840.0000   -0.27986
181880.0000   -0.06726
181920.0000   -0.38357
181960.0000   -0.19019
182000.0000   -0.03628
182040.0000   -0.59775
182080.0000   -0.37570
182120.0000   -0.29659
182160.0000   -0.37344
182200.0000   -0.40367
182240.0000   -0.21657
182280.0000   -0.56150
182320.0000   -0.32191
182360.0000   -0.61134
182400.0000   -0.77439
182440.0000   -0.23252
182480.0000   -0.43987
182520.0000   -0.37908
182560.0000   -0.18263
182600.0000   -0.38403
182640.0000   -0.50055
182680.0000   -0.30633
182720.0000   -0.41831
182760.0000   -0.51886
182800.0000   -0.41430
182840.0000   -0.28287
182880.0000   -0.32677
182920.0000   -0.28271
182960.0000   -0.26893
183000.0000   -0.28767
183040.0000   -0.37335
183080.0000   -0.39983
183120.0000   -0.22240
183160.0000   -0.14203
183200.0000   -0.46023
183240.0000   -0.50515
183280.0000   -0.46098
183320.0000   -0.57703
183360.0000   -0.34235
183400.0000   -0.12164
183440.0000   -0.09585
183480.0000   -0.07800
183520.0000   -0.31969
183560.0000   -0.03281
183600.0000   -0.42199
183640.0000   -0.28836
183680.0000   -0.14893
183720.0000   -0.18972
183760.0000   -0.50710
183800.0000   -0.28215
183840.0000   -0.41415
183880.0000   -0.42742
183920.0000   -0.69363
183960.0000   -0.36688
184000.0000   -0.65663
184040.0000   -0.03687
184080.0000   -0.17839
184120.0000   -0.28458
184160.0000   -0.27440
184200.0000   -0.16407
184240.0000   -0.13166
184280.0000   -0.62736
184320.0000   -0.35958
184360.0000   -0.14543
184400.0000    0.04128
184440.0000    0.01722
184480.0000   -0.08350
184520.0000   -0.17266
184560.0000   -0.21999
184600.0000   -0.72596
184640.0000   -0.35877
184680.0000   -0.39106
184720.0000   -0.19737
184760.0000   -0.01074
184800.0000   -0.19207
184840.0000    0.11273
184880.0000   -0.08701
184920.0000   -0.09931
184960.0000   -0.19674
185000.0000   -0.22071
185040.0000   -0.01662
185080.0000   -0.26614
185120.0000   -0.06315
185160.0000   -0.11227
185200.0000   -0.22584
185240.0000    0.03928
185280.0000    0.01564
185320.0000   -0.10106
185360.0000   -0.04717
185400.0000    0.02794
185440.0000   -0.42550
185480.0000   -0.40264
185520.0000   -0.47846
185560.0000   -0.53422
185600.0000   -0.32760
185640.0000   -0.42823
185680.0000   -0.44918
185720.0000   -0.51571
185760.0000   -0.35131
185800.0000   -0.57209
185840.0000   -0.40958
185880.0000   -0.41428
185920.0000   -0.49836
185960.0000   -0.52915
186000.0000   -0.28497
186040.0000   -0.14043
186080.0000   -0.38851
186120.0000   -0.20293
186160.0000   -0.29734
186200.0000   -0.34497
186240.0000   -0.38770
186280.0000   -0.59887
186320.0000   -0.42407
186360.0000   -0.17571
186400.0000   -0.53994
186440.0000   -0.05774
186480.0000   -0.22845
186520.0000   -0.06169
186560.0000   -0.20265
186600.0000   -0.13691
186640.0000   -0.25688
186680.0000   -0.09452
186720.0000   -0.40813
186760.0000   -0.41365
186800.0000   -0.31990
186840.0000   -0.10772
186880.0000   -0.26927
186920.0000   -0.22215
186960.0000   -0.22203
187000.0000   -0.08736
187040.0000   -0.34199
187080.0000   -0.11564
187120.0000   -0.25054
187160.0000   -0.10546
187200.0000   -0.21004
187240.0000   -0.08555
187280.0000    0.09110
187320.0000   -0.03303
187360.0000   -0.08585
187400.0000   -0.25032
187440.0000   -0.23484
187480.0000   -0.43485
187520.0000    0.19232
187560.0000   -0.22001
187600.0000   -0.31407
187640.0000   -0.29080
187680.0000   -0.16819
187720.0000   -0.02377
187760.0000   -0.05074
187800.0000   -0.12688
187840.0000    0.00852
187880.0000   -0.02588
187920.0000   -0.29576
187960.0000   -0.49154
188000.0000   -0.34912
188040.0000   -0.55133
188080.0000   -0.79095
188120.0000   -0.81997
188160.0000   -0.24765
188200.0000   -0.48495
188240.0000   -0.32715
188280.0000   -0.43538
188320.0000   -0.23774
188360.0000   -0.03998
188400.0000   -0.30443
188440.0000   -0.52787
188480.0000   -0.44022
188520.0000   -0.71883
188560.0000   -0.70334
188600.0000   -0.69207
188640.0000   -0.43345
188680.0000   -0.28830
188720.0000   -0.24800
188760.0000   -0.24449
188800.0000   -0.46377
188840.0000   -0.34948
188880.0000   -0.22913
188920.0000   -0.04792
188960.0000   -0.11098
189000.0000   -0.26460
189040.0000   -0.11133
189080.0000   -0.24803
189120.0000   -0.14075
189160.0000   -0.48673
189200.0000   -0.60024
189240.0000   -0.26383
189280.0000   -0.15030
189320.0000   -0.02592
189360.0000   -0.23975
189400.0000   -0.61840
189440.0000   -0.49000
189480.0000   -0.54461
189520.0000   -0.33301
189560.0000   -0.61376
189600.0000   -0.23936
189640.0000   -0.47258
189680.0000   -0.20139
189720.0000   -0.27807
189760.0000   -0.35863
189800.0000   -0.36013
189840.0000   -0.30189
189880.0000   -0.40553
189920.0000   -0.32886
189960.0000   -0.54305
190000.0000   -0.23892
190040.0000   -0.45332
190080.0000   -0.50458
190120.0000   -0.95237
190160.0000   -0.42283
190200.0000   -0.45140
190240.0000   -0.40715
190280.0000   -0.60269
190320.0000   -0.50602
190360.0000   -0.45409
190400.0000   -0.31127
190440.0000   -0.35592
190480.0000   -0.48072
190520.0000   -0.32484
190560.0000   -0.59108
190600.0000   -0.54462
190640.0000   -0.32490
190680.0000   -0.30437
190720.0000   -0.27873
190760.0000   -0.28769
190800.0000   -0.27876
190840.0000   -0.50670
190880.0000   -0.09870
190920.0000   -0.20351
190960.0000   -0.18886
191000.0000   -0.12068
191040.0000   -0.33340
191080.0000   -0.23313
191120.0000   -0.16861
191160.0000   -0.28849
191200.0000   -0.16038
191240.0000   -0.08153
191280.0000   -0.24637
191320.0000   -0.38640
191360.0000   -0.19540
191400.0000   -0.27757
191440.0000   -0.56117
191480.0000   -0.15895
191520.0000   -0.28241
191560.0000   -0.10744
191600.0000   -0.35066
191640.0000   -0.29057
191680.0000   -0.04159
191720.0000   -0.24834
191760.0000   -0.23128
191800.0000   -0.12494
191840.0000   -0.31615
191880.0000   -0.22965
191920.0000   -0.38854
191960.0000   -0.45821
192000.0000   -0.37310
192040.0000   -0.44825
192080.0000   -0.19843
192120.0000   -0.11912
192160.0000   -0.35951
192200.0000   -0.56950
192240.0000   -0.22151
192280.0000   -0.62097
192320.0000   -0.40103
192360.0000   -0.37100
192400.0000   -0.15214
192440.0000   -0.21797
192480.0000   -0.29053
192520.0000   -0.25015
192560.0000   -0.49336
192600.0000   -0.35837
192640.0000   -0.25894
192680.0000   -0.36530
192720.0000   -0.55286
192760.0000   -0.10045
192800.0000   -0.64257
192840.0000   -0.59985
192880.0000   -0.19657
192920.0000   -0.17399
192960.0000    0.00950
193000.0000   -0.11684
193040.0000   -0.03968
193080.0000    0.05168
193120.0000   -0.26610
193160.0000   -0.24809
193200.0000   -0.30285
193240.0000   -0.38496
193280.0000   -0.28507
193320.0000   -0.32629
193360.0000   -0.19718
193400.0000   -0.26284
193440.0000   -0.37075
193480.0000   -0.26776
193520.0000   -0.73275
193560.0000   -0.15348
193600.0000   -0.08517
193640.0000   -0.20287
193680.0000   -0.44803
193720.0000   -0.12039
193760.0000   -0.03938
193800.0000   -0.23148
193840.0000   -0.21413
193880.0000   -0.24828
193920.0000    0.11617
193960.0000   -0.42591
194000.0000   -0.53145
194040.0000   -0.19890
194080.0000   -0.41050
194120.0000   -0.44686
194160.0000   -0.33198
194200.0000   -0.44680
194240.0000   -0.32292
194280.0000   -0.26419
194320.0000   -0.23704
194360.0000   -0.18754
194400.0000   -0.46402
194440.0000   -0.33483
194480.0000   -0.25610
194520.0000   -0.16949
194560.0000    0.08593
194600.0000   -0.19434
194640.0000   -0.42150
194680.0000   -0.34760
194720.0000   -0.49318
194760.0000   -0.18399
194800.0000   -0.19436
194840.0000   -0.41492
194880.0000   -0.46255
194920.0000   -0.48725
194960.0000   -0.42874
195000.0000   -0.16407
195040.0000   -0.28549
195080.0000   -0.55471
195120.0000   -0.56114
195160.0000   -0.33008
195200.0000   -0.23309
195240.0000   -0.61325
195280.0000   -0.04285
195320.0000   -0.16360
195360.0000   -0.19795
195400.0000   -0.02453
195440.0000   -0.10317
195480.0000   -0.48432
195520.0000   -0.62886
195560.0000   -0.14719
195600.0000   -0.30565
195640.0000   -0.18504
195680.0000   -0.07056
195720.0000   -0.21174
195760.0000   -0.37132
195800.0000   -0.41921
195840.0000   -0.13920
195880.0000   -0.54198
195920.0000   -0.50133
195960.0000   -0.74409
196000.0000   -0.38612
196040.0000   -0.19548
196080.0000   -0.15869
196120.0000   -0.32261
196160.0000   -0.14253
196200.0000   -0.04253
196240.0000   -0.41644
196280.0000   -0.26560
196320.0000   -0.15661
196360.0000   -0.28883
196400.0000   -0.13760
196440.0000   -0.32774
196480.0000   -0.23086
196520.0000   -0.43919
196560.0000   -0.23431
196600.0000   -0.41481
196640.0000   -0.42828
196680.0000   -0.41440
196720.0000   -0.24905
196760.0000   -0.17003
196800.0000   -0.48272
196840.0000   -0.59667
196880.0000   -0.37359
196920.0000   -0.23673
196960.0000   -0.36849
197000.0000   -0.25396
197040.0000   -0.36376
197080.0000   -0.54134
197120.0000   -0.29653
197160.0000   -0.72262
197200.0000   -0.50630
197240.0000   -0.32786
197280.0000   -0.25052
197320.0000   -0.26417
197360.0000    0.10425
197400.0000   -0.03848
197440.0000   -0.29621
197480.0000   -0.09812
197520.0000   -0.11251
197560.0000   -0.10735
197600.0000   -0.30781
197640.0000    0.04477
197680.0000   -0.10771
197720.0000   -0.09185
197760.0000    0.18187
197800.0000    0.11831
197840.0000    0.00208
197880.0000   -0.25088
197920.0000    0.04462
197960.0000   -0.24194
198000.0000   -0.40045
198040.0000   -0.57254
198080.0000    0.03969
198120.0000    0.04691
198160.0000    0.20636
198200.0000    0.19162
198240.0000   -0.11524
198280.0000    0.27288
198320.0000    0.01054
198360.0000   -0.00283
198400.0000   -0.21385
198440.0000   -0.44716
198480.0000    0.16155
198520.0000   -0.04827
198560.0000   -0.15383
198600.0000   -0.11057
198640.0000   -0.26039
198680.0000   -0.08371
198720.0000   -0.08570
198760.0000   -0.55375
198800.0000   -0.10017
198840.0000   -0.13006
198880.0000   -0.19567
198920.0000   -0.08452
198960.0000   -0.15189
199000.0000   -0.21766
199040.0000   -0.22830
199080.0000    0.10139
199120.0000   -0.40582
199160.0000   -0.34873
199200.0000   -0.45378
199240.0000   -0.47509
199280.0000   -0.34973
199320.0000   -0.34213
199360.0000   -0.02192
199400.0000   -0.26534
199440.0000   -0.31143
199480.0000   -0.36474
199520.0000   -0.28426
199560.0000   -0.43601
199600.0000   -0.10167
199640.0000   -0.17014
199680.0000   -0.19970
199720.0000   -0.40042
199760.0000   -0.10538
199800.0000   -0.40810
199840.0000   -0.18156
199880.0000    0.02542
199920.0000   -0.23383
199960.0000   -0.05273
200000.0000   -0.22175
200040.0000   -0.23491
200080.0000   -0.06053
200120.0000   -0.46455
200160.0000   -0.40166
200200.0000   -0.19395
200240.0000   -0.18705
200280.0000   -0.15452
200320.0000   -0.35422
200360.0000   -0.37078
200400.0000   -0.31031
200440.0000   -0.33834
200480.0000   -0.22010
200520.0000   -0.37085
200560.0000   -0.40010
200600.0000   -0.02446
200640.0000   -0.29881
200680.0000   -0.36875
200720.0000   -0.25793
200760.0000   -0.02326
200800.0000   -0.04825
200840.0000   -0.29254
200880.0000   -0.24493
200920.0000   -0.42715
200960.0000   -0.35927
201000.0000   -0.48416
201040.0000   -0.42255
201080.0000   -0.23068
201120.0000   -0.32784
201160.0000   -0.38536
201200.0000   -0.54421
201240.0000   -0.42260
201280.0000   -0.47086
201320.0000   -0.34576
201360.0000   -0.05442
201400.0000   -0.37416
201440.0000   -0.22502
201480.0000   -0.16585
201520.0000    0.06312
201560.0000   -0.04515
201600.0000   -0.08243
201640.0000   -0.29926
201680.0000   -0.31543
201720.0000   -0.34628
201760.0000   -0.47835
201800.0000   -0.06909
201840.0000   -0.35348
201880.0000   -0.13834
201920.0000   -0.28406
201960.0000   -0.27438
202000.0000   -0.27861
202040.0000   -0.05466
202080.0000   -0.08491
202120.0000   -0.20831
202160.0000   -0.55315
202200.0000   -0.08782
202240.0000   -0.04731
202280.0000   -0.00914
202320.0000    0.07163
202360.0000    0.04068
202400.0000   -0.25280
202440.0000   -0.00879
202480.0000   -0.33851
202520.0000   -0.17484
202560.0000   -0.35702
202600.0000   -0.19836
202640.0000   -0.14111
202680.0000   -0.25408
202720.0000   -0.21511
202760.0000   -0.29299
202800.0000   -0.02758
202840.0000    0.05040
202880.0000   -0.11510
202920.0000   -0.41987
202960.0000   -0.00599
203000.0000   -0.28089
203040.0000   -0.22598
203080.0000    0.06638
203120.0000    0.13326
203160.0000   -0.00502
203200.0000    0.14984
203240.0000    0.15304
203280.0000    0.21256
203320.0000    0.43886
203360.0000    0.26677
203400.0000    0.37279
203440.0000    0.43029
203480.0000    0.47039
203520.0000    0.46361
203560.0000    0.40166
203600.0000   -0.15275
203640.0000   -0.24960
203680.0000   -0.35881
203720.0000   -0.19578
203760.0000   -0.51137
203800.0000   -0.02670
203840.0000   -0.73255
203880.0000   -0.48619
203920.0000   -0.43162
203960.0000   -0.26647
204000.0000   -0.12516
204040.0000   -0.30218
204080.0000   -0.26274
204120.0000   -0.56621
204160.0000   -0.34692
204200.0000   -0.20138
204240.0000   -0.41804
204280.0000   -0.60868
204320.0000   -0.67134
204360.0000   -0.42676
204400.0000   -0.34633
204440.0000   -0.53384
204480.0000   -0.46588
204520.0000   -0.13006
204560.0000   -0.04498
204600.0000   -0.60579
204640.0000   -0.46492
204680.0000   -0.21862
204720.0000   -0.24402
204760.0000   -0.15615
204800.0000   -0.27283
204840.0000   -0.05432
204880.0000   -0.17790
204920.0000   -0.20735
204960.0000    0.10497
205000.0000    0.21929
205040.0000   -0.40739
205080.0000   -0.47600
205120.0000   -0.30806
205160.0000   -0.38561
205200.0000   -0.42653
205240.0000   -0.37152
205280.0000   -0.36612
205320.0000   -0.41571
205360.0000   -0.08339
205400.0000   -0.41696
205440.0000   -0.20918
205480.0000   -0.33643
205520.0000   -0.20881
205560.0000   -0.44962
205600.0000   -0.42550
205640.0000   -0.38808
205680.0000   -0.22374
205720.0000   -0.40109
205760.0000   -0.18857
205800.0000   -0.41420
205840.0000   -0.12374
205880.0000   -0.58712
205920.0000   -0.44255
205960.0000   -0.42362
206000.0000   -0.70740
206040.0000   -0.33926
206080.0000   -0.29714
206120.0000   -0.43576
206160.0000   -0.48077
206200.0000   -0.53403
206240.0000   -0.14742
206280.0000   -0.32287
206320.0000   -0.46318
206360.0000   -0.29598
206400.0000   -0.48929
206440.0000   -0.40646
206480.0000   -0.39547
206520.0000   -0.60716
206560.0000   -0.33552
206600.0000   -0.42179
206640.0000   -0.41036
206680.0000   -0.21993
206720.0000   -0.15696
206760.0000   -0.09125
206800.0000   -0.18871
206840.0000   -0.48507
206880.0000   -0.18066
206920.0000   -0.10509
206960.0000    0.01444
207000.0000   -0.15169
207040.0000   -0.26676
207080.0000   -0.08478
207120.0000   -0.22236
207160.0000   -0.35747
207200.0000   -0.24444
207240.0000   -0.60965
207280.0000   -0.50460
207320.0000   -0.45192
207360.0000   -0.36661
207400.0000    0.00861
207440.0000   -0.20879
207480.0000   -0.08115
207520.0000   -0.10093
207560.0000   -0.31408
207600.0000   -0.14047
207640.0000   -0.26081
207680.0000   -0.01929
207720.0000   -0.59666
207760.0000   -0.40536
207800.0000   -0.28963
207840.0000   -0.03049
207880.0000   -0.50998
207920.0000   -0.58667
207960.0000   -0.34365
208000.0000   -0.44654
208040.0000   -0.39212
208080.0000   -0.28331
208120.0000   -0.40119
208160.0000   -0.87801
208200.0000   -0.60469
208240.0000   -0.37029
208280.0000   -0.54185
208320.0000   -0.41268
208360.0000   -0.52578
208400.0000   -0.24526
208440.0000   -0.05139
208480.0000   -0.22907
208520.0000   -0.76864
208560.0000    0.04165
208600.0000   -0.12760
208640.0000    0.02286
208680.0000   -0.16310
208720.0000   -0.17093
208760.0000   -0.28199
208800.0000   -0.25791
208840.0000   -0.37032
208880.0000   -0.60116
208920.0000   -0.40203
208960.0000   -0.53944
209000.0000   -0.22582
209040.0000   -0.30011
209080.0000   -0.32428
209120.0000   -0.28982
209160.0000   -0.39252
209200.0000   -0.20688
209240.0000   -0.44231
209280.0000   -0.44709
209320.0000   -0.10838
209360.0000   -0.33812
209400.0000   -0.39714
209440.0000   -0.19230
209480.0000   -0.30806
209520.0000   -0.29600
209560.0000   -0.40324
209600.0000   -0.44116
209640.0000   -0.30140
209680.0000   -0.21963
209720.0000   -0.40081
209760.0000   -0.14583
209800.0000   -0.33669
209840.0000   -0.10947
209880.0000   -0.39065
209920.0000   -0.26121
209960.0000   -0.15651
210000.0000   -0.41405
210040.0000   -0.36494
210080.0000    0.11095
210120.0000    0.01057
210160.0000   -0.29366
210200.0000    0.04365
210240.0000    0.02491
210280.0000    0.21002
210320.0000    0.36037
210360.0000   -0.12301
210400.0000    0.01698
210440.0000    0.27106
210480.0000    0.23874
210520.0000    0.24740
210560.0000    0.32456
210600.0000    0.18032
210640.0000    0.47942
210680.0000    0.37856
210720.0000    0.18680
210760.0000    0.29239
210800.0000    0.34167
210840.0000    0.33827
210880.0000    0.36335
210920.0000    0.14413
210960.0000    0.36249
211000.0000    0.43394
211040.0000    0.07188
211080.0000    0.19169
211120.0000    0.34944
211160.0000    0.16925
211200.0000    0.16508
211240.0000    0.61589
211280.0000    0.43440
211320.0000    0.34852
211360.0000    0.32507
211400.0000    0.09588
211440.0000    0.15567
211480.0000    0.36771
211520.0000    0.37968
211560.0000    0.43384
211600.0000    0.54032
211640.0000    0.40470
211680.0000    0.50268
211720.0000    0.46240
211760.0000    0.25265
211800.0000    0.25838
211840.0000    0.36008
211880.0000    0.42640
211920.0000    0.62845
211960.0000    0.34668
212000.0000    0.50333
212040.0000    0.47628
212080.0000    0.20610
212120.0000    0.33145
212160.0000    0.45298
212200.0000    0.43603
212240.0000    0.48352
212280.0000    0.16187
212320.0000    0.17908
212360.0000    0.30051
212400.0000    0.24347
212440.0000    0.42910
212480.0000    0.22366
212520.0000    0.30736
212560.0000    0.34632
212600.0000    0.23969
212640.0000    0.18059
212680.0000    0.26836
212720.0000    0.30885
212760.0000    0.39577
212800.0000    0.26279
212840.0000    0.27696
212880.0000    0.19478
212920.0000    0.31300
212960.0000    0.28731
213000.0000    0.20886
213040.0000    0.22963
213080.0000    0.02196
213120.0000    0.07432
213160.0000    0.19560
213200.0000    0.25810
213240.0000    0.05431
213280.0000   -0.13726
213320.0000   -0.05188
213360.0000   -0.03753
213400.0000    0.33169
213440.0000    0.29808
213480.0000    0.40058
213520.0000    0.07904
213560.0000   -0.12348
213600.0000    0.05876
213640.0000    0.11550
213680.0000    0.12987
213720.0000   -0.11167
213760.0000    0.10526
213800.0000   -0.05172
213840.0000    0.37113
213880.0000    0.34955
213920.0000    0.01737
213960.0000   -0.23550
214000.0000   -0.30478
214040.0000   -0.29232
214080.0000   -0.30496
214120.0000   -0.30043
214160.0000   -0.29582
214200.0000   -0.49172
214240.0000   -0.38933
214280.0000   -0.58165
214320.0000   -0.47519
214360.0000   -0.34063
214400.0000   -0.14905
214440.0000   -0.44218
214480.0000   -0.63319
214520.0000   -0.39067
214560.0000   -0.20922
214600.0000   -0.23366
214640.0000    0.12014
214680.0000    0.18117
214720.0000    0.04879
214760.0000   -0.13419
214800.0000    0.05081
214840.0000   -0.07558
214880.0000   -0.31217
214920.0000   -0.56674
214960.0000   -0.84054
215000.0000   -0.63954
215040.0000   -0.13731
215080.0000   -0.64115
215120.0000   -0.27863
215160.0000   -0.13560
215200.0000    0.00455
215240.0000   -0.22335
215280.0000    0.12956
215320.0000   -0.19403
215360.0000   -0.05198
215400.0000   -0.04692
215440.0000    0.19238
215480.0000   -0.46593
215520.0000    0.16661
215560.0000    0.00238
215600.0000    0.13442
215640.0000    0.09282
215680.0000   -0.41233
215720.0000   -0.29144
215760.0000   -0.42689
215800.0000   -0.04673
215840.0000   -0.48011
215880.0000   -0.32527
215920.0000   -0.25832
215960.0000   -0.26067
216000.0000   -0.56951
216040.0000   -0.25205
216080.0000   -0.35498
216120.0000   -0.32885
216160.0000   -0.53339
216200.0000   -0.21438
216240.0000   -0.08167
216280.0000   -0.25096
216320.0000   -0.07382
216360.0000   -0.38021
216400.0000   -0.24528
216440.0000   -0.42422
216480.0000   -0.48347
216520.0000   -0.14290
216560.0000   -0.27842
216600.0000   -0.51026
216640.0000    0.00336
216680.0000   -0.74530
216720.0000   -0.33225
216760.0000   -0.15653
216800.0000   -0.15516
216840.0000   -0.12399
216880.0000   -0.27289
216920.0000   -0.21614
216960.0000   -0.04673
217000.0000    0.12460
217040.0000    0.11380
217080.0000    0.39220
217120.0000    0.49492
217160.0000    0.55945
217200.0000    0.28247
217240.0000    0.27319
217280.0000    0.41483
217320.0000    0.63167
217360.0000    0.47244
217400.0000    0.40126
217440.0000    0.47485
217480.0000    0.63450
217520.0000    0.44551
217560.0000    0.72376
217600.0000    0.50664
217640.0000    0.32569
217680.0000    0.67819
217720.0000    0.55667
217760.0000    0.41156
217800.0000    0.45233
217840.0000    0.27213
217880.0000    0.35257
217920.0000    0.43566
217960.0000    0.20814
218000.0000    0.18323
218040.0000    0.32957
218080.0000    0.72449
218120.0000    0.19620
218160.0000    0.23177
218200.0000    0.36336
218240.0000    0.27116
218280.0000    0.31146
218320.0000    0.56201
218360.0000    0.57715
218400.0000    0.37278
218440.0000    0.41973
218480.0000    0.44668
218520.0000    0.58213
218560.0000    0.44431
218600.0000    0.08060
218640.0000   -0.01149
218680.0000    0.44044
218720.0000    0.49841
218760.0000    0.59799
218800.0000    0.56179
218840.0000    0.52927
218880.0000    0.67633
218920.0000    0.46457
218960.0000    0.39585
219000.0000    0.47938
219040.0000    0.38947
219080.0000    0.42759
219120.0000    0.41906
219160.0000    0.37587
219200.0000    0.57572
219240.0000    0.40947
219280.0000    0.65831
219320.0000    0.56695
219360.0000    0.50669
219400.0000    0.54366
219440.0000    0.35268
219480.0000    0.48496
219520.0000    0.40272
219560.0000    0.35686
219600.0000    0.44899
219640.0000    0.46669
219680.0000    0.59624
219720.0000    0.42162
219760.0000    0.47899
219800.0000    0.62412
219840.0000    0.43674
219880.0000    0.59120
219920.0000    0.63510
219960.0000    0.34612
220000.0000    0.44371
220040.0000    0.42080
220080.0000    0.44844
220120.0000    0.45423
220160.0000    0.40175
220200.0000    0.54148
220240.0000    0.50255
220280.0000    0.63421
220320.0000    0.43042
220360.0000    0.40359
220400.0000    0.50804
220440.0000    0.53785
220480.0000    0.44678
220520.0000    0.55339
220560.0000    0.36823
220600.0000    0.39446
220640.0000    0.36548
220680.0000    0.44957
220720.0000    0.20754
220760.0000    0.48522
220800.0000    0.67267
220840.0000    0.38271
220880.0000    0.29191
220920.0000    0.49982
220960.0000    0.49821
221000.0000    0.32523
221040.0000    0.55361
221080.0000    0.55911
221120.0000    0.43026
221160.0000    0.39315
221200.0000    0.65086
221240.0000    0.57962
221280.0000    0.43595
221320.0000    0.59869
221360.0000    0.40908
221400.0000    0.31608
221440.0000    0.30700
221480.0000    0.22712
221520.0000    0.18650
221560.0000    0.25704
221600.0000    0.34771
221640.0000    0.26457
221680.0000    0.35654
221720.0000    0.26475
221760.0000    0.26392
221800.0000    0.19909
221840.0000    0.06902
221880.0000    0.12917
221920.0000   -0.04424
221960.0000    0.15408
222000.0000    0.14729
222040.0000    0.16961
222080.0000    0.13442
222120.0000    0.32742
222160.0000    0.13569
222200.0000    0.03036
222240.0000    0.47503
222280.0000    0.28116
222320.0000    0.36542
222360.0000    0.19695
222400.0000    0.19102
222440.0000    0.21590
222480.0000    0.48149
222520.0000    0.31429
222560.0000    0.07608
222600.0000    0.27325
222640.0000    0.19560
222680.0000    0.19195
222720.0000    0.13869
222760.0000    0.20898
222800.0000    0.33220
222840.0000    0.14868
222880.0000    0.31205
222920.0000    0.17236
222960.0000    0.30798
223000.0000    0.16115
223040.0000    0.13070
223080.0000    0.15274
223120.0000    0.14418
223160.0000    0.11474
223200.0000    0.22587
223240.0000    0.10311
223280.0000    0.09244
223320.0000    0.17454
223360.0000    0.12589
223400.0000   -0.07683
223440.0000    0.17674
223480.0000    0.11291
223520.0000   -0.15673
223560.0000    0.14161
223600.0000    0.10233
223640.0000    0.08837
223680.0000    0.25072
223720.0000    0.17741
223760.0000    0.19770
223800.0000   -0.02083
223840.0000    0.27982
223880.0000    0.23288
223920.0000    0.24109
223960.0000    0.11687
224000.0000    0.42229
224040.0000    0.24022
224080.0000    0.18349
224120.0000    0.25384
224160.0000    0.03984
224200.0000    0.12611
224240.0000    0.32465
224280.0000    0.07154
224320.0000    0.15007
224360.0000    0.32870
224400.0000    0.59506
224440.0000    0.09074
224480.0000    0.17220
224520.0000    0.35589
224560.0000    0.44518
224600.0000    0.18474
224640.0000    0.28437
224680.0000    0.57738
224720.0000    0.30761
224760.0000    0.39870
224800.0000    0.55244
224840.0000    0.41689
224880.0000    0.44300
224920.0000    0.49462
224960.0000    0.50001
225000.0000    0.53552
225040.0000    0.54892
225080.0000    0.67358
225120.0000    0.68423
225160.0000    0.50140
225200.0000    0.38127
225240.0000    0.12539
225280.0000    0.42255
225320.0000    0.11559
225360.0000    0.15586
225400.0000    0.36280
225440.0000    0.23112
225480.0000    0.26592
225520.0000    0.47396
225560.0000    0.28383
225600.0000    0.28580
225640.0000    0.28038
225680.0000    0.24587
225720.0000    0.06886
225760.0000    0.14034
225800.0000   -0.25340
225840.0000   -0.17316
225880.0000   -0.18099
225920.0000   -0.12816
225960.0000   -0.00557
226000.0000    0.00286
226040.0000   -0.03943
226080.0000    0.03991
226120.0000   -0.17825
226160.0000   -0.27811
226200.0000   -0.26142
226240.0000   -0.04181
226280.0000   -0.23556
226320.0000   -0.33425
226360.0000   -0.24171
226400.0000    0.01372
226440.0000   -0.00095
226480.0000   -0.17381
226520.0000   -0.01555
226560.0000    0.12678
226600.0000    0.06834
226640.0000    0.07319
226680.0000   -0.00279
226720.0000    0.18494
226760.0000   -0.33053
226800.0000   -0.05338
226840.0000   -0.14240
226880.0000   -0.12723
226920.0000    0.06345
226960.0000   -0.24271
227000.0000    0.22633
227040.0000   -0.13344
227080.0000    0.01614
227120.0000   -0.21170
227160.0000    0.10706
227200.0000    0.07208
227240.0000   -0.13216
227280.0000   -0.02569
227320.0000    0.00625
227360.0000   -0.01719
227400.0000   -0.33164
227440.0000    0.06975
227480.0000   -0.14733
227520.0000   -0.11771
227560.0000    0.10991
227600.0000    0.27388
227640.0000    0.44623
227680.0000    0.19383
227720.0000    0.47991
227760.0000    0.15019
227800.0000    0.36656
227840.0000    0.52762
227880.0000    0.32477
227920.0000    0.30182
227960.0000    0.36834
228000.0000    0.11837
228040.0000    0.12392
228080.0000    0.23646
228120.0000    0.12296
228160.0000    0.49936
228200.0000    0.18411
228240.0000    0.34575
228280.0000    0.33185
228320.0000    0.53073
228360.0000    0.34219
228400.0000    0.31185
228440.0000    0.27869
228480.0000    0.08232
228520.0000   -0.13242
228560.0000    0.06888
228600.0000   -0.17598
228640.0000    0.10863
228680.0000   -0.26435
228720.0000   -0.23508
228760.0000   -0.53986
228800.0000   -0.14200
228840.0000   -0.44285
228880.0000   -0.10923
228920.0000    0.51282
228960.0000    0.44832
229000.0000    0.32424
229040.0000    0.52456
229080.0000    0.07333
229120.0000    0.31457
229160.0000    0.19375
229200.0000    0.24615
229240.0000    0.32017
229280.0000    0.04101
229320.0000    0.29686
229360.0000    0.32652
229400.0000    0.53690
229440.0000    0.07042
229480.0000    0.21053
229520.0000    0.71123
229560.0000    0.06067
229600.0000    0.27184
229640.0000   -0.00579
229680.0000    0.20536
229720.0000    0.18867
229760.0000    0.38436
229800.0000    0.02912
229840.0000    0.11535
229880.0000    0.36561
229920.0000    0.43837
229960.0000    0.39462
230000.0000    0.18647
230040.0000    0.24283
230080.0000    0.18142
230120.0000   -0.07768
230160.0000    0.54623
230200.0000    0.00615
230240.0000    0.30216
230280.0000    0.19367
230320.0000    0.31931
230360.0000    0.11403
230400.0000    0.52011
230440.0000    0.40178
230480.0000    0.63634
230520.0000    0.04526
230560.0000    0.37126
230600.0000    0.35334
230640.0000    0.08544
230680.0000    0.49522
230720.0000    0.63787
230760.0000    0.21071
230800.0000    0.24977
230840.0000    0.46047
230880.0000    0.32781
230920.0000    0.35566
230960.0000    0.40515
231000.0000    0.39377
231040.0000    0.47584
231080.0000    0.54675
231120.0000    0.51856
231160.0000    0.34152
231200.0000    0.43539
231240.0000    0.40989
231280.0000    0.62356
231320.0000    0.50905
231360.0000    0.16901
231400.0000    0.42560
231440.0000    0.34631
231480.0000    0.18658
231520.0000    0.30232
231560.0000    0.21942
231600.0000    0.13841
231640.0000    0.13542
231680.0000    0.30177
231720.0000    0.21932
231760.0000    0.37820
231800.0000    0.32709
231840.0000    0.23207
231880.0000    0.12169
231920.0000    0.24650
231960.0000    0.10497
232000.0000    0.04191
232040.0000    0.27326
232080.0000    0.41287
232120.0000    0.10884
232160.0000    0.24564
232200.0000    0.21278
232240.0000    0.26227
232280.0000    0.39981
232320.0000    0.34995
232360.0000    0.50199
232400.0000    0.21268
232440.0000    0.60950
232480.0000    0.29377
232520.0000    0.18007
232560.0000    0.41182
232600.0000    0.25808
232640.0000    0.08239
232680.0000    0.44775
232720.0000    0.31110
232760.0000    0.35362
232800.0000    0.43638
232840.0000    0.28964
232880.0000    0.21853
232920.0000    0.36653
232960.0000    0.22018
233000.0000    0.39088
233040.0000    0.13990
233080.0000    0.38399
233120.0000    0.24641
233160.0000    0.34428
233200.0000    0.14948
233240.0000    0.28604
233280.0000    0.35972
233320.0000    0.22401
233360.0000    0.33429
233400.0000    0.37434
233440.0000    0.44229
233480.0000    0.33532
233520.0000    0.28782
233560.0000    0.56744
233600.0000    0.28742
233640.0000    0.53173
233680.0000    0.33174
233720.0000   -0.04768
233760.0000    0.34461
233800.0000    0.36671
233840.0000    0.32818
233880.0000    0.27163
233920.0000    0.39575
233960.0000    0.35218
234000.0000    0.32057
234040.0000    0.49964
234080.0000    0.24527
234120.0000    0.33745
234160.0000    0.36647
234200.0000    0.02283
234240.0000    0.18004
234280.0000    0.15527
234320.0000    0.36618
234360.0000    0.23573
234400.0000    0.46173
234440.0000    0.32023
234480.0000    0.31272
234520.0000    0.33326
234560.0000    0.23977
234600.0000    0.39960
234640.0000    0.42321
234680.0000    0.50291
234720.0000    0.32442
234760.0000    0.28823
234800.0000    0.39273
234840.0000    0.56902
234880.0000    0.03676
234920.0000    0.35533
234960.0000    0.24838
235000.0000    0.32213
235040.0000    0.17695
235080.0000    0.35027
235120.0000    0.09968
235160.0000    0.07428
235200.0000    0.04404
235240.0000    0.04922
235280.0000    0.21089
235320.0000    0.21489
235360.0000    0.48576
235400.0000    0.30450
235440.0000    0.45841
235480.0000    0.56355
235520.0000    0.47880
235560.0000    0.27387
235600.0000    0.34313
235640.0000    0.20657
235680.0000    0.29021
235720.0000    0.31684
235760.0000    0.19007
235800.0000    0.53645
235840.0000    0.58217
235880.0000    0.38295
235920.0000    0.57301
235960.0000    0.24716
236000.0000    0.25461
236040.0000    0.33858
236080.0000    0.33907
236120.0000    0.23394
236160.0000    0.35255
236200.0000    0.47143
236240.0000    0.27472
236280.0000    0.40713
236320.0000    0.07734
236360.0000    0.21696
236400.0000    0.32807
236440.0000    0.20003
236480.0000    0.03145
236520.0000    0.35545
236560.0000    0.19311
236600.0000    0.37232
236640.0000    0.20342
236680.0000    0.14300
236720.0000    0.26953
236760.0000    0.56583
236800.0000    0.44155
236840.0000    0.28336
236880.0000    0.37756
236920.0000    0.47511
236960.0000    0.48648
237000.0000    0.32794
237040.0000    0.37603
237080.0000   -0.01734
237120.0000    0.40038
237160.0000    0.41972
237200.0000    0.41064
237240.0000    0.26890
237280.0000    0.24357
237320.0000    0.27243
237360.0000    0.40214
237400.0000    0.21615
237440.0000    0.48514
237480.0000    0.38955
237520.0000    0.47105
237560.0000    0.39163
237600.0000    0.32405
237640.0000    0.42381
237680.0000    0.31206
237720.0000    0.22604
237760.0000    0.32574
237800.0000    0.45276
237840.0000    0.36979
237880.0000    0.37165
237920.0000   -0.02627
237960.0000    0.29923
238000.0000    0.65643
238040.0000    0.32649
238080.0000    0.27369
238120.0000    0.10217
238160.0000    0.47044
238200.0000    0.02620
238240.0000    0.21613
238280.0000    0.25585
238320.0000    0.34576
238360.0000    0.34084
238400.0000    0.43580
238440.0000    0.32019
238480.0000    0.12266
238520.0000    0.14498
238560.0000    0.22954
238600.0000    0.45844
238640.0000    0.23109
238680.0000    0.11602
238720.0000    0.56039
238760.0000    0.28017
238800.0000    0.43050
238840.0000    0.16256
238880.0000    0.33989
238920.0000    0.27825
238960.0000    0.36340
239000.0000    0.37692
239040.0000    0.34572
239080.0000    0.20064
239120.0000    0.28741
239160.0000    0.38408
239200.0000    0.35371
239240.0000    0.50723
239280.0000    0.49331
239320.0000    0.75320
239360.0000    0.48352
239400.0000    0.51172
239440.0000    0.43040
239480.0000    0.34605
239520.0000    0.29123
239560.0000    0.38576
239600.0000    0.35262
239640.0000    0.20641
239680.0000    0.29996
239720.0000    0.38207
239760.0000    0.39689
239800.0000    0.40249
239840.0000    0.24835
239880.0000    0.47049
239920.0000    0.37849
239960.0000    0.37772
240000.0000    0.24256
240040.0000    0.09513
240080.0000    0.41853
240120.0000    0.39581
240160.0000    0.34558
240200.0000    0.27325
240240.0000    0.37098
240280.0000    0.24045
240320.0000    0.24031
240360.0000    0.42810
240400.0000    0.33953
240440.0000    0.54196
240480.0000    0.32045
240520.0000    0.42641
240560.0000    0.25838
240600.0000    0.51673
240640.0000    0.36768
240680.0000    0.21451
240720.0000    0.44550
240760.0000    0.40945
240800.0000    0.28073
240840.0000    0.41951
240880.0000    0.31085
240920.0000    0.24965
240960.0000    0.34998
241000.0000    0.33819
241040.0000    0.38464
241080.0000    0.64934
241120.0000    0.38098
241160.0000    0.43074
241200.0000    0.13220
241240.0000    0.22552
241280.0000    0.04975
241320.0000    0.29461
241360.0000    0.53660
241400.0000    0.39361
241440.0000    0.17411
241480.0000    0.11119
241520.0000    0.02524
241560.0000    0.37729
241600.0000    0.31378
241640.0000    0.27777
241680.0000    0.45854
241720.0000    0.46068
241760.0000    0.37965
241800.0000    0.27386
241840.0000    0.33796
241880.0000    0.42844
241920.0000    0.48785
241960.0000    0.16689
242000.0000    0.37622
242040.0000    0.36893
242080.0000    0.40767
242120.0000    0.37394
242160.0000    0.47261
242200.0000    0.31027
242240.0000    0.50142
242280.0000    0.35961
242320.0000    0.29254
242360.0000    0.53366
242400.0000    0.22114
242440.0000    0.35197
242480.0000    0.22255
242520.0000    0.34579
242560.0000    0.22146
242600.0000    0.43748
242640.0000    0.35429
242680.0000    0.50000
242720.0000    0.25005
242760.0000    0.38747
242800.0000    0.32174
242840.0000    0.24492
242880.0000    0.35758
242920.0000    0.37652
242960.0000    0.41350
243000.0000    0.56703
243040.0000    0.30516
243080.0000    0.46998
243120.0000    0.41284
243160.0000    0.36751
243200.0000    0.38110
243240.0000    0.41661
243280.0000    0.32088
243320.0000    0.31066
243360.0000    0.39878
243400.0000    0.41848
243440.0000    0.23211
243480.0000    0.36220
243520.0000    0.41198
243560.0000    0.54303
243600.0000    0.30951
243640.0000    0.27469
243680.0000    0.24818
243720.0000    0.13846
243760.0000    0.47100
243800.0000    0.39833
243840.0000    0.24236
243880.0000    0.20110
243920.0000    0.54425
243960.0000    0.56129
244000.0000    0.44394
244040.0000    0.33155
244080.0000    0.64458
244120.0000    0.33181
244160.0000    0.38673
244200.0000    0.49678
244240.0000    0.24199
244280.0000    0.39416
244320.0000    0.52581
244360.0000    0.47775
244400.0000    0.51650
244440.0000    0.68747
244480.0000    0.44669
244520.0000    0.51490
244560.0000    0.15998
244600.0000    0.32061
244640.0000    0.35619
244680.0000    0.24389
244720.0000    0.15037
244760.0000    0.15848
244800.0000    0.37474
244840.0000    0.38511
244880.0000    0.42148
244920.0000    0.40613
244960.0000    0.41675
245000.0000    0.36548
245040.0000    0.28366
245080.0000    0.11735
245120.0000    0.22510
245160.0000    0.22661
245200.0000    0.28189
245240.0000    0.24084
245280.0000    0.20404
245320.0000    0.26748
245360.0000    0.25539
245400.0000    0.28647
245440.0000    0.18740
245480.0000    0.22261
245520.0000    0.38796
245560.0000    0.33067
245600.0000    0.46864
245640.0000    0.58306
245680.0000    0.55951
245720.0000    0.40701
245760.0000    0.34192
245800.0000    0.53238
245840.0000    0.02343
245880.0000    0.45240
245920.0000    0.85984
245960.0000    0.24905
246000.0000    0.35250
246040.0000    0.35711
246080.0000    0.17487
246120.0000    0.40380
246160.0000    0.42252
246200.0000    0.32234
246240.0000    0.36481
246280.0000    0.17588
246320.0000    0.20726
246360.0000    0.45877
246400.0000    0.05870
246440.0000    0.51914
246480.0000    0.08409
246520.0000    0.44288
246560.0000    0.52230
246600.0000    0.27120
246640.0000    0.30325
246680.0000    0.21378
246720.0000    0.29225
246760.0000    0.49811
246800.0000    0.30616
246840.0000    0.24526
246880.0000    0.27103
246920.0000    0.33595
246960.0000    0.18604
247000.0000    0.23326
247040.0000   -0.26289
247080.0000   -0.13210
247120.0000    0.21110
247160.0000    0.00356
247200.0000   -0.14245
247240.0000   -0.05329
247280.0000   -0.34937
247320.0000   -0.02243
247360.0000   -0.22582
247400.0000   -0.03060
247440.0000    0.06360
247480.0000    0.30405
247520.0000    0.35714
247560.0000    0.48316
247600.0000    0.74507
247640.0000    0.51461
247680.0000    0.40848
247720.0000    0.38567
247760.0000    0.26821
247800.0000    0.43283
247840.0000    0.55343
247880.0000    0.59328
247920.0000    0.63841
247960.0000    0.74831
248000.0000    0.58206
248040.0000    0.55044
248080.0000    0.61333
248120.0000    0.66421
248160.0000    0.72867
248200.0000    0.57671
248240.0000    0.51239
248280.0000    0.49501
248320.0000    0.56625
248360.0000    0.64549
248400.0000    0.60772
248440.0000    0.60791
248480.0000    0.78546
248520.0000    0.66272
248560.0000    0.73460
248600.0000    0.74722
248640.0000    0.57617
248680.0000    0.74567
248720.0000    0.60802
248760.0000    0.58278
248800.0000    0.74899
248840.0000    0.74677
248880.0000    0.56122
248920.0000    0.54109
248960.0000    0.67570
249000.0000    0.47317
249040.0000    0.59306
249080.0000    0.75212
249120.0000    0.67576
249160.0000    0.32540
249200.0000    0.49490
249240.0000    0.02574
249280.0000    0.29738
249320.0000    0.15791
249360.0000    0.05329
249400.0000    0.11466
249440.0000   -0.17549
249480.0000   -0.39062
249520.0000   -0.32811
249560.0000   -0.33302
249600.0000   -0.26629
249640.0000   -0.28977
249680.0000   -0.09552
249720.0000   -0.09268
249760.0000   -0.28618
249800.0000   -0.30999
249840.0000   -0.32245
249880.0000   -0.40200
249920.0000   -0.70478
249960.0000   -0.14551
250000.0000   -0.56259
250040.0000   -0.51941
250080.0000   -0.35785
250120.0000   -0.43013
250160.0000   -0.30158
250200.0000   -0.27508
250240.0000    0.14821
250280.0000    0.34231
250320.0000    0.39518
250360.0000   -0.17896
250400.0000   -0.68977
250440.0000   -0.41472
250480.0000   -0.43223
250520.0000   -0.44643
250560.0000   -0.31519
250600.0000   -0.40689
250640.0000   -0.54779
250680.0000   -0.19072
250720.0000   -0.08110
250760.0000   -0.34543
250800.0000   -0.49990
250840.0000   -0.21113
250880.0000   -0.54344
250920.0000   -0.21550
250960.0000   -0.12338
251000.0000    0.12066
251040.0000    0.00221
251080.0000    0.20795
251120.0000    0.16677
251160.0000   -0.25416
251200.0000   -0.15935
251240.0000    0.35259
251280.0000    0.07427
251320.0000   -0.15202
251360.0000   -0.00145
251400.0000   -0.34871
251440.0000   -0.32383
251480.0000   -0.08131
251520.0000   -0.11805
251560.0000   -0.32291
251600.0000   -0.13603
251640.0000   -0.45319
251680.0000    0.04007
251720.0000   -0.04257
251760.0000   -0.39742
251800.0000   -0.21864
251840.0000   -0.05607
251880.0000    0.10127
251920.0000   -0.03148
251960.0000   -0.17507
252000.0000   -0.15683
252040.0000   -0.57788
252080.0000   -0.16136
252120.0000    0.01723
252160.0000    0.16020
252200.0000   -0.06692
252240.0000    0.07230
252280.0000    0.08584
252320.0000   -0.08758
252360.0000   -0.22239
252400.0000   -0.16150
252440.0000    0.08543
252480.0000   -0.11840
252520.0000   -0.36014
252560.0000   -0.12968
252600.0000   -0.09066
252640.0000    0.04728
252680.0000   -0.19791
252720.0000   -0.55092
252760.0000   -0.41804
252800.0000   -0.12750
252840.0000   -0.48903
252880.0000   -0.04116
252920.0000   -0.10649
252960.0000   -0.19568
253000.0000    0.00953
253040.0000   -0.14882
253080.0000    0.05790
253120.0000    0.07371
253160.0000    0.02538
253200.0000   -0.24456
253240.0000   -0.30481
253280.0000   -0.57837
253320.0000   -0.33284
253360.0000   -0.61033
253400.0000   -0.55874
253440.0000   -0.63672
253480.0000   -0.41947
253520.0000   -0.32890
253560.0000   -0.32530
253600.0000   -0.26259
253640.0000   -0.34472
253680.0000   -0.13896
253720.0000    0.25067
253760.0000   -0.06103
253800.0000    0.06938
253840.0000   -0.24454
253880.0000   -0.29561
253920.0000    0.12537
253960.0000   -0.03816
254000.0000    0.19934
254040.0000    0.29249
254080.0000    0.14905
254120.0000    0.19197
254160.0000    0.33695
254200.0000    0.07912
254240.0000    0.21419
254280.0000    0.29217
254320.0000    0.17852
254360.0000    0.32986
254400.0000    0.22178
254440.0000    0.27918
254480.0000    0.04445
254520.0000   -0.05591
254560.0000    0.21394
254600.0000   -0.05594
254640.0000    0.22108
254680.0000    0.08630
254720.0000   -0.16429
254760.0000   -0.34704
254800.0000   -0.75894
254840.0000   -1.08592
254880.0000   -0.87807
254920.0000   -0.31024
254960.0000   -0.14017
255000.0000   -0.47490
255040.0000   -0.74754
255080.0000   -0.44924
255120.0000   -0.36104
255160.0000   -0.80535
255200.0000   -0.59294
255240.0000   -0.37667
255280.0000   -0.49128
255320.0000   -0.90282
255360.0000   -0.73815
255400.0000   -0.40500
255440.0000   -0.05237
255480.0000   -0.08373
255520.0000   -0.59278
255560.0000   -0.56126
255600.0000   -0.52243
255640.0000   -0.75349
255680.0000   -0.90214
255720.0000   -0.66067
255760.0000   -0.97300
255800.0000   -0.68809
255840.0000   -0.53929
255880.0000   -0.69935
255920.0000   -0.78603
255960.0000   -0.55536
256000.0000   -0.36235
256040.0000   -0.53782
256080.0000   -0.06344
256120.0000    0.10456
256160.0000    0.14892
256200.0000   -0.04464
256240.0000   -0.38352
256280.0000    0.05054
256320.0000   -0.12099
256360.0000   -0.10645
256400.0000    0.16073
256440.0000   -0.49905
256480.0000    0.31332
256520.0000    0.11417
256560.0000    0.39619
256600.0000    0.20948
256640.0000    0.40288
256680.0000    0.20031
256720.0000    0.20020
256760.0000    0.05093
256800.0000    0.01811
256840.0000    0.29612
256880.0000   -0.05312
256920.0000    0.20245
256960.0000    0.28876
257000.0000    0.27175
257040.0000    0.36985
257080.0000    0.42419
257120.0000    0.35800
257160.0000    0.33631
257200.0000    0.36460
257240.0000    0.22915
257280.0000    0.16098
257320.0000    0.05837
257360.0000    0.32568
257400.0000    0.24325
257440.0000    0.32010
257480.0000    0.37345
257520.0000    0.03975
257560.0000    0.22859
257600.0000    0.20825
257640.0000    0.39554
257680.0000    0.21491
257720.0000    0.31193
257760.0000    0.17131
257800.0000    0.14153
257840.0000    0.10335
257880.0000    0.23030
257920.0000    0.26386
257960.0000    0.50702
258000.0000    0.32479
258040.0000   -0.00188
258080.0000    0.01783
258120.0000    0.28893
258160.0000    0.01113
258200.0000    0.25364
258240.0000    0.25089
258280.0000    0.23181
258320.0000    0.27460
258360.0000    0.30736
258400.0000    0.30575
258440.0000    0.34175
258480.0000    0.16460
258520.0000    0.34718
258560.0000    0.26644
258600.0000    0.39636
258640.0000   -0.04867
258680.0000   -0.19632
258720.0000    0.17051
258760.0000   -0.74080
258800.0000   -0.42840
258840.0000   -0.53953
258880.0000    0.05441
258920.0000   -0.11482
258960.0000    0.33145
259000.0000    0.28456
259040.0000    0.00831
259080.0000   -0.13501
259120.0000   -0.12544
259160.0000   -0.16598
259200.0000   -0.13779
259240.0000   -0.26112
259280.0000   -0.18005
259320.0000    0.06249
259360.0000   -0.57075
259400.0000   -0.11313
259440.0000   -0.19281
259480.0000    0.00064
259520.0000   -0.12030
259560.0000   -0.17926
259600.0000    0.20716
259640.0000    0.24727
259680.0000    0.51512
259720.0000    0.75370
259760.0000    0.46057
259800.0000    0.15819
259840.0000    0.16135
259880.0000    0.31362
259920.0000    0.09815
259960.0000    0.08740
260000.0000    0.00148
260040.0000    0.08099
260080.0000    0.11868
260120.0000   -0.20884
260160.0000   -0.22272
260200.0000   -0.23322
260240.0000   -0.02188
260280.0000   -0.03515
260320.0000   -0.27705
260360.0000    0.18434
260400.0000   -0.06224
260440.0000    0.14625
260480.0000    0.23871
260520.0000    0.46976
260560.0000    0.33909
260600.0000    0.38409
260640.0000    0.56393
260680.0000    0.41397
260720.0000    0.27013
260760.0000    0.34713
260800.0000    0.57771
260840.0000    0.44555
260880.0000    0.51633
260920.0000    0.50643
260960.0000    0.60176
261000.0000    0.46102
261040.0000    0.47493
261080.0000    0.61708
261120.0000    0.50711
261160.0000    0.53667
261200.0000    0.52690
261240.0000    0.65656
261280.0000    0.57628
261320.0000    0.42884
261360.0000    0.39356
261400.0000    0.36965
261440.0000    0.68816
261480.0000    0.34219
261520.0000    0.60966
261560.0000    0.44384
261600.0000    0.58574
261640.0000    0.68776
261680.0000    0.62710
261720.0000    0.41188
261760.0000    0.65921
261800.0000    0.67556
261840.0000    0.24595
261880.0000    0.09347
261920.0000   -0.03261
261960.0000   -0.10721
262000.0000   -0.26244
262040.0000    0.13898
262080.0000   -0.62062
262120.0000   -0.16483
262160.0000   -0.48464
262200.0000   -0.32298
262240.0000   -0.15806
262280.0000    0.33321
262320.0000    0.27578
262360.0000    0.23928
262400.0000    0.31746
262440.0000    0.24725
262480.0000    0.26115
262520.0000    0.28015
262560.0000    0.34262
262600.0000    0.07622
262640.0000    0.18363
262680.0000    0.25085
262720.0000    0.29661
262760.0000    0.39983
262800.0000    0.34594
262840.0000    0.56741
262880.0000    0.36653
262920.0000    0.40637
262960.0000    0.36464
263000.0000    0.40909
263040.0000    0.44945
263080.0000    0.18819
263120.0000    0.28799
263160.0000    0.22249
263200.0000    0.17896
263240.0000   -0.63206
263280.0000   -0.08298
263320.0000   -0.13430
263360.0000   -0.21570
263400.0000    0.40259
263440.0000    0.31966
263480.0000    0.09898
263520.0000    0.33607
263560.0000    0.44282
263600.0000    0.36672
263640.0000    0.46146
263680.0000    0.38460
263720.0000    0.60710
263760.0000    0.55168
263800.0000    0.62617
263840.0000    0.40746
263880.0000    0.56978
263920.0000    0.33712
263960.0000    0.50396
264000.0000    0.64270
264040.0000    0.59245
264080.0000    0.68623
264120.0000    0.67352
264160.0000    0.46935
264200.0000    0.57029
264240.0000    0.44837
264280.0000    0.36388
264320.0000    0.50032
264360.0000    0.48138
264400.0000    0.54427
264440.0000    0.51504
264480.0000    0.34971
264520.0000    0.48990
264560.0000    0.46236
264600.0000    0.46482
264640.0000    0.54685
264680.0000    0.61601
264720.0000    0.36032
264760.0000    0.45979
264800.0000    0.34393
264840.0000    0.48425
264880.0000    0.42083
264920.0000    0.30886
264960.0000    0.40667
265000.0000    0.29874
265040.0000    0.34648
265080.0000    0.39615
265120.0000    0.38273
265160.0000    0.36509
265200.0000    0.45067
265240.0000    0.39411
265280.0000    0.42516
265320.0000    0.17271
265360.0000    0.44875
265400.0000    0.44002
265440.0000    0.34170
265480.0000    0.54642
265520.0000    0.49880
265560.0000    0.33397
265600.0000    0.28621
265640.0000    0.45596
265680.0000    0.36608
265720.0000    0.55464
265760.0000    0.48255
265800.0000    0.24032
265840.0000    0.20852
265880.0000    0.54075
265920.0000    0.45850
265960.0000    0.53228
266000.0000    0.67703
266040.0000    0.32905
266080.0000    0.28995
266120.0000    0.28943
266160.0000    0.17766
266200.0000    0.16488
266240.0000    0.23476
266280.0000    0.16992
266320.0000    0.26536
266360.0000   -0.23164
266400.0000    0.26977
266440.0000   -0.02322
266480.0000   -0.20069
266520.0000    0.35956
266560.0000    0.09583
266600.0000    0.05831
266640.0000    0.02523
266680.0000    0.34017
266720.0000    0.23672
266760.0000   -0.06058
266800.0000    0.09250
266840.0000   -0.10156
266880.0000    0.04581
266920.0000    0.01075
266960.0000   -0.29549
267000.0000   -0.29084
267040.0000   -0.36171
267080.0000   -0.52437
267120.0000   -0.33073
267160.0000   -0.61700
267200.0000   -0.32575
267240.0000   -0.21259
267280.0000   -0.26706
267320.0000   -0.30831
267360.0000   -0.33601
267400.0000    0.18708
267440.0000   -0.34969
267480.0000    0.18803
267520.0000   -0.61661
267560.0000   -0.29458
267600.0000   -0.27017
267640.0000    0.22175
267680.0000    0.06601
267720.0000    0.27362
267760.0000    0.18779
267800.0000    0.32144
267840.0000    0.51523
267880.0000    0.25793
267920.0000    0.34367
267960.0000    0.48058
268000.0000    0.36231
268040.0000    0.26345
268080.0000    0.14094
268120.0000    0.44702
268160.0000    0.46002
268200.0000    0.34579
268240.0000    0.31700
268280.0000    0.17305
268320.0000    0.19726
268360.0000    0.22682
268400.0000    0.35503
268440.0000    0.27253
268480.0000    0.38226
268520.0000    0.36865
268560.0000    0.14867
268600.0000    0.31696
268640.0000    0.23906
268680.0000    0.24944
268720.0000    0.43895
268760.0000    0.27808
268800.0000    0.49773
268840.0000    0.40585
268880.0000    0.41921
268920.0000    0.45517
268960.0000    0.45403
269000.0000    0.32343
269040.0000    0.25645
269080.0000    0.23233
269120.0000    0.47385
269160.0000    0.21896
269200.0000    0.25229
269240.0000    0.37830
269280.0000    0.17806
269320.0000    0.29763
269360.0000    0.21576
269400.0000    0.30498
269440.0000    0.27445
269480.0000    0.30617
269520.0000    0.29022
269560.0000    0.17427
269600.0000    0.26252
269640.0000    0.29623
269680.0000    0.41554
269720.0000    0.29205
269760.0000    0.33265
269800.0000    0.16455
269840.0000    0.26070
269880.0000    0.26149
269920.0000    0.13618
269960.0000    0.27046
270000.0000    0.25105
270040.0000    0.23096
270080.0000    0.42072
270120.0000    0.20515
270160.0000    0.27492
270200.0000    0.20899
270240.0000    0.18560
270280.0000    0.21493
270320.0000    0.37661
270360.0000    0.26090
270400.0000   -0.08054
270440.0000    0.43134
270480.0000    0.19528
270520.0000    0.31061
270560.0000    0.28843
270600.0000    0.22997
270640.0000    0.44827
270680.0000    0.41525
270720.0000    0.27012
270760.0000    0.28618
270800.0000    0.48618
270840.0000    0.38623
270880.0000    0.32739
270920.0000    0.25613
270960.0000    0.37118
271000.0000    0.36473
271040.0000    0.31596
271080.0000    0.45543
271120.0000    0.44914
271160.0000    0.26359
271200.0000    0.06909
271240.0000    0.31480
271280.0000    0.41158
271320.0000    0.18883
271360.0000    0.28300
271400.0000    0.24803
271440.0000    0.39037
271480.0000    0.32782
271520.0000    0.05281
271560.0000    0.27362
271600.0000    0.23562
271640.0000    0.17154
271680.0000    0.10290
271720.0000    0.14231
271760.0000    0.15456
271800.0000    0.16212
271840.0000    0.32262
271880.0000    0.23887
271920.0000    0.23220
271960.0000    0.19858
272000.0000   -0.05928
272040.0000    0.31830
272080.0000    0.20978
272120.0000    0.08808
272160.0000    0.25534
272200.0000    0.25951
272240.0000    0.15793
272280.0000    0.03954
272320.0000    0.15456
272360.0000    0.35307
272400.0000    0.07785
272440.0000    0.26873
272480.0000    0.33963
272520.0000    0.26603
272560.0000    0.36670
272600.0000    0.37853
272640.0000    0.31935
272680.0000    0.19819
272720.0000    0.23746
272760.0000    0.44794
272800.0000    0.39104
272840.0000    0.40526
272880.0000    0.25196
272920.0000    0.28157
272960.0000    0.42353
273000.0000    0.38888
273040.0000    0.12691
273080.0000    0.45616
273120.0000    0.37117
273160.0000    0.31215
273200.0000    0.32072
273240.0000    0.32439
273280.0000    0.30337
273320.0000    0.34129
273360.0000    0.41953
273400.0000    0.33346
273440.0000    0.75685
273480.0000    0.48448
273520.0000    0.38286
273560.0000    0.33247
273600.0000    0.35764
273640.0000    0.31133
273680.0000    0.36361
273720.0000    0.34435
273760.0000    0.44159
273800.0000    0.50102
273840.0000    0.56067
273880.0000    0.39303
273920.0000    0.46495
273960.0000    0.50259
274000.0000    0.26014
274040.0000    0.44299
274080.0000    0.65027
274120.0000    0.56538
274160.0000    0.46626
274200.0000    0.47578
274240.0000    0.47836
274280.0000    0.49164
274320.0000    0.55866
274360.0000    0.33308
274400.0000    0.08462
274440.0000    0.22884
274480.0000    0.17890
274520.0000    0.24048
274560.0000    0.35545
274600.0000    0.42117
274640.0000    0.35989
274680.0000    0.40277
274720.0000    0.43801
274760.0000    0.34061
274800.0000    0.21710
274840.0000    0.36849
274880.0000    0.36029
274920.0000    0.40279
274960.0000    0.34510
275000.0000    0.45630
275040.0000    0.44457
275080.0000    0.38425
275120.0000    0.43389
275160.0000    0.23122
275200.0000    0.35251
275240.0000    0.32659
275280.0000    0.30037
275320.0000    0.45526
275360.0000    0.31456
275400.0000    0.43895
275440.0000    0.44659
275480.0000    0.43095
275520.0000    0.20861
275560.0000    0.30797
275600.0000    0.16049
275640.0000    0.10276
275680.0000    0.27143
275720.0000    0.16473
275760.0000    0.30087
275800.0000    0.24090
275840.0000    0.28689
275880.0000    0.04210
275920.0000    0.28210
275960.0000    0.40673
276000.0000    0.27927
276040.0000    0.13400
276080.0000    0.24986
276120.0000    0.17786
276160.0000    0.14449
276200.0000    0.27698
276240.0000    0.24877
276280.0000    0.16456
276320.0000    0.28772
276360.0000    0.27927
276400.0000    0.33828
276440.0000    0.15893
276480.0000    0.16120
276520.0000    0.38491
276560.0000    0.41058
276600.0000    0.16376
276640.0000    0.15884
276680.0000    0.18908
276720.0000    0.38080
276760.0000    0.49580
276800.0000    0.35005
276840.0000    0.32200
276880.0000    0.43868
276920.0000    0.36693
276960.0000    0.57266
277000.0000    0.37007
277040.0000    0.43103
277080.0000    0.23543
277120.0000    0.27684
277160.0000    0.30917
277200.0000    0.37280
277240.0000    0.20880
277280.0000    0.32905
277320.0000    0.57375
277360.0000    0.33367
277400.0000    0.55845
277440.0000    0.39902
277480.0000    0.26382
277520.0000    0.36338
277560.0000    0.35967
277600.0000    0.41647
277640.0000    0.37973
277680.0000    0.35677
277720.0000    0.27532
277760.0000    0.33579
277800.0000    0.26444
277840.0000    0.28702
277880.0000    0.33124
277920.0000    0.11674
277960.0000    0.21293
278000.0000    0.48832
278040.0000    0.40471
278080.0000    0.34596
278120.0000    0.31797
278160.0000    0.26756
278200.0000    0.58339
278240.0000    0.53671
278280.0000    0.30722
278320.0000    0.30536
278360.0000    0.31531
278400.0000    0.42284
278440.0000    0.57119
278480.0000    0.34849
278520.0000    0.09841
278560.0000   -0.00825
278600.0000    0.13479
278640.0000    0.32654
278680.0000    0.06218
278720.0000    0.36200
278760.0000    0.45365
278800.0000    0.39235
278840.0000    0.50084
278880.0000    0.25779
278920.0000    0.45550
278960.0000    0.24808
279000.0000    0.54035
279040.0000    0.36078
279080.0000    0.34044
279120.0000    0.38667
279160.0000    0.31973
279200.0000    0.54653
279240.0000    0.58367
279280.0000   -0.00074
279320.0000    0.34141
279360.0000    0.43939
279400.0000    0.65292
279440.0000    0.44551
279480.0000    0.48702
279520.0000    0.37786
279560.0000    0.43388
279600.0000    0.13330
279640.0000    0.56095
279680.0000    0.62828
279720.0000    0.41006
279760.0000    0.43560
279800.0000    0.45191
279840.0000    0.31400
279880.0000    0.46051
279920.0000    0.43579
279960.0000    0.39521
280000.0000    0.20732
280040.0000    0.54722
280080.0000    0.36122
280120.0000    0.10520
280160.0000    0.10512
280200.0000    0.17672
280240.0000    0.06591
280280.0000    0.05223
280320.0000    0.32111
280360.0000    0.33353
280400.0000    0.33145
280440.0000    0.27288
280480.0000    0.38927
280520.0000    0.18483
280560.0000    0.26005
280600.0000    0.49429
280640.0000    0.46197
280680.0000    0.33473
280720.0000    0.34126
280760.0000    0.39588
280800.0000    0.26934
280840.0000    0.31417
280880.0000    0.43973
280920.0000    0.41836
280960.0000    0.28950
281000.0000    0.36459
281040.0000    0.39539
281080.0000    0.48239
281120.0000    0.56124
281160.0000    0.23675
281200.0000    0.06856
281240.0000    0.12434
281280.0000    0.13294
281320.0000   -0.05109
281360.0000    0.03144
281400.0000    0.10054
281440.0000   -0.05701
281480.0000    0.06863
281520.0000   -0.25324
281560.0000    0.02124
281600.0000    0.41049
281640.0000    0.19917
281680.0000    0.15564
281720.0000    0.14463
281760.0000    0.41536
281800.0000    0.31258
281840.0000    0.03055
281880.0000   -0.32439
281920.0000    0.17651
281960.0000   -0.00136
282000.0000   -0.22307
282040.0000   -0.00001
282080.0000    0.08318
282120.0000   -0.12718
282160.0000   -0.18167
282200.0000    0.08020
282240.0000    0.49146
282280.0000    0.18789
282320.0000    0.14837
282360.0000   -0.32348
282400.0000   -0.21992
282440.0000    0.14841
282480.0000    0.12846
282520.0000    0.10778
282560.0000   -0.12455
282600.0000   -0.23302
282640.0000   -0.02188
282680.0000   -0.01895
282720.0000    0.07741
282760.0000    0.00393
282800.0000    0.10667
282840.0000    0.04341
282880.0000    0.18103
282920.0000    0.12631
282960.0000    0.25108
283000.0000    0.29052
283040.0000    0.03877
283080.0000   -0.09401
283120.0000    0.14818
283160.0000   -0.01258
283200.0000    0.10014
283240.0000    0.31677
283280.0000    0.37170
283320.0000    0.45245
283360.0000    0.02716
283400.0000   -0.16147
283440.0000   -0.01417
283480.0000   -0.16322
283520.0000    0.14359
283560.0000    0.01846
283600.0000   -0.01496
283640.0000   -0.09060
283680.0000   -0.61508
283720.0000    0.02187
283760.0000   -0.17374
283800.0000   -0.21650
283840.0000   -0.22625
283880.0000   -0.16894
283920.0000   -0.51630
283960.0000   -0.27455
284000.0000   -0.29702
284040.0000   -0.29450
284080.0000   -0.07476
284120.0000   -0.35322
284160.0000   -0.06210
284200.0000   -0.19579
284240.0000   -0.24001
284280.0000   -0.31746
284320.0000   -0.19013
284360.0000   -0.24722
284400.0000   -0.04707
284440.0000   -0.12226
284480.0000   -0.18941
284520.0000   -0.04606
284560.0000    0.16920
284600.0000    0.04155
284640.0000    0.32859
284680.0000    0.17964
284720.0000    0.62784
284760.0000    0.53051
284800.0000    0.61337
284840.0000    0.61134
284880.0000    0.44969
284920.0000    0.56344
284960.0000    0.54504
285000.0000    0.54731
285040.0000    0.63442
285080.0000    0.34684
285120.0000    0.51465
285160.0000    0.30609
285200.0000    0.50511
285240.0000    0.50715
285280.0000    0.37700
285320.0000    0.03226
285360.0000    0.23816
285400.0000    0.57383
285440.0000    0.02902
285480.0000    0.25043
285520.0000    0.44169
285560.0000    0.46784
285600.0000    0.62747
285640.0000    0.25579
285680.0000    0.23516
285720.0000   -0.01819
285760.0000    0.12977
285800.0000    0.42125
285840.0000    0.02780
285880.0000    0.27573
285920.0000    0.35957
285960.0000    0.35204
286000.0000    0.24258
286040.0000    0.42307
286080.0000    0.30156
286120.0000    0.42073
286160.0000    0.31784
286200.0000    0.10186
286240.0000    0.34120
286280.0000    0.22167
286320.0000    0.35225
286360.0000   -0.01186
286400.0000    0.13934
286440.0000    0.36697
286480.0000    0.21917
286520.0000    0.37017
286560.0000    0.35907
286600.0000    0.28658
286640.0000    0.37988
286680.0000    0.44776
286720.0000    0.26461
286760.0000    0.26199
286800.0000    0.43741
286840.0000    0.32859
286880.0000    0.39521
286920.0000    0.34916
286960.0000    0.28769
287000.0000    0.19959
287040.0000    0.25169
287080.0000    0.30388
287120.0000    0.28844
287160.0000    0.49117
287200.0000    0.31610
287240.0000    0.04725
287280.0000    0.34842
287320.0000    0.38280
287360.0000    0.36146
287400.0000    0.30419
287440.0000    0.21280
287480.0000    0.42945
287520.0000    0.27044
287560.0000    0.33865
287600.0000    0.32196
287640.0000    0.28278
287680.0000    0.40011
287720.0000    0.36171
287760.0000    0.24157
287800.0000    0.39783
287840.0000    0.36007
287880.0000    0.20583
287920.0000    0.18468
287960.0000    0.47309
288000.0000    0.50399
288040.0000    0.24069
288080.0000    0.24192
288120.0000    0.05869
288160.0000    0.08068
288200.0000    0.23911
288240.0000    0.34273
288280.0000    0.29556
288320.0000    0.22320
288360.0000    0.15458
288400.0000    0.14843
288440.0000    0.24534
288480.0000    0.26024
288520.0000    0.12048
288560.0000    0.05006
288600.0000    0.39700
288640.0000    0.40705
288680.0000    0.41388
288720.0000    0.41134
288760.0000    0.28635
288800.0000    0.29626
288840.0000    0.35809
288880.0000    0.55447
288920.0000    0.10693
288960.0000    0.33285
289000.0000    0.40985
289040.0000    0.34312
289080.0000    0.38813
289120.0000    0.33238
289160.0000    0.32824
289200.0000    0.20790
289240.0000    0.33935
289280.0000    0.26952
289320.0000    0.19270
289360.0000    0.38395
289400.0000    0.26921
289440.0000    0.28978
289480.0000    0.43650
289520.0000    0.20753
289560.0000    0.43086
289600.0000    0.26665
289640.0000    0.29992
289680.0000    0.49362
289720.0000    0.23223
289760.0000    0.22224
289800.0000    0.29030
289840.0000    0.29541
289880.0000    0.07678
289920.0000    0.36623
289960.0000    0.29909
290000.0000    0.27089
290040.0000    0.06072
290080.0000    0.08088
290120.0000    0.28795
290160.0000    0.09356
290200.0000    0.11021
290240.0000    0.18693
290280.0000    0.19418
290320.0000    0.20723
290360.0000    0.18938
290400.0000    0.14946
290440.0000    0.15615
290480.0000    0.23746
290520.0000    0.24419
290560.0000   -0.00537
290600.0000    0.41713
290640.0000    0.22174
290680.0000    0.23128
290720.0000    0.20125
290760.0000    0.27565
290800.0000    0.25008
290840.0000    0.37936
290880.0000    0.12057
290920.0000    0.19591
290960.0000    0.33065
291000.0000    0.35994
291040.0000    0.29053
291080.0000    0.28627
291120.0000    0.40984
291160.0000    0.24088
291200.0000    0.12551
291240.0000    0.28212
291280.0000    0.20315
291320.0000    0.25397
291360.0000    0.19485
291400.0000    0.31969
291440.0000    0.21302
291480.0000    0.14733
291520.0000    0.15250
291560.0000    0.30977
291600.0000    0.39548
291640.0000   -0.03712
291680.0000    0.11121
291720.0000    0.46735
291760.0000    0.03592
291800.0000    0.26619
291840.0000    0.34655
291880.0000    0.40173
291920.0000    0.25299
291960.0000    0.36530
292000.0000    0.35979
292040.0000    0.27189
292080.0000    0.03921
292120.0000   -0.02513
292160.0000   -0.15100
292200.0000   -0.12376
292240.0000    0.25012
292280.0000    0.08707
292320.0000   -0.08822
292360.0000   -0.18455
292400.0000   -0.00346
292440.0000   -0.28174
292480.0000    0.01873
292520.0000    0.11386
292560.0000   -0.07805
292600.0000   -0.14452
292640.0000   -0.08499
292680.0000   -0.11378
292720.0000   -0.27534
292760.0000   -0.01437
292800.0000   -0.07832
292840.0000   -0.50048
292880.0000   -0.19266
292920.0000   -0.42363
292960.0000   -0.33375
293000.0000    0.01614
293040.0000   -0.15179
293080.0000    0.04612
293120.0000   -0.24383
293160.0000   -0.36702
293200.0000   -0.32028
293240.0000   -0.33549
293280.0000    0.09115
293320.0000   -0.08512
293360.0000   -0.29469
293400.0000   -0.41310
293440.0000   -0.50454
293480.0000    0.01127
293520.0000   -0.42952
293560.0000   -0.12274
293600.0000   -0.07021
293640.0000   -0.14360
293680.0000   -0.36423
293720.0000   -0.38863
293760.0000    0.06368
293800.0000   -0.28470
293840.0000   -0.25692
293880.0000   -0.41707
293920.0000   -0.05260
293960.0000   -0.18544
294000.0000   -0.10270
294040.0000   -0.03440
294080.0000   -0.09170
294120.0000   -0.09683
294160.0000   -0.10841
294200.0000   -0.17167
294240.0000   -0.21818
294280.0000    0.00368
294320.0000   -0.42178
294360.0000    0.06941
294400.0000   -0.15794
294440.0000    0.00725
294480.0000    0.11106
294520.0000   -0.04854
294560.0000   -0.26049
294600.0000   -0.31289
294640.0000   -0.14757
294680.0000   -0.06369
294720.0000   -0.27788
294760.0000   -0.15714
294800.0000   -0.13047
294840.0000   -0.30091
294880.0000   -0.05627
294920.0000   -0.49993
294960.0000   -0.30531
295000.0000   -0.20019
295040.0000   -0.31392
295080.0000   -0.14665
295120.0000    0.11093
295160.0000   -0.08486
295200.0000   -0.20276
295240.0000    0.00936
295280.0000   -0.28330
295320.0000   -0.25705
295360.0000   -0.04379
295400.0000   -0.14484
295440.0000   -0.02300
295480.0000   -0.00100
295520.0000    0.16691
295560.0000    0.09626
295600.0000   -0.30863
295640.0000   -0.18421
295680.0000   -0.21211
295720.0000   -0.12833
295760.0000   -0.28991
295800.0000    0.02901
295840.0000   -0.09289
295880.0000   -0.43668
295920.0000   -0.33389
295960.0000   -0.33243
296000.0000   -0.27515
296040.0000   -0.22722
296080.0000   -0.37937
296120.0000   -0.22282
296160.0000   -0.23569
296200.0000   -0.39345
296240.0000   -0.39227
296280.0000   -0.48046
296320.0000   -0.17444
296360.0000   -0.29039
296400.0000   -0.02429
296440.0000   -0.36744
296480.0000   -0.30688
296520.0000   -0.36069
296560.0000   -0.32827
296600.0000   -0.17482
296640.0000   -0.13785
296680.0000   -0.08145
296720.0000   -0.37031
296760.0000   -0.23598
296800.0000   -0.41477
296840.0000   -0.54463
296880.0000   -0.44480
296920.0000   -0.21686
296960.0000   -0.49980
297000.0000   -0.34565
297040.0000   -0.37981
297080.0000   -0.15493
297120.0000   -0.01627
297160.0000   -0.10095
297200.0000   -0.15019
297240.0000   -0.06964
297280.0000   -0.17331
297320.0000    0.19558
297360.0000   -0.45611
297400.0000   -0.07182
297440.0000   -0.18565
297480.0000   -0.50728
297520.0000   -0.57944
297560.0000   -0.20450
297600.0000   -0.26901
297640.0000   -0.22745
297680.0000   -0.29978
297720.0000   -0.37495
297760.0000   -0.46847
297800.0000   -0.26465
297840.0000   -0.32083
297880.0000   -0.57721
297920.0000   -0.52206
297960.0000   -0.57140
298000.0000   -0.37115
298040.0000   -0.53134
298080.0000   -0.55134
298120.0000   -0.28282
298160.0000   -0.52564
298200.0000   -0.49386
298240.0000   -0.50461
298280.0000   -0.33663
298320.0000   -0.32600
298360.0000   -0.24348
298400.0000   -0.09801
298440.0000   -0.28803
298480.0000   -0.27558
298520.0000   -0.12029
298560.0000   -0.27430
298600.0000   -0.37500
298640.0000   -0.32309
298680.0000   -0.22573
298720.0000   -0.11174
298760.0000   -0.40727
298800.0000   -0.26544
298840.0000   -0.47372
298880.0000   -0.50038
298920.0000   -0.17069
298960.0000   -0.36014
299000.0000   -0.18076
299040.0000   -0.10410
299080.0000    0.04132
299120.0000   -0.35855
299160.0000   -0.41948
299200.0000   -0.23740
299240.0000    0.03474
299280.0000   -0.15831
299320.0000   -0.31123
299360.0000   -0.03543
299400.0000   -0.04876
299440.0000   -0.21247
299480.0000   -0.22332
299520.0000   -0.11231
299560.0000   -0.10768
299600.0000   -0.27890
299640.0000   -0.37774
299680.0000   -0.04382
299720.0000   -0.23236
299760.0000   -0.11053
299800.0000   -0.00512
299840.0000   -0.08063
299880.0000   -0.18969
299920.0000   -0.03393
299960.0000   -0.13894
300000.0000    0.10470
300040.0000   -0.08045
300080.0000   -0.09217
300120.0000   -0.35786
300160.0000   -0.26198
300200.0000   -0.17195
300240.0000   -0.23239
300280.0000   -0.05250
300320.0000   -0.12771
300360.0000   -0.08429
300400.0000   -0.12195
300440.0000   -0.08349
300480.0000   -0.23124
300520.0000   -0.19044
300560.0000   -0.15529
300600.0000   -0.17913
300640.0000   -0.24092
300680.0000   -0.31575
300720.0000   -0.16152
300760.0000   -0.32590
300800.0000   -0.12334
300840.0000    0.04143
300880.0000   -0.08705
300920.0000   -0.07989
300960.0000   -0.27238
301000.0000   -0.26111
301040.0000   -0.16038
301080.0000   -0.15108
301120.0000   -0.25000
301160.0000   -0.17582
301200.0000   -0.40833
301240.0000   -0.56225
301280.0000   -0.30891
301320.0000   -0.41791
301360.0000   -0.75244
301400.0000   -0.24719
301440.0000   -0.12437
301480.0000   -0.09896
301520.0000   -0.22869
301560.0000   -0.29466
301600.0000   -0.07852
301640.0000   -0.05252
301680.0000   -0.03838
301720.0000   -0.31276
301760.0000   -0.21428
301800.0000   -0.31299
301840.0000   -0.36601
301880.0000   -0.22251
301920.0000   -0.22264
301960.0000   -0.22451
302000.0000   -0.28231
302040.0000   -0.00931
302080.0000   -0.29910
302120.0000   -0.45947
302160.0000   -0.23956
302200.0000    0.09374
302240.0000    0.25408
302280.0000    0.69257
302320.0000    0.43801
302360.0000    0.67325
302400.0000    0.63966
302440.0000    0.59420
302480.0000    0.57934
302520.0000    0.39965
302560.0000    0.45050
302600.0000    0.19660
302640.0000    0.16831
302680.0000    0.21154
302720.0000    0.63119
302760.0000    0.44723
302800.0000    0.61611
302840.0000    0.35475
302880.0000    0.62461
302920.0000    0.49789
302960.0000    0.64832
303000.0000    0.51114
303040.0000    0.35395
303080.0000    0.39085
303120.0000    0.55061
303160.0000    0.52744
303200.0000    0.54733
303240.0000    0.69259
303280.0000    0.57697
303320.0000    0.57853
303360.0000    0.46950
303400.0000    0.55067
303440.0000    0.36022
303480.0000    0.53508
303520.0000    0.50845
303560.0000    0.68139
303600.0000    0.55733
303640.0000    0.65830
303680.0000    0.27736
303720.0000    0.18392
303760.0000    0.16317
303800.0000   -0.02426
303840.0000    0.24169
303880.0000    0.14602
303920.0000    0.03401
303960.0000    0.21592
304000.0000   -0.06307
304040.0000    0.33512
304080.0000    0.32813
304120.0000    0.41058
304160.0000    0.34205
304200.0000    0.32382
304240.0000    0.26656
304280.0000    0.25158
304320.0000    0.40354
304360.0000    0.42365
304400.0000    0.31503
304440.0000    0.43417
304480.0000    0.25759
304520.0000    0.29450
304560.0000    0.16393
304600.0000    0.51144
304640.0000    0.40037
304680.0000    0.42744
304720.0000    0.36107
304760.0000    0.58878
304800.0000    0.54524
304840.0000    0.44757
304880.0000    0.60750
304920.0000    0.50586
304960.0000    0.14575
305000.0000    0.00696
305040.0000   -0.26061
305080.0000   -0.49610
305120.0000   -0.27085
305160.0000   -0.34386
305200.0000   -0.35442
305240.0000   -0.37801
305280.0000   -0.45278
305320.0000   -0.44407
305360.0000   -0.18650
305400.0000   -0.16623
305440.0000   -0.00346
305480.0000   -0.22361
305520.0000   -0.17131
305560.0000   -0.14889
305600.0000   -0.13030
305640.0000   -0.32444
305680.0000   -0.12169
305720.0000    0.04703
305760.0000   -0.08835
305800.0000   -0.20818
305840.0000   -0.10682
305880.0000   -0.09905
305920.0000    0.05962
305960.0000   -0.14910
306000.0000   -0.21562
306040.0000   -0.19707
306080.0000    0.00293
306120.0000    0.05011
306160.0000   -0.08449
306200.0000   -0.40849
306240.0000   -0.17889
306280.0000   -0.42988
306320.0000   -0.41494
306360.0000   -0.49779
306400.0000   -0.60571
306440.0000   -0.38375
306480.0000   -0.59849
306520.0000   -0.21358
306560.0000   -0.43786
306600.0000   -0.41976
306640.0000    0.01429
306680.0000   -0.58522
306720.0000   -0.39777
306760.0000   -0.40230
306800.0000   -0.22229
306840.0000   -0.34540
306880.0000   -0.31334
306920.0000   -0.09669
306960.0000    0.01379
307000.0000   -0.28929
307040.0000   -0.58620
307080.0000   -0.51175
307120.0000   -0.22781
307160.0000   -0.25268
307200.0000   -0.44097
307240.0000   -0.31981
307280.0000   -0.08999
307320.0000   -0.06912
307360.0000   -0.20151
307400.0000   -0.55515
307440.0000   -0.43439
307480.0000   -0.35261
307520.0000   -0.08446
307560.0000    0.01003
307600.0000   -0.35840
307640.0000   -0.53548
307680.0000   -0.40449
307720.0000   -0.38768
307760.0000   -0.34608
307800.0000   -0.42473
307840.0000   -0.43740
307880.0000   -0.14367
307920.0000   -0.45272
307960.0000   -0.37598
308000.0000   -0.31401
308040.0000   -0.40046
308080.0000   -0.28615
308120.0000   -0.18381
308160.0000   -0.14755
308200.0000   -0.14650
308240.0000   -0.18704
308280.0000   -0.13953
308320.0000   -0.44257
308360.0000   -0.42058
308400.0000   -0.35134
308440.0000   -0.13729
308480.0000   -0.38068
308520.0000   -0.21494
308560.0000   -0.27118
308600.0000   -0.37044
308640.0000   -0.37920
308680.0000   -0.68209
308720.0000   -0.21462
308760.0000   -0.28576
308800.0000   -0.25972
308840.0000   -0.09242
308880.0000   -0.43659
308920.0000   -0.37957
308960.0000   -0.23726
309000.0000   -0.56943
309040.0000   -0.16131
309080.0000   -0.25457
309120.0000   -0.31382
309160.0000   -0.17728
309200.0000   -0.45047
309240.0000   -0.36703
309280.0000   -0.30930
309320.0000   -0.02824
309360.0000    0.01803
309400.0000   -0.26463
309440.0000   -0.21811
309480.0000   -0.00329
309520.0000    0.02553
309560.0000   -0.06917
309600.0000   -0.44849
309640.0000   -0.21688
309680.0000   -0.26140
309720.0000   -0.06358
309760.0000   -0.16109
309800.0000    0.19131
309840.0000   -0.02513
309880.0000   -0.18105
309920.0000    0.11822
309960.0000   -0.22295
310000.0000   -0.15120
310040.0000   -0.00132
310080.0000   -0.37838
310120.0000    0.01234
310160.0000   -0.18269
310200.0000   -0.20707
310240.0000   -0.11762
310280.0000   -0.34523
310320.0000   -0.12487
310360.0000    0.07556
310400.0000   -0.03731
310440.0000    0.20992
310480.0000    0.39160
310520.0000    0.41033
310560.0000    0.31312
310600.0000    0.34326
310640.0000    0.60789
310680.0000    0.49354
310720.0000    0.31605
310760.0000    0.45357
310800.0000    0.20902
310840.0000    0.13290
310880.0000    0.09667
310920.0000   -0.02308
310960.0000   -0.31938
311000.0000    0.06393
311040.0000   -0.17994
311080.0000   -0.09625
311120.0000    0.03605
311160.0000    0.00665
311200.0000   -0.13898
311240.0000   -0.19436
311280.0000   -0.11003
311320.0000    0.24368
311360.0000    0.03966
311400.0000    0.14274
311440.0000    0.21248
311480.0000   -0.33403
311520.0000    0.28741
311560.0000    0.34413
311600.0000   -0.10695
311640.0000    0.11527
311680.0000    0.12348
311720.0000    0.23140
311760.0000    0.27295
311800.0000    0.21739
311840.0000    0.10650
311880.0000    0.30816
311920.0000    0.12981
311960.0000    0.19846
312000.0000    0.23375
312040.0000    0.28120
312080.0000    0.30503
312120.0000   -0.11327
312160.0000    0.09521
312200.0000    0.12830
312240.0000    0.00861
312280.0000   -0.18344
312320.0000   -0.00369
312360.0000    0.09559
312400.0000    0.14481
312440.0000    0.26832
312480.0000    0.24734
312520.0000    0.53494
312560.0000    0.45191
312600.0000    0.25207
312640.0000    0.16870
312680.0000    0.25455
312720.0000    0.13262
312760.0000    0.34086
312800.0000    0.33553
312840.0000    0.33195
312880.0000    0.13124
312920.0000    0.00638
312960.0000    0.28156
313000.0000    0.08371
313040.0000    0.17077
313080.0000    0.22331
313120.0000    0.21444
313160.0000    0.29777
313200.0000    0.12614
313240.0000    0.03061
313280.0000    0.30025
313320.0000    0.17533
313360.0000    0.15992
313400.0000    0.00993
313440.0000   -0.18128
313480.0000    0.25959
313520.0000    0.09077
313560.0000    0.26214
313600.0000   -0.17859
313640.0000   -0.04707
313680.0000    0.02129
313720.0000    0.19508
313760.0000    0.13484
313800.0000    0.20104
313840.0000    0.06565
313880.0000   -0.11987
313920.0000    0.14385
313960.0000   -0.00836
314000.0000   -0.08291
314040.0000   -0.18413
314080.0000    0.06866
314120.0000    0.18097
314160.0000    0.23303
314200.0000    0.24276
314240.0000    0.13744
314280.0000    0.46962
314320.0000    0.29346
314360.0000    0.26673
314400.0000    0.21562
314440.0000    0.08338
314480.0000    0.09445
314520.0000   -0.01181
314560.0000    0.14768
314600.0000    0.19676
314640.0000    0.25241
314680.0000    0.24748
314720.0000    0.02503
314760.0000   -0.04070
314800.0000   -0.45676
314840.0000   -0.22997
314880.0000   -0.17977
314920.0000   -0.19028
314960.0000   -0.30544
315000.0000   -0.09200
315040.0000    0.32476
315080.0000    0.11182
315120.0000    0.05421
315160.0000    0.35711
315200.0000    0.33739
315240.0000    0.21652
315280.0000    0.20636
315320.0000    0.17240
315360.0000    0.36568
315400.0000    0.20652
315440.0000   -0.19505
315480.0000   -0.32197
315520.0000   -0.14038
315560.0000   -0.07872
315600.0000    0.13652
315640.0000   -0.06259
315680.0000   -0.09257
315720.0000   -0.08249
315760.0000    0.09804
315800.0000    0.27785
315840.0000    0.16835
315880.0000   -0.20829
315920.0000    0.03366
315960.0000    0.06708
316000.0000    0.23343
316040.0000    0.15228
316080.0000    0.24907
316120.0000   -0.09552
316160.0000    0.04763
316200.0000   -0.03816
316240.0000   -0.10054
316280.0000    0.02225
316320.0000   -0.18031
316360.0000    0.06118
316400.0000   -0.09972
316440.0000    0.04459
316480.0000   -0.44232
316520.0000   -0.40376
316560.0000   -0.37781
316600.0000   -0.31803
316640.0000   -0.69023
316680.0000   -0.46967
316720.0000   -0.65753
316760.0000   -0.21215
316800.0000   -0.09005
316840.0000   -0.16797
316880.0000   -0.37891
316920.0000   -0.23702
316960.0000    0.06467
317000.0000    0.12718
317040.0000   -0.46225
317080.0000   -0.27139
317120.0000   -0.42389
317160.0000   -0.33193
317200.0000   -0.53128
317240.0000   -0.29294
317280.0000   -0.55971
317320.0000   -0.41407
317360.0000   -0.41526
317400.0000   -0.14457
317440.0000   -0.38191
317480.0000   -0.27111
317520.0000   -0.25540
317560.0000   -0.45044
317600.0000   -0.05259
317640.0000   -0.42738
317680.0000   -0.40242
317720.0000   -0.47877
317760.0000   -0.50984
317800.0000   -0.53673
317840.0000   -0.38658
317880.0000   -0.44486
317920.0000   -0.42618
317960.0000   -0.40067
318000.0000   -0.30261
318040.0000   -0.44950
318080.0000   -0.24732
318120.0000   -0.27351
318160.0000    0.07960
318200.0000   -0.16626
318240.0000   -0.04143
318280.0000   -0.17351
318320.0000   -0.16646
318360.0000   -0.12902
318400.0000   -0.16137
318440.0000   -0.12200
318480.0000   -0.28060
318520.0000   -0.48542
318560.0000   -0.11284
318600.0000   -0.40250
318640.0000   -0.64904
318680.0000   -0.45505
318720.0000   -0.38698
318760.0000   -0.59531
318800.0000    0.19742
318840.0000    0.07372
318880.0000    0.03985
318920.0000    0.33884
318960.0000    0.21560
319000.0000    0.58336
319040.0000    0.02956
319080.0000    0.13790
319120.0000    0.09263
319160.0000    0.20448
319200.0000   -0.12852
319240.0000   -0.15870
319280.0000   -0.20205
319320.0000   -0.09729
319360.0000   -0.30036
319400.0000    0.06470
319440.0000    0.18164
319480.0000    0.03182
319520.0000    0.05568
319560.0000   -0.16320
319600.0000    0.05994
319640.0000   -0.16731
319680.0000    0.06820
319720.0000   -0.00369
319760.0000   -0.41832
319800.0000   -0.51124
319840.0000   -0.33972
319880.0000   -0.33424
319920.0000   -0.25663
319960.0000   -0.45676
320000.0000   -0.29459
320040.0000   -0.11284
320080.0000   -0.48418
320120.0000   -0.35128
320160.0000   -0.57117
320200.0000   -0.37304
320240.0000   -0.27435
320280.0000   -0.52294
320320.0000   -0.69463
320360.0000   -0.27484
320400.0000   -0.38170
320440.0000   -0.75330
320480.0000   -0.73343
320520.0000   -0.69919
320560.0000   -1.00808
320600.0000   -0.61096
320640.0000   -0.30858
320680.0000   -0.46036
320720.0000   -0.53828
320760.0000   -0.59606
320800.0000   -0.32329
320840.0000   -0.35836
320880.0000   -0.20683
320920.0000   -0.57684
320960.0000   -0.35138
321000.0000   -0.30493
321040.0000   -0.22887
321080.0000   -0.33205
321120.0000    0.17815
321160.0000   -0.29163
321200.0000   -0.19922
321240.0000   -0.45396
321280.0000   -0.12684
321320.0000   -0.30406
321360.0000   -0.28345
321400.0000   -0.47663
321440.0000   -0.18955
321480.0000   -0.31655
321520.0000   -0.29917
321560.0000   -0.35662
321600.0000   -0.56212
321640.0000   -1.01721
321680.0000   -0.88507
321720.0000   -0.58489
321760.0000   -0.97849
321800.0000   -0.83150
321840.0000   -0.56864
321880.0000   -0.75642
321920.0000   -0.75413
321960.0000   -0.52890
322000.0000   -0.57912
322040.0000   -0.61119
322080.0000   -0.50364
322120.0000   -0.69869
322160.0000   -0.95621
322200.0000   -0.75699
322240.0000   -0.57366
322280.0000   -0.66683
322320.0000   -0.79382
322360.0000   -0.74145
322400.0000   -0.81403
322440.0000   -0.46817
322480.0000   -0.21785
322520.0000   -0.36915
322560.0000   -0.54418
322600.0000   -0.54174
322640.0000   -0.62278
322680.0000   -0.72472
322720.0000   -0.43319
322760.0000    0.07699
322800.0000    0.03650
322840.0000   -0.88536
322880.0000   -0.74689
322920.0000   -0.41103
322960.0000   -0.30398
323000.0000   -0.29435
323040.0000   -0.54725
323080.0000   -0.47548
323120.0000   -0.47041
323160.0000   -0.37604
323200.0000   -0.50239
323240.0000   -0.24245
323280.0000   -0.26050
323320.0000   -0.52648
323360.0000   -0.42522
323400.0000   -0.47466
323440.0000   -0.50697
323480.0000   -0.36947
323520.0000   -0.39896
323560.0000   -0.25752
323600.0000   -0.02475
323640.0000   -0.21728
323680.0000   -0.31120
323720.0000   -0.25046
323760.0000    0.04249
323800.0000   -0.23110
323840.0000   -0.00517
323880.0000    0.03932
323920.0000   -0.22048
323960.0000   -0.26939
324000.0000   -0.19263
324040.0000   -0.09164
324080.0000   -0.24638
324120.0000   -0.20157
324160.0000   -0.09660
324200.0000   -0.09601
324240.0000   -0.17962
324280.0000   -0.08013
324320.0000   -0.09540
324360.0000    0.31655
324400.0000    0.31295
324440.0000    0.17795
324480.0000    0.48177
324520.0000    0.70743
324560.0000    0.38616
324600.0000    0.31656
324640.0000    0.32145
324680.0000    0.15367
324720.0000    0.27485
324760.0000    0.39259
324800.0000    0.05983
324840.0000    0.20596
324880.0000    0.43650
324920.0000    0.24275
324960.0000    0.28249
325000.0000    0.32028
325040.0000    0.38666
325080.0000    0.09956
325120.0000   -0.29066
325160.0000   -0.06974
325200.0000   -0.31392
325240.0000    0.04168
325280.0000   -0.06026
325320.0000   -0.14012
325360.0000   -0.34190
325400.0000   -0.15765
325440.0000   -0.37804
325480.0000   -0.27568
325520.0000   -0.57769
325560.0000   -0.35996
325600.0000   -0.74669
325640.0000   -0.24229
325680.0000   -0.11328
325720.0000   -0.36027
325760.0000   -0.06501
325800.0000    0.19124
325840.0000   -0.12880
325880.0000    0.01594
325920.0000    0.06003
325960.0000    0.20715
326000.0000    0.37986
326040.0000   -0.02581
326080.0000   -0.02347
326120.0000    0.37042
326160.0000    0.44925
326200.0000    0.29295
326240.0000    0.20522
326280.0000    0.33576
326320.0000    0.37984
326360.0000    0.32427
326400.0000    0.28987
326440.0000    0.17485
326480.0000    0.20333
326520.0000    0.35658
326560.0000    0.35639
326600.0000    0.36719
326640.0000    0.42600
326680.0000    0.35059
326720.0000    0.46360
326760.0000    0.55170
326800.0000    0.34382
326840.0000    0.59042
326880.0000    0.26552
326920.0000    0.30860
326960.0000    0.43989
327000.0000    0.39616
327040.0000    0.33968
327080.0000    0.43630
327120.0000    0.26276
327160.0000    0.15266
327200.0000    0.34803
327240.0000    0.39437
327280.0000    0.31690
327320.0000    0.51337
327360.0000    0.52157
327400.0000    0.33397
327440.0000    0.00725
327480.0000    0.29672
327520.0000    0.30912
327560.0000    0.39798
327600.0000    0.27830
327640.0000    0.26180
327680.0000    0.05836
327720.0000    0.21246
327760.0000    0.30846
327800.0000    0.38479
327840.0000    0.03717
327880.0000    0.46450
327920.0000    0.15159
327960.0000    0.05227
328000.0000    0.35986
328040.0000    0.30011
328080.0000    0.24156
328120.0000    0.62320
328160.0000    0.12735
328200.0000    0.39780
328240.0000    0.03153
328280.0000    0.10691
328320.0000    0.18380
328360.0000    0.03662
328400.0000    0.20207
328440.0000    0.14537
328480.0000    0.15341
328520.0000    0.34502
328560.0000    0.15479
328600.0000    0.29014
328640.0000    0.38657
328680.0000    0.22616
328720.0000    0.13742
328760.0000    0.46490
328800.0000    0.26845
328840.0000    0.03516
328880.0000    0.31787
328920.0000    0.03914
328960.0000    0.10852
329000.0000    0.24820
329040.0000    0.14836
329080.0000    0.12247
329120.0000    0.15227
329160.0000    0.30333
329200.0000    0.37469
329240.0000    0.43867
329280.0000    0.36648
329320.0000    0.18365
329360.0000    0.46116
329400.0000    0.09585
329440.0000    0.00722
329480.0000    0.29173
329520.0000    0.33729
329560.0000    0.32400
329600.0000    0.10846
329640.0000    0.06190
329680.0000    0.16067
329720.0000    0.12981
329760.0000    0.21759
329800.0000    0.08481
329840.0000    0.03958
329880.0000    0.42098
329920.0000    0.24633
329960.0000    0.03910
330000.0000   -0.10227
330040.0000   -0.02788
330080.0000    0.09340
330120.0000    0.04230
330160.0000    0.13508
330200.0000    0.33600
330240.0000    0.22292
330280.0000   -0.22309
330320.0000    0.22040
330360.0000    0.28531
330400.0000    0.20171
330440.0000    0.26277
330480.0000    0.26552
330520.0000    0.17018
330560.0000    0.40110
330600.0000    0.19230
330640.0000    0.48735
330680.0000    0.15185
330720.0000    0.35221
330760.0000   -0.21368
330800.0000    0.05760
330840.0000    0.15551
330880.0000    0.00301
330920.0000    0.02534
330960.0000    0.23768
331000.0000    0.22300
331040.0000    0.30319
331080.0000    0.29339
331120.0000    0.19867
331160.0000    0.13929
331200.0000    0.55455
331240.0000    0.45247
331280.0000    0.47323
331320.0000    0.30913
331360.0000    0.41774
331400.0000    0.28205
331440.0000    0.03162
331480.0000    0.18024
331520.0000    0.09791
331560.0000    0.05322
331600.0000    0.18044
331640.0000    0.40421
331680.0000    0.24154
331720.0000    0.09640
331760.0000    0.18327
331800.0000    0.41999
331840.0000    0.32990
331880.0000    0.33205
331920.0000    0.20041
331960.0000    0.43249
332000.0000    0.40182
332040.0000    0.22753
332080.0000    0.31982
332120.0000   -0.14965
332160.0000    0.30054
332200.0000   -0.07397
332240.0000    0.01397
332280.0000   -0.26361
332320.0000   -0.07469
332360.0000    0.09314
332400.0000   -0.10610
332440.0000   -0.05606
332480.0000   -0.38388
332520.0000   -0.32232
332560.0000   -0.42182
332600.0000   -0.25979
332640.0000   -0.03216
332680.0000   -0.49134
332720.0000   -0.16971
332760.0000   -0.09036
332800.0000   -0.31630
332840.0000   -0.31760
332880.0000   -0.23197
332920.0000   -0.01463
332960.0000    0.02063
333000.0000    0.43776
333040.0000    0.25402
333080.0000    0.32036
333120.0000    0.31824
333160.0000    0.41214
333200.0000    0.38685
333240.0000    0.36714
333280.0000    0.39825
333320.0000    0.55955
333360.0000    0.43020
333400.0000    0.34239
333440.0000    0.31428
333480.0000   -0.14995
333520.0000   -0.07415
333560.0000    0.07154
333600.0000    0.11205
333640.0000    0.31086
333680.0000    0.53179
333720.0000    0.28555
333760.0000    0.30027
333800.0000    0.37525
333840.0000    0.25834
333880.0000    0.42212
333920.0000    0.43442
333960.0000    0.38338
334000.0000    0.71780
334040.0000    0.35041
334080.0000    0.40375
334120.0000    0.03664
334160.0000    0.07746
334200.0000   -0.34124
334240.0000   -0.36702
334280.0000    0.00134
334320.0000   -0.30458
334360.0000   -0.26869
334400.0000    0.13786
334440.0000   -0.09654
334480.0000   -0.57076
334520.0000   -0.39740
334560.0000   -0.38283
334600.0000    0.03347
334640.0000   -0.22933
334680.0000   -0.56557
334720.0000   -0.67216
334760.0000   -0.50721
334800.0000   -0.63191
334840.0000   -0.30423
334880.0000   -0.53859
334920.0000   -0.35105
334960.0000   -0.19154
335000.0000   -0.13605
335040.0000   -0.09217
335080.0000   -0.15047
335120.0000   -0.08969
335160.0000   -0.18856
335200.0000   -0.43658
335240.0000   -0.50709
335280.0000   -0.71488
335320.0000   -0.56722
335360.0000   -0.32537
335400.0000   -0.22554
335440.0000    0.03420
335480.0000   -0.20678
335520.0000   -0.22279
335560.0000   -0.15305
335600.0000   -0.18718
335640.0000   -0.03956
335680.0000   -0.20805
335720.0000   -0.39295
335760.0000   -0.37604
335800.0000   -0.25849
335840.0000   -0.47197
335880.0000   -0.29896
335920.0000   -0.23053
335960.0000   -0.13412
336000.0000   -0.85641
336040.0000   -0.62280
336080.0000   -0.52810
336120.0000   -0.51180
336160.0000   -0.39475
336200.0000   -0.63310
336240.0000   -0.40905
336280.0000   -0.70030
336320.0000   -0.41989
336360.0000   -0.49267
336400.0000   -0.39798
336440.0000   -0.33517
336480.0000   -0.62635
336520.0000   -0.19386
336560.0000   -0.64925
336600.0000   -0.36433
336640.0000   -0.23936
336680.0000   -0.08135
336720.0000   -0.20580
336760.0000   -0.47089
336800.0000   -0.11674
336840.0000   -0.07301
336880.0000   -0.40078
336920.0000    0.13182
336960.0000   -0.20779
337000.0000   -0.09411
337040.0000   -0.34665
337080.0000   -0.24266
337120.0000    0.01011
337160.0000   -0.20267
337200.0000   -0.09877
337240.0000   -0.12669
337280.0000   -0.20931
337320.0000   -0.35630
337360.0000   -0.60705
337400.0000   -0.60408
337440.0000   -0.21324
337480.0000   -0.11140
337520.0000   -0.05485
337560.0000   -0.36119
337600.0000   -0.21256
337640.0000   -0.15515
337680.0000   -0.15644
337720.0000   -0.25532
337760.0000   -0.28067
337800.0000   -0.52073
337840.0000   -0.04293
337880.0000   -0.33972
337920.0000   -0.38949
337960.0000   -0.38680
338000.0000   -0.11642
338040.0000   -0.28561
338080.0000   -0.14871
338120.0000   -0.05195
338160.0000   -0.19798
338200.0000   -0.23789
338240.0000    0.10732
338280.0000   -0.02493
338320.0000   -0.13780
338360.0000   -0.23709
338400.0000   -0.10737
338440.0000   -0.18701
338480.0000   -0.18013
338520.0000   -0.32440
338560.0000   -0.16794
338600.0000   -0.56210
338640.0000   -0.55041
338680.0000   -0.11658
338720.0000    0.28834
338760.0000    0.51874
338800.0000    0.13563
338840.0000    0.22483
338880.0000   -0.23295
338920.0000   -0.32261
338960.0000    0.10734
339000.0000    0.33647
339040.0000   -0.00808
339080.0000    0.22923
339120.0000    0.26302
339160.0000    0.18349
339200.0000    0.19985
339240.0000    0.19245
339280.0000    0.37521
339320.0000    0.41787
339360.0000    0.20685
339400.0000    0.39219
339440.0000    0.32340
339480.0000    0.33134
339520.0000    0.14722
339560.0000   -0.01857
339600.0000    0.17949
339640.0000    0.25893
339680.0000    0.29463
339720.0000   -0.11265
339760.0000   -0.64928
339800.0000   -0.44089
339840.0000   -0.05903
339880.0000    0.35044
339920.0000   -0.27251
339960.0000   -0.48330
340000.0000   -0.59261
340040.0000   -0.43463
340080.0000    0.48814
340120.0000    0.51518
340160.0000    0.24943
340200.0000    0.45502
340240.0000    0.45569
340280.0000    0.53235
340320.0000    0.32565
340360.0000    0.45044
340400.0000    0.38749
340440.0000    0.39267
340480.0000    0.40972
340520.0000    0.35754
340560.0000    0.23922
340600.0000   -0.18683
340640.0000   -0.43193
340680.0000   -0.16370
340720.0000   -0.39903
340760.0000   -0.20757
340800.0000   -0.17244
340840.0000    0.15488
340880.0000   -0.02105
340920.0000   -0.16848
340960.0000   -0.10306
341000.0000   -0.09101
341040.0000   -0.15851
341080.0000   -0.23389
341120.0000   -0.16734
341160.0000   -0.04910
341200.0000    0.06364
341240.0000   -0.26394
341280.0000   -0.06836
341320.0000    0.08698
341360.0000   -0.25556
341400.0000   -0.50861
341440.0000   -0.29054
341480.0000   -0.33894
341520.0000   -0.46412
341560.0000   -0.09088
341600.0000    0.34582
341640.0000    0.33051
341680.0000    0.26540
341720.0000    0.34324
341760.0000    0.48379
341800.0000    0.37151
341840.0000    0.17139
341880.0000   -0.05839
341920.0000   -0.02227
341960.0000   -0.22915
342000.0000   -0.40447
342040.0000   -0.70221
342080.0000   -0.53396
342120.0000   -0.48921
342160.0000   -0.42644
342200.0000   -0.31123
342240.0000   -0.02144
342280.0000   -0.40418
342320.0000    0.14349
342360.0000   -0.27319
342400.0000    0.01297
342440.0000    0.01395
342480.0000   -0.36833
342520.0000    0.02546
342560.0000    0.01908
342600.0000    0.01885
342640.0000   -0.01769
342680.0000   -0.55002
342720.0000   -0.02216
342760.0000   -0.33698
342800.0000   -0.23177
342840.0000    0.04800
342880.0000   -0.25764
342920.0000   -0.16079
342960.0000   -0.28990
343000.0000    0.00721
343040.0000   -0.20109
343080.0000    0.11583
343120.0000   -0.05629
343160.0000   -0.09218
343200.0000    0.05229
343240.0000   -0.42613
343280.0000   -0.06389
343320.0000   -0.16647
343360.0000   -0.36535
343400.0000   -0.13125
343440.0000    0.19543
343480.0000   -0.12148
343520.0000   -0.27500
343560.0000   -0.00585
343600.0000   -0.03520
343640.0000    0.02384
343680.0000   -0.13294
343720.0000   -0.18364
343760.0000   -0.09686
343800.0000    0.23955
343840.0000    0.06569
343880.0000   -0.13023
343920.0000    0.05934
343960.0000   -0.23703
344000.0000   -0.12311
344040.0000   -0.10905
344080.0000    0.17211
344120.0000   -0.16346
344160.0000   -0.38908
344200.0000   -0.20749
344240.0000   -0.29460
344280.0000   -0.36091
344320.0000   -0.22121
344360.0000   -0.29671
344400.0000   -0.59415
344440.0000   -0.77977
344480.0000   -0.62237
344520.0000   -0.50872
344560.0000    0.01810
344600.0000   -0.08345
344640.0000   -0.06758
344680.0000    0.01789
344720.0000   -0.11295
344760.0000   -0.01534
344800.0000    0.05598
344840.0000    0.03666
344880.0000    0.06989
344920.0000    0.04523
344960.0000   -0.06973
345000.0000   -0.02322
345040.0000    0.03534
345080.0000    0.01191
345120.0000   -0.05100
345160.0000   -0.29570
345200.0000   -0.36582
345240.0000   -0.26767
345280.0000   -0.54315
345320.0000   -0.36793
345360.0000   -0.29111
345400.0000   -0.51437
345440.0000   -0.74691
345480.0000   -0.38625
345520.0000   -0.29306
345560.0000   -0.38339
345600.0000   -0.48985
345640.0000   -0.29574
345680.0000   -0.35334
345720.0000   -0.42616
345760.0000   -0.48630
345800.0000   -0.80531
345840.0000   -0.99546
345880.0000   -0.84607
345920.0000   -0.73406
345960.0000   -0.75252
346000.0000   -0.63649
346040.0000   -0.65440
346080.0000   -0.72975
346120.0000   -0.67423
346160.0000   -0.52591
346200.0000   -0.56344
346240.0000   -0.45856
346280.0000   -0.70098
346320.0000   -0.75697
346360.0000   -0.74501
346400.0000   -0.58908
346440.0000   -0.74420
346480.0000   -0.70387
346520.0000   -0.68691
346560.0000   -0.62337
346600.0000   -0.55332
346640.0000   -0.72171
346680.0000   -1.13324
346720.0000   -0.74490
346760.0000   -0.87903
346800.0000   -0.41010
346840.0000   -0.79272
346880.0000   -0.85799
346920.0000   -0.58264
346960.0000   -0.87669
347000.0000   -0.27871
347040.0000   -0.50483
347080.0000   -0.11048
347120.0000   -0.37136
347160.0000   -0.41977
347200.0000   -0.35028
347240.0000   -0.51523
347280.0000   -0.72854
347320.0000   -0.88001
347360.0000   -0.66247
347400.0000   -0.77361
347440.0000   -0.46149
347480.0000   -0.86428
347520.0000   -0.81313
347560.0000   -0.68277
347600.0000   -0.88415
347640.0000   -0.28614
347680.0000   -0.40928
347720.0000   -0.81657
347760.0000   -0.67061
347800.0000   -0.73670
347840.0000   -0.75508
347880.0000   -0.31649
347920.0000   -0.51812
347960.0000   -0.65155
348000.0000   -0.56647
348040.0000   -0.50859
348080.0000   -0.64465
348120.0000   -0.42919
348160.0000   -0.27692
348200.0000   -0.50668
348240.0000   -0.72983
348280.0000   -0.62418
348320.0000   -0.75881
348360.0000   -0.80544
348400.0000   -0.87644
348440.0000   -0.54667
348480.0000   -0.34009
348520.0000   -0.32055
348560.0000   -0.67098
348600.0000   -0.80174
348640.0000   -0.51267
348680.0000   -0.46988
348720.0000   -0.64661
348760.0000   -1.03863
348800.0000   -0.56725
348840.0000   -0.30213
348880.0000   -0.53888
348920.0000   -0.45184
348960.0000   -0.62513
349000.0000   -0.53560
349040.0000   -0.68643
349080.0000   -0.47777
349120.0000   -0.45073
349160.0000   -0.71783
349200.0000   -0.65569
349240.0000   -0.47466
349280.0000   -0.65620
349320.0000   -0.80987
349360.0000   -0.57559
349400.0000   -0.82152
349440.0000   -0.84650
349480.0000   -0.54973
349520.0000   -0.54219
349560.0000   -0.42408
349600.0000   -0.67231
349640.0000   -0.47461
349680.0000   -0.44412
349720.0000   -0.67412
349760.0000   -0.75949
349800.0000   -0.46712
349840.0000   -0.07844
349880.0000   -0.16489
349920.0000   -0.21854
349960.0000   -0.16592
350000.0000   -0.22006
350040.0000   -0.48019
350080.0000   -0.23465
350120.0000   -0.35240
350160.0000   -0.46413
350200.0000   -0.31674
350240.0000   -0.46344
350280.0000   -0.61937
350320.0000   -0.76439
350360.0000   -0.69815
350400.0000   -0.40582
350440.0000   -0.67895
350480.0000   -0.42519
350520.0000   -0.21045
350560.0000   -0.08306
350600.0000   -0.20632
350640.0000   -0.52477
350680.0000   -0.72173
350720.0000   -0.70906
350760.0000   -0.80888
350800.0000   -0.61496
350840.0000   -0.54859
350880.0000   -0.67419
350920.0000   -0.51879
350960.0000   -0.43674
351000.0000   -0.59393
351040.0000   -0.35952
351080.0000   -0.31547
351120.0000   -0.58057
351160.0000   -0.31508
351200.0000   -0.23351
351240.0000   -0.61587
351280.0000   -0.44713
351320.0000   -0.48552
351360.0000   -0.67311
351400.0000   -0.20760
351440.0000   -0.09421
351480.0000   -0.45873
351520.0000   -0.53438
351560.0000    0.04669
351600.0000   -0.25610
351640.0000   -0.81758
351680.0000   -0.29751
351720.0000   -0.65496
351760.0000   -0.58129
351800.0000   -0.57931
351840.0000   -0.76981
351880.0000   -0.42491
351920.0000   -0.37414
351960.0000   -1.03563
352000.0000   -0.73317
352040.0000   -0.57915
352080.0000   -0.67028
352120.0000   -0.47872
352160.0000   -0.50194
352200.0000   -0.80369
352240.0000   -0.62493
352280.0000   -0.96291
352320.0000   -0.50313
352360.0000   -0.51524
352400.0000   -0.65920
352440.0000   -0.19050
352480.0000   -0.28548
352520.0000   -0.35174
352560.0000   -0.18819
352600.0000    0.06331
352640.0000   -0.05384
352680.0000   -0.13738
352720.0000   -0.78723
352760.0000   -0.58639
352800.0000   -0.44169
352840.0000   -0.28704
352880.0000   -0.40479
352920.0000   -0.21125
352960.0000   -0.64024
353000.0000   -0.48825
353040.0000   -0.72677
353080.0000   -0.50498
353120.0000   -0.33204
353160.0000   -0.35863
353200.0000   -0.42911
353240.0000   -0.52331
353280.0000   -0.40639
353320.0000   -0.41182
353360.0000   -0.40092
353400.0000   -0.60594
353440.0000   -0.71596
353480.0000   -0.55186
353520.0000   -0.11078
353560.0000   -0.66495
353600.0000   -0.42351
353640.0000   -0.75757
353680.0000   -0.03417
353720.0000    0.11262
353760.0000    0.00588
353800.0000   -0.22501
353840.0000   -0.06076
353880.0000   -0.61808
353920.0000   -0.30411
353960.0000   -0.47157
354000.0000   -0.37197
354040.0000    0.03631
354080.0000   -0.15779
354120.0000    0.21057
354160.0000    0.23289
354200.0000   -0.55595
354240.0000   -0.43924
354280.0000   -0.01646
354320.0000   -0.03322
354360.0000   -0.23324
354400.0000    0.06113
354440.0000   -0.01117
354480.0000    0.00889
354520.0000   -0.42135
354560.0000   -0.14953
354600.0000   -0.34334
354640.0000   -0.38165
354680.0000   -0.44105
354720.0000   -0.09908
354760.0000   -0.49519
354800.0000   -0.35383
354840.0000   -0.52948
354880.0000   -0.67436
354920.0000   -0.51826
354960.0000   -0.67966
355000.0000   -0.61444
355040.0000   -0.35572
355080.0000   -0.34094
355120.0000   -0.39045
355160.0000   -0.59661
355200.0000   -0.68037
355240.0000   -0.60469
355280.0000   -0.64393
355320.0000   -0.60564
355360.0000   -0.47037
355400.0000   -0.49860
355440.0000   -0.29182
355480.0000   -0.39811
355520.0000   -0.51242
355560.0000   -0.15488
355600.0000   -0.45480
355640.0000   -0.70569
355680.0000   -0.52742
355720.0000   -0.32968
355760.0000   -0.29805
355800.0000   -0.73911
355840.0000   -0.44584
355880.0000    0.09094
355920.0000   -0.36999
355960.0000   -0.88524
356000.0000   -0.65322
356040.0000   -0.44541
356080.0000   -0.37745
356120.0000   -0.25742
356160.0000   -0.31988
356200.0000   -0.29474
356240.0000   -0.40444
356280.0000   -0.45895
356320.0000   -0.16965
356360.0000   -0.30260
356400.0000   -0.80349
356440.0000   -0.70752
356480.0000   -0.47928
356520.0000   -0.39111
356560.0000   -0.31892
356600.0000   -0.17590
356640.0000   -0.41060
356680.0000   -0.23259
356720.0000   -0.26229
356760.0000   -0.50676
356800.0000   -0.48603
356840.0000   -0.06155
356880.0000   -0.17738
356920.0000   -0.21836
356960.0000   -0.45915
357000.0000   -0.68574
357040.0000   -0.34170
357080.0000   -0.35913
357120.0000    0.07119
357160.0000   -0.57020
357200.0000   -0.50724
357240.0000   -0.44257
357280.0000   -0.58909
357320.0000   -0.45733
357360.0000   -0.27392
357400.0000   -0.63667
357440.0000   -0.52778
357480.0000   -0.87571
357520.0000   -0.95984
357560.0000   -0.69826
357600.0000   -0.97821
357640.0000   -0.62228
357680.0000   -0.80947
357720.0000   -0.89339
357760.0000   -0.74684
357800.0000   -0.78982
357840.0000   -0.45146
357880.0000   -0.65998
357920.0000   -1.00191
357960.0000   -0.78284
358000.0000   -0.76651
358040.0000   -0.91770
358080.0000   -0.67788
358120.0000   -0.60418
358160.0000   -0.66123
358200.0000   -0.47581
358240.0000   -0.68219
358280.0000   -0.68787
358320.0000   -0.60636
358360.0000   -0.55605
358400.0000   -0.62130
358440.0000   -0.32499
358480.0000   -0.50911
358520.0000   -0.68267
358560.0000   -0.67116
358600.0000   -0.45273
358640.0000   -0.07747
358680.0000   -0.49567
358720.0000   -0.66115
358760.0000    0.00490
358800.0000   -0.04048
358840.0000   -0.59629
358880.0000   -0.23370
358920.0000   -0.57557
358960.0000   -0.12044
359000.0000   -0.46500
359040.0000   -0.10191
359080.0000   -0.32861
359120.0000   -0.16713
359160.0000   -0.16285
359200.0000   -0.54106
359240.0000   -0.26932
359280.0000   -0.26498
359320.0000   -0.52607
359360.0000   -0.49161
359400.0000   -0.57050
359440.0000   -0.49223
359480.0000   -0.36258
359520.0000   -0.40807
359560.0000   -0.15340
359600.0000    0.13482
359640.0000   -0.30865
359680.0000   -0.75993
359720.0000   -0.26568
359760.0000   -0.65963
359800.0000   -0.52113
359840.0000   -0.35146
359880.0000   -0.03266
359920.0000   -0.60139
359960.0000   -0.41976
360000.0000   -0.40652
360040.0000   -0.33914
360080.0000   -0.39992
360120.0000   -0.56540
360160.0000   -0.09709
360200.0000   -0.35536
360240.0000   -0.58495
360280.0000   -0.48340
360320.0000   -0.68687
360360.0000   -0.27127
360400.0000   -0.38047
360440.0000   -0.21911
360480.0000   -0.45094
360520.0000   -0.54383
360560.0000   -0.16007
360600.0000   -0.38110
360640.0000   -0.59781
360680.0000   -0.72932
360720.0000   -0.69681
360760.0000   -0.77686
360800.0000   -0.57366
360840.0000   -0.51073
360880.0000   -0.74401
360920.0000   -0.62009
360960.0000   -0.40207
361000.0000   -0.67727
361040.0000   -0.49587
361080.0000   -0.42772
361120.0000   -0.15553
361160.0000   -0.45541
361200.0000   -0.11329
361240.0000   -0.18860
361280.0000   -0.08074
361320.0000   -0.26906
361360.0000   -0.25228
361400.0000   -0.40270
361440.0000   -0.31013
361480.0000   -0.55237
361520.0000   -0.20040
361560.0000   -0.40036
361600.0000   -0.53969
361640.0000   -0.75386
361680.0000   -0.69600
361720.0000   -0.66435
361760.0000   -0.73651
361800.0000   -0.67364
361840.0000   -0.74703
361880.0000   -0.73036
361920.0000   -0.64638
361960.0000   -0.16468
362000.0000   -0.20419
362040.0000   -0.26702
362080.0000   -0.70196
362120.0000   -0.72896
362160.0000   -1.09967
362200.0000   -0.77551
362240.0000   -0.65180
362280.0000   -0.49971
362320.0000   -1.04474
362360.0000   -0.93231
362400.0000   -0.86749
362440.0000   -1.02288
362480.0000   -1.13111
362520.0000   -0.79461
362560.0000   -0.37074
362600.0000   -0.34009
362640.0000   -0.05887
362680.0000   -0.32281
362720.0000   -0.66177
362760.0000   -0.50663
362800.0000   -0.57218
362840.0000   -0.73656
362880.0000   -0.57781
362920.0000   -0.50899
362960.0000   -0.42540
363000.0000   -0.86225
363040.0000   -0.07019
363080.0000    0.07596
363120.0000   -0.61307
363160.0000   -0.06378
363200.0000   -0.61494
363240.0000   -0.62156
363280.0000   -0.42502
363320.0000   -0.27302
363360.0000   -0.33512
363400.0000   -0.66046
363440.0000   -0.55247
363480.0000   -0.28444
363520.0000   -0.63641
363560.0000   -0.53913
363600.0000   -0.25629
363640.0000   -0.65657
363680.0000   -0.61148
363720.0000   -0.79387
363760.0000   -0.83619
363800.0000   -0.77111
363840.0000   -0.58535
363880.0000   -0.64413
363920.0000   -0.35869
363960.0000   -0.76781
364000.0000   -0.54842
364040.0000   -0.74905
364080.0000   -0.29010
364120.0000   -0.79783
364160.0000   -0.28276
364200.0000   -0.30265
364240.0000   -0.48372
364280.0000   -0.28273
364320.0000   -0.47758
364360.0000   -0.57411
364400.0000   -0.35759
364440.0000   -0.55480
364480.0000   -0.37587
364520.0000   -0.60880
364560.0000   -0.52872
364600.0000   -0.54643
364640.0000   -0.22028
364680.0000   -0.48289
364720.0000   -0.60790
364760.0000   -0.31415
364800.0000   -0.30731
364840.0000   -0.80650
364880.0000   -0.40143
364920.0000   -0.45649
364960.0000   -0.73055
365000.0000   -0.67661
365040.0000   -0.49970
365080.0000   -0.71042
365120.0000   -0.41153
365160.0000   -0.46747
365200.0000   -0.51134
365240.0000   -0.49724
365280.0000   -0.72130
365320.0000   -0.67866
365360.0000   -0.56976
365400.0000   -0.29170
365440.0000   -0.60975
365480.0000   -0.55315
365520.0000   -0.26679
365560.0000   -0.62943
365600.0000   -0.91540
365640.0000   -0.88960
365680.0000   -0.23746
365720.0000   -0.22625
365760.0000   -0.26465
365800.0000   -0.27728
365840.0000   -0.17417
365880.0000   -0.64640
365920.0000   -0.64337
365960.0000   -0.25394
366000.0000    0.06477
366040.0000    0.32984
366080.0000    0.00478
366120.0000   -0.17004
366160.0000   -0.64442
366200.0000   -0.46920
366240.0000   -0.06241
366280.0000    0.03360
366320.0000    0.09210
366360.0000   -0.43475
366400.0000   -0.51905
366440.0000   -0.60396
366480.0000   -0.33505
366520.0000   -0.50608
366560.0000   -0.42025
366600.0000   -0.31322
366640.0000   -0.52550
366680.0000   -0.90418
366720.0000   -0.73038
366760.0000   -0.36167
366800.0000   -0.48611
366840.0000   -0.74639
366880.0000   -0.86556
366920.0000   -0.55508
366960.0000    0.08531
367000.0000    0.03662
367040.0000   -0.23681
367080.0000   -0.24079
367120.0000   -0.12550
367160.0000   -0.21521
367200.0000   -0.40653
367240.0000   -0.16036
367280.0000   -0.24311
367320.0000   -0.33194
367360.0000   -0.53614
367400.0000   -0.03996
367440.0000   -0.14460
367480.0000   -0.15266
367520.0000   -0.45440
367560.0000   -0.44900
367600.0000   -0.22957
367640.0000   -0.16779
367680.0000   -0.33107
367720.0000   -0.18258
367760.0000   -0.22441
367800.0000   -0.51196
367840.0000   -0.35788
367880.0000   -0.67978
367920.0000   -0.13651
367960.0000   -0.64701
368000.0000   -0.39113
368040.0000   -0.22278
368080.0000   -0.04055
368120.0000   -0.44851
368160.0000   -0.59289
368200.0000   -0.13586
368240.0000   -0.09839
368280.0000   -0.31360
368320.0000   -0.55103
368360.0000   -0.57541
368400.0000   -0.38454
368440.0000   -0.56019
368480.0000   -0.38345
368520.0000   -0.08193
368560.0000   -0.46984
368600.0000   -0.33177
368640.0000   -0.21941
368680.0000   -0.53265
368720.0000   -0.03159
368760.0000   -0.27405
368800.0000   -0.17329
368840.0000   -0.13273
368880.0000   -0.28575
368920.0000   -0.50230
368960.0000   -0.16209
369000.0000   -0.53209
369040.0000   -0.60784
369080.0000   -0.27337
369120.0000   -0.17257
369160.0000   -0.12183
369200.0000   -0.26531
369240.0000    0.04246
369280.0000   -0.19141
369320.0000   -0.72783
369360.0000   -0.52873
369400.0000   -0.23621
369440.0000   -0.26703
369480.0000   -0.59923
369520.0000   -0.42220
369560.0000   -0.56215
369600.0000   -0.89252
369640.0000   -0.37446
369680.0000   -0.49487
369720.0000   -0.22619
369760.0000   -0.66752
369800.0000   -0.51978
369840.0000   -0.20371
369880.0000   -0.37458
369920.0000   -0.37316
369960.0000   -0.51640
370000.0000   -0.44216
370040.0000   -0.61321
370080.0000   -0.52783
370120.0000   -0.10826
370160.0000    0.14637
370200.0000   -0.20825
370240.0000   -0.07216
370280.0000    0.18033
370320.0000   -0.33360
370360.0000   -0.45889
370400.0000   -0.09182
370440.0000   -0.13750
370480.0000   -0.00050
370520.0000   -0.47025
370560.0000   -0.21358
370600.0000   -0.30067
370640.0000   -0.45569
370680.0000   -0.09116
370720.0000   -0.16055
370760.0000   -0.35469
370800.0000   -0.55208
370840.0000   -0.68324
370880.0000   -0.60260
370920.0000   -0.36254
370960.0000   -0.39506
371000.0000   -0.11010
371040.0000   -0.33253
371080.0000   -0.45463
371120.0000   -0.22371
371160.0000   -0.08699
371200.0000   -0.26752
371240.0000   -0.15167
371280.0000   -0.50168
371320.0000   -0.17836
371360.0000   -0.38225
371400.0000   -0.67939
371440.0000   -0.46354
371480.0000   -0.46393
371520.0000   -0.71118
371560.0000   -0.49822
371600.0000   -0.68079
371640.0000   -0.20395
371680.0000   -0.56017
371720.0000   -0.35370
371760.0000   -0.24854
371800.0000   -0.15647
371840.0000   -0.29594
371880.0000   -0.20195
371920.0000   -0.32743
371960.0000   -0.29304
372000.0000   -0.32400
372040.0000   -0.32195
372080.0000   -0.21608
372120.0000   -0.47755
372160.0000   -0.62551
372200.0000   -0.50401
372240.0000   -0.24357
372280.0000   -0.33504
372320.0000   -0.55331
372360.0000   -0.60061
372400.0000    0.02236
372440.0000   -0.46104
372480.0000   -0.32824
372520.0000   -0.49568
372560.0000   -0.19824
372600.0000   -0.01732
372640.0000   -0.74507
372680.0000   -0.59104
372720.0000   -0.25905
372760.0000   -0.20594
372800.0000   -0.48688
372840.0000   -0.43909
372880.0000   -0.62312
372920.0000   -0.44699
372960.0000   -0.58862
373000.0000   -0.50872
373040.0000   -0.41249
373080.0000   -0.71285
373120.0000   -0.80988
373160.0000   -0.57942
373200.0000   -0.72611
373240.0000   -0.47173
373280.0000   -0.44578
373320.0000   -0.71033
373360.0000   -0.46442
373400.0000   -0.85404
373440.0000   -0.94208
373480.0000   -0.86590
373520.0000   -0.75360
373560.0000   -0.64671
373600.0000   -0.40064
373640.0000   -0.67366
373680.0000   -0.43008
373720.0000   -0.42478
373760.0000   -0.63122
373800.0000   -0.19912
373840.0000   -0.60565
373880.0000   -0.75620
373920.0000   -0.27891
373960.0000   -0.86561
374000.0000   -0.34169
374040.0000   -0.52645
374080.0000   -0.23583
374120.0000   -0.69410
374160.0000   -0.64863
374200.0000   -0.64272
374240.0000   -0.03618
374280.0000   -0.52796
374320.0000   -0.83961
374360.0000   -0.30639
374400.0000   -0.63749
374440.0000   -0.91536
374480.0000   -0.67996
374520.0000   -0.39216
374560.0000   -0.49240
374600.0000   -0.30626
374640.0000   -0.16785
374680.0000   -0.54089
374720.0000   -0.71498
374760.0000   -0.49139
374800.0000   -0.70592
374840.0000   -0.69232
374880.0000   -0.56945
374920.0000   -0.68915
374960.0000   -0.64688
375000.0000   -0.88148
375040.0000   -0.39914
375080.0000   -0.75233
375120.0000   -0.61763
375160.0000   -0.76002
375200.0000   -0.55471
375240.0000   -0.63257
375280.0000   -0.29626
375320.0000   -0.68283
375360.0000   -0.80407
375400.0000   -0.35652
375440.0000   -0.72052
375480.0000   -0.51088
375520.0000   -0.67288
375560.0000   -0.59728
375600.0000   -0.56986
375640.0000   -1.00839
375680.0000   -0.81243
375720.0000   -0.71225
375760.0000   -0.42380
375800.0000   -0.75289
375840.0000   -0.46766
375880.0000   -0.31966
375920.0000   -0.70560
375960.0000   -0.49992
376000.0000   -0.57614
376040.0000   -0.63320
376080.0000    0.10873
376120.0000   -0.63570
376160.0000   -0.34542
376200.0000   -0.11491
376240.0000   -0.97435
376280.0000   -0.09410
376320.0000   -0.49633
376360.0000   -0.46251
376400.0000   -0.74518
376440.0000   -0.23285
376480.0000   -0.14806
376520.0000    0.08203
376560.0000   -0.27335
376600.0000   -0.53944
376640.0000   -0.24689
376680.0000   -0.39357
376720.0000   -0.02385
376760.0000   -0.49451
376800.0000   -0.27265
376840.0000   -0.30906
376880.0000   -0.43403
376920.0000   -0.51857
376960.0000   -0.27872
377000.0000   -0.65860
377040.0000   -0.36816
377080.0000   -0.85116
377120.0000   -0.38530
377160.0000   -0.18668
377200.0000   -0.64060
377240.0000   -0.75089
377280.0000   -0.64220
377320.0000   -0.35637
377360.0000   -0.23964
377400.0000   -0.45780
377440.0000   -0.69084
377480.0000   -0.58810
377520.0000   -0.43480
377560.0000   -0.26312
377600.0000   -0.53784
377640.0000   -0.68267
377680.0000   -0.19869
377720.0000   -0.38371
377760.0000   -0.60752
377800.0000   -0.40033
377840.0000   -0.67686
377880.0000   -0.45679
377920.0000   -0.43918
377960.0000   -0.23150
378000.0000   -0.36263
378040.0000   -0.35955
378080.0000   -0.51302
378120.0000   -0.38221
378160.0000   -0.78321
378200.0000   -0.04448
378240.0000   -0.14627
378280.0000   -0.49467
378320.0000   -0.74419
378360.0000   -0.62820
378400.0000   -0.12800
378440.0000   -0.16133
378480.0000   -0.16968
378520.0000   -0.30160
378560.0000   -0.65217
378600.0000   -0.13216
378640.0000   -0.46354
378680.0000   -0.49367
378720.0000   -0.31502
378760.0000   -0.04673
378800.0000   -0.25657
378840.0000   -0.27937
378880.0000   -0.52445
378920.0000   -0.75553
378960.0000   -0.58813
379000.0000    0.12378
379040.0000   -0.41945
379080.0000   -0.37327
379120.0000    0.18648
379160.0000   -0.06461
379200.0000    0.23855
379240.0000   -0.08295
379280.0000   -0.04215
379320.0000   -0.46462
379360.0000   -0.71565
379400.0000   -0.65528
379440.0000   -0.49659
379480.0000   -1.07063
379520.0000   -0.66750
379560.0000   -0.60430
379600.0000   -0.57491
379640.0000   -0.36565
379680.0000   -0.32962
379720.0000   -0.46025
379760.0000   -0.20468
379800.0000    0.08277
379840.0000   -0.69744
379880.0000   -0.62038
379920.0000   -0.30742
379960.0000   -0.09190
380000.0000   -0.23226
380040.0000    0.04993
380080.0000    0.05523
380120.0000   -0.26616
380160.0000   -0.26284
380200.0000   -0.05894
380240.0000   -0.06086
380280.0000    0.02391
380320.0000    0.00278
380360.0000   -0.33668
380400.0000   -0.17201
380440.0000   -0.48704
380480.0000   -0.43131
380520.0000   -0.49718
380560.0000   -0.06891
380600.0000   -0.28727
380640.0000    0.01826
380680.0000   -0.21957
380720.0000   -0.13170
380760.0000   -0.09253
380800.0000   -0.00020
380840.0000   -0.44544
380880.0000    0.09072
380920.0000   -0.06828
380960.0000   -0.19169
381000.0000   -0.28777
381040.0000   -0.17916
381080.0000   -0.31446
381120.0000   -0.37133
381160.0000   -0.21737
381200.0000   -0.30647
381240.0000   -0.64362
381280.0000   -0.02662
381320.0000   -0.07648
381360.0000   -0.13332
381400.0000    0.36133
381440.0000    0.04639
381480.0000   -0.23903
381520.0000   -0.03690
381560.0000    0.02694
381600.0000   -0.25434
381640.0000    0.14015
381680.0000    0.03870
381720.0000   -0.11616
381760.0000    0.07956
381800.0000    0.33807
381840.0000    0.58333
381880.0000    0.64242
381920.0000    0.28439
381960.0000    0.48813
382000.0000    0.54682
382040.0000    0.54869
382080.0000    0.35770
382120.0000    0.51506
382160.0000    0.61234
382200.0000    0.39085
382240.0000    0.22995
382280.0000    0.48690
382320.0000    0.53387
382360.0000    0.39266
382400.0000    0.34984
382440.0000    0.16461
382480.0000    0.43198
382520.0000   -0.27283
382560.0000    0.00879
382600.0000   -0.18443
382640.0000   -0.26782
382680.0000   -0.48519
382720.0000   -0.21010
382760.0000   -0.30783
382800.0000   -0.63890
382840.0000   -0.29456
382880.0000   -0.78705
382920.0000   -0.53785
382960.0000   -0.49388
383000.0000   -0.36366
383040.0000   -0.52153
383080.0000   -0.45930
383120.0000   -0.82461
383160.0000   -0.48837
383200.0000   -0.35692
383240.0000   -0.43612
383280.0000   -0.14015
383320.0000   -0.35661
383360.0000   -0.60189
383400.0000   -0.38574
383440.0000   -0.50506
383480.0000   -0.01579
383520.0000   -0.14518
383560.0000   -0.59639
383600.0000   -0.59718
383640.0000   -0.12669
383680.0000    0.15483
383720.0000    0.01497
383760.0000   -0.32897
383800.0000   -0.26211
383840.0000   -0.31392
383880.0000   -0.24674
383920.0000   -0.18976
383960.0000    0.05348
384000.0000    0.04059
384040.0000    0.00449
384080.0000    0.06307
384120.0000    0.27137
384160.0000   -0.20618
384200.0000   -0.39208
384240.0000   -0.00215
384280.0000   -0.08090
384320.0000   -0.14569
384360.0000   -0.49001
384400.0000   -0.44459
384440.0000   -0.54104
384480.0000   -0.10255
384520.0000    0.10546
384560.0000    0.13279
384600.0000   -0.16337
384640.0000   -0.27647
384680.0000   -0.12799
384720.0000   -0.22148
384760.0000   -0.82385
384800.0000   -0.33390
384840.0000   -0.28991
384880.0000   -0.25261
384920.0000   -0.30258
384960.0000   -0.75828
385000.0000   -0.34445
385040.0000   -0.86263
385080.0000   -0.62621
385120.0000   -0.37913
385160.0000    0.31919
385200.0000   -0.21840
385240.0000   -0.38314
385280.0000   -0.71268
385320.0000   -0.21045
385360.0000   -0.10679
385400.0000   -0.49231
385440.0000    0.09072
385480.0000   -0.13283
385520.0000   -0.42183
385560.0000   -0.23845
385600.0000   -0.51340
385640.0000   -0.35256
385680.0000   -0.41180
385720.0000   -0.57540
385760.0000   -0.76757
385800.0000   -0.59993
385840.0000   -0.64495
385880.0000   -0.52248
385920.0000   -0.28680
385960.0000   -0.94714
386000.0000   -0.65852
386040.0000   -0.47285
386080.0000   -0.79725
386120.0000   -0.45139
386160.0000   -0.52229
386200.0000   -0.56488
386240.0000   -0.76987
386280.0000   -0.55880
386320.0000   -0.58240
386360.0000   -0.35719
386400.0000   -0.57476
386440.0000   -0.64887
386480.0000   -0.70850
386520.0000   -0.59944
386560.0000   -0.57838
386600.0000   -0.68632
386640.0000   -0.46339
386680.0000   -0.68034
386720.0000   -0.66892
386760.0000   -0.53847
386800.0000   -0.71510
386840.0000   -0.26282
386880.0000   -0.92183
386920.0000   -0.72469
386960.0000   -0.81404
387000.0000   -0.14779
387040.0000   -0.62547
387080.0000   -0.66291
387120.0000   -0.46239
387160.0000   -0.42386
387200.0000   -0.63716
387240.0000   -0.73014
387280.0000   -0.65153
387320.0000   -0.55957
387360.0000   -0.54930
387400.0000   -0.47582
387440.0000   -0.40575
387480.0000   -0.40804
387520.0000   -0.40801
387560.0000   -0.59356
387600.0000   -0.54116
387640.0000   -0.48713
387680.0000   -0.59439
387720.0000   -0.46756
387760.0000   -0.26500
387800.0000   -0.27301
387840.0000   -0.61114
387880.0000   -0.36475
387920.0000    0.19380
387960.0000    0.23610
388000.0000   -0.11456
388040.0000   -0.39622
388080.0000   -0.03731
388120.0000   -0.34784
388160.0000   -0.16457
388200.0000   -0.18767
388240.0000   -0.31781
388280.0000   -0.66500
388320.0000   -0.14613
388360.0000   -0.25921
388400.0000   -0.41266
388440.0000   -0.70386
388480.0000   -0.86964
388520.0000   -0.73925
388560.0000   -0.45241
388600.0000   -0.79313
388640.0000   -0.23169
388680.0000   -0.67436
388720.0000   -0.76167
388760.0000   -0.51436
388800.0000   -0.58787
388840.0000   -0.33828
388880.0000   -0.05353
388920.0000   -0.49707
388960.0000   -0.37582
389000.0000   -0.27694
389040.0000   -0.10462
389080.0000   -0.51327
389120.0000   -0.52345
389160.0000   -0.31547
389200.0000   -0.30999
389240.0000   -0.23964
389280.0000   -0.44392
389320.0000   -0.03216
389360.0000   -0.11423
389400.0000   -0.18782
389440.0000   -0.02174
389480.0000   -0.50099
389520.0000    0.02738
389560.0000   -0.59417
389600.0000   -0.56207
389640.0000   -0.50221
389680.0000   -0.21050
389720.0000   -0.28401
389760.0000   -0.07470
389800.0000   -0.00332
389840.0000   -0.12590
389880.0000    0.16539
389920.0000   -0.32714
389960.0000   -0.06334
390000.0000   -0.16387
390040.0000   -0.28530
390080.0000    0.09585
390120.0000    0.07943
390160.0000   -0.51459
390200.0000   -0.14805
390240.0000    0.08095
390280.0000   -0.17988
390320.0000    0.00700
390360.0000   -0.23882
390400.0000   -0.04158
390440.0000   -0.21569
390480.0000   -0.65856
390520.0000   -0.38245
390560.0000   -0.12834
390600.0000   -0.08443
390640.0000   -0.03576
390680.0000    0.02573
390720.0000   -0.35351
390760.0000   -0.11781
390800.0000    0.01261
390840.0000   -0.10289
390880.0000   -0.06457
390920.0000   -0.09229
390960.0000   -0.48745
391000.0000   -0.34353
391040.0000   -0.33163
391080.0000   -0.09532
391120.0000   -0.08318
391160.0000   -0.36063
391200.0000   -0.29992
391240.0000   -0.31578
391280.0000   -0.05837
391320.0000   -0.05149
391360.0000    0.01406
391400.0000   -0.32929
391440.0000    0.31382
391480.0000    0.25009
391520.0000   -0.13603
391560.0000    0.20937
391600.0000   -0.06987
391640.0000    0.03972
391680.0000   -0.45909
391720.0000   -0.32583
391760.0000    0.07456
391800.0000   -0.02160
391840.0000   -0.21537
391880.0000   -0.07648
391920.0000   -0.33664
391960.0000   -0.09083
392000.0000    0.14300
392040.0000   -0.27605
392080.0000   -0.12380
392120.0000   -0.01591
392160.0000   -0.42639
392200.0000   -0.15360
392240.0000   -0.13772
392280.0000   -0.21248
392320.0000    0.20767
392360.0000   -0.11712
392400.0000    0.54394
392440.0000    0.26027
392480.0000    0.00977
392520.0000   -0.36071
392560.0000    0.02117
392600.0000    0.13458
392640.0000   -0.23952
392680.0000   -0.04582
392720.0000    0.40806
392760.0000    0.36614
392800.0000    0.23930
392840.0000    0.38423
392880.0000    0.35307
392920.0000    0.34851
392960.0000   -0.13867
393000.0000    0.14490
393040.0000   -0.14131
393080.0000   -0.26891
393120.0000   -0.42031
393160.0000   -0.34675
393200.0000   -0.37639
393240.0000   -0.57475
393280.0000   -0.30797
393320.0000   -0.09673
393360.0000    0.08614
393400.0000   -0.01322
393440.0000   -0.02339
393480.0000    0.08954
393520.0000   -0.16559
393560.0000    0.37563
393600.0000    0.20023
393640.0000   -0.30364
393680.0000   -0.44907
393720.0000   -0.24356
393760.0000   -0.34129
393800.0000   -0.42334
393840.0000   -0.10238
393880.0000   -0.27042
393920.0000   -0.09650
393960.0000   -0.41835
394000.0000   -0.25950
394040.0000   -0.19348
394080.0000   -0.16195
394120.0000   -0.29490
394160.0000   -0.43206
394200.0000   -0.10940
394240.0000   -0.26964
394280.0000   -0.24831
394320.0000   -0.20696
394360.0000   -0.27487
394400.0000   -0.35147
394440.0000   -0.14095
394480.0000    0.02100
394520.0000   -0.02475
394560.0000    0.04071
394600.0000   -0.15405
394640.0000    0.06503
394680.0000   -0.22345
394720.0000   -0.45809
394760.0000   -0.37068
394800.0000   -0.26709
394840.0000   -0.36304
394880.0000   -0.41352
394920.0000   -0.42896
394960.0000   -0.45083
395000.0000   -0.29957
395040.0000   -0.07389
395080.0000   -0.15545
395120.0000   -0.32064
395160.0000   -0.09367
395200.0000   -0.38392
395240.0000   -0.07378
395280.0000    0.03496
395320.0000    0.00551
395360.0000   -0.15662
395400.0000   -0.07910
395440.0000    0.03719
395480.0000   -0.22110
395520.0000   -0.57622
395560.0000   -0.40957
395600.0000    0.17957
395640.0000   -0.03442
395680.0000   -0.06532
395720.0000   -0.22962
395760.0000    0.04601
395800.0000    0.02609
395840.0000    0.03084
395880.0000   -0.03250
395920.0000   -0.12223
395960.0000   -0.61148
396000.0000   -0.01991
396040.0000   -0.09980
396080.0000   -0.25113
396120.0000   -0.44775
396160.0000   -0.39773
396200.0000   -0.46629
396240.0000   -0.41016
396280.0000   -0.10864
396320.0000   -0.34834
396360.0000   -0.50283
396400.0000   -0.31534
396440.0000   -0.05611
396480.0000   -0.60354
396520.0000   -0.31054
396560.0000    0.08728
396600.0000   -0.04235
396640.0000   -0.55703
396680.0000    0.02994
396720.0000   -0.10017
396760.0000   -0.00261
396800.0000   -0.10529
396840.0000   -0.21300
396880.0000   -0.18932
396920.0000   -0.41764
396960.0000   -0.34272
397000.0000   -0.21870
397040.0000   -0.19167
397080.0000   -0.58811
397120.0000   -0.31558
397160.0000   -0.19894
397200.0000   -0.16170
397240.0000   -0.30945
397280.0000   -0.38373
397320.0000   -0.43419
397360.0000   -0.14493
397400.0000   -0.12221
397440.0000    0.13258
397480.0000   -0.11860
397520.0000   -0.13677
397560.0000    0.02844
397600.0000    0.15015
397640.0000    0.22413
397680.0000   -0.51354
397720.0000   -0.67610
397760.0000   -0.29295
397800.0000   -0.27426
397840.0000   -0.43836
397880.0000   -0.63685
397920.0000   -0.53119
397960.0000    0.02746
398000.0000   -0.52428
398040.0000   -0.47059
398080.0000   -0.62131
398120.0000   -0.21476
398160.0000   -0.02781
398200.0000   -0.29886
398240.0000   -0.62958
398280.0000    0.14907
398320.0000    0.18893
398360.0000   -0.16346
398400.0000   -0.17098
398440.0000   -0.32123
398480.0000   -0.83601
398520.0000   -0.61860
398560.0000   -0.61752
398600.0000   -0.44535
398640.0000   -0.45181
398680.0000   -0.50599
398720.0000   -0.50261
398760.0000   -0.24063
398800.0000   -0.49630
398840.0000   -0.13966
398880.0000   -0.38505
398920.0000   -0.68812
398960.0000   -0.59748
399000.0000   -0.54948
399040.0000   -0.70870
399080.0000   -0.69978
399120.0000   -0.77108
399160.0000   -0.75797
399200.0000   -0.72770
399240.0000   -0.42019
399280.0000   -0.63269
399320.0000   -0.63773
399360.0000   -0.26634
399400.0000   -0.68079
399440.0000   -0.77602
399480.0000   -0.51666
399520.0000   -0.55664
399560.0000   -0.26209
399600.0000   -0.64766
399640.0000   -0.54967
399680.0000   -0.41570
399720.0000   -0.36156
399760.0000   -0.27747
399800.0000   -0.84022
399840.0000   -0.56079
399880.0000   -0.65208
399920.0000   -0.49221
399960.0000   -0.56147
400000.0000    0.12025
400040.0000    0.00565
400080.0000   -0.13145
400120.0000   -0.55813
400160.0000   -0.72462
400200.0000   -0.74526
400240.0000   -0.63331
400280.0000   -0.80843
400320.0000   -0.67348
400360.0000   -0.28641
400400.0000   -0.29964
400440.0000   -0.61586
400480.0000   -0.50614
400520.0000   -0.57697
400560.0000   -0.67019
400600.0000   -0.40264
400640.0000   -0.23698
400680.0000   -0.35704
400720.0000   -0.02479
400760.0000   -0.44779
400800.0000   -0.46093
400840.0000   -0.41819
400880.0000   -0.39001
400920.0000   -0.45805
400960.0000   -0.90817
401000.0000   -0.52197
401040.0000   -0.45800
401080.0000   -0.46312
401120.0000   -0.27396
401160.0000   -0.35653
401200.0000   -0.49849
401240.0000   -0.42110
401280.0000   -0.42864
401320.0000   -0.17509
401360.0000   -0.56637
401400.0000   -0.74935
401440.0000   -0.29964
401480.0000   -0.52579
401520.0000   -0.19914
401560.0000   -0.58228
401600.0000   -0.52348
401640.0000   -0.06320
401680.0000   -0.30319
401720.0000    0.13695
401760.0000   -0.31611
401800.0000   -0.55123
401840.0000   -0.46015
401880.0000   -0.42889
401920.0000   -0.57932
401960.0000    0.09063
402000.0000   -0.50265
402040.0000   -0.24275
402080.0000   -0.71924
402120.0000   -0.27934
402160.0000   -0.09010
402200.0000   -0.14956
402240.0000   -0.02320
402280.0000   -0.57209
402320.0000   -0.46353
402360.0000   -0.43031
402400.0000   -0.05310
402440.0000   -0.38948
402480.0000   -0.41934
402520.0000   -0.42980
402560.0000   -0.57298
402600.0000   -0.06851
402640.0000   -0.21918
402680.0000   -0.30311
402720.0000   -0.01650
402760.0000   -0.31864
402800.0000   -0.25159
402840.0000    0.00096
402880.0000   -0.05776
402920.0000   -0.17088
402960.0000   -0.08291
403000.0000   -0.12704
403040.0000   -0.49565
403080.0000   -0.48171
403120.0000   -0.30671
403160.0000   -0.60143
403200.0000   -0.18181
403240.0000   -0.23682
403280.0000   -0.52580
403320.0000   -0.22776
403360.0000   -0.45810
403400.0000   -0.31448
403440.0000   -0.57255
403480.0000   -0.63514
403520.0000   -0.31759
403560.0000   -0.27003
403600.0000   -0.08274
403640.0000    0.27609
403680.0000    0.59867
403720.0000    0.35245
403760.0000   -0.02704
403800.0000   -0.26978
403840.0000   -0.43357
403880.0000   -0.03696
403920.0000   -0.13726
403960.0000   -0.09680
404000.0000   -0.10290
404040.0000   -0.44363
404080.0000   -0.36402
404120.0000   -0.07730
404160.0000   -0.31028
404200.0000   -0.08365
404240.0000   -0.25895
404280.0000   -0.19763
404320.0000   -0.16998
404360.0000   -0.36214
404400.0000   -0.14503
404440.0000   -0.16337
404480.0000   -0.25447
404520.0000    0.00063
404560.0000   -0.19676
404600.0000   -0.16652
404640.0000   -0.06600
404680.0000    0.05491
404720.0000   -0.09985
404760.0000   -0.22703
404800.0000   -0.28312
404840.0000    0.04479
404880.0000   -0.43129
404920.0000   -0.52899
404960.0000   -0.11562
405000.0000   -0.23450
405040.0000   -0.11189
405080.0000   -0.05599
405120.0000   -0.38622
405160.0000    0.08363
405200.0000    0.06761
405240.0000    0.08053
405280.0000    0.03069
405320.0000   -0.19317
405360.0000   -0.27132
405400.0000   -0.20578
405440.0000   -0.22783
405480.0000    0.03020
405520.0000    0.01346
405560.0000    0.04557
405600.0000   -0.10771
405640.0000   -0.07590
405680.0000   -0.05853
405720.0000   -0.06932
405760.0000   -0.28623
405800.0000   -0.21370
405840.0000   -0.23005
405880.0000   -0.24861
405920.0000   -0.70419
405960.0000   -0.57631
406000.0000   -0.46636
406040.0000   -0.43494
406080.0000   -0.15391
406120.0000   -0.12838
406160.0000   -0.28589
406200.0000   -0.58968
406240.0000   -0.19675
406280.0000   -0.44901
406320.0000   -0.69335
406360.0000   -0.30345
406400.0000   -0.27427
406440.0000   -0.64989
406480.0000   -0.28122
406520.0000   -0.71768
406560.0000   -0.53773
406600.0000   -0.58145
406640.0000   -0.29744
406680.0000   -0.69707
406720.0000   -0.76230
406760.0000   -0.12196
406800.0000    0.07050
406840.0000   -0.27144
406880.0000   -0.48598
406920.0000   -0.23292
406960.0000   -0.14415
407000.0000   -0.45818
407040.0000   -0.54536
407080.0000   -0.43792
407120.0000   -0.41665
407160.0000   -0.46587
407200.0000   -0.47976
407240.0000   -0.53868
407280.0000   -0.64427
407320.0000   -0.68140
407360.0000   -0.45350
407400.0000    0.01673
407440.0000   -0.30173
407480.0000   -0.55662
407520.0000   -0.42456
407560.0000   -0.51667
407600.0000   -0.79328
407640.0000    0.07902
407680.0000   -0.68904
407720.0000   -0.41391
407760.0000   -0.28092
407800.0000   -0.50068
407840.0000   -0.36565
407880.0000   -0.83695
407920.0000    0.01975
407960.0000   -0.36027
408000.0000   -0.80599
408040.0000   -0.67162
408080.0000   -0.61473
408120.0000   -0.86999
408160.0000   -0.44507
408200.0000   -0.57535
408240.0000   -0.40042
408280.0000   -0.11084
408320.0000   -0.46560
408360.0000   -0.20095
408400.0000   -0.54061
408440.0000   -0.37464
408480.0000   -0.26772
408520.0000   -0.51317
408560.0000   -0.54357
408600.0000   -0.65672
408640.0000    0.07073
408680.0000   -0.30330
408720.0000   -0.45962
408760.0000   -0.27089
408800.0000   -0.06055
408840.0000   -0.57231
408880.0000   -0.21969
408920.0000   -0.18099
408960.0000   -0.37470
409000.0000   -0.30029
409040.0000   -0.71350
409080.0000   -0.56061
409120.0000   -0.54189
409160.0000   -0.62760
409200.0000   -0.74819
409240.0000   -0.56242
409280.0000   -0.63215
409320.0000   -0.68482
409360.0000   -0.61745
409400.0000   -0.42340
409440.0000   -0.41156
409480.0000   -0.43285
409520.0000   -0.58572
409560.0000   -0.40145
409600.0000   -0.67996
409640.0000   -0.53024
409680.0000   -0.71433
409720.0000   -0.56501
409760.0000   -0.60891
409800.0000   -0.39424
409840.0000    0.01527
409880.0000   -0.22560
409920.0000   -0.07947
409960.0000   -0.14337
410000.0000   -0.37268
410040.0000   -0.39772
410080.0000    0.26127
410120.0000    0.35493
410160.0000    0.33510
410200.0000    0.27558
410240.0000    0.35111
410280.0000    0.42995
410320.0000    0.13477
410360.0000    0.46027
410400.0000    0.48563
410440.0000    0.43490
410480.0000    0.51052
410520.0000    0.50720
410560.0000    0.31649
410600.0000    0.04520
410640.0000   -0.18461
410680.0000    0.02549
410720.0000    0.13848
410760.0000    0.04611
410800.0000   -0.04478
410840.0000    0.19581
410880.0000   -0.12331
410920.0000   -0.16083
410960.0000   -0.03228
411000.0000    0.24440
411040.0000    0.00892
411080.0000    0.24039
411120.0000   -0.03677
411160.0000   -0.02956
411200.0000    0.09260
411240.0000    0.15676
411280.0000    0.05815
411320.0000   -0.27777
411360.0000   -0.42586
411400.0000   -0.17896
411440.0000   -0.18285
411480.0000   -0.70293
411520.0000   -0.61976
411560.0000   -0.12491
411600.0000   -0.44337
411640.0000   -0.73106
411680.0000   -0.85554
411720.0000   -0.53719
411760.0000   -0.42663
411800.0000   -0.65502
411840.0000   -0.39909
411880.0000   -0.17809
411920.0000   -0.55503
411960.0000   -0.16116
412000.0000   -0.05329
412040.0000   -0.16565
412080.0000   -0.28560
412120.0000   -0.63809
412160.0000   -0.76422
412200.0000   -0.48743
412240.0000   -0.36968
412280.0000   -0.52191
412320.0000   -0.29789
412360.0000   -0.12584
412400.0000   -0.38163
412440.0000   -0.52633
412480.0000   -0.58794
412520.0000   -0.63284
412560.0000   -0.67570
412600.0000   -0.37525
412640.0000    0.02060
412680.0000    0.13845
412720.0000    0.14854
412760.0000    0.05753
412800.0000   -0.21829
412840.0000   -0.23667
412880.0000   -0.47194
412920.0000   -0.78505
412960.0000   -0.41038
413000.0000   -0.48862
413040.0000   -0.57427
413080.0000   -0.15327
413120.0000   -0.04698
413160.0000    0.04836
413200.0000    0.23288
413240.0000   -0.03173
413280.0000   -0.16343
413320.0000   -0.27359
413360.0000   -0.26578
413400.0000   -0.06421
413440.0000   -0.07689
413480.0000   -0.34180
413520.0000   -0.22338
413560.0000   -0.33822
413600.0000   -0.36132
413640.0000   -0.32274
413680.0000   -0.18138
413720.0000   -0.21554
413760.0000   -0.51676
413800.0000   -0.20797
413840.0000    0.14892
413880.0000   -0.09932
413920.0000    0.09751
413960.0000   -0.11612
414000.0000   -0.41771
414040.0000   -0.30385
414080.0000    0.01341
414120.0000   -0.03912
414160.0000   -0.09783
414200.0000   -0.11192
414240.0000   -0.20684
414280.0000    0.06968
414320.0000   -0.10811
414360.0000   -0.02487
414400.0000    0.10054
414440.0000   -0.06181
414480.0000   -0.18906
414520.0000   -0.08300
414560.0000    0.06585
414600.0000   -0.05155
414640.0000   -0.25437
414680.0000   -0.12633
414720.0000    0.04642
414760.0000    0.10912
414800.0000   -0.11169
414840.0000   -0.07530
414880.0000   -0.04962
414920.0000   -0.14479
414960.0000    0.17940
415000.0000   -0.27266
415040.0000   -0.02565
415080.0000   -0.07985
415120.0000   -0.00015
415160.0000    0.10541
415200.0000    0.35146
415240.0000    0.05337
415280.0000   -0.27864
415320.0000   -0.24208
415360.0000   -0.17430
415400.0000   -0.01632
415440.0000    0.07919
415480.0000   -0.21801
415520.0000   -0.05940
415560.0000   -0.13364
415600.0000   -0.04610
415640.0000   -0.56898
415680.0000   -0.44881
415720.0000   -0.27399
415760.0000   -0.28773
415800.0000    0.06110
415840.0000   -0.16482
415880.0000    0.08583
415920.0000    0.21586
415960.0000   -0.02408
416000.0000    0.00144
416040.0000   -0.09011
416080.0000   -0.19239
416120.0000   -0.29181
416160.0000   -0.41239
416200.0000   -0.29595
416240.0000   -0.14053
416280.0000   -0.59452
416320.0000   -0.43186
416360.0000   -0.46320
416400.0000   -0.34947
416440.0000   -0.19009
416480.0000   -0.71924
416520.0000   -0.81520
416560.0000   -0.40805
416600.0000   -0.36581
416640.0000   -0.18779
416680.0000   -0.49134
416720.0000   -0.28895
416760.0000   -0.42248
416800.0000   -0.22745
416840.0000    0.13515
416880.0000    0.09399
416920.0000   -0.06229
416960.0000   -0.16387
417000.0000    0.08733
417040.0000   -0.18760
417080.0000   -0.48357
417120.0000   -0.57248
417160.0000   -0.53245
417200.0000   -0.48862
417240.0000   -0.46617
417280.0000   -0.69459
417320.0000   -0.42849
417360.0000   -0.22529
417400.0000   -0.14853
417440.0000   -0.23444
417480.0000   -0.40290
417520.0000   -0.23820
417560.0000   -0.50889
417600.0000   -0.42012
417640.0000   -0.43486
417680.0000   -0.07249
417720.0000   -0.62009
417760.0000   -0.41880
417800.0000   -0.33968
417840.0000   -0.25952
417880.0000   -0.10576
417920.0000   -0.36988
417960.0000   -0.56791
418000.0000   -0.40152
418040.0000   -0.10018
418080.0000    0.08438
418120.0000    0.27962
418160.0000   -0.37802
418200.0000    0.07523
418240.0000   -0.30938
418280.0000    0.11920
418320.0000    0.13361
418360.0000   -0.05226
418400.0000   -0.16181
418440.0000   -0.09741
418480.0000   -0.33220
418520.0000   -0.34653
418560.0000   -0.25320
418600.0000   -0.29313
418640.0000   -0.01470
418680.0000   -0.17253
418720.0000    0.03657
418760.0000   -0.12432
418800.0000   -0.07185
418840.0000   -0.26890
418880.0000    0.08244
418920.0000   -0.18098
418960.0000   -0.35206
419000.0000   -0.42262
419040.0000   -0.04571
419080.0000   -0.30285
419120.0000   -0.02640
419160.0000    0.00291
419200.0000   -0.03033
419240.0000   -0.19624
419280.0000   -0.05773
419320.0000   -0.25346
419360.0000   -0.54507
419400.0000   -0.18494
419440.0000   -0.23536
419480.0000   -0.10561
419520.0000    0.04965
419560.0000    0.02262
419600.0000   -0.03409
419640.0000    0.17701
419680.0000    0.04651
419720.0000   -0.04940
419760.0000   -0.10504
419800.0000    0.03346
419840.0000    0.07822
419880.0000   -0.13768
419920.0000    0.12786
419960.0000   -0.06639
420000.0000   -0.08688
420040.0000    0.22368
420080.0000   -0.05430
420120.0000    0.08982
420160.0000   -0.01328
420200.0000    0.01807
420240.0000    0.08372
420280.0000   -0.12336
420320.0000    0.18550
420360.0000   -0.20255
420400.0000    0.15431
420440.0000   -0.20880
420480.0000   -0.12448
420520.0000   -0.30382
420560.0000   -0.17740
420600.0000   -0.12644
420640.0000   -0.28255
420680.0000   -0.11470
420720.0000   -0.30933
420760.0000   -0.39177
420800.0000    0.03587
420840.0000    0.00561
420880.0000   -0.44888
420920.0000   -0.26349
420960.0000   -0.05197
421000.0000   -0.14733
421040.0000   -0.04405
421080.0000   -0.09890
421120.0000   -0.17388
421160.0000    0.09252
421200.0000    0.04092
421240.0000   -0.03789
421280.0000    0.07591
421320.0000   -0.35537
421360.0000   -0.16529
421400.0000   -0.43674
421440.0000   -0.11680
421480.0000   -0.18656
421520.0000   -0.25784
421560.0000    0.03709
421600.0000   -0.07072
421640.0000    0.10851
421680.0000   -0.07956
421720.0000    0.05991
421760.0000   -0.02524
421800.0000   -0.59375
421840.0000   -0.28135
421880.0000   -0.16363
421920.0000   -0.10886
421960.0000    0.03974
422000.0000   -0.13754
422040.0000   -0.40552
422080.0000   -0.68431
422120.0000   -0.21762
422160.0000   -0.02278
422200.0000    0.03792
422240.0000   -0.02556
422280.0000    0.02110
422320.0000   -0.19988
422360.0000   -0.02654
422400.0000   -0.03722
422440.0000    0.16868
422480.0000   -0.11679
422520.0000   -0.47586
422560.0000   -0.00678
422600.0000    0.30314
422640.0000    0.15238
422680.0000    0.20752
422720.0000   -0.14036
422760.0000   -0.51679
422800.0000   -0.91298
422840.0000   -0.65635
422880.0000   -0.69191
422920.0000   -0.52052
422960.0000   -0.15738
423000.0000   -0.21282
423040.0000   -0.53097
423080.0000   -0.69920
423120.0000   -0.00427
423160.0000   -0.01427
423200.0000   -0.59121
423240.0000   -0.21416
423280.0000   -0.10194
423320.0000   -0.16452
423360.0000   -0.40163
423400.0000   -0.65968
423440.0000   -0.37362
423480.0000   -0.49191
423520.0000   -0.49052
423560.0000   -0.82120
423600.0000   -0.55769
423640.0000   -0.54651
423680.0000   -0.48927
423720.0000   -0.68253
423760.0000   -0.60789
423800.0000   -0.69826
423840.0000   -0.56006
423880.0000   -0.61470
423920.0000   -0.74667
423960.0000   -0.93246
424000.0000   -0.49661
424040.0000   -0.75684
424080.0000   -0.63747
424120.0000   -0.26566
424160.0000    0.09282
424200.0000    0.01030
424240.0000   -0.24706
424280.0000   -0.09805
424320.0000   -0.23965
424360.0000   -0.10612
424400.0000    0.08667
424440.0000   -0.45719
424480.0000   -0.66509
424520.0000   -0.38557
424560.0000   -0.35204
424600.0000   -0.37126
424640.0000   -0.50440
424680.0000   -0.71399
424720.0000   -0.21266
424760.0000   -0.10240
424800.0000   -0.26424
424840.0000   -0.29196
424880.0000   -0.05703
424920.0000   -0.28796
424960.0000   -0.03697
425000.0000   -0.05285
425040.0000   -0.16907
425080.0000   -0.40486
425120.0000   -0.27824
425160.0000   -0.48304
425200.0000   -0.10436
425240.0000   -0.32031
425280.0000   -0.57180
425320.0000   -0.45627
425360.0000   -0.44227
425400.0000   -0.52781
425440.0000   -0.74040
425480.0000   -0.52245
425520.0000   -0.75458
425560.0000   -0.69853
425600.0000   -0.67243
425640.0000   -0.45187
425680.0000   -0.47272
425720.0000   -0.49380
425760.0000   -0.35832
425800.0000   -0.75729
425840.0000   -0.47494
425880.0000   -0.57275
425920.0000   -0.70746
425960.0000   -0.71056
426000.0000   -0.87271
426040.0000   -0.56971
426080.0000   -0.67816
426120.0000   -0.51999
426160.0000   -0.46622
426200.0000   -0.62074
426240.0000   -0.83266
426280.0000   -0.63002
426320.0000   -0.59298
426360.0000   -0.19197
426400.0000   -0.44226
426440.0000   -0.38081
426480.0000   -0.30359
426520.0000   -0.32052
426560.0000   -0.42129
426600.0000   -0.52492
426640.0000   -0.30238
426680.0000    0.06230
426720.0000   -0.17126
426760.0000    0.05269
426800.0000   -0.10644
426840.0000   -0.03866
426880.0000   -0.53608
426920.0000   -0.00329
426960.0000   -0.11578
427000.0000   -0.36768
427040.0000   -0.53727
427080.0000   -0.30807
427120.0000   -0.72167
427160.0000   -0.15883
427200.0000   -0.20310
427240.0000    0.12115
427280.0000   -0.25313
427320.0000   -0.27753
427360.0000    0.07187
427400.0000    0.00637
427440.0000   -0.14731
427480.0000    0.07621
427520.0000    0.05065
427560.0000   -0.61662
427600.0000   -0.05007
427640.0000    0.01163
427680.0000   -0.18233
427720.0000   -0.00209
427760.0000   -0.47709
427800.0000   -0.13305
427840.0000   -0.34273
427880.0000    0.15074
427920.0000    0.33682
427960.0000    0.15321
428000.0000   -0.11799
428040.0000   -0.01969
428080.0000    0.34271
428120.0000    0.04734
428160.0000   -0.05060
428200.0000   -0.41453
428240.0000   -0.56471
428280.0000   -0.84875
428320.0000   -0.86535
428360.0000   -0.72868
428400.0000   -0.61325
428440.0000   -0.67645
428480.0000   -0.56463
428520.0000   -0.29643
428560.0000   -0.43899
428600.0000   -0.78657
428640.0000   -0.80921
428680.0000   -0.97627
428720.0000   -0.46139
428760.0000   -0.83475
428800.0000   -1.06691
428840.0000   -0.73670
428880.0000   -0.80994
428920.0000   -0.74882
428960.0000   -0.82306
429000.0000   -0.93988
429040.0000   -1.01586
429080.0000   -0.79716
429120.0000   -0.71020
429160.0000   -0.89918
429200.0000   -0.66123
429240.0000   -0.74471
429280.0000   -0.29982
429320.0000   -0.75387
429360.0000   -0.35417
429400.0000   -0.31352
429440.0000   -0.29737
429480.0000    0.37725
429520.0000    0.23063
429560.0000   -0.02461
429600.0000    0.20647
429640.0000    0.13771
429680.0000    0.04458
429720.0000    0.03657
429760.0000   -0.14023
429800.0000   -0.63868
429840.0000   -0.49584
429880.0000   -0.22488
429920.0000   -0.18514
429960.0000   -0.18840
430000.0000   -0.59129
430040.0000   -0.66160
430080.0000   -0.41784
430120.0000    0.42253
430160.0000   -0.04873
430200.0000   -0.07434
430240.0000    0.04979
430280.0000   -0.00184
430320.0000   -0.70314
430360.0000   -0.79427
430400.0000   -0.62120
430440.0000   -0.71620
430480.0000   -0.27605
430520.0000   -0.12783
430560.0000   -0.40591
430600.0000   -0.09937
430640.0000    0.20862
430680.0000    0.16574
430720.0000   -0.24072
430760.0000   -0.03208
430800.0000    0.22872
430840.0000   -0.12793
430880.0000    0.03026
430920.0000   -0.08758
430960.0000    0.10766
431000.0000    0.10890
431040.0000   -0.16028
431080.0000    0.08440
431120.0000    0.06606
431160.0000    0.06107
431200.0000   -0.26393
431240.0000   -0.71704
431280.0000   -0.01288
431320.0000    0.05339
431360.0000    0.09167
431400.0000   -0.38028
431440.0000   -0.11662
431480.0000   -0.10683
431520.0000    0.19001
431560.0000    0.13537
431600.0000   -0.09768
431640.0000    0.04201
431680.0000    0.13125
431720.0000   -0.04068
431760.0000   -0.39864
431800.0000   -0.07582
431840.0000   -0.22697
431880.0000   -0.32919
431920.0000   -0.06000
431960.0000    0.11860
432000.0000   -0.09398
432040.0000   -0.18787
432080.0000   -0.41175
432120.0000   -0.12448
432160.0000    0.04337
432200.0000   -0.32441
432240.0000   -0.50570
432280.0000   -0.07303
432320.0000   -0.30435
432360.0000   -0.31852
432400.0000   -0.43019
432440.0000   -0.49389
432480.0000   -0.30116
432520.0000   -0.19861
432560.0000   -0.56613
432600.0000   -0.07178
432640.0000   -0.24662
432680.0000   -0.14664
432720.0000   -0.13518
432760.0000   -0.20470
432800.0000   -0.35027
432840.0000   -0.17019
432880.0000   -0.49782
432920.0000    0.02539
432960.0000   -0.19522
433000.0000   -0.11985
433040.0000   -0.19101
433080.0000   -0.47453
433120.0000   -0.24496
433160.0000   -0.61410
433200.0000   -0.61907
433240.0000   -0.33108
433280.0000   -0.79816
433320.0000   -0.43263
433360.0000   -0.25347
433400.0000   -0.86088
433440.0000   -0.11831
433480.0000   -0.06009
433520.0000   -0.04377
433560.0000   -0.34856
433600.0000   -0.12630
433640.0000    0.00295
433680.0000   -0.17411
433720.0000    0.03793
433760.0000   -0.43900
433800.0000   -0.06789
433840.0000   -0.31895
433880.0000   -0.26749
433920.0000   -0.15277
433960.0000   -0.06502
434000.0000    0.06449
434040.0000   -0.16285
434080.0000   -0.14543
434120.0000   -0.01442
434160.0000   -0.09647
434200.0000   -0.01802
434240.0000   -0.10308
434280.0000   -0.24057
434320.0000   -0.10472
434360.0000   -0.43965
434400.0000    0.13352
434440.0000   -0.47564
434480.0000   -0.18366
434520.0000   -0.34157
434560.0000   -0.29372
434600.0000   -0.23389
434640.0000   -0.14301
434680.0000   -0.16766
434720.0000   -0.16205
434760.0000   -0.20481
434800.0000   -0.34939
434840.0000   -0.15306
434880.0000   -0.27411
434920.0000   -0.65914
434960.0000   -0.48934
435000.0000   -0.37471
435040.0000    0.05143
435080.0000   -0.13712
435120.0000    0.01412
435160.0000   -0.24182
435200.0000   -0.31328
435240.0000   -0.22039
435280.0000   -0.33314
435320.0000   -0.25420
435360.0000   -0.27966
435400.0000   -0.31000
435440.0000   -0.39383
435480.0000   -0.02551
435520.0000   -0.34352
435560.0000   -0.06775
435600.0000   -0.46669
435640.0000   -0.21452
435680.0000   -0.29118
435720.0000   -0.15480
435760.0000   -0.29080
435800.0000   -0.12052
435840.0000   -0.15782
435880.0000   -0.21565
435920.0000   -0.56863
435960.0000   -0.13159
436000.0000   -0.05059
436040.0000   -0.11524
436080.0000   -0.10181
436120.0000   -0.20910
436160.0000   -0.05994
436200.0000   -0.43158
436240.0000   -0.19689
436280.0000   -0.53184
436320.0000   -0.26447
436360.0000   -0.43809
436400.0000   -0.36966
436440.0000   -0.08040
436480.0000   -0.28209
436520.0000   -0.44279
436560.0000    0.09345
436600.0000   -0.02252
436640.0000   -0.51268
436680.0000   -0.27807
436720.0000   -0.06760
436760.0000   -0.15183
436800.0000   -0.04875
436840.0000   -0.32767
436880.0000   -0.53655
436920.0000   -0.37240
436960.0000   -0.32398
437000.0000   -0.32122
437040.0000   -0.02999
437080.0000    0.04547
437120.0000   -0.02289
437160.0000   -0.06730
437200.0000   -0.45916
437240.0000   -0.35232
437280.0000   -0.28053
437320.0000   -0.29618
437360.0000   -0.17175
437400.0000   -0.47559
437440.0000   -0.53864
437480.0000   -0.16017
437520.0000   -0.41356
437560.0000   -0.38839
437600.0000   -0.39762
437640.0000   -0.43168
437680.0000   -0.06461
437720.0000   -0.40384
437760.0000   -0.19268
437800.0000   -0.73754
437840.0000   -0.49510
437880.0000   -0.09636
437920.0000   -0.05225
437960.0000    0.10104
438000.0000   -0.08600
438040.0000   -0.37056
438080.0000   -0.38220
438120.0000   -0.26041
438160.0000   -0.29058
438200.0000   -0.14139
438240.0000   -0.11975
438280.0000   -0.27497
438320.0000   -0.04232
438360.0000    0.17212
438400.0000    0.16137
438440.0000    0.00774
438480.0000    0.06681
438520.0000   -0.06814
438560.0000    0.17000
438600.0000    0.30513
438640.0000    0.27100
438680.0000    0.35135
438720.0000    0.56081
438760.0000    0.25266
438800.0000    0.17509
438840.0000    0.02168
438880.0000    0.09613
438920.0000    0.05789
438960.0000    0.25011
439000.0000   -0.17041
439040.0000   -0.31285
439080.0000   -0.06902
439120.0000    0.07543
439160.0000   -0.04661
439200.0000   -0.05748
439240.0000    0.33669
439280.0000    0.35322
439320.0000    0.49273
439360.0000    0.57242
439400.0000    0.02747
439440.0000    0.50505
439480.0000    0.47326
439520.0000    0.40329
439560.0000    0.46345
439600.0000    0.46443
439640.0000    0.40512
439680.0000    0.58699
439720.0000    0.44230
439760.0000    0.24761
439800.0000    0.56666
439840.0000    0.56921
439880.0000    0.63277
439920.0000    0.47689
439960.0000   -0.11386
440000.0000   -0.15219
440040.0000   -0.19504
440080.0000   -0.25445
440120.0000   -0.40361
440160.0000   -0.43553
440200.0000    0.04442
440240.0000   -0.33598
440280.0000   -0.34196
440320.0000   -0.39394
440360.0000   -0.13576
440400.0000    0.22631
440440.0000   -0.14373
440480.0000   -0.13335
440520.0000    0.23112
440560.0000    0.30089
440600.0000    0.07722
440640.0000    0.19441
440680.0000    0.24828
440720.0000    0.13168
440760.0000   -0.23132
440800.0000   -0.00846
440840.0000   -0.01973
440880.0000    0.01875
440920.0000    0.01285
440960.0000   -0.04653
441000.0000   -0.26450
441040.0000   -0.29055
441080.0000   -0.62813
441120.0000    0.15899
441160.0000   -0.09958
441200.0000    0.05466
441240.0000   -0.29927
441280.0000   -0.22565
441320.0000    0.05770
441360.0000    0.26415
441400.0000    0.04428
441440.0000   -0.21629
441480.0000    0.16611
441520.0000    0.01711
441560.0000   -0.17780
441600.0000   -0.14840
441640.0000   -0.09607
441680.0000   -0.14746
441720.0000    0.42068
441760.0000    0.14513
441800.0000   -0.07080
441840.0000    0.40929
441880.0000    0.29747
441920.0000    0.45176
441960.0000    0.53287
442000.0000    0.50688
442040.0000    0.39522
442080.0000    0.36465
442120.0000    0.41092
442160.0000    0.51900
442200.0000   -0.03607
442240.0000   -0.18916
442280.0000    0.11496
442320.0000   -0.13945
442360.0000   -0.14020
442400.0000    0.05919
442440.0000    0.06602
442480.0000   -0.38755
442520.0000    0.13472
442560.0000    0.14342
442600.0000    0.13595
442640.0000    0.11880
442680.0000    0.13382
442720.0000   -0.14970
442760.0000    0.05027
442800.0000    0.02424
442840.0000    0.27181
442880.0000    0.33348
442920.0000    0.26941
442960.0000    0.47816
443000.0000    0.50451
443040.0000    0.46523
443080.0000    0.43714
443120.0000    0.56448
443160.0000    0.68124
443200.0000    0.37146
443240.0000    0.19796
443280.0000    0.25381
443320.0000    0.52697
443360.0000    0.29747
443400.0000    0.18691
443440.0000    0.25470
443480.0000    0.43460
443520.0000    0.24694
443560.0000    0.40152
443600.0000    0.51405
443640.0000    0.24796
443680.0000    0.42223
443720.0000    0.35278
443760.0000    0.38203
443800.0000    0.61281
443840.0000    0.55476
443880.0000    0.39094
443920.0000    0.53712
443960.0000    0.40783
444000.0000    0.61520
444040.0000    0.68110
444080.0000    0.60323
444120.0000    0.64248
444160.0000    0.43799
444200.0000    0.41365
444240.0000    0.45811
444280.0000    0.55122
444320.0000    0.46505
444360.0000    0.65815
444400.0000    0.57386
444440.0000    0.55741
444480.0000    0.49079
444520.0000    0.42265
444560.0000    0.36759
444600.0000    0.45284
444640.0000    0.17571
444680.0000   -0.00804
444720.0000    0.11748
444760.0000    0.09662
444800.0000    0.55530
444840.0000    0.39271
444880.0000    0.27278
444920.0000    0.12540
444960.0000    0.44055
445000.0000    0.46031
445040.0000    0.42898
445080.0000    0.30302
445120.0000    0.39533
445160.0000    0.33410
445200.0000    0.36527
445240.0000    0.49838
445280.0000    0.51846
445320.0000    0.24564
445360.0000    0.24081
445400.0000    0.36006
445440.0000    0.50226
445480.0000    0.32310
445520.0000    0.43015
445560.0000    0.50378
445600.0000    0.40471
445640.0000    0.34299
445680.0000    0.45601
445720.0000    0.33340
445760.0000    0.47722
445800.0000    0.46087
445840.0000    0.59186
445880.0000    0.41688
445920.0000    0.32570
445960.0000    0.20761
446000.0000    0.16787
446040.0000    0.64401
446080.0000    0.40144
446120.0000    0.34866
446160.0000    0.25089
446200.0000    0.23182
446240.0000    0.51587
446280.0000    0.36849
446320.0000    0.28314
446360.0000    0.42784
446400.0000    0.33726
446440.0000    0.43143
446480.0000    0.19686
446520.0000    0.30429
446560.0000    0.26733
446600.0000    0.37089
446640.0000    0.29191
446680.0000    0.10074
446720.0000    0.14090
446760.0000    0.21313
446800.0000    0.28992
446840.0000    0.30339
446880.0000    0.18488
446920.0000    0.18029
446960.0000    0.08634
447000.0000    0.02894
447040.0000    0.06160
447080.0000    0.17842
447120.0000    0.13781
447160.0000    0.33307
447200.0000    0.18868
447240.0000    0.26623
447280.0000    0.28744
447320.0000    0.27689
447360.0000    0.26154
447400.0000    0.23462
447440.0000    0.13749
447480.0000    0.27431
447520.0000    0.28969
447560.0000    0.09728
447600.0000    0.25915
447640.0000    0.24345
447680.0000    0.52664
447720.0000    0.43246
447760.0000    0.03436
447800.0000    0.18174
447840.0000    0.15844
447880.0000    0.15913
447920.0000    0.14935
447960.0000    0.27025
448000.0000    0.42978
448040.0000    0.15404
448080.0000    0.29438
448120.0000    0.49753
448160.0000    0.34892
448200.0000    0.35630
448240.0000    0.38735
448280.0000    0.23004
448320.0000    0.13287
448360.0000    0.34160
448400.0000    0.31639
448440.0000    0.19019
448480.0000    0.20149
448520.0000    0.56085
448560.0000    0.40393
448600.0000    0.21418
448640.0000    0.48378
448680.0000    0.38361
448720.0000    0.32186
448760.0000    0.40538
448800.0000    0.36085
448840.0000    0.42087
448880.0000    0.47266
448920.0000    0.57473
448960.0000    0.52691
449000.0000    0.34419
449040.0000    0.39579
449080.0000    0.36940
449120.0000    0.48519
449160.0000    0.57752
449200.0000    0.48136
449240.0000    0.59454
449280.0000    0.52789
449320.0000    0.45585
449360.0000    0.58321
449400.0000    0.28234
449440.0000    0.29738
449480.0000    0.16840
449520.0000    0.23194
449560.0000   -0.05670
449600.0000   -0.33559
449640.0000    0.11268
449680.0000   -0.37449
449720.0000   -0.06983
449760.0000   -0.16899
449800.0000   -0.24516
449840.0000   -0.05558
449880.0000   -0.06993
449920.0000    0.16546
449960.0000    0.10210
450000.0000   -0.16864
450040.0000   -0.30760
450080.0000   -0.36649
450120.0000   -0.59203
450160.0000   -0.24342
450200.0000   -0.44317
450240.0000   -0.17907
450280.0000   -0.39432
450320.0000   -0.24124
450360.0000   -0.51123
450400.0000   -0.28122
450440.0000   -0.41406
450480.0000   -0.12992
450520.0000   -0.67063
450560.0000   -0.28170
450600.0000   -0.38579
450640.0000   -0.33592
450680.0000   -0.41038
450720.0000   -0.83035
450760.0000   -0.71319
450800.0000   -0.76402
450840.0000   -0.65192
450880.0000   -0.58207
450920.0000   -0.72253
450960.0000   -0.28882
451000.0000   -0.51109
451040.0000   -0.55000
451080.0000   -0.70124
451120.0000   -0.55696
451160.0000   -0.56187
451200.0000   -0.21717
451240.0000   -0.32249
451280.0000   -0.58345
451320.0000   -0.25623
451360.0000   -0.50703
451400.0000   -0.31910
451440.0000   -0.40076
451480.0000   -0.29115
451520.0000   -0.31137
451560.0000   -0.18638
451600.0000   -0.07677
451640.0000   -0.10189
451680.0000   -0.33109
451720.0000   -0.37725
451760.0000   -0.21292
451800.0000   -0.36823
451840.0000   -0.45913
451880.0000   -0.23463
451920.0000   -0.29421
451960.0000   -0.17718
452000.0000   -0.36503
452040.0000   -0.39207
452080.0000   -0.10390
452120.0000   -0.13327
452160.0000   -0.27470
452200.0000   -0.49962
452240.0000   -0.49309
452280.0000   -0.04002
452320.0000   -0.56737
452360.0000   -0.07262
452400.0000   -0.64669
452440.0000   -0.39471
452480.0000   -0.28373
452520.0000   -0.44370
452560.0000   -0.54967
452600.0000   -0.36644
452640.0000   -0.33647
452680.0000   -0.43954
452720.0000   -0.27638
452760.0000   -0.44733
452800.0000   -0.42212
452840.0000   -0.47346
452880.0000   -0.17511
452920.0000   -0.49291
452960.0000   -0.23135
453000.0000   -0.33385
453040.0000   -0.41503
453080.0000   -0.47076
453120.0000   -0.58941
453160.0000   -0.29174
453200.0000   -0.02527
453240.0000   -0.12654
453280.0000   -0.40166
453320.0000   -0.50162
453360.0000   -0.89295
453400.0000   -0.93103
453440.0000   -0.47166
453480.0000   -0.74708
453520.0000   -0.85379
453560.0000   -0.71905
453600.0000   -0.63368
453640.0000   -0.53881
453680.0000   -0.31150
453720.0000    0.44855
453760.0000    0.28736
453800.0000    0.30648
453840.0000    0.44965
453880.0000    0.73691
453920.0000    0.42014
453960.0000    0.31853
454000.0000    0.32066
454040.0000    0.31323
454080.0000    0.47387
454120.0000    0.35452
454160.0000    0.28920
454200.0000    0.53910
454240.0000    0.24662
454280.0000    0.25829
454320.0000    0.14395
454360.0000    0.27483
454400.0000    0.26995
454440.0000    0.39712
454480.0000    0.29642
454520.0000    0.08645
454560.0000    0.49347
454600.0000    0.32493
454640.0000    0.39800
454680.0000    0.30168
454720.0000    0.28089
454760.0000    0.07210
454800.0000    0.28187
454840.0000    0.37180
454880.0000    0.20130
454920.0000    0.09440
454960.0000    0.42864
455000.0000    0.50742
455040.0000    0.31910
455080.0000    0.35494
455120.0000    0.67237
455160.0000    0.45617
455200.0000    0.50667
455240.0000    0.43559
455280.0000    0.52966
455320.0000    0.57502
455360.0000    0.27089
455400.0000    0.32926
455440.0000    0.48277
455480.0000    0.57002
455520.0000    0.46990
455560.0000    0.23132
455600.0000    0.37714
455640.0000    0.35483
455680.0000    0.38772
455720.0000    0.16371
455760.0000    0.06904
455800.0000   -0.02977
455840.0000    0.39410
455880.0000    0.47293
455920.0000    0.20859
455960.0000    0.48237
456000.0000    0.53390
456040.0000    0.59217
456080.0000    0.32796
456120.0000    0.36896
456160.0000    0.36128
456200.0000    0.46085
456240.0000    0.37798
456280.0000    0.44108
456320.0000    0.45393
456360.0000    0.38626
456400.0000    0.49048
456440.0000    0.34134
456480.0000    0.24007
456520.0000    0.59423
456560.0000    0.53251
456600.0000    0.37606
456640.0000    0.32710
456680.0000    0.78729
456720.0000    0.53605
456760.0000    0.53807
456800.0000    0.32562
456840.0000    0.46871
456880.0000    0.58218
456920.0000    0.49139
456960.0000    0.11367
457000.0000    0.44224
457040.0000    0.33618
457080.0000    0.25102
457120.0000    0.44528
457160.0000    0.35758
457200.0000    0.12460
457240.0000    0.18403
457280.0000    0.41512
457320.0000    0.34589
457360.0000    0.25670
457400.0000    0.44869
457440.0000    0.23608
457480.0000    0.63366
457520.0000    0.45858
457560.0000    0.46706
457600.0000    0.48713
457640.0000    0.50353
457680.0000    0.48346
457720.0000    0.55309
457760.0000    0.50887
457800.0000    0.47892
457840.0000    0.18806
457880.0000    0.23107
457920.0000    0.54781
457960.0000    0.41515
458000.0000    0.49663
458040.0000    0.46212
458080.0000    0.57306
458120.0000    0.52934
458160.0000    0.28107
458200.0000    0.49488
458240.0000    0.37317
458280.0000    0.43987
458320.0000    0.57309
458360.0000    0.38932
458400.0000    0.38393
458440.0000    0.33977
458480.0000    0.39376
458520.0000    0.39289
458560.0000    0.40298
458600.0000    0.42009
458640.0000    0.24692
458680.0000    0.21843
458720.0000    0.43179
458760.0000    0.33015
458800.0000    0.41105
458840.0000    0.33657
458880.0000    0.37576
458920.0000    0.28558
458960.0000    0.07325
459000.0000    0.25664
459040.0000    0.40189
459080.0000    0.23108
459120.0000   -0.02933
459160.0000    0.02623
459200.0000    0.15332
459240.0000    0.29821
459280.0000    0.24975
459320.0000    0.02825
459360.0000   -0.15562
459400.0000    0.02876
459440.0000    0.00344
459480.0000    0.13077
459520.0000   -0.28917
459560.0000   -0.11382
459600.0000   -0.07176
459640.0000   -0.24867
459680.0000    0.06449
459720.0000    0.04080
459760.0000    0.11833
459800.0000   -0.02647
459840.0000   -0.34022
459880.0000   -0.16584
459920.0000    0.17556
459960.0000    0.42659
460000.0000    0.09949
460040.0000    0.28209
460080.0000    0.30728
460120.0000    0.19406
460160.0000    0.45479
460200.0000    0.33645
460240.0000    0.20231
460280.0000    0.35965
460320.0000    0.40956
460360.0000    0.28454
460400.0000    0.45019
460440.0000    0.44531
460480.0000    0.42970
460520.0000    0.63200
460560.0000    0.68877
460600.0000    0.39109
460640.0000    0.17826
460680.0000    0.31739
460720.0000    0.11293
460760.0000    0.29673
460800.0000    0.39050
460840.0000    0.15418
460880.0000    0.27488
460920.0000    0.34998
460960.0000    0.36508
461000.0000    0.46794
461040.0000    0.42233
461080.0000    0.39386
461120.0000    0.28661
461160.0000    0.30529
461200.0000   -0.10312
461240.0000   -0.18895
461280.0000   -0.01775
461320.0000    0.11741
461360.0000    0.17946
461400.0000    0.03540
461440.0000    0.00033
461480.0000   -0.24909
461520.0000   -1.03812
461560.0000   -0.83793
461600.0000   -0.57313
461640.0000   -0.74092
461680.0000   -0.68016
461720.0000   -0.72811
461760.0000   -0.73964
461800.0000   -0.83976
461840.0000   -0.86493
461880.0000   -0.77348
461920.0000   -0.71102
461960.0000   -0.74265
462000.0000   -0.80848
462040.0000   -0.48024
462080.0000   -0.51498
462120.0000   -0.64778
462160.0000   -0.91714
462200.0000   -0.79851
462240.0000   -0.79929
462280.0000   -0.57094
462320.0000   -0.66538
462360.0000   -0.90124
462400.0000   -0.78449
462440.0000   -0.91945
462480.0000   -0.91364
462520.0000   -0.73337
462560.0000   -0.48668
462600.0000   -0.86438
462640.0000   -0.48870
462680.0000   -0.44026
462720.0000   -0.32987
462760.0000   -0.96428
462800.0000   -0.59196
462840.0000   -0.53159
462880.0000   -0.71931
462920.0000   -0.43756
462960.0000   -0.33286
463000.0000   -0.26432
463040.0000   -0.69193
463080.0000   -0.91223
463120.0000   -0.72753
463160.0000   -1.00058
463200.0000   -0.59135
463240.0000   -0.72103
463280.0000   -0.41469
463320.0000   -0.42857
463360.0000   -0.67802
463400.0000   -0.54090
463440.0000   -0.72907
463480.0000   -0.76509
463520.0000   -0.77332
463560.0000   -0.53186
463600.0000   -0.59117
463640.0000   -0.75524
463680.0000   -0.83824
463720.0000   -0.86216
463760.0000   -0.94566
463800.0000   -0.56188
463840.0000   -0.95840
463880.0000   -0.65507
463920.0000   -0.58766
463960.0000   -0.42721
464000.0000   -0.56503
464040.0000   -0.33657
464080.0000   -0.17413
464120.0000   -0.40882
464160.0000   -0.53486
464200.0000   -0.57448
464240.0000   -0.62032
464280.0000   -0.69641
464320.0000   -0.50879
464360.0000   -0.82889
464400.0000   -0.59636
464440.0000   -0.51934
464480.0000   -0.65940
464520.0000   -0.85151
464560.0000   -0.77119
464600.0000   -0.61629
464640.0000   -0.59802
464680.0000   -0.63580
464720.0000   -0.43489
464760.0000   -0.72514
464800.0000   -0.89484
464840.0000   -0.99417
464880.0000   -0.89410
464920.0000   -0.67487
464960.0000   -0.72378
465000.0000   -0.26020
465040.0000   -0.35390
465080.0000   -0.73617
465120.0000   -0.40576
465160.0000   -0.31938
465200.0000   -0.42462
465240.0000   -0.47511
465280.0000   -0.35021
465320.0000   -0.78948
465360.0000   -0.83697
465400.0000   -0.85180
465440.0000   -1.10598
465480.0000   -0.90005
465520.0000   -0.71379
465560.0000   -0.80513
465600.0000   -0.66814
465640.0000   -0.60358
465680.0000   -0.69738
465720.0000   -0.73091
465760.0000   -0.33445
465800.0000   -0.40376
465840.0000   -0.10492
465880.0000   -0.13392
465920.0000   -0.16843
465960.0000   -0.15948
466000.0000    0.02415
466040.0000    0.12515
466080.0000   -0.08545
466120.0000   -0.40440
466160.0000   -0.34232
466200.0000   -0.34510
466240.0000   -0.24374
466280.0000   -0.89332
466320.0000   -0.35300
466360.0000   -0.15323
466400.0000    0.19622
466440.0000   -0.05125
466480.0000   -0.02138
466520.0000   -0.25254
466560.0000   -0.46047
466600.0000    0.04931
466640.0000   -0.05246
466680.0000    0.19658
466720.0000   -0.52976
466760.0000   -0.63607
466800.0000   -0.26201
466840.0000   -0.46715
466880.0000   -0.30203
466920.0000   -0.13552
466960.0000   -0.08703
467000.0000   -0.24653
467040.0000   -0.47935
467080.0000   -0.18611
467120.0000    0.11358
467160.0000   -0.14714
467200.0000   -0.11234
467240.0000   -0.32312
467280.0000   -0.10823
467320.0000   -0.23817
467360.0000   -0.42830
467400.0000   -0.26832
467440.0000   -0.49346
467480.0000   -0.43775
467520.0000   -0.51264
467560.0000   -0.38601
467600.0000   -0.11705
467640.0000   -0.04323
467680.0000   -0.30549
467720.0000   -0.09355
467760.0000   -0.44982
467800.0000   -0.51729
467840.0000   -0.58358
467880.0000   -0.36746
467920.0000   -0.37339
467960.0000   -0.63286
468000.0000   -0.25017
468040.0000   -0.35968
468080.0000   -0.35189
468120.0000   -0.46662
468160.0000   -0.27244
468200.0000   -0.23778
468240.0000   -0.43973
468280.0000   -0.37950
468320.0000   -0.31821
468360.0000   -0.44693
468400.0000   -0.10785
468440.0000   -0.14551
468480.0000   -0.05407
468520.0000   -0.16674
468560.0000   -0.13356
468600.0000   -0.07954
468640.0000   -0.21914
468680.0000   -0.60638
468720.0000   -0.06734
468760.0000   -0.37360
468800.0000   -0.50577
468840.0000   -0.39419
468880.0000   -0.19928
468920.0000   -0.02331
468960.0000   -0.25204
469000.0000   -0.54217
469040.0000   -0.18613
469080.0000   -0.55672
469120.0000   -0.41678
469160.0000   -0.06331
469200.0000   -0.39789
469240.0000   -0.12541
469280.0000   -0.39243
469320.0000   -0.35828
469360.0000   -0.41145
469400.0000   -0.37160
469440.0000   -0.17175
469480.0000   -0.01286
469520.0000   -0.27133
469560.0000   -0.32416
469600.0000   -0.24838
469640.0000   -0.13718
469680.0000   -0.14607
469720.0000   -0.03762
469760.0000   -0.41825
469800.0000   -0.41405
469840.0000   -0.30489
469880.0000   -0.34520
469920.0000   -0.18277
469960.0000   -0.52089
470000.0000   -0.44729
470040.0000   -0.25893
470080.0000   -0.53878
470120.0000   -0.09434
470160.0000    0.08063
470200.0000    0.03045
470240.0000    0.24996
470280.0000    0.09169
470320.0000    0.14070
470360.0000    0.04821
470400.0000    0.21419
470440.0000    0.46791
470480.0000    0.28973
470520.0000    0.11697
470560.0000    0.31449
470600.0000    0.31174
470640.0000    0.46192
470680.0000    0.01106
470720.0000    0.22958
470760.0000    0.33620
470800.0000    0.33988
470840.0000    0.12430
470880.0000    0.16449
470920.0000    0.19988
470960.0000    0.42877
471000.0000    0.44102
471040.0000    0.46716
471080.0000    0.30496
471120.0000    0.18013
471160.0000    0.27596
471200.0000    0.13302
471240.0000    0.24653
471280.0000    0.27365
471320.0000    0.20452
471360.0000    0.68499
471400.0000    0.57441
471440.0000    0.53790
471480.0000    0.75446
471520.0000    0.60504
471560.0000    0.53592
471600.0000    0.67266
471640.0000    0.50559
471680.0000    0.64284
471720.0000    0.63222
471760.0000    0.32199
471800.0000    0.34866
471840.0000    0.28134
471880.0000    0.39233
471920.0000    0.45161
471960.0000    0.37302
472000.0000    0.14431
472040.0000    0.31596
472080.0000    0.31781
472120.0000    0.44458
472160.0000    0.31233
472200.0000    0.39197
472240.0000    0.21603
472280.0000    0.14217
472320.0000    0.34865
472360.0000    0.31347
472400.0000    0.22467
472440.0000    0.27847
472480.0000    0.29069
472520.0000    0.17271
472560.0000    0.33777
472600.0000    0.19129
472640.0000    0.31663
472680.0000    0.17360
472720.0000    0.30584
472760.0000    0.35740
472800.0000    0.03094
472840.0000    0.06487
472880.0000    0.13241
472920.0000    0.28696
472960.0000    0.07109
473000.0000   -0.03934
473040.0000    0.05147
473080.0000    0.22792
473120.0000    0.26852
473160.0000    0.29286
473200.0000    0.36840
473240.0000    0.29271
473280.0000    0.34381
473320.0000    0.38374
473360.0000    0.25865
473400.0000    0.23833
473440.0000    0.34255
473480.0000    0.32453
473520.0000    0.47981
473560.0000    0.33811
473600.0000    0.47266
473640.0000    0.41334
473680.0000    0.55361
473720.0000    0.16556
473760.0000    0.33650
473800.0000    0.50336
473840.0000    0.20459
473880.0000    0.48841
473920.0000    0.49984
473960.0000    0.22272
474000.0000    0.37958
474040.0000    0.25738
474080.0000    0.42303
474120.0000    0.09524
474160.0000    0.14678
474200.0000    0.04592
474240.0000    0.31529
474280.0000    0.29777
474320.0000    0.23800
474360.0000    0.32343
474400.0000    0.17321
474440.0000    0.04551
474480.0000    0.36475
474520.0000   -0.05253
474560.0000    0.20638
474600.0000    0.23272
474640.0000    0.31475
474680.0000    0.32503
474720.0000    0.17782
474760.0000    0.28050
474800.0000   -0.02891
474840.0000    0.08200
474880.0000    0.37453
474920.0000    0.17648
474960.0000   -0.10437
475000.0000   -0.19819
475040.0000   -0.21292
475080.0000    0.11522
475120.0000   -0.31471
475160.0000   -0.30960
475200.0000   -0.29515
475240.0000    0.03793
475280.0000    0.16417
475320.0000    0.10519
475360.0000    0.17142
475400.0000    0.21808
475440.0000    0.25420
475480.0000    0.05206
475520.0000    0.27178
475560.0000    0.01235
475600.0000    0.24789
475640.0000    0.04263
475680.0000    0.39862
475720.0000    0.44879
475760.0000    0.46655
475800.0000    0.36752
475840.0000    0.09717
475880.0000    0.12571
475920.0000    0.06925
475960.0000    0.12481
476000.0000    0.01901
476040.0000   -0.44011
476080.0000   -0.33523
476120.0000    0.11803
476160.0000   -0.42044
476200.0000   -0.18721
476240.0000   -0.58719
476280.0000   -0.07497
476320.0000    0.12595
476360.0000    0.05182
476400.0000    0.02863
476440.0000    0.46063
476480.0000    0.55029
476520.0000    0.49885
476560.0000    0.45291
476600.0000    0.61545
476640.0000    0.64126
476680.0000    0.50259
476720.0000    0.59927
476760.0000    0.37977
476800.0000    0.42887
476840.0000    0.50439
476880.0000    0.70559
476920.0000    0.37217
476960.0000    0.32207
477000.0000    0.31775
477040.0000    0.27613
477080.0000    0.37496
477120.0000    0.24696
477160.0000    0.18996
477200.0000    0.24653
477240.0000    0.33042
477280.0000    0.45819
477320.0000    0.37957
477360.0000    0.03868
477400.0000    0.46952
477440.0000    0.38437
477480.0000    0.46172
477520.0000    0.48343
477560.0000    0.49546
477600.0000    0.36466
477640.0000    0.65348
477680.0000    0.37728
477720.0000    0.43860
477760.0000    0.31589
477800.0000    0.47252
477840.0000    0.39126
477880.0000    0.54625
477920.0000    0.25762
477960.0000    0.61619
478000.0000    0.56321
478040.0000    0.64532
478080.0000    0.65868
478120.0000    0.52764
478160.0000    0.43835
478200.0000    0.40691
478240.0000    0.54683
478280.0000    0.27260
478320.0000    0.24443
478360.0000    0.39083
478400.0000    0.24121
478440.0000    0.35767
478480.0000    0.50976
478520.0000    0.31577
478560.0000    0.63660
478600.0000    0.42260
478640.0000    0.40092
478680.0000    0.54756
478720.0000    0.70362
478760.0000    0.64735
478800.0000    0.39489
478840.0000    0.39157
478880.0000    0.38299
478920.0000    0.42843
478960.0000    0.46122
479000.0000    0.50128
479040.0000    0.30185
479080.0000    0.30601
479120.0000    0.28225
479160.0000    0.33572
479200.0000    0.51549
479240.0000    0.57845
479280.0000    0.58671
479320.0000    0.45854
479360.0000    0.45897
479400.0000    0.36004
479440.0000    0.39247
479480.0000    0.35561
479520.0000    0.29255
479560.0000    0.40546
479600.0000    0.37712
479640.0000    0.22564
479680.0000    0.40079
479720.0000    0.41367
479760.0000    0.54764
479800.0000    0.53232
479840.0000    0.38143
479880.0000    0.63949
479920.0000    0.49014
479960.0000    0.32865
480000.0000    0.47355
480040.0000    0.53870
480080.0000    0.23709
480120.0000    0.35896
480160.0000    0.40937
480200.0000    0.09677
480240.0000    0.01742
480280.0000    0.44012
480320.0000    0.25312
480360.0000    0.32663
480400.0000    0.40489
480440.0000    0.15163
480480.0000    0.18400
480520.0000    0.06616
480560.0000    0.10274
480600.0000    0.29334
480640.0000    0.29430
480680.0000    0.23627
480720.0000    0.43158
480760.0000    0.26926
480800.0000    0.43038
480840.0000    0.30724
480880.0000    0.07376
480920.0000    0.33468
480960.0000    0.41698
481000.0000    0.33558
481040.0000    0.33873
481080.0000    0.37131
481120.0000    0.30081
481160.0000    0.34706
481200.0000    0.50576
481240.0000    0.34103
481280.0000    0.30071
481320.0000    0.41214
481360.0000    0.64424
481400.0000    0.18576
481440.0000    0.51039
481480.0000    0.28516
481520.0000    0.22583
481560.0000    0.45271
481600.0000    0.25864
481640.0000    0.30654
481680.0000    0.46327
481720.0000    0.19499
481760.0000    0.46087
481800.0000    0.28605
481840.0000    0.42249
481880.0000    0.41224
481920.0000    0.32957
481960.0000    0.44271
482000.0000    0.42660
482040.0000    0.58166
482080.0000    0.25970
482120.0000    0.37365
482160.0000    0.15733
482200.0000    0.18095
482240.0000    0.17501
482280.0000    0.40976
482320.0000    0.48770
482360.0000    0.71065
482400.0000    0.37041
482440.0000    0.54812
482480.0000    0.35167
482520.0000    0.40988
482560.0000    0.30149
482600.0000    0.39874
482640.0000    0.27872
482680.0000    0.32573
482720.0000    0.28477
482760.0000    0.12552
482800.0000    0.16666
482840.0000    0.23949
482880.0000    0.22834
482920.0000    0.23381
482960.0000    0.26965
483000.0000    0.24313
483040.0000    0.41163
483080.0000    0.41399
483120.0000    0.36936
483160.0000    0.43548
483200.0000    0.35898
483240.0000    0.39759
483280.0000    0.29384
483320.0000    0.20018
483360.0000    0.38454
483400.0000    0.45376
483440.0000    0.36136
483480.0000    0.44373
483520.0000    0.42470
483560.0000    0.42222
483600.0000    0.54318
483640.0000    0.46461
483680.0000    0.67815
483720.0000    0.52876
483760.0000    0.45333
483800.0000    0.55530
483840.0000    0.57341
483880.0000    0.80329
483920.0000    0.61709
483960.0000    0.59417
484000.0000    0.60966
484040.0000    0.50750
484080.0000    0.66950
484120.0000    0.48246
484160.0000    0.51845
484200.0000    0.51626
484240.0000    0.38672
484280.0000    0.18613
484320.0000    0.40793
484360.0000    0.37869
484400.0000    0.52580
484440.0000    0.64742
484480.0000    0.43263
484520.0000    0.64936
484560.0000    0.47051
484600.0000    0.58253
484640.0000    0.53591
484680.0000    0.29305
484720.0000    0.16710
484760.0000    0.60001
484800.0000    0.29005
484840.0000    0.28537
484880.0000    0.15181
484920.0000    0.29010
484960.0000    0.49019
485000.0000    0.43378
485040.0000    0.23348
485080.0000    0.33619
485120.0000    0.26804
485160.0000    0.62371
485200.0000    0.50711
485240.0000    0.54675
485280.0000    0.49243
485320.0000    0.58683
485360.0000    0.47199
485400.0000    0.72457
485440.0000    0.60502
485480.0000    0.38750
485520.0000    0.38547
485560.0000    0.53118
485600.0000    0.48901
485640.0000    0.68342
485680.0000    0.63365
485720.0000    0.53059
485760.0000    0.60097
485800.0000    0.62435
485840.0000    0.54074
485880.0000    0.53549
485920.0000    0.32078
485960.0000    0.40738
486000.0000    0.35782
486040.0000    0.36673
486080.0000    0.26196
486120.0000    0.48370
486160.0000    0.36755
486200.0000    0.44323
486240.0000    0.46774
486280.0000    0.29301
486320.0000    0.49655
486360.0000    0.56438
486400.0000    0.57035
486440.0000    0.64773
486480.0000    0.50214
486520.0000    0.41802
486560.0000    0.51032
486600.0000    0.29103
486640.0000    0.21136
486680.0000    0.11728
486720.0000    0.22393
486760.0000    0.26449
486800.0000    0.30478
486840.0000    0.30686
486880.0000    0.21586
486920.0000    0.41543
486960.0000    0.29247
487000.0000    0.46646
487040.0000    0.31732
487080.0000    0.37633
487120.0000    0.31913
487160.0000    0.30511
487200.0000    0.35709
487240.0000    0.35021
487280.0000    0.30065
487320.0000    0.41293
487360.0000    0.29344
487400.0000    0.15024
487440.0000    0.06762
487480.0000    0.22705
487520.0000    0.36416
487560.0000    0.26677
487600.0000    0.43452
487640.0000    0.29325
487680.0000    0.30489
487720.0000    0.35720
487760.0000    0.17891
487800.0000    0.41887
487840.0000    0.47622
487880.0000    0.45872
487920.0000    0.35595
487960.0000    0.17334
488000.0000    0.39453
488040.0000    0.40995
488080.0000    0.30350
488120.0000    0.35720
488160.0000    0.33008
488200.0000    0.35066
488240.0000    0.49164
488280.0000    0.35085
488320.0000    0.26235
488360.0000    0.40485
488400.0000    0.33995
488440.0000    0.42373
488480.0000    0.48811
488520.0000    0.63581
488560.0000    0.37501
488600.0000    0.50577
488640.0000    0.24050
488680.0000    0.49045
488720.0000    0.40647
488760.0000    0.39734
488800.0000    0.46246
488840.0000    0.48048
488880.0000    0.40423
488920.0000    0.58099
488960.0000    0.40266
489000.0000    0.18323
489040.0000    0.50350
489080.0000    0.31325
489120.0000    0.23821
489160.0000    0.31593
489200.0000    0.33814
489240.0000    0.48579
489280.0000    0.38156
489320.0000    0.54717
489360.0000    0.30733
489400.0000    0.47721
489440.0000    0.35160
489480.0000    0.46149
489520.0000    0.47562
489560.0000    0.52608
489600.0000    0.35113
489640.0000    0.43974
489680.0000    0.28525
489720.0000    0.45802
489760.0000    0.01317
489800.0000    0.52383
489840.0000    0.31849
489880.0000    0.33158
489920.0000    0.21399
489960.0000    0.25405
490000.0000    0.18557
490040.0000    0.19970
490080.0000    0.09174
490120.0000    0.39676
490160.0000    0.47006
490200.0000    0.36164
490240.0000    0.46969
490280.0000    0.35504
490320.0000    0.46081
490360.0000    0.33769
490400.0000    0.46128
490440.0000    0.19034
490480.0000    0.28657
490520.0000    0.38148
490560.0000    0.25964
490600.0000    0.27577
490640.0000    0.20780
490680.0000    0.34277
490720.0000    0.03171
490760.0000    0.10517
490800.0000    0.36707
490840.0000    0.13267
490880.0000    0.17334
490920.0000    0.26006
490960.0000    0.43151
491000.0000    0.39124
491040.0000    0.27972
491080.0000    0.52851
491120.0000    0.42613
491160.0000    0.55551
491200.0000    0.25226
491240.0000    0.59236
491280.0000    0.65520
491320.0000    0.43448
491360.0000    0.37559
491400.0000    0.24848
491440.0000    0.41481
491480.0000    0.54178
491520.0000    0.75956
491560.0000    0.51871
491600.0000    0.61638
491640.0000    0.43806
491680.0000    0.33988
491720.0000    0.70397
491760.0000    0.39883
491800.0000    0.43676
491840.0000    0.39323
491880.0000    0.32928
491920.0000    0.37595
491960.0000    0.11971
492000.0000    0.31749
492040.0000    0.55100
492080.0000    0.44537
492120.0000    0.44364
492160.0000    0.36499
492200.0000    0.26989
492240.0000    0.30047
492280.0000    0.74372
492320.0000    0.37162
492360.0000    0.52249
492400.0000    0.38922
492440.0000    0.59646
492480.0000    0.48879
492520.0000    0.23498
492560.0000    0.31540
492600.0000    0.52909
492640.0000    0.46685
492680.0000    0.42023
492720.0000    0.39290
492760.0000    0.13427
492800.0000    0.46986
492840.0000    0.20488
492880.0000    0.41116
492920.0000    0.32228
492960.0000    0.14542
493000.0000    0.38921
493040.0000    0.40252
493080.0000    0.38105
493120.0000    0.23736
493160.0000    0.46937
493200.0000    0.34183
493240.0000    0.29286
493280.0000    0.31163
493320.0000    0.23569
493360.0000    0.40462
493400.0000    0.39402
493440.0000    0.29850
493480.0000    0.38212
493520.0000    0.15510
493560.0000    0.22364
493600.0000    0.09616
493640.0000    0.29090
493680.0000    0.31190
493720.0000    0.65558
493760.0000    0.44796
493800.0000    0.26655
493840.0000    0.19192
493880.0000    0.39056
493920.0000    0.47885
493960.0000    0.22958
494000.0000    0.31303
494040.0000    0.24050
494080.0000    0.17121
494120.0000    0.44801
494160.0000    0.38301
494200.0000    0.42764
494240.0000    0.30044
494280.0000    0.29783
494320.0000    0.34003
494360.0000    0.34522
494400.0000    0.19619
494440.0000    0.28522
494480.0000    0.46910
494520.0000    0.29351
494560.0000    0.18028
494600.0000    0.40648
494640.0000    0.25722
494680.0000    0.32943
494720.0000    0.23850
494760.0000    0.26584
494800.0000    0.25031
494840.0000    0.25872
494880.0000    0.30067
494920.0000    0.25864
494960.0000    0.34283
495000.0000    0.11546
495040.0000    0.01180
495080.0000   -0.03911
495120.0000   -0.09606
495160.0000    0.12935
495200.0000    0.01206
495240.0000   -0.17089
495280.0000    0.08498
495320.0000    0.23326
495360.0000    0.07372
495400.0000    0.30679
495440.0000    0.47030
495480.0000    0.27784
495520.0000    0.12992
495560.0000    0.12409
495600.0000    0.07880
495640.0000    0.16326
495680.0000    0.06148
495720.0000    0.08435
495760.0000   -0.01489
495800.0000    0.16431
495840.0000    0.47495
495880.0000    0.31318
495920.0000    0.23065
495960.0000    0.16043
496000.0000    0.22959
496040.0000    0.19387
496080.0000    0.03746
496120.0000    0.19293
496160.0000    0.20821
496200.0000    0.20727
496240.0000    0.18419
496280.0000    0.28181
496320.0000    0.37357
496360.0000    0.28289
496400.0000    0.15039
496440.0000    0.40062
496480.0000    0.23832
496520.0000    0.30763
496560.0000    0.15069
496600.0000    0.23426
496640.0000    0.24946
496680.0000    0.25817
496720.0000    0.07174
496760.0000   -0.01952
496800.0000    0.19371
496840.0000    0.20298
496880.0000    0.08675
496920.0000    0.27310
496960.0000    0.30291
497000.0000    0.13758
497040.0000    0.16234
497080.0000    0.33341
497120.0000    0.15405
497160.0000    0.30202
497200.0000    0.72727
497240.0000    0.33280
497280.0000    0.14885
497320.0000    0.41447
497360.0000    0.25495
497400.0000    0.28042
497440.0000    0.43466
497480.0000    0.15432
497520.0000   -0.17552
497560.0000    0.00603
497600.0000   -0.21392
497640.0000   -0.80355
497680.0000   -0.31970
497720.0000   -0.77311
497760.0000   -0.39607
497800.0000   -0.47599
497840.0000   -0.36865
497880.0000   -0.50516
497920.0000   -0.90914
497960.0000   -0.46676
498000.0000   -0.55179
498040.0000   -0.37592
498080.0000   -0.28328
498120.0000   -0.19433
498160.0000   -0.42741
498200.0000   -0.39570
498240.0000   -0.44333
498280.0000   -0.45789
498320.0000   -0.44581
498360.0000   -0.40451
498400.0000   -0.46244
498440.0000   -0.34915
498480.0000   -0.33515
498520.0000   -0.36224
498560.0000   -0.46581
498600.0000    0.10508
498640.0000   -0.15486
498680.0000   -0.27968
498720.0000   -0.50072
498760.0000   -0.40799
498800.0000   -0.58714
498840.0000   -0.17947
498880.0000   -0.20197
498920.0000   -0.02430
498960.0000   -0.35074
499000.0000   -0.36342
499040.0000   -0.44396
499080.0000   -0.29281
499120.0000   -0.14497
499160.0000   -0.29390
499200.0000   -0.04469
499240.0000   -0.50691
499280.0000   -0.23113
499320.0000   -0.38757
499360.0000   -0.14219
499400.0000   -0.15371
499440.0000   -0.32975
499480.0000    0.04924
499520.0000   -0.22071
499560.0000    0.34050
499600.0000    0.31086
499640.0000    0.38010
499680.0000    0.38463
499720.0000    0.34590
499760.0000    0.23308
499800.0000    0.47941
499840.0000    0.34227
499880.0000    0.47693
499920.0000    0.18046
499960.0000    0.24814
500000.0000    0.32491
500040.0000    0.26171
500080.0000    0.33415
500120.0000    0.18357
500160.0000    0.62686
500200.0000    0.46356
500240.0000    0.38987
500280.0000    0.41515
500320.0000    0.20560
500360.0000    0.14952
500400.0000    0.07338
500440.0000   -0.04829
500480.0000    0.12380
500520.0000    0.13597
500560.0000    0.19844
500600.0000    0.31232
500640.0000    0.11370
500680.0000    0.27162
500720.0000    0.05889
500760.0000    0.36986
500800.0000    0.09743
500840.0000    0.57047
500880.0000    0.34866
500920.0000    0.10514
500960.0000    0.02495
501000.0000   -0.04086
501040.0000   -0.14635
501080.0000   -0.09740
501120.0000   -0.08772
501160.0000   -0.40133
501200.0000   -0.04124
501240.0000   -0.32649
501280.0000   -0.58617
501320.0000   -0.14644
501360.0000    0.06073
501400.0000    0.16833
501440.0000   -0.02417
501480.0000    0.08163
501520.0000    0.25039
501560.0000   -0.27670
501600.0000   -0.33023
501640.0000    0.04085
501680.0000   -0.12665
501720.0000    0.24962
501760.0000    0.09526
501800.0000   -0.05623
501840.0000    0.10966
501880.0000    0.22486
501920.0000    0.06049
501960.0000    0.05981
502000.0000    0.03011
502040.0000    0.11801
502080.0000   -0.02224
502120.0000    0.03920
502160.0000   -0.22439
502200.0000    0.10273
502240.0000    0.25834
502280.0000   -0.03415
502320.0000   -0.30541
502360.0000   -0.14292
502400.0000    0.12845
502440.0000   -0.35074
502480.0000   -0.52643
502520.0000   -0.57330
502560.0000   -0.67978
502600.0000   -0.24818
502640.0000    0.16870
502680.0000    0.21734
502720.0000   -0.01140
502760.0000    0.10100
502800.0000    0.05461
502840.0000    0.08405
502880.0000    0.02842
502920.0000    0.11307
502960.0000    0.29461
503000.0000   -0.06877
503040.0000    0.15291
503080.0000    0.07417
503120.0000   -0.30634
503160.0000    0.35854
503200.0000    0.24380
503240.0000    0.15457
503280.0000    0.44928
503320.0000    0.51895
503360.0000    0.43174
503400.0000    0.41689
503440.0000    0.42627
503480.0000    0.60925
503520.0000    0.39952
503560.0000    0.43550
503600.0000    0.10914
503640.0000    0.36490
503680.0000    0.38000
503720.0000    0.57550
503760.0000    0.46371
503800.0000    0.55837
503840.0000    0.48294
503880.0000    0.66521
503920.0000    0.66697
503960.0000    0.28302
504000.0000    0.69184
504040.0000    0.66371
504080.0000    0.56176
504120.0000    0.37927
504160.0000    0.44174
504200.0000    0.42577
504240.0000   -0.02408
504280.0000    0.35557
504320.0000    0.17308
504360.0000    0.18772
504400.0000   -0.00507
504440.0000    0.03819
504480.0000   -0.00481
504520.0000    0.38665
504560.0000    0.19999
504600.0000    0.33151
504640.0000    0.43450
504680.0000    0.35736
504720.0000    0.44082
504760.0000    0.43558
504800.0000    0.64997
504840.0000    0.48709
504880.0000    0.32941
504920.0000    0.48166
504960.0000    0.14553
505000.0000    0.56447
505040.0000    0.79942
505080.0000    0.42959
505120.0000    0.54235
505160.0000    0.50754
505200.0000    0.52482
505240.0000    0.44456
505280.0000    0.28413
505320.0000    0.43324
505360.0000    0.60493
505400.0000    0.32910
505440.0000    0.31275
505480.0000    0.34714
505520.0000    0.64039
505560.0000    0.51672
505600.0000    0.53282
505640.0000    0.47165
505680.0000    0.46479
505720.0000    0.45887
505760.0000    0.37209
505800.0000    0.50521
505840.0000    0.52807
505880.0000    0.43928
505920.0000    0.53591
505960.0000    0.20415
506000.0000    0.40392
506040.0000    0.23154
506080.0000    0.36618
506120.0000    0.57990
506160.0000    0.44722
506200.0000    0.31512
506240.0000    0.38076
506280.0000    0.32684
506320.0000    0.40313
506360.0000    0.56193
506400.0000    0.51182
506440.0000    0.43505
506480.0000    0.45669
506520.0000    0.51425
506560.0000    0.64490
506600.0000    0.61141
506640.0000    0.53472
506680.0000    0.56816
506720.0000    0.55092
506760.0000    0.51333
506800.0000    0.61163
506840.0000    0.46428
506880.0000    0.39963
506920.0000    0.42569
506960.0000    0.48332
507000.0000    0.54921
507040.0000    0.57228
507080.0000    0.42722
507120.0000    0.47345
507160.0000    0.46504
507200.0000    0.58359
507240.0000    0.62618
507280.0000    0.53636
507320.0000    0.39018
507360.0000    0.61869
507400.0000    0.34842
507440.0000    0.50557
507480.0000    0.64785
507520.0000    0.42752
507560.0000    0.73433
507600.0000    0.58320
507640.0000    0.55529
507680.0000    0.23547
507720.0000    0.33180
507760.0000    0.21477
507800.0000    0.68971
507840.0000    0.56572
507880.0000    0.45393
507920.0000    0.47589
507960.0000    0.49211
508000.0000    0.58627
508040.0000    0.32375
508080.0000    0.13170
508120.0000    0.17529
508160.0000    0.22733
508200.0000    0.65218
508240.0000    0.36432
508280.0000    0.50568
508320.0000    0.30082
508360.0000    0.22959
508400.0000    0.26388
508440.0000    0.16140
508480.0000    0.37496
508520.0000    0.38651
508560.0000    0.45175
508600.0000    0.28643
508640.0000    0.36430
508680.0000    0.46702
508720.0000    0.57827
508760.0000    0.36339
508800.0000    0.41012
508840.0000    0.51812
508880.0000    0.35552
508920.0000    0.39796
508960.0000    0.54198
509000.0000    0.57501
509040.0000    0.46065
509080.0000    0.52780
509120.0000    0.37624
509160.0000    0.36256
509200.0000    0.51579
509240.0000    0.39954
509280.0000    0.45206
509320.0000    0.39951
509360.0000    0.41907
509400.0000    0.33373
509440.0000    0.22938
509480.0000    0.36074
509520.0000    0.47296
509560.0000    0.12699
509600.0000    0.22221
509640.0000    0.36228
509680.0000    0.50425
509720.0000    0.32756
509760.0000    0.31413
509800.0000    0.41119
509840.0000    0.62915
509880.0000    0.33243
509920.0000    0.49326
509960.0000    0.50669
510000.0000    0.68788
510040.0000    0.67668
510080.0000    0.51840
510120.0000    0.33208
510160.0000    0.39921
510200.0000    0.68413
510240.0000    0.32136
510280.0000    0.38998
510320.0000    0.31473
510360.0000    0.33159
510400.0000    0.19407
510440.0000    0.10285
510480.0000    0.20747
510520.0000    0.41896
510560.0000    0.22255
510600.0000    0.24024
510640.0000    0.22415
510680.0000    0.27167
510720.0000    0.25850
510760.0000    0.35284
510800.0000    0.31147
510840.0000   -0.03253
510880.0000    0.05383
510920.0000    0.17120
510960.0000    0.29172
511000.0000    0.22101
511040.0000    0.26168
511080.0000    0.27700
511120.0000    0.24906
511160.0000    0.07420
511200.0000    0.23820
511240.0000    0.22085
511280.0000    0.09979
511320.0000    0.21240
511360.0000    0.27072
511400.0000    0.20784
511440.0000    0.24064
511480.0000    0.34912
511520.0000    0.10532
511560.0000    0.19669
511600.0000    0.20032
511640.0000    0.26912
511680.0000    0.36830
511720.0000    0.33967
511760.0000    0.10883
511800.0000    0.20582
511840.0000    0.10662
511880.0000    0.22459
511920.0000    0.19252
511960.0000    0.24166
512000.0000    0.35407
512040.0000    0.18617
512080.0000    0.37014
512120.0000    0.21249
512160.0000    0.35578
512200.0000    0.49090
512240.0000    0.44290
512280.0000    0.49362
512320.0000    0.27215
512360.0000    0.30111
512400.0000    0.63017
512440.0000    0.42543
512480.0000    0.26149
512520.0000    0.33428
512560.0000    0.18426
512600.0000    0.37200
512640.0000    0.43797
512680.0000    0.16438
512720.0000    0.37079
512760.0000    0.09124
512800.0000    0.25174
512840.0000    0.32371
512880.0000    0.04320
512920.0000    0.26685
512960.0000    0.40196
513000.0000    0.34997
513040.0000    0.37761
513080.0000    0.05919
513120.0000    0.12267
513160.0000    0.33060
513200.0000    0.26465
513240.0000    0.21315
513280.0000    0.30250
513320.0000    0.25657
513360.0000    0.48324
513400.0000    0.48117
513440.0000    0.08553
513480.0000    0.35195
513520.0000    0.51256
513560.0000    0.33804
513600.0000    0.08301
513640.0000    0.34869
513680.0000    0.27571
513720.0000    0.14339
513760.0000    0.26279
513800.0000    0.36313
513840.0000    0.30809
513880.0000    0.41262
513920.0000    0.47550
513960.0000    0.41470
514000.0000    0.22185
514040.0000    0.41820
514080.0000    0.43621
514120.0000    0.56462
514160.0000    0.24991
514200.0000    0.04448
514240.0000    0.06308
514280.0000    0.26527
514320.0000   -0.16306
514360.0000    0.19340
514400.0000    0.24868
514440.0000    0.13424
514480.0000    0.32430
514520.0000   -0.00030
514560.0000    0.45114
514600.0000    0.20327
514640.0000    0.15918
514680.0000    0.15013
514720.0000   -0.01870
514760.0000    0.36219
514800.0000    0.28799
514840.0000    0.02320
514880.0000    0.17173
514920.0000    0.24555
514960.0000    0.18756
515000.0000    0.20296
515040.0000    0.24072
515080.0000    0.08569
515120.0000    0.33653
515160.0000    0.13518
515200.0000    0.26202
515240.0000    0.09291
515280.0000    0.06230
515320.0000    0.22870
515360.0000   -0.09225
515400.0000    0.12309
515440.0000    0.25238
515480.0000    0.19996
515520.0000    0.14384
515560.0000    0.07131
515600.0000    0.13911
515640.0000    0.03840
515680.0000    0.30024
515720.0000    0.21189
515760.0000    0.45391
515800.0000    0.18633
515840.0000    0.11448
515880.0000    0.15414
515920.0000    0.14151
515960.0000    0.25132
516000.0000    0.33168
516040.0000    0.42422
516080.0000    0.21756
516120.0000    0.27794
516160.0000    0.33551
516200.0000    0.25221
516240.0000    0.28928
516280.0000    0.37908
516320.0000    0.27936
516360.0000    0.44150
516400.0000    0.55759
516440.0000    0.74590
516480.0000    0.60209
516520.0000    0.48969
516560.0000    0.23368
516600.0000    0.29347
516640.0000    0.39337
516680.0000    0.21490
516720.0000    0.61071
516760.0000    0.20652
516800.0000    0.46103
516840.0000    0.39059
516880.0000    0.55984
516920.0000    0.30547
516960.0000   -0.00409
517000.0000    0.20604
517040.0000    0.18998
517080.0000    0.41774
517120.0000    0.54340
517160.0000    0.17294
517200.0000    0.24854
517240.0000    0.34396
517280.0000    0.49579
517320.0000    0.36937
517360.0000    0.35893
517400.0000    0.62833
517440.0000    0.49573
517480.0000    0.35464
517520.0000    0.39133
517560.0000    0.45750
517600.0000    0.32019
517640.0000    0.25185
517680.0000    0.19855
517720.0000    0.20715
517760.0000    0.36290
517800.0000    0.32367
517840.0000    0.41909
517880.0000    0.42010
517920.0000    0.43576
517960.0000    0.27218
518000.0000    0.43570
518040.0000    0.04844
518080.0000    0.48194
518120.0000    0.20396
518160.0000    0.40363
518200.0000    0.45919
518240.0000    0.42668
518280.0000    0.42513
518320.0000    0.57632
518360.0000    0.60352
518400.0000    0.43127
518440.0000    0.26047
518480.0000    0.62671
518520.0000    0.42481
518560.0000    0.30285
518600.0000    0.41270
518640.0000    0.25762
518680.0000    0.12658
518720.0000    0.35354
518760.0000    0.37014
518800.0000    0.28756
518840.0000    0.51001
518880.0000    0.30689
518920.0000    0.30673
518960.0000    0.29160
519000.0000    0.26316
519040.0000    0.32585
519080.0000    0.34602
519120.0000    0.08893
519160.0000    0.22562
519200.0000    0.21286
519240.0000    0.09280
519280.0000    0.20370
519320.0000    0.54250
519360.0000    0.40217
519400.0000    0.27827
519440.0000    0.23374
519480.0000    0.05076
519520.0000    0.38636
519560.0000    0.20644
519600.0000    0.20835
519640.0000    0.23169
519680.0000    0.05422
519720.0000    0.25282
519760.0000    0.18556
519800.0000    0.41361
519840.0000    0.36147
519880.0000    0.07369
519920.0000    0.20725
519960.0000    0.21473
520000.0000    0.36827
520040.0000    0.20474
520080.0000    0.27881
520120.0000    0.39187
520160.0000    0.30166
520200.0000    0.55495
520240.0000    0.37877
520280.0000    0.25842
520320.0000    0.40874
520360.0000    0.24010
520400.0000    0.62167
520440.0000    0.13835
520480.0000    0.03887
520520.0000    0.46306
520560.0000    0.48909
520600.0000    0.29968
520640.0000    0.25214
520680.0000    0.19357
520720.0000    0.31523
520760.0000    0.24379
520800.0000    0.41336
520840.0000    0.18512
520880.0000    0.45634
520920.0000    0.27216
520960.0000    0.33612
521000.0000    0.26404
521040.0000    0.29160
521080.0000    0.26830
521120.0000    0.45184
521160.0000    0.12585
521200.0000    0.18975
521240.0000    0.42333
521280.0000    0.13181
521320.0000    0.18799
521360.0000    0.28082
521400.0000    0.36326
521440.0000    0.21648
521480.0000    0.27360
521520.0000    0.41624
521560.0000    0.24470
521600.0000    0.33203
521640.0000    0.19793
521680.0000    0.23195
521720.0000    0.13229
521760.0000    0.56207
521800.0000    0.36200
521840.0000    0.34164
521880.0000    0.36986
521920.0000    0.28996
521960.0000    0.68404
522000.0000    0.30574
522040.0000    0.31316
522080.0000    0.21781
522120.0000    0.30795
522160.0000    0.30467
522200.0000    0.33562
522240.0000    0.18084
522280.0000    0.43499
522320.0000    0.13055
522360.0000    0.28740
522400.0000    0.16407
522440.0000    0.17848
522480.0000    0.40642
522520.0000    0.25321
522560.0000    0.37715
522600.0000    0.29785
522640.0000    0.43669
522680.0000    0.49787
522720.0000    0.31296
522760.0000    0.30724
522800.0000    0.50161
522840.0000    0.26800
522880.0000    0.36388
522920.0000    0.59259
522960.0000    0.49204
523000.0000    0.59580
523040.0000    0.55880
523080.0000    0.38366
523120.0000    0.36238
523160.0000    0.26204
523200.0000    0.32810
523240.0000    0.45375
523280.0000    0.49298
523320.0000    0.54998
523360.0000    0.45241
523400.0000    0.43536
523440.0000    0.33613
523480.0000    0.43105
523520.0000    0.42266
523560.0000    0.42090
523600.0000    0.52495
523640.0000    0.64978
523680.0000    0.69431
523720.0000    0.43660
523760.0000    0.64168
523800.0000    0.53728
523840.0000    0.63963
523880.0000    0.27826
523920.0000    0.31649
523960.0000    0.28926
524000.0000    0.66055
524040.0000    0.50986
524080.0000    0.58282
524120.0000    0.50303
524160.0000    0.63402
524200.0000    0.38431
524240.0000    0.55084
524280.0000    0.44104
524320.0000    0.58425
524360.0000    0.40503
524400.0000    0.42586
524440.0000    0.46820
524480.0000    0.22746
524520.0000    0.50103
524560.0000    0.46326
524600.0000    0.41624
524640.0000    0.26093
524680.0000    0.29448
524720.0000    0.42715
524760.0000    0.44828
524800.0000    0.55984
524840.0000    0.44845
524880.0000    0.34101
524920.0000    0.40946
524960.0000    0.36168
525000.0000    0.42994
525040.0000    0.47312
525080.0000    0.74261
525120.0000    0.55989
525160.0000    0.44264
525200.0000    0.44327
525240.0000    0.34263
525280.0000    0.40766
525320.0000    0.42457
525360.0000    0.41982
525400.0000    0.41680
525440.0000    0.40132
525480.0000    0.48274
525520.0000    0.77643
525560.0000    0.30886
525600.0000    0.38808
525640.0000    0.56187
525680.0000    0.49662
525720.0000    0.31525
525760.0000    0.22809
525800.0000    0.20638
525840.0000    0.20740
525880.0000    0.23901
525920.0000    0.36536
525960.0000    0.11953
526000.0000    0.34475
526040.0000    0.28628
526080.0000    0.43608
526120.0000    0.37269
526160.0000    0.29048
526200.0000    0.31583
526240.0000    0.26529
526280.0000    0.14000
526320.0000    0.24283
526360.0000    0.31725
526400.0000    0.12294
526440.0000    0.18859
526480.0000    0.29210
526520.0000    0.19012
526560.0000    0.41952
526600.0000    0.41627
526640.0000    0.21663
526680.0000    0.36433
526720.0000    0.23937
526760.0000    0.46493
526800.0000    0.37314
526840.0000    0.18649
526880.0000    0.29478
526920.0000    0.44340
526960.0000    0.47571
527000.0000    0.25234
527040.0000    0.25549
527080.0000    0.32784
527120.0000    0.38626
527160.0000    0.28332
527200.0000    0.51147
527240.0000    0.22985
527280.0000    0.33706
527320.0000    0.39894
527360.0000    0.29881
527400.0000    0.27428
527440.0000    0.43751
527480.0000    0.40828
527520.0000    0.34724
527560.0000    0.40996
527600.0000    0.53284
527640.0000    0.29237
527680.0000    0.44225
527720.0000    0.26809
527760.0000    0.16127
527800.0000    0.34431
527840.0000    0.31113
527880.0000    0.41962
527920.0000    0.18670
527960.0000    0.42525
528000.0000    0.37304
528040.0000    0.32827
528080.0000    0.34108
528120.0000    0.30519
528160.0000    0.38333
528200.0000    0.60144
528240.0000    0.42339
528280.0000    0.45682
528320.0000    0.45670
528360.0000    0.24121
528400.0000    0.10518
528440.0000    0.32502
528480.0000    0.30364
528520.0000    0.39444
528560.0000    0.17881
528600.0000    0.31014
528640.0000    0.36276
528680.0000    0.49911
528720.0000    0.33161
528760.0000    0.15498
528800.0000    0.39049
528840.0000    0.33594
528880.0000    0.35261
528920.0000    0.33644
528960.0000    0.30721
529000.0000    0.36523
529040.0000    0.29063
529080.0000    0.19612
529120.0000    0.17441
529160.0000    0.45715
529200.0000    0.50614
529240.0000    0.61168
529280.0000    0.60543
529320.0000    0.25693
529360.0000    0.22435
529400.0000    0.27103
529440.0000    0.48046
529480.0000    0.55457
529520.0000    0.29238
529560.0000    0.25819
529600.0000    0.34002
529640.0000    0.34884
529680.0000    0.17692
529720.0000    0.57682
529760.0000    0.35980
529800.0000    0.44559
529840.0000    0.49031
529880.0000    0.47164
529920.0000    0.41584
529960.0000    0.44002
530000.0000    0.41284
530040.0000    0.60197
530080.0000    0.60461
530120.0000    0.42723
530160.0000    0.52502
530200.0000    0.65727
530240.0000    0.43818
530280.0000    0.39718
530320.0000    0.46107
530360.0000    0.33791
530400.0000    0.31279
530440.0000    0.27710
530480.0000    0.41088
530520.0000    0.53531
530560.0000    0.20624
530600.0000    0.47151
530640.0000    0.09142
530680.0000    0.42921
530720.0000    0.68065
530760.0000    0.26622
530800.0000    0.62699
530840.0000    0.57036
530880.0000    0.35890
530920.0000    0.72097
530960.0000    0.43139
531000.0000    0.40248
531040.0000    0.47966
531080.0000    0.48120
531120.0000    0.65207
531160.0000    0.58356
531200.0000    0.34872
531240.0000    0.39717
531280.0000    0.38599
531320.0000    0.52352
531360.0000    0.35429
531400.0000    0.36134
531440.0000    0.62876
531480.0000    0.44749
531520.0000    0.67289
531560.0000    0.57789
531600.0000    0.30567
531640.0000    0.34443
531680.0000    0.43286
531720.0000    0.48647
531760.0000    0.46181
531800.0000    0.55314
531840.0000    0.40569
531880.0000    0.41137
531920.0000    0.61489
531960.0000    0.53304
532000.0000    0.52928
532040.0000    0.50768
532080.0000    0.46559
532120.0000    0.51516
532160.0000    0.67130
532200.0000    0.51759
532240.0000    0.37228
532280.0000    0.64021
532320.0000    0.40450
532360.0000    0.28643
532400.0000    0.36284
532440.0000    0.51192
532480.0000    0.54979
532520.0000    0.48338
532560.0000    0.51588
532600.0000    0.40895
532640.0000    0.56716
532680.0000    0.37499
532720.0000    0.53122
532760.0000    0.20782
532800.0000    0.25769
532840.0000    0.48195
532880.0000   -0.11374
532920.0000    0.29631
532960.0000    0.34520
533000.0000    0.38533
533040.0000    0.43038
533080.0000    0.40053
533120.0000    0.22558
533160.0000    0.23151
533200.0000    0.62669
533240.0000    0.44927
533280.0000    0.38003
533320.0000    0.15379
533360.0000    0.25152
533400.0000    0.29105
533440.0000    0.32777
533480.0000    0.60363
533520.0000    0.66780
533560.0000    0.77426
533600.0000    0.37046
533640.0000    0.42198
533680.0000    0.56970
533720.0000    0.47134
533760.0000    0.62124
533800.0000    0.59475
533840.0000    0.46492
533880.0000    0.35481
533920.0000    0.24372
533960.0000    0.43642
534000.0000    0.49182
534040.0000    0.47152
534080.0000    0.70975
534120.0000    0.79903
534160.0000    0.35683
534200.0000    0.48285
534240.0000    0.53479
534280.0000    0.48049
534320.0000    0.55796
534360.0000    0.51558
534400.0000    0.56689
534440.0000    0.42073
534480.0000    0.65280
534520.0000    0.40529
534560.0000    0.64722
534600.0000    0.37417
534640.0000    0.54452
534680.0000    0.54254
534720.0000    0.34094
534760.0000    0.44509
534800.0000    0.31970
534840.0000    0.70572
534880.0000    0.29768
534920.0000    0.33229
534960.0000    0.17353
535000.0000    0.32061
535040.0000    0.36979
535080.0000    0.44354
535120.0000    0.44257
535160.0000    0.33854
535200.0000    0.27109
535240.0000    0.29134
535280.0000    0.29012
535320.0000    0.12303
535360.0000    0.15844
535400.0000    0.19295
535440.0000    0.33159
535480.0000    0.34400
535520.0000    0.28404
535560.0000    0.46192
535600.0000    0.57716
535640.0000    0.55491
535680.0000    0.41595
535720.0000    0.41425
535760.0000    0.45895
535800.0000    0.43567
535840.0000    0.52688
535880.0000    0.49446
535920.0000    0.27937
535960.0000    0.38134
536000.0000    0.54187
536040.0000    0.44401
536080.0000    0.22134
536120.0000    0.28406
536160.0000    0.52214
536200.0000    0.13591
536240.0000    0.21787
536280.0000    0.30671
536320.0000    0.19832
536360.0000    0.21129
536400.0000    0.29966
536440.0000    0.38495
536480.0000    0.21422
536520.0000    0.24421
536560.0000    0.27160
536600.0000   -0.02109
536640.0000    0.23172
536680.0000    0.17226
536720.0000    0.23027
536760.0000    0.43994
536800.0000    0.22302
536840.0000    0.57571
536880.0000    0.39598
536920.0000    0.54800
536960.0000    0.12210
537000.0000    0.34624
537040.0000    0.26199
537080.0000    0.22053
537120.0000    0.47179
537160.0000    0.29756
537200.0000    0.13009
537240.0000    0.41137
537280.0000    0.50069
537320.0000    0.37051
537360.0000    0.47744
537400.0000   -0.08296
537440.0000    0.14612
537480.0000   -0.06241
537520.0000    0.37792
537560.0000    0.15105
537600.0000    0.33481
537640.0000    0.43918
537680.0000    0.49490
537720.0000    0.23778
537760.0000    0.27928
537800.0000    0.53090
537840.0000    0.27086
537880.0000    0.30133
537920.0000    0.15017
537960.0000    0.38126
538000.0000    0.31214
538040.0000    0.26500
538080.0000    0.24844
538120.0000    0.33058
538160.0000    0.23827
538200.0000    0.28854
538240.0000    0.46844
538280.0000    0.34732
538320.0000    0.32105
538360.0000    0.22334
538400.0000    0.46936
538440.0000    0.20452
538480.0000    0.14215
538520.0000    0.09994
538560.0000    0.29196
538600.0000    0.22938
538640.0000    0.28482
538680.0000    0.58474
538720.0000    0.23762
538760.0000    0.22037
538800.0000    0.43342
538840.0000    0.14059
538880.0000    0.31679
538920.0000    0.20741
538960.0000    0.33869
539000.0000    0.35850
539040.0000    0.54652
539080.0000    0.39216
539120.0000    0.48438
539160.0000    0.27188
539200.0000    0.47868
539240.0000    0.23409
539280.0000    0.33570
539320.0000    0.26276
539360.0000    0.48928
539400.0000    0.43778
539440.0000    0.28314
539480.0000    0.21132
539520.0000    0.35346
539560.0000    0.44842
539600.0000    0.61407
539640.0000    0.37586
539680.0000    0.14298
539720.0000    0.25868
539760.0000    0.30751
539800.0000    0.31507
539840.0000    0.40434
539880.0000    0.42378
539920.0000    0.22195
539960.0000    0.47271
540000.0000    0.48274
540040.0000    0.36998
540080.0000    0.51124
540120.0000    0.33874
540160.0000    0.58812
540200.0000    0.38980
540240.0000    0.53872
540280.0000    0.58475
540320.0000    0.53329
540360.0000    0.64599
540400.0000    0.47852
540440.0000    0.61847
540480.0000    0.61236
540520.0000    0.36087
540560.0000    0.39722
540600.0000    0.22855
540640.0000    0.34301
540680.0000    0.42544
540720.0000    0.51956
540760.0000    0.39675
540800.0000    0.50477
540840.0000    0.53450
540880.0000    0.38770
540920.0000    0.41218
540960.0000    0.33511
541000.0000    0.42790
541040.0000    0.35848
541080.0000    0.35514
541120.0000    0.40179
541160.0000    0.31450
541200.0000    0.45379
541240.0000    0.57601
541280.0000    0.49464
541320.0000    0.36788
541360.0000    0.49060
541400.0000    0.52471
541440.0000    0.38289
541480.0000    0.54312
541520.0000    0.58606
541560.0000    0.54037
541600.0000    0.31001
541640.0000    0.22545
541680.0000    0.57771
541720.0000    0.41647
541760.0000    0.23784
541800.0000    0.44294
541840.0000    0.38111
541880.0000    0.22039
541920.0000    0.41737
541960.0000    0.43601
542000.0000    0.71953
542040.0000    0.42188
542080.0000    0.38542
542120.0000    0.65077
542160.0000    0.46264
542200.0000    0.55214
542240.0000    0.41453
542280.0000    0.52674
542320.0000    0.39764
542360.0000    0.57233
542400.0000    0.42960
542440.0000    0.57274
542480.0000    0.32485
542520.0000    0.05411
542560.0000   -0.01798
542600.0000   -0.21879
542640.0000   -0.20941
542680.0000    0.03088
542720.0000   -0.17768
542760.0000    0.01644
542800.0000   -0.19954
542840.0000   -0.21033
542880.0000   -0.27707
542920.0000    0.20147
542960.0000    0.24365
543000.0000    0.46155
543040.0000    0.50416
543080.0000    0.06455
543120.0000    0.34385
543160.0000    0.29936
543200.0000    0.22418
543240.0000    0.21417
543280.0000    0.34155
543320.0000    0.28124
543360.0000    0.77475
543400.0000    0.45716
543440.0000    0.45748
543480.0000    0.29403
543520.0000    0.47957
543560.0000    0.21388
543600.0000    0.48400
543640.0000    0.46553
543680.0000    0.21726
543720.0000    0.47256
543760.0000    0.39016
543800.0000    0.42754
543840.0000    0.32227
543880.0000    0.39004
543920.0000    0.32329
543960.0000    0.28750
544000.0000    0.41764
544040.0000    0.25665
544080.0000    0.24443
544120.0000    0.31036
544160.0000    0.13192
544200.0000    0.30076
544240.0000    0.24338
544280.0000    0.57665
544320.0000    0.30622
544360.0000    0.38737
544400.0000    0.41366
544440.0000    0.33642
544480.0000    0.27558
544520.0000    0.21615
544560.0000    0.39058
544600.0000    0.13744
544640.0000    0.30431
544680.0000    0.26562
544720.0000    0.40380
544760.0000    0.37953
544800.0000    0.16952
544840.0000    0.13145
544880.0000    0.35045
544920.0000    0.40793
544960.0000    0.56261
545000.0000    0.55417
545040.0000    0.35972
545080.0000    0.30583
545120.0000    0.14958
545160.0000    0.48156
545200.0000    0.40957
545240.0000    0.52599
545280.0000    0.44279
545320.0000    0.26620
545360.0000    0.43904
545400.0000    0.27561
545440.0000    0.25748
545480.0000    0.29699
545520.0000    0.57146
545560.0000    0.25287
545600.0000    0.47034
545640.0000    0.54746
545680.0000    0.34363
545720.0000    0.38416
545760.0000    0.27255
545800.0000    0.43516
545840.0000    0.67763
545880.0000    0.34590
545920.0000    0.35510
545960.0000    0.31971
546000.0000    0.44351
546040.0000    0.13135
546080.0000    0.52935
546120.0000    0.16779
546160.0000    0.11953
546200.0000    0.65786
546240.0000    0.22664
546280.0000    0.36147
546320.0000    0.21345
546360.0000    0.30120
546400.0000    0.49123
546440.0000    0.33202
546480.0000    0.31721
546520.0000    0.31457
546560.0000    0.31533
546600.0000    0.34361
546640.0000    0.23159
546680.0000    0.47335
546720.0000    0.68811
546760.0000    0.56036
546800.0000    0.10017
546840.0000    0.31343
546880.0000    0.22498
546920.0000    0.36365
546960.0000    0.19235
547000.0000    0.31218
547040.0000    0.50421
547080.0000    0.33970
547120.0000    0.26963
547160.0000    0.52949
547200.0000    0.39267
547240.0000    0.34892
547280.0000    0.28705
547320.0000    0.24856
547360.0000    0.52842
547400.0000    0.38024
547440.0000    0.40905
547480.0000    0.32005
547520.0000    0.52632
547560.0000    0.52901
547600.0000    0.49260
547640.0000    0.43591
547680.0000    0.40276
547720.0000    0.22474
547760.0000    0.53498
547800.0000    0.30733
547840.0000    0.30869
547880.0000    0.38408
547920.0000    0.31839
547960.0000    0.39036
548000.0000    0.21062
548040.0000    0.70892
548080.0000    0.41457
548120.0000    0.53383
548160.0000    0.52135
548200.0000    0.62948
548240.0000    0.35482
548280.0000    0.40067
548320.0000    0.26569
548360.0000    0.56204
548400.0000    0.59797
548440.0000    0.51021
548480.0000    0.51123
548520.0000    0.47603
548560.0000    0.52546
548600.0000    0.37493
548640.0000    0.57828
548680.0000    0.56095
548720.0000    0.01161
548760.0000    0.15407
548800.0000    0.33334
548840.0000    0.38704
548880.0000    0.37947
548920.0000    0.42824
548960.0000    0.34503
549000.0000    0.34953
549040.0000    0.57582
549080.0000    0.34818
549120.0000    0.40474
549160.0000    0.46213
549200.0000    0.32543
549240.0000    0.59627
549280.0000    0.58443
549320.0000    0.54408
549360.0000    0.62507
549400.0000    0.56548
549440.0000    0.53793
549480.0000    0.40062
549520.0000    0.41742
549560.0000    0.52307
549600.0000    0.55036
549640.0000    0.29707
549680.0000    0.49528
549720.0000    0.51309
549760.0000    0.24006
549800.0000    0.51237
549840.0000    0.36204
549880.0000    0.30200
549920.0000    0.36395
549960.0000    0.25262
550000.0000    0.24628
550040.0000    0.30288
550080.0000    0.26715
550120.0000    0.41403
550160.0000    0.36638
550200.0000    0.46650
550240.0000    0.33923
550280.0000    0.55284
550320.0000    0.56101
550360.0000    0.44735
550400.0000    0.41858
550440.0000    0.35081
550480.0000    0.43121
550520.0000    0.54888
550560.0000    0.36990
550600.0000    0.27360
550640.0000    0.46594
550680.0000    0.56398
550720.0000    0.46938
550760.0000    0.30190
550800.0000    0.13542
550840.0000    0.45430
550880.0000    0.34217
550920.0000    0.33861
550960.0000    0.21910
551000.0000    0.40233
551040.0000    0.42509
551080.0000    0.53191
551120.0000    0.21290
551160.0000    0.20062
551200.0000    0.14052
551240.0000    0.20519
551280.0000    0.44509
551320.0000    0.29314
551360.0000    0.37241
551400.0000    0.44617
551440.0000    0.24215
551480.0000    0.26576
551520.0000    0.09813
551560.0000    0.19654
551600.0000    0.34078
551640.0000    0.25523
551680.0000    0.31759
551720.0000    0.26340
551760.0000    0.45581
551800.0000    0.36891
551840.0000    0.60396
551880.0000    0.29648
551920.0000    0.19949
551960.0000    0.23283
552000.0000    0.17483
552040.0000    0.25848
552080.0000    0.39821
552120.0000    0.37307
552160.0000    0.12248
552200.0000    0.49092
552240.0000    0.05598
552280.0000    0.28441
552320.0000    0.18803
552360.0000    0.42678
552400.0000    0.14172
552440.0000    0.36012
552480.0000    0.27127
552520.0000    0.31053
552560.0000    0.27318
552600.0000    0.52877
552640.0000    0.25290
552680.0000    0.36953
552720.0000    0.33223
552760.0000    0.44909
552800.0000    0.42424
552840.0000    0.33461
552880.0000    0.21837
552920.0000    0.33129
552960.0000    0.43772
553000.0000    0.45723
553040.0000    0.30241
553080.0000    0.28196
553120.0000    0.24023
553160.0000    0.32727
553200.0000   -0.03094
553240.0000    0.28847
553280.0000    0.44588
553320.0000    0.29724
553360.0000    0.19007
553400.0000    0.46295
553440.0000    0.48077
553480.0000    0.34394
553520.0000    0.47531
553560.0000    0.56202
553600.0000    0.33218
553640.0000    0.32924
553680.0000    0.59068
553720.0000    0.60187
553760.0000    0.38953
553800.0000    0.45787
553840.0000    0.59585
553880.0000    0.51813
553920.0000    0.44384
553960.0000    0.46285
554000.0000    0.38276
554040.0000    0.45911
554080.0000    0.18779
554120.0000    0.47672
554160.0000    0.46480
554200.0000    0.48392
554240.0000    0.48091
554280.0000    0.15540
554320.0000    0.34242
554360.0000    0.48481
554400.0000    0.55929
554440.0000    0.37046
554480.0000    0.57901
554520.0000    0.44365
554560.0000    0.31110
554600.0000    0.31743
554640.0000    0.50427
554680.0000    0.09480
554720.0000    0.25523
554760.0000    0.48131
554800.0000    0.31029
554840.0000    0.66033
554880.0000    0.31274
554920.0000    0.45848
554960.0000    0.50221
555000.0000    0.69125
555040.0000    0.62207
555080.0000    0.46887
555120.0000    0.54963
555160.0000    0.34483
555200.0000    0.40511
555240.0000    0.39687
555280.0000    0.29419
555320.0000    0.27620
555360.0000    0.41578
555400.0000    0.50855
555440.0000    0.33915
555480.0000    0.43206
555520.0000    0.42311
555560.0000    0.57012
555600.0000    0.56861
555640.0000    0.33404
555680.0000    0.35870
555720.0000    0.57039
555760.0000    0.47647
555800.0000    0.68366
555840.0000    0.41439
555880.0000    0.38938
555920.0000    0.59912
555960.0000    0.52754
556000.0000    0.63502
556040.0000    0.41067
556080.0000    0.43200
556120.0000    0.32966
556160.0000    0.19324
556200.0000    0.32169
556240.0000    0.26808
556280.0000    0.38482
556320.0000    0.50828
556360.0000    0.27051
556400.0000    0.45291
556440.0000    0.51216
556480.0000    0.51657
556520.0000    0.29984
556560.0000    0.38498
556600.0000    0.25133
556640.0000    0.38132
556680.0000    0.10511
556720.0000    0.26438
556760.0000    0.34946
556800.0000    0.45813
556840.0000    0.25972
556880.0000    0.38976
556920.0000    0.46643
556960.0000    0.63218
557000.0000    0.42864
557040.0000    0.52979
557080.0000    0.51444
557120.0000    0.43426
557160.0000    0.47355
557200.0000    0.35550
557240.0000    0.49937
557280.0000    0.46306
557320.0000    0.44580
557360.0000    0.60875
557400.0000    0.25898
557440.0000    0.48568
557480.0000    0.32552
557520.0000    0.33647
557560.0000    0.44738
557600.0000    0.40235
557640.0000    0.40781
557680.0000    0.32767
557720.0000    0.52687
557760.0000    0.29720
557800.0000    0.50811
557840.0000    0.46314
557880.0000    0.16599
557920.0000    0.22688
557960.0000    0.35862
558000.0000    0.41375
558040.0000    0.31274
558080.0000    0.44208
558120.0000    0.42889
558160.0000    0.33804
558200.0000    0.16704
558240.0000    0.47608
558280.0000    0.43639
558320.0000    0.26580
558360.0000    0.33151
558400.0000    0.16429
558440.0000    0.38255
558480.0000    0.40047
558520.0000    0.28037
558560.0000    0.38701
558600.0000    0.38268
558640.0000    0.35570
558680.0000    0.36659
558720.0000    0.28178
558760.0000    0.42352
558800.0000    0.47063
558840.0000    0.44293
558880.0000    0.37934
558920.0000    0.48942
558960.0000    0.40058
559000.0000    0.45446
559040.0000    0.28525
559080.0000    0.22048
559120.0000    0.28696
559160.0000    0.16057
559200.0000    0.34880
559240.0000    0.34390
559280.0000    0.31480
559320.0000    0.26218
559360.0000    0.38739
559400.0000    0.30126
559440.0000    0.22955
559480.0000    0.42352
559520.0000    0.45940
559560.0000    0.30534
559600.0000    0.33387
559640.0000    0.48731
559680.0000    0.50410
559720.0000    0.39006
559760.0000    0.41141
559800.0000    0.52732
559840.0000    0.31936
559880.0000    0.24905
559920.0000    0.54294
559960.0000    0.33320
560000.0000    0.45784
560040.0000    0.30680
560080.0000    0.25475
560120.0000    0.48784
560160.0000    0.45922
560200.0000    0.52777
560240.0000    0.31651
560280.0000    0.09661
560320.0000    0.16930
560360.0000   -0.00983
560400.0000   -0.20469
560440.0000    0.34023
560480.0000    0.44258
560520.0000    0.36538
560560.0000    0.29228
560600.0000    0.25173
560640.0000    0.08313
560680.0000    0.20859
560720.0000    0.48067
560760.0000    0.37097
560800.0000    0.51603
560840.0000    0.50951
560880.0000    0.31607
560920.0000    0.43372
560960.0000    0.21659
561000.0000    0.39267
561040.0000    0.59429
561080.0000    0.58505
561120.0000    0.42953
561160.0000    0.33732
561200.0000    0.32262
561240.0000    0.43163
561280.0000    0.62564
561320.0000    0.72344
561360.0000    0.46893
561400.0000    0.35933
561440.0000    0.46480
561480.0000    0.35786
561520.0000    0.51004
561560.0000    0.36678
561600.0000    0.35141
561640.0000    0.16660
561680.0000    0.22884
561720.0000    0.24879
561760.0000    0.27899
561800.0000    0.26863
561840.0000    0.17445
561880.0000    0.42314
561920.0000    0.31071
561960.0000    0.20362
562000.0000    0.28173
562040.0000    0.00289
562080.0000    0.46147
562120.0000    0.19391
562160.0000    0.29666
562200.0000    0.18820
562240.0000   -0.01811
562280.0000    0.00687
562320.0000    0.57883
562360.0000    0.17806
562400.0000    0.30086
562440.0000    0.20907
562480.0000    0.27734
562520.0000    0.31014
562560.0000    0.46293
562600.0000    0.22652
562640.0000    0.07133
562680.0000    0.12594
562720.0000    0.40533
562760.0000    0.28927
562800.0000    0.22583
562840.0000    0.14531
562880.0000    0.28964
562920.0000    0.22969
562960.0000    0.44204
563000.0000    0.24536
563040.0000    0.35072
563080.0000    0.43943
563120.0000    0.05071
563160.0000    0.31654
563200.0000    0.24466
563240.0000    0.28322
563280.0000    0.26430
563320.0000    0.13495
563360.0000    0.17744
563400.0000    0.56813
563440.0000    0.25249
563480.0000    0.19256
563520.0000    0.31464
563560.0000    0.42499
563600.0000    0.16593
563640.0000    0.39716
563680.0000    0.36704
563720.0000    0.04380
563760.0000    0.40534
563800.0000    0.24692
563840.0000    0.34480
563880.0000    0.27056
563920.0000    0.31874
563960.0000    0.36598
564000.0000    0.26648
564040.0000    0.33880
564080.0000    0.16850
564120.0000    0.36842
564160.0000    0.33628
564200.0000    0.14964
564240.0000    0.20569
564280.0000    0.38507
564320.0000    0.36532
564360.0000    0.20224
564400.0000    0.43468
564440.0000    0.52015
564480.0000    0.50560
564520.0000    0.44760
564560.0000    0.47825
564600.0000    0.60946
564640.0000    0.67844
564680.0000    0.48374
564720.0000    0.52573
564760.0000    0.46328
564800.0000    0.43239
564840.0000    0.38723
564880.0000    0.60231
564920.0000    0.62775
564960.0000    0.49981
565000.0000    0.50287
565040.0000    0.45503
565080.0000    0.44120
565120.0000    0.56419
565160.0000    0.48258
565200.0000    0.34692
565240.0000    0.45057
565280.0000    0.54214
565320.0000    0.33007
565360.0000    0.32525
565400.0000    0.52105
565440.0000    0.14734
565480.0000    0.46991
565520.0000    0.72683
565560.0000    0.39316
565600.0000    0.27202
565640.0000    0.59938
565680.0000    0.59355
565720.0000    0.50287
565760.0000    0.44543
565800.0000    0.41357
565840.0000    0.39763
565880.0000    0.45065
565920.0000    0.33832
565960.0000    0.35096
566000.0000    0.56686
566040.0000    0.41537
566080.0000    0.16982
566120.0000    0.19328
566160.0000    0.16847
566200.0000    0.27827
566240.0000    0.57268
566280.0000    0.42247
566320.0000    0.36031
566360.0000    0.30349
566400.0000    0.69550
566440.0000    0.49368
566480.0000    0.60879
566520.0000    0.28271
566560.0000    0.35262
566600.0000    0.22476
566640.0000    0.24579
566680.0000    0.22082
566720.0000    0.15377
566760.0000    0.42872
566800.0000    0.39349
566840.0000    0.13061
566880.0000   -0.22979
566920.0000    0.23659
566960.0000    0.27275
567000.0000    0.29957
567040.0000    0.22048
567080.0000    0.08934
567120.0000    0.18589
567160.0000    0.16090
567200.0000    0.10826
567240.0000    0.11165
567280.0000    0.10221
567320.0000    0.10066
567360.0000    0.29250
567400.0000    0.34867
567440.0000    0.38267
567480.0000    0.28253
567520.0000    0.24268
567560.0000    0.40298
567600.0000    0.35621
567640.0000    0.31843
567680.0000    0.25924
567720.0000    0.33429
567760.0000    0.56809
567800.0000    0.41042
567840.0000    0.40164
567880.0000    0.34616
567920.0000    0.36471
567960.0000    0.31644
568000.0000    0.40927
568040.0000    0.29546
568080.0000    0.31693
568120.0000    0.24857
568160.0000    0.22921
568200.0000    0.09699
568240.0000    0.02951
568280.0000    0.18705
568320.0000    0.23681
568360.0000    0.05483
568400.0000    0.11274
568440.0000    0.27944
568480.0000    0.06486
568520.0000    0.29253
568560.0000    0.18702
568600.0000    0.38982
568640.0000    0.06659
568680.0000    0.25674
568720.0000    0.34649
568760.0000    0.47627
568800.0000    0.09270
568840.0000    0.23299
568880.0000    0.31930
568920.0000    0.34915
568960.0000    0.04009
569000.0000    0.23694
569040.0000    0.25090
569080.0000    0.27031
569120.0000    0.35368
569160.0000    0.19143
569200.0000    0.10552
569240.0000    0.23561
569280.0000    0.19260
569320.0000    0.25306
569360.0000    0.26470
569400.0000    0.09215
569440.0000    0.30370
569480.0000    0.41853
569520.0000    0.23596
569560.0000    0.20141
569600.0000    0.31832
569640.0000    0.35066
569680.0000    0.34480
569720.0000    0.09096
569760.0000    0.29503
569800.0000    0.37300
569840.0000    0.24393
569880.0000    0.23467
569920.0000    0.31420
569960.0000    0.38700
570000.0000    0.18640
570040.0000    0.36769
570080.0000    0.45678
570120.0000    0.20087
570160.0000    0.23349
570200.0000    0.16803
570240.0000    0.24092
570280.0000    0.11396
570320.0000    0.18571
570360.0000    0.52415
570400.0000    0.33232
570440.0000    0.39012
570480.0000    0.16893
570520.0000    0.16660
570560.0000   -0.07069
570600.0000   -0.26718
570640.0000    0.17790
570680.0000    0.27995
570720.0000   -0.14571
570760.0000    0.15417
570800.0000    0.12789
570840.0000    0.10356
570880.0000    0.10990
570920.0000   -0.01054
570960.0000    0.26065
571000.0000    0.39544
571040.0000    0.22238
571080.0000   -0.07739
571120.0000    0.28836
571160.0000    0.23881
571200.0000    0.14159
571240.0000    0.49431
571280.0000    0.56134
571320.0000    0.38115
571360.0000    0.31950
571400.0000    0.13578
571440.0000    0.02773
571480.0000    0.22331
571520.0000    0.70545
571560.0000    0.23165
571600.0000    0.09341
571640.0000    0.07075
571680.0000    0.25288
571720.0000    0.35558
571760.0000    0.28343
571800.0000    0.33286
571840.0000    0.42557
571880.0000    0.38097
571920.0000    0.27792
571960.0000    0.14403
572000.0000    0.25417
572040.0000    0.34643
572080.0000    0.45160
572120.0000    0.45679
572160.0000    0.45489
572200.0000    0.54524
572240.0000    0.29743
572280.0000    0.25866
572320.0000    0.26486
572360.0000    0.00309
572400.0000   -0.16450
572440.0000   -0.04001
572480.0000   -0.17546
572520.0000   -0.02184
572560.0000    0.24648
572600.0000    0.28729
572640.0000    0.14727
572680.0000    0.21364
572720.0000   -0.05698
572760.0000    0.34265
572800.0000    0.05980
572840.0000   -0.00965
572880.0000    0.16190
572920.0000    0.09273
572960.0000    0.11868
573000.0000    0.02950
573040.0000    0.16662
573080.0000    0.25938
573120.0000    0.23223
573160.0000    0.30612
573200.0000    0.41649
573240.0000    0.53526
573280.0000    0.75000
573320.0000    0.61180
573360.0000    0.83529
573400.0000    0.58375
573440.0000    0.51267
573480.0000    0.56262
573520.0000    0.41438
573560.0000    0.70553
573600.0000    0.61955
573640.0000    0.56513
573680.0000    0.32746
573720.0000    0.48346
573760.0000    0.71005
573800.0000    0.69803
573840.0000    0.56772
573880.0000    0.45705
573920.0000    0.22863
573960.0000    0.26857
574000.0000    0.24536
574040.0000    0.47442
574080.0000    0.59590
574120.0000    0.73222
574160.0000    0.76046
574200.0000    0.59062
574240.0000    0.63417
574280.0000    0.66103
574320.0000    0.73013
574360.0000    0.52693
574400.0000    0.53745
574440.0000    0.49990
574480.0000    0.63802
574520.0000    0.73498
574560.0000    0.65158
574600.0000    0.53800
574640.0000    0.58144
574680.0000    0.69605
574720.0000    0.66893
574760.0000    0.71646
574800.0000    0.56960
574840.0000    0.66191
574880.0000    0.62613
574920.0000    0.65409
574960.0000    0.53161
575000.0000    0.51196
575040.0000    0.62596
575080.0000    0.65050
575120.0000    0.76820
575160.0000    0.58154
575200.0000    0.57517
575240.0000    0.51229
575280.0000    0.66592
575320.0000    0.66185
575360.0000    0.86012
575400.0000    0.58751
575440.0000    0.73011
575480.0000    0.73180
575520.0000    0.62240
575560.0000    0.60833
575600.0000    0.70082
575640.0000    0.52671
575680.0000    0.57751
575720.0000    0.70600
575760.0000    0.80908
575800.0000    0.78571
575840.0000    0.75487
575880.0000    0.60215
575920.0000    0.57290
575960.0000    0.58679
576000.0000    0.58377
576040.0000    0.71408
576080.0000    0.68719
576120.0000    0.69020
576160.0000    0.68177
576200.0000    0.78548
576240.0000    0.54319
576280.0000    0.49773
576320.0000    0.55273
576360.0000    0.37485
576400.0000    0.14488
576440.0000   -0.00491
576480.0000    0.20090
576520.0000    0.02016
576560.0000    0.34031
576600.0000    0.43009
576640.0000    0.15149
576680.0000    0.21873
576720.0000    0.20845
576760.0000    0.15013
576800.0000   -0.02452
576840.0000    0.06133
576880.0000   -0.17135
576920.0000   -0.54205
576960.0000   -0.08256
577000.0000   -0.13829
577040.0000   -0.18474
577080.0000   -0.03385
577120.0000   -0.21644
577160.0000    0.18772
577200.0000    0.30063
577240.0000    0.36037
577280.0000    0.30146
577320.0000    0.07992
577360.0000    0.21075
577400.0000    0.11591
577440.0000    0.20405
577480.0000    0.24119
577520.0000    0.24655
577560.0000    0.52479
577600.0000    0.30075
577640.0000    0.22221
577680.0000    0.56173
577720.0000    0.27899
577760.0000    0.26139
577800.0000    0.57420
577840.0000    0.02180
577880.0000    0.13634
577920.0000    0.31573
577960.0000    0.42518
578000.0000    0.01213
578040.0000   -0.14729
578080.0000   -0.39329
578120.0000    0.09808
578160.0000   -0.16657
578200.0000   -0.39776
578240.0000   -0.38210
578280.0000   -0.37534
578320.0000   -0.13910
578360.0000   -0.50770
578400.0000   -0.73476
578440.0000   -0.67583
578480.0000   -0.70425
578520.0000   -0.70510
578560.0000   -0.86604
578600.0000   -0.69870
578640.0000   -0.55973
578680.0000   -0.66700
578720.0000   -0.20625
578760.0000   -0.39669
578800.0000    0.19584
578840.0000    0.12415
578880.0000   -0.08257
578920.0000   -0.15915
578960.0000   -0.08523
579000.0000    0.20384
579040.0000    0.30673
579080.0000    0.18327
579120.0000    0.20136
579160.0000   -0.20191
579200.0000   -0.01132
579240.0000   -0.36507
579280.0000   -0.43649
579320.0000   -0.24887
579360.0000   -0.39946
579400.0000   -0.30234
579440.0000   -0.11402
579480.0000    0.19535
579520.0000    0.14270
579560.0000   -0.21286
579600.0000    0.15342
579640.0000   -0.06161
579680.0000    0.10561
579720.0000    0.42426
579760.0000   -0.31553
579800.0000   -0.07972
579840.0000    0.09209
579880.0000   -0.05228
579920.0000   -0.05132
579960.0000   -0.26022
580000.0000    0.34149
580040.0000    0.07793
580080.0000    0.10465
580120.0000    0.29050
580160.0000    0.32970
580200.0000    0.21688
580240.0000    0.24774
580280.0000    0.12235
580320.0000   -0.31250
580360.0000   -0.28809
580400.0000   -0.03290
580440.0000    0.26120
580480.0000   -0.05564
580520.0000   -0.10268
580560.0000   -0.27338
580600.0000    0.08894
580640.0000   -0.24647
580680.0000   -0.11191
580720.0000   -0.42940
580760.0000    0.31421
580800.0000    0.19264
580840.0000    0.05133
580880.0000   -0.06539
580920.0000   -0.16652
580960.0000   -0.02255
581000.0000   -0.04826
581040.0000    0.07796
581080.0000   -0.63912
581120.0000   -0.68252
581160.0000   -0.79207
581200.0000   -0.69068
581240.0000   -0.80005
581280.0000   -1.05738
581320.0000   -0.85410
581360.0000   -0.63802
581400.0000   -0.75874
581440.0000   -0.87101
581480.0000   -0.66119
581520.0000   -0.56109
581560.0000   -0.43769
581600.0000   -0.59210
581640.0000   -0.46125
581680.0000   -0.78039
581720.0000   -0.75221
581760.0000   -0.73480
581800.0000   -0.61622
581840.0000   -0.76586
581880.0000   -0.12625
581920.0000   -0.44690
581960.0000   -0.41273
582000.0000   -0.38216
582040.0000   -0.38565
582080.0000    0.04037
582120.0000    0.05667
582160.0000    0.17700
582200.0000    0.15560
582240.0000    0.00568
582280.0000   -0.16708
582320.0000    0.09343
582360.0000    0.16801
582400.0000    0.19087
582440.0000    0.23321
582480.0000    0.18236
582520.0000    0.32492
582560.0000    0.42638
582600.0000    0.25365
582640.0000    0.46237
582680.0000    0.47024
582720.0000    0.32497
582760.0000    0.50800
582800.0000    0.55596
582840.0000    0.56497
582880.0000    0.31604
582920.0000    0.41363
582960.0000    0.31826
583000.0000    0.59330
583040.0000    0.47151
583080.0000    0.44767
583120.0000    0.14010
583160.0000    0.20681
583200.0000    0.30110
583240.0000    0.28575
583280.0000    0.41029
583320.0000    0.31246
583360.0000    0.38379
583400.0000    0.32933
583440.0000    0.25810
583480.0000    0.27788
583520.0000    0.31490
583560.0000    0.41835
583600.0000    0.27466
583640.0000   -0.01648
583680.0000   -0.03981
583720.0000   -0.12213
583760.0000    0.10873
583800.0000   -0.16776
583840.0000   -0.19551
583880.0000    0.37120
583920.0000    0.26875
583960.0000    0.44027
584000.0000    0.23029
584040.0000    0.20914
584080.0000    0.46116
584120.0000    0.25540
584160.0000    0.43696
584200.0000    0.26788
584240.0000    0.33317
584280.0000    0.35432
584320.0000    0.40065
584360.0000    0.28508
584400.0000    0.37181
584440.0000    0.50026
584480.0000    0.34611
584520.0000    0.09746
584560.0000    0.58511
584600.0000    0.39278
584640.0000    0.35912
584680.0000    0.28219
584720.0000    0.38992
584760.0000    0.49994
584800.0000    0.38068
584840.0000    0.49698
584880.0000    0.49815
584920.0000    0.48737
584960.0000    0.20736
585000.0000    0.46942
585040.0000    0.20756
585080.0000    0.48061
585120.0000    0.08132
585160.0000    0.34292
585200.0000    0.41469
585240.0000    0.33511
585280.0000    0.37953
585320.0000    0.26770
585360.0000    0.31973
585400.0000    0.30147
585440.0000    0.19214
585480.0000    0.07447
585520.0000    0.20625
585560.0000    0.30342
585600.0000    0.06285
585640.0000   -0.40993
585680.0000   -0.32349
585720.0000   -0.22133
585760.0000   -0.63603
585800.0000   -0.26091
585840.0000    0.05689
585880.0000    0.06706
585920.0000   -0.13134
585960.0000   -0.29551
586000.0000   -0.06895
586040.0000    0.18298
586080.0000   -0.19193
586120.0000   -0.09870
586160.0000    0.04387
586200.0000   -0.14450
586240.0000   -0.09869
586280.0000   -0.16726
586320.0000   -0.31573
586360.0000   -0.20218
586400.0000   -0.21505
586440.0000   -0.25506
586480.0000   -0.38340
586520.0000   -0.66528
586560.0000    0.19750
586600.0000    0.41038
586640.0000    0.59851
586680.0000    0.40204
586720.0000    0.18529
586760.0000    0.26385
586800.0000    0.43819
586840.0000    0.17581
586880.0000    0.46297
586920.0000    0.17085
586960.0000    0.24720
587000.0000    0.37314
587040.0000    0.62450
587080.0000    0.67618
587120.0000    0.63232
587160.0000    0.30545
587200.0000    0.51389
587240.0000    0.35440
587280.0000    0.30890
587320.0000    0.48678
587360.0000    0.27161
587400.0000    0.20066
587440.0000    0.49696
587480.0000    0.35676
587520.0000    0.35859
587560.0000    0.45735
587600.0000    0.51249
587640.0000    0.42966
587680.0000    0.46476
587720.0000    0.31974
587760.0000    0.39032
587800.0000    0.60880
587840.0000    0.34326
587880.0000    0.57589
587920.0000    0.44313
587960.0000    0.57427
588000.0000    0.54806
588040.0000    0.32673
588080.0000    0.51176
588120.0000    0.34123
588160.0000    0.52532
588200.0000    0.34315
588240.0000    0.31270
588280.0000    0.35356
588320.0000    0.62343
588360.0000    0.44248
588400.0000    0.40413
588440.0000    0.58269
588480.0000    0.62396
588520.0000    0.52882
588560.0000    0.28885
588600.0000    0.46121
588640.0000    0.26275
588680.0000    0.39643
588720.0000    0.17375
588760.0000    0.23741
588800.0000    0.42418
588840.0000    0.41529
588880.0000    0.40327
588920.0000    0.49965
588960.0000    0.16500
589000.0000    0.40040
589040.0000    0.01646
589080.0000   -0.29799
589120.0000   -0.35123
589160.0000   -0.00982
589200.0000    0.08090
589240.0000    0.06689
589280.0000   -0.18332
589320.0000   -0.47412
589360.0000   -0.29747
589400.0000   -0.36600
589440.0000   -0.47926
589480.0000   -0.55392
589520.0000   -0.31307
589560.0000   -0.43567
589600.0000   -0.51237
589640.0000   -0.64778
589680.0000   -0.68273
589720.0000   -0.66009
589760.0000   -0.61395
589800.0000   -0.67789
589840.0000   -0.50152
589880.0000   -0.65711
589920.0000   -0.92337
589960.0000   -0.66152
590000.0000   -0.66867
590040.0000   -0.52248
590080.0000   -0.59011
590120.0000   -0.81741
590160.0000   -0.73363
590200.0000   -0.72693
590240.0000   -0.81256
590280.0000   -0.61091
590320.0000   -0.53535
590360.0000   -1.04947
590400.0000   -0.54473
590440.0000   -0.62431
590480.0000   -0.83944
590520.0000   -0.77340
590560.0000   -0.68037
590600.0000   -0.60973
590640.0000   -0.56117
590680.0000   -0.80391
590720.0000   -0.59065
590760.0000   -0.55994
590800.0000   -0.59248
590840.0000   -0.78691
590880.0000   -0.79943
590920.0000   -0.82158
590960.0000   -0.37627
591000.0000   -0.21471
591040.0000   -0.08070
591080.0000   -0.52783
591120.0000   -0.25440
591160.0000   -0.60362
591200.0000   -0.32021
591240.0000   -0.31250
591280.0000   -0.55305
591320.0000   -0.49086
591360.0000   -0.48806
591400.0000   -0.56296
591440.0000   -0.40200
591480.0000   -0.55409
591520.0000   -1.01931
591560.0000   -0.61686
591600.0000   -0.82909
591640.0000   -0.72975
591680.0000   -0.47393
591720.0000   -0.92129
591760.0000   -0.52322
591800.0000   -0.57779
591840.0000   -0.77862
591880.0000   -0.64302
591920.0000   -0.87179
591960.0000   -0.83692
592000.0000   -1.05462
592040.0000   -0.59892
592080.0000   -0.85527
592120.0000   -0.60673
592160.0000   -0.84367
592200.0000   -0.52229
592240.0000   -0.81216
592280.0000   -0.56083
592320.0000   -0.64778
592360.0000   -0.78598
592400.0000   -0.74303
592440.0000   -0.57451
592480.0000   -0.25631
592520.0000   -0.49391
592560.0000   -0.42772
592600.0000   -0.39235
592640.0000   -0.63841
592680.0000   -0.44874
592720.0000   -0.50168
592760.0000   -0.55395
592800.0000   -0.15539
592840.0000   -0.17851
592880.0000   -0.02978
592920.0000   -0.20822
592960.0000    0.01191
593000.0000    0.03497
593040.0000   -0.05333
593080.0000   -0.23095
593120.0000   -0.45509
593160.0000   -0.43225
593200.0000   -0.07177
593240.0000   -0.03441
593280.0000   -0.26404
593320.0000   -0.04026
593360.0000   -0.06969
593400.0000   -0.21027
593440.0000   -0.10235
593480.0000   -0.12731
593520.0000    0.10088
593560.0000    0.10230
593600.0000   -0.01154
593640.0000   -0.01602
593680.0000    0.22806
593720.0000   -0.10791
593760.0000    0.14273
593800.0000    0.04953
593840.0000    0.18961
593880.0000    0.07833
593920.0000    0.13296
593960.0000   -0.01594
594000.0000    0.09864
594040.0000   -0.04795
594080.0000   -0.00534
594120.0000   -0.14105
594160.0000   -0.27389
594200.0000   -0.05839
594240.0000   -0.23550
594280.0000   -0.04971
594320.0000   -0.14532
594360.0000   -0.06493
594400.0000    0.12146
594440.0000   -0.05495
594480.0000   -0.12968
594520.0000   -0.20815
594560.0000   -0.07002
594600.0000   -0.09904
594640.0000   -0.06269
594680.0000   -0.17783
594720.0000   -0.17785
594760.0000   -0.13262
594800.0000   -0.29260
594840.0000   -0.16607
594880.0000   -0.47102
594920.0000   -0.66738
594960.0000   -0.45784
595000.0000   -0.69066
595040.0000   -0.49377
595080.0000   -0.78792
595120.0000   -0.71195
595160.0000   -0.84329
595200.0000   -0.65302
595240.0000   -0.52851
595280.0000   -0.48144
595320.0000   -0.27664
595360.0000   -0.46794
595400.0000   -0.35727
595440.0000   -0.45347
595480.0000   -0.46551
595520.0000   -0.51140
595560.0000   -0.41265
595600.0000   -0.36739
595640.0000   -0.31118
595680.0000   -0.32478
595720.0000   -0.19447
595760.0000   -0.47116
595800.0000   -0.68851
595840.0000   -0.36286
595880.0000   -0.65199
595920.0000   -0.61136
595960.0000   -0.21714
596000.0000   -0.13840
596040.0000   -0.38112
596080.0000    0.03968
596120.0000    0.06392
596160.0000   -0.19327
596200.0000   -0.33741
596240.0000   -0.45091
596280.0000   -0.33198
596320.0000   -0.23375
596360.0000   -0.06157
596400.0000   -0.09943
596440.0000   -0.50496
596480.0000   -0.21059
596520.0000   -0.16525
596560.0000   -0.04943
596600.0000    0.03264
596640.0000    0.05107
596680.0000    0.00506
596720.0000   -0.29866
596760.0000    0.23200
596800.0000   -0.25091
596840.0000   -0.13090
596880.0000   -0.39067
596920.0000   -0.69146
596960.0000   -0.28953
597000.0000   -0.30207
597040.0000   -0.38508
597080.0000   -0.57399
597120.0000   -0.76181
597160.0000   -0.79388
597200.0000   -0.65429
597240.0000   -0.59007
597280.0000   -0.45324
597320.0000   -0.61103
597360.0000   -0.51532
597400.0000   -0.51804
597440.0000   -0.43662
597480.0000   -0.49507
597520.0000   -0.61291
597560.0000   -0.76172
597600.0000   -0.47094
597640.0000   -0.33186
597680.0000   -0.48622
597720.0000   -0.45612
597760.0000   -0.57292
597800.0000   -0.67250
597840.0000   -0.64597
597880.0000   -0.59721
597920.0000   -0.56883
597960.0000   -0.45947
598000.0000   -0.62492
598040.0000   -0.78651
598080.0000   -0.60880
598120.0000   -0.50690
598160.0000   -0.27559
598200.0000   -0.65214
598240.0000   -0.76343
598280.0000   -0.68617
598320.0000   -0.75155
598360.0000   -0.54102
598400.0000   -0.69831
598440.0000   -0.68826
598480.0000   -0.92778
598520.0000   -0.78821
598560.0000   -0.67887
598600.0000   -0.58356
598640.0000   -0.52280
598680.0000   -0.30938
598720.0000   -0.26202
598760.0000   -0.77574
598800.0000   -0.65837
598840.0000   -0.58723
598880.0000   -0.60494
598920.0000   -0.64535
598960.0000   -0.57489
599000.0000   -0.59677
599040.0000   -0.83244
599080.0000   -0.57394
599120.0000   -0.52885
599160.0000   -0.48137
599200.0000   -0.45593
599240.0000   -0.60687
599280.0000   -0.57980
599320.0000   -0.54785
599360.0000   -0.81058
599400.0000   -0.76513
599440.0000   -0.62540
599480.0000   -0.74639
599520.0000   -0.82013
599560.0000   -0.36437
599600.0000   -0.54681
599640.0000   -0.50376
599680.0000   -0.32315
599720.0000   -0.52421
599760.0000   -0.48666
599800.0000   -0.53488
599840.0000   -0.54609
599880.0000   -0.65374
599920.0000   -1.06795
599960.0000   -0.74437
600000.0000   -0.77940
600040.0000   -0.64035
600080.0000   -0.27310
600120.0000   -0.22407
600160.0000   -0.52404
600200.0000   -0.47016
600240.0000   -0.24071
600280.0000   -0.34161
600320.0000   -0.17657
600360.0000   -0.09631
600400.0000   -0.24433
600440.0000   -0.13590
600480.0000   -0.16913
600520.0000   -0.03729
600560.0000   -0.07820
600600.0000   -0.22426
600640.0000    0.00812
600680.0000   -0.27726
600720.0000   -0.63316
600760.0000   -0.48656
600800.0000   -0.47600
600840.0000   -0.20821
600880.0000   -0.36706
600920.0000   -0.62247
600960.0000   -0.52634
601000.0000   -0.68116
601040.0000   -0.76080
601080.0000   -0.62943
601120.0000   -0.59665
601160.0000   -0.44791
601200.0000   -0.32983
601240.0000   -0.28538
601280.0000   -0.53200
601320.0000   -0.45851
601360.0000   -0.34537
601400.0000   -0.39503
601440.0000   -0.61984
601480.0000   -0.47568
601520.0000   -0.21029
601560.0000   -0.20490
601600.0000   -0.21037
601640.0000   -0.42558
601680.0000   -0.33869
601720.0000   -0.40672
601760.0000   -0.56055
601800.0000   -0.38502
601840.0000   -0.61014
601880.0000   -0.37542
601920.0000   -0.64493
601960.0000   -0.48173
602000.0000   -0.35456
602040.0000   -0.59683
602080.0000   -0.61567
602120.0000   -0.76722
602160.0000   -0.65069
602200.0000   -0.86338
602240.0000   -0.63327
602280.0000   -0.58916
602320.0000   -0.43382
602360.0000   -0.68744
602400.0000   -0.67405
602440.0000   -0.60566
602480.0000   -0.62512
602520.0000   -0.56881
602560.0000   -0.48770
602600.0000   -0.36957
602640.0000   -0.26474
602680.0000   -0.68238
602720.0000   -0.60901
602760.0000   -0.49049
602800.0000   -0.39068
602840.0000   -0.48053
602880.0000   -0.55915
602920.0000   -0.50341
602960.0000   -0.68710
603000.0000   -0.51427
603040.0000   -0.31408
603080.0000   -0.84835
603120.0000   -0.58321
603160.0000   -0.69875
603200.0000   -0.69392
603240.0000   -0.80349
603280.0000   -0.57503
603320.0000   -0.85988
603360.0000   -0.32459
603400.0000   -0.34845
603440.0000   -0.37766
603480.0000   -0.38531
603520.0000   -0.04573
603560.0000   -0.09323
603600.0000   -0.11272
603640.0000    0.05459
603680.0000   -0.00758
603720.0000   -0.06138
603760.0000   -0.39479
603800.0000   -0.01435
603840.0000   -0.16347
603880.0000   -0.17890
603920.0000   -0.47356
603960.0000   -0.20218
604000.0000   -0.28912
604040.0000   -0.64730
604080.0000   -0.61335
604120.0000   -0.69498
604160.0000   -0.26156
604200.0000   -0.61464
604240.0000   -0.45093
604280.0000   -0.88006
604320.0000   -0.33501
604360.0000   -0.57563
604400.0000   -0.57066
604440.0000   -0.62914
604480.0000   -0.64300
604520.0000   -0.30962
604560.0000   -0.29689
604600.0000   -0.05582
604640.0000   -0.05141
604680.0000   -0.21953
604720.0000   -0.10766
604760.0000   -0.81851
604800.0000   -0.54226
604840.0000   -0.35255
604880.0000   -0.57306
604920.0000   -0.24109
604960.0000   -0.45683
605000.0000   -0.06447
605040.0000   -0.23338
605080.0000   -0.09275
605120.0000   -0.26813
605160.0000   -0.11405
605200.0000   -0.44459
605240.0000   -0.35941
605280.0000   -0.34994
605320.0000   -0.25855
605360.0000   -0.59407
605400.0000   -0.35501
605440.0000   -0.30271
605480.0000   -0.01022
605520.0000   -0.14912
605560.0000   -0.12058
605600.0000   -0.22997
605640.0000   -0.18287
605680.0000   -0.09807
605720.0000   -0.33218
605760.0000   -0.24741
605800.0000   -0.36786
605840.0000   -0.13296
605880.0000   -0.08088
605920.0000   -0.24240
605960.0000   -0.25417
606000.0000   -0.10576
606040.0000   -0.28838
606080.0000   -0.35666
606120.0000   -0.14217
606160.0000   -0.27912
606200.0000   -0.40336
606240.0000   -0.26232
606280.0000   -0.36921
606320.0000   -0.17565
606360.0000    0.04957
606400.0000   -0.00990
606440.0000   -0.00524
606480.0000    0.00809
606520.0000   -0.06451
606560.0000   -0.23150
606600.0000   -0.11053
606640.0000   -0.15050
606680.0000   -0.27646
606720.0000   -0.39626
606760.0000   -0.01517
606800.0000   -0.05352
606840.0000   -0.03310
606880.0000   -0.25978
606920.0000   -0.25593
606960.0000   -0.14389
607000.0000   -0.35592
607040.0000   -0.31597
607080.0000   -0.26704
607120.0000   -0.24721
607160.0000   -0.97264
607200.0000   -0.39889
607240.0000   -0.01610
607280.0000   -0.43467
607320.0000   -0.57871
607360.0000   -0.34309
607400.0000   -0.13673
607440.0000   -0.41800
607480.0000   -0.22813
607520.0000   -0.56105
607560.0000   -0.23152
607600.0000   -0.50283
607640.0000   -0.55459
607680.0000   -0.87995
607720.0000   -1.09202
607760.0000   -0.86895
607800.0000   -0.54884
607840.0000   -0.32409
607880.0000   -0.48159
607920.0000   -0.66239
607960.0000   -0.56278
608000.0000   -0.94133
608040.0000   -0.89371
608080.0000   -0.74948
608120.0000   -1.07578
608160.0000   -1.07849
608200.0000   -0.88877
608240.0000   -0.53316
608280.0000   -0.77748
608320.0000   -0.07253
608360.0000   -0.35226
608400.0000   -0.70894
608440.0000   -0.25415
608480.0000   -0.44935
608520.0000   -0.26239
608560.0000   -0.30274
608600.0000   -0.38175
608640.0000   -0.33268
608680.0000   -0.08272
608720.0000    0.05625
608760.0000   -0.55116
608800.0000   -0.02243
608840.0000   -0.05500
608880.0000   -0.53058
608920.0000   -0.32529
608960.0000   -0.10766
609000.0000   -0.32831
609040.0000   -0.29447
609080.0000   -0.19028
609120.0000   -0.20328
609160.0000   -0.27149
609200.0000   -0.19535
609240.0000   -0.40847
609280.0000   -0.38562
609320.0000   -0.68468
609360.0000   -0.77374
609400.0000   -0.39878
609440.0000   -0.23610
609480.0000   -0.28372
609520.0000   -0.36437
609560.0000   -0.12435
609600.0000   -0.26406
609640.0000   -0.22322
609680.0000   -0.28875
609720.0000   -0.52811
609760.0000   -0.35730
609800.0000   -0.06693
609840.0000   -0.10299
609880.0000   -0.31831
609920.0000   -0.36161
609960.0000   -0.46040
610000.0000   -0.26855
610040.0000   -0.48569
610080.0000   -0.41203
610120.0000   -0.42228
610160.0000   -0.35575
610200.0000   -0.30099
610240.0000   -0.42813
610280.0000   -0.40767
610320.0000   -0.15395
610360.0000   -0.44932
610400.0000   -0.42992
610440.0000   -0.24416
610480.0000   -0.50862
610520.0000   -0.37921
610560.0000   -0.35894
610600.0000   -0.10703
610640.0000   -0.23266
610680.0000   -0.70175
610720.0000   -0.73528
610760.0000   -0.60131
610800.0000   -0.39540
610840.0000   -0.49557
610880.0000   -0.51477
610920.0000   -0.57212
610960.0000   -0.59482
611000.0000   -0.62344
611040.0000   -0.74093
611080.0000   -0.57221
611120.0000   -0.54031
611160.0000   -0.51346
611200.0000   -0.46301
611240.0000   -0.32735
611280.0000   -0.18637
611320.0000   -0.27975
611360.0000   -0.00772
611400.0000   -0.02418
611440.0000   -0.34909
611480.0000    0.18953
611520.0000   -0.38343
611560.0000   -0.29161
611600.0000   -0.21446
611640.0000   -0.08409
611680.0000    0.01519
611720.0000   -0.01937
611760.0000   -0.20486
611800.0000   -0.47215
611840.0000   -0.53910
611880.0000   -0.70705
611920.0000   -0.51923
611960.0000   -0.04824
612000.0000   -0.27523
612040.0000   -0.48133
612080.0000   -0.19457
612120.0000   -0.56078
612160.0000   -0.65409
612200.0000   -0.59274
612240.0000   -0.81163
612280.0000   -0.70822
612320.0000   -0.70601
612360.0000   -0.81494
612400.0000   -0.62257
612440.0000   -0.50823
612480.0000   -0.61347
612520.0000   -0.90444
612560.0000   -0.34369
612600.0000    0.25980
612640.0000    0.31121
612680.0000    0.39179
612720.0000    0.56288
612760.0000    0.26655
612800.0000    0.35107
612840.0000    0.19001
612880.0000    0.20393
612920.0000    0.51962
612960.0000    0.17236
613000.0000    0.36507
613040.0000    0.49602
613080.0000    0.29874
613120.0000    0.41606
613160.0000    0.36122
613200.0000    0.28939
613240.0000    0.40357
613280.0000    0.34119
613320.0000    0.48304
613360.0000   -0.01299
613400.0000    0.33770
613440.0000    0.35150
613480.0000    0.20362
613520.0000    0.50922
613560.0000    0.15912
613600.0000    0.07964
613640.0000    0.31730
613680.0000    0.28309
613720.0000    0.25875
613760.0000    0.12999
613800.0000    0.33110
613840.0000    0.28834
613880.0000    0.26402
613920.0000   -0.07222
613960.0000    0.25204
614000.0000   -0.07572
614040.0000    0.21584
614080.0000    0.17523
614120.0000   -0.07286
614160.0000    0.33884
614200.0000    0.10781
614240.0000    0.05957
614280.0000    0.05622
614320.0000   -0.18703
614360.0000    0.31060
614400.0000    0.30410
614440.0000    0.33356
614480.0000    0.06430
614520.0000    0.31326
614560.0000    0.44560
614600.0000    0.53652
614640.0000    0.40158
614680.0000    0.51988
614720.0000    0.39848
614760.0000    0.46049
614800.0000    0.35165
614840.0000    0.19333
614880.0000   -0.11185
614920.0000    0.36109
614960.0000    0.19050
615000.0000    0.62703
615040.0000    0.46461
615080.0000    0.49013
615120.0000    0.51358
615160.0000    0.38074
615200.0000    0.41687
615240.0000    0.36572
615280.0000    0.20031
615320.0000    0.32071
615360.0000    0.40001
615400.0000    0.37874
615440.0000    0.50413
615480.0000    0.11826
615520.0000    0.36257
615560.0000    0.48433
615600.0000    0.47608
615640.0000    0.14660
615680.0000    0.12065
615720.0000    0.29813
615760.0000    0.43289
615800.0000    0.24002
615840.0000    0.20663
615880.0000    0.20801
615920.0000    0.22958
615960.0000    0.43166
616000.0000    0.21531
616040.0000    0.27729
616080.0000    0.23925
616120.0000    0.47645
616160.0000    0.40034
616200.0000    0.41147
616240.0000    0.21424
616280.0000    0.38565
616320.0000    0.49474
616360.0000    0.53387
616400.0000    0.49366
616440.0000    0.36236
616480.0000    0.16467
616520.0000    0.13054
616560.0000    0.36968
616600.0000    0.13840
616640.0000    0.49565
616680.0000    0.47645
616720.0000    0.29072
616760.0000    0.42105
616800.0000    0.15183
616840.0000    0.48103
616880.0000    0.38442
616920.0000    0.23261
616960.0000    0.19073
617000.0000    0.41279
617040.0000    0.06494
617080.0000    0.24179
617120.0000    0.35163
617160.0000    0.34477
617200.0000    0.31425
617240.0000    0.24105
617280.0000    0.39436
617320.0000    0.48750
617360.0000    0.50143
617400.0000    0.29265
617440.0000    0.49384
617480.0000    0.15572
617520.0000    0.30677
617560.0000    0.33230
617600.0000    0.19944
617640.0000    0.33696
617680.0000    0.62679
617720.0000    0.27249
617760.0000    0.27551
617800.0000    0.42597
617840.0000    0.33008
617880.0000    0.27115
617920.0000    0.14935
617960.0000    0.27389
618000.0000    0.38804
618040.0000    0.24679
618080.0000    0.23163
618120.0000    0.16561
618160.0000    0.43968
618200.0000    0.25706
618240.0000    0.38314
618280.0000    0.43037
618320.0000    0.17473
618360.0000    0.19067
618400.0000    0.44028
618440.0000    0.05590
618480.0000    0.04419
618520.0000    0.49277
618560.0000    0.45609
618600.0000    0.33242
618640.0000    0.18145
618680.0000    0.29460
618720.0000    0.41110
618760.0000    0.42130
618800.0000    0.19330
618840.0000    0.09063
618880.0000    0.38739
618920.0000    0.39247
618960.0000    0.37853
619000.0000    0.34184
619040.0000    0.44719
619080.0000    0.52541
619120.0000    0.19820
619160.0000    0.29831
619200.0000    0.24986
619240.0000    0.39248
619280.0000    0.15291
619320.0000    0.30042
619360.0000    0.17388
619400.0000    0.22766
619440.0000    0.56666
619480.0000    0.31629
619520.0000    0.11085
619560.0000    0.24393
619600.0000    0.38574
619640.0000    0.47175
619680.0000    0.33461
619720.0000    0.48817
619760.0000    0.34366
619800.0000    0.43532
619840.0000    0.48522
619880.0000    0.49948
619920.0000    0.48715
619960.0000    0.24023
620000.0000    0.54017
620040.0000    0.47724
620080.0000    0.49675
620120.0000    0.41076
620160.0000    0.48954
620200.0000    0.44793
620240.0000    0.15868
620280.0000    0.26600
620320.0000    0.38326
620360.0000    0.33898
620400.0000    0.16410
620440.0000    0.09848
620480.0000   -0.01120
620520.0000   -0.25773
620560.0000   -0.25597
620600.0000   -0.00918
620640.0000   -0.04393
620680.0000   -0.05417
620720.0000    0.03549
620760.0000   -0.22552
620800.0000   -0.55165
620840.0000   -0.50738
620880.0000   -0.39308
620920.0000   -0.49616
620960.0000   -0.51295
621000.0000   -0.29665
621040.0000   -0.56156
621080.0000   -0.33555
621120.0000   -0.03256
621160.0000   -0.34036
621200.0000   -0.17363
621240.0000   -0.36504
621280.0000   -0.26278
621320.0000   -0.36092
621360.0000   -0.41694
621400.0000   -0.48501
621440.0000   -0.28222
621480.0000   -0.00871
621520.0000   -0.38833
621560.0000   -0.30459
621600.0000   -0.40351
621640.0000   -0.65288
621680.0000   -0.53332
621720.0000   -0.45027
621760.0000   -0.65910
621800.0000   -0.45129
621840.0000   -0.38027
621880.0000   -0.80766
621920.0000   -0.33191
621960.0000   -0.45070
622000.0000   -0.37090
622040.0000   -0.70525
622080.0000   -0.35373
622120.0000   -0.58895
622160.0000   -0.42115
622200.0000   -0.34200
622240.0000   -0.65664
622280.0000   -0.61120
622320.0000   -0.41272
622360.0000   -0.59812
622400.0000   -0.59655
622440.0000   -0.20791
622480.0000   -0.29311
622520.0000   -0.16937
622560.0000   -0.60458
622600.0000   -0.16498
622640.0000   -0.28887
622680.0000   -0.43574
622720.0000   -0.18953
622760.0000   -0.42772
622800.0000   -0.14643
622840.0000   -0.25313
622880.0000   -0.84709
622920.0000   -0.65698
622960.0000   -0.51615
623000.0000   -0.36604
623040.0000   -0.49558
623080.0000   -0.44317
623120.0000   -0.57040
623160.0000   -0.40704
623200.0000   -0.46406
623240.0000   -0.75816
623280.0000   -0.67140
623320.0000   -0.44795
623360.0000   -0.38982
623400.0000   -0.60569
623440.0000   -0.39605
623480.0000   -0.46879
623520.0000   -0.58878
623560.0000   -0.54778
623600.0000   -0.41309
623640.0000   -0.41412
623680.0000   -0.19131
623720.0000   -0.50835
623760.0000   -0.37964
623800.0000   -0.22777
623840.0000   -0.38678
623880.0000   -0.81520
623920.0000   -0.68125
623960.0000   -0.30872
624000.0000   -0.37647
624040.0000   -0.39054
624080.0000   -0.40239
624120.0000   -0.24863
624160.0000   -0.43714
624200.0000   -0.63195
624240.0000   -0.58053
624280.0000   -0.16305
624320.0000   -0.16280
624360.0000   -0.19313
624400.0000   -0.17668
624440.0000   -0.42792
624480.0000   -0.10566
624520.0000   -0.31151
624560.0000   -0.48664
624600.0000   -0.19446
624640.0000   -0.54153
624680.0000   -0.38030
624720.0000   -0.40798
624760.0000   -0.38024
624800.0000   -0.26043
624840.0000   -0.13410
624880.0000   -0.19497
624920.0000   -0.26827
624960.0000   -0.30369
625000.0000   -0.51113
625040.0000   -0.50094
625080.0000   -0.69703
625120.0000   -0.48353
625160.0000   -0.62387
625200.0000   -0.47974
625240.0000   -0.50558
625280.0000   -0.62479
625320.0000   -0.85799
625360.0000   -0.46216
625400.0000   -0.53353
625440.0000   -0.29474
625480.0000   -0.21133
625520.0000   -0.25427
625560.0000   -0.19495
625600.0000   -0.72848
625640.0000   -0.53173
625680.0000   -0.43001
625720.0000   -0.59207
625760.0000   -0.15664
625800.0000   -0.28705
625840.0000   -0.14914
625880.0000   -0.49576
625920.0000   -0.38424
625960.0000   -0.45089
626000.0000   -0.30463
626040.0000   -0.38532
626080.0000   -0.89263
626120.0000   -0.47995
626160.0000   -0.39925
626200.0000   -0.68947
626240.0000   -0.59789
626280.0000   -0.63613
626320.0000   -0.56313
626360.0000   -0.33484
626400.0000   -0.48356
626440.0000   -0.59596
626480.0000   -0.53458
626520.0000   -0.56296
626560.0000   -0.43007
626600.0000   -0.56880
626640.0000   -0.50488
626680.0000   -0.44242
626720.0000   -0.71802
626760.0000   -0.50578
626800.0000   -0.55683
626840.0000   -0.29843
626880.0000   -0.06391
626920.0000    0.10743
626960.0000   -0.30868
627000.0000   -0.57297
627040.0000   -0.64207
627080.0000   -0.37994
627120.0000   -0.43046
627160.0000   -0.33897
627200.0000   -0.49451
627240.0000   -0.42529
627280.0000   -0.40775
627320.0000   -0.37192
627360.0000   -0.45527
627400.0000   -0.46003
627440.0000   -0.64496
627480.0000   -0.19978
627520.0000   -0.67643
627560.0000   -0.46303
627600.0000   -0.39242
627640.0000   -0.78190
627680.0000    0.22308
627720.0000   -0.22899
627760.0000   -0.36033
627800.0000   -0.41740
627840.0000   -0.19431
627880.0000   -0.08042
627920.0000    0.12689
627960.0000   -0.08283
628000.0000    0.17083
628040.0000    0.23322
628080.0000   -0.01973
628120.0000    0.02690
628160.0000   -0.11801
628200.0000    0.02060
628240.0000    0.58382
628280.0000    0.13226
628320.0000    0.38474
628360.0000   -0.00921
628400.0000   -0.21672
628440.0000   -0.09424
628480.0000    0.09827
628520.0000    0.09882
628560.0000    0.25888
628600.0000    0.38452
628640.0000    0.45853
628680.0000    0.29585
628720.0000    0.12042
628760.0000    0.23861
628800.0000    0.34209
628840.0000    0.29579
628880.0000    0.68015
628920.0000    0.29636
628960.0000    0.25487
629000.0000    0.48193
629040.0000    0.63490
629080.0000    0.34670
629120.0000   -0.01406
629160.0000    0.15182
629200.0000    0.24183
629240.0000    0.13257
629280.0000    0.28559
629320.0000   -0.00729
629360.0000   -0.11770
629400.0000   -0.01936
629440.0000   -0.43735
629480.0000   -0.95035
629520.0000   -0.65037
629560.0000   -0.58929
629600.0000   -0.54282
629640.0000   -0.75051
629680.0000   -0.48027
629720.0000   -0.53258
629760.0000   -0.54548
629800.0000   -0.33842
629840.0000   -0.59217
629880.0000   -0.51863
629920.0000   -0.61693
629960.0000   -0.63757
630000.0000   -0.59324
630040.0000   -0.54762
630080.0000   -0.66190
630120.0000   -0.44015
630160.0000   -0.22579
630200.0000   -0.52032
630240.0000   -0.54597
630280.0000   -0.26221
630320.0000   -0.36197
630360.0000   -0.56525
630400.0000   -0.17253
630440.0000   -0.55584
630480.0000   -0.64550
630520.0000   -0.40509
630560.0000   -0.45283
630600.0000   -0.44156
630640.0000   -0.60398
630680.0000   -0.84283
630720.0000   -0.42694
630760.0000   -0.31365
630800.0000   -0.33651
630840.0000   -0.32846
630880.0000   -0.48391
630920.0000   -0.06027
630960.0000   -0.19221
631000.0000   -0.13681
631040.0000   -0.15695
631080.0000   -0.35670
631120.0000   -0.32560
631160.0000   -0.24518
631200.0000   -0.30043
631240.0000   -0.14438
631280.0000   -0.39556
631320.0000   -0.13258
631360.0000   -0.19997
631400.0000   -0.26061
631440.0000   -0.78542
631480.0000   -0.70555
631520.0000   -0.66132
631560.0000   -0.91128
631600.0000   -0.81126
631640.0000   -0.82056
631680.0000   -0.56103
631720.0000   -0.04079
631760.0000   -0.58383
631800.0000   -0.28345
631840.0000   -0.53202
631880.0000   -0.48390
631920.0000   -0.31738
631960.0000   -0.42429
632000.0000   -0.43096
632040.0000   -0.33328
632080.0000   -0.32767
632120.0000   -0.28144
632160.0000   -0.57391
632200.0000   -0.61807
632240.0000   -0.65776
632280.0000   -0.47220
632320.0000   -0.41723
632360.0000   -0.41271
632400.0000   -0.15390
632440.0000   -0.50817
632480.0000   -0.30187
632520.0000   -0.51041
632560.0000   -0.53382
632600.0000   -0.20229
632640.0000   -0.36775
632680.0000   -0.41057
632720.0000   -0.41636
632760.0000   -0.58652
632800.0000   -0.59262
632840.0000   -0.44697
632880.0000   -0.66985
632920.0000   -0.53021
632960.0000   -0.60852
633000.0000   -0.52257
633040.0000   -0.49692
633080.0000   -0.38547
633120.0000   -0.51210
633160.0000   -0.57488
633200.0000   -0.65371
633240.0000   -0.38069
633280.0000   -0.58060
633320.0000   -0.64579
633360.0000   -0.12862
633400.0000   -0.47167
633440.0000   -0.92030
633480.0000   -0.61350
633520.0000   -0.89076
633560.0000   -0.95491
633600.0000   -0.91741
633640.0000   -0.63764
633680.0000   -0.29082
633720.0000   -0.53262
633760.0000   -0.85995
633800.0000   -0.60974
633840.0000   -0.48922
633880.0000   -0.45747
633920.0000   -0.53598
633960.0000   -0.49870
634000.0000   -0.36977
634040.0000   -0.22978
634080.0000   -0.36715
634120.0000   -0.41046
634160.0000   -0.49523
634200.0000   -0.25696
634240.0000   -0.28912
634280.0000   -0.14008
634320.0000   -0.31053
634360.0000   -0.18909
634400.0000   -0.49461
634440.0000   -0.38210
634480.0000   -0.13596
634520.0000   -0.63803
634560.0000   -0.79121
634600.0000   -0.79381
634640.0000   -0.87564
634680.0000   -0.69966
634720.0000   -0.85104
634760.0000   -0.60187
634800.0000   -0.10851
634840.0000   -0.18833
634880.0000   -0.21919
634920.0000   -0.25851
634960.0000   -0.30101
635000.0000   -0.69382
635040.0000   -0.82707
635080.0000   -0.74773
635120.0000   -0.53262
635160.0000   -0.52938
635200.0000   -0.76283
635240.0000   -0.63353
635280.0000   -0.53256
635320.0000   -0.65253
635360.0000   -0.67071
635400.0000   -0.77223
635440.0000   -0.62267
635480.0000   -0.61430
635520.0000   -0.55947
635560.0000   -0.56866
635600.0000   -0.44345
635640.0000   -0.70350
635680.0000   -0.55507
635720.0000   -0.63854
635760.0000   -0.88512
635800.0000   -0.46843
635840.0000   -0.38878
635880.0000   -0.52675
635920.0000   -0.34538
635960.0000   -0.67972
636000.0000   -0.15713
636040.0000   -0.04897
636080.0000   -0.11454
636120.0000   -0.14991
636160.0000   -0.61393
636200.0000   -0.45653
636240.0000   -0.18983
636280.0000   -0.49405
636320.0000   -0.38958
636360.0000   -0.72406
636400.0000   -0.60695
636440.0000   -0.68449
636480.0000   -0.41774
636520.0000   -0.61461
636560.0000   -0.45177
636600.0000   -0.55099
636640.0000   -0.49839
636680.0000   -0.55708
636720.0000   -0.25045
636760.0000   -0.18262
636800.0000   -0.19383
636840.0000   -0.17769
636880.0000   -0.45540
636920.0000   -0.53228
636960.0000   -0.51346
637000.0000   -0.27337
637040.0000   -0.28984
637080.0000   -0.60461
637120.0000   -0.55981
637160.0000   -0.44394
637200.0000   -0.34752
637240.0000   -0.27276
637280.0000   -0.24867
637320.0000   -0.19891
637360.0000   -0.35274
637400.0000   -0.41975
637440.0000   -0.31942
637480.0000   -0.08728
637520.0000   -0.17017
637560.0000   -0.43369
637600.0000   -0.54401
637640.0000   -0.77993
637680.0000   -0.69312
637720.0000   -0.44096
637760.0000   -0.46606
637800.0000   -0.51015
637840.0000   -0.50995
637880.0000   -0.36044
637920.0000   -0.31234
637960.0000   -0.35117
638000.0000   -0.28360
638040.0000   -0.24320
638080.0000   -0.41352
638120.0000   -0.26402
638160.0000   -0.49039
638200.0000   -0.44918
638240.0000   -0.24942
638280.0000   -0.04922
638320.0000    0.21319
638360.0000    0.40662
638400.0000    0.31561
638440.0000    0.29300
638480.0000    0.14487
638520.0000    0.40562
638560.0000    0.16697
638600.0000   -0.23158
638640.0000   -0.20931
638680.0000   -0.46204
638720.0000   -0.32296
638760.0000   -0.14755
638800.0000   -0.22128
638840.0000   -0.52503
638880.0000   -0.36658
638920.0000   -0.44955
638960.0000   -0.20059
639000.0000   -0.55355
639040.0000   -0.48788
639080.0000   -0.48999
639120.0000   -0.45963
639160.0000   -0.44810
639200.0000   -0.37771
639240.0000   -0.32869
639280.0000   -0.19040
639320.0000   -0.02562
639360.0000   -0.14468
639400.0000   -0.31568
639440.0000   -0.37117
639480.0000   -0.20240
639520.0000   -0.02984
639560.0000   -0.33704
639600.0000    0.00646
639640.0000    0.07558
639680.0000    0.19255
639720.0000   -0.13944
639760.0000   -0.06742
639800.0000   -0.11782
639840.0000    0.17316
639880.0000    0.14187
639920.0000   -0.55910
639960.0000   -0.28698
640000.0000   -0.29749
640040.0000   -0.24791
640080.0000   -0.28658
640120.0000    0.38356
640160.0000    0.09390
640200.0000    0.09594
640240.0000    0.15745
640280.0000    0.04703
640320.0000    0.19612
640360.0000    0.21147
640400.0000    0.22893
640440.0000    0.08355
640480.0000    0.20253
640520.0000    0.19263
640560.0000    0.13304
640600.0000    0.16686
640640.0000   -0.17807
640680.0000   -0.29080
640720.0000   -0.48281
640760.0000   -0.61502
640800.0000   -0.62834
640840.0000   -0.27640
640880.0000   -0.22818
640920.0000   -0.29068
640960.0000   -0.05525
641000.0000   -0.24958
641040.0000   -0.28150
641080.0000   -0.10724
641120.0000   -0.22784
641160.0000   -0.43291
641200.0000   -0.32354
641240.0000   -0.30084
641280.0000   -0.28233
641320.0000   -0.15769
641360.0000   -0.37846
641400.0000   -0.15775
641440.0000   -0.15705
641480.0000   -0.24520
641520.0000   -0.37946
641560.0000   -0.45884
641600.0000    0.05275
641640.0000   -0.09348
641680.0000   -0.00300
641720.0000   -0.16684
641760.0000   -0.07681
641800.0000   -0.44827
641840.0000   -0.20380
641880.0000   -0.24654
641920.0000   -0.14258
641960.0000   -0.25818
642000.0000   -0.06938
642040.0000   -0.17786
642080.0000   -0.17341
642120.0000   -0.33172
642160.0000   -0.27293
642200.0000    0.21176
642240.0000    0.13833
642280.0000   -0.05133
642320.0000   -0.32252
642360.0000   -0.20918
642400.0000   -0.17434
642440.0000   -0.08121
642480.0000   -0.20470
642520.0000   -0.14613
642560.0000   -0.07835
642600.0000   -0.24684
642640.0000   -0.19998
642680.0000   -0.25862
642720.0000   -0.13207
642760.0000   -0.27055
642800.0000   -0.17758
642840.0000   -0.49041
642880.0000   -0.17344
642920.0000   -0.15739
642960.0000   -0.55723
643000.0000   -0.09280
643040.0000   -0.39326
643080.0000   -0.17007
643120.0000   -0.06371
643160.0000   -0.21009
643200.0000   -0.10879
643240.0000   -0.22866
643280.0000   -0.40495
643320.0000   -0.09011
643360.0000   -0.14492
643400.0000    0.25515
643440.0000    0.10292
643480.0000   -0.15950
643520.0000    0.07177
643560.0000   -0.36024
643600.0000   -0.24659
643640.0000   -0.09711
643680.0000   -0.41673
643720.0000   -0.29777
643760.0000   -0.34828
643800.0000   -0.29247
643840.0000   -0.06354
643880.0000   -0.14818
643920.0000   -0.23287
643960.0000   -0.24457
644000.0000   -0.04098
644040.0000   -0.29281
644080.0000   -0.15696
644120.0000   -0.20154
644160.0000   -0.04108
644200.0000    0.00528
644240.0000   -0.27647
644280.0000   -0.06538
644320.0000    0.05421
644360.0000    0.01733
644400.0000   -0.14657
644440.0000   -0.35129
644480.0000   -0.37715
644520.0000   -0.43305
644560.0000   -0.12280
644600.0000   -0.53636
644640.0000   -0.39159
644680.0000    0.02014
644720.0000    0.25627
644760.0000   -0.11884
644800.0000   -0.17682
644840.0000   -0.14030
644880.0000   -0.15272
644920.0000   -0.32826
644960.0000   -0.40484
645000.0000   -0.50096
645040.0000   -0.11461
645080.0000   -0.16371
645120.0000   -0.47044
645160.0000   -0.16241
645200.0000   -0.16162
645240.0000   -0.22850
645280.0000   -0.55900
645320.0000   -0.72161
645360.0000   -0.35205
645400.0000   -0.59140
645440.0000   -0.11761
645480.0000   -0.32427
645520.0000   -0.28999
645560.0000   -0.39326
645600.0000   -0.43550
645640.0000   -0.38545
645680.0000   -0.46166
645720.0000    0.02219
645760.0000   -0.57836
645800.0000   -0.43533
645840.0000   -0.38401
645880.0000   -0.04453
645920.0000   -0.02409
645960.0000   -0.45582
646000.0000   -0.58437
646040.0000   -0.32716
646080.0000   -0.30502
646120.0000   -0.36363
646160.0000   -0.16047
646200.0000   -0.26689
646240.0000   -0.25177
646280.0000   -0.41949
646320.0000   -0.44828
646360.0000   -0.16581
646400.0000   -0.21056
646440.0000   -0.08231
646480.0000   -0.12636
646520.0000   -0.23970
646560.0000   -0.03597
646600.0000   -0.11257
646640.0000   -0.31068
646680.0000   -0.20003
646720.0000   -0.14983
646760.0000   -0.21915
646800.0000   -0.32748
646840.0000   -0.23621
646880.0000   -0.28959
646920.0000   -0.14666
646960.0000   -0.02582
647000.0000   -0.18977
647040.0000   -0.37823
647080.0000   -0.20847
647120.0000   -0.08607
647160.0000   -0.44118
647200.0000   -0.18294
647240.0000   -0.19566
647280.0000   -0.33587
647320.0000   -0.22278
647360.0000   -0.57878
647400.0000   -0.28722
647440.0000   -0.35144
647480.0000   -0.13488
647520.0000   -0.12794
647560.0000   -0.15980
647600.0000   -0.25490
647640.0000   -0.56382
647680.0000   -0.14465
647720.0000   -0.29506
647760.0000   -0.32878
647800.0000   -0.21262
647840.0000   -0.12925
647880.0000   -0.32326
647920.0000   -0.23254
647960.0000   -0.41005
648000.0000   -0.29907
648040.0000   -0.30634
648080.0000   -0.12511
648120.0000   -0.25691
648160.0000   -0.22723
648200.0000   -0.22329
648240.0000   -0.18577
648280.0000   -0.22339
648320.0000   -0.11265
648360.0000   -0.43010
648400.0000   -0.60707
648440.0000   -0.60123
648480.0000   -0.23326
648520.0000   -0.18251
648560.0000   -0.37544
648600.0000   -0.25430
648640.0000   -0.58217
648680.0000   -0.65941
648720.0000   -0.16988
648760.0000   -0.23466
648800.0000   -0.09253
648840.0000   -0.23322
648880.0000   -0.39611
648920.0000   -0.25573
648960.0000   -0.21808
649000.0000   -0.41007
649040.0000   -0.20671
649080.0000    0.04326
649120.0000   -0.21702
649160.0000   -0.38663
649200.0000   -0.19026
649240.0000   -0.13145
649280.0000   -0.31618
649320.0000   -0.13503
649360.0000   -0.35523
649400.0000   -0.37671
649440.0000   -0.69806
649480.0000   -0.49533
649520.0000   -0.43612
649560.0000   -0.49077
649600.0000   -0.69625
649640.0000   -0.58157
649680.0000   -0.31408
649720.0000   -0.20237
649760.0000   -0.32582
649800.0000   -0.42125
649840.0000   -0.59806
649880.0000   -0.18762
649920.0000   -0.20264
649960.0000   -0.44194
650000.0000   -0.45794
650040.0000   -0.59246
650080.0000   -0.39807
650120.0000   -0.30253
650160.0000   -0.55781
650200.0000   -0.39352
650240.0000   -0.67905
650280.0000   -0.50902
650320.0000    0.25643
650360.0000   -0.38701
650400.0000   -0.32425
650440.0000   -0.46577
650480.0000   -0.27510
650520.0000   -0.38511
650560.0000   -0.24516
650600.0000   -0.05577
650640.0000   -0.34757
650680.0000   -0.09349
650720.0000   -0.65796
650760.0000   -0.34405
650800.0000   -0.20867
650840.0000   -0.27604
650880.0000   -0.36044
650920.0000   -0.20673
650960.0000   -0.25187
651000.0000   -0.31385
651040.0000   -0.09103
651080.0000   -0.11146
651120.0000   -0.40200
651160.0000   -0.27993
651200.0000   -0.26650
651240.0000   -0.10860
651280.0000   -0.08741
651320.0000   -0.20916
651360.0000   -0.41785
651400.0000   -0.28132
651440.0000   -0.42192
651480.0000    0.00176
651520.0000   -0.16652
651560.0000   -0.21155
651600.0000   -0.35119
651640.0000   -0.15429
651680.0000    0.10594
651720.0000    0.21897
651760.0000    0.15271
651800.0000    0.30247
651840.0000   -0.35256
651880.0000   -0.11064
651920.0000    0.21346
651960.0000   -0.16244
652000.0000   -0.15719
652040.0000   -0.33757
652080.0000   -0.22853
652120.0000   -0.50473
652160.0000   -0.30329
652200.0000   -0.60905
652240.0000   -0.53928
652280.0000   -0.71563
652320.0000   -0.74871
652360.0000   -0.54221
652400.0000   -0.56882
652440.0000   -0.60622
652480.0000   -0.72458
652520.0000   -0.43307
652560.0000   -0.49194
652600.0000   -0.04517
652640.0000   -0.31489
652680.0000   -0.31660
652720.0000   -0.37577
652760.0000   -0.39244
652800.0000   -0.06525
652840.0000   -0.22174
652880.0000   -0.22948
652920.0000   -0.06851
652960.0000   -0.28618
653000.0000   -0.17893
653040.0000   -0.17981
653080.0000   -0.33113
653120.0000   -0.48474
653160.0000   -0.43545
653200.0000   -0.50295
653240.0000   -0.37272
653280.0000   -0.28943
653320.0000   -0.31518
653360.0000   -0.28781
653400.0000   -0.33026
653440.0000   -0.26656
653480.0000   -0.22699
653520.0000   -0.09653
653560.0000   -0.17675
653600.0000   -0.09826
653640.0000   -0.31414
653680.0000   -0.16631
653720.0000   -0.23894
653760.0000   -0.06969
653800.0000   -0.65176
653840.0000   -0.65480
653880.0000   -0.47702
653920.0000   -0.31884
653960.0000   -0.23916
654000.0000   -0.32492
654040.0000   -0.32165
654080.0000   -0.29269
654120.0000   -0.03719
654160.0000   -0.06217
654200.0000    0.02999
654240.0000   -0.15933
654280.0000   -0.27582
654320.0000   -0.19227
654360.0000   -0.21944
654400.0000   -0.42828
654440.0000   -0.19401
654480.0000   -0.27973
654520.0000   -0.43143
654560.0000   -0.51370
654600.0000   -0.38779
654640.0000   -0.01447
654680.0000   -0.09373
654720.0000   -0.39111
654760.0000   -0.20944
654800.0000   -0.21102
654840.0000   -0.40715
654880.0000   -0.16851
654920.0000   -0.21994
654960.0000   -0.08417
655000.0000   -0.28534
655040.0000   -0.34741
655080.0000   -0.34309
655120.0000   -0.30295
655160.0000   -0.34051
655200.0000   -0.38909
655240.0000   -0.19703
655280.0000   -0.25322
655320.0000   -0.11856
655360.0000   -0.41793
655400.0000   -0.40460
655440.0000   -0.19302
655480.0000   -0.04590
655520.0000   -0.41762
655560.0000   -0.16722
655600.0000   -0.40482
655640.0000   -0.19365
655680.0000   -0.26626
655720.0000   -0.19602
655760.0000   -0.04246
655800.0000    0.03157
655840.0000   -0.20209
655880.0000   -0.18182
655920.0000   -0.08683
655960.0000   -0.16035
656000.0000   -0.07647
656040.0000   -0.28831
656080.0000    0.12197
656120.0000   -0.37256
656160.0000   -0.21207
656200.0000   -0.14420
656240.0000   -0.35816
656280.0000   -0.63583
656320.0000    0.17026
656360.0000   -0.36699
656400.0000   -0.28519
656440.0000   -0.46163
656480.0000   -0.47042
656520.0000   -0.44328
656560.0000   -0.38773
656600.0000   -0.22150
656640.0000   -0.55322
656680.0000   -0.31819
656720.0000   -0.20394
656760.0000   -0.17332
656800.0000   -0.40883
656840.0000   -0.25943
656880.0000   -0.40024
656920.0000   -0.49321
656960.0000   -0.61661
657000.0000   -0.53882
657040.0000   -0.54672
657080.0000   -0.66139
657120.0000   -0.77930
657160.0000   -0.59534
657200.0000   -0.44063
657240.0000   -0.24057
657280.0000   -0.31621
657320.0000   -0.27580
657360.0000   -0.37655
657400.0000   -0.24126
657440.0000   -0.41260
657480.0000   -0.75121
657520.0000   -0.39627
657560.0000   -0.48283
657600.0000   -0.34150
657640.0000   -0.29677
657680.0000    0.11453
657720.0000    0.27580
657760.0000   -0.10336
657800.0000   -0.25324
657840.0000   -0.18761
657880.0000   -0.16910
657920.0000   -0.14742
657960.0000   -0.05855
658000.0000    0.08612
658040.0000    0.14612
658080.0000    0.11236
658120.0000    0.34782
658160.0000    0.35776
658200.0000    0.26841
658240.0000    0.25493
658280.0000    0.39943
658320.0000    0.55864
658360.0000    0.48067
658400.0000    0.46593
658440.0000    0.40332
658480.0000    0.35514
658520.0000    0.47873
658560.0000    0.14504
658600.0000    0.27012
658640.0000    0.17304
658680.0000    0.32905
658720.0000    0.41988
658760.0000    0.46897
658800.0000    0.24061
658840.0000    0.38897
658880.0000    0.26322
658920.0000    0.33184
658960.0000    0.07835
659000.0000    0.08446
659040.0000    0.41900
659080.0000    0.15932
659120.0000    0.26670
659160.0000    0.23651
659200.0000    0.35609
659240.0000    0.33410
659280.0000    0.22990
659320.0000    0.21558
659360.0000    0.24061
659400.0000    0.28643
659440.0000    0.23959
659480.0000    0.33670
659520.0000    0.43103
659560.0000    0.29597
659600.0000    0.42421
659640.0000    0.26196
659680.0000    0.43593
659720.0000    0.35133
659760.0000    0.45919
659800.0000    0.53941
659840.0000    0.64232
659880.0000    0.75497
659920.0000    0.57704
659960.0000    0.60506
660000.0000    0.48422
660040.0000    0.46849
660080.0000    0.29150
660120.0000   -0.03050
660160.0000    0.49106
660200.0000    0.11957
660240.0000   -0.03764
660280.0000    0.32505
660320.0000    0.26571
660360.0000    0.51262
660400.0000    0.45862
660440.0000    0.31879
660480.0000    0.07205
660520.0000    0.33678
660560.0000    0.36224
660600.0000    0.26977
660640.0000    0.34853
660680.0000    0.35482
660720.0000    0.22837
660760.0000    0.17973
660800.0000    0.45720
660840.0000    0.31625
660880.0000    0.29083
660920.0000    0.33237
660960.0000    0.07737
661000.0000    0.30227
661040.0000    0.52520
661080.0000    0.13535
661120.0000    0.27377
661160.0000    0.37367
661200.0000    0.12348
661240.0000    0.21499
661280.0000    0.38459
661320.0000    0.34875
661360.0000    0.31749
661400.0000    0.26671
661440.0000    0.16290
661480.0000   -0.24877
661520.0000    0.09564
661560.0000    0.22251
661600.0000    0.15047
661640.0000    0.18347
661680.0000    0.11152
661720.0000    0.31280
661760.0000    0.13165
661800.0000    0.28802
661840.0000    0.13864
661880.0000    0.12386
661920.0000    0.25294
661960.0000    0.28421
662000.0000    0.18106
662040.0000    0.12950
662080.0000    0.41835
662120.0000    0.33439
662160.0000    0.19935
662200.0000    0.44621
662240.0000    0.32232
662280.0000    0.25063
662320.0000    0.20881
662360.0000    0.35380
662400.0000    0.22864
662440.0000    0.23304
662480.0000    0.26870
662520.0000    0.43131
662560.0000    0.27311
662600.0000    0.45506
662640.0000    0.18074
662680.0000    0.37412
662720.0000    0.27681
662760.0000    0.48611
662800.0000    0.10949
662840.0000    0.03933
662880.0000   -0.04507
662920.0000    0.30363
662960.0000    0.11835
663000.0000    0.12336
663040.0000    0.42085
663080.0000    0.38487
663120.0000    0.35658
663160.0000    0.44992
663200.0000    0.35753
663240.0000    0.50098
663280.0000    0.08222
663320.0000    0.28420
663360.0000    0.20216
663400.0000    0.29388
663440.0000    0.15475
663480.0000    0.08408
663520.0000   -0.11119
663560.0000    0.17018
663600.0000   -0.08669
663640.0000   -0.52125
663680.0000   -0.47102
663720.0000   -0.45153
663760.0000   -0.06671
663800.0000    0.05468
663840.0000    0.01267
663880.0000   -0.00780
663920.0000    0.07995
663960.0000    0.14553
664000.0000    0.01256
664040.0000    0.15765
664080.0000    0.12895
664120.0000    0.24122
664160.0000    0.13547
664200.0000    0.12609
664240.0000    0.37905
664280.0000    0.26048
664320.0000   -0.29462
664360.0000   -0.19973
664400.0000   -0.25726
664440.0000   -0.06309
664480.0000    0.23511
664520.0000   -0.19279
664560.0000   -0.57135
664600.0000   -0.45584
664640.0000   -0.35023
664680.0000   -0.17854
664720.0000   -0.54388
664760.0000   -0.46953
664800.0000   -0.23233
664840.0000   -0.25031
664880.0000   -0.05179
664920.0000   -0.19574
664960.0000   -0.43586
665000.0000   -0.47072
665040.0000   -0.31196
665080.0000   -0.24064
665120.0000   -0.49040
665160.0000   -0.30570
665200.0000   -0.33908
665240.0000   -0.16957
665280.0000   -0.38676
665320.0000   -0.21694
665360.0000   -0.07496
665400.0000   -0.48367
665440.0000   -0.58882
665480.0000   -0.43497
665520.0000   -0.20301
665560.0000   -0.44143
665600.0000   -0.26341
665640.0000   -0.53280
665680.0000   -0.50176
665720.0000   -0.34322
665760.0000   -0.43026
665800.0000   -0.30589
665840.0000   -0.77247
665880.0000   -0.55985
665920.0000   -0.52990
665960.0000   -0.64881
666000.0000   -0.72032
666040.0000   -0.66350
666080.0000   -0.37998
666120.0000   -0.51192
666160.0000   -0.16380
666200.0000   -0.48287
666240.0000   -0.44166
666280.0000   -0.25130
666320.0000   -0.40953
666360.0000   -0.37886
666400.0000   -0.53155
666440.0000   -0.36733
666480.0000   -0.31604
666520.0000   -0.10170
666560.0000   -0.20930
666600.0000   -0.25917
666640.0000   -0.50863
666680.0000   -0.38613
666720.0000   -0.59589
666760.0000   -0.19193
666800.0000   -0.41052
666840.0000   -0.22094
666880.0000   -0.63371
666920.0000   -0.31901
666960.0000    0.08743
667000.0000   -0.20515
667040.0000   -0.17993
667080.0000   -0.16321
667120.0000    0.11093
667160.0000   -0.32316
667200.0000   -0.20489
667240.0000   -0.17874
667280.0000   -0.30721
667320.0000   -0.47359
667360.0000   -0.11981
667400.0000   -0.34304
667440.0000   -0.30658
667480.0000   -0.35693
667520.0000   -0.13782
667560.0000    0.04303
667600.0000   -0.16662
667640.0000   -0.46688
667680.0000   -0.30111
667720.0000   -0.17676
667760.0000   -0.24503
667800.0000   -0.41384
667840.0000   -0.35896
667880.0000   -0.45168
667920.0000   -0.17801
667960.0000   -0.52250
668000.0000   -0.57814
668040.0000   -0.62437
668080.0000   -0.67238
668120.0000   -0.38828
668160.0000   -0.53137
668200.0000   -0.63563
668240.0000   -0.62669
668280.0000   -0.67456
668320.0000   -0.50454
668360.0000   -0.85034
668400.0000   -0.28550
668440.0000   -0.16400
668480.0000   -0.11298
668520.0000   -0.57813
668560.0000   -0.14567
668600.0000   -0.11511
668640.0000    0.17674
668680.0000    0.15370
668720.0000    0.17745
668760.0000    0.26652
668800.0000    0.44087
668840.0000    0.43296
668880.0000    0.31887
668920.0000    0.42415
668960.0000    0.46005
669000.0000    0.40143
669040.0000    0.33348
669080.0000    0.36174
669120.0000    0.20856
669160.0000    0.16102
669200.0000    0.27850
669240.0000    0.45888
669280.0000    0.11594
669320.0000    0.49622
669360.0000    0.42490
669400.0000    0.52961
669440.0000    0.26306
669480.0000    0.29653
669520.0000    0.53455
669560.0000    0.31638
669600.0000    0.47416
669640.0000    0.30511
669680.0000    0.18230
669720.0000    0.63136
669760.0000    0.77373
669800.0000    0.28030
669840.0000    0.49651
669880.0000    0.26491
669920.0000    0.28854
669960.0000    0.32695
670000.0000    0.40536
670040.0000    0.56533
670080.0000    0.54735
670120.0000    0.45460
670160.0000    0.45388
670200.0000    0.50309
670240.0000    0.80497
670280.0000    0.35402
670320.0000    0.41843
670360.0000    0.29696
670400.0000    0.47960
670440.0000    0.48102
670480.0000    0.41111
670520.0000    0.42476
670560.0000    0.43186
670600.0000    0.50149
670640.0000    0.34512
670680.0000    0.41003
670720.0000    0.52162
670760.0000    0.56241
670800.0000    0.40357
670840.0000    0.44084
670880.0000    0.61001
670920.0000    0.47645
670960.0000    0.33862
671000.0000    0.48085
671040.0000    0.53666
671080.0000    0.34190
671120.0000    0.42472
671160.0000    0.40303
671200.0000    0.57948
671240.0000    0.49587
671280.0000    0.26404
671320.0000    0.32141
671360.0000    0.29431
671400.0000    0.36405
671440.0000    0.21532
671480.0000    0.56067
671520.0000    0.32821
671560.0000    0.53500
671600.0000    0.54590
671640.0000    0.36476
671680.0000    0.37697
671720.0000    0.39752
671760.0000    0.46409
671800.0000    0.33736
671840.0000    0.40728
671880.0000    0.24747
671920.0000    0.27145
671960.0000    0.44813
672000.0000    0.54123
672040.0000    0.37316
672080.0000    0.36167
672120.0000    0.44578
672160.0000    0.39651
672200.0000    0.40150
672240.0000    0.60368
672280.0000    0.33143
672320.0000    0.25926
672360.0000    0.42045
672400.0000    0.43551
672440.0000    0.58268
672480.0000    0.27136
672520.0000    0.24502
672560.0000    0.05726
672600.0000    0.25355
672640.0000    0.13602
672680.0000   -0.15535
672720.0000   -0.70717
672760.0000   -0.30463
672800.0000    0.27752
672840.0000    0.22616
672880.0000    0.31376
672920.0000    0.22636
672960.0000    0.23560
673000.0000    0.26673
673040.0000    0.33778
673080.0000    0.40681
673120.0000    0.54363
673160.0000    0.45155
673200.0000    0.37122
673240.0000    0.15725
673280.0000    0.12028
673320.0000    0.19565
673360.0000    0.10787
673400.0000    0.38227
673440.0000    0.24536
673480.0000    0.47694
673520.0000    0.73456
673560.0000   -0.08542
673600.0000    0.25976
673640.0000    0.11222
673680.0000    0.28466
673720.0000    0.25862
673760.0000    0.31420
673800.0000    0.45594
673840.0000    0.30405
673880.0000    0.31960
673920.0000    0.24205
673960.0000    0.18844
674000.0000    0.25976
674040.0000    0.27026
674080.0000    0.26539
674120.0000    0.22366
674160.0000    0.25392
674200.0000    0.34980
674240.0000    0.29948
674280.0000    0.23143
674320.0000    0.60533
674360.0000    0.36322
674400.0000    0.43012
674440.0000    0.42726
674480.0000    0.71000
674520.0000    0.05179
674560.0000    0.39106
674600.0000    0.28798
674640.0000    0.37770
674680.0000    0.09709
674720.0000    0.33420
674760.0000    0.18836
674800.0000    0.22875
674840.0000    0.21979
674880.0000    0.31330
674920.0000    0.49212
674960.0000    0.22053
675000.0000    0.46883
675040.0000    0.42245
675080.0000    0.24224
675120.0000    0.53935
675160.0000    0.22093
675200.0000    0.30709
675240.0000    0.14483
675280.0000    0.28724
675320.0000    0.38797
675360.0000    0.35407
675400.0000    0.20511
675440.0000    0.19851
675480.0000    0.35712
675520.0000    0.35176
675560.0000    0.27207
675600.0000    0.31407
675640.0000    0.29728
675680.0000    0.25330
675720.0000    0.35762
675760.0000    0.09659
675800.0000    0.16759
675840.0000    0.28062
675880.0000    0.24236
675920.0000    0.32914
675960.0000    0.23776
676000.0000    0.30094
676040.0000    0.19758
676080.0000    0.47785
676120.0000    0.40271
676160.0000    0.42962
676200.0000    0.53202
676240.0000    0.38459
676280.0000    0.27309
676320.0000    0.40392
676360.0000    0.43145
676400.0000    0.64369
676440.0000    0.20420
676480.0000    0.29302
676520.0000    0.34810
676560.0000    0.52322
676600.0000    0.33124
676640.0000    0.52075
676680.0000    0.25587
676720.0000    0.54936
676760.0000    0.42479
676800.0000    0.60925
676840.0000    0.41532
676880.0000    0.31834
676920.0000    0.61050
676960.0000    0.57919
677000.0000    0.34647
677040.0000    0.25551
677080.0000    0.31566
677120.0000    0.55756
677160.0000    0.34521
677200.0000    0.17884
677240.0000    0.35949
677280.0000    0.45701
677320.0000    0.30464
677360.0000    0.36516
677400.0000    0.16878
677440.0000    0.36607
677480.0000    0.26429
677520.0000    0.35784
677560.0000    0.43885
677600.0000    0.07475
677640.0000    0.22237
677680.0000    0.24709
677720.0000    0.08136
677760.0000    0.26433
677800.0000    0.20819
677840.0000    0.27543
677880.0000    0.34581
677920.0000    0.52288
677960.0000    0.30661
678000.0000    0.34899
678040.0000    0.38633
678080.0000    0.53861
678120.0000    0.05956
678160.0000    0.66647
678200.0000   -0.05918
678240.0000    0.22263
678280.0000    0.33798
678320.0000    0.28616
678360.0000    0.41226
678400.0000    0.51432
678440.0000    0.35961
678480.0000    0.49348
678520.0000    0.13035
678560.0000    0.39478
678600.0000    0.32145
678640.0000    0.66540
678680.0000    0.56383
678720.0000    0.28454
678760.0000    0.42977
678800.0000    0.41147
678840.0000    0.26070
678880.0000    0.15325
678920.0000    0.32389
678960.0000    0.35053
679000.0000    0.43761
679040.0000    0.39191
679080.0000    0.45149
679120.0000    0.18794
679160.0000    0.38369
679200.0000    0.48243
679240.0000    0.45082
679280.0000    0.54133
679320.0000    0.58460
679360.0000    0.21918
679400.0000    0.36768
679440.0000    0.41957
679480.0000    0.22112
679520.0000    0.42941
679560.0000    0.25225
679600.0000    0.30973
679640.0000    0.35564
679680.0000    0.32789
679720.0000    0.17889
679760.0000    0.28180
679800.0000    0.31781
679840.0000    0.44837
679880.0000    0.23687
679920.0000    0.30967
679960.0000    0.37851
680000.0000    0.47568
680040.0000    0.42158
680080.0000    0.25258
680120.0000    0.23277
680160.0000    0.21202
680200.0000    0.30964
680240.0000    0.33260
680280.0000    0.31378
680320.0000    0.36890
680360.0000    0.22508
680400.0000    0.43915
680440.0000    0.35319
680480.0000    0.33651
680520.0000    0.49874
680560.0000    0.58217
680600.0000    0.54947
680640.0000    0.37522
680680.0000    0.19840
680720.0000    0.36981
680760.0000    0.32685
680800.0000    0.26721
680840.0000    0.53350
680880.0000    0.61464
680920.0000    0.30177
680960.0000    0.36119
681000.0000    0.36329
681040.0000    0.23031
681080.0000    0.16562
681120.0000    0.14430
681160.0000    0.20089
681200.0000    0.16111
681240.0000    0.49662
681280.0000    0.28898
681320.0000    0.37125
681360.0000    0.52165
681400.0000    0.38094
681440.0000    0.33249
681480.0000    0.21858
681520.0000    0.36105
681560.0000    0.27624
681600.0000    0.45303
681640.0000    0.56037
681680.0000    0.49535
681720.0000    0.35549
681760.0000    0.30524
681800.0000    0.34382
681840.0000    0.33781
681880.0000    0.25735
681920.0000    0.45506
681960.0000    0.43162
682000.0000    0.38083
682040.0000    0.30930
682080.0000    0.50061
682120.0000    0.30804
682160.0000    0.40425
682200.0000    0.28797
682240.0000    0.30553
682280.0000    0.27579
682320.0000    0.16803
682360.0000    0.41473
682400.0000    0.56112
682440.0000    0.45051
682480.0000    0.53469
682520.0000    0.36717
682560.0000    0.50832
682600.0000    0.31168
682640.0000    0.22149
682680.0000    0.36013
682720.0000    0.45060
682760.0000    0.52970
682800.0000    0.11759
682840.0000    0.42122
682880.0000    0.38912
682920.0000    0.30377
682960.0000    0.39607
683000.0000    0.38363
683040.0000    0.34846
683080.0000    0.37531
683120.0000    0.24991
683160.0000    0.42946
683200.0000    0.45283
683240.0000    0.17958
683280.0000    0.18350
683320.0000    0.38486
683360.0000    0.20774
683400.0000    0.34710
683440.0000   -0.10562
683480.0000   -0.22155
683520.0000   -0.24641
683560.0000   -0.51688
683600.0000   -0.30361
683640.0000   -0.05755
683680.0000   -0.57028
683720.0000   -0.17836
683760.0000    0.07746
683800.0000   -0.55111
683840.0000   -0.25618
683880.0000   -0.22722
683920.0000   -0.06453
683960.0000   -0.27807
684000.0000   -0.07229
684040.0000   -0.07900
684080.0000   -0.33540
684120.0000   -0.28824
684160.0000   -0.30712
684200.0000   -0.29889
684240.0000   -0.13357
684280.0000   -0.43102
684320.0000   -0.21791
684360.0000   -0.12804
684400.0000   -0.28396
684440.0000   -0.15109
684480.0000   -0.41411
684520.0000   -0.10151
684560.0000   -0.12386
684600.0000   -0.03962
684640.0000   -0.52118
684680.0000   -0.57521
684720.0000   -0.67824
684760.0000   -0.86186
684800.0000   -0.52385
684840.0000   -0.64972
684880.0000   -0.61974
684920.0000   -0.02379
684960.0000   -0.09832
685000.0000   -0.26378
685040.0000   -0.41706
685080.0000   -0.30625
685120.0000   -0.28354
685160.0000   -0.03519
685200.0000    0.05572
685240.0000   -0.22163
685280.0000   -0.40718
685320.0000   -0.22488
685360.0000   -0.19132
685400.0000   -0.60864
685440.0000   -0.65560
685480.0000   -0.40668
685520.0000    0.11316
685560.0000   -0.09575
685600.0000    0.06046
685640.0000   -0.08482
685680.0000   -0.20670
685720.0000   -0.57866
685760.0000   -0.28533
685800.0000   -0.42329
685840.0000    0.12719
685880.0000    0.27849
685920.0000    0.36593
685960.0000   -0.18510
686000.0000    0.47855
686040.0000    0.16563
686080.0000    0.23628
686120.0000   -0.00496
686160.0000    0.24162
686200.0000    0.20273
686240.0000   -0.04427
686280.0000    0.05232
686320.0000    0.01802
686360.0000    0.02356
686400.0000   -0.41460
686440.0000   -0.34060
686480.0000   -0.18222
686520.0000   -0.43117
686560.0000   -0.52600
686600.0000   -0.73974
686640.0000   -0.71656
686680.0000   -0.81456
686720.0000   -0.57912
686760.0000   -0.34644
686800.0000    0.00666
686840.0000    0.20292
686880.0000    0.35656
686920.0000    0.38963
686960.0000    0.38411
687000.0000   -0.23335
687040.0000   -0.23828
687080.0000   -0.41847
687120.0000   -0.41061
687160.0000   -0.35511
687200.0000   -0.52312
687240.0000    0.11707
687280.0000    0.34770
687320.0000    0.18899
687360.0000   -0.11404
687400.0000   -0.18281
687440.0000   -0.08594
687480.0000    0.16176
687520.0000    0.10652
687560.0000    0.14475
687600.0000    0.14297
687640.0000   -0.03386
687680.0000   -0.09634
687720.0000    0.31220
687760.0000    0.25636
687800.0000    0.23956
687840.0000    0.23821
687880.0000    0.36392
687920.0000    0.34881
687960.0000    0.16114
688000.0000    0.25469
688040.0000   -0.05453
688080.0000    0.19442
688120.0000    0.10275
688160.0000    0.29869
688200.0000   -0.20783
688240.0000    0.07465
688280.0000   -0.32126
688320.0000    0.03263
688360.0000   -0.10519
688400.0000   -0.07534
688440.0000   -0.05057
688480.0000   -0.28634
688520.0000   -0.71334
688560.0000   -0.93090
688600.0000   -0.56128
688640.0000   -0.64854
688680.0000   -0.80951
688720.0000   -0.40273
688760.0000   -0.26685
688800.0000   -0.24688
688840.0000   -0.49843
688880.0000   -0.04940
688920.0000   -0.47751
688960.0000   -0.61405
689000.0000   -0.69255
689040.0000   -0.46704
689080.0000   -0.37103
689120.0000   -0.52604
689160.0000   -0.55191
689200.0000   -0.85966
689240.0000   -0.63526
689280.0000   -0.24598
689320.0000   -0.28590
689360.0000   -0.52992
689400.0000   -0.44549
689440.0000   -0.25708
689480.0000    0.01558
689520.0000    0.05808
689560.0000   -0.32505
689600.0000   -0.21422
689640.0000   -0.28529
689680.0000   -0.07297
689720.0000   -0.20380
689760.0000   -0.21288
689800.0000   -0.07406
689840.0000   -0.29367
689880.0000   -0.47312
689920.0000   -0.57655
689960.0000   -0.62499
690000.0000   -0.37103
690040.0000    0.02166
690080.0000   -0.26379
690120.0000   -0.76095
690160.0000   -0.46083
690200.0000   -0.72904
690240.0000   -0.60227
690280.0000   -0.36039
690320.0000   -0.40866
690360.0000   -0.72574
690400.0000   -0.72083
690440.0000   -0.73427
690480.0000   -0.53469
690520.0000   -0.64269
690560.0000   -0.50755
690600.0000   -0.50602
690640.0000   -0.48065
690680.0000   -0.84696
690720.0000   -0.85295
690760.0000   -0.63467
690800.0000   -0.63408
690840.0000   -0.79321
690880.0000   -0.37697
690920.0000   -0.34696
690960.0000   -0.03360
691000.0000   -0.09904
691040.0000    0.44376
691080.0000    0.29506
691120.0000    0.09459
691160.0000    0.10238
691200.0000    0.12456
691240.0000    0.03246
691280.0000    0.34715
691320.0000    0.32775
691360.0000    0.49905
691400.0000    0.42084
691440.0000    0.25444
691480.0000    0.55815
691520.0000    0.42359
691560.0000    0.36223
691600.0000    0.47148
691640.0000    0.60889
691680.0000    0.30263
691720.0000    0.49199
691760.0000    0.44869
691800.0000    0.36272
691840.0000    0.51936
691880.0000    0.52937
691920.0000    0.60330
691960.0000    0.30959
692000.0000    0.58053
692040.0000    0.51427
692080.0000    0.46967
692120.0000    0.22595
692160.0000    0.12685
692200.0000    0.20883
692240.0000    0.00830
692280.0000   -0.06326
692320.0000   -0.35247
692360.0000   -0.02543
692400.0000   -0.29089
692440.0000   -0.46328
692480.0000    0.16669
692520.0000   -0.28424
692560.0000   -0.31166
692600.0000   -0.49865
692640.0000   -0.00027
692680.0000   -0.27564
692720.0000   -0.34577
692760.0000   -0.85330
692800.0000   -0.43586
692840.0000   -0.36609
692880.0000   -0.40502
692920.0000   -0.29423
692960.0000   -0.11116
693000.0000   -0.06537
693040.0000   -0.31840
693080.0000   -0.35578
693120.0000   -0.00880
693160.0000   -0.26845
693200.0000   -0.40107
693240.0000   -0.14973
693280.0000   -0.43830
693320.0000   -0.31289
693360.0000   -0.04585
693400.0000   -0.29463
693440.0000   -0.55517
693480.0000   -0.71655
693520.0000   -0.08845
693560.0000   -0.45974
693600.0000   -0.07649
693640.0000   -0.31778
693680.0000   -0.09673
693720.0000    0.14227
693760.0000    0.05214
693800.0000    0.09307
693840.0000   -0.09580
693880.0000   -0.04040
693920.0000   -0.59325
693960.0000    0.02590
694000.0000   -0.20999
694040.0000   -0.20085
694080.0000    0.10649
694120.0000   -0.16939
694160.0000    0.04425
694200.0000   -0.10703
694240.0000   -0.28403
694280.0000   -0.32469
694320.0000   -0.00492
694360.0000    0.07115
694400.0000    0.29388
694440.0000    0.07750
694480.0000    0.06552
694520.0000   -0.04695
694560.0000   -0.02680
694600.0000   -0.07438
694640.0000   -0.53680
694680.0000   -0.38234
694720.0000   -0.49881
694760.0000   -0.22564
694800.0000    0.19196
694840.0000   -0.04200
694880.0000   -0.14700
694920.0000   -0.25784
694960.0000   -0.28230
695000.0000   -0.55915
695040.0000   -0.39541
695080.0000   -0.54887
695120.0000   -0.33407
695160.0000   -0.37973
695200.0000   -0.25037
695240.0000   -0.45627
695280.0000   -0.24746
695320.0000   -0.45940
695360.0000   -0.48415
695400.0000   -0.49672
695440.0000   -0.14242
695480.0000   -0.31776
695520.0000   -0.09640
695560.0000   -0.37979
695600.0000   -0.56052
695640.0000   -0.29489
695680.0000   -0.75818
695720.0000   -0.21064
695760.0000   -0.40075
695800.0000   -0.43625
695840.0000   -0.75432
695880.0000   -0.37299
695920.0000   -0.45492
695960.0000   -0.53654
696000.0000   -0.48010
696040.0000   -0.49075
696080.0000   -0.57082
696120.0000   -0.43192
696160.0000   -0.82359
696200.0000   -0.46378
696240.0000   -0.13967
696280.0000   -0.39671
696320.0000   -0.51495
696360.0000   -0.21119
696400.0000   -0.25672
696440.0000   -0.15197
696480.0000   -0.55164
696520.0000    0.04268
696560.0000   -0.23735
696600.0000   -0.03467
696640.0000   -0.00954
696680.0000   -0.22815
696720.0000   -0.13552
696760.0000   -0.05021
696800.0000    0.05393
696840.0000    0.16722
696880.0000    0.02728
696920.0000    0.02209
696960.0000    0.03865
697000.0000   -0.16328
697040.0000   -0.53026
697080.0000   -0.28337
697120.0000   -0.30084
697160.0000   -0.23628
697200.0000   -0.46143
697240.0000   -0.48062
697280.0000   -0.34841
697320.0000   -0.16193
697360.0000   -0.39774
697400.0000   -0.31522
697440.0000   -0.53531
697480.0000   -0.20385
697520.0000   -0.26029
697560.0000   -0.27390
697600.0000   -0.38071
697640.0000   -0.24050
697680.0000   -0.22437
697720.0000   -0.02915
697760.0000    0.05593
697800.0000    0.02489
697840.0000   -0.01062
697880.0000   -0.23928
697920.0000   -0.19750
697960.0000   -0.37634
698000.0000   -0.04326
698040.0000   -0.09846
698080.0000   -0.56279
698120.0000   -0.07053
698160.0000   -0.36804
698200.0000   -0.64344
698240.0000   -0.45907
698280.0000   -0.53679
698320.0000   -0.22810
698360.0000   -0.34842
698400.0000   -0.55084
698440.0000   -0.32252
698480.0000   -0.38152
698520.0000   -0.46714
698560.0000   -0.48164
698600.0000   -0.70264
698640.0000   -0.38300
698680.0000   -0.23900
698720.0000   -0.21912
698760.0000   -0.35478
698800.0000   -0.27312
698840.0000   -0.54972
698880.0000   -0.31987
698920.0000   -0.71732
698960.0000   -0.63724
699000.0000   -0.65476
699040.0000   -0.71576
699080.0000   -0.21829
699120.0000   -0.40875
699160.0000   -0.24018
699200.0000    0.06567
699240.0000   -0.06245
699280.0000   -0.04700
699320.0000   -0.28094
699360.0000   -0.44952
699400.0000   -0.20066
699440.0000   -0.53044
699480.0000   -0.34088
699520.0000   -0.21564
699560.0000   -0.42243
699600.0000   -0.20880
699640.0000    0.06882
699680.0000   -0.54447
699720.0000   -0.58855
699760.0000   -0.46304
699800.0000   -0.30854
699840.0000   -0.51069
699880.0000   -0.68675
699920.0000   -0.48706
699960.0000   -0.68923
700000.0000   -0.63309
700040.0000   -0.63592
700080.0000   -0.68050
700120.0000   -0.32930
700160.0000   -0.51536
700200.0000   -0.59925
700240.0000   -0.86309
700280.0000   -0.58247
700320.0000   -0.36345
700360.0000   -0.34029
700400.0000   -0.38025
700440.0000   -0.35747
700480.0000   -0.24709
700520.0000   -0.21106
700560.0000   -0.34728
700600.0000   -0.43212
700640.0000   -0.43539
700680.0000   -0.59424
700720.0000   -0.60821
700760.0000   -0.32816
700800.0000   -0.50927
700840.0000   -0.51548
700880.0000   -0.25204
700920.0000   -0.44651
700960.0000   -0.32260
701000.0000   -0.41205
701040.0000   -0.24926
701080.0000   -0.03125
701120.0000   -0.28804
701160.0000   -0.17670
701200.0000   -0.22402
701240.0000   -0.38369
701280.0000   -0.34404
701320.0000   -0.13589
701360.0000   -0.30517
701400.0000   -0.02969
701440.0000    0.10400
701480.0000   -0.19168
701520.0000   -0.10841
701560.0000   -0.21049
701600.0000   -0.30164
701640.0000   -0.39482
701680.0000   -0.12827
701720.0000   -0.10542
701760.0000   -0.15331
701800.0000    0.15542
701840.0000    0.03640
701880.0000    0.00537
701920.0000   -0.10320
701960.0000   -0.20678
702000.0000   -0.06580
702040.0000   -0.24894
702080.0000   -0.41603
702120.0000   -0.46606
702160.0000   -0.45569
702200.0000   -0.42533
702240.0000   -0.72834
702280.0000   -0.23393
702320.0000   -0.38506
702360.0000   -0.25015
702400.0000   -0.30585
702440.0000   -0.25000
702480.0000    0.14258
702520.0000    0.02373
702560.0000   -0.06171
702600.0000   -0.01206
702640.0000   -0.22326
702680.0000   -0.29100
702720.0000   -0.32129
702760.0000   -0.32001
702800.0000   -0.20618
702840.0000   -0.11176
702880.0000   -0.47764
702920.0000   -0.19950
702960.0000   -0.23721
703000.0000   -0.38372
703040.0000   -0.18906
703080.0000    0.02591
703120.0000   -0.13171
703160.0000   -0.21962
703200.0000   -0.23426
703240.0000   -0.27843
703280.0000   -0.42088
703320.0000   -0.46906
703360.0000   -0.32086
703400.0000   -0.29948
703440.0000   -0.05327
703480.0000   -0.30642
703520.0000   -0.06114
703560.0000    0.13538
703600.0000   -0.09836
703640.0000   -0.15334
703680.0000   -0.50303
703720.0000   -0.59465
703760.0000   -0.04526
703800.0000   -0.26417
703840.0000   -0.18469
703880.0000   -0.11789
703920.0000   -0.03622
703960.0000   -0.11659
704000.0000   -0.24510
704040.0000   -0.39336
704080.0000   -0.43272
704120.0000   -0.13472
704160.0000    0.17812
704200.0000   -0.08040
704240.0000    0.02197
704280.0000   -0.05850
704320.0000    0.07375
704360.0000   -0.27406
704400.0000   -0.18400
704440.0000    0.07979
704480.0000    0.13710
704520.0000   -0.22193
704560.0000   -0.45155
704600.0000   -0.18446
704640.0000   -0.63095
704680.0000   -0.35656
704720.0000   -0.50699
704760.0000   -0.54654
704800.0000   -0.36136
704840.0000   -0.49285
704880.0000   -0.50577
704920.0000   -0.63462
704960.0000   -0.75693
705000.0000   -0.75785
705040.0000   -0.61005
705080.0000   -0.64937
705120.0000   -0.79727
705160.0000   -0.25932
705200.0000   -0.71424
705240.0000   -1.17400
705280.0000   -0.83506
705320.0000   -0.85677
705360.0000   -0.77346
705400.0000   -0.67335
705440.0000   -0.78252
705480.0000   -0.78173
705520.0000   -0.79571
705560.0000   -0.82851
705600.0000   -0.99286
705640.0000   -0.75039
705680.0000   -0.90299
705720.0000   -0.92628
705760.0000   -0.80543
705800.0000   -0.93933
705840.0000   -0.77736
705880.0000   -0.73988
705920.0000   -0.38979
705960.0000   -0.76977
706000.0000   -0.81554
706040.0000   -0.88849
706080.0000   -0.73749
706120.0000   -0.88265
706160.0000   -0.85586
706200.0000   -0.71038
706240.0000   -0.75065
706280.0000   -0.74489
706320.0000   -0.77601
706360.0000   -0.56682
706400.0000   -0.48258
706440.0000   -0.94110
706480.0000   -0.49786
706520.0000   -0.31656
706560.0000   -0.52101
706600.0000    0.37900
706640.0000    0.10295
706680.0000   -0.14965
706720.0000   -0.30117
706760.0000   -0.16324
706800.0000   -0.21680
706840.0000    0.13611
706880.0000   -0.22508
706920.0000   -0.34467
706960.0000    0.04785
707000.0000   -0.36473
707040.0000   -0.29644
707080.0000   -0.39509
707120.0000    0.07893
707160.0000   -0.25644
707200.0000    0.27303
707240.0000    0.32914
707280.0000    0.24857
707320.0000    0.13986
707360.0000    0.29872
707400.0000    0.36087
707440.0000    0.17003
707480.0000    0.42090
707520.0000    0.46889
707560.0000    0.23759
707600.0000    0.22312
707640.0000    0.27980
707680.0000    0.15508
707720.0000    0.37797
707760.0000    0.37170
707800.0000    0.30260
707840.0000    0.55645
707880.0000    0.27580
707920.0000    0.31498
707960.0000    0.25177
708000.0000    0.24354
708040.0000    0.45864
708080.0000    0.12351
708120.0000    0.24517
708160.0000    0.36334
708200.0000    0.10181
708240.0000    0.32309
708280.0000   -0.12526
708320.0000    0.14788
708360.0000    0.07137
708400.0000    0.08475
708440.0000    0.19987
708480.0000    0.47286
708520.0000    0.29457
708560.0000    0.41185
708600.0000    0.26003
708640.0000    0.15076
708680.0000    0.32299
708720.0000    0.03066
708760.0000    0.55809
708800.0000    0.01719
708840.0000    0.45182
708880.0000    0.45039
708920.0000    0.50672
708960.0000    0.56763
709000.0000    0.21674
709040.0000    0.24115
709080.0000    0.48929
709120.0000    0.21466
709160.0000    0.26643
709200.0000    0.59960
709240.0000    0.55308
709280.0000    0.36354
709320.0000    0.51673
709360.0000    0.70440
709400.0000    0.45022
709440.0000    0.46118
709480.0000    0.61184
709520.0000    0.76396
709560.0000    0.83788
709600.0000    0.66186
709640.0000    0.37598
709680.0000    0.21242
709720.0000    0.35704
709760.0000    0.27284
709800.0000    0.55974
709840.0000    0.33140
709880.0000    0.26911
709920.0000    0.54059
709960.0000    0.22601
710000.0000    0.68449
710040.0000    0.19100
710080.0000    0.35021
710120.0000    0.32216
710160.0000    0.42343
710200.0000    0.33731
710240.0000    0.36208
710280.0000    0.46479
710320.0000    0.46649
710360.0000    0.47736
710400.0000    0.47810
710440.0000    0.38140
710480.0000    0.65436
710520.0000    0.41947
710560.0000    0.46213
710600.0000    0.39110
710640.0000    0.54202
710680.0000    0.60741
710720.0000    0.31651
710760.0000    0.51434
710800.0000    0.39287
710840.0000    0.64926
710880.0000    0.40965
710920.0000    0.57633
710960.0000    0.31632
711000.0000    0.44973
711040.0000    0.17724
711080.0000   -0.13598
711120.0000    0.24329
711160.0000    0.10681
711200.0000    0.25079
711240.0000   -0.02101
711280.0000    0.30790
711320.0000    0.46969
711360.0000   -0.06656
711400.0000    0.38315
711440.0000    0.12528
711480.0000    0.14622
711520.0000   -0.33284
711560.0000   -0.24249
711600.0000    0.09431
711640.0000    0.21815
711680.0000    0.11090
711720.0000    0.14374
711760.0000    0.37791
711800.0000    0.00049
711840.0000    0.33695
711880.0000    0.18338
711920.0000    0.23306
711960.0000    0.35329
712000.0000    0.22388
712040.0000    0.25411
712080.0000    0.12237
712120.0000    0.04386
712160.0000    0.08275
712200.0000    0.03164
712240.0000    0.28592
712280.0000    0.23870
712320.0000    0.17152
712360.0000    0.26026
712400.0000   -0.15171
712440.0000    0.26402
712480.0000    0.15221
712520.0000    0.10204
712560.0000    0.15587
712600.0000    0.03451
712640.0000    0.29299
712680.0000    0.16431
712720.0000   -0.05979
712760.0000    0.26028
712800.0000    0.00808
712840.0000    0.55085
712880.0000    0.16955
712920.0000    0.01978
712960.0000    0.18958
713000.0000    0.41201
713040.0000    0.30023
713080.0000    0.16885
713120.0000    0.14900
713160.0000    0.14388
713200.0000    0.23851
713240.0000    0.21686
713280.0000    0.33607
713320.0000    0.58904
713360.0000   -0.09041
713400.0000    0.27489
713440.0000    0.21718
713480.0000    0.28932
713520.0000    0.12232
713560.0000    0.18349
713600.0000    0.34535
713640.0000    0.20810
713680.0000    0.08677
713720.0000   -0.06615
713760.0000    0.24765
713800.0000    0.28600
713840.0000    0.31331
713880.0000    0.39648
713920.0000   -0.02116
713960.0000    0.28305
714000.0000    0.18007
714040.0000    0.30300
714080.0000    0.57329
714120.0000    0.43890
714160.0000    0.20100
714200.0000   -0.01710
714240.0000   -0.23378
714280.0000   -0.43769
714320.0000   -0.24206
714360.0000   -0.27027
714400.0000    0.09512
714440.0000    0.31288
714480.0000    0.21609
714520.0000    0.05138
714560.0000    0.00902
714600.0000   -0.16966
714640.0000   -0.27084
714680.0000   -0.33468
714720.0000   -0.50003
714760.0000   -0.55879
714800.0000   -0.63709
714840.0000   -0.23280
714880.0000    0.04453
714920.0000    0.15863
714960.0000    0.22664
715000.0000    0.13338
715040.0000    0.33879
715080.0000   -0.01491
715120.0000    0.16111
715160.0000    0.02044
715200.0000   -0.28534
715240.0000   -0.74263
715280.0000   -0.90941
715320.0000   -0.64323
715360.0000   -0.42639
715400.0000   -0.55540
715440.0000   -0.46707
715480.0000   -0.35222
715520.0000   -0.35642
715560.0000   -0.40500
715600.0000   -0.25827
715640.0000   -0.43652
715680.0000   -0.31750
715720.0000   -0.44242
715760.0000   -0.48335
715800.0000   -0.48152
715840.0000   -0.49373
715880.0000   -0.42566
715920.0000   -0.42401
715960.0000   -0.21120
716000.0000   -0.02113
716040.0000   -0.19814
716080.0000   -0.18381
716120.0000    0.04660
716160.0000   -0.17135
716200.0000    0.12685
716240.0000   -0.41772
716280.0000   -0.15323
716320.0000   -0.29651
716360.0000   -0.40810
716400.0000   -0.53003
716440.0000   -0.49807
716480.0000   -0.17122
716520.0000   -0.51888
716560.0000   -0.53879
716600.0000   -0.46946
716640.0000   -0.94362
716680.0000   -0.53426
716720.0000   -0.72110
716760.0000   -0.78754
716800.0000   -0.51129
716840.0000   -0.73222
716880.0000   -0.59951
716920.0000   -0.25184
716960.0000   -0.14235
717000.0000   -0.10429
717040.0000    0.49351
717080.0000    0.37205
717120.0000    0.41350
717160.0000    0.44066
717200.0000    0.43702
717240.0000    0.39558
717280.0000    0.48171
717320.0000    0.17255
717360.0000    0.05129
717400.0000   -0.05557
717440.0000   -0.17864
717480.0000   -0.15876
717520.0000   -0.23841
717560.0000   -0.11886
717600.0000   -0.24926
717640.0000   -0.21220
717680.0000   -0.20373
717720.0000   -0.34741
717760.0000   -0.34772
717800.0000   -0.31730
717840.0000   -0.29362
717880.0000   -0.21054
717920.0000   -0.47823
717960.0000   -0.30657
718000.0000   -0.27106
718040.0000   -0.49583
718080.0000   -0.33716
718120.0000   -0.18475
718160.0000   -0.21339
718200.0000   -0.05824
718240.0000   -0.39559
718280.0000   -0.27329
718320.0000   -0.27861
718360.0000   -0.13546
718400.0000   -0.33736
718440.0000   -0.17688
718480.0000   -0.15819
718520.0000   -0.52360
718560.0000   -0.12745
718600.0000   -0.28776
718640.0000   -0.45279
718680.0000    0.00690
718720.0000    0.30516
718760.0000   -0.09349
718800.0000   -0.20430
718840.0000   -0.07319
718880.0000   -0.27310
718920.0000   -0.35684
718960.0000    0.02717
719000.0000   -0.15175
719040.0000   -0.04977
719080.0000   -0.23373
719120.0000   -0.27063
719160.0000   -0.38448
719200.0000   -0.43561
719240.0000   -0.29756
719280.0000   -0.04890
719320.0000   -0.29374
719360.0000    0.10178
719400.0000   -0.22057
719440.0000   -0.46170
719480.0000   -0.01641
719520.0000   -0.52548
719560.0000   -0.54395
719600.0000   -0.14990
719640.0000   -0.11080
719680.0000   -0.25710
719720.0000   -0.36639
719760.0000   -0.33843
719800.0000   -0.33472
719840.0000    0.00086
719880.0000   -0.20042
719920.0000   -0.03066
719960.0000    0.20607
720000.0000    0.18128
720040.0000   -0.10314
720080.0000    0.09055
720120.0000    0.22679
720160.0000   -0.10479
720200.0000   -0.19990
720240.0000   -0.20649
720280.0000   -0.27033
720320.0000   -0.19447
720360.0000   -0.17191
720400.0000   -0.00369
720440.0000   -0.14246
720480.0000   -0.15810
720520.0000   -0.08464
720560.0000   -0.24232
720600.0000   -0.00255
720640.0000    0.06299
720680.0000    0.03059
720720.0000    0.10269
720760.0000   -0.18849
720800.0000   -0.31141
720840.0000   -0.29392
720880.0000   -0.43678
720920.0000   -0.42150
720960.0000   -0.37391
721000.0000   -0.30565
721040.0000   -0.58231
721080.0000   -0.20095
721120.0000   -0.27407
721160.0000   -0.06568
721200.0000   -0.22774
721240.0000   -0.34621
721280.0000   -0.33164
721320.0000   -0.28205
721360.0000   -0.34022
721400.0000   -0.43242
721440.0000   -0.25878
721480.0000   -0.11192
721520.0000    0.33150
721560.0000   -0.02784
721600.0000   -0.20140
721640.0000   -0.16699
721680.0000   -0.40398
721720.0000   -0.36408
721760.0000   -0.68003
721800.0000   -0.55594
721840.0000   -0.46866
721880.0000   -0.49295
721920.0000   -0.12283
721960.0000    0.22809
722000.0000    0.30335
722040.0000    0.15975
722080.0000    0.18016
722120.0000   -0.13270
722160.0000   -0.48961
722200.0000   -0.42190
722240.0000   -0.33241
722280.0000   -0.32901
722320.0000   -0.46523
722360.0000   -0.33301
722400.0000   -0.34206
722440.0000   -0.35775
722480.0000   -0.28513
722520.0000   -0.31762
722560.0000   -0.62566
722600.0000   -0.25858
722640.0000   -0.29268
722680.0000   -0.30532
722720.0000   -0.50889
722760.0000   -0.31281
722800.0000   -0.40147
722840.0000   -0.35511
722880.0000   -0.22076
722920.0000   -0.01579
722960.0000   -0.17587
723000.0000    0.06125
723040.0000   -0.01103
723080.0000   -0.22140
723120.0000   -0.22981
723160.0000   -0.00436
723200.0000    0.06430
723240.0000   -0.07896
723280.0000   -0.04360
723320.0000    0.00174
723360.0000    0.02838
723400.0000   -0.15967
723440.0000   -0.13393
723480.0000   -0.06327
723520.0000   -0.13706
723560.0000   -0.16889
723600.0000   -0.18831
723640.0000   -0.45066
723680.0000    0.08442
723720.0000   -0.34642
723760.0000   -0.03245
723800.0000   -0.40271
723840.0000   -0.27286
[truncated: 158,795 more chars]
