# Supplementary material for: Comment on 'Valid molecular dynamics simulations of human hemoglobin require a surprisingly large box size'
Source: eLife. 2019 Jun 20;8:e44718. doi: 10.7554/eLife.44718 (PMC6586461; doi:10.7554/eLife.44718)
Supplement: Figure 4—source data 1. — The zip archive contains a README file describing which source files correspond to the different panels. [file elife-44718-fig4-data1.zip › figure4/panels_EF/amber/box2/eq16/proj.xvg]

25000.0000   -0.20157
25040.0000   -0.34607
25080.0000   -0.30400
25120.0000   -0.41677
25160.0000   -0.31046
25200.0000   -0.16801
25240.0000   -0.53079
25280.0000   -0.36296
25320.0000   -0.11398
25360.0000   -0.39164
25400.0000   -0.39193
25440.0000   -0.47249
25480.0000   -0.28701
25520.0000   -0.09123
25560.0000   -0.29323
25600.0000   -0.35523
25640.0000   -0.25650
25680.0000    0.28250
25720.0000   -0.28003
25760.0000   -0.32350
25800.0000   -0.12151
25840.0000   -0.44389
25880.0000   -0.61560
25920.0000   -0.34602
25960.0000   -0.50246
26000.0000   -0.26333
26040.0000   -0.42162
26080.0000   -0.59476
26120.0000   -0.39981
26160.0000   -0.39916
26200.0000   -0.35236
26240.0000   -0.49634
26280.0000   -0.93289
26320.0000   -0.75648
26360.0000   -0.69510
26400.0000   -0.89538
26440.0000   -0.72166
26480.0000   -0.86494
26520.0000   -0.54635
26560.0000   -0.43478
26600.0000   -0.53747
26640.0000   -0.45983
26680.0000   -0.42985
26720.0000   -0.69344
26760.0000   -0.32869
26800.0000   -0.20882
26840.0000   -0.17105
26880.0000   -0.14329
26920.0000   -0.26465
26960.0000   -0.26928
27000.0000   -0.16058
27040.0000   -0.33799
27080.0000   -0.28628
27120.0000   -0.44290
27160.0000   -0.23671
27200.0000   -0.31901
27240.0000   -0.36833
27280.0000   -0.34875
27320.0000   -0.09184
27360.0000   -0.53180
27400.0000   -0.67056
27440.0000   -0.57740
27480.0000   -0.82194
27520.0000   -0.83910
27560.0000   -0.49708
27600.0000   -0.54306
27640.0000   -0.66297
27680.0000   -0.61391
27720.0000   -0.53517
27760.0000   -0.57475
27800.0000   -0.47217
27840.0000   -0.06182
27880.0000   -0.39604
27920.0000   -0.39576
27960.0000   -0.63183
28000.0000   -0.66111
28040.0000   -0.56087
28080.0000   -0.55113
28120.0000   -0.64512
28160.0000   -0.30903
28200.0000   -0.24200
28240.0000   -0.44665
28280.0000   -0.27851
28320.0000   -0.44791
28360.0000   -0.41469
28400.0000   -0.60674
28440.0000   -0.32587
28480.0000   -0.30361
28520.0000   -0.38868
28560.0000   -0.41307
28600.0000   -0.34585
28640.0000   -0.76123
28680.0000   -0.57905
28720.0000   -0.29257
28760.0000   -0.63860
28800.0000   -0.61669
28840.0000   -0.49949
28880.0000   -0.48859
28920.0000   -0.70990
28960.0000   -0.57110
29000.0000   -0.61768
29040.0000   -0.39037
29080.0000   -0.47483
29120.0000   -0.64964
29160.0000   -0.68582
29200.0000   -0.54151
29240.0000   -0.26568
29280.0000    0.02537
29320.0000   -0.41508
29360.0000   -0.25213
29400.0000   -0.74715
29440.0000   -0.52947
29480.0000   -0.46593
29520.0000   -0.63796
29560.0000   -0.91195
29600.0000   -0.59708
29640.0000   -0.61547
29680.0000   -0.32706
29720.0000   -0.67781
29760.0000   -0.28939
29800.0000   -0.39523
29840.0000   -0.31876
29880.0000   -0.50327
29920.0000   -0.66153
29960.0000   -0.65934
30000.0000   -0.61279
30040.0000   -0.50895
30080.0000   -0.18929
30120.0000   -0.62108
30160.0000   -0.35135
30200.0000   -0.60772
30240.0000   -0.52192
30280.0000   -0.17843
30320.0000   -0.49144
30360.0000   -0.28002
30400.0000   -0.41564
30440.0000   -0.31921
30480.0000   -0.30921
30520.0000   -0.31711
30560.0000   -0.25362
30600.0000   -0.37675
30640.0000   -0.30854
30680.0000   -0.53328
30720.0000   -0.36860
30760.0000   -0.68895
30800.0000   -0.62257
30840.0000   -0.42022
30880.0000   -0.53827
30920.0000   -0.51806
30960.0000   -0.64462
31000.0000   -0.44741
31040.0000   -0.36209
31080.0000   -0.39783
31120.0000   -0.72875
31160.0000   -0.61534
31200.0000   -0.59277
31240.0000   -0.19737
31280.0000   -0.29733
31320.0000   -0.29520
31360.0000   -0.58503
31400.0000   -0.65254
31440.0000   -0.69422
31480.0000   -0.58469
31520.0000   -0.56895
31560.0000   -0.49091
31600.0000   -0.60945
31640.0000   -0.40920
31680.0000   -0.40759
31720.0000   -0.69878
31760.0000   -0.54042
31800.0000   -0.29749
31840.0000   -0.55103
31880.0000   -0.64032
31920.0000   -0.55291
31960.0000   -0.66710
32000.0000   -0.49897
32040.0000   -0.56231
32080.0000   -0.60500
32120.0000   -0.47845
32160.0000   -0.12211
32200.0000   -0.67937
32240.0000   -0.55460
32280.0000   -0.61318
32320.0000   -0.58343
32360.0000   -0.34392
32400.0000   -0.05249
32440.0000   -0.35865
32480.0000   -0.17264
32520.0000   -0.03465
32560.0000   -0.49544
32600.0000   -0.13947
32640.0000   -0.30165
32680.0000   -0.04779
32720.0000   -0.04217
32760.0000   -0.28785
32800.0000   -0.70997
32840.0000   -0.32040
32880.0000   -0.43983
32920.0000   -0.13878
32960.0000   -0.35213
33000.0000   -0.05181
33040.0000   -0.17868
33080.0000   -0.00715
33120.0000    0.17134
33160.0000   -0.12975
33200.0000   -0.00425
33240.0000   -0.15180
33280.0000   -0.07829
33320.0000   -0.05190
33360.0000   -0.12930
33400.0000   -0.07798
33440.0000   -0.06554
33480.0000   -0.51346
33520.0000   -0.14474
33560.0000   -0.62694
33600.0000   -0.24733
33640.0000   -0.30260
33680.0000   -0.50861
33720.0000   -0.37241
33760.0000   -0.46972
33800.0000   -0.39046
33840.0000   -0.40876
33880.0000   -0.34045
33920.0000   -0.21698
33960.0000   -0.17907
34000.0000   -0.14665
34040.0000   -0.14390
34080.0000   -0.01169
34120.0000   -0.26554
34160.0000   -0.26009
34200.0000   -0.16743
34240.0000   -0.47104
34280.0000   -0.16963
34320.0000   -0.33030
34360.0000   -0.22692
34400.0000   -0.16080
34440.0000   -0.35342
34480.0000   -0.35378
34520.0000   -0.32218
34560.0000   -0.32553
34600.0000   -0.14153
34640.0000   -0.25870
34680.0000   -0.20602
34720.0000   -0.22594
34760.0000   -0.24293
34800.0000   -0.27385
34840.0000   -0.45949
34880.0000   -0.22191
34920.0000   -0.11275
34960.0000    0.03077
35000.0000    0.08883
35040.0000    0.03046
35080.0000    0.39920
35120.0000    0.17473
35160.0000    0.48884
35200.0000   -0.02374
35240.0000    0.25359
35280.0000    0.40440
35320.0000    0.30143
35360.0000    0.45114
35400.0000    0.42934
35440.0000   -0.13613
35480.0000    0.44220
35520.0000    0.17769
35560.0000    0.16627
35600.0000    0.29054
35640.0000    0.23337
35680.0000    0.31739
35720.0000    0.07052
35760.0000    0.43322
35800.0000    0.21391
35840.0000    0.36624
35880.0000    0.40834
35920.0000    0.47751
35960.0000    0.43339
36000.0000    0.60782
36040.0000    0.42602
36080.0000    0.41362
36120.0000    0.51114
36160.0000    0.34668
36200.0000    0.45943
36240.0000    0.40643
36280.0000    0.17631
36320.0000   -0.02030
36360.0000    0.20455
36400.0000    0.33427
36440.0000    0.36110
36480.0000    0.27426
36520.0000    0.46756
36560.0000   -0.19959
36600.0000    0.34773
36640.0000    0.30672
36680.0000    0.42484
36720.0000    0.40842
36760.0000    0.29608
36800.0000    0.33550
36840.0000    0.08873
36880.0000    0.30346
36920.0000    0.48364
36960.0000    0.35622
37000.0000    0.22310
37040.0000    0.46931
37080.0000    0.27157
37120.0000    0.29048
37160.0000    0.40528
37200.0000    0.40441
37240.0000    0.28523
37280.0000    0.30069
37320.0000    0.22030
37360.0000    0.39568
37400.0000    0.24796
37440.0000    0.30034
37480.0000    0.41435
37520.0000    0.31496
37560.0000    0.43626
37600.0000    0.35311
37640.0000    0.33402
37680.0000    0.15141
37720.0000    0.28561
37760.0000    0.33410
37800.0000    0.48664
37840.0000    0.40559
37880.0000    0.23336
37920.0000    0.36078
37960.0000    0.26493
38000.0000    0.22823
38040.0000    0.33930
38080.0000    0.56509
38120.0000    0.35673
38160.0000    0.43981
38200.0000    0.55286
38240.0000    0.22150
38280.0000    0.14416
38320.0000    0.45510
38360.0000    0.20665
38400.0000    0.03414
38440.0000    0.44860
38480.0000    0.55937
38520.0000    0.52178
38560.0000    0.51965
38600.0000    0.71476
38640.0000    0.37549
38680.0000    0.45021
38720.0000    0.31046
38760.0000    0.28628
38800.0000    0.59182
38840.0000    0.46909
38880.0000    0.51665
38920.0000    0.45478
38960.0000    0.19749
39000.0000    0.06878
39040.0000    0.04110
39080.0000   -0.35653
39120.0000    0.21880
39160.0000   -0.35822
39200.0000    0.45972
39240.0000    0.14776
39280.0000    0.14438
39320.0000    0.41844
39360.0000    0.31183
39400.0000    0.41696
39440.0000    0.23756
39480.0000    0.52650
39520.0000    0.40904
39560.0000    0.14492
39600.0000    0.06051
39640.0000   -0.01490
39680.0000    0.10161
39720.0000    0.29625
39760.0000    0.43620
39800.0000   -0.01530
39840.0000    0.24784
39880.0000    0.11288
39920.0000   -0.08087
39960.0000    0.12333
40000.0000    0.01671
40040.0000    0.27642
40080.0000   -0.29690
40120.0000   -0.05754
40160.0000   -0.73774
40200.0000   -0.64490
40240.0000   -0.41393
40280.0000   -0.81603
40320.0000   -0.45903
40360.0000   -0.66607
40400.0000   -0.33745
40440.0000   -0.10548
40480.0000    0.00199
40520.0000   -0.15205
40560.0000    0.08844
40600.0000   -0.78338
40640.0000   -0.11994
40680.0000   -0.30318
40720.0000   -0.58868
40760.0000   -0.19691
40800.0000   -0.08167
40840.0000    0.03834
40880.0000   -0.12268
40920.0000   -0.06032
40960.0000    0.04871
41000.0000   -0.63486
41040.0000   -0.43515
41080.0000   -0.12482
41120.0000   -0.55041
41160.0000   -0.44569
41200.0000   -0.29276
41240.0000   -0.63082
41280.0000   -0.79426
41320.0000   -0.53927
41360.0000   -0.39547
41400.0000   -0.37720
41440.0000   -0.39907
41480.0000   -0.39853
41520.0000   -0.20732
41560.0000   -0.25863
41600.0000   -0.24964
41640.0000   -0.26410
41680.0000   -0.32803
41720.0000   -0.56858
41760.0000    0.03435
41800.0000   -0.72338
41840.0000   -0.38302
41880.0000   -0.64559
41920.0000   -0.26241
41960.0000   -0.52466
42000.0000   -0.01510
42040.0000   -0.34827
42080.0000   -0.19538
42120.0000    0.14547
42160.0000    0.29734
42200.0000   -0.23769
42240.0000    0.05376
42280.0000    0.12638
42320.0000    0.26282
42360.0000    0.00102
42400.0000    0.15847
42440.0000    0.24133
42480.0000    0.25904
42520.0000    0.19850
42560.0000    0.41956
42600.0000    0.29165
42640.0000    0.09902
42680.0000    0.04788
42720.0000    0.12308
42760.0000    0.04043
42800.0000   -0.16793
42840.0000    0.11523
42880.0000   -0.26923
42920.0000    0.05133
42960.0000    0.11624
43000.0000    0.19800
43040.0000    0.22438
43080.0000    0.15653
43120.0000   -0.39982
43160.0000    0.03064
43200.0000    0.09020
43240.0000    0.04519
43280.0000    0.18099
43320.0000   -0.00893
43360.0000    0.27148
43400.0000    0.27846
43440.0000    0.43341
43480.0000    0.38311
43520.0000    0.42842
43560.0000    0.38374
43600.0000    0.47690
43640.0000    0.41515
43680.0000    0.35305
43720.0000    0.46644
43760.0000    0.68026
43800.0000    0.39613
43840.0000    0.27678
43880.0000    0.26519
43920.0000    0.53445
43960.0000    0.32015
44000.0000    0.29672
44040.0000    0.32443
44080.0000    0.48283
44120.0000    0.42504
44160.0000    0.33690
44200.0000    0.30370
44240.0000    0.27516
44280.0000    0.63284
44320.0000    0.18732
44360.0000    0.21951
44400.0000    0.54055
44440.0000    0.28221
44480.0000    0.17010
44520.0000    0.42224
44560.0000    0.60893
44600.0000    0.46470
44640.0000    0.48675
44680.0000    0.44629
44720.0000    0.43926
44760.0000    0.33645
44800.0000    0.11127
44840.0000    0.30846
44880.0000    0.25024
44920.0000    0.16170
44960.0000    0.16797
45000.0000   -0.17322
45040.0000   -0.14326
45080.0000    0.04415
45120.0000    0.13287
45160.0000    0.13956
45200.0000    0.28368
45240.0000   -0.03762
45280.0000    0.23130
45320.0000    0.37854
45360.0000    0.59396
45400.0000    0.49790
45440.0000    0.07772
45480.0000    0.25498
45520.0000    0.12157
45560.0000    0.27949
45600.0000    0.38747
45640.0000    0.42420
45680.0000    0.35067
45720.0000    0.33258
45760.0000    0.40352
45800.0000    0.42602
45840.0000    0.26322
45880.0000   -0.05282
45920.0000    0.32262
45960.0000    0.35721
46000.0000    0.54284
46040.0000    0.09655
46080.0000    0.32536
46120.0000    0.23504
46160.0000    0.33408
46200.0000    0.24458
46240.0000    0.02526
46280.0000    0.39772
46320.0000    0.23003
46360.0000    0.35344
46400.0000    0.15099
46440.0000    0.33409
46480.0000    0.31565
46520.0000    0.36976
46560.0000    0.35184
46600.0000    0.06161
46640.0000    0.05075
46680.0000    0.74406
46720.0000    0.46167
46760.0000    0.40323
46800.0000    0.32434
46840.0000    0.27808
46880.0000    0.42567
46920.0000    0.47542
46960.0000    0.42317
47000.0000    0.18763
47040.0000    0.37972
47080.0000    0.42691
47120.0000    0.50525
47160.0000    0.19412
47200.0000    0.46160
47240.0000    0.56066
47280.0000    0.64055
47320.0000    0.71050
47360.0000    0.39305
47400.0000    0.63852
47440.0000    0.15401
47480.0000    0.32195
47520.0000    0.43403
47560.0000    0.43045
47600.0000    0.38571
47640.0000    0.30269
47680.0000    0.47199
47720.0000    0.33447
47760.0000    0.31367
47800.0000    0.34830
47840.0000    0.12645
47880.0000    0.53700
47920.0000    0.61848
47960.0000    0.10414
48000.0000    0.39039
48040.0000    0.01633
48080.0000    0.07238
48120.0000    0.11956
48160.0000    0.22947
48200.0000    0.13165
48240.0000    0.38476
48280.0000    0.22075
48320.0000   -0.09063
48360.0000    0.03430
48400.0000   -0.03573
48440.0000    0.18298
48480.0000    0.26705
48520.0000    0.27637
48560.0000   -0.01891
48600.0000    0.42612
48640.0000    0.03320
48680.0000    0.45670
48720.0000    0.28380
48760.0000    0.53710
48800.0000    0.57953
48840.0000    0.52393
48880.0000    0.28999
48920.0000    0.13502
48960.0000    0.40165
49000.0000    0.26801
49040.0000    0.15030
49080.0000   -0.00984
49120.0000    0.30402
49160.0000    0.13174
49200.0000    0.59770
49240.0000    0.50234
49280.0000    0.07672
49320.0000    0.32709
49360.0000    0.24019
49400.0000    0.49144
49440.0000    0.56500
49480.0000    0.26832
49520.0000    0.01187
49560.0000    0.20290
49600.0000    0.17322
49640.0000    0.08659
49680.0000    0.59867
49720.0000    0.51836
49760.0000    0.24964
49800.0000    0.57038
49840.0000    0.66748
49880.0000    0.44404
49920.0000    0.26188
49960.0000    0.44510
50000.0000    0.48044
50040.0000    0.23751
50080.0000    0.32488
50120.0000    0.62600
50160.0000    0.22190
50200.0000    0.42529
50240.0000    0.53348
50280.0000    0.43581
50320.0000    0.41490
50360.0000    0.34181
50400.0000    0.37185
50440.0000    0.21138
50480.0000    0.45654
50520.0000    0.38345
50560.0000    0.34017
50600.0000    0.32035
50640.0000    0.06113
50680.0000    0.31425
50720.0000    0.32669
50760.0000    0.24616
50800.0000    0.43332
50840.0000    0.40081
50880.0000    0.27739
50920.0000    0.53609
50960.0000    0.24949
51000.0000    0.21743
51040.0000    0.33015
51080.0000    0.33344
51120.0000    0.69038
51160.0000    0.56603
51200.0000    0.48469
51240.0000    0.65954
51280.0000    0.83538
51320.0000    0.53651
51360.0000    0.70684
51400.0000    0.46060
51440.0000    0.59353
51480.0000    0.81328
51520.0000    0.57340
51560.0000    0.66767
51600.0000    0.76179
51640.0000    0.64905
51680.0000    0.73776
51720.0000    0.79882
51760.0000    0.78999
51800.0000    0.87675
51840.0000    0.65171
51880.0000    0.61566
51920.0000    0.54336
51960.0000    0.78252
52000.0000    0.78427
52040.0000    0.74376
52080.0000    0.81967
52120.0000    0.79828
52160.0000    0.41507
52200.0000    0.77554
52240.0000    0.60651
52280.0000    0.63312
52320.0000    0.58675
52360.0000    0.54740
52400.0000    0.44801
52440.0000    0.51024
52480.0000    0.44401
52520.0000    0.60600
52560.0000    0.30661
52600.0000    0.47369
52640.0000    0.24436
52680.0000    0.36437
52720.0000    0.30491
52760.0000    0.25914
52800.0000    0.32363
52840.0000    0.45136
52880.0000    0.46981
52920.0000    0.61946
52960.0000    0.48654
53000.0000    0.33541
53040.0000    0.25016
53080.0000    0.21928
53120.0000    0.21272
53160.0000    0.36052
53200.0000    0.32016
53240.0000    0.43230
53280.0000    0.18637
53320.0000    0.21154
53360.0000    0.14587
53400.0000    0.38221
53440.0000    0.18859
53480.0000    0.36070
53520.0000    0.27801
53560.0000    0.32380
53600.0000    0.26921
53640.0000    0.15141
53680.0000    0.32078
53720.0000    0.25931
53760.0000   -0.06618
53800.0000    0.17644
53840.0000   -0.09123
53880.0000   -0.16889
53920.0000   -0.12112
53960.0000   -0.15935
54000.0000    0.14562
54040.0000    0.36433
54080.0000    0.27045
54120.0000    0.46927
54160.0000    0.44722
54200.0000    0.49675
54240.0000    0.25114
54280.0000    0.34342
54320.0000    0.32224
54360.0000    0.11397
54400.0000    0.52491
54440.0000    0.14631
54480.0000    0.04702
54520.0000    0.21495
54560.0000    0.56709
54600.0000    0.41889
54640.0000    0.51254
54680.0000    0.16672
54720.0000    0.52098
54760.0000    0.29535
54800.0000    0.50528
54840.0000   -0.10301
54880.0000   -0.17256
54920.0000    0.12269
54960.0000    0.19574
55000.0000    0.24443
55040.0000   -0.25208
55080.0000    0.23598
55120.0000    0.25325
55160.0000    0.24495
55200.0000    0.29243
55240.0000   -0.13798
55280.0000    0.38074
55320.0000    0.25446
55360.0000   -0.15405
55400.0000   -0.23133
55440.0000   -0.18063
55480.0000   -0.41372
55520.0000   -0.44725
55560.0000   -0.24469
55600.0000   -0.14723
55640.0000   -0.67710
55680.0000   -0.30604
55720.0000   -0.44657
55760.0000    0.12339
55800.0000    0.22441
55840.0000    0.62457
55880.0000    0.70428
55920.0000    0.61527
55960.0000    0.92132
56000.0000    0.86134
56040.0000    0.73125
56080.0000    0.62024
56120.0000    0.66970
56160.0000    0.66854
56200.0000    0.49815
56240.0000    0.43152
56280.0000    0.76665
56320.0000    0.56059
56360.0000    0.58608
56400.0000    0.54470
56440.0000    0.36160
56480.0000    0.58975
56520.0000    0.11752
56560.0000   -0.26850
56600.0000   -0.25655
56640.0000   -0.23368
56680.0000    0.09580
56720.0000   -0.09868
56760.0000   -0.19555
56800.0000   -0.24892
56840.0000   -0.17799
56880.0000   -0.28065
56920.0000   -0.30602
56960.0000   -0.16261
57000.0000    0.05288
57040.0000    0.10099
57080.0000   -0.71359
57120.0000   -0.76194
57160.0000   -0.71247
57200.0000   -0.80049
57240.0000   -1.01452
57280.0000   -0.63761
57320.0000   -0.34823
57360.0000   -0.34582
57400.0000   -0.60266
57440.0000   -0.50774
57480.0000   -0.73407
57520.0000   -0.50078
57560.0000   -0.19585
57600.0000   -0.75926
57640.0000   -0.57420
57680.0000   -0.45149
57720.0000   -0.47712
57760.0000   -0.40711
57800.0000   -0.36244
57840.0000   -0.57803
57880.0000   -0.55678
57920.0000   -0.67907
57960.0000   -0.62921
58000.0000   -0.47116
58040.0000   -0.29860
58080.0000   -0.50914
58120.0000   -0.51555
58160.0000   -0.65840
58200.0000   -0.40736
58240.0000   -0.19168
58280.0000   -0.69027
58320.0000   -0.90028
58360.0000   -0.56566
58400.0000   -0.49321
58440.0000   -0.59216
58480.0000   -0.75215
58520.0000   -0.60392
58560.0000   -0.44439
58600.0000   -0.45196
58640.0000   -0.39877
58680.0000   -0.75182
58720.0000   -0.45350
58760.0000   -0.50997
58800.0000   -0.33258
58840.0000   -0.30224
58880.0000   -0.39389
58920.0000   -0.61597
58960.0000   -0.54179
59000.0000   -0.70151
59040.0000   -0.41502
59080.0000   -0.82582
59120.0000   -0.59794
59160.0000   -0.44708
59200.0000   -0.47093
59240.0000   -0.34868
59280.0000   -0.43277
59320.0000   -0.64874
59360.0000   -0.71999
59400.0000   -0.69037
59440.0000   -0.53907
59480.0000   -0.22794
59520.0000   -0.28867
59560.0000   -0.33134
59600.0000   -0.36318
59640.0000   -0.42266
59680.0000   -0.16925
59720.0000   -0.13560
59760.0000   -0.18083
59800.0000   -0.13611
59840.0000   -0.32238
59880.0000   -0.21109
59920.0000   -0.15685
59960.0000   -0.10185
60000.0000   -0.57530
60040.0000   -0.29654
60080.0000   -0.28513
60120.0000    0.02872
60160.0000   -0.26613
60200.0000   -0.18089
60240.0000   -0.22137
60280.0000   -0.29466
60320.0000   -0.16845
60360.0000   -0.27599
60400.0000   -0.29614
60440.0000   -0.12105
60480.0000   -0.29263
60520.0000   -0.24867
60560.0000   -0.21256
60600.0000   -0.32375
60640.0000   -0.09216
60680.0000   -0.29389
60720.0000   -0.35968
60760.0000   -0.26142
60800.0000   -0.40045
60840.0000   -0.25850
60880.0000   -0.27373
60920.0000   -0.23600
60960.0000   -0.19946
61000.0000   -0.32631
61040.0000   -0.21768
61080.0000   -0.27398
61120.0000   -0.34311
61160.0000   -0.26047
61200.0000   -0.15426
61240.0000   -0.16050
61280.0000   -0.29972
61320.0000   -0.12382
61360.0000   -0.27183
61400.0000   -0.21042
61440.0000   -0.19488
61480.0000    0.01238
61520.0000   -0.37958
61560.0000   -0.28942
61600.0000   -0.29411
61640.0000   -0.40435
61680.0000   -0.30991
61720.0000   -0.51423
61760.0000   -0.22422
61800.0000   -0.39113
61840.0000   -0.18956
61880.0000   -0.27460
61920.0000   -0.24550
61960.0000   -0.14507
62000.0000   -0.19790
62040.0000   -0.24724
62080.0000   -0.19449
62120.0000   -0.23180
62160.0000   -0.15669
62200.0000   -0.24773
62240.0000   -0.11852
62280.0000   -0.17881
62320.0000   -0.41987
62360.0000   -0.21658
62400.0000   -0.11493
62440.0000   -0.29452
62480.0000   -0.16363
62520.0000   -0.28281
62560.0000   -0.26242
62600.0000   -0.72113
62640.0000   -0.79022
62680.0000   -0.82591
62720.0000   -0.61965
62760.0000   -0.59971
62800.0000   -0.50526
62840.0000   -0.39781
62880.0000   -0.28172
62920.0000   -0.48773
62960.0000   -0.44148
63000.0000   -0.66021
63040.0000   -0.39351
63080.0000   -0.54517
63120.0000   -0.52924
63160.0000   -0.55547
63200.0000   -0.72282
63240.0000   -0.87083
63280.0000   -0.92308
63320.0000   -0.79556
63360.0000   -0.71624
63400.0000   -1.16474
63440.0000   -0.72258
63480.0000   -0.62281
63520.0000   -0.67970
63560.0000   -0.59645
63600.0000   -0.49992
63640.0000   -0.59103
63680.0000   -0.80226
63720.0000   -0.65789
63760.0000   -0.70113
63800.0000   -0.80028
63840.0000   -0.87925
63880.0000   -0.51153
63920.0000   -0.61959
63960.0000   -0.39206
64000.0000    0.05533
64040.0000   -0.00720
64080.0000   -0.55684
64120.0000   -0.62512
64160.0000   -0.06809
64200.0000   -0.45760
64240.0000    0.14973
64280.0000   -0.49286
64320.0000   -0.57011
64360.0000   -0.37841
64400.0000   -0.38934
64440.0000   -0.07414
64480.0000    0.12641
64520.0000   -0.12142
64560.0000    0.04998
64600.0000   -0.05940
64640.0000   -0.11042
64680.0000   -0.07762
64720.0000   -0.02190
64760.0000   -0.32715
64800.0000   -0.07439
64840.0000   -0.10501
64880.0000   -0.39316
64920.0000   -0.39692
64960.0000   -0.61487
65000.0000   -0.51556
65040.0000   -0.27144
65080.0000   -0.19238
65120.0000   -0.19644
65160.0000   -0.21195
65200.0000   -0.06574
65240.0000   -0.01947
65280.0000   -0.65754
65320.0000   -0.64696
65360.0000   -0.54665
65400.0000   -0.75764
65440.0000   -0.76461
65480.0000   -0.68601
65520.0000   -0.42872
65560.0000   -0.47585
65600.0000   -0.45353
65640.0000   -0.42941
65680.0000   -0.56191
65720.0000   -0.98723
65760.0000   -0.92209
65800.0000   -0.75446
65840.0000   -0.99053
65880.0000   -0.73033
65920.0000   -0.69142
65960.0000   -0.91056
66000.0000   -0.74011
66040.0000   -0.68869
66080.0000   -0.54129
66120.0000   -0.75857
66160.0000   -0.95154
66200.0000   -0.85512
66240.0000   -0.92194
66280.0000   -0.70807
66320.0000   -0.65897
66360.0000   -0.76913
66400.0000   -0.89891
66440.0000   -0.69217
66480.0000   -0.85077
66520.0000   -0.78988
66560.0000   -0.46000
66600.0000   -0.59859
66640.0000   -0.44260
66680.0000   -0.71862
66720.0000   -0.71740
66760.0000   -0.62161
66800.0000   -0.62598
66840.0000   -0.57333
66880.0000   -0.56130
66920.0000   -0.42103
66960.0000   -0.57954
67000.0000   -0.14601
67040.0000   -0.61751
67080.0000   -0.49183
67120.0000   -0.44882
67160.0000   -0.49279
67200.0000   -0.49068
67240.0000   -0.42452
67280.0000   -0.36036
67320.0000   -0.84079
67360.0000   -0.48958
67400.0000   -0.70175
67440.0000   -0.40074
67480.0000   -0.39215
67520.0000   -0.50360
67560.0000   -0.38905
67600.0000   -0.07602
67640.0000   -0.17238
67680.0000   -0.30711
67720.0000   -0.44958
67760.0000   -0.45929
67800.0000   -0.44075
67840.0000   -0.34214
67880.0000   -0.38755
67920.0000   -0.34649
67960.0000   -0.26656
68000.0000   -0.51946
68040.0000   -0.12213
68080.0000   -0.23319
68120.0000   -0.40519
68160.0000   -0.44740
68200.0000   -0.37170
68240.0000   -0.47562
68280.0000   -0.20092
68320.0000   -0.77007
68360.0000   -0.86089
68400.0000   -0.64712
68440.0000   -0.57251
68480.0000   -0.59086
68520.0000   -0.39815
68560.0000   -0.50848
68600.0000   -0.61496
68640.0000   -0.74865
68680.0000   -0.56641
68720.0000   -0.57527
68760.0000   -0.63499
68800.0000   -0.56835
68840.0000   -0.68919
68880.0000   -0.59834
68920.0000   -0.53602
68960.0000   -0.34896
69000.0000   -0.31772
69040.0000   -0.17473
69080.0000   -0.60323
69120.0000   -0.34918
69160.0000   -0.46026
69200.0000   -0.18033
69240.0000   -0.09896
69280.0000   -0.28284
69320.0000   -0.15976
69360.0000   -0.39295
69400.0000   -0.31961
69440.0000   -0.36562
69480.0000   -0.62306
69520.0000   -0.55471
69560.0000   -0.66793
69600.0000   -0.23981
69640.0000   -0.07386
69680.0000   -0.24916
69720.0000    0.00175
69760.0000    0.36500
69800.0000    0.13654
69840.0000    0.19273
69880.0000   -0.01175
69920.0000   -0.06054
69960.0000    0.03465
70000.0000   -0.30985
70040.0000   -0.03325
70080.0000   -0.13861
70120.0000   -0.03041
70160.0000   -0.15867
70200.0000   -0.20508
70240.0000    0.05771
70280.0000    0.17521
70320.0000    0.08300
70360.0000    0.01523
70400.0000    0.22359
70440.0000    0.33972
70480.0000    0.37018
70520.0000    0.21699
70560.0000    0.45213
70600.0000   -0.35184
70640.0000    0.17154
70680.0000   -0.04242
70720.0000   -0.24116
70760.0000    0.22676
70800.0000    0.14945
70840.0000    0.15669
70880.0000    0.45306
70920.0000    0.35885
70960.0000   -0.32342
71000.0000   -0.03391
71040.0000    0.04392
71080.0000   -0.55816
71120.0000   -0.12104
71160.0000   -0.71908
71200.0000   -0.17886
71240.0000   -0.33435
71280.0000   -0.22205
71320.0000   -0.23930
71360.0000   -0.22673
71400.0000   -0.33207
71440.0000   -0.38722
71480.0000   -0.24029
71520.0000   -0.47903
71560.0000   -0.15447
71600.0000   -0.24538
71640.0000   -0.50030
71680.0000   -0.24439
71720.0000   -0.25279
71760.0000   -0.36892
71800.0000   -0.34544
71840.0000   -0.37508
71880.0000   -0.18936
71920.0000   -0.54964
71960.0000   -0.36012
72000.0000   -0.06886
72040.0000   -0.23175
72080.0000   -0.08381
72120.0000   -0.35765
72160.0000   -0.24496
72200.0000   -0.21214
72240.0000   -0.40977
72280.0000   -0.39350
72320.0000   -0.54098
72360.0000   -0.13225
72400.0000   -0.27187
72440.0000   -0.37933
72480.0000   -0.12543
72520.0000   -0.73761
72560.0000   -0.37320
72600.0000   -0.57812
72640.0000   -0.54742
72680.0000   -0.32938
72720.0000   -0.22921
72760.0000   -0.04412
72800.0000   -0.13854
72840.0000   -0.03889
72880.0000   -0.13500
72920.0000   -0.34843
72960.0000   -0.04764
73000.0000   -0.21382
73040.0000   -0.33589
73080.0000   -0.43559
73120.0000   -0.32235
73160.0000   -0.32743
73200.0000   -0.09535
73240.0000   -0.05481
73280.0000   -0.02682
73320.0000   -0.21055
73360.0000   -0.31539
73400.0000   -0.12276
73440.0000   -0.30617
73480.0000   -0.03120
73520.0000   -0.06849
73560.0000   -0.09381
73600.0000   -0.15404
73640.0000   -0.31721
73680.0000   -0.32316
73720.0000   -0.31899
73760.0000   -0.30922
73800.0000   -0.19302
73840.0000   -0.03849
73880.0000   -0.37493
73920.0000   -0.27391
73960.0000   -0.47397
74000.0000   -0.30087
74040.0000   -0.31501
74080.0000   -0.34180
74120.0000   -0.50186
74160.0000   -0.47195
74200.0000   -0.78073
74240.0000   -0.61816
74280.0000   -0.70659
74320.0000   -0.73143
74360.0000   -0.53370
74400.0000   -0.51640
74440.0000   -0.72672
74480.0000   -0.81860
74520.0000   -0.47774
74560.0000   -0.24657
74600.0000   -0.47982
74640.0000   -0.20642
74680.0000   -0.46066
74720.0000   -0.39427
74760.0000   -0.51661
74800.0000   -0.44583
74840.0000   -0.33984
74880.0000   -0.67800
74920.0000   -0.41626
74960.0000   -0.56880
75000.0000   -0.34401
75040.0000   -0.17609
75080.0000   -0.10483
75120.0000   -0.31684
75160.0000   -0.23636
75200.0000   -0.46483
75240.0000   -0.54724
75280.0000   -0.40308
75320.0000   -0.13360
75360.0000   -0.10881
75400.0000   -0.08330
75440.0000   -0.09779
75480.0000    0.01553
75520.0000    0.24264
75560.0000    0.10787
75600.0000   -0.27725
75640.0000   -0.14003
75680.0000   -0.15830
75720.0000   -0.11389
75760.0000   -0.39280
75800.0000    0.19731
75840.0000    0.05763
75880.0000   -0.04445
75920.0000   -0.25972
75960.0000   -0.57845
76000.0000   -0.86062
76040.0000   -0.42837
76080.0000   -0.34384
76120.0000   -0.41331
76160.0000   -0.49127
76200.0000   -0.58264
76240.0000   -0.14320
76280.0000   -0.56780
76320.0000   -0.35886
76360.0000   -0.31105
76400.0000   -0.32047
76440.0000   -0.03956
76480.0000   -0.32091
76520.0000   -0.26714
76560.0000   -0.30840
76600.0000   -0.19090
76640.0000   -0.41922
76680.0000   -0.16244
76720.0000   -0.30936
76760.0000   -0.16766
76800.0000   -0.17104
76840.0000   -0.19088
76880.0000   -0.15119
76920.0000   -0.15130
76960.0000   -0.25131
77000.0000   -0.09552
77040.0000   -0.11126
77080.0000   -0.16193
77120.0000    0.11084
77160.0000    0.11963
77200.0000    0.13988
77240.0000    0.07372
77280.0000    0.09068
77320.0000    0.07710
77360.0000    0.13448
77400.0000    0.04002
77440.0000    0.10116
77480.0000   -0.16777
77520.0000   -0.62342
77560.0000   -0.47448
77600.0000   -0.17247
77640.0000   -0.31317
77680.0000   -0.07122
77720.0000   -0.33198
77760.0000   -0.35152
77800.0000   -0.30044
77840.0000   -0.27667
77880.0000   -0.40918
77920.0000   -0.30655
77960.0000   -0.37545
78000.0000   -0.42242
78040.0000   -0.53262
78080.0000   -0.60648
78120.0000   -0.80124
78160.0000   -0.64457
78200.0000   -0.43394
78240.0000   -0.51023
78280.0000   -0.44083
78320.0000   -0.53748
78360.0000   -0.18993
78400.0000   -0.29886
78440.0000   -0.54848
78480.0000   -1.01396
78520.0000   -0.63722
78560.0000   -0.76095
78600.0000   -0.72629
78640.0000   -0.39805
78680.0000   -0.38521
78720.0000   -0.66927
78760.0000   -0.44454
78800.0000   -0.29560
78840.0000   -0.22831
78880.0000   -0.41812
78920.0000   -0.35665
78960.0000   -0.29247
79000.0000   -0.29731
79040.0000   -0.58037
79080.0000   -0.67608
79120.0000   -0.26180
79160.0000   -0.46949
79200.0000   -0.81867
79240.0000   -0.26105
79280.0000   -0.58363
79320.0000   -0.49602
79360.0000   -0.47633
79400.0000   -0.33454
79440.0000   -0.49803
79480.0000   -0.66502
79520.0000   -0.83289
79560.0000   -0.73167
79600.0000   -0.91538
79640.0000   -0.62562
79680.0000   -0.45856
79720.0000   -0.85143
79760.0000   -0.49889
79800.0000   -0.57046
79840.0000   -0.79507
79880.0000   -0.56475
79920.0000   -0.52174
79960.0000   -0.62078
80000.0000   -0.55635
80040.0000   -0.76208
80080.0000   -0.55438
80120.0000   -0.79966
80160.0000   -0.66866
80200.0000   -0.93605
80240.0000   -0.53289
80280.0000   -0.79098
80320.0000   -0.55839
80360.0000   -0.69697
80400.0000   -0.26900
80440.0000   -0.50805
80480.0000   -0.62680
80520.0000   -0.41823
80560.0000   -0.42167
80600.0000   -0.46987
80640.0000   -0.45873
80680.0000   -0.51974
80720.0000   -0.51812
80760.0000   -0.65482
80800.0000   -0.65229
80840.0000   -0.70357
80880.0000   -0.48868
80920.0000   -0.65981
80960.0000   -0.73984
81000.0000   -0.81338
81040.0000   -0.09926
81080.0000   -0.29214
81120.0000   -0.43027
81160.0000   -0.28749
81200.0000   -0.45806
81240.0000   -0.16083
81280.0000   -0.20935
81320.0000   -0.76495
81360.0000   -0.36236
81400.0000   -0.68383
81440.0000   -0.44133
81480.0000   -0.23857
81520.0000   -0.51045
81560.0000   -0.35490
81600.0000   -0.80210
81640.0000   -0.43292
81680.0000   -0.50761
81720.0000   -0.71112
81760.0000   -0.67822
81800.0000   -0.52384
81840.0000   -0.33400
81880.0000   -0.45870
81920.0000   -0.10378
81960.0000   -0.20083
82000.0000   -0.13457
82040.0000   -0.01514
82080.0000   -0.06501
82120.0000    0.03210
82160.0000    0.01810
82200.0000    0.10255
82240.0000   -0.20253
82280.0000   -0.17000
82320.0000   -0.24513
82360.0000   -0.27620
82400.0000   -0.16227
82440.0000   -0.40990
82480.0000   -0.27792
82520.0000   -0.23577
82560.0000   -0.26909
82600.0000   -0.48803
82640.0000   -0.70958
82680.0000   -0.52472
82720.0000   -0.38575
82760.0000   -0.43243
82800.0000   -0.38368
82840.0000   -0.54190
82880.0000   -0.56626
82920.0000   -0.58479
82960.0000   -0.42884
83000.0000   -0.48007
83040.0000   -0.92804
83080.0000   -0.78734
83120.0000   -0.78013
83160.0000   -0.50836
83200.0000   -0.62180
83240.0000   -0.79469
83280.0000   -0.80039
83320.0000   -0.83712
83360.0000   -0.75074
83400.0000   -1.09939
83440.0000   -0.74532
83480.0000   -0.79265
83520.0000   -0.47651
83560.0000   -0.73567
83600.0000   -0.66496
83640.0000   -0.45786
83680.0000   -0.41547
83720.0000   -0.78316
83760.0000   -0.63764
83800.0000   -0.27624
83840.0000   -0.33688
83880.0000   -0.35555
83920.0000   -0.24767
83960.0000   -0.29933
84000.0000   -0.24756
84040.0000   -0.21184
84080.0000   -0.35360
84120.0000   -0.59537
84160.0000   -0.78682
84200.0000   -0.78857
84240.0000   -0.68400
84280.0000   -0.47041
84320.0000   -0.76134
84360.0000   -0.60599
84400.0000   -0.44623
84440.0000   -0.49295
84480.0000   -0.93146
84520.0000   -0.89868
84560.0000   -0.69257
84600.0000   -0.74665
84640.0000   -0.66329
84680.0000   -0.67956
84720.0000   -0.57813
84760.0000   -0.72987
84800.0000   -0.82915
84840.0000   -0.70471
84880.0000   -0.68563
84920.0000   -0.34870
84960.0000   -0.12241
85000.0000   -0.56988
85040.0000   -0.84643
85080.0000   -0.94233
85120.0000   -0.83952
85160.0000   -0.79600
85200.0000   -0.94167
85240.0000   -0.34171
85280.0000   -0.26467
85320.0000   -0.33223
85360.0000   -0.37408
85400.0000   -0.37918
85440.0000   -0.65333
85480.0000   -0.33081
85520.0000   -0.50182
85560.0000   -0.84671
85600.0000   -0.58962
85640.0000   -0.56394
85680.0000   -0.57200
85720.0000   -0.52746
85760.0000   -0.43736
85800.0000   -0.29217
85840.0000   -0.50329
85880.0000   -0.36248
85920.0000   -0.37565
85960.0000   -0.45880
86000.0000   -0.35966
86040.0000   -0.35065
86080.0000   -0.40281
86120.0000   -0.36896
86160.0000   -0.67186
86200.0000   -0.37512
86240.0000   -0.55071
86280.0000   -0.37228
86320.0000   -0.38912
86360.0000   -0.47345
86400.0000   -0.40658
86440.0000   -0.48927
86480.0000   -0.55299
86520.0000   -0.48492
86560.0000   -0.42765
86600.0000   -0.31638
86640.0000   -0.60135
86680.0000   -0.72663
86720.0000   -0.51996
86760.0000   -0.30981
86800.0000   -0.39158
86840.0000   -0.76268
86880.0000   -0.57410
86920.0000   -0.38763
86960.0000   -0.37706
87000.0000   -0.61498
87040.0000   -0.68997
87080.0000   -0.65379
87120.0000   -0.69366
87160.0000   -0.56798
87200.0000   -0.50118
87240.0000   -0.57060
87280.0000   -0.58624
87320.0000   -0.41172
87360.0000   -0.76845
87400.0000   -0.50441
87440.0000   -0.44341
87480.0000   -0.78386
87520.0000   -0.56435
87560.0000   -0.70585
87600.0000   -0.60194
87640.0000   -0.56952
87680.0000   -0.30492
87720.0000   -0.68371
87760.0000   -0.65337
87800.0000   -0.73353
87840.0000   -0.59979
87880.0000   -0.63815
87920.0000   -0.58556
87960.0000   -0.70950
88000.0000   -0.48666
88040.0000   -0.23546
88080.0000   -0.69987
88120.0000   -0.75973
88160.0000   -0.56011
88200.0000   -0.63229
88240.0000   -0.34348
88280.0000   -0.18590
88320.0000   -0.47243
88360.0000   -0.53421
88400.0000   -0.70291
88440.0000   -0.33446
88480.0000   -0.07827
88520.0000   -0.13582
88560.0000   -0.03502
88600.0000    0.00441
88640.0000    0.08862
88680.0000   -0.03319
88720.0000   -0.09360
88760.0000    0.06042
88800.0000   -0.08043
88840.0000    0.00345
88880.0000    0.16806
88920.0000   -0.28724
88960.0000   -0.11378
89000.0000    0.08816
89040.0000   -0.09973
89080.0000   -0.12731
89120.0000   -0.33263
89160.0000   -0.22076
89200.0000   -0.25474
89240.0000   -0.59483
89280.0000   -0.69941
89320.0000    0.10673
89360.0000   -0.08677
89400.0000   -0.33081
89440.0000   -0.19455
89480.0000   -0.23222
89520.0000   -0.33137
89560.0000   -0.24241
89600.0000   -0.34467
89640.0000    0.05660
89680.0000   -0.13730
89720.0000   -0.30246
89760.0000   -0.44611
89800.0000   -0.30295
89840.0000   -0.63112
89880.0000   -0.38570
89920.0000   -0.60328
89960.0000   -0.33519
90000.0000   -0.31459
90040.0000   -0.47762
90080.0000   -0.53600
90120.0000   -0.45792
90160.0000   -0.36679
90200.0000   -0.56683
90240.0000   -0.61417
90280.0000   -0.47191
90320.0000   -0.74359
90360.0000   -0.69921
90400.0000   -0.73932
90440.0000   -0.50583
90480.0000   -0.82068
90520.0000   -0.88768
90560.0000   -0.76361
90600.0000   -0.47779
90640.0000   -0.87519
90680.0000   -0.75547
90720.0000   -0.65452
90760.0000   -0.50916
90800.0000   -0.21229
90840.0000   -0.44104
90880.0000   -0.16477
90920.0000   -0.43948
90960.0000   -0.43534
91000.0000   -0.40066
91040.0000   -0.38030
91080.0000   -0.44102
91120.0000   -0.37679
91160.0000   -0.58396
91200.0000   -0.62637
91240.0000   -0.85457
91280.0000   -0.73298
91320.0000   -0.64223
91360.0000   -0.69917
91400.0000   -0.24108
91440.0000   -0.52546
91480.0000   -0.84061
91520.0000   -0.72088
91560.0000   -0.38235
91600.0000   -0.22350
91640.0000   -0.52871
91680.0000   -0.45957
91720.0000   -0.30782
91760.0000   -0.56459
91800.0000   -0.37885
91840.0000   -0.35308
91880.0000   -0.58231
91920.0000   -0.59099
91960.0000   -0.28714
92000.0000   -0.47013
92040.0000   -0.65279
92080.0000   -0.39404
92120.0000   -0.27788
92160.0000   -0.30135
92200.0000   -0.46954
92240.0000   -0.39235
92280.0000   -0.43980
92320.0000   -0.29630
92360.0000   -0.33324
92400.0000   -0.48755
92440.0000   -0.40927
92480.0000   -0.35224
92520.0000   -0.52845
92560.0000   -0.35451
92600.0000   -0.34020
92640.0000   -0.38271
92680.0000   -0.23888
92720.0000   -0.54792
92760.0000   -0.18370
92800.0000   -0.36084
92840.0000   -0.34148
92880.0000   -0.43680
92920.0000   -0.32184
92960.0000   -0.34147
93000.0000   -0.41215
93040.0000   -0.42095
93080.0000   -0.57330
93120.0000   -0.47781
93160.0000   -0.35436
93200.0000   -0.29716
93240.0000   -0.26754
93280.0000   -0.31991
93320.0000   -0.28972
93360.0000   -0.37045
93400.0000   -0.20306
93440.0000   -0.41722
93480.0000   -0.46576
93520.0000   -0.64055
93560.0000   -0.41465
93600.0000   -0.27141
93640.0000   -0.23730
93680.0000   -0.16237
93720.0000   -0.72652
93760.0000   -0.60367
93800.0000   -0.49634
93840.0000   -0.48745
93880.0000   -0.36409
93920.0000   -0.56877
93960.0000   -0.59802
94000.0000   -0.54796
94040.0000   -0.21702
94080.0000   -0.38959
94120.0000   -0.59147
94160.0000   -0.42360
94200.0000   -0.42440
94240.0000   -0.54447
94280.0000   -0.54290
94320.0000   -0.52068
94360.0000   -0.27007
94400.0000   -0.21738
94440.0000   -0.59926
94480.0000   -0.38017
94520.0000   -0.33967
94560.0000   -0.19232
94600.0000   -0.41321
94640.0000   -0.42373
94680.0000   -0.43852
94720.0000   -0.49886
94760.0000   -0.42899
94800.0000   -0.34223
94840.0000   -0.43814
94880.0000   -0.38346
94920.0000   -0.26085
94960.0000   -0.43853
95000.0000   -0.45992
95040.0000   -0.31641
95080.0000   -0.40540
95120.0000   -0.29999
95160.0000   -0.12528
95200.0000   -0.66507
95240.0000   -0.57846
95280.0000   -0.47693
95320.0000   -0.54574
95360.0000   -0.62213
95400.0000   -0.51447
95440.0000   -0.39898
95480.0000   -0.99950
95520.0000   -0.44738
95560.0000   -0.22466
95600.0000   -0.35821
95640.0000   -0.16716
95680.0000   -0.01761
95720.0000   -0.28748
95760.0000   -0.48039
95800.0000   -0.59931
95840.0000   -0.58507
95880.0000   -0.40299
95920.0000   -0.49045
95960.0000   -0.76202
96000.0000   -0.58197
96040.0000   -0.45695
96080.0000   -0.57907
96120.0000   -0.55437
96160.0000   -0.54241
96200.0000   -0.56131
96240.0000   -0.56446
96280.0000   -0.67706
96320.0000   -0.68293
96360.0000   -0.43425
96400.0000   -0.32318
96440.0000   -0.58911
96480.0000   -0.30453
96520.0000   -0.38261
96560.0000   -0.51397
96600.0000   -0.76703
96640.0000   -0.66408
96680.0000   -0.77383
96720.0000   -0.67235
96760.0000   -0.53506
96800.0000   -0.41682
96840.0000   -0.56182
96880.0000   -0.57740
96920.0000   -0.50905
96960.0000   -0.68832
97000.0000   -0.39581
97040.0000   -0.59709
97080.0000   -0.60736
97120.0000   -0.47111
97160.0000   -0.49670
97200.0000   -0.78278
97240.0000   -0.65980
97280.0000   -0.50337
97320.0000   -0.46056
97360.0000   -0.55151
97400.0000   -0.53295
97440.0000   -0.49740
97480.0000   -0.49755
97520.0000   -0.61815
97560.0000   -0.26226
97600.0000   -0.34382
97640.0000   -0.24796
97680.0000   -0.44899
97720.0000   -0.47895
97760.0000   -0.38936
97800.0000   -0.39882
97840.0000   -0.41930
97880.0000   -0.25254
97920.0000   -0.11322
97960.0000   -0.29459
98000.0000   -0.41099
98040.0000   -0.17045
98080.0000   -0.39721
98120.0000   -0.98813
98160.0000   -0.77941
98200.0000   -0.36760
98240.0000   -0.43418
98280.0000   -0.68692
98320.0000   -0.51860
98360.0000   -0.45829
98400.0000   -0.56130
98440.0000   -0.64683
98480.0000   -0.66428
98520.0000   -0.40162
98560.0000   -0.39480
98600.0000   -0.40566
98640.0000   -0.26242
98680.0000   -0.01358
98720.0000   -0.03486
98760.0000   -0.30695
98800.0000   -0.40062
98840.0000   -0.29100
98880.0000   -0.27911
98920.0000    0.09124
98960.0000   -0.03935
99000.0000    0.05490
99040.0000   -0.03165
99080.0000    0.01819
99120.0000   -0.25711
99160.0000   -0.03461
99200.0000   -0.09389
99240.0000   -0.25965
99280.0000   -0.74176
99320.0000   -0.58731
99360.0000   -0.63393
99400.0000   -0.05854
99440.0000   -0.43667
99480.0000   -0.31829
99520.0000   -0.34141
99560.0000   -0.48748
99600.0000   -0.18250
99640.0000    0.00904
99680.0000    0.00052
99720.0000   -0.03692
99760.0000   -0.40205
99800.0000   -0.27101
99840.0000   -0.36052
99880.0000   -0.40500
99920.0000   -0.04455
99960.0000   -0.32750
100000.0000   -0.10910
100040.0000   -0.20843
100080.0000   -0.26312
100120.0000   -0.37577
100160.0000   -0.38749
100200.0000   -0.24004
100240.0000   -0.41692
100280.0000   -0.49307
100320.0000   -0.06170
100360.0000   -0.33416
100400.0000   -0.40507
100440.0000   -0.48169
100480.0000   -0.52681
100520.0000   -0.53629
100560.0000   -0.33360
100600.0000   -0.51131
100640.0000   -0.71680
100680.0000   -0.64599
100720.0000   -0.66251
100760.0000   -0.66603
100800.0000   -0.78258
100840.0000   -0.66346
100880.0000   -0.58743
100920.0000   -0.58854
100960.0000   -0.61009
101000.0000   -0.97884
101040.0000   -0.57906
101080.0000   -0.38024
101120.0000   -0.52382
101160.0000   -0.78868
101200.0000   -0.71281
101240.0000   -0.69712
101280.0000   -1.09938
101320.0000   -0.87409
101360.0000   -0.86250
101400.0000   -0.60657
101440.0000   -0.61591
101480.0000   -0.97518
101520.0000   -0.93384
101560.0000   -0.60093
101600.0000   -0.81920
101640.0000   -0.92138
101680.0000   -0.90911
101720.0000   -0.86011
101760.0000   -0.86941
101800.0000   -0.60475
101840.0000   -0.79527
101880.0000   -0.66561
101920.0000   -1.04479
101960.0000   -0.64784
102000.0000   -0.48865
102040.0000   -0.58303
102080.0000   -0.78775
102120.0000   -0.48282
102160.0000   -0.54255
102200.0000   -0.16952
102240.0000   -0.42015
102280.0000   -0.50070
102320.0000   -0.66545
102360.0000   -0.74174
102400.0000   -0.42520
102440.0000   -0.89243
102480.0000   -0.72552
102520.0000   -0.49472
102560.0000   -0.88780
102600.0000   -0.60096
102640.0000   -0.80035
102680.0000   -0.77279
102720.0000   -0.68705
102760.0000   -0.64285
102800.0000   -0.69725
102840.0000   -1.13848
102880.0000   -0.55160
102920.0000   -0.64381
102960.0000   -0.60575
103000.0000   -0.42302
103040.0000   -0.43519
103080.0000   -0.41099
103120.0000   -0.66846
103160.0000   -0.65026
103200.0000   -0.22369
103240.0000   -0.18907
103280.0000   -0.07094
103320.0000   -0.41902
103360.0000   -0.51542
103400.0000   -0.31838
103440.0000   -0.33727
103480.0000   -0.63005
103520.0000   -0.51915
103560.0000   -0.37532
103600.0000   -0.74888
103640.0000   -0.78938
103680.0000   -0.80665
103720.0000   -0.97660
103760.0000   -0.78464
103800.0000   -0.95414
103840.0000   -0.81749
103880.0000   -0.31570
103920.0000   -0.16826
103960.0000   -0.32133
104000.0000   -0.55320
104040.0000   -0.33814
104080.0000   -0.62838
104120.0000   -0.36761
104160.0000   -0.57549
104200.0000   -0.41864
104240.0000   -0.55278
104280.0000   -0.48865
104320.0000   -0.13886
104360.0000   -0.61461
104400.0000   -0.99725
104440.0000   -0.53574
104480.0000   -0.58034
104520.0000   -0.81989
104560.0000   -0.59536
104600.0000   -0.48281
104640.0000   -0.55636
104680.0000   -0.44614
104720.0000   -0.55783
104760.0000   -0.48016
104800.0000   -0.59089
104840.0000   -0.78280
104880.0000   -0.78268
104920.0000   -0.58463
104960.0000   -0.42041
105000.0000   -0.51292
105040.0000   -0.52443
105080.0000   -0.58703
105120.0000   -0.44210
105160.0000   -0.40723
105200.0000   -0.51277
105240.0000   -0.39316
105280.0000   -0.60196
105320.0000   -0.73432
105360.0000   -0.71451
105400.0000   -0.58736
105440.0000   -0.37092
105480.0000   -0.47978
105520.0000   -0.56926
105560.0000   -0.75679
105600.0000   -0.83091
105640.0000   -0.70080
105680.0000   -0.41811
105720.0000   -0.53700
105760.0000   -0.71757
105800.0000   -0.73873
105840.0000   -0.43179
105880.0000   -0.46791
105920.0000   -0.53211
105960.0000   -0.53364
106000.0000   -0.33433
106040.0000   -0.47491
106080.0000   -0.22382
106120.0000   -0.41969
106160.0000   -0.51009
106200.0000   -0.39784
106240.0000   -0.39289
106280.0000   -0.67135
106320.0000   -0.31210
106360.0000   -0.39401
106400.0000   -0.46174
106440.0000   -0.43551
106480.0000   -0.64873
106520.0000   -0.76015
106560.0000   -0.68151
106600.0000   -0.56560
106640.0000   -0.47257
106680.0000   -0.75974
106720.0000   -0.62233
106760.0000   -0.81622
106800.0000   -0.38776
106840.0000   -0.77249
106880.0000   -0.67071
106920.0000   -0.61410
106960.0000   -0.72532
107000.0000   -0.82990
107040.0000   -0.59650
107080.0000   -0.45428
107120.0000   -0.35221
107160.0000   -0.33392
107200.0000   -0.60997
107240.0000   -0.44504
107280.0000   -0.29863
107320.0000   -0.37815
107360.0000   -0.43368
107400.0000   -0.60433
107440.0000   -0.63387
107480.0000   -0.78300
107520.0000   -0.34940
107560.0000   -0.29283
107600.0000   -0.07178
107640.0000   -0.50316
107680.0000   -0.45924
107720.0000   -0.65955
107760.0000   -1.00239
107800.0000   -0.47994
107840.0000   -0.77388
107880.0000   -0.44921
107920.0000   -0.16618
107960.0000   -0.00286
108000.0000   -0.16121
108040.0000   -0.52465
108080.0000   -0.36066
108120.0000   -0.67760
108160.0000   -0.46614
108200.0000   -0.53773
108240.0000   -0.54696
108280.0000   -0.62094
108320.0000   -0.39993
108360.0000   -0.53679
108400.0000   -0.24096
108440.0000   -0.10746
108480.0000   -0.29586
108520.0000   -0.22300
108560.0000   -0.48297
108600.0000   -0.19286
108640.0000   -0.47055
108680.0000   -0.04504
108720.0000   -0.09724
108760.0000    0.10148
108800.0000   -0.12679
108840.0000   -0.15470
108880.0000   -0.15625
108920.0000    0.01837
108960.0000   -0.13662
109000.0000   -0.41898
109040.0000   -0.32531
109080.0000   -0.05760
109120.0000   -0.29456
109160.0000   -0.13884
109200.0000   -0.34095
109240.0000   -0.63197
109280.0000   -0.29627
109320.0000   -0.22931
109360.0000   -0.21656
109400.0000   -0.06932
109440.0000   -0.58733
109480.0000   -0.20371
109520.0000   -0.47564
109560.0000   -0.67925
109600.0000   -0.93905
109640.0000   -0.50478
109680.0000   -0.73529
109720.0000   -0.61446
109760.0000   -0.62623
109800.0000   -0.41482
109840.0000   -0.20372
109880.0000   -0.56059
109920.0000   -0.40293
109960.0000   -0.85296
110000.0000   -0.56893
110040.0000   -0.71609
110080.0000   -0.66097
110120.0000   -0.53171
110160.0000   -0.26587
110200.0000   -0.52166
110240.0000   -0.51972
110280.0000   -0.04629
110320.0000   -0.50185
110360.0000   -0.54288
110400.0000   -0.08396
110440.0000   -0.31894
110480.0000   -0.01837
110520.0000   -0.28785
110560.0000   -0.45655
110600.0000   -0.19704
110640.0000   -0.49511
110680.0000   -0.20446
110720.0000   -0.43401
110760.0000   -0.62561
110800.0000   -0.43443
110840.0000   -0.35771
110880.0000   -0.58803
110920.0000   -0.39585
110960.0000   -0.65953
111000.0000   -0.24307
111040.0000   -0.66375
111080.0000   -0.45935
111120.0000   -0.58852
111160.0000   -0.43123
111200.0000   -0.47679
111240.0000   -0.78910
111280.0000   -0.59260
111320.0000   -0.75966
111360.0000   -0.52125
111400.0000   -0.41772
111440.0000   -0.69382
111480.0000   -0.37762
111520.0000   -0.29697
111560.0000   -0.03135
111600.0000   -0.28952
111640.0000   -0.31388
111680.0000   -0.05551
111720.0000   -0.23433
111760.0000   -0.22871
111800.0000   -0.22243
111840.0000   -0.45298
111880.0000   -0.22004
111920.0000   -0.43770
111960.0000   -0.34335
112000.0000   -0.56782
112040.0000   -0.48497
112080.0000   -0.55322
112120.0000   -0.46910
112160.0000   -0.56403
112200.0000   -0.53486
112240.0000   -0.73839
112280.0000   -0.52457
112320.0000   -0.72770
112360.0000   -0.77058
112400.0000   -0.49906
112440.0000   -0.43247
112480.0000   -0.17571
112520.0000   -0.13829
112560.0000   -0.02349
112600.0000   -0.51174
112640.0000   -0.45568
112680.0000   -0.29454
112720.0000   -0.16784
112760.0000   -0.52226
112800.0000   -0.25157
112840.0000   -0.46398
112880.0000   -0.67866
112920.0000   -0.67379
112960.0000   -0.58261
113000.0000   -0.31777
113040.0000   -0.21925
113080.0000   -0.30677
113120.0000   -0.54586
113160.0000   -0.52451
113200.0000   -1.18821
113240.0000   -0.96898
113280.0000   -0.70948
113320.0000   -0.99127
113360.0000   -0.61460
113400.0000   -0.62600
113440.0000   -0.98616
113480.0000   -0.75607
113520.0000   -0.70441
113560.0000   -0.40034
113600.0000   -0.73939
113640.0000   -0.85681
113680.0000   -0.91307
113720.0000   -0.71402
113760.0000   -0.45534
113800.0000   -0.77457
113840.0000   -0.70515
113880.0000   -0.08899
113920.0000   -0.20890
113960.0000   -0.15009
114000.0000   -0.01715
114040.0000   -0.24894
114080.0000   -0.69848
114120.0000   -0.57820
114160.0000   -0.86939
114200.0000   -0.74612
114240.0000   -0.42551
114280.0000   -0.87106
114320.0000   -0.79823
114360.0000   -1.07374
114400.0000   -0.74955
114440.0000   -0.97585
114480.0000   -0.65726
114520.0000   -0.85948
114560.0000   -0.63727
114600.0000   -0.84415
114640.0000   -0.75976
114680.0000   -0.62685
114720.0000   -0.49921
114760.0000   -0.74352
114800.0000   -0.70452
114840.0000   -0.27984
114880.0000   -0.63947
114920.0000   -0.80827
114960.0000   -0.64591
115000.0000   -0.55415
115040.0000   -0.54311
115080.0000   -0.40877
115120.0000   -0.54724
115160.0000   -0.82254
115200.0000   -0.06731
115240.0000   -0.35465
115280.0000   -0.46876
115320.0000   -0.48932
115360.0000   -0.54458
115400.0000   -0.61819
115440.0000   -0.79327
115480.0000   -0.63302
115520.0000   -0.83989
115560.0000   -0.63764
115600.0000   -0.33731
115640.0000   -0.52968
115680.0000   -0.48442
115720.0000   -0.27988
115760.0000   -0.21398
115800.0000   -0.53742
115840.0000   -0.30949
115880.0000   -0.50214
115920.0000   -0.25231
115960.0000   -0.36533
116000.0000   -0.49035
116040.0000   -0.53206
116080.0000   -0.55410
116120.0000   -0.44760
116160.0000   -0.65786
116200.0000   -0.88517
116240.0000   -0.50757
116280.0000   -0.74467
116320.0000   -0.64233
116360.0000   -0.93815
116400.0000   -0.74114
116440.0000   -0.49206
116480.0000   -0.42047
116520.0000   -0.73981
116560.0000   -0.50354
116600.0000   -0.43906
116640.0000   -0.59374
116680.0000   -0.31264
116720.0000   -0.50723
116760.0000   -0.36983
116800.0000   -0.61358
116840.0000   -0.56133
116880.0000   -0.32345
116920.0000   -0.27321
116960.0000   -0.61335
117000.0000   -0.68025
117040.0000   -0.63789
117080.0000   -0.20469
117120.0000   -0.22012
117160.0000   -0.41238
117200.0000   -0.33691
117240.0000   -0.20265
117280.0000   -0.25539
117320.0000   -0.14623
117360.0000   -0.29059
117400.0000   -0.25746
117440.0000   -0.33884
117480.0000   -0.13527
117520.0000   -0.07076
117560.0000   -0.06567
117600.0000   -0.18624
117640.0000   -0.43969
117680.0000   -0.56200
117720.0000   -0.45479
117760.0000   -0.12670
117800.0000   -0.11028
117840.0000   -0.13923
117880.0000   -0.20405
117920.0000   -0.44795
117960.0000   -0.36279
118000.0000   -0.52046
118040.0000   -0.26430
118080.0000   -0.46575
118120.0000   -0.40953
118160.0000   -0.33865
118200.0000   -0.26674
118240.0000   -0.55225
118280.0000   -0.71738
118320.0000   -0.80572
118360.0000   -0.41848
118400.0000   -0.35935
118440.0000   -0.52586
118480.0000   -0.26788
118520.0000   -0.71690
118560.0000   -0.22170
118600.0000   -0.39262
118640.0000   -0.21566
118680.0000   -0.29172
118720.0000   -0.43979
118760.0000   -0.42292
118800.0000   -0.42740
118840.0000   -0.27067
118880.0000   -0.34834
118920.0000   -0.37716
118960.0000   -0.66774
119000.0000   -0.67996
119040.0000   -0.19538
119080.0000   -0.36964
119120.0000   -0.52372
119160.0000   -0.50973
119200.0000   -0.46037
119240.0000   -0.57248
119280.0000   -0.49716
119320.0000   -0.76484
119360.0000   -0.82803
119400.0000   -0.35159
119440.0000   -0.71027
119480.0000   -0.60645
119520.0000   -0.96666
119560.0000   -0.66120
119600.0000   -0.46024
119640.0000   -0.37718
119680.0000   -0.50702
119720.0000   -0.49114
119760.0000   -0.55400
119800.0000   -0.50424
119840.0000   -0.69066
119880.0000   -0.70884
119920.0000   -0.81600
119960.0000   -0.90146
120000.0000   -0.73863
120040.0000   -0.81144
120080.0000   -0.59310
120120.0000   -0.48227
120160.0000   -0.65929
120200.0000   -0.21711
120240.0000   -0.29647
120280.0000   -0.02878
120320.0000   -0.78884
120360.0000   -0.89441
120400.0000   -0.71551
120440.0000   -0.53290
120480.0000   -0.64997
120520.0000   -0.82092
120560.0000   -0.63560
120600.0000   -0.61117
120640.0000   -0.50452
120680.0000   -0.58400
120720.0000   -0.48538
120760.0000   -0.71037
120800.0000   -0.35588
120840.0000   -0.64507
120880.0000   -0.37509
120920.0000   -0.58842
120960.0000   -0.39751
121000.0000   -0.66847
121040.0000   -0.32644
121080.0000   -0.38279
121120.0000   -0.62906
121160.0000   -0.52231
121200.0000   -0.70117
121240.0000   -0.67835
121280.0000   -0.59338
121320.0000   -0.49711
121360.0000   -0.67304
121400.0000   -0.45466
121440.0000   -0.59827
121480.0000   -0.63380
121520.0000   -0.62759
121560.0000   -0.45965
121600.0000   -0.39541
121640.0000   -0.73980
121680.0000   -0.20160
121720.0000   -0.13617
121760.0000   -0.35184
121800.0000   -0.35771
121840.0000   -0.66834
121880.0000   -0.56323
121920.0000   -0.52645
121960.0000   -0.60336
122000.0000   -0.36900
122040.0000   -0.63344
122080.0000   -0.42438
122120.0000   -0.84335
122160.0000   -0.79574
122200.0000   -0.54086
122240.0000   -1.02181
122280.0000   -0.58506
122320.0000   -0.59546
122360.0000   -0.63859
122400.0000   -0.54267
122440.0000   -0.64085
122480.0000   -0.83280
122520.0000   -0.40919
122560.0000   -0.63500
122600.0000   -0.53040
122640.0000   -0.39685
122680.0000   -0.47107
122720.0000   -0.49967
122760.0000   -0.43208
122800.0000   -0.82715
122840.0000   -0.41532
122880.0000   -0.27673
122920.0000    0.04354
122960.0000   -0.11935
123000.0000   -0.21252
123040.0000   -0.57395
123080.0000   -0.26960
123120.0000   -0.43456
123160.0000   -0.39904
123200.0000   -0.41156
123240.0000   -0.48942
123280.0000   -0.61409
123320.0000   -0.50443
123360.0000   -0.30412
123400.0000   -0.81166
123440.0000   -0.62318
123480.0000   -0.63661
123520.0000   -0.82043
123560.0000   -0.87079
123600.0000   -0.54561
123640.0000   -0.65688
123680.0000   -0.55851
123720.0000   -0.71263
123760.0000   -0.18394
123800.0000   -0.21298
123840.0000   -0.05518
123880.0000   -0.71023
123920.0000   -0.92460
123960.0000   -0.87643
124000.0000   -0.58954
124040.0000   -0.71200
124080.0000   -0.57909
124120.0000   -0.60663
124160.0000   -0.35573
124200.0000   -0.28589
124240.0000   -0.80766
124280.0000   -0.65577
124320.0000   -0.92843
124360.0000   -0.76721
124400.0000   -0.79098
124440.0000   -0.59075
124480.0000   -0.51408
124520.0000   -0.77479
124560.0000   -0.49415
124600.0000   -0.72457
124640.0000   -0.70561
124680.0000   -0.65574
124720.0000   -0.54978
124760.0000   -0.88709
124800.0000   -0.40021
124840.0000   -0.60488
124880.0000   -0.67213
124920.0000   -0.06453
124960.0000   -0.28462
125000.0000   -0.28309
125040.0000   -0.21609
125080.0000   -0.33781
125120.0000   -0.72688
125160.0000   -0.38472
125200.0000   -0.51046
125240.0000   -0.58376
125280.0000   -0.32928
125320.0000   -0.78183
125360.0000   -0.37407
125400.0000   -0.17492
125440.0000   -0.65422
125480.0000   -0.46769
125520.0000   -0.36815
125560.0000    0.03000
125600.0000   -0.50980
125640.0000   -0.47605
125680.0000   -0.65351
125720.0000   -0.58238
125760.0000   -0.38036
125800.0000   -0.59597
125840.0000   -0.41628
125880.0000   -0.64700
125920.0000   -0.53562
125960.0000   -0.19540
126000.0000   -0.39284
126040.0000   -0.34228
126080.0000   -0.57371
126120.0000   -0.65243
126160.0000   -0.61636
126200.0000   -0.76647
126240.0000   -0.78234
126280.0000   -0.44083
126320.0000   -0.54306
126360.0000   -0.57894
126400.0000   -0.45363
126440.0000   -0.56791
126480.0000   -0.79077
126520.0000   -0.64608
126560.0000   -0.48295
126600.0000   -0.68490
126640.0000   -0.27894
126680.0000   -0.22604
126720.0000   -0.64072
126760.0000   -0.52140
126800.0000   -0.43679
126840.0000   -0.02755
126880.0000   -0.04257
126920.0000   -0.25080
126960.0000    0.11346
127000.0000   -0.66201
127040.0000   -0.29207
127080.0000   -0.15418
127120.0000    0.35710
127160.0000   -0.38221
127200.0000   -0.08142
127240.0000   -0.11161
127280.0000    0.04956
127320.0000   -0.13479
127360.0000   -0.02337
127400.0000    0.10093
127440.0000   -0.02102
127480.0000   -0.17477
127520.0000   -0.12882
127560.0000   -0.16120
127600.0000   -0.21222
127640.0000   -0.31339
127680.0000   -0.02790
127720.0000   -0.27138
127760.0000   -0.13189
127800.0000   -0.49270
127840.0000   -0.07263
127880.0000   -0.04758
127920.0000   -0.35490
127960.0000   -0.35411
128000.0000   -0.16566
128040.0000   -0.27031
128080.0000   -0.27469
128120.0000   -0.70923
128160.0000   -0.45203
128200.0000   -0.50512
128240.0000   -0.29908
128280.0000   -0.30118
128320.0000   -0.49933
128360.0000   -0.59647
128400.0000   -0.44812
128440.0000   -0.45573
128480.0000   -0.61822
128520.0000   -0.61642
128560.0000   -0.50614
128600.0000   -0.62242
128640.0000   -0.31054
128680.0000   -0.45276
128720.0000   -0.62833
128760.0000   -0.54963
128800.0000   -0.71668
128840.0000   -0.53605
128880.0000   -0.59069
128920.0000   -0.00764
128960.0000   -0.35946
129000.0000   -0.06360
129040.0000   -0.51789
129080.0000   -0.52165
129120.0000   -0.17898
129160.0000   -0.54718
129200.0000   -0.39613
129240.0000   -0.31530
129280.0000   -0.31815
129320.0000   -0.35479
129360.0000   -0.75861
129400.0000   -0.92415
129440.0000   -0.62441
129480.0000   -0.75769
129520.0000   -0.56827
129560.0000   -0.41801
129600.0000   -0.37046
129640.0000   -0.45584
129680.0000   -0.54185
129720.0000   -0.32123
129760.0000   -0.10890
129800.0000   -0.13784
129840.0000   -0.24317
129880.0000   -0.29492
129920.0000   -0.35540
129960.0000   -0.51466
130000.0000   -0.33623
130040.0000   -0.59153
130080.0000   -0.67885
130120.0000   -0.61592
130160.0000   -0.36762
130200.0000    0.10571
130240.0000    0.10932
130280.0000    0.07273
130320.0000    0.06262
130360.0000   -0.18486
130400.0000    0.08616
130440.0000    0.05643
130480.0000   -0.23997
130520.0000   -0.09910
130560.0000   -0.20912
130600.0000    0.01522
130640.0000   -0.09273
130680.0000   -0.00789
130720.0000   -0.13535
130760.0000    0.06377
130800.0000    0.07594
130840.0000    0.10285
130880.0000    0.29019
130920.0000    0.42293
130960.0000    0.24769
131000.0000    0.41283
131040.0000    0.27313
131080.0000    0.20296
131120.0000    0.10579
131160.0000    0.12491
131200.0000    0.30039
131240.0000   -0.11125
131280.0000    0.06333
131320.0000   -0.02874
131360.0000   -0.24800
131400.0000   -0.06578
131440.0000   -0.38145
131480.0000   -0.31908
131520.0000   -0.61479
131560.0000   -0.17769
131600.0000   -0.28332
131640.0000   -0.54824
131680.0000   -0.80209
131720.0000   -0.56855
131760.0000   -0.17676
131800.0000   -0.27643
131840.0000   -0.42978
131880.0000   -0.27364
131920.0000   -0.35080
131960.0000   -0.52887
132000.0000   -0.01246
132040.0000   -0.36641
132080.0000    0.00020
132120.0000   -0.29690
132160.0000   -0.06728
132200.0000   -0.42469
132240.0000   -0.19197
132280.0000   -0.35925
132320.0000   -0.76914
132360.0000   -0.53266
132400.0000   -0.58135
132440.0000   -0.52385
132480.0000   -0.30440
132520.0000   -0.52945
132560.0000   -0.44458
132600.0000   -0.52202
132640.0000   -0.68661
132680.0000   -0.78877
132720.0000   -0.62781
132760.0000   -0.33986
132800.0000   -0.73048
132840.0000   -0.52672
132880.0000   -0.58376
132920.0000   -0.72939
132960.0000   -0.47638
133000.0000   -0.64752
133040.0000   -0.56790
133080.0000   -0.52633
133120.0000   -0.42815
133160.0000   -0.19094
133200.0000   -0.38762
133240.0000   -0.51206
133280.0000   -0.41704
133320.0000   -0.34443
133360.0000   -0.67566
133400.0000   -0.91166
133440.0000   -0.88124
133480.0000   -0.79932
133520.0000   -0.51800
133560.0000   -0.67865
133600.0000   -0.62245
133640.0000   -0.63232
133680.0000   -0.61006
133720.0000   -0.67408
133760.0000   -0.61269
133800.0000   -0.65924
133840.0000   -0.69309
133880.0000   -0.83918
133920.0000   -0.92916
133960.0000   -0.51955
134000.0000   -0.68287
134040.0000   -0.55723
134080.0000   -0.68764
134120.0000   -0.79155
134160.0000   -0.63801
134200.0000   -0.49125
134240.0000   -1.03329
134280.0000   -0.70462
134320.0000   -0.84013
134360.0000   -0.51674
134400.0000   -0.57405
134440.0000   -0.77340
134480.0000   -0.71746
134520.0000   -0.49127
134560.0000   -0.77661
134600.0000   -0.98369
134640.0000   -0.88587
134680.0000   -0.67406
134720.0000   -0.64365
134760.0000   -0.48263
134800.0000   -0.99631
134840.0000   -1.16907
134880.0000   -0.21894
134920.0000   -0.54699
134960.0000   -0.78359
135000.0000   -0.03700
135040.0000   -0.72975
135080.0000   -0.42790
135120.0000   -0.46793
135160.0000   -0.45250
135200.0000   -0.14288
135240.0000   -0.65225
135280.0000   -0.46661
135320.0000   -0.17003
135360.0000   -0.51653
135400.0000   -0.29172
135440.0000   -0.36983
135480.0000   -0.25715
135520.0000   -0.41112
135560.0000   -0.44799
135600.0000   -0.50397
135640.0000   -0.31609
135680.0000   -0.32800
135720.0000   -0.21359
135760.0000   -0.49451
135800.0000   -0.33597
135840.0000   -0.26319
135880.0000   -0.27473
135920.0000   -0.35946
135960.0000   -0.54391
136000.0000   -0.44726
136040.0000   -0.54918
136080.0000   -0.35884
136120.0000   -0.61719
136160.0000   -0.41446
136200.0000   -0.22865
136240.0000   -0.40015
136280.0000   -0.42364
136320.0000   -0.58826
136360.0000   -0.12230
136400.0000   -0.24920
136440.0000   -0.44451
136480.0000   -0.53016
136520.0000   -0.55240
136560.0000   -0.50907
136600.0000   -0.43577
136640.0000   -0.62472
136680.0000   -0.10771
136720.0000   -0.59859
136760.0000   -0.15597
136800.0000   -0.52589
136840.0000   -0.67195
136880.0000   -0.44704
136920.0000   -0.69052
136960.0000   -0.58187
137000.0000   -0.78169
137040.0000   -0.41313
137080.0000   -0.93044
137120.0000   -0.39255
137160.0000   -0.49030
137200.0000   -0.34468
137240.0000   -0.09989
137280.0000    0.00129
137320.0000   -0.47609
137360.0000   -0.45426
137400.0000   -0.15299
137440.0000    0.16581
137480.0000    0.28784
137520.0000    0.48960
137560.0000    0.51887
137600.0000    0.28645
137640.0000    0.24911
137680.0000    0.10140
137720.0000    0.44303
137760.0000   -0.12251
137800.0000    0.04302
137840.0000   -0.14737
137880.0000   -0.31430
137920.0000   -0.48228
137960.0000   -0.45812
138000.0000   -0.36777
138040.0000   -0.20007
138080.0000   -0.33293
138120.0000   -0.45784
138160.0000   -0.37756
138200.0000   -0.51249
138240.0000   -0.42957
138280.0000   -0.52588
138320.0000   -0.46856
138360.0000   -0.56636
138400.0000   -0.52095
138440.0000   -0.44090
138480.0000   -0.60856
138520.0000   -0.63045
138560.0000   -0.14190
138600.0000   -0.13137
138640.0000   -0.63803
138680.0000   -0.10951
138720.0000   -0.37847
138760.0000   -0.21218
138800.0000   -0.03557
138840.0000   -0.12836
138880.0000   -0.01451
138920.0000    0.13767
138960.0000    0.06694
139000.0000    0.07990
139040.0000   -0.18758
139080.0000   -0.03190
139120.0000   -0.10120
139160.0000   -0.08421
139200.0000    0.10621
139240.0000    0.05569
139280.0000    0.21274
139320.0000   -0.02439
139360.0000    0.16777
139400.0000    0.27571
139440.0000    0.23504
139480.0000    0.18619
139520.0000    0.02428
139560.0000    0.02603
139600.0000    0.18153
139640.0000   -0.04701
139680.0000    0.09234
139720.0000   -0.62444
139760.0000   -0.16016
139800.0000   -0.55957
139840.0000   -0.35494
139880.0000   -0.48222
139920.0000   -0.35891
139960.0000   -0.29002
140000.0000   -0.68657
140040.0000   -0.55345
140080.0000   -0.51121
140120.0000   -0.45398
140160.0000   -0.56576
140200.0000   -0.44919
140240.0000   -0.65236
140280.0000   -0.67157
140320.0000   -0.66763
140360.0000   -0.55241
140400.0000   -0.71677
140440.0000   -0.37361
140480.0000   -0.52454
140520.0000   -0.61536
140560.0000   -0.71156
140600.0000   -0.78972
140640.0000   -0.60630
140680.0000   -0.39721
140720.0000   -0.88948
140760.0000   -0.72088
140800.0000   -0.57899
140840.0000   -0.44033
140880.0000   -0.48142
140920.0000   -0.61436
140960.0000   -0.82223
141000.0000   -0.50734
141040.0000   -0.26829
141080.0000   -0.61459
141120.0000   -0.47972
141160.0000   -0.11050
141200.0000   -0.30223
141240.0000   -0.55607
141280.0000   -0.32720
141320.0000   -0.56793
141360.0000   -0.09247
141400.0000   -0.70133
141440.0000   -0.07456
141480.0000   -0.26671
141520.0000   -0.44699
141560.0000   -0.30098
141600.0000   -0.00043
141640.0000    0.01917
141680.0000   -0.20559
141720.0000    0.08851
141760.0000   -0.16834
141800.0000   -0.05332
141840.0000    0.12003
141880.0000   -0.24529
141920.0000   -0.13012
141960.0000   -0.78258
142000.0000   -0.62304
142040.0000   -0.94235
142080.0000   -0.43528
142120.0000   -0.25485
142160.0000   -0.34688
142200.0000   -0.25957
142240.0000   -0.42549
142280.0000   -0.40215
142320.0000   -0.64462
142360.0000   -0.15197
142400.0000   -0.60735
142440.0000   -0.23846
142480.0000   -0.60569
142520.0000   -0.70548
142560.0000   -0.61865
142600.0000   -0.51219
142640.0000   -0.39867
142680.0000   -0.28647
142720.0000   -0.65422
142760.0000   -0.33185
142800.0000   -0.22958
142840.0000   -0.39072
142880.0000   -0.52828
142920.0000   -0.45106
142960.0000   -0.39807
143000.0000   -0.29835
143040.0000    0.03324
143080.0000   -0.38369
143120.0000   -0.23627
143160.0000   -0.24200
143200.0000   -0.11199
143240.0000   -0.46553
143280.0000    0.06876
143320.0000   -0.01972
143360.0000    0.02443
143400.0000   -0.26221
143440.0000   -0.09054
143480.0000   -0.21136
143520.0000   -0.25847
143560.0000   -0.24197
143600.0000   -0.19957
143640.0000   -0.23905
143680.0000   -0.19151
143720.0000   -0.15578
143760.0000   -0.13522
143800.0000   -0.34109
143840.0000   -0.12027
143880.0000   -0.08987
143920.0000   -0.25576
143960.0000   -0.24932
144000.0000   -0.23352
144040.0000   -0.45462
144080.0000   -0.10866
144120.0000   -0.01541
144160.0000   -0.25303
144200.0000   -0.23197
144240.0000   -0.35283
144280.0000    0.33671
144320.0000    0.35599
144360.0000   -0.03086
144400.0000   -0.06340
144440.0000    0.17708
144480.0000   -0.04586
144520.0000   -0.10232
144560.0000    0.03341
144600.0000   -0.27643
144640.0000   -0.15757
144680.0000   -0.25926
144720.0000   -0.24357
144760.0000   -0.04285
144800.0000   -0.39987
144840.0000   -0.03192
144880.0000   -0.22775
144920.0000   -0.38817
144960.0000   -0.47295
145000.0000   -0.23688
145040.0000   -0.28001
145080.0000   -0.66294
145120.0000   -0.30842
145160.0000   -0.49701
145200.0000   -0.50996
145240.0000   -0.53925
145280.0000   -0.33389
145320.0000   -0.59682
145360.0000   -0.80605
145400.0000   -0.32746
145440.0000   -0.63406
145480.0000   -0.55105
145520.0000   -0.47137
145560.0000   -0.42655
145600.0000   -0.32450
145640.0000   -0.58418
145680.0000   -0.65026
145720.0000   -0.98396
145760.0000   -0.59526
145800.0000   -0.42850
145840.0000   -0.39132
145880.0000   -0.20454
145920.0000   -0.32693
145960.0000   -0.87022
146000.0000   -0.47613
146040.0000   -0.71312
146080.0000   -0.50292
146120.0000   -0.51311
146160.0000   -0.67649
146200.0000   -0.47928
146240.0000   -0.65639
146280.0000   -0.59736
146320.0000   -0.48923
146360.0000   -0.78129
146400.0000   -0.60899
146440.0000   -0.44169
146480.0000   -0.91161
146520.0000   -0.36267
146560.0000   -0.67553
146600.0000   -0.46484
146640.0000   -0.50811
146680.0000   -0.83345
146720.0000   -0.52122
146760.0000   -0.53938
146800.0000   -0.53552
146840.0000   -0.41274
146880.0000   -0.73429
146920.0000   -0.50416
146960.0000   -0.79888
147000.0000   -0.52680
147040.0000   -0.92774
147080.0000   -0.85408
147120.0000   -0.61373
147160.0000   -0.47067
147200.0000   -0.41887
147240.0000   -0.39856
147280.0000   -0.81905
147320.0000   -0.47792
147360.0000   -0.55121
147400.0000   -0.70736
147440.0000   -0.29630
147480.0000   -0.46148
147520.0000   -0.33211
147560.0000   -0.49754
147600.0000   -0.42441
147640.0000   -0.23257
147680.0000   -0.21467
147720.0000   -0.45213
147760.0000   -0.22368
147800.0000   -0.25749
147840.0000   -0.38019
147880.0000   -0.31927
147920.0000   -0.40306
147960.0000   -0.13890
148000.0000   -0.19361
148040.0000   -0.34334
148080.0000   -0.43021
148120.0000   -0.11200
148160.0000   -0.38078
148200.0000   -0.85998
148240.0000   -0.89350
148280.0000   -0.69089
148320.0000   -0.87504
148360.0000   -1.12717
148400.0000   -0.63595
148440.0000   -0.71706
148480.0000   -0.67376
148520.0000   -0.65014
148560.0000   -0.62510
148600.0000   -0.75583
148640.0000   -0.80012
148680.0000   -0.48017
148720.0000   -0.45024
148760.0000   -0.41725
148800.0000   -0.08018
148840.0000   -0.31486
148880.0000   -0.06889
148920.0000   -0.51067
148960.0000   -0.29595
149000.0000   -0.05467
149040.0000   -0.34201
149080.0000   -0.16643
149120.0000   -0.43535
149160.0000   -0.35167
149200.0000   -0.37648
149240.0000   -0.30902
149280.0000   -0.59290
149320.0000   -0.63547
149360.0000   -0.54154
149400.0000   -0.39613
149440.0000   -0.48582
149480.0000   -0.27486
149520.0000   -0.20702
149560.0000   -0.22100
149600.0000   -0.01668
149640.0000   -0.15208
149680.0000    0.03936
149720.0000   -0.02964
149760.0000   -0.22508
149800.0000   -0.38423
149840.0000   -0.53162
149880.0000   -0.20625
149920.0000   -0.42908
149960.0000   -0.30277
150000.0000   -0.27426
150040.0000   -0.27440
150080.0000   -0.41786
150120.0000   -0.25214
150160.0000   -0.27327
150200.0000   -0.34322
150240.0000   -0.29125
150280.0000   -0.27485
150320.0000   -0.76300
150360.0000   -0.64249
150400.0000   -0.42545
150440.0000   -0.30839
150480.0000   -0.20040
150520.0000   -0.10102
150560.0000   -0.23809
150600.0000   -0.23218
150640.0000   -0.55026
150680.0000   -0.16888
150720.0000   -0.30459
150760.0000   -0.20248
150800.0000   -0.13184
150840.0000   -0.19797
150880.0000   -0.29237
150920.0000   -0.31050
150960.0000   -0.16084
151000.0000   -0.32640
151040.0000   -0.17444
151080.0000   -0.19276
151120.0000   -0.30443
151160.0000   -0.27584
151200.0000   -0.02074
151240.0000   -0.26976
151280.0000   -0.00656
151320.0000    0.01850
151360.0000   -0.04285
151400.0000   -0.16124
151440.0000   -0.14753
151480.0000   -0.66282
151520.0000   -0.59079
151560.0000   -0.27843
151600.0000   -0.87371
151640.0000   -0.32564
151680.0000   -0.46311
151720.0000   -0.49992
151760.0000   -0.89404
151800.0000   -0.81738
151840.0000   -0.31421
151880.0000   -0.40111
151920.0000   -0.30831
151960.0000   -0.37614
152000.0000   -0.48222
152040.0000   -0.07941
152080.0000   -0.06344
152120.0000    0.08023
152160.0000   -0.26003
152200.0000   -0.14437
152240.0000   -0.03255
152280.0000   -0.13288
152320.0000   -0.16378
152360.0000   -0.13058
152400.0000   -0.07494
152440.0000   -0.21042
152480.0000   -0.17512
152520.0000   -0.15590
152560.0000   -0.08605
152600.0000   -0.16386
152640.0000   -0.06970
152680.0000    0.01109
152720.0000    0.01746
152760.0000   -0.07788
152800.0000   -0.03478
152840.0000   -0.05161
152880.0000   -0.28961
152920.0000   -0.19483
152960.0000   -0.32194
153000.0000   -0.00618
153040.0000   -0.31262
153080.0000   -0.01213
153120.0000   -0.28181
153160.0000   -0.40712
153200.0000   -0.50860
153240.0000   -0.39573
153280.0000   -0.45369
153320.0000   -0.51748
153360.0000   -0.49731
153400.0000   -0.77206
153440.0000   -0.78449
153480.0000   -0.66155
153520.0000   -0.62176
153560.0000   -0.65219
153600.0000   -0.71114
153640.0000   -0.33546
153680.0000   -0.63514
153720.0000   -0.16435
153760.0000   -0.06069
153800.0000    0.07204
153840.0000   -0.25580
153880.0000   -0.19115
153920.0000   -0.11101
153960.0000   -0.00730
154000.0000    0.14513
154040.0000   -0.26664
154080.0000    0.03739
154120.0000    0.26399
154160.0000   -0.07747
154200.0000   -0.10470
154240.0000   -0.05376
154280.0000   -0.14253
154320.0000   -0.32951
154360.0000   -0.23815
154400.0000   -0.39908
154440.0000   -0.51232
154480.0000   -0.09026
154520.0000   -0.49690
154560.0000   -0.09648
154600.0000   -0.35664
154640.0000   -0.22151
154680.0000   -0.34201
154720.0000   -0.07872
154760.0000   -0.55798
154800.0000   -0.47028
154840.0000   -0.30968
154880.0000   -0.54407
154920.0000   -0.64854
154960.0000   -0.42270
155000.0000   -0.55167
155040.0000   -0.46820
155080.0000   -0.42153
155120.0000   -0.52963
155160.0000   -0.33021
155200.0000   -0.70606
155240.0000   -0.37664
155280.0000   -0.11175
155320.0000   -0.43350
155360.0000   -0.11388
155400.0000   -0.09906
155440.0000   -0.20117
155480.0000   -0.60441
155520.0000   -0.48082
155560.0000   -0.47038
155600.0000   -0.18419
155640.0000   -0.07760
155680.0000   -0.18291
155720.0000   -0.42458
155760.0000   -0.37736
155800.0000   -0.21590
155840.0000   -0.24378
155880.0000   -0.55703
155920.0000   -0.42449
155960.0000   -0.54147
156000.0000   -0.37402
156040.0000   -0.60876
156080.0000   -0.33727
156120.0000   -0.32086
156160.0000   -0.35989
156200.0000   -0.58324
156240.0000   -0.58732
156280.0000   -0.45609
156320.0000   -0.65775
156360.0000   -0.80165
156400.0000   -0.65553
156440.0000   -0.58389
156480.0000   -0.51234
156520.0000   -0.48356
156560.0000   -0.70708
156600.0000   -0.66980
156640.0000   -0.57233
156680.0000   -0.63748
156720.0000   -0.69258
156760.0000   -0.66743
156800.0000   -0.65858
156840.0000   -0.62128
156880.0000   -0.47937
156920.0000   -0.45987
156960.0000   -0.62907
157000.0000   -0.71307
157040.0000   -0.81379
157080.0000   -0.76677
157120.0000   -0.56572
157160.0000   -0.73265
157200.0000   -0.70383
157240.0000   -0.98625
157280.0000   -0.86928
157320.0000   -0.70404
157360.0000   -0.47746
157400.0000   -0.65688
157440.0000   -0.58990
157480.0000   -0.60530
157520.0000   -0.46760
157560.0000   -0.46992
157600.0000   -0.50051
157640.0000   -0.81702
157680.0000   -0.55076
157720.0000   -0.56259
157760.0000   -0.41323
157800.0000   -0.57405
157840.0000   -0.79729
157880.0000   -0.65069
157920.0000   -0.60445
157960.0000   -0.26694
158000.0000   -0.33151
158040.0000   -0.30348
158080.0000    0.18542
158120.0000   -0.15993
158160.0000   -0.25079
158200.0000   -0.82217
158240.0000   -0.78608
158280.0000   -0.66040
158320.0000   -0.85736
158360.0000   -0.70391
158400.0000   -0.51146
158440.0000   -0.81335
158480.0000   -0.73533
158520.0000   -0.88245
158560.0000   -1.27172
158600.0000   -0.71786
158640.0000   -0.61684
158680.0000   -0.68776
158720.0000   -0.56956
158760.0000   -0.32417
158800.0000   -0.62751
158840.0000   -0.61039
158880.0000   -0.46445
158920.0000   -0.57380
158960.0000   -0.58676
159000.0000   -0.52971
159040.0000   -0.86033
159080.0000   -0.00546
159120.0000   -0.42487
159160.0000   -0.69726
159200.0000   -0.47938
159240.0000   -0.63447
159280.0000   -0.36179
159320.0000   -0.35835
159360.0000   -0.56980
159400.0000   -0.50337
159440.0000   -0.41146
159480.0000   -0.30753
159520.0000   -0.40865
159560.0000   -0.44425
159600.0000   -0.39609
159640.0000   -0.31464
159680.0000   -0.76345
159720.0000   -0.33034
159760.0000   -0.38816
159800.0000   -0.31362
159840.0000   -0.49380
159880.0000   -0.34302
159920.0000   -0.55131
159960.0000   -0.49627
160000.0000   -0.64726
160040.0000   -0.53776
160080.0000   -0.88420
160120.0000   -0.85646
160160.0000   -0.63416
160200.0000   -0.88406
160240.0000   -0.59303
160280.0000   -0.70578
160320.0000   -0.60504
160360.0000   -0.85620
160400.0000   -0.83713
160440.0000   -0.65811
160480.0000   -0.75071
160520.0000   -0.44983
160560.0000   -0.64340
160600.0000   -0.62611
160640.0000   -0.45459
160680.0000   -0.53643
160720.0000   -0.31832
160760.0000   -0.36031
160800.0000   -0.29935
160840.0000   -0.76437
160880.0000   -0.60043
160920.0000   -0.78745
160960.0000   -0.92240
161000.0000   -0.82639
161040.0000   -1.01569
161080.0000   -0.58003
161120.0000   -0.69816
161160.0000   -1.01431
161200.0000   -0.70022
161240.0000   -0.85451
161280.0000   -0.81193
161320.0000   -0.78011
161360.0000   -0.65878
161400.0000   -0.67175
161440.0000   -1.05861
161480.0000   -0.71057
161520.0000   -0.59050
161560.0000   -0.69079
161600.0000   -0.55460
161640.0000   -0.52739
161680.0000   -0.65163
161720.0000   -0.29654
161760.0000   -0.37728
161800.0000   -0.50387
161840.0000   -0.56337
161880.0000   -0.29904
161920.0000   -0.02299
161960.0000   -0.10086
162000.0000   -0.04111
162040.0000   -0.06083
162080.0000    0.12759
162120.0000    0.00997
162160.0000    0.07523
162200.0000   -0.10494
162240.0000   -0.18876
162280.0000   -0.01849
162320.0000    0.00714
162360.0000   -0.17065
162400.0000   -0.15992
162440.0000   -0.36967
162480.0000   -0.17649
162520.0000   -0.23852
162560.0000   -0.37017
162600.0000   -0.26201
162640.0000   -0.27522
162680.0000   -0.40751
162720.0000   -0.39877
162760.0000   -0.25260
162800.0000   -0.14364
162840.0000   -0.30222
162880.0000   -0.17458
162920.0000   -0.42508
162960.0000   -0.50397
163000.0000   -0.61405
163040.0000   -0.45977
163080.0000   -0.08625
163120.0000   -0.27226
163160.0000   -0.43581
163200.0000   -0.26515
163240.0000   -0.16264
163280.0000   -0.24675
163320.0000   -0.37836
163360.0000   -0.06709
163400.0000   -0.19716
163440.0000   -0.83390
163480.0000   -0.73920
163520.0000   -0.53723
163560.0000   -0.37637
163600.0000   -0.43401
163640.0000    0.18480
163680.0000    0.18828
163720.0000   -0.07286
163760.0000    0.20650
163800.0000    0.28489
163840.0000    0.16974
163880.0000    0.35776
163920.0000    0.07154
163960.0000    0.20185
164000.0000    0.22940
164040.0000    0.45897
164080.0000    0.28222
164120.0000    0.15089
164160.0000    0.52918
164200.0000    0.42980
164240.0000    0.11721
164280.0000    0.18102
164320.0000    0.38883
164360.0000    0.18669
164400.0000    0.40039
164440.0000    0.04039
164480.0000    0.14722
164520.0000    0.30281
164560.0000    0.35481
164600.0000    0.32903
164640.0000    0.06844
164680.0000    0.20818
164720.0000   -0.02149
164760.0000    0.39773
164800.0000    0.38474
164840.0000    0.50325
164880.0000    0.38030
164920.0000    0.53158
164960.0000    0.53455
165000.0000    0.07285
165040.0000    0.41558
165080.0000    0.21772
165120.0000    0.27235
165160.0000    0.33043
165200.0000    0.22351
165240.0000    0.29817
165280.0000    0.21468
165320.0000    0.51271
165360.0000    0.40469
165400.0000    0.19086
165440.0000    0.11972
165480.0000    0.31587
165520.0000    0.13997
165560.0000    0.36484
165600.0000    0.39181
165640.0000    0.33111
165680.0000    0.42007
165720.0000    0.34375
165760.0000    0.52143
165800.0000    0.53792
165840.0000    0.43692
165880.0000    0.33931
165920.0000    0.38685
165960.0000    0.22036
166000.0000    0.47138
166040.0000    0.36737
166080.0000    0.38666
166120.0000    0.46540
166160.0000    0.21038
166200.0000    0.30717
166240.0000    0.29796
166280.0000    0.17648
166320.0000    0.37317
166360.0000    0.26672
166400.0000    0.43586
166440.0000    0.26270
166480.0000    0.42204
166520.0000    0.23541
166560.0000    0.32011
166600.0000    0.54227
166640.0000    0.11419
166680.0000    0.23750
166720.0000    0.29415
166760.0000    0.24211
166800.0000    0.30782
166840.0000    0.37434
166880.0000    0.10600
166920.0000    0.15247
166960.0000    0.18542
167000.0000    0.14711
167040.0000    0.29854
167080.0000    0.30335
167120.0000    0.37988
167160.0000    0.35095
167200.0000    0.27696
167240.0000    0.33710
167280.0000    0.18425
167320.0000    0.24579
167360.0000    0.17320
167400.0000    0.39112
167440.0000    0.34554
167480.0000    0.34893
167520.0000    0.63909
167560.0000    0.54271
167600.0000    0.09514
167640.0000    0.49416
167680.0000    0.34284
167720.0000    0.31914
167760.0000    0.32816
167800.0000    0.09381
167840.0000    0.26395
167880.0000    0.22126
167920.0000    0.51955
167960.0000    0.22099
168000.0000    0.50461
168040.0000    0.11696
168080.0000    0.37736
168120.0000    0.16766
168160.0000    0.14620
168200.0000    0.39651
168240.0000    0.23322
168280.0000    0.41678
168320.0000    0.15424
168360.0000    0.21128
168400.0000    0.41502
168440.0000    0.31131
168480.0000    0.43365
168520.0000    0.52444
168560.0000    0.48749
168600.0000    0.52726
168640.0000    0.35539
168680.0000    0.20319
168720.0000    0.20914
168760.0000    0.28601
168800.0000    0.26506
168840.0000    0.47032
168880.0000    0.22273
168920.0000    0.46933
168960.0000    0.38859
169000.0000    0.20105
169040.0000    0.18756
169080.0000    0.20073
169120.0000    0.31068
169160.0000   -0.03118
169200.0000    0.20530
169240.0000    0.20303
169280.0000    0.30512
169320.0000    0.10495
169360.0000    0.16871
169400.0000    0.27334
169440.0000    0.14531
169480.0000    0.06532
169520.0000    0.01104
169560.0000   -0.09533
169600.0000   -0.04883
169640.0000    0.17400
169680.0000    0.16944
169720.0000    0.32336
169760.0000    0.33454
169800.0000    0.21581
169840.0000    0.37222
169880.0000    0.18431
169920.0000    0.45486
169960.0000    0.31154
170000.0000    0.70810
170040.0000    0.49566
170080.0000    0.32731
170120.0000    0.34840
170160.0000    0.13797
170200.0000    0.13833
170240.0000    0.40841
170280.0000    0.40263
170320.0000    0.27640
170360.0000    0.24144
170400.0000    0.28015
170440.0000   -0.30645
170480.0000    0.05660
170520.0000    0.21004
170560.0000   -0.06230
170600.0000    0.33054
170640.0000   -0.05620
170680.0000    0.10886
170720.0000    0.29569
170760.0000    0.51834
170800.0000    0.66421
170840.0000    0.71263
170880.0000    0.32355
170920.0000    0.66467
170960.0000    0.47189
171000.0000    0.47638
171040.0000    0.62416
171080.0000    0.25269
171120.0000    0.35070
171160.0000    0.61983
171200.0000    0.21485
171240.0000    0.39874
171280.0000    0.45113
171320.0000    0.32736
171360.0000    0.41740
171400.0000    0.18412
171440.0000    0.52881
171480.0000    0.26721
171520.0000    0.51037
171560.0000    0.37927
171600.0000    0.32017
171640.0000    0.58061
171680.0000    0.44845
171720.0000    0.47482
171760.0000    0.40213
171800.0000    0.38376
171840.0000    0.37897
171880.0000    0.47173
171920.0000    0.35729
171960.0000    0.38968
172000.0000    0.06455
172040.0000    0.20888
172080.0000    0.35000
172120.0000    0.41842
172160.0000    0.47783
172200.0000    0.40553
172240.0000    0.19410
172280.0000    0.26952
172320.0000    0.27873
172360.0000    0.58621
172400.0000    0.58931
172440.0000    0.54582
172480.0000    0.46595
172520.0000    0.22350
172560.0000    0.32928
172600.0000    0.54224
172640.0000    0.06622
172680.0000    0.16782
172720.0000   -0.05666
172760.0000   -0.09204
172800.0000    0.18156
172840.0000    0.15572
172880.0000    0.45241
172920.0000    0.46070
172960.0000    0.21284
173000.0000    0.29002
173040.0000    0.46349
173080.0000    0.52811
173120.0000    0.29672
173160.0000    0.34895
173200.0000    0.30179
173240.0000    0.27635
173280.0000    0.67137
173320.0000    0.42949
173360.0000    0.37071
173400.0000    0.52679
173440.0000    0.49588
173480.0000    0.35714
173520.0000    0.27783
173560.0000    0.38306
173600.0000    0.39571
173640.0000    0.69421
173680.0000    0.59411
173720.0000    0.62909
173760.0000    0.53411
173800.0000    0.30107
173840.0000    0.24623
173880.0000    0.29829
173920.0000    0.18313
173960.0000    0.55887
174000.0000    0.37200
174040.0000    0.33282
174080.0000    0.40319
174120.0000    0.26606
174160.0000    0.64097
174200.0000    0.45895
174240.0000    0.28831
174280.0000    0.21531
174320.0000    0.22300
174360.0000    0.15857
174400.0000    0.43526
174440.0000    0.23642
174480.0000    0.35244
174520.0000    0.25919
174560.0000    0.40270
174600.0000    0.31906
174640.0000    0.35946
174680.0000    0.37632
174720.0000    0.51702
174760.0000    0.30171
174800.0000    0.17250
174840.0000    0.21561
174880.0000    0.23691
174920.0000    0.35033
174960.0000    0.47411
175000.0000    0.33004
175040.0000    0.17768
175080.0000    0.18573
175120.0000    0.40887
175160.0000    0.22508
175200.0000    0.27765
175240.0000    0.20964
175280.0000    0.33419
175320.0000    0.20171
175360.0000    0.58065
175400.0000    0.32323
175440.0000    0.44656
175480.0000    0.54355
175520.0000    0.32667
175560.0000    0.35898
175600.0000    0.64048
175640.0000    0.39967
175680.0000    0.62168
175720.0000    0.44496
175760.0000    0.36202
175800.0000    0.34644
175840.0000    0.43735
175880.0000    0.32742
175920.0000    0.29962
175960.0000    0.40134
176000.0000    0.53460
176040.0000    0.37444
176080.0000    0.12102
176120.0000   -0.38010
176160.0000   -0.43843
176200.0000    0.08987
176240.0000   -0.46601
176280.0000   -0.45220
176320.0000   -0.46963
176360.0000   -0.71148
176400.0000   -0.46405
176440.0000   -0.52146
176480.0000   -0.43444
176520.0000   -0.06890
176560.0000   -0.13164
176600.0000   -0.23378
176640.0000    0.03338
176680.0000    0.27216
176720.0000    0.39690
176760.0000    0.16426
176800.0000    0.43397
176840.0000    0.36736
176880.0000    0.36997
176920.0000    0.36629
176960.0000   -0.05492
177000.0000    0.26455
177040.0000    0.65306
177080.0000    0.44124
177120.0000    0.31212
177160.0000    0.12263
177200.0000    0.35475
177240.0000    0.34250
177280.0000    0.04855
177320.0000    0.18882
177360.0000    0.47658
177400.0000    0.32434
177440.0000    0.41788
177480.0000   -0.05637
177520.0000    0.05880
177560.0000    0.00557
177600.0000    0.21510
177640.0000    0.12619
177680.0000    0.21508
177720.0000    0.05026
177760.0000    0.13879
177800.0000    0.15623
177840.0000    0.00084
177880.0000    0.53326
177920.0000    0.12940
177960.0000    0.29320
178000.0000    0.13906
178040.0000    0.31549
178080.0000    0.29976
178120.0000    0.22860
178160.0000   -0.30946
178200.0000   -0.09508
178240.0000    0.07194
178280.0000   -0.30425
178320.0000   -0.03882
178360.0000    0.19257
178400.0000   -0.04934
178440.0000    0.12384
178480.0000   -0.01805
178520.0000   -0.26929
178560.0000    0.04417
178600.0000    0.26540
178640.0000   -0.05901
178680.0000    0.02875
178720.0000    0.06946
178760.0000   -0.17286
178800.0000   -0.14340
178840.0000    0.09774
178880.0000   -0.19765
178920.0000   -0.06892
178960.0000   -0.05418
179000.0000    0.06498
179040.0000   -0.03652
179080.0000    0.03135
179120.0000   -0.05174
179160.0000   -0.14925
179200.0000   -0.01527
179240.0000    0.29173
179280.0000    0.37347
179320.0000    0.26027
179360.0000    0.36695
179400.0000    0.58338
179440.0000    0.24069
179480.0000    0.33010
179520.0000    0.22353
179560.0000    0.13514
179600.0000    0.40822
179640.0000    0.20844
179680.0000    0.32879
179720.0000    0.17252
179760.0000    0.16966
179800.0000   -0.29768
179840.0000   -0.33054
179880.0000   -0.35304
179920.0000    0.03609
179960.0000   -0.06185
180000.0000    0.05986
180040.0000   -0.05982
180080.0000   -0.22637
180120.0000   -0.38016
180160.0000   -0.25551
180200.0000   -0.23084
180240.0000   -0.13742
180280.0000   -0.03892
180320.0000   -0.06477
180360.0000   -0.11108
180400.0000    0.17758
180440.0000   -0.27184
180480.0000   -0.30487
180520.0000   -0.12342
180560.0000   -0.60991
180600.0000   -0.24587
180640.0000   -0.08391
180680.0000    0.14287
180720.0000    0.20456
180760.0000    0.05406
180800.0000   -0.26589
180840.0000   -0.05097
180880.0000    0.12935
180920.0000   -0.32403
180960.0000    0.23749
181000.0000    0.12795
181040.0000   -0.05348
181080.0000    0.01378
181120.0000   -0.10084
181160.0000   -0.38092
181200.0000   -0.21647
181240.0000   -0.33866
181280.0000   -0.17750
181320.0000   -0.12289
181360.0000    0.14280
181400.0000   -0.01168
181440.0000   -0.20274
181480.0000   -0.22269
181520.0000   -0.25947
181560.0000   -0.34138
181600.0000    0.05249
181640.0000   -0.24406
181680.0000    0.20736
181720.0000   -0.02135
181760.0000   -0.04761
181800.0000   -0.33858
181840.0000   -0.13550
181880.0000   -0.39020
181920.0000   -0.49468
181960.0000   -0.53651
182000.0000   -0.18672
182040.0000   -0.12504
182080.0000   -0.01298
182120.0000   -0.29895
182160.0000   -0.01748
182200.0000   -0.05324
182240.0000   -0.27963
182280.0000   -0.28900
182320.0000   -0.12523
182360.0000   -0.18778
182400.0000    0.28858
182440.0000    0.38663
182480.0000    0.32862
182520.0000    0.15325
182560.0000    0.37685
182600.0000    0.37149
182640.0000    0.28824
182680.0000    0.37446
182720.0000    0.23569
182760.0000    0.31531
182800.0000    0.15411
182840.0000    0.06792
182880.0000   -0.48524
182920.0000   -0.29936
182960.0000   -0.39955
183000.0000    0.19893
183040.0000    0.14502
183080.0000   -0.13024
183120.0000    0.24202
183160.0000    0.28503
183200.0000    0.30123
183240.0000    0.39603
183280.0000    0.13564
183320.0000   -0.15278
183360.0000   -0.32640
183400.0000   -0.01964
183440.0000   -0.38405
183480.0000   -0.46642
183520.0000   -0.55484
183560.0000   -0.16607
183600.0000    0.24270
183640.0000   -0.22071
183680.0000    0.03516
183720.0000    0.00751
183760.0000   -0.06125
183800.0000    0.04004
183840.0000   -0.21687
183880.0000   -0.85356
183920.0000   -0.73378
183960.0000   -0.71723
184000.0000   -0.37310
184040.0000   -0.37853
184080.0000   -0.88138
184120.0000   -0.67927
184160.0000   -0.37328
184200.0000   -0.34411
184240.0000   -0.46454
184280.0000   -0.16034
184320.0000    0.16452
184360.0000   -0.28938
184400.0000   -0.32111
184440.0000   -0.27180
184480.0000   -0.05469
184520.0000   -0.16144
184560.0000    0.02669
184600.0000   -0.03445
184640.0000   -0.21062
184680.0000    0.14715
184720.0000    0.26316
184760.0000   -0.04944
184800.0000   -0.10299
184840.0000   -0.23355
184880.0000   -0.13390
184920.0000    0.15823
184960.0000   -0.14689
185000.0000   -0.29571
185040.0000   -0.05772
185080.0000   -0.09177
185120.0000   -0.21449
185160.0000    0.23008
185200.0000   -0.24782
185240.0000   -0.30968
185280.0000   -0.66735
185320.0000   -0.36586
185360.0000   -0.42729
185400.0000   -0.21543
185440.0000   -0.35704
185480.0000   -0.14537
185520.0000   -0.22920
185560.0000   -0.29167
185600.0000   -0.20503
185640.0000   -0.14521
185680.0000   -0.29748
185720.0000   -0.44150
185760.0000   -0.50246
185800.0000   -0.63048
185840.0000    0.05419
185880.0000    0.12737
185920.0000   -0.09193
185960.0000    0.01293
186000.0000   -0.17124
186040.0000   -0.02680
186080.0000   -0.23995
186120.0000    0.11099
186160.0000    0.02719
186200.0000    0.17646
186240.0000    0.10313
186280.0000    0.14161
186320.0000    0.15936
186360.0000    0.19745
186400.0000    0.18590
186440.0000    0.24772
186480.0000    0.06849
186520.0000    0.14293
186560.0000    0.23134
186600.0000    0.15730
186640.0000   -0.01837
186680.0000   -0.13355
186720.0000   -0.11833
186760.0000   -0.02851
186800.0000   -0.04818
186840.0000    0.07594
186880.0000   -0.15113
186920.0000   -0.30527
186960.0000   -0.20856
187000.0000    0.01036
187040.0000   -0.19616
187080.0000    0.28128
187120.0000   -0.37096
187160.0000   -0.01389
187200.0000   -0.45298
187240.0000   -0.49538
187280.0000   -0.02698
187320.0000   -0.14019
187360.0000   -0.10285
187400.0000   -0.04986
187440.0000   -0.38512
187480.0000   -0.07930
187520.0000   -0.35124
187560.0000   -0.14272
187600.0000    0.01463
187640.0000    0.10346
187680.0000   -0.23301
187720.0000    0.27739
187760.0000    0.07270
187800.0000    0.15127
187840.0000   -0.04230
187880.0000    0.25293
187920.0000    0.07266
187960.0000   -0.04707
188000.0000    0.04862
188040.0000    0.37562
188080.0000    0.20493
188120.0000    0.22521
188160.0000    0.00938
188200.0000    0.17019
188240.0000    0.36699
188280.0000   -0.02957
188320.0000   -0.03051
188360.0000    0.26230
188400.0000    0.25740
188440.0000    0.42372
188480.0000    0.34355
188520.0000    0.25035
188560.0000    0.27339
188600.0000    0.27853
188640.0000    0.36027
188680.0000    0.34072
188720.0000    0.31136
188760.0000    0.41489
188800.0000    0.25876
188840.0000    0.61143
188880.0000    0.34255
188920.0000    0.47025
188960.0000    0.29445
189000.0000    0.29582
189040.0000    0.47975
189080.0000    0.51444
189120.0000    0.38495
189160.0000    0.31326
189200.0000    0.37338
189240.0000    0.27535
189280.0000    0.34869
189320.0000    0.35716
189360.0000    0.45827
189400.0000    0.44886
189440.0000    0.35521
189480.0000    0.47087
189520.0000    0.44011
189560.0000    0.11901
189600.0000    0.23587
189640.0000    0.34102
189680.0000    0.22411
189720.0000    0.34875
189760.0000    0.52852
189800.0000    0.35104
189840.0000    0.33748
189880.0000   -0.10913
189920.0000   -0.14366
189960.0000   -0.11332
190000.0000   -0.25290
190040.0000    0.03328
190080.0000    0.27547
190120.0000    0.23493
190160.0000    0.30463
190200.0000   -0.03553
190240.0000   -0.02017
190280.0000    0.10900
190320.0000    0.21243
190360.0000    0.27693
190400.0000    0.02953
190440.0000   -0.02033
190480.0000   -0.36357
190520.0000    0.04786
190560.0000    0.00646
190600.0000   -0.16892
190640.0000   -0.11010
190680.0000   -0.12243
190720.0000   -0.21649
190760.0000   -0.43479
190800.0000   -0.42790
190840.0000   -0.22546
190880.0000   -0.19549
190920.0000   -0.04289
190960.0000   -0.11859
191000.0000   -0.18238
191040.0000   -0.12872
191080.0000   -0.42419
191120.0000   -0.28377
191160.0000   -0.16592
191200.0000   -0.41420
191240.0000   -0.30980
191280.0000   -0.41937
191320.0000   -0.36647
191360.0000   -0.31639
191400.0000   -0.20870
191440.0000   -0.29513
191480.0000   -0.13676
191520.0000   -0.15712
191560.0000    0.04847
191600.0000   -0.04763
191640.0000    0.05920
191680.0000   -0.03929
191720.0000   -0.10098
191760.0000   -0.57353
191800.0000   -0.23101
191840.0000   -0.16482
191880.0000    0.05718
191920.0000   -0.12585
191960.0000   -0.30554
192000.0000   -0.04285
192040.0000   -0.17515
192080.0000   -0.08815
192120.0000    0.32342
192160.0000    0.32543
192200.0000    0.42213
192240.0000    0.46612
192280.0000    0.33015
192320.0000    0.37154
192360.0000    0.23215
192400.0000    0.28892
192440.0000    0.23038
192480.0000    0.51356
192520.0000    0.31303
192560.0000    0.37913
192600.0000    0.29232
192640.0000    0.34605
192680.0000    0.31534
192720.0000    0.54046
192760.0000    0.42025
192800.0000    0.46690
192840.0000    0.28135
192880.0000    0.28791
192920.0000    0.23029
192960.0000    0.25278
193000.0000    0.20193
193040.0000    0.26980
193080.0000    0.29356
193120.0000    0.34986
193160.0000    0.51231
193200.0000    0.33245
193240.0000    0.47498
193280.0000    0.10028
193320.0000    0.42126
193360.0000    0.23325
193400.0000    0.41183
193440.0000    0.19183
193480.0000    0.06329
193520.0000   -0.04103
193560.0000    0.17766
193600.0000    0.35507
193640.0000    0.50251
193680.0000    0.40393
193720.0000    0.25658
193760.0000    0.25714
193800.0000    0.15807
193840.0000    0.31699
193880.0000    0.29503
193920.0000    0.26353
193960.0000    0.31327
194000.0000    0.15251
194040.0000    0.30616
194080.0000    0.33544
194120.0000    0.37371
194160.0000    0.19709
194200.0000    0.37158
194240.0000    0.42446
194280.0000    0.35673
194320.0000    0.20011
194360.0000    0.21814
194400.0000    0.27252
194440.0000    0.21657
194480.0000    0.31542
194520.0000    0.40286
194560.0000    0.28980
194600.0000    0.31740
194640.0000    0.08028
194680.0000    0.21373
194720.0000    0.30959
194760.0000    0.17698
194800.0000    0.19100
194840.0000    0.13650
194880.0000   -0.00907
194920.0000   -0.01254
194960.0000    0.10900
195000.0000    0.03461
195040.0000    0.16460
195080.0000    0.31685
195120.0000    0.28302
195160.0000    0.30596
195200.0000    0.28148
195240.0000    0.39695
195280.0000    0.30699
195320.0000    0.34151
195360.0000    0.29257
195400.0000    0.44599
195440.0000    0.32841
195480.0000    0.35838
195520.0000    0.31898
195560.0000    0.18153
195600.0000   -0.20056
195640.0000    0.14009
195680.0000    0.10339
195720.0000    0.15943
195760.0000    0.13554
195800.0000    0.57865
195840.0000    0.18267
195880.0000    0.28399
195920.0000   -0.44752
195960.0000    0.02832
196000.0000   -0.29183
196040.0000   -0.95129
196080.0000   -0.83251
196120.0000   -0.59283
196160.0000   -0.79226
196200.0000   -0.44339
196240.0000   -0.08305
196280.0000   -0.32432
196320.0000   -0.65672
196360.0000   -0.28185
196400.0000   -0.16993
196440.0000    0.00806
196480.0000   -0.05791
196520.0000   -0.23718
196560.0000   -0.44752
196600.0000   -0.16093
196640.0000   -0.31520
196680.0000    0.02082
196720.0000   -0.38866
196760.0000    0.15618
196800.0000   -0.18077
196840.0000    0.26510
196880.0000    0.27634
196920.0000    0.41872
196960.0000    0.25840
197000.0000    0.33206
197040.0000    0.35819
197080.0000    0.35808
197120.0000    0.63276
197160.0000    0.42105
197200.0000    0.46291
197240.0000    0.26845
197280.0000    0.12639
197320.0000    0.16150
197360.0000    0.01721
197400.0000    0.38125
197440.0000    0.32106
197480.0000    0.31966
197520.0000    0.40201
197560.0000    0.39506
197600.0000    0.48645
197640.0000    0.33330
197680.0000    0.32145
197720.0000    0.10248
197760.0000    0.34754
197800.0000    0.55062
197840.0000    0.32425
197880.0000    0.31691
197920.0000    0.32407
197960.0000    0.13981
198000.0000    0.34823
198040.0000    0.19430
198080.0000    0.29086
198120.0000    0.25873
198160.0000    0.26383
198200.0000    0.41537
198240.0000    0.60887
198280.0000    0.24855
198320.0000    0.38916
198360.0000    0.40206
198400.0000    0.20352
198440.0000    0.27588
198480.0000    0.64273
198520.0000    0.30580
198560.0000    0.31909
198600.0000    0.48489
198640.0000    0.37953
198680.0000    0.27090
198720.0000    0.42858
198760.0000    0.31589
198800.0000    0.25821
198840.0000    0.36081
198880.0000    0.48321
198920.0000    0.25397
198960.0000    0.35336
199000.0000    0.31640
199040.0000    0.18324
199080.0000    0.26535
199120.0000    0.09129
199160.0000    0.44745
199200.0000    0.34994
199240.0000    0.09372
199280.0000    0.27634
199320.0000    0.53185
199360.0000    0.40089
199400.0000    0.61615
199440.0000    0.28224
199480.0000    0.43037
199520.0000    0.40395
199560.0000    0.41511
199600.0000    0.37345
199640.0000    0.34740
199680.0000    0.32373
199720.0000    0.59727
199760.0000    0.16524
199800.0000    0.39087
199840.0000    0.31466
199880.0000    0.30808
199920.0000    0.30747
199960.0000    0.20196
200000.0000    0.60331
200040.0000    0.59964
200080.0000    0.44229
200120.0000    0.49073
200160.0000    0.48848
200200.0000    0.39208
200240.0000    0.53600
200280.0000    0.49298
200320.0000    0.70949
200360.0000    0.58158
200400.0000    0.64797
200440.0000    0.51730
200480.0000    0.48773
200520.0000    0.66666
200560.0000    0.66132
200600.0000    0.46379
200640.0000    0.48661
200680.0000    0.31998
200720.0000    0.26090
200760.0000    0.30597
200800.0000    0.33827
200840.0000    0.25916
200880.0000    0.40631
200920.0000    0.36798
200960.0000    0.37198
201000.0000    0.56858
201040.0000    0.24434
201080.0000    0.44793
201120.0000    0.32508
201160.0000    0.35583
201200.0000    0.47902
201240.0000    0.38444
201280.0000    0.43475
201320.0000    0.40542
201360.0000    0.34924
201400.0000    0.08598
201440.0000    0.21082
201480.0000    0.59613
201520.0000    0.44313
201560.0000    0.40080
201600.0000    0.38728
201640.0000    0.32752
201680.0000    0.19093
201720.0000    0.38426
201760.0000    0.23311
201800.0000    0.07631
201840.0000    0.22906
201880.0000   -0.00503
201920.0000    0.05087
201960.0000    0.34052
202000.0000    0.17536
202040.0000    0.22320
202080.0000    0.21961
202120.0000    0.48392
202160.0000    0.46910
202200.0000    0.21724
202240.0000    0.12938
202280.0000    0.26652
202320.0000    0.37929
202360.0000    0.25306
202400.0000    0.25022
202440.0000    0.34643
202480.0000    0.17535
202520.0000    0.24938
202560.0000    0.21855
202600.0000    0.12246
202640.0000    0.26641
202680.0000    0.24112
202720.0000    0.19412
202760.0000    0.33717
202800.0000    0.17419
202840.0000    0.36054
202880.0000    0.37390
202920.0000    0.28286
202960.0000    0.32855
203000.0000    0.23372
203040.0000    0.32918
203080.0000    0.22165
203120.0000    0.31099
203160.0000    0.25394
203200.0000    0.28335
203240.0000    0.38452
203280.0000    0.26591
203320.0000    0.28460
203360.0000    0.38608
203400.0000    0.07161
203440.0000   -0.05449
203480.0000    0.14132
203520.0000    0.28516
203560.0000    0.14826
203600.0000    0.31743
203640.0000    0.52498
203680.0000    0.43833
203720.0000    0.47582
203760.0000    0.46574
203800.0000    0.18138
203840.0000    0.40335
203880.0000    0.28820
203920.0000    0.36726
203960.0000    0.45371
204000.0000    0.39720
204040.0000    0.28641
204080.0000    0.44112
204120.0000    0.28473
204160.0000    0.15986
204200.0000    0.37095
204240.0000    0.36396
204280.0000    0.30284
204320.0000    0.11349
204360.0000    0.30031
204400.0000    0.38674
204440.0000    0.10125
204480.0000    0.21384
204520.0000    0.27821
204560.0000    0.33844
204600.0000    0.35001
204640.0000    0.11774
204680.0000    0.33418
204720.0000    0.25701
204760.0000    0.20732
204800.0000    0.35388
204840.0000    0.10983
204880.0000    0.32927
204920.0000    0.15649
204960.0000    0.43118
205000.0000    0.25477
205040.0000    0.36763
205080.0000    0.36934
205120.0000    0.21318
205160.0000    0.38125
205200.0000    0.39341
205240.0000    0.26830
205280.0000    0.30447
205320.0000    0.37212
205360.0000    0.20899
205400.0000    0.25154
205440.0000    0.21665
205480.0000    0.23124
205520.0000    0.10975
205560.0000    0.28889
205600.0000    0.15715
205640.0000    0.31607
205680.0000    0.23695
205720.0000   -0.09309
205760.0000    0.33372
205800.0000   -0.18126
205840.0000   -0.23286
205880.0000   -0.06154
205920.0000   -0.13157
205960.0000    0.04600
206000.0000   -0.21484
206040.0000   -0.22281
206080.0000   -0.31343
206120.0000   -0.07138
206160.0000    0.03674
206200.0000   -0.11047
206240.0000   -0.36769
206280.0000   -0.29704
206320.0000   -0.35429
206360.0000   -0.29921
206400.0000   -0.11077
206440.0000   -0.34585
206480.0000    0.00470
206520.0000   -0.45903
206560.0000   -0.22020
206600.0000   -0.06302
206640.0000   -0.05921
206680.0000   -0.09930
206720.0000   -0.47911
206760.0000   -0.48674
206800.0000   -0.10288
206840.0000   -0.56616
206880.0000   -0.53321
206920.0000   -0.31989
206960.0000   -0.46214
207000.0000   -0.46329
207040.0000   -0.07151
207080.0000   -0.02425
207120.0000    0.06890
207160.0000   -0.42870
207200.0000   -0.12917
207240.0000    0.32369
207280.0000    0.03126
207320.0000    0.09739
207360.0000    0.20506
207400.0000    0.23625
207440.0000   -0.08976
207480.0000   -0.35190
207520.0000    0.17785
207560.0000   -0.25024
207600.0000    0.11127
207640.0000    0.44037
207680.0000    0.11432
207720.0000    0.28557
207760.0000    0.35711
207800.0000    0.36294
207840.0000    0.27106
207880.0000    0.25954
207920.0000    0.38481
207960.0000    0.32865
208000.0000    0.07441
208040.0000    0.35336
208080.0000    0.06799
208120.0000    0.40955
208160.0000    0.35160
208200.0000    0.28971
208240.0000    0.08229
208280.0000   -0.14183
208320.0000    0.01398
208360.0000    0.25593
208400.0000    0.36355
208440.0000    0.34483
208480.0000    0.14866
208520.0000   -0.00313
208560.0000   -0.05513
208600.0000    0.24430
208640.0000    0.09726
208680.0000    0.08188
208720.0000   -0.34717
208760.0000   -0.40255
208800.0000   -0.40221
208840.0000   -0.44548
208880.0000   -0.17747
208920.0000   -0.36110
208960.0000   -0.47774
209000.0000   -0.11517
209040.0000   -0.12171
209080.0000    0.00017
209120.0000   -0.29713
209160.0000   -0.53141
209200.0000   -0.46502
209240.0000   -0.54942
209280.0000   -0.46307
209320.0000   -0.16714
209360.0000    0.19797
209400.0000   -0.14143
209440.0000   -0.37703
209480.0000   -0.42011
209520.0000   -0.21907
209560.0000   -0.15070
209600.0000   -0.27460
209640.0000   -0.26179
209680.0000   -0.30417
209720.0000   -0.22747
209760.0000   -0.23511
209800.0000   -0.02293
209840.0000   -0.13385
209880.0000   -0.05032
209920.0000   -0.13134
209960.0000   -0.47556
210000.0000   -0.17775
210040.0000   -0.22247
210080.0000   -0.13220
210120.0000   -0.48883
210160.0000   -0.23790
210200.0000   -0.37606
210240.0000   -0.29349
210280.0000   -0.51198
210320.0000   -0.54605
210360.0000   -0.24392
210400.0000   -0.28688
210440.0000   -0.07232
210480.0000   -0.20678
210520.0000   -0.21317
210560.0000   -0.06944
210600.0000   -0.09159
210640.0000   -0.06813
210680.0000    0.07421
210720.0000   -0.08288
210760.0000    0.06447
210800.0000    0.13975
210840.0000    0.20601
210880.0000    0.24003
210920.0000    0.39922
210960.0000    0.43160
211000.0000    0.55977
211040.0000    0.39180
211080.0000    0.39322
211120.0000    0.50948
211160.0000    0.49503
211200.0000    0.44901
211240.0000    0.40397
211280.0000    0.48294
211320.0000    0.48537
211360.0000    0.32886
211400.0000    0.39674
211440.0000    0.45958
211480.0000    0.40018
211520.0000    0.36064
211560.0000    0.61582
211600.0000    0.48895
211640.0000    0.58024
211680.0000    0.51738
211720.0000    0.10675
211760.0000    0.49509
211800.0000    0.28183
211840.0000    0.71174
211880.0000    0.60122
211920.0000    0.68663
211960.0000    0.45909
212000.0000    0.45180
212040.0000    0.53206
212080.0000    0.57376
212120.0000    0.64663
212160.0000    0.58209
212200.0000    0.41023
212240.0000    0.69958
212280.0000    0.52267
212320.0000    0.42239
212360.0000    0.58042
212400.0000    0.42443
212440.0000    0.61269
212480.0000    0.43944
212520.0000    0.77817
212560.0000    0.64021
212600.0000    0.21167
212640.0000    0.47771
212680.0000    0.55446
212720.0000    0.67171
212760.0000    0.41709
212800.0000    0.50738
212840.0000    0.56569
212880.0000    0.36539
212920.0000    0.73873
212960.0000    0.37398
213000.0000    0.60549
213040.0000    0.62737
213080.0000    0.60401
213120.0000    0.51267
213160.0000    0.66113
213200.0000    0.51292
213240.0000    0.58601
213280.0000    0.43887
213320.0000    0.50036
213360.0000    0.55749
213400.0000    0.31897
213440.0000    0.68654
213480.0000    0.66965
213520.0000    0.42508
213560.0000    0.28183
213600.0000    0.35768
213640.0000    0.50530
213680.0000    0.26565
213720.0000    0.38270
213760.0000    0.30410
213800.0000    0.31591
213840.0000    0.12792
213880.0000    0.49487
213920.0000    0.42105
213960.0000    0.55536
214000.0000    0.61385
214040.0000    0.36389
214080.0000    0.16954
214120.0000   -0.00076
214160.0000   -0.05699
214200.0000   -0.06569
214240.0000    0.00872
214280.0000   -0.19750
214320.0000    0.56979
214360.0000    0.60002
214400.0000    0.64501
214440.0000    0.61841
214480.0000    0.57156
214520.0000    0.34659
214560.0000    0.40550
214600.0000    0.27195
214640.0000    0.20336
214680.0000    0.31211
214720.0000    0.21152
214760.0000    0.25956
214800.0000    0.25187
214840.0000    0.30165
214880.0000    0.19739
214920.0000    0.49082
214960.0000    0.63246
215000.0000    0.63794
215040.0000    0.48028
215080.0000    0.73518
215120.0000    0.57675
215160.0000    0.48985
215200.0000    0.43763
215240.0000    0.48703
215280.0000    0.41365
215320.0000    0.34061
215360.0000    0.38659
215400.0000    0.38047
215440.0000    0.45585
215480.0000    0.30395
215520.0000    0.35745
215560.0000    0.32405
215600.0000    0.51065
215640.0000    0.49418
215680.0000    0.34965
215720.0000    0.42161
215760.0000    0.58369
215800.0000    0.65123
215840.0000    0.44435
215880.0000    0.33855
215920.0000    0.43716
215960.0000    0.45559
216000.0000    0.43966
216040.0000    0.42955
216080.0000    0.56220
216120.0000    0.50529
216160.0000    0.41455
216200.0000    0.43652
216240.0000    0.40980
216280.0000    0.26818
216320.0000    0.29647
216360.0000    0.35917
216400.0000    0.26741
216440.0000    0.15271
216480.0000    0.38459
216520.0000    0.42343
216560.0000    0.33895
216600.0000    0.23765
216640.0000    0.16950
216680.0000    0.44437
216720.0000    0.24865
216760.0000    0.32125
216800.0000    0.17693
216840.0000    0.24064
216880.0000    0.23053
216920.0000    0.27536
216960.0000    0.15150
217000.0000    0.40633
217040.0000    0.35501
217080.0000    0.49184
217120.0000    0.36677
217160.0000    0.27870
217200.0000    0.14821
217240.0000    0.36538
217280.0000    0.32963
217320.0000    0.22963
217360.0000    0.23527
217400.0000    0.19073
217440.0000    0.22423
217480.0000    0.55654
217520.0000    0.37483
217560.0000    0.36893
217600.0000    0.32807
217640.0000    0.36903
217680.0000    0.16370
217720.0000    0.26938
217760.0000    0.34873
217800.0000    0.47682
217840.0000    0.27707
217880.0000    0.16673
217920.0000    0.44299
217960.0000    0.32503
218000.0000    0.35990
218040.0000    0.23067
218080.0000    0.12940
218120.0000    0.49763
218160.0000    0.25008
218200.0000    0.40529
218240.0000    0.46297
218280.0000    0.81936
218320.0000    0.66453
218360.0000    0.64486
218400.0000    0.64622
218440.0000   -0.04675
218480.0000    0.31969
218520.0000    0.13221
218560.0000    0.36478
218600.0000    0.49806
218640.0000    0.42728
218680.0000    0.54209
218720.0000    0.43587
218760.0000    0.43811
218800.0000    0.36180
218840.0000    0.42486
218880.0000    0.33138
218920.0000    0.36839
218960.0000    0.38913
219000.0000    0.36649
219040.0000    0.30645
219080.0000    0.27988
219120.0000    0.49676
219160.0000    0.43656
219200.0000    0.46025
219240.0000    0.38195
219280.0000    0.42744
219320.0000    0.34981
219360.0000    0.43988
219400.0000    0.33314
219440.0000    0.31692
219480.0000    0.32950
219520.0000    0.40931
219560.0000    0.34427
219600.0000    0.48049
219640.0000    0.43880
219680.0000    0.41228
219720.0000    0.37850
219760.0000    0.36611
219800.0000    0.25202
219840.0000    0.50199
219880.0000    0.34090
219920.0000    0.58269
219960.0000    0.57084
220000.0000    0.44894
220040.0000    0.54102
220080.0000    0.54768
220120.0000    0.37741
220160.0000    0.59988
220200.0000    0.52396
220240.0000    0.34819
220280.0000    0.51425
220320.0000    0.55149
220360.0000    0.24081
220400.0000    0.38425
220440.0000    0.30679
220480.0000    0.21210
220520.0000    0.29116
220560.0000    0.24562
220600.0000    0.37036
220640.0000    0.15572
220680.0000    0.32107
220720.0000    0.29029
220760.0000    0.34161
220800.0000    0.27394
220840.0000    0.14284
220880.0000    0.25817
220920.0000    0.20541
220960.0000    0.42939
221000.0000    0.26559
221040.0000    0.37706
221080.0000    0.28646
221120.0000    0.26235
221160.0000    0.41970
221200.0000    0.24785
221240.0000    0.17243
221280.0000    0.23572
221320.0000    0.25675
221360.0000    0.33179
221400.0000    0.14056
221440.0000    0.16529
221480.0000    0.00295
221520.0000    0.55285
221560.0000    0.58281
221600.0000    0.69694
221640.0000    0.24041
221680.0000    0.16721
221720.0000    0.04604
221760.0000    0.56771
221800.0000    0.34092
221840.0000    0.54429
221880.0000    0.51713
221920.0000    0.52273
221960.0000    0.68290
222000.0000    0.66809
222040.0000    0.50689
222080.0000    0.62646
222120.0000    0.52193
222160.0000    0.60640
222200.0000    0.49879
222240.0000    0.50670
222280.0000    0.30427
222320.0000    0.57796
222360.0000    0.53684
222400.0000    0.58413
222440.0000    0.13584
222480.0000    0.55798
222520.0000    0.42171
222560.0000    0.68046
222600.0000    0.58477
222640.0000    0.40310
222680.0000    0.29450
222720.0000    0.22735
222760.0000    0.18803
222800.0000    0.19867
222840.0000    0.07829
222880.0000    0.16907
222920.0000    0.07481
222960.0000    0.34423
223000.0000    0.19356
223040.0000    0.09597
223080.0000    0.11582
223120.0000    0.21788
223160.0000    0.04913
223200.0000    0.24805
223240.0000    0.35522
223280.0000    0.17612
223320.0000    0.01332
223360.0000    0.20709
223400.0000    0.16985
223440.0000    0.41648
223480.0000    0.19476
223520.0000    0.26239
223560.0000    0.41366
223600.0000    0.35251
223640.0000    0.23378
223680.0000    0.26254
223720.0000    0.14646
223760.0000    0.21135
223800.0000    0.32897
223840.0000    0.28066
223880.0000    0.14645
223920.0000    0.27546
223960.0000    0.34426
224000.0000    0.24128
224040.0000    0.28641
224080.0000    0.13021
224120.0000    0.25978
224160.0000    0.20313
224200.0000    0.19173
224240.0000    0.29902
224280.0000    0.32504
224320.0000    0.22394
224360.0000    0.24247
224400.0000    0.35289
224440.0000    0.16416
224480.0000    0.42652
224520.0000    0.19263
224560.0000    0.28685
224600.0000    0.29867
224640.0000    0.34150
224680.0000    0.52394
224720.0000    0.12159
224760.0000    0.26456
224800.0000    0.24435
224840.0000    0.34685
224880.0000    0.26033
224920.0000    0.39716
224960.0000    0.22481
225000.0000    0.18688
225040.0000    0.39690
225080.0000    0.25315
225120.0000    0.17785
225160.0000    0.07070
225200.0000    0.35265
225240.0000    0.06163
225280.0000    0.40750
225320.0000    0.05448
225360.0000    0.31653
225400.0000    0.63931
225440.0000    0.32976
225480.0000    0.20263
225520.0000    0.33686
225560.0000    0.38389
225600.0000    0.66926
225640.0000    0.30924
225680.0000    0.36476
225720.0000    0.38915
225760.0000    0.40445
225800.0000    0.55625
225840.0000    0.46268
225880.0000    0.62828
225920.0000    0.34140
225960.0000    0.46864
226000.0000    0.61810
226040.0000    0.53959
226080.0000    0.46001
226120.0000    0.34987
226160.0000    0.40939
226200.0000    0.30850
226240.0000    0.25382
226280.0000    0.35663
226320.0000    0.36940
226360.0000    0.31856
226400.0000    0.27985
226440.0000    0.17047
226480.0000    0.28733
226520.0000    0.31186
226560.0000    0.20866
226600.0000    0.26985
226640.0000    0.16848
226680.0000    0.38878
226720.0000    0.33984
226760.0000    0.56309
226800.0000   -0.00825
226840.0000    0.38554
226880.0000    0.34499
226920.0000    0.33200
226960.0000    0.30879
227000.0000    0.18207
227040.0000    0.22235
227080.0000    0.45279
227120.0000    0.35516
227160.0000    0.33284
227200.0000    0.19713
227240.0000    0.18672
227280.0000    0.22262
227320.0000    0.18253
227360.0000    0.28378
227400.0000    0.33702
227440.0000    0.30215
227480.0000    0.04375
227520.0000    0.31225
227560.0000    0.46627
227600.0000    0.68935
227640.0000    0.26603
227680.0000    0.39973
227720.0000    0.60185
227760.0000    0.37334
227800.0000    0.36929
227840.0000    0.29866
227880.0000    0.52266
227920.0000    0.65004
227960.0000    0.44104
228000.0000    0.68114
228040.0000    0.45309
228080.0000    0.40529
228120.0000    0.51976
228160.0000    0.34612
228200.0000    0.38859
228240.0000    0.32781
228280.0000    0.39636
228320.0000    0.79730
228360.0000    0.81116
228400.0000    0.71783
228440.0000    0.49719
228480.0000    0.46847
228520.0000    0.42586
228560.0000    0.38807
228600.0000    0.30320
228640.0000    0.45231
228680.0000    0.44309
228720.0000    0.43919
228760.0000    0.38364
228800.0000    0.48289
228840.0000    0.42939
228880.0000    0.30344
228920.0000    0.30788
228960.0000    0.44243
229000.0000    0.37116
229040.0000    0.41362
229080.0000    0.51411
229120.0000    0.50866
229160.0000    0.70343
229200.0000    0.59386
229240.0000    0.27279
229280.0000    0.45732
229320.0000    0.22151
229360.0000    0.11779
229400.0000    0.29800
229440.0000    0.24371
229480.0000    0.49017
229520.0000    0.01046
229560.0000    0.40261
229600.0000    0.25825
229640.0000    0.46200
229680.0000    0.36443
229720.0000    0.73673
229760.0000    0.34006
229800.0000    0.34633
229840.0000    0.50945
229880.0000    0.26289
229920.0000    0.32143
229960.0000    0.43444
230000.0000    0.38325
230040.0000    0.70638
230080.0000    0.54091
230120.0000    0.51169
230160.0000    0.34480
230200.0000    0.50375
230240.0000    0.24558
230280.0000    0.30151
230320.0000    0.40824
230360.0000    0.30419
230400.0000    0.35774
230440.0000    0.58610
230480.0000    0.54725
230520.0000    0.59195
230560.0000    0.67571
230600.0000    0.62868
230640.0000    0.54149
230680.0000    0.59831
230720.0000    0.55583
230760.0000    0.63652
230800.0000    0.63486
230840.0000    0.37740
230880.0000    0.57674
230920.0000    0.48571
230960.0000    0.45879
231000.0000    0.31846
231040.0000    0.42940
231080.0000    0.51358
231120.0000    0.51798
231160.0000    0.59412
231200.0000    0.54560
231240.0000   -0.17091
231280.0000   -0.22178
231320.0000    0.06907
231360.0000   -0.19300
231400.0000   -0.22853
231440.0000   -0.33936
231480.0000   -0.17932
231520.0000    0.30386
231560.0000   -0.30018
231600.0000    0.18187
231640.0000   -0.06845
231680.0000   -0.29863
231720.0000   -0.35261
231760.0000   -0.08435
231800.0000   -0.12454
231840.0000   -0.10826
231880.0000   -0.19648
231920.0000   -0.01374
231960.0000    0.61580
232000.0000    0.21587
232040.0000    0.22582
232080.0000    0.10470
232120.0000    0.28122
232160.0000    0.21282
232200.0000    0.12555
232240.0000    0.34100
232280.0000    0.31778
232320.0000    0.35631
232360.0000    0.17598
232400.0000    0.34184
232440.0000    0.33784
232480.0000    0.30743
232520.0000    0.31674
232560.0000    0.24100
232600.0000    0.04228
232640.0000    0.22357
232680.0000    0.45157
232720.0000    0.62618
232760.0000    0.31608
232800.0000    0.55957
232840.0000    0.29406
232880.0000    0.23351
232920.0000    0.13634
232960.0000    0.25701
233000.0000    0.40657
233040.0000    0.35287
233080.0000    0.06997
233120.0000    0.36895
233160.0000    0.39528
233200.0000    0.33645
233240.0000    0.33121
233280.0000    0.36028
233320.0000    0.47835
233360.0000    0.48560
233400.0000    0.41136
233440.0000    0.20680
233480.0000    0.37552
233520.0000    0.34702
233560.0000    0.44560
233600.0000    0.43775
233640.0000    0.39337
233680.0000    0.29352
233720.0000    0.28546
233760.0000    0.27253
233800.0000    0.35224
233840.0000    0.24435
233880.0000    0.31635
233920.0000    0.07185
233960.0000    0.30088
234000.0000    0.34467
234040.0000    0.09898
234080.0000    0.37907
234120.0000    0.30654
234160.0000    0.34443
234200.0000    0.39205
234240.0000    0.11139
234280.0000    0.23441
234320.0000    0.19927
234360.0000    0.36442
234400.0000    0.34334
234440.0000    0.19077
234480.0000    0.54527
234520.0000    0.16120
234560.0000    0.18419
234600.0000    0.12604
234640.0000    0.00499
234680.0000    0.15136
234720.0000    0.14276
234760.0000    0.08678
234800.0000   -0.11291
234840.0000    0.46245
234880.0000    0.42181
234920.0000    0.15705
234960.0000    0.30375
235000.0000    0.23146
235040.0000    0.37594
235080.0000    0.46507
235120.0000    0.37637
235160.0000    0.38892
235200.0000    0.46876
235240.0000    0.43873
235280.0000    0.42554
235320.0000    0.03587
235360.0000    0.38505
235400.0000    0.44184
235440.0000    0.33315
235480.0000    0.32344
235520.0000    0.24513
235560.0000    0.27669
235600.0000    0.20542
235640.0000    0.26330
235680.0000    0.13584
235720.0000    0.22026
235760.0000    0.27196
235800.0000    0.22355
235840.0000    0.12005
235880.0000    0.10562
235920.0000    0.26283
235960.0000    0.22265
236000.0000    0.31730
236040.0000    0.25985
236080.0000    0.32377
236120.0000    0.01702
236160.0000    0.39261
236200.0000    0.09983
236240.0000    0.36740
236280.0000    0.34743
236320.0000    0.23750
236360.0000    0.45478
236400.0000    0.47636
236440.0000    0.42848
236480.0000    0.12952
236520.0000    0.19826
236560.0000    0.09484
236600.0000    0.42987
236640.0000    0.14545
236680.0000    0.11372
236720.0000    0.34631
236760.0000    0.40643
236800.0000    0.47318
236840.0000    0.35996
236880.0000    0.43558
236920.0000    0.41927
236960.0000    0.44972
237000.0000    0.50032
237040.0000    0.40985
237080.0000    0.33454
237120.0000    0.31781
237160.0000    0.42629
237200.0000    0.22476
237240.0000    0.32914
237280.0000    0.31080
237320.0000    0.02240
237360.0000    0.31733
237400.0000    0.31334
237440.0000    0.57370
237480.0000    0.46487
237520.0000    0.30621
237560.0000    0.14313
237600.0000    0.47092
237640.0000    0.31638
237680.0000    0.42781
237720.0000    0.39397
237760.0000    0.46614
237800.0000    0.59400
237840.0000    0.62767
237880.0000    0.68569
237920.0000    0.45136
237960.0000    0.51271
238000.0000    0.45136
238040.0000    0.25074
238080.0000    0.46535
238120.0000    0.58852
238160.0000    0.43808
238200.0000    0.22050
238240.0000    0.37094
238280.0000    0.53268
238320.0000    0.39950
238360.0000    0.41243
238400.0000    0.45434
238440.0000    0.44565
238480.0000    0.35036
238520.0000    0.46640
238560.0000    0.47381
238600.0000    0.40903
238640.0000    0.25073
238680.0000    0.44532
238720.0000    0.29897
238760.0000    0.53232
238800.0000    0.43836
238840.0000    0.22403
238880.0000    0.02603
238920.0000    0.28499
238960.0000    0.27949
239000.0000    0.31714
239040.0000    0.26457
239080.0000    0.37374
239120.0000    0.24338
239160.0000    0.45577
239200.0000    0.32824
239240.0000    0.41895
239280.0000    0.28939
239320.0000    0.51977
239360.0000    0.37584
239400.0000    0.43946
239440.0000    0.42067
239480.0000    0.71016
239520.0000    0.38410
239560.0000    0.55963
239600.0000    0.32525
239640.0000    0.49585
239680.0000    0.59445
239720.0000    0.32923
239760.0000    0.32520
239800.0000    0.28856
239840.0000    0.33482
239880.0000    0.41849
239920.0000    0.29701
239960.0000    0.23321
240000.0000    0.49467
240040.0000    0.50641
240080.0000    0.43371
240120.0000    0.40576
240160.0000    0.40949
240200.0000    0.39888
240240.0000    0.47794
240280.0000    0.33563
240320.0000    0.37639
240360.0000    0.38577
240400.0000   -0.28920
240440.0000   -0.40114
240480.0000   -0.23991
240520.0000   -0.14181
240560.0000   -0.26507
240600.0000   -0.27172
240640.0000   -0.33657
240680.0000   -0.42339
240720.0000   -0.25212
240760.0000   -0.26026
240800.0000   -0.34481
240840.0000   -0.32224
240880.0000   -0.28176
240920.0000   -0.00647
240960.0000   -0.33698
241000.0000   -0.31271
241040.0000    0.02297
241080.0000   -0.13264
241120.0000   -0.18005
241160.0000   -0.20057
241200.0000   -0.22116
241240.0000   -0.33716
241280.0000   -0.13480
241320.0000   -0.18527
241360.0000   -0.21614
241400.0000   -0.14221
241440.0000   -0.02598
241480.0000   -0.54650
241520.0000   -0.67368
241560.0000   -0.78922
241600.0000   -0.49274
241640.0000   -0.30645
241680.0000   -0.10870
241720.0000   -0.04719
241760.0000   -0.03720
241800.0000   -0.29750
241840.0000   -0.42087
241880.0000   -0.54559
241920.0000   -0.70501
241960.0000   -0.29161
242000.0000   -0.70503
242040.0000   -0.70317
242080.0000   -0.48886
242120.0000   -0.41405
242160.0000   -0.23924
242200.0000   -0.36323
242240.0000   -0.41455
242280.0000   -0.76366
242320.0000   -0.39773
242360.0000   -0.60336
242400.0000   -0.75745
242440.0000   -0.40561
242480.0000   -0.59285
242520.0000   -0.46893
242560.0000   -0.57630
242600.0000   -0.53623
242640.0000   -0.52546
242680.0000   -0.22131
242720.0000   -0.29250
242760.0000   -0.65125
242800.0000   -0.48532
242840.0000   -0.53000
242880.0000   -0.58067
242920.0000   -0.73100
242960.0000   -0.63671
243000.0000   -0.55637
243040.0000   -0.58244
243080.0000   -0.36327
243120.0000   -0.32571
243160.0000   -0.57170
243200.0000   -0.31899
243240.0000   -0.63169
243280.0000   -0.59246
243320.0000   -0.79056
243360.0000   -0.59931
243400.0000   -0.78981
243440.0000   -0.50164
243480.0000   -0.57810
243520.0000   -0.87942
243560.0000   -0.37522
243600.0000   -0.54204
243640.0000   -0.60513
243680.0000   -0.52380
243720.0000   -0.68576
243760.0000   -0.29715
243800.0000   -0.43780
243840.0000   -0.68346
243880.0000   -0.88939
243920.0000   -0.70564
243960.0000   -0.26373
244000.0000   -0.62551
244040.0000   -0.68459
244080.0000   -0.96971
244120.0000   -0.84452
244160.0000   -0.85004
244200.0000   -0.71561
244240.0000   -0.46623
244280.0000   -0.43071
244320.0000   -0.62043
244360.0000   -0.46872
244400.0000   -0.50104
244440.0000   -0.60945
244480.0000   -0.51674
244520.0000   -0.75327
244560.0000   -0.49846
244600.0000   -0.93980
244640.0000   -0.79618
244680.0000   -0.98372
244720.0000   -0.91939
244760.0000   -0.74338
244800.0000   -0.98201
244840.0000   -0.64426
244880.0000   -0.65756
244920.0000   -0.64340
244960.0000   -0.69841
245000.0000   -0.62786
245040.0000   -0.53143
245080.0000   -0.51512
245120.0000   -0.47964
245160.0000   -0.30516
245200.0000   -0.74366
245240.0000   -0.14907
245280.0000   -0.52273
245320.0000   -0.59432
245360.0000   -0.53839
245400.0000   -0.73940
245440.0000   -0.77121
245480.0000   -0.62650
245520.0000   -0.73415
245560.0000   -0.52151
245600.0000   -0.85919
245640.0000   -0.39265
245680.0000   -0.36693
245720.0000   -0.45636
245760.0000   -0.34349
245800.0000   -0.06462
245840.0000   -0.52796
245880.0000   -0.39147
245920.0000   -0.42110
245960.0000   -0.42225
246000.0000   -0.23462
246040.0000   -0.56455
246080.0000   -0.26261
246120.0000   -0.61276
246160.0000   -0.32872
246200.0000   -0.35291
246240.0000   -0.51244
246280.0000   -0.58150
246320.0000   -0.86701
246360.0000   -0.78793
246400.0000   -0.46160
246440.0000   -0.48652
246480.0000   -0.37431
246520.0000   -0.25022
246560.0000    0.06671
246600.0000   -0.19805
246640.0000   -0.14329
246680.0000   -0.06413
246720.0000    0.29285
246760.0000    0.14358
246800.0000   -0.23685
246840.0000   -0.33834
246880.0000   -0.33229
246920.0000   -0.24219
246960.0000   -0.42382
247000.0000   -0.25693
247040.0000   -0.19905
247080.0000   -0.18424
247120.0000   -0.24805
247160.0000   -0.56894
247200.0000   -0.54673
247240.0000   -0.51591
247280.0000   -0.39041
247320.0000   -0.31129
247360.0000   -0.22475
247400.0000   -0.24367
247440.0000   -0.10697
247480.0000   -0.20655
247520.0000   -0.75214
247560.0000   -0.63325
247600.0000   -0.29689
247640.0000   -0.45809
247680.0000   -0.47623
247720.0000   -0.53249
247760.0000   -0.69634
247800.0000   -0.47771
247840.0000   -0.48432
247880.0000   -0.28832
247920.0000   -0.67361
247960.0000   -0.81739
248000.0000   -0.55662
248040.0000   -0.47653
248080.0000   -0.56227
248120.0000   -0.54524
248160.0000   -0.43869
248200.0000   -0.36715
248240.0000   -0.75061
248280.0000   -0.55822
248320.0000   -0.47575
248360.0000   -0.35929
248400.0000    0.15608
248440.0000    0.70483
248480.0000    0.16862
248520.0000    0.40085
248560.0000    0.55758
248600.0000    0.19404
248640.0000    0.35795
248680.0000    0.41990
248720.0000    0.29596
248760.0000    0.32378
248800.0000    0.35388
248840.0000   -0.06427
248880.0000    0.14448
248920.0000    0.04596
248960.0000    0.05511
249000.0000   -0.15403
249040.0000    0.27523
249080.0000    0.27710
249120.0000    0.45807
249160.0000    0.45403
249200.0000    0.52535
249240.0000    0.49889
249280.0000    0.60679
249320.0000    0.33758
249360.0000   -0.01088
249400.0000    0.33447
249440.0000    0.34229
249480.0000    0.39326
249520.0000    0.57402
249560.0000    0.39335
249600.0000    0.31710
249640.0000    0.22616
249680.0000    0.21867
249720.0000    0.29263
249760.0000    0.28479
249800.0000    0.40381
249840.0000    0.21785
249880.0000    0.29016
249920.0000    0.18333
249960.0000    0.57538
250000.0000    0.35195
250040.0000    0.40105
250080.0000    0.44546
250120.0000    0.09685
250160.0000    0.47181
250200.0000    0.33021
250240.0000    0.34319
250280.0000    0.30247
250320.0000    0.44361
250360.0000    0.44255
250400.0000    0.41626
250440.0000    0.42462
250480.0000    0.31430
250520.0000    0.61128
250560.0000    0.39234
250600.0000    0.19869
250640.0000    0.26046
250680.0000    0.39882
250720.0000    0.27641
250760.0000    0.36297
250800.0000    0.33752
250840.0000    0.27600
250880.0000    0.31811
250920.0000    0.35194
250960.0000    0.31654
251000.0000    0.34184
251040.0000    0.29820
251080.0000   -0.05666
251120.0000    0.13352
251160.0000    0.15470
251200.0000    0.45315
251240.0000    0.26544
251280.0000    0.35339
251320.0000    0.34690
251360.0000    0.57729
251400.0000    0.50130
251440.0000    0.38067
251480.0000    0.24660
251520.0000    0.59796
251560.0000    0.42871
251600.0000    0.23972
251640.0000    0.36798
251680.0000    0.38200
251720.0000    0.25992
251760.0000    0.48711
251800.0000    0.35113
251840.0000    0.27880
251880.0000    0.23147
251920.0000    0.27804
251960.0000    0.43132
252000.0000    0.19565
252040.0000    0.51908
252080.0000    0.33100
252120.0000    0.11551
252160.0000    0.23124
252200.0000    0.61830
252240.0000    0.26620
252280.0000    0.30118
252320.0000    0.41735
252360.0000    0.45303
252400.0000    0.18000
252440.0000    0.32937
252480.0000    0.32432
252520.0000    0.37427
252560.0000    0.21188
252600.0000    0.32215
252640.0000    0.41055
252680.0000    0.46445
252720.0000    0.26023
252760.0000    0.23057
252800.0000    0.14942
252840.0000    0.10742
252880.0000    0.21146
252920.0000    0.32900
252960.0000    0.40555
253000.0000    0.50377
253040.0000    0.67527
253080.0000    0.26547
253120.0000    0.41318
253160.0000    0.40007
253200.0000    0.33704
253240.0000    0.31686
253280.0000    0.26850
253320.0000    0.37697
253360.0000    0.52651
253400.0000    0.48824
253440.0000    0.39784
253480.0000    0.27927
253520.0000    0.54586
253560.0000    0.52230
253600.0000    0.46583
253640.0000    0.40035
253680.0000    0.46703
253720.0000    0.41689
253760.0000    0.39570
253800.0000    0.30664
253840.0000    0.41130
253880.0000    0.46240
253920.0000    0.33850
253960.0000    0.14827
254000.0000    0.31957
254040.0000    0.39447
254080.0000    0.26158
254120.0000    0.38215
254160.0000    0.16846
254200.0000    0.09011
254240.0000    0.26928
254280.0000    0.42392
254320.0000    0.41675
254360.0000    0.34915
254400.0000    0.28946
254440.0000    0.41448
254480.0000    0.49326
254520.0000    0.27757
254560.0000    0.38345
254600.0000    0.44750
254640.0000    0.51555
254680.0000    0.55156
254720.0000    0.41250
254760.0000    0.27043
254800.0000    0.34489
254840.0000    0.44218
254880.0000    0.41065
254920.0000    0.31291
254960.0000    0.33498
255000.0000    0.43829
255040.0000    0.58977
255080.0000    0.28949
255120.0000    0.43313
255160.0000    0.33060
255200.0000    0.13991
255240.0000    0.24073
255280.0000    0.17817
255320.0000    0.24151
255360.0000    0.29728
255400.0000    0.39908
255440.0000    0.21521
255480.0000    0.30191
255520.0000    0.35169
255560.0000    0.46628
255600.0000    0.17901
255640.0000    0.17292
255680.0000    0.26891
255720.0000    0.21549
255760.0000    0.40559
255800.0000    0.17348
255840.0000    0.45373
255880.0000    0.44555
255920.0000    0.25927
255960.0000    0.34221
256000.0000    0.41266
256040.0000    0.44740
256080.0000    0.34257
256120.0000    0.23438
256160.0000    0.33941
256200.0000    0.55044
256240.0000    0.15524
256280.0000    0.28908
256320.0000    0.25617
256360.0000    0.14863
256400.0000    0.47564
256440.0000    0.26921
256480.0000    0.26538
256520.0000    0.36382
256560.0000    0.46039
256600.0000    0.43989
256640.0000    0.65040
256680.0000    0.25630
256720.0000    0.01637
256760.0000    0.20191
256800.0000    0.10809
256840.0000   -0.37228
256880.0000    0.07955
256920.0000    0.02658
256960.0000   -0.12717
257000.0000   -0.14142
257040.0000   -0.15072
257080.0000    0.00556
257120.0000    0.03697
257160.0000   -0.06662
257200.0000    0.02162
257240.0000   -0.15324
257280.0000   -0.03731
257320.0000    0.06424
257360.0000   -0.35324
257400.0000   -0.70536
257440.0000   -0.75004
257480.0000   -0.80193
257520.0000   -0.57318
257560.0000   -0.49977
257600.0000   -0.15759
257640.0000   -0.24037
257680.0000    0.04350
257720.0000   -0.00275
257760.0000   -0.00142
257800.0000    0.07739
257840.0000   -0.03214
257880.0000   -0.57891
257920.0000   -0.61805
257960.0000   -0.45233
258000.0000   -0.74703
258040.0000   -0.26655
258080.0000    0.08675
258120.0000   -0.45800
258160.0000   -0.37377
258200.0000   -0.24404
258240.0000   -0.30779
258280.0000   -0.58886
258320.0000   -0.67379
258360.0000   -0.74757
258400.0000   -0.69110
258440.0000   -0.39201
258480.0000   -0.49044
258520.0000   -0.55104
258560.0000   -0.41466
258600.0000   -0.60381
258640.0000   -0.68018
258680.0000   -0.51545
258720.0000   -0.48069
258760.0000   -0.64463
258800.0000   -0.71136
258840.0000   -0.47330
258880.0000   -0.31118
258920.0000   -0.38630
258960.0000   -0.60478
259000.0000   -0.09352
259040.0000   -0.44670
259080.0000   -0.33027
259120.0000   -0.44168
259160.0000   -0.53960
259200.0000   -0.73467
259240.0000   -0.63795
259280.0000   -0.36795
259320.0000   -0.40142
259360.0000   -0.68136
259400.0000   -0.40376
259440.0000   -0.50262
259480.0000   -0.37188
259520.0000   -0.29523
259560.0000   -0.37589
259600.0000   -0.24638
259640.0000   -0.15439
259680.0000    0.17354
259720.0000    0.08139
259760.0000   -0.20115
259800.0000   -0.09012
259840.0000    0.01047
259880.0000   -0.36320
259920.0000   -0.23597
259960.0000    0.05767
260000.0000   -0.12607
260040.0000   -0.05131
260080.0000    0.05869
260120.0000   -0.15159
260160.0000   -0.31353
260200.0000   -0.15704
260240.0000   -0.12474
260280.0000    0.22682
260320.0000    0.29434
260360.0000    0.18195
260400.0000    0.35003
260440.0000    0.30048
260480.0000    0.15630
260520.0000    0.33701
260560.0000    0.16746
260600.0000    0.30578
260640.0000    0.52461
260680.0000    0.40455
260720.0000    0.42130
260760.0000    0.28026
260800.0000    0.19003
260840.0000    0.21014
260880.0000    0.67442
260920.0000    0.41183
260960.0000    0.14581
261000.0000    0.09476
261040.0000    0.26778
261080.0000    0.18902
261120.0000    0.42548
261160.0000    0.14255
261200.0000    0.30621
261240.0000    0.31745
261280.0000    0.11306
261320.0000    0.13617
261360.0000   -0.05420
261400.0000    0.23271
261440.0000    0.01475
261480.0000    0.34811
261520.0000    0.25387
261560.0000    0.33363
261600.0000    0.15832
261640.0000    0.32558
261680.0000    0.12823
261720.0000    0.36803
261760.0000    0.36051
261800.0000    0.22162
261840.0000    0.18617
261880.0000   -0.20444
261920.0000    0.20745
261960.0000   -0.03477
262000.0000    0.17754
262040.0000    0.64544
262080.0000    0.29874
262120.0000    0.26785
262160.0000    0.23258
262200.0000    0.42556
262240.0000    0.23385
262280.0000    0.33721
262320.0000    0.27545
262360.0000    0.28736
262400.0000    0.32614
262440.0000    0.21710
262480.0000    0.38261
262520.0000    0.38366
262560.0000    0.19307
262600.0000    0.43847
262640.0000    0.21168
262680.0000    0.46379
262720.0000    0.42745
262760.0000    0.33878
262800.0000    0.21283
262840.0000    0.37958
262880.0000    0.39458
262920.0000    0.38935
262960.0000    0.23140
263000.0000    0.18983
263040.0000    0.37136
263080.0000    0.27197
263120.0000    0.27674
263160.0000    0.34828
263200.0000    0.30975
263240.0000    0.45459
263280.0000    0.33771
263320.0000   -0.08258
263360.0000    0.13238
263400.0000   -0.20462
263440.0000   -0.10377
263480.0000   -0.11383
263520.0000    0.08605
263560.0000   -0.34684
263600.0000   -0.09082
263640.0000   -0.04420
263680.0000    0.17679
263720.0000    0.01478
263760.0000    0.00443
263800.0000    0.10247
263840.0000   -0.08355
263880.0000    0.48663
263920.0000   -0.00655
263960.0000    0.11834
264000.0000    0.16135
264040.0000    0.22419
264080.0000    0.27668
264120.0000    0.39408
264160.0000    0.30294
264200.0000    0.41718
264240.0000    0.36172
264280.0000    0.24349
264320.0000    0.29429
264360.0000    0.28267
264400.0000    0.32443
264440.0000    0.28597
264480.0000    0.22030
264520.0000    0.24804
264560.0000    0.27638
264600.0000    0.29219
264640.0000    0.26631
264680.0000    0.31651
264720.0000    0.17939
264760.0000    0.50344
264800.0000    0.40692
264840.0000    0.53423
264880.0000    0.39982
264920.0000    0.30422
264960.0000    0.30263
265000.0000    0.51340
265040.0000    0.61128
265080.0000    0.43353
265120.0000    0.22086
265160.0000   -0.09924
265200.0000    0.40066
265240.0000    0.45420
265280.0000    0.36746
265320.0000    0.27557
265360.0000    0.37011
265400.0000    0.47662
265440.0000    0.29647
265480.0000    0.36066
265520.0000    0.29371
265560.0000    0.43788
265600.0000    0.14893
265640.0000    0.26268
265680.0000    0.43167
265720.0000    0.39361
265760.0000    0.08060
265800.0000    0.50042
265840.0000    0.35810
265880.0000    0.19102
265920.0000    0.52702
265960.0000    0.41762
266000.0000    0.33574
266040.0000    0.33749
266080.0000    0.15292
266120.0000    0.27652
266160.0000    0.37224
266200.0000    0.33035
266240.0000    0.31472
266280.0000    0.30887
266320.0000    0.36635
266360.0000    0.41860
266400.0000    0.23175
266440.0000    0.42654
266480.0000    0.35836
266520.0000    0.38470
266560.0000    0.41754
266600.0000    0.40012
266640.0000    0.30803
266680.0000    0.36702
266720.0000    0.38985
266760.0000    0.39732
266800.0000    0.34675
266840.0000    0.53463
266880.0000    0.63194
266920.0000    0.38913
266960.0000    0.53518
267000.0000    0.54327
267040.0000    0.50734
267080.0000    0.35016
267120.0000    0.21513
267160.0000    0.27069
267200.0000    0.30255
267240.0000    0.36115
267280.0000    0.71696
267320.0000    0.46817
267360.0000    0.44183
267400.0000    0.36067
267440.0000    0.48962
267480.0000    0.44521
267520.0000    0.21936
267560.0000   -0.18423
267600.0000   -0.09309
267640.0000   -0.24607
267680.0000   -0.21942
267720.0000   -0.14044
267760.0000    0.24585
267800.0000    0.10453
267840.0000   -0.13388
267880.0000   -0.06763
267920.0000   -0.16054
267960.0000   -0.18272
268000.0000    0.09071
268040.0000    0.00432
268080.0000    0.03635
268120.0000    0.14337
268160.0000   -0.06917
268200.0000   -0.32473
268240.0000   -0.04427
268280.0000   -0.17491
268320.0000   -0.27545
268360.0000   -0.36744
268400.0000   -0.06847
268440.0000    0.37474
268480.0000    0.42467
268520.0000    0.38907
268560.0000    0.33263
268600.0000    0.41757
268640.0000    0.47460
268680.0000    0.32986
268720.0000    0.42676
268760.0000    0.41024
268800.0000    0.49040
268840.0000    0.39650
268880.0000    0.50787
268920.0000    0.31650
268960.0000    0.56921
269000.0000    0.51502
269040.0000    0.58124
269080.0000    0.55251
269120.0000    0.48653
269160.0000    0.31546
269200.0000    0.46466
269240.0000    0.28159
269280.0000    0.26821
269320.0000    0.73008
269360.0000    0.64693
269400.0000    0.27478
269440.0000    0.31715
269480.0000    0.27736
269520.0000    0.24673
269560.0000    0.44243
269600.0000    0.21250
269640.0000    0.43162
269680.0000    0.32621
269720.0000    0.33849
269760.0000    0.56208
269800.0000    0.50459
269840.0000    0.47979
269880.0000    0.57863
269920.0000    0.30141
269960.0000    0.40642
270000.0000    0.55501
270040.0000    0.44050
270080.0000    0.47999
270120.0000    0.26620
270160.0000    0.35019
270200.0000    0.26525
270240.0000    0.39298
270280.0000    0.30746
270320.0000    0.61069
270360.0000    0.48293
270400.0000    0.42368
270440.0000    0.14964
270480.0000   -0.10931
270520.0000    0.08314
270560.0000   -0.20398
270600.0000   -0.09528
270640.0000    0.10863
270680.0000    0.38594
270720.0000    0.41752
270760.0000    0.36502
270800.0000    0.36877
270840.0000    0.53849
270880.0000    0.54541
270920.0000    0.50448
270960.0000    0.70621
271000.0000    0.52815
271040.0000    0.47618
271080.0000    0.43553
271120.0000    0.47503
271160.0000    0.32805
271200.0000    0.31463
271240.0000    0.37289
271280.0000    0.39848
271320.0000    0.40445
271360.0000    0.53782
271400.0000    0.54372
271440.0000    0.38725
271480.0000    0.36863
271520.0000    0.09783
271560.0000    0.41810
271600.0000    0.47853
271640.0000    0.35880
271680.0000    0.49417
271720.0000    0.45325
271760.0000    0.22147
271800.0000    0.14645
271840.0000    0.30466
271880.0000    0.21573
271920.0000    0.39785
271960.0000    0.39192
272000.0000    0.44391
272040.0000    0.47642
272080.0000    0.30878
272120.0000    0.32995
272160.0000    0.43247
272200.0000    0.38806
272240.0000    0.24283
272280.0000    0.27974
272320.0000    0.40030
272360.0000    0.51544
272400.0000    0.47327
272440.0000    0.61333
272480.0000    0.39328
272520.0000    0.36667
272560.0000    0.52516
272600.0000    0.48178
272640.0000    0.57606
272680.0000    0.55151
272720.0000    0.48125
272760.0000    0.52628
272800.0000    0.51701
272840.0000    0.44005
272880.0000    0.41743
272920.0000    0.50934
272960.0000    0.50865
273000.0000    0.51766
273040.0000    0.61377
273080.0000    0.58361
273120.0000    0.50939
273160.0000    0.44610
273200.0000    0.44854
273240.0000    0.40791
273280.0000    0.51114
273320.0000    0.30406
273360.0000    0.24326
273400.0000    0.27529
273440.0000    0.45817
273480.0000    0.35348
273520.0000    0.48240
273560.0000    0.58552
273600.0000    0.58086
273640.0000    0.54000
273680.0000    0.17105
273720.0000    0.21911
273760.0000   -0.00608
273800.0000    0.07517
273840.0000   -0.23443
273880.0000    0.40865
273920.0000    0.38471
273960.0000    0.43685
274000.0000    0.35065
274040.0000    0.44190
274080.0000    0.52778
274120.0000    0.28925
274160.0000    0.36345
274200.0000    0.27253
274240.0000    0.40033
274280.0000    0.09990
274320.0000    0.30839
274360.0000    0.16677
274400.0000   -0.05284
274440.0000    0.26174
274480.0000    0.40051
274520.0000   -0.12816
274560.0000    0.30809
274600.0000    0.26333
274640.0000    0.45633
274680.0000    0.50571
274720.0000    0.12741
274760.0000    0.15380
274800.0000    0.33105
274840.0000    0.25244
274880.0000    0.23503
274920.0000    0.25058
274960.0000    0.33351
275000.0000    0.08156
275040.0000    0.18637
275080.0000    0.35668
275120.0000    0.61226
275160.0000    0.57053
275200.0000    0.61361
275240.0000    0.44117
275280.0000    0.42421
275320.0000    0.45021
275360.0000    0.72298
275400.0000    0.24375
275440.0000    0.41512
275480.0000    0.27305
275520.0000    0.35807
275560.0000    0.25740
275600.0000    0.42158
275640.0000    0.36828
275680.0000    0.55230
275720.0000    0.48544
275760.0000    0.57214
275800.0000    0.32930
275840.0000    0.53225
275880.0000    0.41528
275920.0000    0.49963
275960.0000    0.27683
276000.0000    0.45221
276040.0000    0.23578
276080.0000    0.43402
276120.0000    0.29731
276160.0000    0.52089
276200.0000    0.41820
276240.0000    0.49110
276280.0000    0.50427
276320.0000    0.31840
276360.0000    0.48593
276400.0000    0.42400
276440.0000    0.39963
276480.0000    0.61676
276520.0000    0.67944
276560.0000    0.36846
276600.0000    0.60358
276640.0000    0.60141
276680.0000    0.41873
276720.0000    0.25389
276760.0000    0.39282
276800.0000    0.24017
276840.0000    0.57172
276880.0000    0.32491
276920.0000    0.26989
276960.0000    0.37310
277000.0000    0.26485
277040.0000    0.69935
277080.0000    0.67949
277120.0000    0.29414
277160.0000    0.36251
277200.0000    0.41542
277240.0000    0.38843
277280.0000    0.47719
277320.0000    0.16943
277360.0000    0.35793
277400.0000    0.28596
277440.0000    0.20766
277480.0000    0.20403
277520.0000    0.40011
277560.0000    0.38863
277600.0000    0.23876
277640.0000    0.28681
277680.0000    0.35730
277720.0000    0.09200
277760.0000    0.04057
277800.0000    0.01730
277840.0000   -0.01108
277880.0000   -0.28641
277920.0000    0.07079
277960.0000   -0.05536
278000.0000   -0.08421
278040.0000    0.37661
278080.0000    0.24569
278120.0000    0.10554
278160.0000    0.20683
278200.0000   -0.21386
278240.0000   -0.03503
278280.0000   -0.38425
278320.0000   -0.72068
278360.0000   -0.53609
278400.0000   -0.45507
278440.0000   -0.19383
278480.0000   -0.25072
278520.0000   -0.58736
278560.0000   -0.57876
278600.0000   -0.56898
278640.0000   -0.15546
278680.0000   -0.17560
278720.0000   -0.44805
278760.0000   -0.33745
278800.0000   -0.36480
278840.0000   -0.44211
278880.0000   -0.40889
278920.0000   -0.54720
278960.0000   -0.41584
279000.0000   -0.48503
279040.0000   -0.48003
279080.0000   -0.66257
279120.0000   -0.57090
279160.0000   -0.35651
279200.0000   -0.67155
279240.0000    0.25491
279280.0000    0.66924
279320.0000    0.46233
279360.0000    0.02619
279400.0000    0.31267
279440.0000    0.39444
279480.0000    0.41013
279520.0000    0.30404
279560.0000    0.31511
279600.0000    0.47012
279640.0000    0.49619
279680.0000    0.47896
279720.0000    0.11307
279760.0000    0.38788
279800.0000    0.33890
279840.0000    0.20334
279880.0000    0.32335
279920.0000    0.30387
279960.0000    0.23534
280000.0000    0.45486
280040.0000    0.23352
280080.0000    0.31995
280120.0000    0.25590
280160.0000    0.38760
280200.0000    0.41151
280240.0000    0.28302
280280.0000    0.37747
280320.0000    0.42701
280360.0000    0.49383
280400.0000    0.45539
280440.0000    0.39300
280480.0000    0.50702
280520.0000    0.22514
280560.0000    0.44682
280600.0000    0.33956
280640.0000    0.38771
280680.0000    0.39116
280720.0000    0.34396
280760.0000    0.30972
280800.0000    0.53848
280840.0000    0.33667
280880.0000    0.31522
280920.0000    0.54030
280960.0000    0.35994
281000.0000    0.46178
281040.0000    0.62810
281080.0000    0.51475
281120.0000    0.37994
281160.0000    0.51176
281200.0000    0.23023
281240.0000    0.62270
281280.0000    0.44535
281320.0000    0.30097
281360.0000    0.43156
281400.0000    0.43012
281440.0000    0.36105
281480.0000    0.48349
281520.0000    0.35541
281560.0000    0.54381
281600.0000    0.24225
281640.0000    0.26497
281680.0000    0.37454
281720.0000    0.33652
281760.0000    0.31293
281800.0000    0.38265
281840.0000    0.22405
281880.0000    0.39726
281920.0000    0.33583
281960.0000    0.53992
282000.0000    0.34981
282040.0000    0.31227
282080.0000    0.54111
282120.0000    0.36034
282160.0000    0.52846
282200.0000    0.47930
282240.0000    0.26356
282280.0000    0.44216
282320.0000    0.37208
282360.0000    0.31267
282400.0000    0.39361
282440.0000    0.32886
282480.0000    0.50864
282520.0000    0.48422
282560.0000    0.35939
282600.0000    0.55385
282640.0000    0.41763
282680.0000    0.34718
282720.0000    0.33464
282760.0000    0.30420
282800.0000    0.37427
282840.0000    0.32484
282880.0000    0.48344
282920.0000    0.18581
282960.0000    0.30364
283000.0000    0.52990
283040.0000    0.37901
283080.0000    0.50172
283120.0000    0.37752
283160.0000    0.56384
283200.0000    0.41300
283240.0000    0.29193
283280.0000    0.26664
283320.0000    0.67950
283360.0000    0.21849
283400.0000    0.57578
283440.0000    0.65930
283480.0000    0.60554
283520.0000    0.65905
283560.0000    0.45210
283600.0000    0.29821
283640.0000    0.47931
283680.0000    0.31417
283720.0000    0.52617
283760.0000    0.66789
283800.0000    0.57910
283840.0000    0.49531
283880.0000    0.54129
283920.0000    0.70436
283960.0000    0.36876
284000.0000    0.56747
284040.0000    0.64596
284080.0000    0.69405
284120.0000    0.69057
284160.0000    0.37360
284200.0000    0.40043
284240.0000    0.36508
284280.0000    0.44640
284320.0000    0.43105
284360.0000    0.57812
284400.0000    0.70882
284440.0000    0.75934
284480.0000    0.43003
284520.0000    0.41007
284560.0000    0.39563
284600.0000    0.54245
284640.0000    0.44290
284680.0000    0.44301
284720.0000    0.30287
284760.0000    0.37542
284800.0000    0.52971
284840.0000    0.56667
284880.0000    0.48075
284920.0000    0.46361
284960.0000    0.44755
285000.0000    0.31344
285040.0000    0.41654
285080.0000    0.38625
285120.0000    0.34240
285160.0000    0.59352
285200.0000    0.46611
285240.0000    0.38256
285280.0000    0.29055
285320.0000    0.57140
285360.0000    0.37072
285400.0000    0.41397
285440.0000    0.50053
285480.0000    0.29459
285520.0000    0.27411
285560.0000    0.50624
285600.0000    0.41721
285640.0000    0.34432
285680.0000    0.36365
285720.0000    0.42756
285760.0000    0.44812
285800.0000    0.43787
285840.0000    0.12782
285880.0000    0.33774
285920.0000    0.26471
285960.0000    0.37026
286000.0000    0.35245
286040.0000    0.39598
286080.0000    0.47325
286120.0000    0.52674
286160.0000    0.53014
286200.0000    0.52750
286240.0000    0.32138
286280.0000    0.45375
286320.0000    0.37813
286360.0000    0.43619
286400.0000    0.35823
286440.0000    0.37284
286480.0000    0.44208
286520.0000    0.61044
286560.0000    0.47703
286600.0000    0.68594
286640.0000    0.51826
286680.0000    0.56256
286720.0000    0.49585
286760.0000    0.49277
286800.0000    0.37710
286840.0000    0.42346
286880.0000    0.41982
286920.0000    0.55731
286960.0000    0.43482
287000.0000    0.31992
287040.0000    0.17275
287080.0000    0.25391
287120.0000    0.21394
287160.0000    0.35601
287200.0000    0.42320
287240.0000    0.47275
287280.0000    0.35126
287320.0000    0.26198
287360.0000    0.43129
287400.0000    0.37468
287440.0000    0.44994
287480.0000    0.38138
287520.0000    0.83982
287560.0000    0.31994
287600.0000    0.33072
287640.0000    0.58516
287680.0000    0.49847
287720.0000    0.50219
287760.0000    0.47400
287800.0000    0.55417
287840.0000    0.48007
287880.0000    0.52969
287920.0000    0.57972
287960.0000    0.46748
288000.0000    0.69581
288040.0000    0.58392
288080.0000    0.58283
288120.0000    0.38771
288160.0000    0.65271
288200.0000    0.72064
288240.0000    0.63105
288280.0000    0.58081
288320.0000    0.57739
288360.0000    0.63004
288400.0000    0.52778
288440.0000    0.57581
288480.0000    0.43106
288520.0000    0.25987
288560.0000    0.38426
288600.0000    0.51878
288640.0000    0.49471
288680.0000    0.42362
288720.0000    0.55415
288760.0000    0.60667
288800.0000    0.51827
288840.0000    0.47081
288880.0000    0.46178
288920.0000    0.39760
288960.0000    0.35712
289000.0000    0.48141
289040.0000    0.64910
289080.0000    0.27533
289120.0000    0.28975
289160.0000    0.50316
289200.0000    0.23114
289240.0000    0.29353
289280.0000    0.61973
289320.0000    0.50969
289360.0000    0.65995
289400.0000    0.53720
289440.0000    0.61298
289480.0000    0.53432
289520.0000    0.41062
289560.0000    0.77277
289600.0000    0.53614
289640.0000    0.54587
289680.0000    0.51064
289720.0000    0.59157
289760.0000    0.42682
289800.0000    0.51728
289840.0000    0.28490
289880.0000    0.39037
289920.0000    0.41760
289960.0000    0.49383
290000.0000    0.53629
290040.0000    0.27916
290080.0000    0.29401
290120.0000    0.37255
290160.0000    0.26041
290200.0000    0.41668
290240.0000    0.58630
290280.0000    0.65505
290320.0000    0.40437
290360.0000    0.41649
290400.0000    0.31350
290440.0000    0.51224
290480.0000    0.33003
290520.0000    0.42464
290560.0000    0.32078
290600.0000    0.33277
290640.0000    0.38469
290680.0000    0.36415
290720.0000    0.27731
290760.0000    0.19186
290800.0000    0.34136
290840.0000    0.37004
290880.0000    0.16133
290920.0000    0.44472
290960.0000    0.45918
291000.0000    0.42816
291040.0000    0.47639
291080.0000    0.38051
291120.0000    0.51240
291160.0000    0.28450
291200.0000    0.50745
291240.0000    0.60099
291280.0000    0.35271
291320.0000    0.40572
291360.0000    0.38670
291400.0000    0.46377
291440.0000    0.70297
291480.0000    0.47259
291520.0000    0.19382
291560.0000    0.42398
291600.0000    0.54442
291640.0000    0.41959
291680.0000    0.42849
291720.0000    0.36478
291760.0000    0.35857
291800.0000    0.47253
291840.0000    0.35997
291880.0000    0.35719
291920.0000    0.50943
291960.0000    0.52262
292000.0000    0.40502
292040.0000    0.59154
292080.0000    0.56125
292120.0000    0.41823
292160.0000    0.49526
292200.0000    0.17147
292240.0000    0.44826
292280.0000    0.50626
292320.0000    0.42105
292360.0000    0.48269
292400.0000    0.22821
292440.0000    0.35998
292480.0000    0.53902
292520.0000    0.19345
292560.0000    0.50698
292600.0000    0.37478
292640.0000    0.51268
292680.0000    0.40725
292720.0000    0.36451
292760.0000    0.29274
292800.0000    0.20919
292840.0000    0.42162
292880.0000   -0.09623
292920.0000    0.22909
292960.0000    0.19914
293000.0000    0.38375
293040.0000    0.37093
293080.0000    0.39552
293120.0000    0.48634
293160.0000    0.40583
293200.0000    0.15209
293240.0000    0.30615
293280.0000    0.31760
293320.0000    0.36780
293360.0000    0.37546
293400.0000    0.40348
293440.0000    0.45545
293480.0000    0.27762
293520.0000    0.45256
293560.0000    0.52319
293600.0000    0.29033
293640.0000    0.41245
293680.0000    0.57725
293720.0000    0.39015
293760.0000    0.32900
293800.0000    0.34474
293840.0000    0.31944
293880.0000    0.44977
293920.0000    0.28149
293960.0000    0.02636
294000.0000    0.23420
294040.0000    0.26024
294080.0000    0.42756
294120.0000    0.21828
294160.0000    0.34988
294200.0000    0.19300
294240.0000    0.32935
294280.0000    0.24680
294320.0000    0.52735
294360.0000    0.38993
294400.0000    0.15654
294440.0000    0.38952
294480.0000    0.39249
294520.0000    0.37855
294560.0000    0.36939
294600.0000    0.33448
294640.0000    0.43434
294680.0000    0.40720
294720.0000    0.32831
294760.0000    0.38298
294800.0000    0.52207
294840.0000    0.06535
294880.0000    0.28747
294920.0000    0.48110
294960.0000    0.39592
295000.0000    0.38107
295040.0000    0.28791
295080.0000    0.47037
295120.0000    0.39824
295160.0000    0.44013
295200.0000    0.20527
295240.0000    0.47775
295280.0000    0.35119
295320.0000    0.33385
295360.0000    0.27008
295400.0000    0.40210
295440.0000    0.60074
295480.0000    0.44318
295520.0000    0.37397
295560.0000    0.26210
295600.0000    0.33001
295640.0000    0.46712
295680.0000    0.14542
295720.0000    0.32394
295760.0000    0.20655
295800.0000    0.29176
295840.0000    0.27609
295880.0000    0.19944
295920.0000    0.48526
295960.0000    0.53619
296000.0000    0.41948
296040.0000    0.35468
296080.0000    0.48618
296120.0000    0.31208
296160.0000    0.13728
296200.0000    0.23961
296240.0000    0.35336
296280.0000    0.21122
296320.0000    0.20198
296360.0000    0.58424
296400.0000    0.40722
296440.0000    0.35092
296480.0000    0.58581
296520.0000    0.37520
296560.0000    0.30844
296600.0000    0.33230
296640.0000    0.43439
296680.0000    0.38355
296720.0000    0.19340
296760.0000    0.45496
296800.0000    0.14482
296840.0000    0.47170
296880.0000    0.27923
296920.0000    0.51409
296960.0000    0.31618
297000.0000    0.43693
297040.0000    0.36143
297080.0000    0.18825
297120.0000    0.43164
297160.0000    0.63319
297200.0000    0.46683
297240.0000    0.38221
297280.0000    0.09106
297320.0000    0.29943
297360.0000    0.40341
297400.0000    0.43916
297440.0000    0.30081
297480.0000    0.61513
297520.0000    0.35011
297560.0000    0.36779
297600.0000    0.32753
297640.0000    0.24872
297680.0000    0.32274
297720.0000    0.44006
297760.0000    0.51519
297800.0000    0.36543
297840.0000    0.66351
297880.0000    0.49580
297920.0000    0.50150
297960.0000    0.34824
298000.0000    0.32964
298040.0000    0.18446
298080.0000    0.10835
298120.0000    0.47145
298160.0000    0.28298
298200.0000    0.34837
298240.0000    0.42169
298280.0000    0.57342
298320.0000    0.36510
298360.0000    0.41640
298400.0000    0.36166
298440.0000    0.33315
298480.0000    0.42584
298520.0000    0.38589
298560.0000    0.21903
298600.0000    0.42566
298640.0000    0.41003
298680.0000    0.55439
298720.0000    0.53276
298760.0000    0.60154
298800.0000    0.56798
298840.0000    0.59743
298880.0000    0.39753
298920.0000    0.48528
298960.0000    0.64647
299000.0000    0.37032
299040.0000    0.54504
299080.0000    0.56801
299120.0000    0.45010
299160.0000    0.40454
299200.0000    0.56588
299240.0000    0.49065
299280.0000    0.68351
299320.0000    0.63239
299360.0000    0.32973
299400.0000    0.55553
299440.0000    0.54311
299480.0000    0.64121
299520.0000    0.61311
299560.0000    0.65037
299600.0000    0.43739
299640.0000    0.47542
299680.0000    0.45923
299720.0000    0.47878
299760.0000    0.69826
299800.0000    0.61793
299840.0000    0.52882
299880.0000    0.64171
299920.0000    0.57335
299960.0000    0.50956
300000.0000    0.65821
300040.0000    0.47186
300080.0000    0.57065
300120.0000    0.54649
300160.0000    0.64325
300200.0000    0.42737
300240.0000    0.57772
300280.0000    0.30902
300320.0000    0.27684
300360.0000    0.47857
300400.0000    0.36672
300440.0000    0.32160
300480.0000    0.69296
300520.0000    0.26381
300560.0000    0.31737
300600.0000    0.23253
300640.0000    0.36176
300680.0000    0.24201
300720.0000   -0.00117
300760.0000    0.23905
300800.0000    0.18953
300840.0000    0.37632
300880.0000    0.23934
300920.0000    0.58668
300960.0000    0.44967
301000.0000    0.35948
301040.0000    0.31401
301080.0000    0.28528
301120.0000    0.21738
301160.0000    0.46481
301200.0000    0.24542
301240.0000    0.30317
301280.0000    0.39934
301320.0000    0.15191
301360.0000    0.10288
301400.0000    0.39245
301440.0000    0.33600
301480.0000    0.09446
301520.0000    0.48334
301560.0000    0.34261
301600.0000    0.15600
301640.0000    0.29396
301680.0000    0.31665
301720.0000    0.26335
301760.0000    0.26315
301800.0000    0.42563
301840.0000    0.29491
301880.0000    0.51537
301920.0000    0.30792
301960.0000    0.20456
302000.0000    0.14842
302040.0000    0.44614
302080.0000    0.23009
302120.0000    0.23761
302160.0000    0.17057
302200.0000    0.28697
302240.0000    0.61890
302280.0000    0.22875
302320.0000    0.31759
302360.0000    0.56259
302400.0000    0.33141
302440.0000    0.36273
302480.0000    0.43693
302520.0000    0.46338
302560.0000    0.29471
302600.0000    0.54739
302640.0000    0.60753
302680.0000   -0.10389
302720.0000    0.55245
302760.0000    0.25813
302800.0000    0.50743
302840.0000    0.48027
302880.0000    0.35816
302920.0000    0.22509
302960.0000    0.23265
303000.0000    0.44127
303040.0000    0.40285
303080.0000    0.20119
303120.0000    0.36174
303160.0000    0.45260
303200.0000    0.39430
303240.0000    0.24249
303280.0000    0.10914
303320.0000    0.02951
303360.0000    0.15689
303400.0000    0.20129
303440.0000    0.32647
303480.0000    0.11125
303520.0000    0.30296
303560.0000    0.14645
303600.0000    0.14865
303640.0000    0.46622
303680.0000    0.40000
303720.0000   -0.24754
303760.0000    0.09398
303800.0000    0.13213
303840.0000    0.10898
303880.0000    0.42960
303920.0000    0.33853
303960.0000    0.30644
304000.0000    0.33738
304040.0000    0.13117
304080.0000    0.21482
304120.0000    0.29934
304160.0000    0.38041
304200.0000    0.39683
304240.0000    0.32771
304280.0000    0.47374
304320.0000    0.41014
304360.0000    0.41948
304400.0000    0.47226
304440.0000    0.28411
304480.0000    0.44710
304520.0000    0.36336
304560.0000    0.50593
304600.0000    0.28136
304640.0000    0.38917
304680.0000    0.34352
304720.0000    0.32339
304760.0000    0.25398
304800.0000    0.44870
304840.0000    0.42424
304880.0000    0.40864
304920.0000    0.39409
304960.0000    0.24334
305000.0000    0.30230
305040.0000    0.26046
305080.0000    0.50390
305120.0000    0.22857
305160.0000    0.27954
305200.0000    0.35770
305240.0000    0.57125
305280.0000    0.22335
305320.0000    0.15214
305360.0000    0.48161
305400.0000    0.40433
305440.0000    0.51883
305480.0000    0.46985
305520.0000    0.20494
305560.0000    0.40421
305600.0000    0.30610
305640.0000    0.58954
305680.0000    0.44494
305720.0000    0.42293
305760.0000    0.50770
305800.0000    0.57899
305840.0000    0.40997
305880.0000    0.33076
305920.0000    0.10455
305960.0000    0.18807
306000.0000    0.54799
306040.0000    0.42772
306080.0000    0.44237
306120.0000    0.62371
306160.0000    0.31230
306200.0000    0.40661
306240.0000    0.55268
306280.0000    0.32006
306320.0000    0.48467
306360.0000    0.47131
306400.0000    0.37257
306440.0000    0.47307
306480.0000    0.46334
306520.0000    0.29964
306560.0000    0.70027
306600.0000    0.48895
306640.0000    0.35825
306680.0000    0.31296
306720.0000    0.70319
306760.0000    0.01043
306800.0000    0.69472
306840.0000    0.64139
306880.0000    0.44760
306920.0000    0.73044
306960.0000    0.47023
307000.0000    0.34498
307040.0000    0.43888
307080.0000    0.45085
307120.0000    0.35226
307160.0000    0.41384
307200.0000    0.56811
307240.0000    0.42437
307280.0000    0.70793
307320.0000    0.69046
307360.0000    0.55995
307400.0000    0.55541
307440.0000    0.35680
307480.0000    0.58064
307520.0000    0.37181
307560.0000    0.32434
307600.0000    0.34403
307640.0000    0.48713
307680.0000    0.59644
307720.0000    0.44030
307760.0000    0.59016
307800.0000    0.55297
307840.0000    0.35739
307880.0000   -0.04210
307920.0000    0.13440
307960.0000   -0.06249
308000.0000    0.16627
308040.0000    0.26613
308080.0000    0.64167
308120.0000    0.43044
308160.0000    0.45877
308200.0000    0.37001
308240.0000    0.51347
308280.0000    0.43316
308320.0000    0.47120
308360.0000    0.39794
308400.0000    0.54183
308440.0000    0.57285
308480.0000    0.63298
308520.0000    0.26247
308560.0000    0.47732
308600.0000    0.34153
308640.0000    0.22937
308680.0000    0.14837
308720.0000    0.36976
308760.0000    0.16542
308800.0000    0.57114
308840.0000    0.30899
308880.0000    0.51144
308920.0000    0.50486
308960.0000    0.51599
309000.0000    0.43760
309040.0000    0.40966
309080.0000    0.36499
309120.0000    0.60744
309160.0000    0.51243
309200.0000    0.59437
309240.0000    0.48231
309280.0000    0.24136
309320.0000    0.40822
309360.0000    0.48401
309400.0000    0.50890
309440.0000    0.42848
309480.0000    0.49574
309520.0000    0.49623
309560.0000    0.52233
309600.0000    0.18940
309640.0000    0.22387
309680.0000    0.33705
309720.0000    0.04592
309760.0000    0.53475
309800.0000    0.50501
309840.0000    0.72888
309880.0000    0.45758
309920.0000    0.59991
309960.0000    0.47962
310000.0000    0.42755
310040.0000    0.60922
310080.0000    0.75380
310120.0000    0.43046
310160.0000    0.38242
310200.0000    0.26829
310240.0000    0.39499
310280.0000    0.49229
310320.0000    0.51592
310360.0000    0.50546
310400.0000    0.72208
310440.0000    0.57417
310480.0000    0.44976
310520.0000    0.50083
310560.0000    0.40159
310600.0000    0.58950
310640.0000    0.37782
310680.0000    0.35504
310720.0000    0.30142
310760.0000    0.41053
310800.0000    0.27887
310840.0000    0.16659
310880.0000    0.41166
310920.0000    0.30377
310960.0000    0.27346
311000.0000    0.22198
311040.0000    0.34445
311080.0000    0.59288
311120.0000    0.58151
311160.0000    0.57801
311200.0000    0.63005
311240.0000    0.44503
311280.0000    0.50078
311320.0000    0.56272
311360.0000    0.72029
311400.0000    0.67013
311440.0000    0.58167
311480.0000    0.58604
311520.0000    0.50387
311560.0000    0.33280
311600.0000    0.70249
311640.0000    0.55917
311680.0000    0.68081
311720.0000    0.32698
311760.0000    0.57236
311800.0000    0.42465
311840.0000    0.44704
311880.0000    0.44372
311920.0000    0.63631
311960.0000    0.33390
312000.0000    0.31402
312040.0000    0.58591
312080.0000    0.25347
312120.0000    0.34199
312160.0000    0.53907
312200.0000    0.22757
312240.0000    0.50377
312280.0000    0.48932
312320.0000    0.35737
312360.0000   -0.07412
312400.0000   -0.31179
312440.0000    0.22538
312480.0000    0.08240
312520.0000   -0.02665
312560.0000    0.10310
312600.0000    0.08044
312640.0000   -0.13225
312680.0000    0.06423
312720.0000   -0.11402
312760.0000   -0.02344
312800.0000   -0.01685
312840.0000   -0.03278
312880.0000    0.00595
312920.0000    0.36437
312960.0000    0.23506
313000.0000    0.32586
313040.0000    0.18779
313080.0000    0.34391
313120.0000    0.31055
313160.0000    0.14776
313200.0000    0.37920
313240.0000   -0.10556
313280.0000    0.00920
313320.0000    0.22148
313360.0000    0.30101
313400.0000    0.38734
313440.0000    0.57775
313480.0000    0.47417
313520.0000    0.52113
313560.0000    0.63987
313600.0000    0.20576
313640.0000   -0.05144
313680.0000    0.15080
313720.0000    0.26389
313760.0000   -0.01310
313800.0000   -0.16339
313840.0000    0.08062
313880.0000   -0.07835
313920.0000   -0.05950
313960.0000   -0.02152
314000.0000    0.12860
314040.0000    0.02062
314080.0000    0.02811
314120.0000   -0.08346
314160.0000    0.28684
314200.0000    0.06165
314240.0000    0.00261
314280.0000   -0.04671
314320.0000    0.08171
314360.0000   -0.37428
314400.0000    0.02213
314440.0000   -0.10291
314480.0000    0.04717
314520.0000    0.10997
314560.0000   -0.11978
314600.0000   -0.27545
314640.0000   -0.03526
314680.0000   -0.04014
314720.0000   -0.06381
314760.0000    0.04869
314800.0000   -0.11146
314840.0000    0.17347
314880.0000   -0.00911
314920.0000   -0.09710
314960.0000   -0.18568
315000.0000    0.27897
315040.0000    0.05885
315080.0000    0.37835
315120.0000    0.28741
315160.0000    0.47932
315200.0000    0.31419
315240.0000    0.36601
315280.0000    0.17495
315320.0000    0.32431
315360.0000    0.35749
315400.0000    0.10101
315440.0000    0.32335
315480.0000    0.14839
315520.0000    0.20631
315560.0000    0.29200
315600.0000    0.21864
315640.0000    0.22628
315680.0000    0.30340
315720.0000    0.21196
315760.0000    0.17377
315800.0000    0.27558
315840.0000    0.25441
315880.0000    0.36962
315920.0000    0.36860
315960.0000    0.25979
316000.0000    0.29630
316040.0000    0.32698
316080.0000    0.31613
316120.0000    0.52407
316160.0000    0.25001
316200.0000    0.45985
316240.0000    0.28807
316280.0000    0.51327
316320.0000    0.39341
316360.0000    0.33042
316400.0000    0.45330
316440.0000    0.45240
316480.0000    0.31875
316520.0000    0.23007
316560.0000    0.32315
316600.0000    0.37842
316640.0000    0.36625
316680.0000    0.46875
316720.0000    0.37435
316760.0000    0.50312
316800.0000    0.41325
316840.0000    0.63700
316880.0000    0.26782
316920.0000    0.39841
316960.0000    0.31855
317000.0000    0.28274
317040.0000    0.27636
317080.0000    0.41649
317120.0000    0.34928
317160.0000    0.48152
317200.0000    0.29776
317240.0000    0.40650
317280.0000    0.40101
317320.0000    0.43162
317360.0000    0.31620
317400.0000    0.45583
317440.0000    0.63916
317480.0000    0.76192
317520.0000   -0.03248
317560.0000    0.18535
317600.0000   -0.25345
317640.0000   -0.27164
317680.0000   -0.14507
317720.0000   -0.06104
317760.0000    0.04608
317800.0000   -0.53115
317840.0000   -0.22780
317880.0000   -0.07820
317920.0000    0.05026
317960.0000    0.03198
318000.0000    0.07402
318040.0000   -0.06039
318080.0000    0.12511
318120.0000    0.23684
318160.0000    0.08128
318200.0000    0.27176
318240.0000    0.18340
318280.0000    0.37246
318320.0000    0.36401
318360.0000    0.22363
318400.0000    0.51760
318440.0000    0.26499
318480.0000    0.10092
318520.0000    0.27372
318560.0000    0.20540
318600.0000    0.30934
318640.0000    0.31343
318680.0000    0.32344
318720.0000    0.20557
318760.0000    0.07836
318800.0000    0.24880
318840.0000    0.42750
318880.0000    0.13189
318920.0000    0.11586
318960.0000    0.17900
319000.0000    0.23175
319040.0000    0.19082
319080.0000    0.14589
319120.0000   -0.08970
319160.0000    0.01752
319200.0000    0.06215
319240.0000    0.07731
319280.0000    0.12991
319320.0000    0.09740
319360.0000   -0.36123
319400.0000    0.02127
319440.0000    0.00398
319480.0000    0.05678
319520.0000    0.03241
319560.0000    0.02483
319600.0000    0.09043
319640.0000   -0.25325
319680.0000   -0.31579
319720.0000    0.05326
319760.0000   -0.69045
319800.0000   -0.91763
319840.0000   -0.51306
319880.0000   -0.62163
319920.0000   -0.60402
319960.0000   -0.65655
320000.0000   -0.54334
320040.0000   -0.32776
320080.0000   -0.16842
320120.0000   -0.72351
320160.0000   -0.35961
320200.0000   -0.19306
320240.0000   -0.25179
320280.0000   -0.40747
320320.0000   -0.27395
320360.0000   -0.11763
320400.0000   -0.64511
320440.0000   -0.65052
320480.0000   -0.57712
320520.0000   -0.59864
320560.0000   -0.11890
320600.0000   -0.78752
320640.0000   -0.61453
320680.0000   -0.72808
320720.0000   -0.40663
320760.0000   -0.70082
320800.0000   -0.36117
320840.0000   -0.85934
320880.0000   -0.94684
320920.0000   -0.78023
320960.0000   -0.69966
321000.0000   -0.87242
321040.0000   -0.75124
321080.0000   -0.70887
321120.0000   -0.81513
321160.0000   -0.76799
321200.0000   -0.67861
321240.0000   -0.79688
321280.0000   -0.81493
321320.0000   -0.64129
321360.0000   -1.02454
321400.0000   -0.76563
321440.0000   -0.75179
321480.0000   -0.84849
321520.0000   -0.78520
321560.0000   -0.81216
321600.0000   -0.79222
321640.0000   -0.95748
321680.0000   -0.77894
321720.0000   -0.79489
321760.0000   -0.63118
321800.0000   -0.86766
321840.0000   -0.72806
321880.0000   -0.72701
321920.0000   -0.78851
321960.0000   -0.85537
322000.0000   -0.75772
322040.0000   -1.02842
322080.0000   -0.76974
322120.0000   -0.77059
322160.0000   -1.04768
322200.0000   -0.76598
322240.0000   -1.03181
322280.0000   -0.86530
322320.0000   -1.02092
322360.0000   -0.91567
322400.0000   -0.91538
322440.0000   -1.04360
322480.0000   -0.70829
322520.0000   -0.73064
322560.0000   -0.87246
322600.0000   -0.76917
322640.0000   -0.30857
322680.0000   -0.45758
322720.0000   -0.41042
322760.0000   -0.11175
322800.0000   -0.19400
322840.0000   -0.30532
322880.0000   -0.64603
322920.0000   -0.40176
322960.0000   -0.55705
323000.0000   -0.43934
323040.0000   -0.65064
323080.0000   -0.33644
323120.0000   -0.56968
323160.0000   -0.63828
323200.0000   -0.39047
323240.0000   -0.57105
323280.0000   -0.56279
323320.0000   -0.65049
323360.0000   -0.29358
323400.0000   -0.42086
323440.0000   -0.55580
323480.0000   -0.31317
323520.0000   -0.28294
323560.0000   -0.13681
323600.0000   -0.15282
323640.0000    0.03439
323680.0000   -0.82061
323720.0000   -0.62589
323760.0000   -0.62618
323800.0000   -0.91298
323840.0000   -0.60905
323880.0000   -0.56005
323920.0000   -0.49261
323960.0000   -0.90038
324000.0000   -0.80117
324040.0000   -0.38489
324080.0000   -0.77047
324120.0000   -0.64839
324160.0000   -0.35995
324200.0000   -0.55905
324240.0000   -0.69661
324280.0000   -0.87476
324320.0000   -0.70407
324360.0000   -0.47118
324400.0000   -0.55658
324440.0000   -0.49892
324480.0000   -0.49706
324520.0000   -0.91469
324560.0000   -0.91755
324600.0000   -0.60039
324640.0000   -0.75828
324680.0000   -0.70146
324720.0000   -0.79562
324760.0000   -1.03266
324800.0000   -1.00232
324840.0000   -0.84593
324880.0000   -0.51462
324920.0000   -0.99070
324960.0000   -0.99181
325000.0000   -0.63318
325040.0000   -0.89658
325080.0000   -0.62295
325120.0000   -0.79438
325160.0000   -0.50657
325200.0000   -0.67203
325240.0000   -0.86504
325280.0000   -0.40427
325320.0000   -0.59295
325360.0000   -0.62084
325400.0000   -0.43938
325440.0000   -0.32804
325480.0000   -0.72082
325520.0000   -0.50209
325560.0000   -0.20497
325600.0000   -0.60798
325640.0000   -0.60246
325680.0000   -0.59628
325720.0000   -0.47226
325760.0000   -0.32207
325800.0000    0.04582
325840.0000   -0.03117
325880.0000   -0.29131
325920.0000   -0.55132
325960.0000   -0.57468
326000.0000   -0.77975
326040.0000   -0.83383
326080.0000   -0.68905
326120.0000   -0.35426
326160.0000   -0.13736
326200.0000   -0.76528
326240.0000   -0.42166
326280.0000   -0.75420
326320.0000   -0.15455
326360.0000   -0.15617
326400.0000   -0.30479
326440.0000   -0.21468
326480.0000   -0.28516
326520.0000   -0.18760
326560.0000   -0.29090
326600.0000   -0.53844
326640.0000   -0.36187
326680.0000   -0.41223
326720.0000   -0.52961
326760.0000   -0.31240
326800.0000   -0.57405
326840.0000   -0.24579
326880.0000   -0.23100
326920.0000   -0.27595
326960.0000   -0.28401
327000.0000   -0.21532
327040.0000   -0.21656
327080.0000   -0.17630
327120.0000   -0.35934
327160.0000   -0.33587
327200.0000   -0.47833
327240.0000   -0.51303
327280.0000   -0.90033
327320.0000   -0.62674
327360.0000   -0.67894
327400.0000   -0.79146
327440.0000   -0.55798
327480.0000   -0.73484
327520.0000   -0.20845
327560.0000   -0.37918
327600.0000   -0.44286
327640.0000   -0.77809
327680.0000   -0.82768
327720.0000   -0.80552
327760.0000   -0.73775
327800.0000   -0.69853
327840.0000   -0.84144
327880.0000   -0.67854
327920.0000   -0.27325
327960.0000   -0.25529
328000.0000   -0.71143
328040.0000   -0.82409
328080.0000   -0.88671
328120.0000   -0.74265
328160.0000   -0.90920
328200.0000   -0.92503
328240.0000   -0.77601
328280.0000   -0.73002
328320.0000   -0.95912
328360.0000   -0.49237
328400.0000   -0.66763
328440.0000   -0.75880
328480.0000   -0.81222
328520.0000   -0.43794
328560.0000   -0.34839
328600.0000   -0.56076
328640.0000   -0.45820
328680.0000   -0.50459
328720.0000   -0.39954
328760.0000   -0.74454
328800.0000   -0.83246
328840.0000   -0.61532
328880.0000   -0.55595
328920.0000   -0.62688
328960.0000   -0.87398
329000.0000   -0.60968
329040.0000   -0.76891
329080.0000   -0.61637
329120.0000   -0.65161
329160.0000   -0.45583
329200.0000   -0.65041
329240.0000   -1.03375
329280.0000   -0.62824
329320.0000   -0.53991
329360.0000   -0.74914
329400.0000   -0.79311
329440.0000   -0.65526
329480.0000   -0.63225
329520.0000   -0.42215
329560.0000   -0.70989
329600.0000   -0.55136
329640.0000   -0.74826
329680.0000   -0.48491
329720.0000   -0.38869
329760.0000   -0.47511
329800.0000   -0.33694
329840.0000   -0.19916
329880.0000   -0.42059
329920.0000   -0.06743
329960.0000   -0.25898
330000.0000   -0.19533
330040.0000   -0.06012
330080.0000   -0.38761
330120.0000   -0.65218
330160.0000   -0.47166
330200.0000   -0.12439
330240.0000   -0.34920
330280.0000   -0.55122
330320.0000   -0.66589
330360.0000   -0.31439
330400.0000   -0.32694
330440.0000   -0.44008
330480.0000   -0.25321
330520.0000   -0.39987
330560.0000   -0.38782
330600.0000   -0.29453
330640.0000   -0.24370
330680.0000   -0.30775
330720.0000   -0.20836
330760.0000   -0.18562
330800.0000   -0.24022
330840.0000   -0.10009
330880.0000    0.02846
330920.0000   -0.01558
330960.0000   -0.01392
331000.0000   -0.37953
331040.0000   -0.87069
331080.0000   -0.42029
331120.0000   -0.23773
331160.0000   -0.46526
331200.0000   -0.59709
331240.0000   -0.75470
331280.0000   -0.42094
331320.0000   -0.65843
331360.0000   -0.45057
331400.0000   -0.13608
331440.0000   -0.06540
331480.0000   -0.31498
331520.0000   -0.46484
331560.0000   -0.32699
331600.0000   -0.45825
331640.0000   -0.38442
331680.0000   -0.49834
331720.0000   -0.48265
331760.0000   -0.62615
331800.0000   -0.72339
331840.0000   -0.37669
331880.0000   -0.28040
331920.0000   -0.45724
331960.0000   -0.35243
332000.0000   -0.46125
332040.0000   -0.29402
332080.0000   -0.65817
332120.0000   -0.97924
332160.0000   -0.72671
332200.0000   -0.60990
332240.0000   -0.81784
332280.0000   -0.54533
332320.0000   -0.28660
332360.0000   -0.17303
332400.0000   -0.08046
332440.0000   -0.45106
332480.0000   -0.51837
332520.0000   -0.29697
332560.0000   -0.22082
332600.0000   -0.05900
332640.0000   -0.15002
332680.0000   -0.32966
332720.0000   -0.61929
332760.0000   -0.40035
332800.0000   -0.24181
332840.0000   -0.28243
332880.0000   -0.07088
332920.0000   -0.29451
332960.0000   -0.36780
333000.0000   -0.68717
333040.0000   -0.45985
333080.0000   -0.62860
333120.0000   -0.67118
333160.0000   -0.55579
333200.0000   -0.56804
333240.0000   -0.57923
333280.0000   -0.58741
333320.0000   -0.65806
333360.0000   -0.86872
333400.0000   -0.94028
333440.0000   -0.46853
333480.0000   -0.56302
333520.0000   -0.83507
333560.0000   -0.51474
333600.0000   -0.85727
333640.0000   -0.59350
333680.0000   -1.05017
333720.0000   -0.61366
333760.0000   -0.60573
333800.0000   -0.60054
333840.0000   -0.43392
333880.0000   -0.75284
333920.0000   -0.50620
333960.0000   -0.42085
334000.0000   -0.25599
334040.0000   -0.34510
334080.0000   -0.33492
334120.0000   -0.27116
334160.0000   -0.07611
334200.0000   -0.40565
334240.0000   -0.39790
334280.0000   -0.44947
334320.0000   -0.08205
334360.0000   -0.02087
334400.0000   -0.32873
334440.0000   -0.06005
334480.0000    0.03651
334520.0000   -0.08449
334560.0000   -0.43331
334600.0000   -0.03688
334640.0000   -0.41293
334680.0000   -0.62399
334720.0000   -0.21974
334760.0000    0.04311
334800.0000   -0.12805
334840.0000    0.07651
334880.0000    0.11375
334920.0000    0.32515
334960.0000   -0.25013
335000.0000   -0.55510
335040.0000   -0.56386
335080.0000   -0.50746
335120.0000   -0.70888
335160.0000   -0.39709
335200.0000   -0.39129
335240.0000   -0.75535
335280.0000   -0.85151
335320.0000   -0.52587
335360.0000   -0.73626
335400.0000   -0.76803
335440.0000   -0.53334
335480.0000   -0.92106
335520.0000   -0.83484
335560.0000   -0.87781
335600.0000   -0.97434
335640.0000   -1.01844
335680.0000   -0.80531
335720.0000   -0.79676
335760.0000   -0.83737
335800.0000   -0.52419
335840.0000   -0.52514
335880.0000   -0.53732
335920.0000   -0.42366
335960.0000   -0.69443
336000.0000   -0.95332
336040.0000   -0.52388
336080.0000   -0.67026
336120.0000   -0.63928
336160.0000   -0.71759
336200.0000   -0.57736
336240.0000   -0.42828
336280.0000   -0.38379
336320.0000   -0.65611
336360.0000   -0.56365
336400.0000   -0.65273
336440.0000   -0.64138
336480.0000   -0.68724
336520.0000   -0.76959
336560.0000   -0.71190
336600.0000   -0.75103
336640.0000   -0.78246
336680.0000   -0.70701
336720.0000   -0.48970
336760.0000   -0.80386
336800.0000   -0.50683
336840.0000   -0.72901
336880.0000   -0.65281
336920.0000   -0.86313
336960.0000   -0.70668
337000.0000   -0.69224
337040.0000   -0.93032
337080.0000   -0.55042
337120.0000   -0.39738
337160.0000   -0.39459
337200.0000   -0.64365
337240.0000   -0.68580
337280.0000   -0.21394
337320.0000   -0.28923
337360.0000   -0.59175
337400.0000   -0.76591
337440.0000   -0.79079
337480.0000   -0.50246
337520.0000   -0.32349
337560.0000   -0.30796
337600.0000   -0.53420
337640.0000   -0.43453
337680.0000   -0.70097
337720.0000   -0.63816
337760.0000   -0.51515
337800.0000   -0.71598
337840.0000   -0.39915
337880.0000   -0.52082
337920.0000   -0.26439
337960.0000    0.25088
338000.0000   -0.31726
338040.0000   -0.86179
338080.0000   -0.77290
338120.0000   -0.62643
338160.0000   -1.05622
338200.0000   -0.62948
338240.0000   -0.61722
338280.0000   -0.64117
338320.0000   -0.79656
338360.0000   -0.52411
338400.0000   -0.65082
338440.0000   -0.71350
338480.0000   -0.85646
338520.0000   -0.87724
338560.0000   -0.71552
338600.0000   -0.80300
338640.0000   -0.66288
338680.0000   -0.65341
338720.0000   -0.84455
338760.0000   -0.85626
338800.0000   -0.79832
338840.0000   -0.75568
338880.0000   -0.56295
338920.0000   -0.81130
338960.0000   -0.98812
339000.0000   -0.81098
339040.0000   -0.86323
339080.0000   -0.76016
339120.0000   -0.84562
339160.0000   -0.99477
339200.0000   -0.92676
339240.0000   -0.97003
339280.0000   -0.67944
339320.0000   -1.10861
339360.0000   -0.96177
339400.0000   -0.79607
339440.0000   -1.00850
339480.0000   -1.02539
339520.0000   -1.19413
339560.0000   -0.83533
339600.0000   -0.72104
339640.0000   -0.87579
339680.0000   -0.70599
339720.0000   -0.68915
339760.0000   -0.48429
339800.0000   -0.63099
339840.0000   -0.48949
339880.0000   -0.80576
339920.0000   -0.63280
339960.0000   -0.75793
340000.0000   -0.62352
340040.0000   -0.50818
340080.0000   -0.58430
340120.0000   -0.51550
340160.0000   -0.47490
340200.0000   -0.50746
340240.0000   -0.65642
340280.0000   -0.84498
340320.0000   -0.77429
340360.0000   -0.63550
340400.0000   -0.59733
340440.0000   -0.48747
340480.0000   -0.70376
340520.0000   -0.65992
340560.0000   -0.90781
340600.0000   -0.53230
340640.0000   -0.44091
340680.0000   -0.39379
340720.0000   -0.31788
340760.0000   -0.09475
340800.0000   -0.17892
340840.0000   -0.21918
340880.0000   -0.50291
340920.0000   -0.39674
340960.0000   -0.31707
341000.0000   -0.48364
341040.0000   -0.35507
341080.0000   -0.49182
341120.0000   -0.68468
341160.0000   -0.69951
341200.0000   -0.72761
341240.0000   -0.80314
341280.0000   -0.77924
341320.0000   -0.92495
341360.0000   -0.95855
341400.0000   -0.65645
341440.0000   -0.67065
341480.0000   -0.65943
341520.0000   -0.95695
341560.0000   -0.72681
341600.0000   -0.41673
341640.0000   -0.65240
341680.0000   -0.49348
341720.0000   -0.48414
341760.0000   -0.46408
341800.0000   -0.01457
341840.0000   -0.28382
341880.0000   -0.46467
341920.0000   -0.80251
341960.0000   -0.66429
342000.0000   -0.58877
342040.0000   -0.49891
342080.0000   -0.34864
342120.0000   -0.48986
342160.0000   -0.50886
342200.0000   -0.88073
342240.0000   -0.65387
342280.0000   -0.60013
342320.0000   -0.73979
342360.0000   -0.59494
342400.0000   -0.41698
342440.0000   -0.42482
342480.0000   -0.61116
342520.0000   -0.38350
342560.0000   -0.71941
342600.0000   -0.62448
342640.0000    0.30941
342680.0000    0.15965
342720.0000    0.05253
342760.0000    0.17447
342800.0000    0.30576
342840.0000    0.09137
342880.0000    0.13710
342920.0000   -0.02024
342960.0000    0.04561
343000.0000   -0.10947
343040.0000   -0.19587
343080.0000    0.22611
343120.0000    0.16537
343160.0000    0.00800
343200.0000    0.00263
343240.0000   -0.09520
343280.0000   -0.23135
343320.0000   -0.14396
343360.0000   -0.09413
343400.0000   -0.09338
343440.0000   -0.00686
343480.0000   -0.05668
343520.0000    0.13289
343560.0000    0.03570
343600.0000   -0.23824
343640.0000    0.10466
343680.0000    0.20885
343720.0000    0.22315
343760.0000   -0.14744
343800.0000    0.29890
343840.0000    0.21550
343880.0000    0.22938
343920.0000    0.28828
343960.0000    0.21824
344000.0000    0.49786
344040.0000    0.27115
344080.0000    0.45013
344120.0000    0.28379
344160.0000    0.45673
344200.0000    0.31769
344240.0000    0.23197
344280.0000    0.46576
344320.0000    0.57085
344360.0000    0.26498
344400.0000    0.13639
344440.0000    0.12812
344480.0000   -0.00810
344520.0000    0.33523
344560.0000    0.15500
344600.0000    0.22704
344640.0000    0.10393
344680.0000    0.23430
344720.0000    0.30991
344760.0000    0.28513
344800.0000   -0.06928
344840.0000    0.21096
344880.0000    0.14708
344920.0000    0.33395
344960.0000    0.23742
345000.0000    0.54693
345040.0000    0.61083
345080.0000    0.26875
345120.0000    0.05527
345160.0000    0.17902
345200.0000    0.31353
345240.0000    0.08707
345280.0000    0.37034
345320.0000    0.26491
345360.0000    0.27023
345400.0000    0.44414
345440.0000    0.06805
345480.0000    0.21589
345520.0000    0.01215
345560.0000    0.26794
345600.0000    0.20858
345640.0000    0.12842
345680.0000    0.35534
345720.0000    0.13612
345760.0000    0.34969
345800.0000    0.18345
345840.0000    0.16897
345880.0000    0.17610
345920.0000    0.11205
345960.0000    0.17697
346000.0000    0.20754
346040.0000    0.40325
346080.0000    0.33917
346120.0000    0.42009
346160.0000    0.35369
346200.0000    0.31104
346240.0000    0.31850
346280.0000    0.15789
346320.0000    0.24404
346360.0000    0.26343
346400.0000    0.13007
346440.0000    0.26070
346480.0000    0.10668
346520.0000    0.24813
346560.0000    0.14034
346600.0000    0.36088
346640.0000    0.24339
346680.0000    0.31088
346720.0000    0.35888
346760.0000    0.05863
346800.0000   -0.01733
346840.0000   -0.24671
346880.0000   -0.61489
346920.0000   -0.35008
346960.0000   -0.33809
347000.0000   -0.18692
347040.0000   -0.40098
347080.0000   -0.32984
347120.0000   -0.59554
347160.0000   -0.48286
347200.0000   -0.38967
347240.0000   -0.45821
347280.0000   -0.58283
347320.0000   -0.66519
347360.0000   -0.18433
347400.0000   -0.61879
347440.0000   -0.09220
347480.0000   -0.43956
347520.0000   -0.13157
347560.0000   -0.19963
347600.0000    0.02060
347640.0000   -0.29993
347680.0000    0.03965
347720.0000   -0.12633
347760.0000   -0.18038
347800.0000    0.33613
347840.0000    0.41048
347880.0000    0.28828
347920.0000    0.21706
347960.0000    0.21361
348000.0000   -0.22347
348040.0000   -0.35837
348080.0000   -0.40683
348120.0000   -0.20481
348160.0000   -0.21049
348200.0000   -0.06387
348240.0000   -0.57482
348280.0000   -0.42031
348320.0000   -0.11553
348360.0000   -0.04037
348400.0000   -0.14724
348440.0000   -0.10299
348480.0000   -0.29763
348520.0000   -0.17651
348560.0000   -0.23610
348600.0000   -0.36698
348640.0000   -0.06106
348680.0000    0.05917
348720.0000   -0.14972
348760.0000   -0.22577
348800.0000   -0.27400
348840.0000   -0.04555
348880.0000    0.05434
348920.0000   -0.36495
348960.0000   -0.53403
349000.0000   -0.25975
349040.0000   -1.06905
349080.0000   -0.06625
349120.0000    0.04619
349160.0000    0.14845
349200.0000    0.08343
349240.0000   -0.03510
349280.0000    0.00573
349320.0000   -0.14409
349360.0000   -0.15705
349400.0000    0.30569
349440.0000   -0.07505
349480.0000   -0.18985
349520.0000   -0.06277
349560.0000   -0.05330
349600.0000   -0.10197
349640.0000   -0.09647
349680.0000   -0.15704
349720.0000   -0.28676
349760.0000    0.05499
349800.0000    0.12188
349840.0000   -0.17151
349880.0000    0.67887
349920.0000    0.52511
349960.0000    0.41156
350000.0000    0.30519
350040.0000    0.45679
350080.0000    0.39478
350120.0000    0.34523
350160.0000    0.40214
350200.0000    0.33104
350240.0000    0.59801
350280.0000    0.34381
350320.0000    0.28614
350360.0000    0.17016
350400.0000    0.25879
350440.0000    0.25227
350480.0000    0.11529
350520.0000    0.40367
350560.0000    0.24891
350600.0000    0.23312
350640.0000    0.25168
350680.0000    0.48986
350720.0000    0.52376
350760.0000    0.46245
350800.0000    0.61309
350840.0000    0.29705
350880.0000   -0.21362
350920.0000    0.06441
350960.0000   -0.09225
351000.0000    0.04670
351040.0000   -0.30506
351080.0000   -0.18358
351120.0000   -0.21099
351160.0000   -0.66099
351200.0000   -0.81653
351240.0000   -0.63576
351280.0000   -0.51954
351320.0000   -0.88905
351360.0000   -0.66523
351400.0000   -0.17690
351440.0000    0.53019
351480.0000    0.28171
351520.0000    0.29180
351560.0000    0.01824
351600.0000    0.19384
351640.0000    0.45458
351680.0000    0.31942
351720.0000    0.38651
351760.0000    0.24856
351800.0000    0.36203
351840.0000    0.38151
351880.0000    0.62038
351920.0000    0.34046
351960.0000    0.41683
352000.0000    0.36607
352040.0000    0.27353
352080.0000    0.38149
352120.0000    0.38548
352160.0000    0.18267
352200.0000    0.38300
352240.0000    0.32486
352280.0000    0.36536
352320.0000    0.15087
352360.0000    0.57181
352400.0000    0.31570
352440.0000    0.41330
352480.0000    0.19504
352520.0000    0.47158
352560.0000    0.36512
352600.0000    0.37796
352640.0000    0.21913
352680.0000    0.19488
352720.0000    0.30082
352760.0000    0.31387
352800.0000    0.37869
352840.0000    0.32057
352880.0000    0.34840
352920.0000    0.33794
352960.0000    0.43238
353000.0000    0.49781
353040.0000    0.50691
353080.0000    0.27607
353120.0000    0.37888
353160.0000    0.50888
353200.0000    0.34517
353240.0000    0.65298
353280.0000    0.30897
353320.0000   -0.00607
353360.0000    0.08834
353400.0000    0.28983
353440.0000    0.59988
353480.0000   -0.09760
353520.0000    0.47045
353560.0000    0.36452
353600.0000    0.50963
353640.0000    0.66642
353680.0000    0.58338
353720.0000    0.65947
353760.0000    0.57107
353800.0000    0.68278
353840.0000    0.49623
353880.0000    0.56004
353920.0000    0.57558
353960.0000    0.57583
354000.0000    0.53797
354040.0000    0.54542
354080.0000    0.52576
354120.0000    0.54541
354160.0000    0.57628
354200.0000    0.45211
354240.0000    0.41272
354280.0000    0.45186
354320.0000    0.36655
354360.0000    0.21729
354400.0000    0.49878
354440.0000    0.37992
354480.0000    0.26687
354520.0000    0.53926
354560.0000    0.31042
354600.0000    0.20856
354640.0000    0.32608
354680.0000    0.42851
354720.0000    0.44757
354760.0000    0.37807
354800.0000    0.30879
354840.0000    0.49937
354880.0000    0.16329
354920.0000    0.39741
354960.0000    0.42167
355000.0000    0.53562
355040.0000    0.51763
355080.0000    0.28104
355120.0000    0.36413
355160.0000    0.45379
355200.0000    0.46817
355240.0000    0.26854
355280.0000    0.07672
355320.0000    0.15064
355360.0000    0.18054
355400.0000    0.27764
355440.0000    0.35819
355480.0000    0.27048
355520.0000    0.29277
355560.0000    0.20592
355600.0000    0.27625
355640.0000    0.25871
355680.0000    0.38849
355720.0000    0.19624
355760.0000    0.02625
355800.0000    0.30215
355840.0000    0.07845
355880.0000    0.20970
355920.0000    0.37124
355960.0000    0.33250
356000.0000   -0.21518
356040.0000   -0.07059
356080.0000   -0.21805
356120.0000    0.39423
356160.0000    0.45390
356200.0000    0.05493
356240.0000    0.22460
356280.0000    0.17301
356320.0000    0.19192
356360.0000    0.06424
356400.0000    0.41476
356440.0000    0.35274
356480.0000    0.46946
356520.0000    0.28677
356560.0000    0.39651
356600.0000    0.35550
356640.0000    0.45938
356680.0000    0.20638
356720.0000    0.37733
356760.0000    0.42970
356800.0000    0.49177
356840.0000    0.32256
356880.0000    0.26760
356920.0000    0.49976
356960.0000    0.02373
357000.0000    0.47155
357040.0000    0.42834
357080.0000    0.26762
357120.0000    0.16177
357160.0000    0.27651
357200.0000    0.26293
357240.0000    0.13761
357280.0000    0.33886
357320.0000    0.21113
357360.0000    0.19669
357400.0000    0.57169
357440.0000    0.07311
357480.0000    0.48902
357520.0000    0.36679
357560.0000    0.35373
357600.0000    0.35890
357640.0000    0.21790
357680.0000    0.49256
357720.0000    0.54383
357760.0000    0.31985
357800.0000    0.53862
357840.0000    0.30464
357880.0000    0.45794
357920.0000    0.72838
357960.0000    0.47563
358000.0000    0.33807
358040.0000    0.58074
358080.0000    0.50136
358120.0000    0.59737
358160.0000    0.50424
358200.0000    0.27451
358240.0000    0.26810
358280.0000    0.31036
358320.0000    0.04381
358360.0000    0.34750
358400.0000    0.32251
358440.0000    0.40391
358480.0000    0.18174
358520.0000    0.32968
358560.0000    0.09540
358600.0000    0.28523
358640.0000    0.01458
358680.0000    0.31262
358720.0000    0.16578
358760.0000    0.24524
358800.0000    0.43822
358840.0000    0.30632
358880.0000    0.35370
358920.0000    0.32953
358960.0000    0.37665
359000.0000    0.39311
359040.0000    0.22751
359080.0000    0.45221
359120.0000    0.34609
359160.0000    0.24867
359200.0000    0.31802
359240.0000    0.07766
359280.0000    0.15239
359320.0000    0.39568
359360.0000    0.21208
359400.0000    0.18667
359440.0000    0.51184
359480.0000    0.35672
359520.0000    0.44828
359560.0000    0.13414
359600.0000    0.26485
359640.0000    0.34258
359680.0000    0.40688
359720.0000    0.32874
359760.0000    0.32933
359800.0000    0.22610
359840.0000    0.28944
359880.0000    0.39153
359920.0000    0.23068
359960.0000    0.35239
360000.0000    0.31634
360040.0000    0.40302
360080.0000   -0.08034
360120.0000   -0.21231
360160.0000    0.16581
360200.0000    0.48887
360240.0000    0.26973
360280.0000    0.35721
360320.0000    0.37551
360360.0000    0.21495
360400.0000    0.27447
360440.0000    0.56045
360480.0000    0.30293
360520.0000    0.38432
360560.0000    0.25259
360600.0000    0.41303
360640.0000    0.10506
360680.0000    0.29544
360720.0000    0.10135
360760.0000    0.48749
360800.0000    0.18887
360840.0000    0.13518
360880.0000    0.09378
360920.0000    0.29931
360960.0000    0.40539
361000.0000    0.30360
361040.0000    0.36013
361080.0000    0.37907
361120.0000    0.41343
361160.0000    0.49781
361200.0000    0.19139
361240.0000    0.43785
361280.0000    0.32743
361320.0000    0.33196
361360.0000    0.09320
361400.0000    0.13899
361440.0000    0.30609
361480.0000    0.41927
361520.0000    0.15160
361560.0000    0.15815
361600.0000    0.17142
361640.0000    0.49009
361680.0000    0.41258
361720.0000    0.31700
361760.0000    0.49806
361800.0000    0.42794
361840.0000    0.15779
361880.0000    0.28776
361920.0000    0.31925
361960.0000    0.33400
362000.0000    0.24422
362040.0000    0.20031
362080.0000    0.33002
362120.0000    0.11455
362160.0000    0.31485
362200.0000    0.25959
362240.0000    0.30606
362280.0000    0.33108
362320.0000    0.28876
362360.0000    0.30186
362400.0000    0.45005
362440.0000    0.38243
362480.0000    0.36921
362520.0000    0.47652
362560.0000    0.34715
362600.0000    0.48738
362640.0000    0.45493
362680.0000    0.27432
362720.0000    0.34391
362760.0000    0.49987
362800.0000    0.26307
362840.0000    0.48766
362880.0000    0.37548
362920.0000    0.37800
362960.0000    0.44693
363000.0000    0.39307
363040.0000    0.32278
363080.0000    0.39049
363120.0000   -0.09739
363160.0000    0.07116
363200.0000    0.38069
363240.0000    0.27593
363280.0000    0.38181
363320.0000    0.41219
363360.0000    0.18384
363400.0000    0.10940
363440.0000    0.42725
363480.0000    0.12457
363520.0000    0.16311
363560.0000    0.25776
363600.0000    0.26600
363640.0000    0.35082
363680.0000    0.33028
363720.0000    0.32122
363760.0000    0.21712
363800.0000    0.41596
363840.0000    0.25593
363880.0000    0.16873
363920.0000    0.33395
363960.0000    0.49284
364000.0000    0.23996
364040.0000    0.00978
364080.0000    0.16731
364120.0000    0.22462
364160.0000    0.23175
364200.0000    0.13202
364240.0000    0.11199
364280.0000    0.03419
364320.0000   -0.20783
364360.0000    0.11508
364400.0000    0.23381
364440.0000    0.42532
364480.0000    0.40246
364520.0000    0.30047
364560.0000    0.20801
364600.0000    0.16663
364640.0000    0.64722
364680.0000    0.57564
364720.0000    0.37098
364760.0000    0.32076
364800.0000    0.25647
364840.0000    0.67723
364880.0000    0.12867
364920.0000    0.40230
364960.0000    0.36267
365000.0000    0.39552
365040.0000    0.29619
365080.0000    0.43448
365120.0000    0.65315
365160.0000    0.47903
365200.0000    0.35872
365240.0000    0.50466
365280.0000    0.19252
365320.0000    0.10740
365360.0000    0.36420
365400.0000    0.47298
365440.0000    0.35447
365480.0000    0.29184
365520.0000    0.42741
365560.0000    0.43333
365600.0000    0.31260
365640.0000    0.33278
365680.0000    0.13220
365720.0000    0.18929
365760.0000    0.30984
365800.0000    0.30371
365840.0000    0.07589
365880.0000    0.25218
365920.0000    0.14542
365960.0000    0.19512
366000.0000    0.11571
366040.0000    0.42609
366080.0000    0.42960
366120.0000    0.33357
366160.0000    0.43945
366200.0000    0.15074
366240.0000    0.28705
366280.0000    0.24023
366320.0000    0.37526
366360.0000    0.25476
366400.0000    0.44350
366440.0000    0.31302
366480.0000    0.35641
366520.0000    0.28890
366560.0000    0.31809
366600.0000    0.46986
366640.0000    0.30810
366680.0000    0.42560
366720.0000    0.64755
366760.0000    0.26266
366800.0000    0.62454
366840.0000    0.35584
366880.0000    0.26170
366920.0000    0.47402
366960.0000    0.44703
367000.0000    0.44792
367040.0000    0.25082
367080.0000    0.31706
367120.0000    0.36520
367160.0000    0.12788
367200.0000    0.19610
367240.0000    0.42808
367280.0000    0.12957
367320.0000    0.26031
367360.0000    0.30584
367400.0000    0.37491
367440.0000    0.41721
367480.0000    0.58971
367520.0000    0.52176
367560.0000    0.35248
367600.0000    0.23975
367640.0000    0.47723
367680.0000    0.49935
367720.0000    0.49553
367760.0000    0.30989
367800.0000    0.45696
367840.0000    0.77270
367880.0000    0.46756
367920.0000    0.56624
367960.0000    0.34264
368000.0000    0.48766
368040.0000    0.40967
368080.0000    0.31287
368120.0000    0.44997
368160.0000    0.28570
368200.0000    0.49799
368240.0000    0.08726
368280.0000    0.08420
368320.0000    0.11515
368360.0000    0.26239
368400.0000    0.20839
368440.0000    0.29487
368480.0000    0.45063
368520.0000    0.08824
368560.0000    0.50921
368600.0000    0.45163
368640.0000    0.49660
368680.0000    0.46567
368720.0000    0.18620
368760.0000    0.61764
368800.0000    0.64433
368840.0000    0.62048
368880.0000    0.55100
368920.0000    0.57170
368960.0000    0.38438
369000.0000    0.52693
369040.0000    0.63531
369080.0000    0.62781
369120.0000    0.57617
369160.0000    0.62186
369200.0000    0.61411
369240.0000    0.45629
369280.0000    0.33637
369320.0000    0.51026
369360.0000    0.15161
369400.0000    0.43305
369440.0000    0.39523
369480.0000    0.60128
369520.0000    0.58858
369560.0000    0.34296
369600.0000    0.59168
369640.0000    0.38553
369680.0000    0.69191
369720.0000    0.61210
369760.0000    0.26999
369800.0000    0.38836
369840.0000    0.40767
369880.0000    0.54516
369920.0000   -0.00144
369960.0000    0.41601
370000.0000    0.32827
370040.0000    0.33461
370080.0000    0.52312
370120.0000    0.37787
370160.0000    0.36174
370200.0000    0.42484
370240.0000    0.41327
370280.0000    0.42628
370320.0000    0.39610
370360.0000    0.55430
370400.0000    0.12269
370440.0000    0.31399
370480.0000    0.21659
370520.0000    0.38489
370560.0000    0.45401
370600.0000    0.44380
370640.0000    0.28619
370680.0000    0.37249
370720.0000    0.10579
370760.0000    0.09247
370800.0000    0.42326
370840.0000    0.53784
370880.0000    0.58821
370920.0000    0.56512
370960.0000    0.47749
371000.0000    0.60389
371040.0000    0.60967
371080.0000    0.41611
371120.0000    0.38160
371160.0000    0.32973
371200.0000    0.52579
371240.0000    0.31532
371280.0000    0.47559
371320.0000    0.62034
371360.0000    0.37272
371400.0000    0.44493
371440.0000    0.51410
371480.0000    0.32493
371520.0000    0.34770
371560.0000    0.77258
371600.0000    0.41507
371640.0000    0.43134
371680.0000    0.34788
371720.0000    0.27363
371760.0000    0.24488
371800.0000    0.42116
371840.0000    0.48572
371880.0000    0.43878
371920.0000    0.39299
371960.0000    0.34511
372000.0000    0.33895
372040.0000    0.12328
372080.0000    0.26370
372120.0000    0.21576
372160.0000    0.29854
372200.0000    0.27060
372240.0000    0.27970
372280.0000    0.11862
372320.0000    0.38173
372360.0000    0.32162
372400.0000    0.41380
372440.0000    0.44077
372480.0000    0.16098
372520.0000    0.42697
372560.0000    0.19871
372600.0000    0.33902
372640.0000    0.40779
372680.0000    0.30836
372720.0000    0.41823
372760.0000    0.07149
372800.0000    0.24412
372840.0000    0.30323
372880.0000    0.57602
372920.0000    0.55906
372960.0000    0.52941
373000.0000    0.54405
373040.0000    0.62721
373080.0000    0.70694
373120.0000    0.58179
373160.0000    0.35774
373200.0000    0.44806
373240.0000    0.31831
373280.0000    0.40958
373320.0000    0.21603
373360.0000    0.36754
373400.0000    0.26408
373440.0000    0.09989
373480.0000    0.27856
373520.0000    0.25145
373560.0000    0.13979
373600.0000    0.30773
373640.0000    0.30588
373680.0000    0.33031
373720.0000    0.33577
373760.0000    0.45833
373800.0000    0.36358
373840.0000    0.32545
373880.0000    0.34089
373920.0000    0.11571
373960.0000    0.33499
374000.0000    0.55839
374040.0000    0.40930
374080.0000    0.56172
374120.0000    0.39051
374160.0000    0.42879
374200.0000    0.49493
374240.0000    0.39303
374280.0000    0.35059
374320.0000    0.24012
374360.0000    0.39182
374400.0000    0.22797
374440.0000    0.23662
374480.0000    0.36685
374520.0000    0.47487
374560.0000    0.56768
374600.0000    0.57617
374640.0000    0.54351
374680.0000    0.53332
374720.0000    0.43415
374760.0000    0.11989
374800.0000    0.29384
374840.0000    0.10088
374880.0000    0.15582
374920.0000    0.48217
374960.0000    0.40457
375000.0000    0.36282
375040.0000    0.30828
375080.0000    0.59279
375120.0000    0.45200
375160.0000    0.44268
375200.0000    0.41191
375240.0000    0.27641
375280.0000    0.36573
375320.0000    0.43782
375360.0000    0.43889
375400.0000    0.29617
375440.0000    0.39275
375480.0000    0.26342
375520.0000    0.23147
375560.0000    0.46763
375600.0000    0.31759
375640.0000    0.28588
375680.0000    0.39365
375720.0000    0.22631
375760.0000    0.03570
375800.0000    0.12949
375840.0000    0.29773
375880.0000    0.46041
375920.0000    0.36050
375960.0000    0.33694
376000.0000    0.52676
376040.0000    0.48793
376080.0000    0.26785
376120.0000    0.50251
376160.0000    0.45688
376200.0000    0.61232
376240.0000    0.48147
376280.0000    0.50847
376320.0000    0.48468
376360.0000    0.42151
376400.0000    0.17686
376440.0000    0.29969
376480.0000    0.28694
376520.0000    0.34932
376560.0000    0.35817
376600.0000    0.31179
376640.0000    0.54768
376680.0000    0.35663
376720.0000    0.43759
376760.0000    0.38205
376800.0000    0.63404
376840.0000    0.65093
376880.0000    0.35594
376920.0000    0.38238
376960.0000    0.52055
377000.0000    0.35355
377040.0000    0.43333
377080.0000    0.34462
377120.0000    0.62683
377160.0000    0.59506
377200.0000    0.62168
377240.0000    0.68584
377280.0000    0.74470
377320.0000    0.55499
377360.0000    0.74683
377400.0000    0.69961
377440.0000    0.60266
377480.0000    0.65610
377520.0000    0.33213
377560.0000    0.53702
377600.0000    0.58879
377640.0000    0.64567
377680.0000    0.43948
377720.0000    0.42777
377760.0000    0.49392
377800.0000    0.28500
377840.0000    0.19912
377880.0000    0.14967
377920.0000    0.20317
377960.0000   -0.08510
378000.0000    0.29166
378040.0000    0.28367
378080.0000    0.19200
378120.0000    0.37037
378160.0000    0.09208
378200.0000    0.53356
378240.0000    0.26240
378280.0000    0.40591
378320.0000    0.34726
378360.0000    0.31536
378400.0000    0.12601
378440.0000    0.33483
378480.0000    0.35836
378520.0000    0.10670
378560.0000    0.30421
378600.0000    0.22192
378640.0000    0.20186
378680.0000    0.15228
378720.0000    0.17972
378760.0000    0.16153
378800.0000    0.46329
378840.0000    0.36740
378880.0000    0.14598
378920.0000    0.14077
378960.0000    0.23025
379000.0000    0.39463
379040.0000    0.16455
379080.0000    0.30416
379120.0000    0.30726
379160.0000    0.24837
379200.0000    0.15121
379240.0000    0.26164
379280.0000    0.29342
379320.0000    0.04542
379360.0000    0.41147
379400.0000    0.23352
379440.0000    0.23563
379480.0000    0.22406
379520.0000    0.14890
379560.0000    0.29690
379600.0000    0.32702
379640.0000    0.21877
379680.0000    0.19079
379720.0000    0.28593
379760.0000    0.27399
379800.0000    0.07660
379840.0000    0.41365
379880.0000   -0.04198
379920.0000    0.32280
379960.0000    0.39194
380000.0000    0.25271
380040.0000    0.46842
380080.0000    0.33712
380120.0000    0.36714
380160.0000    0.26143
380200.0000    0.18690
380240.0000    0.27407
380280.0000    0.44308
380320.0000    0.57415
380360.0000    0.59767
380400.0000    0.31585
380440.0000    0.23831
380480.0000    0.14675
380520.0000    0.34973
380560.0000    0.37001
380600.0000    0.33589
380640.0000    0.21869
380680.0000    0.12090
380720.0000    0.42440
380760.0000    0.37418
380800.0000    0.29241
380840.0000    0.38800
380880.0000    0.15630
380920.0000    0.13863
380960.0000    0.05484
381000.0000    0.18432
381040.0000    0.15038
381080.0000    0.15593
381120.0000   -0.22864
381160.0000    0.07622
381200.0000   -0.30622
381240.0000   -0.09796
381280.0000   -0.13849
381320.0000   -0.23856
381360.0000    0.16087
381400.0000   -0.21193
381440.0000   -0.18275
381480.0000   -0.39060
381520.0000   -0.34540
381560.0000   -0.35616
381600.0000   -0.21118
381640.0000   -0.06325
381680.0000   -0.52655
381720.0000   -0.52238
381760.0000   -0.13195
381800.0000   -0.18581
381840.0000   -0.36915
381880.0000   -0.31351
381920.0000   -0.25301
381960.0000   -0.31839
382000.0000   -0.47099
382040.0000   -0.37711
382080.0000   -0.49638
382120.0000   -0.19736
382160.0000   -0.46712
382200.0000   -0.59337
382240.0000   -0.98057
382280.0000   -0.62255
382320.0000   -0.61791
382360.0000   -0.43508
382400.0000   -0.08124
382440.0000   -0.59990
382480.0000   -0.42540
382520.0000   -0.42657
382560.0000   -0.34597
382600.0000   -0.44840
382640.0000   -0.40578
382680.0000   -0.34875
382720.0000   -0.54328
382760.0000   -0.04122
382800.0000   -0.18882
382840.0000   -0.49712
382880.0000   -0.26674
382920.0000   -0.08388
382960.0000   -0.36447
383000.0000   -0.09504
383040.0000   -0.11345
383080.0000   -0.14857
383120.0000   -0.09325
383160.0000   -0.32855
383200.0000   -0.41640
383240.0000    0.03193
383280.0000   -0.49555
383320.0000   -0.57189
383360.0000   -0.57180
383400.0000   -0.38073
383440.0000   -0.13922
383480.0000   -0.17592
383520.0000   -0.45260
383560.0000   -0.24507
383600.0000   -0.10384
383640.0000   -0.22506
383680.0000   -0.29920
383720.0000   -0.60087
383760.0000   -0.92170
383800.0000   -0.14685
383840.0000   -0.30372
383880.0000   -0.56892
383920.0000   -0.39057
383960.0000   -0.29591
384000.0000   -0.42483
384040.0000   -0.10112
384080.0000    0.00814
384120.0000    0.03207
384160.0000   -0.27113
384200.0000   -0.29147
384240.0000   -0.44303
384280.0000   -0.26976
384320.0000   -0.47755
384360.0000   -0.35501
384400.0000   -0.27593
384440.0000   -0.59094
384480.0000   -0.20133
384520.0000   -0.08927
384560.0000   -0.04925
384600.0000    0.00801
384640.0000   -0.09245
384680.0000    0.20214
384720.0000   -0.12322
384760.0000   -0.07361
384800.0000   -0.04570
384840.0000    0.09464
384880.0000   -0.03007
384920.0000   -0.10385
384960.0000   -0.03060
385000.0000    0.00070
385040.0000   -0.03257
385080.0000   -0.26850
385120.0000   -0.12829
385160.0000    0.48511
385200.0000    0.59845
385240.0000    0.36075
385280.0000    0.53874
385320.0000    0.40556
385360.0000    0.37340
385400.0000    0.48668
385440.0000    0.49713
385480.0000    0.33106
385520.0000    0.32688
385560.0000    0.23354
385600.0000    0.40232
385640.0000    0.26178
385680.0000    0.45162
385720.0000    0.38472
385760.0000    0.51160
385800.0000    0.30689
385840.0000    0.26656
385880.0000    0.40854
385920.0000    0.34935
385960.0000    0.31077
386000.0000    0.29497
386040.0000    0.17287
386080.0000    0.20769
386120.0000    0.21681
386160.0000    0.38207
386200.0000    0.44089
386240.0000    0.47519
386280.0000    0.56017
386320.0000    0.55465
386360.0000    0.51670
386400.0000   -0.10717
386440.0000    0.38581
386480.0000    0.08746
386520.0000    0.32244
386560.0000    0.08112
386600.0000    0.22458
386640.0000    0.54094
386680.0000    0.18200
386720.0000    0.51012
386760.0000    0.26916
386800.0000    0.23256
386840.0000    0.32593
386880.0000    0.02759
386920.0000   -0.03545
386960.0000    0.11847
387000.0000    0.28818
387040.0000   -0.06134
387080.0000    0.13221
387120.0000    0.37884
387160.0000    0.26641
387200.0000    0.16519
387240.0000    0.39098
387280.0000    0.28982
387320.0000    0.39539
387360.0000    0.48676
387400.0000    0.68458
387440.0000    0.46218
387480.0000    0.25534
387520.0000    0.30338
387560.0000    0.26567
387600.0000    0.37901
387640.0000    0.42066
387680.0000    0.43034
387720.0000    0.63698
387760.0000    0.42923
387800.0000    0.51707
387840.0000    0.64527
387880.0000    0.43751
387920.0000    0.29483
387960.0000    0.48370
388000.0000    0.36946
388040.0000    0.25474
388080.0000    0.33385
388120.0000    0.12317
388160.0000    0.54507
388200.0000    0.61802
388240.0000    0.35770
388280.0000    0.35624
388320.0000    0.53050
388360.0000    0.73467
388400.0000    0.55030
388440.0000    0.50358
388480.0000    0.49253
388520.0000    0.49302
388560.0000    0.69332
388600.0000    0.37029
388640.0000    0.41890
388680.0000    0.28779
388720.0000    0.09933
388760.0000    0.18414
388800.0000    0.38278
388840.0000    0.47704
388880.0000    0.60043
388920.0000    0.53669
388960.0000    0.65019
389000.0000    0.50415
389040.0000    0.61468
389080.0000    0.50878
389120.0000    0.55103
389160.0000    0.44327
389200.0000    0.72977
389240.0000    0.49259
389280.0000    0.37274
389320.0000    0.59640
389360.0000    0.51326
389400.0000    0.43214
389440.0000    0.16302
389480.0000    0.28444
389520.0000    0.27798
389560.0000    0.55551
389600.0000    0.28675
389640.0000    0.31237
389680.0000    0.47723
389720.0000    0.19818
389760.0000    0.07356
389800.0000    0.51872
389840.0000    0.33555
389880.0000    0.16163
389920.0000    0.17402
389960.0000   -0.16078
390000.0000   -0.33692
390040.0000   -0.21316
390080.0000   -0.01757
390120.0000   -0.08138
390160.0000   -0.00897
390200.0000   -0.21116
390240.0000   -0.34554
390280.0000   -0.16769
390320.0000   -0.22128
390360.0000    0.35584
390400.0000    0.63714
390440.0000    0.50018
390480.0000    0.56918
390520.0000    0.65728
390560.0000    0.49251
390600.0000    0.46582
390640.0000    0.45336
390680.0000    0.53021
390720.0000    0.50140
390760.0000    0.65122
390800.0000    0.20097
390840.0000    0.08866
390880.0000    0.24949
390920.0000    0.31933
390960.0000    0.42224
391000.0000    0.19857
391040.0000    0.41246
391080.0000    0.07493
391120.0000    0.37037
391160.0000    0.25988
391200.0000    0.09209
391240.0000    0.40610
391280.0000    0.34232
391320.0000    0.10350
391360.0000   -0.12826
391400.0000   -0.23151
391440.0000    0.06182
391480.0000    0.03639
391520.0000   -0.14771
391560.0000   -0.04960
391600.0000    0.08580
391640.0000    0.11041
391680.0000    0.05676
391720.0000   -0.17312
391760.0000    0.00809
391800.0000    0.61684
391840.0000    0.20638
391880.0000    0.10491
391920.0000    0.38563
391960.0000    0.50860
392000.0000    0.57090
392040.0000    0.55692
392080.0000    0.31430
392120.0000    0.30077
392160.0000    0.35085
392200.0000    0.38841
392240.0000    0.51768
392280.0000    0.39766
392320.0000    0.59515
392360.0000    0.53156
392400.0000    0.38233
392440.0000    0.45633
392480.0000    0.28988
392520.0000    0.29125
392560.0000    0.40808
392600.0000    0.46478
392640.0000    0.48051
392680.0000    0.59382
392720.0000    0.42783
392760.0000    0.43149
392800.0000    0.41820
392840.0000    0.42153
392880.0000    0.39214
392920.0000    0.58554
392960.0000    0.17410
393000.0000    0.40707
393040.0000    0.35218
393080.0000    0.51087
393120.0000    0.55350
393160.0000    0.46336
393200.0000    0.47722
393240.0000    0.48012
393280.0000    0.47337
393320.0000    0.90086
393360.0000    0.58193
393400.0000    0.42914
393440.0000    0.40802
393480.0000    0.11342
393520.0000    0.53505
393560.0000    0.23696
393600.0000    0.28156
393640.0000    0.25384
393680.0000    0.45333
393720.0000    0.48295
393760.0000    0.42026
393800.0000    0.43582
393840.0000    0.53917
393880.0000    0.31499
393920.0000    0.49977
393960.0000   -0.12087
394000.0000   -0.06042
394040.0000    0.17803
394080.0000    0.33006
394120.0000    0.34589
394160.0000    0.40882
394200.0000    0.23828
394240.0000    0.13929
394280.0000    0.27092
394320.0000    0.30569
394360.0000    0.44130
394400.0000    0.33105
394440.0000    0.08137
394480.0000    0.44369
394520.0000    0.29432
394560.0000    0.27385
394600.0000    0.29729
394640.0000    0.39704
394680.0000    0.39798
394720.0000    0.16602
394760.0000    0.22860
394800.0000    0.30232
394840.0000    0.50179
394880.0000    0.52255
394920.0000    0.17329
394960.0000    0.22897
395000.0000    0.25405
395040.0000    0.22307
395080.0000    0.46527
395120.0000    0.11382
395160.0000    0.09171
395200.0000    0.17485
395240.0000    0.22589
395280.0000    0.28566
395320.0000    0.60576
395360.0000    0.29530
395400.0000    0.42307
395440.0000    0.11718
395480.0000    0.12442
395520.0000    0.33999
395560.0000    0.33050
395600.0000    0.10426
395640.0000    0.21205
395680.0000    0.53043
395720.0000    0.34884
395760.0000    0.19681
395800.0000    0.42977
395840.0000    0.44574
395880.0000   -0.20708
395920.0000   -0.34842
395960.0000   -0.29951
396000.0000    0.05525
396040.0000    0.15499
396080.0000   -0.17327
396120.0000    0.00033
396160.0000   -0.10678
396200.0000   -0.00735
396240.0000   -0.12768
396280.0000   -0.13609
396320.0000   -0.12114
396360.0000    0.13362
396400.0000    0.08843
396440.0000   -0.05684
396480.0000   -0.00176
396520.0000   -0.31723
396560.0000    0.33843
396600.0000    0.43728
396640.0000    0.45323
396680.0000    0.04704
396720.0000    0.24870
396760.0000    0.34703
396800.0000    0.23286
396840.0000    0.35806
396880.0000    0.35870
396920.0000    0.50342
396960.0000    0.34371
397000.0000    0.20488
397040.0000    0.25211
397080.0000    0.55577
397120.0000    0.48853
397160.0000    0.52522
397200.0000    0.57285
397240.0000    0.59405
397280.0000    0.46800
397320.0000    0.54697
397360.0000    0.40743
397400.0000    0.27380
397440.0000    0.42660
397480.0000    0.41863
397520.0000    0.55688
397560.0000    0.41502
397600.0000    0.47113
397640.0000    0.60887
397680.0000    0.35814
397720.0000    0.26047
397760.0000    0.46101
397800.0000    0.53942
397840.0000    0.49001
397880.0000    0.58186
397920.0000    0.34631
397960.0000    0.56639
398000.0000    0.54492
398040.0000    0.54017
398080.0000    0.52805
398120.0000    0.72203
398160.0000    0.45230
398200.0000    0.29520
398240.0000    0.45610
398280.0000    0.44788
398320.0000    0.24665
398360.0000    0.47505
398400.0000    0.44920
398440.0000    0.51917
398480.0000    0.11320
398520.0000    0.24910
398560.0000    0.44552
398600.0000    0.35814
398640.0000    0.56881
398680.0000    0.44424
398720.0000    0.45793
398760.0000    0.37514
398800.0000    0.53150
398840.0000    0.34021
398880.0000   -0.24735
398920.0000    0.12129
398960.0000    0.35836
399000.0000    0.33728
399040.0000    0.52191
399080.0000    0.66690
399120.0000    0.57839
399160.0000    0.52670
399200.0000    0.48751
399240.0000    0.76417
399280.0000    0.60329
399320.0000    0.66201
399360.0000    0.48965
399400.0000    0.47067
399440.0000    0.43950
399480.0000    0.46341
399520.0000    0.44976
399560.0000    0.46977
399600.0000    0.49549
399640.0000    0.58752
399680.0000    0.42678
399720.0000    0.57899
399760.0000    0.30755
399800.0000    0.38144
399840.0000    0.48140
399880.0000    0.59336
399920.0000    0.62140
399960.0000    0.49799
400000.0000    0.32942
400040.0000    0.40805
400080.0000    0.32510
400120.0000    0.39620
400160.0000    0.28350
400200.0000    0.46661
400240.0000    0.12642
400280.0000    0.38548
400320.0000    0.45036
400360.0000    0.55793
400400.0000    0.33610
400440.0000    0.24322
400480.0000    0.18815
400520.0000    0.29235
400560.0000    0.39392
400600.0000    0.35375
400640.0000    0.38957
400680.0000    0.26439
400720.0000    0.46996
400760.0000    0.56086
400800.0000    0.40105
400840.0000    0.30814
400880.0000    0.37948
400920.0000    0.35857
400960.0000    0.50964
401000.0000    0.27776
401040.0000    0.46365
401080.0000    0.28478
401120.0000    0.56698
401160.0000    0.49544
401200.0000    0.53970
401240.0000    0.49799
401280.0000    0.39723
401320.0000    0.47549
401360.0000    0.39932
401400.0000    0.44018
401440.0000    0.29561
401480.0000    0.23803
401520.0000    0.43174
401560.0000    0.29489
401600.0000    0.42055
401640.0000    0.42934
401680.0000    0.45274
401720.0000    0.18189
401760.0000    0.27088
401800.0000    0.13097
401840.0000    0.49213
401880.0000    0.23766
401920.0000   -0.05702
401960.0000    0.12525
402000.0000    0.20827
402040.0000    0.13957
402080.0000    0.33619
402120.0000    0.60134
402160.0000    0.47233
402200.0000    0.42610
402240.0000    0.31536
402280.0000    0.28986
402320.0000    0.32321
402360.0000    0.38371
402400.0000    0.44494
402440.0000    0.31655
402480.0000    0.48153
402520.0000    0.33349
402560.0000    0.28893
402600.0000    0.15860
402640.0000    0.51333
402680.0000    0.55866
402720.0000    0.41726
402760.0000    0.13855
402800.0000    0.21134
402840.0000    0.33686
402880.0000    0.31894
402920.0000    0.12353
402960.0000    0.22708
403000.0000    0.40040
403040.0000    0.36173
403080.0000    0.60626
403120.0000    0.36450
403160.0000    0.45198
403200.0000    0.37717
403240.0000    0.11948
403280.0000    0.22192
403320.0000    0.24029
403360.0000    0.44102
403400.0000    0.20924
403440.0000    0.39989
403480.0000    0.46678
403520.0000    0.47723
403560.0000    0.54154
403600.0000    0.27537
403640.0000    0.46662
403680.0000    0.39205
403720.0000    0.71250
403760.0000    0.59920
403800.0000    0.36333
403840.0000    0.61152
403880.0000    0.43179
403920.0000    0.36315
403960.0000    0.16154
404000.0000    0.27530
404040.0000    0.32990
404080.0000    0.29210
404120.0000    0.36640
404160.0000    0.56106
404200.0000    0.36653
404240.0000    0.59135
404280.0000    0.31889
404320.0000    0.31843
404360.0000    0.38565
404400.0000    0.40242
404440.0000    0.06651
404480.0000    0.28507
404520.0000    0.34893
404560.0000    0.47751
404600.0000    0.39814
404640.0000    0.01867
404680.0000    0.36663
404720.0000    0.27100
404760.0000    0.27924
404800.0000    0.34952
404840.0000    0.34548
404880.0000    0.31098
404920.0000    0.20103
404960.0000    0.37816
405000.0000    0.50287
405040.0000    0.19131
405080.0000    0.32656
405120.0000    0.17882
405160.0000    0.34079
405200.0000    0.57739
405240.0000    0.05672
405280.0000    0.17522
405320.0000    0.49182
405360.0000    0.40818
405400.0000    0.43533
405440.0000    0.51121
405480.0000    0.39729
405520.0000    0.32824
405560.0000    0.31650
405600.0000    0.42524
405640.0000    0.37580
405680.0000    0.24601
405720.0000    0.33566
405760.0000    0.37774
405800.0000    0.46881
405840.0000    0.67608
405880.0000    0.30495
405920.0000    0.19299
405960.0000    0.40722
406000.0000    0.12336
406040.0000    0.15289
406080.0000    0.34248
406120.0000    0.07585
406160.0000    0.30836
406200.0000    0.47654
406240.0000    0.53011
406280.0000    0.36152
406320.0000    0.45738
406360.0000    0.50677
406400.0000    0.36026
406440.0000   -0.01729
406480.0000    0.27311
406520.0000    0.58380
406560.0000    0.39426
406600.0000    0.55531
406640.0000    0.46715
406680.0000    0.52535
406720.0000    0.53886
406760.0000    0.62068
406800.0000    0.53956
406840.0000    0.48166
406880.0000    0.58990
406920.0000    0.69283
406960.0000    0.42525
407000.0000    0.51171
407040.0000    0.56537
407080.0000    0.36788
407120.0000    0.24738
407160.0000    0.27526
407200.0000    0.21526
407240.0000    0.29104
407280.0000    0.13412
407320.0000    0.29648
407360.0000    0.33188
407400.0000    0.23124
407440.0000    0.47760
407480.0000    0.15483
407520.0000    0.40881
407560.0000    0.54433
407600.0000    0.24429
407640.0000    0.28021
407680.0000    0.56331
407720.0000    0.62132
407760.0000    0.55813
407800.0000    0.56539
407840.0000    0.51606
407880.0000    0.54840
407920.0000    0.51462
407960.0000    0.66448
408000.0000    0.48904
408040.0000    0.54869
408080.0000    0.48644
408120.0000    0.57009
408160.0000    0.57711
408200.0000    0.53440
408240.0000    0.64905
408280.0000    0.49770
408320.0000    0.51278
408360.0000    0.40317
408400.0000    0.48843
408440.0000    0.25865
408480.0000    0.42445
408520.0000    0.54831
408560.0000    0.60767
408600.0000    0.54878
408640.0000    0.62741
408680.0000    0.59021
408720.0000    0.56683
408760.0000    0.41364
408800.0000    0.62523
408840.0000    0.60022
408880.0000    0.70634
408920.0000    0.70625
408960.0000    0.46068
409000.0000    0.65979
409040.0000    0.56613
409080.0000    0.60544
409120.0000    0.59245
409160.0000    0.32522
409200.0000    0.32815
409240.0000    0.37099
409280.0000    0.34130
409320.0000    0.35275
409360.0000    0.28116
409400.0000    0.26872
409440.0000    0.37627
409480.0000    0.32072
409520.0000    0.30248
409560.0000    0.42344
409600.0000    0.36429
409640.0000    0.33616
409680.0000    0.36108
409720.0000    0.39460
409760.0000    0.47613
409800.0000    0.34909
409840.0000    0.48273
409880.0000    0.30952
409920.0000    0.07248
409960.0000    0.05837
410000.0000    0.44069
410040.0000    0.26271
410080.0000    0.54581
410120.0000    0.35121
410160.0000    0.40175
410200.0000    0.45993
410240.0000    0.30416
410280.0000    0.30766
410320.0000    0.47846
410360.0000    0.37575
410400.0000    0.61604
410440.0000    0.55769
410480.0000    0.49402
410520.0000    0.52882
410560.0000    0.36640
410600.0000    0.50814
410640.0000    0.46209
410680.0000    0.36047
410720.0000    0.60298
410760.0000    0.50290
410800.0000    0.31631
410840.0000    0.18285
410880.0000    0.32755
410920.0000    0.41981
410960.0000    0.22067
411000.0000    0.31578
411040.0000    0.54695
411080.0000    0.59065
411120.0000    0.63732
411160.0000    0.50299
411200.0000    0.44148
411240.0000    0.63311
411280.0000    0.30026
411320.0000    0.23554
411360.0000    0.52441
411400.0000    0.51306
411440.0000    0.36643
411480.0000    0.53274
411520.0000    0.53596
411560.0000    0.30539
411600.0000    0.32998
411640.0000    0.52609
411680.0000    0.61455
411720.0000    0.57197
411760.0000    0.26747
411800.0000    0.44867
411840.0000    0.36820
411880.0000    0.57809
411920.0000    0.47674
411960.0000    0.59337
412000.0000    0.49095
412040.0000    0.59586
412080.0000    0.61716
412120.0000    0.56662
412160.0000    0.52257
412200.0000    0.46071
412240.0000    0.44774
412280.0000    0.46372
412320.0000    0.25968
412360.0000    0.58228
412400.0000    0.53128
412440.0000    0.36754
412480.0000    0.66176
412520.0000    0.40873
412560.0000    0.19260
412600.0000    0.04100
412640.0000    0.07393
412680.0000    0.47678
412720.0000    0.07103
412760.0000    0.29134
412800.0000    0.41686
412840.0000    0.12941
412880.0000    0.46931
412920.0000    0.18579
412960.0000    0.29169
413000.0000    0.26486
413040.0000    0.04981
413080.0000    0.39369
413120.0000    0.30677
413160.0000    0.31301
413200.0000    0.14626
413240.0000    0.29900
413280.0000    0.30018
413320.0000    0.36386
413360.0000    0.62555
413400.0000    0.59244
413440.0000    0.36609
413480.0000    0.34678
413520.0000    0.17286
413560.0000    0.54151
413600.0000    0.61163
413640.0000    0.51778
413680.0000    0.50278
413720.0000    0.44940
413760.0000    0.41418
413800.0000    0.39815
413840.0000    0.36589
413880.0000    0.55255
413920.0000    0.23765
413960.0000    0.50428
414000.0000    0.49072
414040.0000    0.44730
414080.0000    0.43825
414120.0000    0.41672
414160.0000    0.52301
414200.0000    0.50827
414240.0000    0.56658
414280.0000    0.43138
414320.0000    0.54709
414360.0000    0.54976
414400.0000    0.49892
414440.0000    0.36135
414480.0000    0.48706
414520.0000    0.43034
414560.0000    0.30440
414600.0000   -0.17411
414640.0000   -0.05453
414680.0000   -0.32336
414720.0000   -0.40888
414760.0000   -0.57967
414800.0000   -0.33343
414840.0000   -0.12067
414880.0000   -0.58031
414920.0000   -0.32513
414960.0000   -0.56890
415000.0000   -0.66368
415040.0000   -0.57069
415080.0000   -0.96298
415120.0000   -0.57261
415160.0000   -0.49240
415200.0000   -0.70834
415240.0000   -0.29670
415280.0000   -0.27462
415320.0000   -0.30263
415360.0000   -0.54789
415400.0000   -0.41474
415440.0000   -0.44759
415480.0000   -0.57600
415520.0000   -0.66771
415560.0000   -0.59859
415600.0000   -0.62319
415640.0000   -0.60229
415680.0000   -0.29771
415720.0000   -0.56962
415760.0000   -0.50115
415800.0000   -0.42632
415840.0000   -0.48209
415880.0000   -0.39156
415920.0000   -0.27341
415960.0000   -0.49198
416000.0000   -0.42180
416040.0000   -0.55006
416080.0000   -0.41109
416120.0000   -0.51185
416160.0000   -0.37705
416200.0000   -0.19041
416240.0000   -0.02513
416280.0000   -0.10686
416320.0000   -0.35494
416360.0000   -0.38659
416400.0000   -0.24612
416440.0000   -0.26442
416480.0000   -0.14052
416520.0000   -0.45740
416560.0000   -0.21152
416600.0000   -0.25946
416640.0000   -0.10115
416680.0000   -0.54271
416720.0000   -0.46623
416760.0000   -0.29200
416800.0000   -0.08882
416840.0000    0.05630
416880.0000   -0.21661
416920.0000   -0.48374
416960.0000   -0.30429
417000.0000   -0.42325
417040.0000   -0.49509
417080.0000    0.00599
417120.0000   -0.11208
417160.0000   -0.27030
417200.0000   -0.18240
417240.0000   -0.35290
417280.0000   -0.71736
417320.0000   -0.84749
417360.0000   -0.17863
417400.0000   -0.50328
417440.0000   -0.51915
417480.0000   -0.45123
417520.0000   -0.46730
417560.0000   -0.51899
417600.0000   -0.50363
417640.0000   -0.55911
417680.0000   -0.36765
417720.0000   -0.60739
417760.0000   -0.47477
417800.0000   -0.54454
417840.0000   -0.46040
417880.0000   -0.42745
417920.0000   -0.55476
417960.0000   -0.32287
418000.0000   -0.16512
418040.0000   -0.20298
418080.0000   -0.45373
418120.0000   -0.38956
418160.0000   -0.53964
418200.0000   -0.39703
418240.0000   -0.51371
418280.0000   -0.41180
418320.0000   -0.15304
418360.0000   -0.52680
418400.0000   -0.56191
418440.0000   -0.31010
418480.0000   -0.32517
418520.0000   -0.53363
418560.0000   -0.29708
418600.0000   -0.05315
418640.0000   -0.33112
418680.0000   -0.38298
418720.0000   -0.28756
418760.0000   -0.28998
418800.0000   -0.13819
418840.0000   -0.32791
418880.0000   -0.23710
418920.0000   -0.41319
418960.0000   -0.41485
419000.0000   -0.19079
419040.0000   -0.22636
419080.0000   -0.30355
419120.0000   -0.62493
419160.0000   -0.62926
419200.0000   -0.44108
419240.0000   -0.19438
419280.0000   -0.34756
419320.0000   -0.23154
419360.0000   -0.26250
419400.0000   -0.11082
419440.0000   -0.39532
419480.0000   -0.20519
419520.0000   -0.08807
419560.0000   -0.41261
419600.0000   -0.31512
419640.0000   -0.26761
419680.0000   -0.18139
419720.0000    0.09865
419760.0000    0.03354
419800.0000   -0.18826
419840.0000    0.02342
419880.0000   -0.04859
419920.0000   -0.24456
419960.0000   -0.27215
420000.0000   -0.49424
420040.0000   -0.82422
420080.0000   -0.45554
420120.0000   -0.54921
420160.0000   -0.82286
420200.0000   -0.81555
420240.0000   -0.41631
420280.0000   -0.60926
420320.0000   -0.45986
420360.0000   -0.56573
420400.0000   -0.56486
420440.0000   -0.35471
420480.0000   -0.28506
420520.0000   -0.10237
420560.0000   -0.23824
420600.0000   -0.35639
420640.0000   -0.51353
420680.0000   -0.43289
420720.0000   -0.22847
420760.0000   -0.54874
420800.0000   -0.18107
420840.0000   -0.06142
420880.0000   -0.06045
420920.0000   -0.11803
420960.0000   -0.04207
421000.0000   -0.39340
421040.0000   -0.06852
421080.0000   -0.11555
421120.0000   -0.19819
421160.0000   -0.02953
421200.0000   -0.22384
421240.0000   -0.26237
421280.0000   -0.18319
421320.0000   -0.36469
421360.0000   -0.11074
421400.0000   -0.27774
421440.0000   -0.25679
421480.0000   -0.30788
421520.0000   -0.14804
421560.0000   -0.13975
421600.0000   -0.34099
421640.0000   -0.43172
421680.0000   -0.10962
421720.0000   -0.26578
421760.0000   -0.22297
421800.0000   -0.23191
421840.0000   -0.33574
421880.0000   -0.69688
421920.0000   -0.18649
421960.0000   -0.34111
422000.0000   -0.43572
422040.0000   -0.21429
422080.0000   -0.51923
422120.0000   -0.16053
422160.0000   -0.19688
422200.0000    0.11701
422240.0000   -0.20188
422280.0000   -0.24610
422320.0000   -0.42333
422360.0000   -0.18104
422400.0000   -0.14692
422440.0000   -0.21074
422480.0000   -0.29637
422520.0000    0.10623
422560.0000   -0.08488
422600.0000   -0.46886
422640.0000   -0.12294
422680.0000   -0.23235
422720.0000   -0.23207
422760.0000   -0.23159
422800.0000   -0.18653
422840.0000   -0.41557
422880.0000   -0.41465
422920.0000   -0.28930
422960.0000   -0.20653
423000.0000   -0.42196
423040.0000   -0.18077
423080.0000   -0.18328
423120.0000   -0.29581
423160.0000   -0.19489
423200.0000   -0.11736
423240.0000   -0.08973
423280.0000   -0.31582
423320.0000   -0.43295
423360.0000   -0.51156
423400.0000   -0.23546
423440.0000   -0.33618
423480.0000   -0.41658
423520.0000   -0.10480
423560.0000   -0.09974
423600.0000   -0.37222
423640.0000   -0.10724
423680.0000   -0.22773
423720.0000   -0.08376
423760.0000   -0.04889
423800.0000   -0.19453
423840.0000   -0.23978
423880.0000   -0.02632
423920.0000   -0.03397
423960.0000   -0.55864
424000.0000   -0.21765
424040.0000   -0.17123
424080.0000   -0.15067
424120.0000   -0.61927
424160.0000   -0.34644
424200.0000   -0.04353
424240.0000   -0.31784
424280.0000   -0.38678
424320.0000   -0.45828
424360.0000   -0.53278
424400.0000   -0.60735
424440.0000   -0.60789
424480.0000   -0.15878
424520.0000   -0.10877
424560.0000   -0.25345
424600.0000   -0.52018
424640.0000   -0.65075
424680.0000   -0.24889
424720.0000   -0.14229
424760.0000   -0.03420
424800.0000   -0.22174
424840.0000   -0.04075
424880.0000   -0.18972
424920.0000   -0.13522
424960.0000   -0.23342
425000.0000   -0.07794
425040.0000   -0.28814
425080.0000   -0.34056
425120.0000   -0.24905
425160.0000   -0.67400
425200.0000   -0.09250
425240.0000   -0.15249
425280.0000   -0.02678
425320.0000   -0.22023
425360.0000   -0.19649
425400.0000   -0.32275
425440.0000   -0.21465
425480.0000   -0.07725
425520.0000   -0.30318
425560.0000   -0.42179
425600.0000   -0.39014
425640.0000   -0.36000
425680.0000   -0.32962
425720.0000   -0.30470
425760.0000   -0.53366
425800.0000   -0.51755
425840.0000   -0.55563
425880.0000   -0.46245
425920.0000   -0.60270
425960.0000   -0.31358
426000.0000   -0.23037
426040.0000   -0.27046
426080.0000   -0.34730
426120.0000   -0.03405
426160.0000   -0.37517
426200.0000   -0.25192
426240.0000   -0.33316
426280.0000   -0.24514
426320.0000   -0.48875
426360.0000   -0.19116
426400.0000   -0.07739
426440.0000   -0.06926
426480.0000   -0.29702
426520.0000   -0.24105
426560.0000   -0.07854
426600.0000   -0.08145
426640.0000    0.05354
426680.0000   -0.20995
426720.0000   -0.02758
426760.0000   -0.10242
426800.0000   -0.29462
426840.0000   -0.47615
426880.0000   -0.54563
426920.0000   -0.33890
426960.0000   -0.45052
427000.0000   -0.22036
427040.0000   -0.18799
427080.0000   -0.40065
427120.0000   -0.46477
427160.0000   -0.57613
427200.0000   -0.05034
427240.0000   -0.33253
427280.0000   -0.67278
427320.0000   -0.46315
427360.0000   -0.42275
427400.0000   -0.35289
427440.0000   -0.53546
427480.0000   -0.29369
427520.0000   -0.07358
427560.0000   -0.51564
427600.0000   -0.49413
427640.0000    0.05355
427680.0000   -0.26191
427720.0000   -0.38559
427760.0000   -0.64622
427800.0000   -0.28500
427840.0000   -0.42810
427880.0000   -0.53294
427920.0000   -0.42159
427960.0000   -0.56396
428000.0000   -0.27107
428040.0000   -0.57811
428080.0000   -0.64573
428120.0000   -0.22402
428160.0000   -0.09529
428200.0000   -0.55348
428240.0000   -0.61301
428280.0000   -0.75231
428320.0000   -0.46183
428360.0000   -0.70070
428400.0000   -0.42959
428440.0000   -0.57846
428480.0000   -0.79222
428520.0000   -0.66688
428560.0000   -0.55462
428600.0000   -0.11466
428640.0000   -0.66330
428680.0000   -0.49076
428720.0000   -0.39034
428760.0000   -0.37809
428800.0000   -0.61964
428840.0000   -0.43983
428880.0000   -0.09948
428920.0000   -0.05689
428960.0000   -0.45235
429000.0000   -0.25608
429040.0000   -0.36366
429080.0000   -0.14328
429120.0000   -0.44937
429160.0000   -0.44723
429200.0000   -0.33405
429240.0000   -0.33513
429280.0000   -0.11617
429320.0000   -0.56669
429360.0000   -0.42749
429400.0000   -0.46707
429440.0000   -0.42497
429480.0000   -0.07139
429520.0000   -0.34617
429560.0000   -0.16083
429600.0000   -0.32363
429640.0000   -0.70746
429680.0000   -0.47530
429720.0000   -0.18378
429760.0000   -0.52786
429800.0000   -0.39660
429840.0000   -0.76920
429880.0000   -0.69478
429920.0000   -0.34101
429960.0000   -0.23520
430000.0000   -0.53994
430040.0000    0.00320
430080.0000    0.21379
430120.0000    0.20147
430160.0000   -0.22211
430200.0000   -0.22950
430240.0000   -0.32718
430280.0000   -0.32629
430320.0000   -0.72511
430360.0000   -0.55500
430400.0000   -0.27299
430440.0000   -0.03900
430480.0000   -0.16765
430520.0000   -0.61245
430560.0000   -0.24023
430600.0000   -0.17030
430640.0000   -0.25773
430680.0000   -0.25417
430720.0000   -0.40459
430760.0000   -0.36525
430800.0000   -0.20182
430840.0000   -0.26394
430880.0000   -0.63592
430920.0000   -0.06855
430960.0000   -0.63392
431000.0000   -0.28374
431040.0000   -0.17269
431080.0000   -0.18369
431120.0000   -0.29736
431160.0000   -0.15810
431200.0000   -0.25516
431240.0000   -0.28611
431280.0000   -0.29645
431320.0000   -0.33563
431360.0000   -0.24063
431400.0000   -0.09783
431440.0000   -0.17467
431480.0000   -0.34387
431520.0000   -0.35634
431560.0000   -0.14566
431600.0000   -0.28348
431640.0000   -0.15101
431680.0000   -0.47143
431720.0000   -0.47103
431760.0000   -0.34514
431800.0000   -0.44677
431840.0000   -0.64638
431880.0000   -0.17829
431920.0000   -0.50665
431960.0000   -0.32715
432000.0000   -0.27390
432040.0000   -0.40950
432080.0000   -0.47608
432120.0000   -0.17236
432160.0000   -0.08974
432200.0000   -0.72104
432240.0000   -0.53636
432280.0000   -0.58555
432320.0000   -0.45441
432360.0000   -0.59602
432400.0000   -0.46266
432440.0000   -0.49086
432480.0000   -0.71157
432520.0000   -0.54248
432560.0000   -0.56201
432600.0000   -0.41235
432640.0000   -0.38642
432680.0000   -0.28646
432720.0000   -0.39670
432760.0000   -0.46150
432800.0000   -0.42896
432840.0000   -0.44919
432880.0000   -0.37556
432920.0000   -0.28965
432960.0000   -0.56759
433000.0000   -0.27256
433040.0000   -0.21410
433080.0000   -0.27543
433120.0000   -0.42426
433160.0000   -0.54574
433200.0000   -0.47986
433240.0000   -0.68150
433280.0000   -0.41844
433320.0000   -0.61118
433360.0000   -0.41948
433400.0000   -0.29847
433440.0000   -0.31553
433480.0000   -0.26325
433520.0000   -0.07356
433560.0000   -0.25583
433600.0000   -0.11142
433640.0000   -0.17533
433680.0000   -0.21363
433720.0000   -0.58265
433760.0000   -0.67259
433800.0000   -0.12066
433840.0000   -0.19074
433880.0000   -0.25580
433920.0000   -0.21414
433960.0000   -0.38630
434000.0000   -0.24147
434040.0000   -0.07085
434080.0000   -0.17657
434120.0000   -0.33006
434160.0000   -0.24899
434200.0000   -0.37894
434240.0000   -0.16801
434280.0000   -0.39952
434320.0000   -0.41150
434360.0000   -0.36537
434400.0000   -0.12176
434440.0000   -0.24958
434480.0000   -0.21723
434520.0000   -0.18020
434560.0000   -0.10419
434600.0000   -0.07171
434640.0000   -0.15819
434680.0000   -0.07958
434720.0000   -0.23768
434760.0000   -0.14364
434800.0000   -0.22364
434840.0000   -0.05192
434880.0000   -0.25542
434920.0000   -0.42778
434960.0000   -0.46072
435000.0000   -0.34018
435040.0000   -0.64109
435080.0000   -0.33674
435120.0000   -0.41857
435160.0000   -0.36383
435200.0000   -0.32419
435240.0000   -0.53100
435280.0000   -0.26522
435320.0000   -0.61511
435360.0000   -0.37586
435400.0000   -0.35520
435440.0000   -0.41742
435480.0000   -0.57107
435520.0000   -0.43567
435560.0000   -0.58786
435600.0000   -0.61144
435640.0000   -0.63415
435680.0000   -0.35152
435720.0000   -0.59885
435760.0000   -0.35262
435800.0000   -0.56823
435840.0000   -0.41734
435880.0000   -0.50689
435920.0000   -0.37933
435960.0000   -0.35455
436000.0000   -0.02613
436040.0000   -0.34518
436080.0000   -0.31100
436120.0000   -0.27753
436160.0000   -0.26982
436200.0000   -0.35102
436240.0000   -0.63809
436280.0000   -0.27135
436320.0000   -0.51251
436360.0000   -0.35994
436400.0000   -0.37889
436440.0000   -0.47130
436480.0000   -0.44821
436520.0000   -0.49847
436560.0000   -0.55146
436600.0000   -0.40146
436640.0000   -0.31242
436680.0000   -0.19242
436720.0000   -0.57356
436760.0000   -0.38127
436800.0000   -0.50244
436840.0000   -0.59780
436880.0000   -0.24709
436920.0000   -0.48614
436960.0000   -0.39026
437000.0000   -0.29068
437040.0000   -0.22366
437080.0000   -0.24705
437120.0000   -0.22257
437160.0000   -0.25729
437200.0000   -0.26087
437240.0000   -0.36703
437280.0000   -0.67205
437320.0000   -0.59579
437360.0000   -0.70158
437400.0000   -0.37260
437440.0000   -0.48309
437480.0000   -0.34319
437520.0000   -0.10836
437560.0000   -0.45368
437600.0000   -0.17295
437640.0000   -0.18210
437680.0000   -0.11339
437720.0000   -0.26198
437760.0000   -0.13894
437800.0000   -0.60120
437840.0000   -0.55699
437880.0000   -0.37099
437920.0000   -0.35142
437960.0000   -0.26748
438000.0000   -0.31537
438040.0000   -0.35712
438080.0000   -0.28881
438120.0000   -0.33697
438160.0000   -0.56698
438200.0000   -0.33628
438240.0000   -0.27088
438280.0000   -0.31326
438320.0000   -0.18485
438360.0000   -0.30823
438400.0000   -0.28395
438440.0000   -0.26366
438480.0000   -0.33982
438520.0000   -0.27862
438560.0000   -0.19079
438600.0000   -0.33679
438640.0000   -0.20005
438680.0000   -0.14399
438720.0000   -0.24765
438760.0000   -0.26725
438800.0000   -0.20209
438840.0000   -0.15434
438880.0000   -0.29758
438920.0000   -0.22901
438960.0000   -0.25173
439000.0000   -0.36406
439040.0000   -0.19933
439080.0000   -0.33544
439120.0000   -0.28223
439160.0000   -0.09024
439200.0000   -0.18009
439240.0000   -0.24571
439280.0000   -0.24282
439320.0000    0.14230
439360.0000    0.08694
439400.0000   -0.07555
439440.0000   -0.06635
439480.0000    0.02627
439520.0000   -0.04646
439560.0000    0.02535
439600.0000   -0.28639
439640.0000   -0.12984
439680.0000   -0.25399
439720.0000   -0.19618
439760.0000   -0.07234
439800.0000   -0.09450
439840.0000   -0.16731
439880.0000   -0.14973
439920.0000   -0.41853
439960.0000   -0.22958
440000.0000   -0.46615
440040.0000   -0.36764
440080.0000   -0.21779
440120.0000   -0.31350
440160.0000   -0.48254
440200.0000   -0.35013
440240.0000   -0.13630
440280.0000   -0.18542
440320.0000    0.00708
440360.0000   -0.40697
440400.0000   -0.10158
440440.0000   -0.44455
440480.0000   -0.21921
440520.0000   -0.38368
440560.0000   -0.18818
440600.0000   -0.31173
440640.0000   -0.12334
440680.0000    0.09644
440720.0000    0.23289
440760.0000    0.17318
440800.0000    0.10304
440840.0000    0.23809
440880.0000    0.19016
440920.0000    0.19761
440960.0000    0.24439
441000.0000    0.15918
441040.0000    0.30684
441080.0000    0.05444
441120.0000    0.09235
441160.0000    0.24010
441200.0000    0.11233
441240.0000    0.13255
441280.0000    0.11904
441320.0000    0.12921
441360.0000    0.09753
441400.0000    0.15371
441440.0000    0.11418
441480.0000    0.15711
441520.0000    0.05002
441560.0000    0.28469
441600.0000    0.07856
441640.0000   -0.12863
441680.0000   -0.19481
441720.0000   -0.07683
441760.0000   -0.41554
441800.0000   -0.43675
441840.0000   -0.70605
441880.0000   -0.01636
441920.0000    0.11028
441960.0000    0.13256
442000.0000    0.25704
442040.0000    0.46957
442080.0000    0.12580
442120.0000    0.39375
442160.0000    0.27680
442200.0000    0.14831
442240.0000    0.08321
442280.0000    0.25696
442320.0000    0.23075
442360.0000    0.13417
442400.0000    0.18036
442440.0000    0.19608
442480.0000    0.36646
442520.0000    0.13446
442560.0000    0.29195
442600.0000    0.20922
442640.0000    0.14014
442680.0000    0.20449
442720.0000    0.25853
442760.0000    0.10847
442800.0000    0.02287
442840.0000    0.06442
442880.0000    0.20334
442920.0000    0.12763
442960.0000    0.14458
443000.0000    0.41845
443040.0000    0.27487
443080.0000    0.03113
443120.0000    0.00848
443160.0000    0.21601
443200.0000    0.24569
443240.0000    0.20527
443280.0000    0.20092
443320.0000    0.18552
443360.0000   -0.01406
443400.0000   -0.10066
443440.0000    0.07939
443480.0000    0.11496
443520.0000    0.17586
443560.0000    0.18914
443600.0000    0.18000
443640.0000    0.16952
443680.0000    0.44909
443720.0000    0.35433
443760.0000    0.34312
443800.0000    0.52304
443840.0000    0.20171
443880.0000    0.39626
443920.0000    0.29277
443960.0000    0.05095
444000.0000    0.21639
444040.0000    0.21122
444080.0000    0.44056
444120.0000    0.38748
444160.0000    0.25386
444200.0000    0.33380
444240.0000   -0.00638
444280.0000    0.15764
444320.0000   -0.03652
444360.0000   -0.11024
444400.0000   -0.07480
444440.0000   -0.00186
444480.0000    0.07745
444520.0000    0.07004
444560.0000   -0.00889
444600.0000    0.06892
444640.0000   -0.04769
444680.0000   -0.03825
444720.0000   -0.02088
444760.0000    0.15914
444800.0000    0.00456
444840.0000    0.31337
444880.0000    0.27282
444920.0000    0.31788
444960.0000    0.07571
445000.0000   -0.05158
445040.0000    0.07849
445080.0000    0.01551
445120.0000    0.02779
445160.0000    0.07072
445200.0000   -0.14253
445240.0000    0.04666
445280.0000    0.09106
445320.0000    0.01932
445360.0000   -0.09460
445400.0000    0.13451
445440.0000   -0.09847
445480.0000   -0.14880
445520.0000   -0.19863
445560.0000   -0.09560
445600.0000   -0.19368
445640.0000   -0.30713
445680.0000    0.12019
445720.0000   -0.07667
445760.0000   -0.04553
445800.0000    0.20846
445840.0000    0.29530
445880.0000    0.30243
445920.0000    0.27625
445960.0000   -0.16564
446000.0000    0.11798
446040.0000   -0.05304
446080.0000   -0.26502
446120.0000   -0.09841
446160.0000   -0.24001
446200.0000   -0.29878
446240.0000   -0.36165
446280.0000   -0.36743
446320.0000   -0.31904
446360.0000   -0.48467
446400.0000   -0.38463
446440.0000   -0.57385
446480.0000   -0.41555
446520.0000   -0.38214
446560.0000   -0.29113
446600.0000   -0.22208
446640.0000   -0.34197
446680.0000   -0.44517
446720.0000   -0.36602
446760.0000   -0.45836
446800.0000   -0.38310
446840.0000   -0.51596
446880.0000   -0.59661
446920.0000   -0.58250
446960.0000   -0.30158
447000.0000   -0.42610
447040.0000   -0.40661
447080.0000   -0.42247
447120.0000   -0.77257
447160.0000   -0.18136
447200.0000   -0.47249
447240.0000   -0.39463
447280.0000   -0.38893
447320.0000   -0.17281
447360.0000   -0.04039
447400.0000   -0.31692
447440.0000   -0.51815
447480.0000   -0.40039
447520.0000   -0.64658
447560.0000   -0.63067
447600.0000   -0.64849
447640.0000   -0.25824
447680.0000   -0.67144
447720.0000   -0.44187
447760.0000   -0.17987
447800.0000   -0.13984
447840.0000   -0.19898
447880.0000   -0.23968
447920.0000   -0.21489
447960.0000   -0.34131
448000.0000   -0.66214
448040.0000   -0.29633
448080.0000   -0.19546
448120.0000   -0.30767
448160.0000   -0.25118
448200.0000   -0.30800
448240.0000   -0.42547
448280.0000   -0.13935
448320.0000   -0.45492
448360.0000   -0.27990
448400.0000   -0.40566
448440.0000   -0.36854
448480.0000   -0.20694
448520.0000   -0.41148
448560.0000   -0.41453
448600.0000   -0.40409
448640.0000   -0.17177
448680.0000   -0.13537
448720.0000    0.26069
448760.0000    0.02473
448800.0000    0.04497
448840.0000    0.17977
448880.0000   -0.18604
448920.0000   -0.12295
448960.0000   -0.10573
449000.0000   -0.05984
449040.0000   -0.26743
449080.0000   -0.51817
449120.0000   -0.54175
449160.0000   -0.38374
449200.0000   -0.49368
449240.0000   -0.64740
449280.0000   -0.20427
449320.0000   -0.31381
449360.0000   -0.28687
449400.0000   -0.41138
449440.0000   -0.51074
449480.0000   -0.19122
449520.0000   -0.54000
449560.0000   -0.30732
449600.0000   -0.48040
449640.0000   -0.38942
449680.0000   -0.39412
449720.0000   -0.19347
449760.0000   -0.02939
449800.0000   -0.37586
449840.0000   -0.24832
449880.0000   -0.17811
449920.0000   -0.35961
449960.0000   -0.45480
450000.0000   -0.13207
450040.0000   -0.50216
450080.0000   -0.13563
450120.0000   -0.50591
450160.0000   -0.34415
450200.0000   -0.04598
450240.0000   -0.32518
450280.0000   -0.22925
450320.0000   -0.28883
450360.0000   -0.17257
450400.0000   -0.30818
450440.0000   -0.48479
450480.0000   -0.36538
450520.0000   -0.15143
450560.0000   -0.64709
450600.0000   -0.15217
450640.0000   -0.25266
450680.0000   -0.07927
450720.0000   -0.02923
450760.0000    0.01919
450800.0000   -0.08000
450840.0000    0.01716
450880.0000   -0.09052
450920.0000   -0.02638
450960.0000   -0.20763
451000.0000   -0.30140
451040.0000   -0.30902
451080.0000   -0.04987
451120.0000   -0.14999
451160.0000   -0.10429
451200.0000   -0.14280
451240.0000   -0.28077
451280.0000    0.29401
451320.0000   -0.19035
451360.0000   -0.25021
451400.0000    0.06358
451440.0000   -0.14074
451480.0000   -0.46352
451520.0000   -0.52984
451560.0000   -0.04854
451600.0000   -0.21504
451640.0000   -0.20421
451680.0000   -0.15090
451720.0000   -0.44858
451760.0000   -0.13079
451800.0000   -0.04109
451840.0000   -0.23053
451880.0000   -0.27400
451920.0000   -0.14770
451960.0000   -0.19760
452000.0000   -0.22640
452040.0000   -0.71830
452080.0000   -0.55254
452120.0000   -0.49812
452160.0000   -0.30140
452200.0000    0.22651
452240.0000    0.54742
452280.0000    0.58492
452320.0000    0.40927
452360.0000    0.32013
452400.0000    0.57799
452440.0000    0.33626
452480.0000    0.46946
452520.0000    0.43039
452560.0000    0.42259
452600.0000    0.27448
452640.0000    0.23819
452680.0000    0.28875
452720.0000    0.17742
452760.0000    0.16856
452800.0000    0.08754
452840.0000    0.33196
452880.0000    0.15212
452920.0000    0.39561
452960.0000    0.32569
453000.0000    0.22352
453040.0000    0.27145
453080.0000    0.36394
453120.0000    0.49427
453160.0000    0.36772
453200.0000    0.34111
453240.0000    0.46538
453280.0000    0.39478
453320.0000    0.30460
453360.0000    0.41292
453400.0000    0.57096
453440.0000    0.30267
453480.0000    0.49748
453520.0000    0.37079
453560.0000    0.24198
453600.0000    0.23935
453640.0000    0.39106
453680.0000    0.26483
453720.0000    0.27317
453760.0000    0.41192
453800.0000    0.30829
453840.0000    0.33153
453880.0000    0.31297
453920.0000    0.13183
453960.0000    0.34933
454000.0000    0.31159
454040.0000    0.30233
454080.0000    0.24100
454120.0000    0.38247
454160.0000    0.36976
454200.0000    0.28413
454240.0000    0.41912
454280.0000    0.18438
454320.0000    0.18952
454360.0000    0.51079
454400.0000    0.22168
454440.0000    0.32462
454480.0000    0.21007
454520.0000    0.28092
454560.0000    0.30586
454600.0000    0.30453
454640.0000    0.57379
454680.0000    0.31794
454720.0000    0.08758
454760.0000    0.16355
454800.0000    0.22986
454840.0000    0.24976
454880.0000    0.33953
454920.0000    0.27813
454960.0000    0.26214
455000.0000    0.32577
455040.0000    0.58839
455080.0000    0.48718
455120.0000    0.13549
455160.0000    0.26041
455200.0000    0.37795
455240.0000    0.44309
455280.0000    0.35871
455320.0000    0.36713
455360.0000    0.15346
455400.0000    0.44396
455440.0000    0.35953
455480.0000    0.13245
455520.0000    0.30355
455560.0000    0.24311
455600.0000    0.29285
455640.0000    0.20826
455680.0000    0.34011
455720.0000    0.24261
455760.0000    0.25098
455800.0000    0.32106
455840.0000    0.27866
455880.0000    0.03629
455920.0000    0.26395
455960.0000    0.32380
456000.0000    0.32215
456040.0000    0.38398
456080.0000    0.14418
456120.0000    0.20893
456160.0000    0.39098
456200.0000    0.14029
456240.0000    0.26278
456280.0000    0.63860
456320.0000    0.28848
456360.0000    0.22422
456400.0000    0.29820
456440.0000    0.35325
456480.0000    0.11743
456520.0000    0.39274
456560.0000    0.32068
456600.0000    0.30687
456640.0000    0.44174
456680.0000    0.16314
456720.0000    0.47870
456760.0000    0.41254
456800.0000    0.32135
456840.0000    0.44439
456880.0000    0.47166
456920.0000    0.61344
456960.0000    0.27623
457000.0000    0.45255
457040.0000    0.27413
457080.0000    0.44319
457120.0000    0.49491
457160.0000    0.40389
457200.0000    0.29471
457240.0000    0.17095
457280.0000    0.25508
457320.0000    0.24901
457360.0000    0.61557
457400.0000    0.61651
457440.0000    0.57451
457480.0000    0.44773
457520.0000    0.43341
457560.0000    0.47962
457600.0000    0.44564
457640.0000    0.15875
457680.0000    0.30574
457720.0000    0.46200
457760.0000    0.42399
457800.0000    0.30869
457840.0000    0.57298
457880.0000    0.56043
457920.0000    0.43018
457960.0000    0.41293
458000.0000    0.36439
458040.0000    0.42584
458080.0000    0.44922
458120.0000    0.58499
458160.0000    0.24049
458200.0000    0.29687
458240.0000    0.35412
458280.0000    0.44393
458320.0000    0.45999
458360.0000    0.34417
458400.0000    0.44783
458440.0000    0.44496
458480.0000    0.40289
458520.0000    0.55187
458560.0000    0.41737
458600.0000    0.57439
458640.0000    0.50938
458680.0000    0.46834
458720.0000    0.65318
458760.0000    0.27999
458800.0000    0.44302
458840.0000    0.37364
458880.0000    0.68745
458920.0000    0.44510
458960.0000    0.32431
459000.0000    0.49724
459040.0000    0.38621
459080.0000    0.34331
459120.0000    0.28688
459160.0000    0.44242
459200.0000    0.39076
459240.0000    0.27585
459280.0000    0.60815
459320.0000    0.39046
459360.0000    0.41384
459400.0000    0.50591
459440.0000    0.41536
459480.0000    0.34526
459520.0000    0.35861
459560.0000    0.46589
459600.0000    0.39014
459640.0000    0.37315
459680.0000    0.38342
459720.0000    0.36020
459760.0000    0.33593
459800.0000    0.42649
459840.0000    0.53209
459880.0000    0.30600
459920.0000    0.52698
459960.0000    0.20496
460000.0000    0.54715
460040.0000    0.39024
460080.0000    0.43361
460120.0000    0.29925
460160.0000    0.32948
460200.0000    0.41753
460240.0000    0.26131
460280.0000    0.39948
460320.0000    0.20117
460360.0000    0.40722
460400.0000    0.37394
460440.0000    0.41717
460480.0000    0.60380
460520.0000    0.19886
460560.0000    0.23651
460600.0000    0.52165
460640.0000    0.50713
460680.0000    0.45453
460720.0000    0.32999
460760.0000    0.40942
460800.0000    0.18146
460840.0000    0.59723
460880.0000    0.46631
460920.0000    0.64255
460960.0000    0.44508
461000.0000    0.24023
461040.0000    0.24188
461080.0000    0.31750
461120.0000    0.14646
461160.0000    0.45067
461200.0000    0.27376
461240.0000    0.24049
461280.0000    0.41750
461320.0000    0.31962
461360.0000    0.35762
461400.0000    0.45438
461440.0000    0.29200
461480.0000    0.41484
461520.0000    0.28879
461560.0000    0.33743
461600.0000    0.36582
461640.0000    0.37432
461680.0000    0.38613
461720.0000    0.35117
461760.0000    0.25493
461800.0000    0.35335
461840.0000    0.22460
461880.0000    0.27451
461920.0000    0.46451
461960.0000    0.57360
462000.0000    0.36344
462040.0000    0.21806
462080.0000    0.35787
462120.0000    0.33681
462160.0000    0.41757
462200.0000    0.25664
462240.0000    0.41915
462280.0000    0.61678
462320.0000    0.52046
462360.0000    0.43452
462400.0000    0.35709
462440.0000    0.42069
462480.0000    0.30198
462520.0000    0.29758
462560.0000    0.30465
462600.0000    0.27860
462640.0000    0.60697
462680.0000    0.25564
462720.0000    0.46682
462760.0000    0.34905
462800.0000    0.22306
462840.0000    0.27936
462880.0000    0.44796
462920.0000    0.58098
462960.0000    0.37236
463000.0000    0.52266
463040.0000    0.55608
463080.0000    0.25075
463120.0000    0.53719
463160.0000    0.52416
463200.0000    0.41700
463240.0000    0.43011
463280.0000    0.47802
463320.0000    0.51471
463360.0000    0.26853
463400.0000    0.31566
463440.0000    0.50478
463480.0000    0.32698
463520.0000    0.39079
463560.0000    0.20561
463600.0000    0.32674
463640.0000    0.19395
463680.0000    0.55749
463720.0000    0.66063
463760.0000    0.28381
463800.0000    0.41977
463840.0000    0.48217
463880.0000    0.27950
463920.0000    0.53131
463960.0000    0.38058
464000.0000   -0.42225
464040.0000   -0.16859
464080.0000   -0.61796
464120.0000   -0.56538
464160.0000   -0.22976
464200.0000   -0.19320
464240.0000   -0.20532
464280.0000   -0.54807
464320.0000   -0.12043
464360.0000   -0.32091
464400.0000   -0.05888
464440.0000   -0.00772
464480.0000   -0.05647
464520.0000   -0.05227
464560.0000    0.16238
464600.0000   -0.49025
464640.0000    0.01948
464680.0000   -0.49637
464720.0000   -0.29352
464760.0000   -0.06723
464800.0000   -0.17513
464840.0000   -0.46776
464880.0000   -0.60976
464920.0000   -0.29650
464960.0000   -0.59354
465000.0000   -0.41101
465040.0000   -0.59254
465080.0000   -0.56673
465120.0000   -0.48675
465160.0000   -0.52028
465200.0000   -0.51526
465240.0000   -0.34260
465280.0000   -0.53878
465320.0000   -0.68337
465360.0000   -0.68453
465400.0000   -0.69816
465440.0000   -0.75881
465480.0000   -0.26646
465520.0000   -0.26531
465560.0000   -0.37844
465600.0000   -0.17136
465640.0000   -0.09582
465680.0000   -0.25553
465720.0000   -0.28527
465760.0000    0.09795
465800.0000   -0.23813
465840.0000   -0.11109
465880.0000   -0.18551
465920.0000   -0.09150
465960.0000   -0.13274
466000.0000   -0.09368
466040.0000   -0.06872
466080.0000   -0.20443
466120.0000   -0.21213
466160.0000   -0.22630
466200.0000   -0.26548
466240.0000   -0.49014
466280.0000   -0.49367
466320.0000   -0.31816
466360.0000   -0.51586
466400.0000   -0.49772
466440.0000   -0.49807
466480.0000   -0.46115
466520.0000   -0.62103
466560.0000   -0.45704
466600.0000   -0.46218
466640.0000   -0.29904
466680.0000   -0.77160
466720.0000   -0.57527
466760.0000   -0.77964
466800.0000   -0.45712
466840.0000   -0.47450
466880.0000   -0.63603
466920.0000   -0.43179
466960.0000   -0.61578
467000.0000   -0.39646
467040.0000   -0.21176
467080.0000   -0.69382
467120.0000   -0.36887
467160.0000   -0.53522
467200.0000   -0.47481
467240.0000   -0.52184
467280.0000   -0.35950
467320.0000   -0.20815
467360.0000   -0.50934
467400.0000   -0.20397
467440.0000   -0.10064
467480.0000   -0.28960
467520.0000   -0.69455
467560.0000   -0.27663
467600.0000   -0.39536
467640.0000   -0.27552
467680.0000   -0.58108
467720.0000   -0.64997
467760.0000   -0.50623
467800.0000   -0.46487
467840.0000   -0.87547
467880.0000   -0.40314
467920.0000   -0.55117
467960.0000   -0.47648
468000.0000   -0.80164
468040.0000   -0.59657
468080.0000   -0.42626
468120.0000   -0.67435
468160.0000   -0.43918
468200.0000   -0.75157
468240.0000   -0.73468
468280.0000   -0.54267
468320.0000   -0.40247
468360.0000   -0.62777
468400.0000   -0.42005
468440.0000   -0.57557
468480.0000   -0.74396
468520.0000   -0.70625
468560.0000   -0.69580
468600.0000   -0.75202
468640.0000   -0.40847
468680.0000   -0.48625
468720.0000   -0.33349
468760.0000   -0.51259
468800.0000   -0.42561
468840.0000   -0.57487
468880.0000   -0.71268
468920.0000   -0.75665
468960.0000   -0.59225
469000.0000   -0.45682
469040.0000   -0.36421
469080.0000   -0.50750
469120.0000   -0.22282
469160.0000   -0.29743
469200.0000   -0.49291
469240.0000   -0.38952
469280.0000   -0.44947
469320.0000   -0.44914
469360.0000   -0.91869
469400.0000   -0.51108
469440.0000   -0.48775
469480.0000   -0.45486
469520.0000   -0.46796
469560.0000   -0.66131
469600.0000   -0.51020
469640.0000   -0.51940
469680.0000   -0.30514
469720.0000   -0.23058
469760.0000   -0.37741
469800.0000   -0.20559
469840.0000    0.08852
469880.0000   -0.08558
469920.0000   -0.27300
469960.0000   -0.40874
470000.0000   -0.38163
470040.0000   -0.48609
470080.0000   -0.17965
470120.0000   -0.42641
470160.0000   -0.32897
470200.0000   -0.18173
470240.0000   -0.50507
470280.0000   -0.41946
470320.0000   -0.39931
470360.0000   -0.30303
470400.0000   -0.29755
470440.0000   -0.75589
470480.0000   -0.88185
470520.0000   -0.69171
470560.0000   -0.73162
470600.0000   -0.49868
470640.0000   -0.44766
470680.0000   -0.05185
470720.0000   -0.46412
470760.0000   -0.24014
470800.0000   -0.11694
470840.0000   -0.10539
470880.0000   -0.29665
470920.0000   -0.25208
470960.0000   -0.17533
471000.0000   -0.31079
471040.0000   -0.59070
471080.0000   -0.44766
471120.0000   -0.37876
471160.0000   -0.25537
471200.0000   -0.02473
471240.0000   -0.24085
471280.0000   -0.57477
471320.0000   -0.28161
471360.0000    0.03416
471400.0000   -0.19090
471440.0000   -0.17700
471480.0000   -0.11565
471520.0000   -0.11848
471560.0000   -0.04272
471600.0000    0.15041
471640.0000   -0.28393
471680.0000    0.14109
471720.0000   -0.29303
471760.0000   -0.01473
471800.0000   -0.14663
471840.0000    0.03738
471880.0000    0.11957
471920.0000   -0.26603
471960.0000    0.17203
472000.0000    0.45452
472040.0000    0.26818
472080.0000    0.30143
472120.0000    0.27927
472160.0000    0.32838
472200.0000    0.31804
472240.0000    0.17569
472280.0000    0.19169
472320.0000    0.24542
472360.0000    0.22015
472400.0000    0.14313
472440.0000    0.24763
472480.0000    0.30408
472520.0000    0.38765
472560.0000    0.24363
472600.0000    0.17269
472640.0000    0.43272
472680.0000    0.23847
472720.0000   -0.04105
472760.0000    0.08852
472800.0000   -0.01330
472840.0000    0.20890
472880.0000   -0.00031
472920.0000    0.36677
472960.0000    0.10438
473000.0000    0.20501
473040.0000    0.24832
473080.0000    0.17863
473120.0000    0.21033
473160.0000    0.36060
473200.0000    0.00936
473240.0000   -0.21403
473280.0000    0.35565
473320.0000    0.14168
473360.0000    0.37227
473400.0000    0.28377
473440.0000    0.24791
473480.0000    0.42000
473520.0000    0.29263
473560.0000    0.23722
473600.0000    0.40339
473640.0000    0.35755
473680.0000    0.24272
473720.0000    0.34379
473760.0000    0.22072
473800.0000    0.19640
473840.0000    0.27088
473880.0000    0.22153
473920.0000    0.53122
473960.0000    0.51912
474000.0000    0.28583
474040.0000    0.28592
474080.0000    0.38008
474120.0000    0.30617
474160.0000    0.35060
474200.0000    0.25219
474240.0000    0.40864
474280.0000    0.23678
474320.0000    0.49795
474360.0000    0.41436
474400.0000    0.36134
474440.0000    0.08856
474480.0000    0.24999
474520.0000    0.15789
474560.0000    0.13830
474600.0000    0.30138
474640.0000    0.21895
474680.0000    0.39839
474720.0000    0.23478
474760.0000    0.32367
474800.0000    0.25275
474840.0000    0.17205
474880.0000    0.32855
474920.0000    0.05630
474960.0000    0.26603
475000.0000    0.41840
475040.0000    0.36552
475080.0000    0.23667
475120.0000    0.28919
475160.0000    0.15098
475200.0000    0.32434
475240.0000    0.45949
475280.0000    0.32376
475320.0000    0.33732
475360.0000    0.23453
475400.0000    0.38115
475440.0000    0.29328
475480.0000    0.44631
475520.0000    0.47892
475560.0000    0.16471
475600.0000    0.40590
475640.0000    0.37776
475680.0000    0.17466
475720.0000    0.15445
475760.0000    0.17554
475800.0000    0.26132
475840.0000    0.30782
475880.0000    0.35217
475920.0000    0.54613
475960.0000    0.34127
476000.0000    0.31982
476040.0000    0.55733
476080.0000    0.55772
476120.0000    0.39707
476160.0000    0.21774
476200.0000    0.27384
476240.0000    0.33504
476280.0000    0.26476
476320.0000    0.34479
476360.0000    0.03217
476400.0000    0.20032
476440.0000    0.08236
476480.0000    0.39466
476520.0000    0.28798
476560.0000    0.28946
476600.0000    0.44942
476640.0000    0.36642
476680.0000    0.41644
476720.0000    0.32262
476760.0000    0.41351
476800.0000    0.21121
476840.0000    0.34040
476880.0000    0.43863
476920.0000    0.37061
476960.0000    0.26725
477000.0000    0.31779
477040.0000    0.50590
477080.0000    0.47414
477120.0000    0.34003
477160.0000    0.39700
477200.0000    0.36653
477240.0000    0.24867
477280.0000    0.29643
477320.0000    0.19970
477360.0000    0.34174
477400.0000    0.45429
477440.0000    0.49444
477480.0000    0.14656
477520.0000    0.37395
477560.0000    0.21788
477600.0000    0.16787
477640.0000    0.35985
477680.0000    0.59633
477720.0000    0.31056
477760.0000    0.29469
477800.0000    0.39289
477840.0000    0.46833
477880.0000    0.45297
477920.0000    0.23123
477960.0000    0.34464
478000.0000    0.35652
478040.0000    0.28449
478080.0000    0.45994
478120.0000    0.51961
478160.0000    0.14791
478200.0000    0.38141
478240.0000    0.33812
478280.0000    0.47140
478320.0000    0.29109
478360.0000    0.40300
478400.0000    0.32768
478440.0000    0.17118
478480.0000    0.26397
478520.0000    0.33190
478560.0000    0.09605
478600.0000    0.27250
478640.0000    0.17512
478680.0000    0.22984
478720.0000    0.34904
478760.0000    0.20091
478800.0000    0.26365
478840.0000    0.64188
478880.0000    0.46900
478920.0000    0.20636
478960.0000    0.48768
479000.0000    0.61665
479040.0000    0.69882
479080.0000    0.65659
479120.0000    0.43656
479160.0000    0.36559
479200.0000    0.51839
479240.0000    0.44683
479280.0000    0.43788
479320.0000    0.36649
479360.0000    0.18706
479400.0000    0.30532
479440.0000    0.31105
479480.0000    0.12042
479520.0000    0.19095
479560.0000    0.39870
479600.0000    0.52873
479640.0000    0.61636
479680.0000    0.47127
479720.0000    0.42007
479760.0000    0.24846
479800.0000    0.27571
479840.0000    0.51805
479880.0000    0.37854
479920.0000    0.39332
479960.0000    0.41271
480000.0000    0.29851
480040.0000    0.39063
480080.0000    0.48891
480120.0000    0.53317
480160.0000    0.58437
480200.0000    0.76640
480240.0000    0.44458
480280.0000    0.54666
480320.0000    0.65539
480360.0000    0.68528
480400.0000    0.92846
480440.0000    0.71379
480480.0000    0.74055
480520.0000    0.77076
480560.0000    0.72230
480600.0000    0.54662
480640.0000    0.31763
480680.0000    0.51492
480720.0000    0.28459
480760.0000    0.25364
480800.0000    0.43148
480840.0000    0.37492
480880.0000    0.38153
480920.0000    0.32458
480960.0000    0.32257
481000.0000    0.32872
481040.0000    0.37215
481080.0000    0.19179
481120.0000    0.17727
481160.0000    0.41305
481200.0000    0.25519
481240.0000    0.47251
481280.0000    0.39087
481320.0000    0.34737
481360.0000    0.47103
481400.0000    0.31933
481440.0000    0.32254
481480.0000    0.19346
481520.0000    0.60886
481560.0000    0.37874
481600.0000    0.26452
481640.0000    0.36153
481680.0000    0.54194
481720.0000    0.32181
481760.0000    0.25393
481800.0000    0.33963
481840.0000    0.31902
481880.0000    0.23206
481920.0000    0.31257
481960.0000    0.38921
482000.0000    0.18921
482040.0000    0.42148
482080.0000    0.34466
482120.0000    0.27404
482160.0000    0.12947
482200.0000    0.12069
482240.0000    0.28913
482280.0000    0.21392
482320.0000    0.30180
482360.0000    0.07797
482400.0000    0.22896
482440.0000    0.22691
482480.0000    0.08589
482520.0000    0.25900
482560.0000    0.29400
482600.0000    0.22443
482640.0000    0.24412
482680.0000    0.19586
482720.0000    0.31919
482760.0000    0.27853
482800.0000    0.01698
482840.0000    0.27951
482880.0000   -0.09582
482920.0000    0.29772
482960.0000    0.20483
483000.0000   -0.04497
483040.0000    0.19705
483080.0000    0.38585
483120.0000    0.29187
483160.0000    0.23572
483200.0000    0.22739
483240.0000    0.50005
483280.0000    0.39546
483320.0000    0.22031
483360.0000    0.42581
483400.0000    0.21519
483440.0000    0.27362
483480.0000    0.08867
483520.0000    0.22555
483560.0000    0.42670
483600.0000    0.38970
483640.0000    0.29150
483680.0000    0.34770
483720.0000    0.07173
483760.0000    0.40798
483800.0000    0.53169
483840.0000    0.23166
483880.0000    0.27772
483920.0000    0.16760
483960.0000    0.36855
484000.0000    0.49699
484040.0000    0.32321
484080.0000    0.36078
484120.0000    0.45047
484160.0000    0.33735
484200.0000    0.41850
484240.0000    0.63737
484280.0000    0.59515
484320.0000    0.44961
484360.0000    0.29781
484400.0000    0.14035
484440.0000    0.25908
484480.0000    0.52136
484520.0000    0.38414
484560.0000    0.27102
484600.0000    0.27457
484640.0000    0.20752
484680.0000    0.11752
484720.0000    0.23226
484760.0000    0.18429
484800.0000    0.52870
484840.0000    0.33016
484880.0000    0.33344
484920.0000    0.31912
484960.0000    0.55782
485000.0000    0.55018
485040.0000    0.50670
485080.0000    0.31980
485120.0000    0.23642
485160.0000    0.36246
485200.0000    0.34117
485240.0000    0.24037
485280.0000    0.29884
485320.0000    0.18898
485360.0000    0.30047
485400.0000    0.27510
485440.0000    0.22025
485480.0000    0.44641
485520.0000    0.13095
485560.0000    0.22659
485600.0000    0.43115
485640.0000    0.14257
485680.0000    0.44474
485720.0000    0.45813
485760.0000    0.44313
485800.0000    0.56838
485840.0000    0.47160
485880.0000    0.38156
485920.0000    0.11206
485960.0000    0.32534
486000.0000    0.37168
486040.0000    0.21004
486080.0000    0.44467
486120.0000    0.24045
486160.0000    0.34454
486200.0000    0.32090
486240.0000    0.43673
486280.0000    0.39850
486320.0000   -0.05748
486360.0000    0.36618
486400.0000    0.36404
486440.0000    0.03736
486480.0000    0.18816
486520.0000    0.04545
486560.0000    0.16453
486600.0000    0.42725
486640.0000    0.16779
486680.0000    0.23481
486720.0000    0.51998
486760.0000    0.33482
486800.0000   -0.05848
486840.0000    0.41701
486880.0000    0.29545
486920.0000    0.09524
486960.0000    0.58509
487000.0000    0.33052
487040.0000    0.31668
487080.0000    0.36538
487120.0000    0.35164
487160.0000    0.17130
487200.0000    0.42094
487240.0000    0.41073
487280.0000    0.27149
487320.0000    0.54301
487360.0000    0.36933
487400.0000    0.37593
487440.0000    0.39896
487480.0000    0.44208
487520.0000    0.44771
487560.0000    0.64728
487600.0000    0.16111
487640.0000    0.37316
487680.0000    0.32370
487720.0000    0.30578
487760.0000    0.19919
487800.0000    0.19022
487840.0000    0.27100
487880.0000    0.23311
487920.0000    0.31843
487960.0000    0.35025
488000.0000    0.42492
488040.0000    0.42375
488080.0000    0.43547
488120.0000    0.33170
488160.0000    0.25925
488200.0000    0.29281
488240.0000    0.22603
488280.0000    0.36725
488320.0000    0.14799
488360.0000    0.01611
488400.0000    0.24984
488440.0000    0.18802
488480.0000    0.13983
488520.0000    0.25880
488560.0000    0.37150
488600.0000    0.11529
488640.0000    0.33097
488680.0000    0.25426
488720.0000    0.60451
488760.0000    0.36243
488800.0000   -0.00181
488840.0000    0.46467
488880.0000    0.45724
488920.0000    0.58974
488960.0000    0.34963
489000.0000    0.65584
489040.0000    0.60012
489080.0000    0.58137
489120.0000    0.38411
489160.0000    0.27851
489200.0000    0.53379
489240.0000    0.36610
489280.0000    0.32724
489320.0000    0.36064
489360.0000    0.32015
489400.0000    0.51426
489440.0000    0.12116
489480.0000    0.43928
489520.0000    0.38384
489560.0000    0.37941
489600.0000   -0.03684
489640.0000    0.04267
489680.0000    0.28052
489720.0000    0.57443
489760.0000    0.57686
489800.0000    0.06028
489840.0000    0.46701
489880.0000    0.07510
489920.0000    0.50504
489960.0000    0.08780
490000.0000    0.33615
490040.0000    0.55295
490080.0000    0.52932
490120.0000    0.54706
490160.0000    0.50968
490200.0000    0.41298
490240.0000    0.29629
490280.0000    0.52723
490320.0000    0.58367
490360.0000    0.34657
490400.0000    0.40223
490440.0000    0.39994
490480.0000    0.38401
490520.0000    0.48975
490560.0000    0.30582
490600.0000    0.17231
490640.0000    0.25500
490680.0000    0.43234
490720.0000    0.12644
490760.0000   -0.08927
490800.0000   -0.32832
490840.0000   -0.43583
490880.0000   -0.35269
490920.0000   -0.34300
490960.0000   -0.68569
491000.0000   -0.63088
491040.0000   -0.57468
491080.0000   -0.49688
491120.0000    0.08496
491160.0000   -0.24821
491200.0000   -0.23577
491240.0000   -0.42009
491280.0000   -0.33780
491320.0000    0.05464
491360.0000   -0.32710
491400.0000   -0.41898
491440.0000   -0.25502
491480.0000   -0.40639
491520.0000   -0.17434
491560.0000   -0.26919
491600.0000   -0.17817
491640.0000   -0.34988
491680.0000   -0.39039
491720.0000   -0.49735
491760.0000   -0.34674
491800.0000   -0.40302
491840.0000   -0.04416
491880.0000   -0.25826
491920.0000   -0.29034
491960.0000   -0.35406
492000.0000   -0.25668
492040.0000   -0.28114
492080.0000   -0.56409
492120.0000   -0.16023
492160.0000   -0.01025
492200.0000    0.07525
492240.0000   -0.24918
492280.0000   -0.14066
492320.0000    0.34440
492360.0000   -0.06140
492400.0000    0.19198
492440.0000   -0.13482
492480.0000    0.04291
492520.0000   -0.08406
492560.0000    0.02739
492600.0000    0.29169
492640.0000    0.64007
492680.0000    0.38532
492720.0000    0.56303
492760.0000    0.24051
492800.0000    0.45199
492840.0000    0.13355
492880.0000    0.29386
492920.0000    0.27531
492960.0000    0.36671
493000.0000    0.49207
493040.0000    0.49371
493080.0000    0.40513
493120.0000    0.33442
493160.0000    0.37219
493200.0000    0.40057
493240.0000    0.43933
493280.0000    0.49872
493320.0000    0.48950
493360.0000    0.02180
493400.0000    0.58636
493440.0000    0.62231
493480.0000    0.40296
493520.0000    0.56388
493560.0000    0.19227
493600.0000   -0.06701
493640.0000    0.31427
493680.0000    0.44947
493720.0000    0.53237
493760.0000    0.42547
493800.0000    0.37492
493840.0000    0.25147
493880.0000    0.68013
493920.0000    0.52965
493960.0000    0.27014
494000.0000   -0.29912
494040.0000   -0.08047
494080.0000    0.00595
494120.0000    0.28733
494160.0000    0.32614
494200.0000    0.33183
494240.0000    0.23244
494280.0000    0.20537
494320.0000    0.31766
494360.0000    0.21191
494400.0000    0.10236
494440.0000    0.06817
494480.0000    0.33924
494520.0000    0.20097
494560.0000    0.26389
494600.0000    0.23559
494640.0000    0.23716
494680.0000    0.26382
494720.0000    0.20805
494760.0000    0.17654
494800.0000    0.22855
494840.0000    0.45016
494880.0000    0.45505
494920.0000   -0.08604
494960.0000    0.04983
495000.0000    0.08834
495040.0000    0.21180
495080.0000    0.22277
495120.0000    0.21381
495160.0000    0.32055
495200.0000    0.18340
495240.0000    0.22761
495280.0000    0.52794
495320.0000    0.11616
495360.0000    0.12965
495400.0000    0.33384
495440.0000    0.33827
495480.0000    0.26216
495520.0000    0.54042
495560.0000    0.48420
495600.0000    0.38505
495640.0000    0.64905
495680.0000    0.36217
495720.0000    0.35928
495760.0000    0.21048
495800.0000    0.37625
495840.0000    0.25383
495880.0000    0.50789
495920.0000    0.39901
495960.0000    0.12379
496000.0000    0.53692
496040.0000    0.32832
496080.0000    0.33288
496120.0000    0.53464
496160.0000    0.18302
496200.0000    0.28320
496240.0000    0.26196
496280.0000    0.56860
496320.0000    0.29024
496360.0000    0.45333
496400.0000    0.37074
496440.0000    0.17555
496480.0000    0.29216
496520.0000    0.00627
496560.0000    0.23313
496600.0000    0.26529
496640.0000    0.13042
496680.0000    0.28427
496720.0000    0.54597
496760.0000    0.48485
496800.0000    0.43121
496840.0000    0.25657
496880.0000    0.35329
496920.0000    0.34057
496960.0000    0.24434
497000.0000    0.08582
497040.0000   -0.12000
497080.0000   -0.21525
497120.0000   -0.19056
497160.0000   -0.40542
497200.0000   -0.08932
497240.0000   -0.17259
497280.0000    0.24268
497320.0000    0.33536
497360.0000    0.63643
497400.0000    0.40850
497440.0000    0.24055
497480.0000   -0.00432
497520.0000    0.29810
497560.0000    0.63893
497600.0000    0.40772
497640.0000    0.38712
497680.0000    0.34603
497720.0000    0.21722
497760.0000    0.40476
497800.0000    0.33778
497840.0000    0.27071
497880.0000    0.16990
497920.0000    0.07630
497960.0000    0.16559
498000.0000    0.59690
498040.0000    0.42187
498080.0000    0.36159
498120.0000    0.32967
498160.0000    0.66370
498200.0000    0.40009
498240.0000    0.44439
498280.0000    0.13310
498320.0000    0.28862
498360.0000    0.32779
498400.0000    0.42013
498440.0000    0.33226
498480.0000    0.10589
498520.0000    0.30166
498560.0000    0.33466
498600.0000    0.41353
498640.0000    0.45768
498680.0000    0.39714
498720.0000    0.30310
498760.0000    0.42442
498800.0000    0.26608
498840.0000    0.36592
498880.0000    0.48230
498920.0000    0.12579
498960.0000    0.46254
499000.0000    0.27971
499040.0000    0.45602
499080.0000    0.77347
499120.0000    0.52438
499160.0000    0.56340
499200.0000    0.25584
499240.0000    0.56446
499280.0000    0.44515
499320.0000    0.37183
499360.0000    0.19456
499400.0000    0.41475
499440.0000    0.64948
499480.0000    0.41169
499520.0000    0.37322
499560.0000    0.45024
499600.0000    0.16682
499640.0000    0.21373
499680.0000    0.43744
499720.0000    0.25638
499760.0000    0.16022
499800.0000    0.35855
499840.0000    0.24741
499880.0000    0.38442
499920.0000    0.31830
499960.0000    0.25433
500000.0000    0.44603
500040.0000    0.31672
500080.0000    0.60440
500120.0000    0.38411
500160.0000    0.28218
500200.0000    0.32920
500240.0000    0.29566
500280.0000    0.36001
500320.0000    0.16693
500360.0000    0.34393
500400.0000    0.48268
500440.0000    0.44548
500480.0000    0.46338
500520.0000    0.56137
500560.0000    0.28134
500600.0000    0.37393
500640.0000    0.39989
500680.0000    0.49616
500720.0000    0.42222
500760.0000    0.40982
500800.0000    0.19809
500840.0000    0.17860
500880.0000    0.48996
500920.0000    0.35422
500960.0000    0.38530
501000.0000    0.33084
501040.0000    0.39318
501080.0000    0.23129
501120.0000    0.34067
501160.0000    0.26537
501200.0000    0.10297
501240.0000    0.28066
501280.0000    0.22983
501320.0000    0.37111
501360.0000    0.26831
501400.0000    0.30567
501440.0000    0.45046
501480.0000    0.31067
501520.0000    0.35551
501560.0000    0.39680
501600.0000    0.49957
501640.0000    0.18298
501680.0000    0.38588
501720.0000    0.40069
501760.0000    0.43825
501800.0000    0.35792
501840.0000    0.21478
501880.0000    0.31572
501920.0000    0.37556
501960.0000    0.62507
502000.0000    0.19393
502040.0000    0.43930
502080.0000    0.43940
502120.0000    0.47097
502160.0000    0.55256
502200.0000    0.42229
502240.0000    0.54536
502280.0000    0.46522
502320.0000    0.53569
502360.0000    0.60903
502400.0000    0.62067
502440.0000    0.45000
502480.0000    0.68999
502520.0000    0.47616
502560.0000    0.36942
502600.0000    0.68426
502640.0000    0.53937
502680.0000    0.53511
502720.0000    0.41911
502760.0000    0.47278
502800.0000    0.34730
502840.0000    0.34230
502880.0000    0.17998
502920.0000   -0.16933
502960.0000   -0.24308
503000.0000   -0.08879
503040.0000   -0.10258
503080.0000   -0.01456
503120.0000   -0.18584
503160.0000   -0.06328
503200.0000    0.27428
503240.0000   -0.39873
503280.0000    0.06453
503320.0000    0.04273
503360.0000   -0.15543
503400.0000   -0.27832
503440.0000   -0.33182
503480.0000   -0.29628
503520.0000   -0.25962
503560.0000   -0.80053
503600.0000   -0.69145
503640.0000   -0.38493
503680.0000   -0.40716
503720.0000   -0.86085
503760.0000   -0.67193
503800.0000   -0.38273
503840.0000   -0.30346
503880.0000   -0.07694
503920.0000    0.00103
503960.0000   -0.33640
504000.0000   -0.59667
504040.0000   -0.43389
504080.0000   -0.12680
504120.0000   -0.06721
504160.0000   -0.32958
504200.0000   -0.90639
504240.0000   -0.25658
504280.0000   -0.42157
504320.0000   -0.39796
504360.0000   -0.77131
504400.0000   -0.26816
504440.0000   -0.30496
504480.0000   -0.26651
504520.0000   -0.16524
504560.0000   -0.14681
504600.0000   -0.31500
504640.0000   -0.27203
504680.0000   -0.25402
504720.0000   -0.58572
504760.0000   -0.16371
504800.0000   -0.26026
504840.0000   -0.45296
504880.0000   -0.01585
504920.0000   -0.11407
504960.0000   -0.19031
505000.0000   -0.24762
505040.0000   -0.29853
505080.0000   -0.16540
505120.0000    0.02768
505160.0000    0.06595
505200.0000    0.10364
505240.0000   -0.02834
505280.0000   -0.19264
505320.0000   -0.06647
505360.0000   -0.47422
505400.0000   -0.09324
505440.0000   -0.00601
505480.0000    0.08952
505520.0000   -0.01524
505560.0000    0.06843
505600.0000    0.09798
505640.0000   -0.22591
505680.0000   -0.15802
505720.0000    0.24306
505760.0000   -0.28274
505800.0000    0.05990
505840.0000   -0.21542
505880.0000    0.04240
505920.0000   -0.11870
505960.0000   -0.04599
506000.0000    0.07701
506040.0000   -0.09086
506080.0000   -0.09690
506120.0000   -0.09718
506160.0000   -0.06183
506200.0000   -0.35102
506240.0000   -0.07675
506280.0000   -0.23405
506320.0000   -0.28221
506360.0000   -0.19107
506400.0000   -0.10672
506440.0000    0.13416
506480.0000   -0.06083
506520.0000    0.07817
506560.0000   -0.00215
506600.0000   -0.10921
506640.0000    0.08620
506680.0000    0.34642
506720.0000   -0.09244
506760.0000    0.00914
506800.0000   -0.21651
506840.0000   -0.53487
506880.0000   -0.17682
506920.0000   -0.44012
506960.0000   -0.10100
507000.0000    0.01954
507040.0000   -0.45401
507080.0000   -0.33156
507120.0000   -0.34568
507160.0000   -0.05618
507200.0000    0.08185
507240.0000   -0.05829
507280.0000   -0.03784
507320.0000   -0.07732
507360.0000    0.19926
507400.0000   -0.00835
507440.0000   -0.14894
507480.0000   -0.29635
507520.0000   -0.38952
507560.0000   -0.69720
507600.0000   -0.21413
507640.0000   -0.53720
507680.0000   -0.05197
507720.0000   -0.24415
507760.0000   -0.39567
507800.0000   -0.52253
507840.0000   -0.25912
507880.0000   -0.22885
507920.0000    0.05568
507960.0000   -0.21869
508000.0000   -0.61862
508040.0000   -0.45795
508080.0000   -0.47715
508120.0000   -0.39943
508160.0000   -0.43156
508200.0000   -0.50003
508240.0000   -0.59389
508280.0000   -0.46119
508320.0000   -0.49617
508360.0000   -0.42545
508400.0000   -0.64786
508440.0000   -0.48510
508480.0000   -0.60682
508520.0000   -0.95361
508560.0000   -0.34962
508600.0000   -0.14300
508640.0000   -0.17436
508680.0000   -0.09274
508720.0000    0.08869
508760.0000    0.03211
508800.0000   -0.04893
508840.0000    0.10629
508880.0000    0.19857
508920.0000    0.18486
508960.0000    0.31511
509000.0000    0.46076
509040.0000    0.00912
509080.0000    0.17601
509120.0000    0.26757
509160.0000    0.27856
509200.0000    0.26349
509240.0000    0.10505
509280.0000    0.15936
509320.0000    0.14384
509360.0000    0.17426
509400.0000    0.19762
509440.0000    0.02111
509480.0000    0.07459
509520.0000    0.10651
509560.0000    0.13749
509600.0000    0.21630
509640.0000    0.00499
509680.0000   -0.09230
509720.0000   -0.08594
509760.0000   -0.17120
509800.0000   -0.17310
509840.0000   -0.55268
509880.0000   -0.12522
509920.0000    0.11683
509960.0000    0.11267
510000.0000   -0.12333
510040.0000    0.07538
510080.0000   -0.16300
510120.0000   -0.21896
510160.0000   -0.26732
510200.0000   -0.22763
510240.0000   -0.30857
510280.0000   -0.48865
510320.0000   -0.38282
510360.0000   -0.45811
510400.0000   -0.16742
510440.0000   -0.41071
510480.0000   -0.51018
510520.0000   -0.28696
510560.0000   -0.33053
510600.0000   -0.42165
510640.0000   -0.52899
510680.0000   -0.47923
510720.0000   -0.54767
510760.0000   -0.32265
510800.0000   -0.23594
510840.0000   -0.31785
510880.0000    0.09734
510920.0000   -0.68111
510960.0000   -0.71075
511000.0000   -0.28772
511040.0000   -0.05834
511080.0000   -0.44632
511120.0000   -0.32686
511160.0000   -0.27627
511200.0000   -0.32687
511240.0000   -0.77580
511280.0000   -0.69323
511320.0000   -0.64748
511360.0000   -0.67222
511400.0000   -0.37690
511440.0000   -0.32681
511480.0000   -0.33551
511520.0000   -0.68383
511560.0000   -0.33742
511600.0000   -0.53990
511640.0000   -0.64720
511680.0000   -0.77339
511720.0000   -0.62815
511760.0000   -0.48460
511800.0000   -0.47173
511840.0000   -0.46489
511880.0000   -0.51655
511920.0000   -0.46562
511960.0000   -0.19208
512000.0000   -0.04984
512040.0000    0.04190
512080.0000   -0.38692
512120.0000   -0.33236
512160.0000   -0.39687
512200.0000   -0.46567
512240.0000   -0.57158
512280.0000    0.07108
512320.0000   -0.33946
512360.0000   -0.45541
512400.0000   -0.15257
512440.0000   -0.35548
512480.0000   -0.55706
512520.0000   -0.35542
512560.0000   -0.56983
512600.0000   -0.73239
512640.0000   -0.53221
512680.0000   -0.51259
512720.0000   -0.56225
512760.0000   -0.40201
512800.0000   -0.48579
512840.0000   -0.58124
512880.0000   -0.59809
512920.0000   -0.41245
512960.0000   -0.31589
513000.0000   -0.42137
513040.0000   -0.44572
513080.0000   -0.48873
513120.0000   -0.53671
513160.0000   -0.75896
513200.0000   -0.38856
513240.0000   -0.50358
513280.0000   -0.57428
513320.0000   -0.42291
513360.0000   -0.24251
513400.0000   -0.40106
513440.0000   -0.33819
513480.0000   -0.73090
513520.0000   -0.54975
513560.0000   -0.49740
513600.0000   -0.53947
513640.0000   -0.23328
513680.0000   -0.12534
513720.0000   -0.16571
513760.0000   -0.16344
513800.0000   -0.19851
513840.0000    0.11852
513880.0000    0.01080
513920.0000    0.08670
513960.0000   -0.46808
514000.0000   -0.61582
514040.0000   -0.42229
514080.0000   -0.48329
514120.0000   -0.48276
514160.0000   -0.45713
514200.0000   -0.81842
514240.0000   -0.65893
514280.0000   -0.78858
514320.0000   -0.51663
514360.0000   -0.70079
514400.0000   -0.45087
514440.0000   -0.39723
514480.0000    0.04600
514520.0000   -0.04884
514560.0000    0.30299
514600.0000   -0.01000
514640.0000    0.07924
514680.0000    0.50033
514720.0000    0.37524
514760.0000    0.22045
514800.0000    0.31415
514840.0000    0.32894
514880.0000    0.12747
514920.0000    0.31854
514960.0000    0.34059
515000.0000    0.22021
515040.0000    0.43847
515080.0000    0.35017
515120.0000    0.43142
515160.0000    0.61896
515200.0000    0.43613
515240.0000    0.20493
515280.0000    0.29487
515320.0000    0.34646
515360.0000    0.26782
515400.0000    0.29035
515440.0000    0.35243
515480.0000    0.49322
515520.0000    0.38775
515560.0000    0.09260
515600.0000    0.46101
515640.0000    0.33907
515680.0000    0.35828
515720.0000    0.36007
515760.0000    0.42339
515800.0000    0.39942
515840.0000    0.50666
515880.0000    0.44913
515920.0000    0.40906
515960.0000    0.36055
516000.0000    0.08641
516040.0000    0.43774
516080.0000    0.20216
516120.0000    0.45557
516160.0000    0.33339
516200.0000    0.46235
516240.0000    0.46605
516280.0000    0.47293
516320.0000    0.36991
516360.0000    0.30553
516400.0000    0.19113
516440.0000    0.03693
516480.0000    0.14943
516520.0000    0.10362
516560.0000    0.18289
516600.0000    0.27627
516640.0000    0.22457
516680.0000    0.37267
516720.0000    0.24564
516760.0000    0.05677
516800.0000    0.10954
516840.0000   -0.24773
516880.0000   -0.24152
516920.0000    0.07020
516960.0000    0.02540
517000.0000   -0.25004
517040.0000    0.07306
517080.0000    0.05822
517120.0000   -0.13726
517160.0000   -0.23712
517200.0000   -0.03569
517240.0000    0.00625
517280.0000   -0.04525
517320.0000   -0.01331
517360.0000   -0.00553
517400.0000    0.55833
517440.0000   -0.01720
517480.0000    0.50116
517520.0000    0.06760
517560.0000    0.38203
517600.0000    0.20694
517640.0000    0.28345
517680.0000    0.37346
517720.0000    0.51469
517760.0000    0.29180
517800.0000    0.35066
517840.0000    0.54002
517880.0000    0.42519
517920.0000    0.66148
517960.0000    0.35828
518000.0000    0.50501
518040.0000    0.09433
518080.0000    0.53868
518120.0000    0.34724
518160.0000    0.28177
518200.0000    0.37519
518240.0000    0.37084
518280.0000    0.47577
518320.0000    0.14778
518360.0000    0.32731
518400.0000    0.23340
518440.0000   -0.00688
518480.0000    0.48147
518520.0000    0.34184
518560.0000    0.30851
518600.0000    0.26408
518640.0000    0.41744
518680.0000    0.45772
518720.0000    0.35007
518760.0000    0.18128
518800.0000    0.45644
518840.0000    0.50493
518880.0000    0.52631
518920.0000    0.48071
518960.0000    0.29768
519000.0000    0.30571
519040.0000    0.31715
519080.0000    0.31757
519120.0000    0.48703
519160.0000    0.46973
519200.0000    0.38540
519240.0000    0.14834
519280.0000    0.30905
519320.0000    0.39968
519360.0000    0.39558
519400.0000    0.19244
519440.0000    0.29221
519480.0000    0.29621
519520.0000    0.37735
519560.0000    0.33897
519600.0000    0.45564
519640.0000    0.39055
519680.0000    0.37348
519720.0000    0.47029
519760.0000    0.27375
519800.0000    0.28511
519840.0000    0.53714
519880.0000    0.24369
519920.0000    0.35907
519960.0000    0.53276
520000.0000    0.22106
520040.0000    0.27633
520080.0000    0.18017
520120.0000    0.37950
520160.0000    0.42607
520200.0000    0.34820
520240.0000    0.43859
520280.0000    0.34294
520320.0000    0.32175
520360.0000    0.44681
520400.0000    0.53265
520440.0000    0.31623
520480.0000    0.39773
520520.0000    0.32076
520560.0000    0.23366
520600.0000    0.31796
520640.0000    0.26743
520680.0000    0.22169
520720.0000    0.29888
520760.0000    0.25070
520800.0000    0.36250
520840.0000    0.20264
520880.0000    0.03748
520920.0000    0.50760
520960.0000    0.55150
521000.0000    0.25325
521040.0000    0.21171
521080.0000    0.06080
521120.0000    0.16636
521160.0000    0.19871
521200.0000    0.19484
521240.0000    0.35769
521280.0000    0.17378
521320.0000    0.35820
521360.0000    0.28670
521400.0000    0.52514
521440.0000    0.58731
521480.0000    0.36126
521520.0000    0.46866
521560.0000    0.25762
521600.0000    0.20187
521640.0000    0.26431
521680.0000    0.29650
521720.0000    0.24322
521760.0000    0.44029
521800.0000    0.29831
521840.0000    0.36980
521880.0000    0.33398
521920.0000    0.23620
521960.0000    0.29009
522000.0000    0.21410
522040.0000    0.43882
522080.0000    0.33340
522120.0000    0.19925
522160.0000    0.43566
522200.0000   -0.08592
522240.0000    0.18342
522280.0000    0.30057
522320.0000    0.46537
522360.0000    0.38778
522400.0000    0.54756
522440.0000    0.65867
522480.0000    0.41383
522520.0000    0.63886
522560.0000    0.35239
522600.0000    0.15145
522640.0000    0.27735
522680.0000    0.42762
522720.0000    0.23795
522760.0000    0.06509
522800.0000    0.41275
522840.0000    0.55529
522880.0000    0.32931
522920.0000    0.14563
522960.0000    0.28712
523000.0000    0.46790
523040.0000    0.40143
523080.0000    0.39393
523120.0000    0.15101
523160.0000    0.33340
523200.0000    0.41506
523240.0000   -0.01905
523280.0000    0.07994
523320.0000   -0.00554
523360.0000   -0.00580
523400.0000    0.15235
523440.0000    0.00247
523480.0000    0.19808
523520.0000    0.36997
523560.0000   -0.17393
523600.0000   -0.40064
523640.0000   -0.15512
523680.0000   -0.14979
523720.0000   -0.12743
523760.0000   -0.07176
523800.0000   -0.13835
523840.0000   -0.05410
523880.0000   -0.19832
523920.0000   -0.33999
523960.0000   -0.10948
524000.0000   -0.25821
524040.0000   -0.22295
524080.0000   -0.46613
524120.0000   -0.46160
524160.0000   -0.44844
524200.0000   -0.47810
524240.0000   -0.12655
524280.0000   -0.26111
524320.0000   -0.50354
524360.0000   -0.34146
524400.0000   -0.25869
524440.0000   -0.72661
524480.0000   -0.57404
524520.0000   -0.57384
524560.0000   -0.51150
524600.0000   -0.43674
524640.0000   -0.77205
524680.0000   -0.64091
524720.0000   -0.70313
524760.0000   -0.75520
524800.0000   -0.69623
524840.0000   -0.28426
524880.0000   -0.65140
524920.0000   -0.28621
524960.0000   -0.93879
525000.0000   -0.92927
525040.0000   -0.63383
525080.0000   -0.48186
525120.0000   -0.43306
525160.0000   -0.20534
525200.0000   -0.44668
525240.0000   -0.15744
525280.0000   -0.06799
525320.0000   -0.05950
525360.0000   -0.18718
525400.0000   -0.18014
525440.0000   -0.54302
525480.0000   -0.84001
525520.0000   -0.49423
525560.0000   -0.85341
525600.0000   -0.45787
525640.0000   -0.39438
525680.0000   -0.54685
525720.0000   -0.40907
525760.0000   -0.25766
525800.0000   -0.25482
525840.0000   -0.20743
525880.0000   -0.21318
525920.0000   -0.26329
525960.0000   -0.12097
526000.0000   -0.12249
526040.0000    0.09308
526080.0000   -0.13103
526120.0000   -0.19553
526160.0000   -0.12556
526200.0000   -0.09919
526240.0000   -0.34474
526280.0000   -0.72258
526320.0000   -0.22419
526360.0000   -0.06259
526400.0000    0.02398
526440.0000   -0.85902
526480.0000   -0.24735
526520.0000   -0.41491
526560.0000   -0.71739
526600.0000   -0.05572
526640.0000   -0.36229
526680.0000   -0.06604
526720.0000   -0.04191
526760.0000   -0.41632
526800.0000   -0.43696
526840.0000   -0.48786
526880.0000   -0.70146
526920.0000   -0.00722
526960.0000   -0.24108
527000.0000   -0.05463
527040.0000    0.08160
527080.0000    0.08350
527120.0000   -0.32603
527160.0000   -0.16643
527200.0000    0.16240
527240.0000   -0.46244
527280.0000   -0.46261
527320.0000   -0.19014
527360.0000   -0.19269
527400.0000   -0.07275
527440.0000   -0.24299
527480.0000   -0.15294
527520.0000   -0.31111
527560.0000   -0.54610
527600.0000   -0.52775
527640.0000   -0.29519
527680.0000    0.02368
527720.0000   -0.61602
527760.0000   -0.56555
527800.0000   -0.38550
527840.0000   -0.55666
527880.0000   -0.36202
527920.0000   -0.55907
527960.0000   -0.58603
528000.0000   -0.45856
528040.0000   -0.37737
528080.0000   -0.50129
528120.0000   -0.52653
528160.0000   -0.45865
528200.0000   -0.50246
528240.0000   -0.70763
528280.0000   -0.76136
528320.0000   -0.66192
528360.0000   -0.52189
528400.0000   -0.36957
528440.0000   -0.49681
528480.0000   -0.27534
528520.0000   -0.45994
528560.0000   -0.15386
528600.0000   -0.44751
528640.0000   -0.30962
528680.0000   -0.54911
528720.0000   -0.87406
528760.0000   -0.61676
528800.0000   -0.89128
528840.0000   -0.57213
528880.0000   -0.77963
528920.0000   -0.65842
528960.0000   -0.35258
529000.0000   -0.48915
529040.0000   -0.38246
529080.0000   -0.50977
529120.0000   -0.86802
529160.0000   -0.66389
529200.0000   -0.69823
529240.0000   -0.18870
529280.0000   -0.63840
529320.0000   -0.35113
529360.0000   -0.49705
529400.0000   -0.63546
529440.0000   -0.83675
529480.0000   -0.39991
529520.0000   -0.41363
529560.0000   -0.41782
529600.0000   -0.50583
529640.0000   -0.29417
529680.0000   -0.17238
529720.0000   -0.11985
529760.0000   -0.58028
529800.0000   -0.35395
529840.0000   -0.18766
529880.0000   -0.15987
529920.0000   -0.51287
529960.0000   -0.55389
530000.0000   -0.44449
530040.0000   -0.21479
530080.0000   -0.30013
530120.0000   -0.03964
530160.0000    0.13347
530200.0000   -0.34592
530240.0000   -0.42716
530280.0000   -0.51559
530320.0000   -0.69931
530360.0000   -0.63591
530400.0000   -0.40022
530440.0000   -0.24771
530480.0000   -0.09507
530520.0000   -0.94190
530560.0000   -0.65740
530600.0000   -0.75822
530640.0000   -0.45059
530680.0000   -0.19683
530720.0000   -0.19570
530760.0000   -0.35072
530800.0000   -0.08347
530840.0000    0.05821
530880.0000   -0.21616
530920.0000   -0.67077
530960.0000   -0.28321
531000.0000   -0.08549
531040.0000   -0.09988
531080.0000   -0.08334
531120.0000   -0.40164
531160.0000    0.07905
531200.0000   -0.50943
531240.0000   -0.73307
531280.0000   -0.21839
531320.0000   -0.85742
531360.0000   -0.42942
531400.0000   -0.65703
531440.0000   -0.55826
531480.0000   -0.66773
531520.0000   -0.73008
531560.0000   -0.83474
531600.0000   -0.46972
531640.0000   -0.71855
531680.0000   -0.68142
531720.0000   -0.68050
531760.0000   -0.56172
531800.0000   -0.63384
531840.0000   -0.59772
531880.0000   -0.79565
531920.0000   -0.83078
531960.0000   -0.50626
532000.0000   -0.34628
532040.0000   -0.40979
532080.0000   -0.32196
532120.0000   -0.13465
532160.0000   -0.30080
532200.0000   -0.42335
532240.0000   -0.30269
532280.0000   -0.32043
532320.0000   -0.33033
532360.0000   -0.19542
532400.0000   -0.25374
532440.0000   -0.33943
532480.0000   -0.43168
532520.0000   -0.64635
532560.0000   -0.53246
532600.0000   -0.44656
532640.0000   -0.13465
532680.0000   -0.57126
532720.0000   -0.00191
532760.0000    0.06323
532800.0000   -0.05357
532840.0000   -0.08103
532880.0000   -0.36632
532920.0000    0.02537
532960.0000   -0.58214
533000.0000   -0.46151
533040.0000   -0.43484
533080.0000   -0.37500
533120.0000   -0.36267
533160.0000   -0.38699
533200.0000   -0.37391
533240.0000   -0.35039
533280.0000   -0.25015
533320.0000   -0.22659
533360.0000   -0.26278
533400.0000   -0.17094
533440.0000   -0.11877
533480.0000   -0.41249
533520.0000   -0.39072
533560.0000   -0.44148
533600.0000   -0.10348
533640.0000    0.10738
533680.0000    0.11377
533720.0000   -0.13488
533760.0000    0.01061
533800.0000    0.01294
533840.0000   -0.15578
533880.0000    0.17784
533920.0000   -0.12708
533960.0000   -0.11991
534000.0000   -0.04316
534040.0000    0.26334
534080.0000   -0.20180
534120.0000    0.17598
534160.0000    0.26195
534200.0000    0.46978
534240.0000    0.44637
534280.0000    0.49962
534320.0000    0.56824
534360.0000    0.64127
534400.0000    0.50502
534440.0000    0.55545
534480.0000    0.63552
534520.0000    0.79327
534560.0000    0.61739
534600.0000    0.73909
534640.0000    0.49552
534680.0000    0.80365
534720.0000    0.61209
534760.0000    0.48352
534800.0000    0.38432
534840.0000    0.17385
534880.0000    0.33428
534920.0000    0.62866
534960.0000    0.46449
535000.0000    0.22498
535040.0000    0.36913
535080.0000    0.36842
535120.0000    0.14095
535160.0000    0.28059
535200.0000    0.33183
535240.0000    0.38829
535280.0000    0.36949
535320.0000    0.48964
535360.0000    0.59193
535400.0000    0.58443
535440.0000    0.36576
535480.0000    0.61778
535520.0000    0.38875
535560.0000    0.40606
535600.0000    0.37932
535640.0000    0.49551
535680.0000    0.38215
535720.0000    0.45788
535760.0000    0.57776
535800.0000    0.24238
535840.0000   -0.01499
535880.0000   -0.38744
535920.0000   -0.06402
535960.0000   -0.22954
536000.0000   -0.21483
536040.0000   -0.02746
536080.0000    0.18362
536120.0000    0.09510
536160.0000   -0.20282
536200.0000   -0.08344
536240.0000    0.06639
536280.0000   -0.08571
536320.0000   -0.05112
536360.0000   -0.11095
536400.0000   -0.02292
536440.0000   -0.03282
536480.0000   -0.12888
536520.0000   -0.36414
536560.0000   -0.56213
536600.0000   -0.63230
536640.0000   -0.37798
536680.0000   -0.46282
536720.0000   -0.51820
536760.0000   -0.22633
536800.0000   -0.29216
536840.0000   -0.34585
536880.0000   -0.34743
536920.0000   -0.38077
536960.0000   -0.51526
537000.0000   -0.19545
537040.0000    0.22327
537080.0000    0.39763
537120.0000    0.44140
537160.0000    0.15980
537200.0000    0.19980
537240.0000    0.42362
537280.0000    0.29785
537320.0000    0.32311
537360.0000    0.44179
537400.0000   -0.00396
537440.0000    0.14654
537480.0000    0.30560
537520.0000    0.41850
537560.0000    0.25218
537600.0000    0.42630
537640.0000    0.04047
537680.0000    0.20320
537720.0000    0.31880
537760.0000    0.62675
537800.0000    0.36077
537840.0000    0.42885
537880.0000    0.38421
537920.0000    0.49788
537960.0000    0.36685
538000.0000    0.52538
538040.0000    0.37754
538080.0000    0.29637
538120.0000    0.28041
538160.0000    0.34907
538200.0000    0.31295
538240.0000    0.35416
538280.0000    0.37488
538320.0000    0.49545
538360.0000    0.41558
538400.0000    0.25482
538440.0000    0.56355
538480.0000    0.26304
538520.0000    0.38730
538560.0000    0.52024
538600.0000    0.38510
538640.0000    0.49842
538680.0000    0.60291
538720.0000    0.29261
538760.0000    0.33945
538800.0000    0.34473
538840.0000    0.49612
538880.0000    0.24146
538920.0000    0.23864
538960.0000    0.32977
539000.0000    0.30097
539040.0000    0.38532
539080.0000    0.43110
539120.0000    0.34341
539160.0000    0.16783
539200.0000    0.29147
539240.0000    0.01584
539280.0000    0.19530
539320.0000    0.19054
539360.0000    0.33004
539400.0000   -0.02668
539440.0000    0.15830
539480.0000    0.38933
539520.0000    0.40163
539560.0000    0.32680
539600.0000    0.16175
539640.0000    0.39446
539680.0000    0.35471
539720.0000    0.26818
539760.0000   -0.06358
539800.0000    0.20608
539840.0000    0.30584
539880.0000    0.43006
539920.0000    0.37741
539960.0000   -0.34998
540000.0000   -0.57327
540040.0000   -0.11568
540080.0000   -0.02607
540120.0000    0.00186
540160.0000   -0.14810
540200.0000    0.04585
540240.0000   -0.30867
540280.0000   -0.80240
540320.0000   -0.41926
540360.0000   -0.03025
540400.0000    0.19125
540440.0000    0.24939
540480.0000    0.30835
540520.0000    0.26168
540560.0000    0.24489
540600.0000    0.39054
540640.0000    0.38598
540680.0000    0.36661
540720.0000    0.39148
540760.0000    0.04612
540800.0000    0.28765
540840.0000    0.39437
540880.0000    0.55268
540920.0000    0.43922
540960.0000    0.10944
541000.0000    0.03706
541040.0000    0.27715
541080.0000    0.42852
541120.0000    0.36199
541160.0000    0.38294
541200.0000    0.30281
541240.0000    0.46888
541280.0000    0.58949
541320.0000    0.26680
541360.0000    0.55462
541400.0000    0.53157
541440.0000    0.61759
541480.0000    0.10379
541520.0000    0.61398
541560.0000    0.72186
541600.0000    0.46685
541640.0000    0.35804
541680.0000    0.49757
541720.0000    0.35960
541760.0000    0.54233
541800.0000    0.44110
541840.0000    0.53309
541880.0000    0.50174
541920.0000    0.41771
541960.0000    0.56453
542000.0000    0.49334
542040.0000    0.41581
542080.0000    0.31521
542120.0000    0.26620
542160.0000    0.27429
542200.0000    0.07078
542240.0000    0.43420
542280.0000    0.48713
542320.0000    0.58645
542360.0000    0.36109
542400.0000    0.42175
542440.0000    0.35027
542480.0000    0.32853
542520.0000    0.30919
542560.0000    0.46023
542600.0000    0.40549
542640.0000    0.37489
542680.0000    0.34640
542720.0000    0.35127
542760.0000    0.29241
542800.0000    0.26359
542840.0000    0.39871
542880.0000    0.55544
542920.0000    0.38789
542960.0000    0.44841
543000.0000    0.36887
543040.0000    0.09221
543080.0000    0.18818
543120.0000    0.41634
543160.0000    0.29686
543200.0000    0.42572
543240.0000    0.34613
543280.0000    0.25385
543320.0000    0.38880
543360.0000    0.34208
543400.0000    0.14163
543440.0000    0.26562
543480.0000    0.40737
543520.0000    0.44142
543560.0000    0.41745
543600.0000    0.29050
543640.0000    0.45050
543680.0000    0.34400
543720.0000    0.36645
543760.0000    0.20823
543800.0000    0.29445
543840.0000    0.31665
543880.0000    0.21080
543920.0000    0.49919
543960.0000    0.47207
544000.0000    0.34415
544040.0000    0.52369
544080.0000    0.60796
544120.0000    0.47073
544160.0000    0.45790
544200.0000    0.42663
544240.0000    0.60136
544280.0000    0.57029
544320.0000    0.51758
544360.0000    0.29086
544400.0000    0.48780
544440.0000    0.41849
544480.0000    0.33570
544520.0000    0.37609
544560.0000    0.17022
544600.0000    0.39732
544640.0000    0.51471
544680.0000    0.03335
544720.0000    0.03767
544760.0000    0.52194
544800.0000    0.35091
544840.0000    0.07992
544880.0000    0.37373
544920.0000    0.23891
544960.0000    0.07852
545000.0000    0.16374
545040.0000    0.32428
545080.0000    0.29189
545120.0000    0.23070
545160.0000    0.34024
545200.0000    0.03997
545240.0000    0.23572
545280.0000    0.55094
545320.0000    0.70909
545360.0000    0.44116
545400.0000    0.41394
545440.0000    0.31933
545480.0000    0.50575
545520.0000    0.51409
545560.0000    0.29023
545600.0000    0.31472
545640.0000    0.57019
545680.0000    0.51315
545720.0000    0.60939
545760.0000    0.70994
545800.0000    0.41656
545840.0000    0.40610
545880.0000    0.32284
545920.0000    0.13185
545960.0000    0.36519
546000.0000    0.30317
546040.0000    0.36986
546080.0000    0.39391
546120.0000    0.34838
546160.0000    0.74365
546200.0000    0.49427
546240.0000    0.44180
546280.0000    0.66487
546320.0000    0.49713
546360.0000    0.23406
546400.0000    0.36909
546440.0000    0.29665
546480.0000    0.22850
546520.0000    0.49033
546560.0000    0.24468
546600.0000    0.44251
546640.0000    0.25405
546680.0000    0.43542
546720.0000    0.10369
546760.0000    0.27441
546800.0000    0.52739
546840.0000    0.33974
546880.0000    0.15054
546920.0000    0.49474
546960.0000    0.41099
547000.0000    0.33172
547040.0000    0.34421
547080.0000    0.18916
547120.0000    0.40871
547160.0000    0.30730
547200.0000    0.04116
547240.0000    0.03985
547280.0000    0.11824
547320.0000    0.42450
547360.0000    0.40892
547400.0000    0.32468
547440.0000    0.15929
547480.0000   -0.03715
547520.0000   -0.00989
547560.0000    0.24408
547600.0000    0.47415
547640.0000    0.21310
547680.0000    0.40885
547720.0000    0.21742
547760.0000    0.49221
547800.0000    0.31178
547840.0000    0.40722
547880.0000    0.38098
547920.0000    0.31791
547960.0000    0.27422
548000.0000    0.06550
548040.0000    0.15008
548080.0000    0.04511
548120.0000    0.11147
548160.0000    0.20311
548200.0000    0.32227
548240.0000    0.04993
548280.0000    0.11487
548320.0000    0.32943
548360.0000    0.44306
548400.0000    0.43890
548440.0000    0.12973
548480.0000    0.17716
548520.0000    0.44092
548560.0000    0.42546
548600.0000    0.10416
548640.0000   -0.03069
548680.0000    0.23658
548720.0000    0.44984
548760.0000    0.38700
548800.0000    0.48570
548840.0000    0.31971
548880.0000    0.37142
548920.0000    0.18548
548960.0000    0.18820
549000.0000    0.54189
549040.0000    0.24842
549080.0000    0.32723
549120.0000    0.49564
549160.0000    0.47895
549200.0000    0.55812
549240.0000    0.44997
549280.0000    0.45342
549320.0000    0.22898
549360.0000    0.45398
549400.0000    0.48794
549440.0000    0.39006
549480.0000    0.21612
549520.0000    0.27779
549560.0000    0.39668
549600.0000    0.39400
549640.0000    0.27082
549680.0000    0.28785
549720.0000    0.22241
549760.0000    0.36884
549800.0000    0.58525
549840.0000    0.25407
549880.0000    0.12716
549920.0000    0.06460
549960.0000   -0.04887
550000.0000   -0.21275
550040.0000   -0.12090
550080.0000   -0.49572
550120.0000   -0.55490
550160.0000   -0.57504
550200.0000   -0.82992
550240.0000   -0.69454
550280.0000   -0.63180
550320.0000   -0.60716
550360.0000   -0.66896
550400.0000   -0.68738
550440.0000   -0.67156
550480.0000   -0.59444
550520.0000   -1.03250
550560.0000   -0.46733
550600.0000   -0.49579
550640.0000    0.06070
550680.0000   -0.07339
550720.0000   -0.66447
550760.0000   -0.75840
550800.0000   -0.60628
550840.0000   -0.65420
550880.0000   -0.94720
550920.0000   -0.59435
550960.0000   -0.64680
551000.0000   -0.59398
551040.0000   -0.57584
551080.0000   -0.61790
551120.0000   -0.45325
551160.0000   -0.40439
551200.0000   -0.50512
551240.0000   -0.19171
551280.0000   -0.09276
551320.0000   -0.00741
551360.0000   -0.08083
551400.0000   -0.15915
551440.0000   -0.29459
551480.0000   -0.40038
551520.0000   -0.74580
551560.0000   -0.21551
551600.0000   -0.46713
551640.0000   -0.05738
551680.0000   -0.46465
551720.0000   -0.38015
551760.0000   -0.14176
551800.0000    0.18862
551840.0000   -0.18345
551880.0000   -0.13370
551920.0000   -0.08730
551960.0000   -0.19130
552000.0000   -0.20201
552040.0000   -0.46329
552080.0000   -0.30016
552120.0000   -0.48612
552160.0000   -0.39701
552200.0000   -0.42671
552240.0000   -0.54907
552280.0000   -0.25668
552320.0000   -0.54752
552360.0000   -0.52862
552400.0000   -0.77035
552440.0000   -0.79872
552480.0000   -0.84986
552520.0000   -0.79309
552560.0000   -0.91268
552600.0000   -0.73159
552640.0000   -0.08913
552680.0000   -0.58426
552720.0000   -0.51269
552760.0000   -0.74601
552800.0000   -0.72996
552840.0000   -1.02972
552880.0000   -0.36555
552920.0000   -0.57603
552960.0000   -0.79581
553000.0000   -0.64341
553040.0000   -0.79628
553080.0000   -0.82908
553120.0000   -0.76892
553160.0000   -0.27585
553200.0000   -0.60156
553240.0000   -0.63798
553280.0000   -0.51738
553320.0000   -0.84804
553360.0000   -0.73671
553400.0000   -0.66953
553440.0000   -0.72605
553480.0000   -0.52892
553520.0000   -0.56954
553560.0000   -0.58097
553600.0000   -0.32681
553640.0000   -0.46766
553680.0000   -0.61734
553720.0000   -0.69331
553760.0000   -0.83342
553800.0000   -0.93193
553840.0000   -0.85301
553880.0000   -0.61811
553920.0000   -0.79718
553960.0000   -0.59073
554000.0000   -0.74411
554040.0000   -0.85755
554080.0000   -0.91271
554120.0000   -0.71246
554160.0000   -0.89665
554200.0000   -0.70515
554240.0000   -0.93938
554280.0000   -0.69733
554320.0000   -0.56965
554360.0000   -0.44570
554400.0000   -0.57901
554440.0000   -0.10395
554480.0000   -0.39054
554520.0000   -0.50032
554560.0000   -0.87313
554600.0000   -0.21627
554640.0000   -0.07674
554680.0000    0.01495
554720.0000   -0.13338
554760.0000   -0.22846
554800.0000   -0.00066
554840.0000    0.24578
554880.0000   -0.15785
554920.0000   -0.07881
554960.0000    0.09223
555000.0000   -0.19441
555040.0000    0.00766
555080.0000   -0.26611
555120.0000    0.11610
555160.0000    0.13967
555200.0000   -0.12910
555240.0000   -0.01576
555280.0000   -0.19110
555320.0000   -0.13319
555360.0000   -0.35146
555400.0000   -0.24742
555440.0000   -0.15985
555480.0000   -0.27001
555520.0000   -0.21668
555560.0000   -0.35280
555600.0000   -0.17738
555640.0000   -0.63795
555680.0000   -0.34783
555720.0000   -0.23554
555760.0000   -0.04745
555800.0000   -0.33307
555840.0000   -0.07165
555880.0000   -0.19790
555920.0000   -0.09674
555960.0000   -0.42039
556000.0000   -0.54814
556040.0000   -0.70285
556080.0000   -0.39276
556120.0000   -0.47222
556160.0000   -0.40435
556200.0000   -0.31192
556240.0000   -0.20605
556280.0000   -0.37898
556320.0000   -0.33929
556360.0000   -0.21394
556400.0000   -0.20659
556440.0000   -0.31230
556480.0000   -0.38609
556520.0000   -0.69506
556560.0000   -0.79887
556600.0000   -0.83077
556640.0000   -0.64335
556680.0000   -0.51154
556720.0000   -0.62680
556760.0000   -0.73190
556800.0000   -0.70035
556840.0000    0.03022
556880.0000   -0.29917
556920.0000   -0.48196
556960.0000   -0.33918
557000.0000   -0.33050
557040.0000   -0.65596
557080.0000   -0.95843
557120.0000   -0.65302
557160.0000   -0.85460
557200.0000   -0.89729
557240.0000   -0.61154
557280.0000   -0.66647
557320.0000   -0.82975
557360.0000   -0.89720
557400.0000   -0.28283
557440.0000   -0.19858
557480.0000   -0.29672
557520.0000   -0.13182
557560.0000   -0.34074
557600.0000   -0.21648
557640.0000   -0.16284
557680.0000   -0.36898
557720.0000   -0.24557
557760.0000   -0.27207
557800.0000    0.26645
557840.0000   -0.46453
557880.0000   -0.30735
557920.0000   -0.32421
557960.0000   -0.09388
558000.0000    0.00539
558040.0000    0.09815
558080.0000   -0.03586
558120.0000    0.03192
558160.0000    0.13462
558200.0000   -0.00593
558240.0000    0.04025
558280.0000   -0.04636
558320.0000   -0.20943
558360.0000    0.23710
558400.0000    0.31454
558440.0000    0.06666
558480.0000    0.43779
558520.0000    0.25916
558560.0000    0.53505
558600.0000    0.55871
558640.0000    0.49635
558680.0000    0.37097
558720.0000   -0.17219
558760.0000   -0.43018
558800.0000   -0.41391
558840.0000   -0.55575
558880.0000   -0.26471
558920.0000   -0.46159
558960.0000   -0.49132
559000.0000   -0.36845
559040.0000   -0.23763
559080.0000   -0.56598
559120.0000   -0.66083
559160.0000   -0.58939
559200.0000   -0.74924
559240.0000   -0.54594
559280.0000   -0.48841
559320.0000   -0.58820
559360.0000   -0.57597
559400.0000   -0.46217
559440.0000   -0.52802
559480.0000   -0.37472
559520.0000   -0.45062
559560.0000   -0.68013
559600.0000   -0.66053
559640.0000   -0.81207
559680.0000   -0.56635
559720.0000   -0.60935
559760.0000   -0.48581
559800.0000   -0.62957
559840.0000   -0.84805
559880.0000   -0.86983
559920.0000   -0.53493
559960.0000   -0.65614
560000.0000   -0.50706
560040.0000   -0.49490
560080.0000   -0.66491
560120.0000   -0.72979
560160.0000   -0.36341
560200.0000   -0.13269
560240.0000   -0.61438
560280.0000   -0.30578
560320.0000   -0.47853
560360.0000   -0.56219
560400.0000   -0.53616
560440.0000   -0.63820
560480.0000   -0.69386
560520.0000   -0.84227
560560.0000   -0.55672
560600.0000   -0.53678
560640.0000   -0.67413
560680.0000   -0.51426
560720.0000   -0.72800
560760.0000   -0.44557
560800.0000   -0.61081
560840.0000   -0.44577
560880.0000   -0.35593
560920.0000   -0.35863
560960.0000   -0.71852
561000.0000   -0.62900
561040.0000   -0.37899
561080.0000   -0.43949
561120.0000   -0.67697
561160.0000   -0.68465
561200.0000   -0.61566
561240.0000   -0.51171
561280.0000   -0.41074
561320.0000   -0.59303
561360.0000   -0.55436
561400.0000   -0.62865
561440.0000   -0.34923
561480.0000   -0.61879
561520.0000   -0.51170
561560.0000   -0.48905
561600.0000   -0.38796
561640.0000   -0.48818
561680.0000   -0.57838
561720.0000   -0.67986
561760.0000   -0.68444
561800.0000   -0.69461
561840.0000   -0.49531
561880.0000   -0.71455
561920.0000   -0.74175
561960.0000   -0.38754
562000.0000   -0.24247
562040.0000   -0.34153
562080.0000   -0.32566
562120.0000   -0.56973
562160.0000   -0.70072
562200.0000   -0.78313
562240.0000   -0.71322
562280.0000   -0.84282
562320.0000   -0.65958
562360.0000   -0.52866
562400.0000   -0.50806
562440.0000   -0.32202
562480.0000   -0.57072
562520.0000   -0.27526
562560.0000   -0.71099
562600.0000   -0.35280
562640.0000   -0.80060
562680.0000   -1.04712
562720.0000   -0.77641
562760.0000   -0.57706
562800.0000   -0.31377
562840.0000   -0.42659
562880.0000   -0.07960
562920.0000   -0.32616
562960.0000   -0.37636
563000.0000   -0.42358
563040.0000   -0.04944
563080.0000   -0.39136
563120.0000   -0.38100
563160.0000   -0.04579
563200.0000    0.14757
563240.0000    0.00060
563280.0000    0.34397
563320.0000   -0.24999
563360.0000   -0.41656
563400.0000   -0.33153
563440.0000   -0.01513
563480.0000   -0.44414
563520.0000   -0.60606
563560.0000   -0.73043
563600.0000   -0.74673
563640.0000   -0.68608
563680.0000   -0.69877
563720.0000   -0.59100
563760.0000   -0.80843
563800.0000   -0.37496
563840.0000   -0.90908
563880.0000   -0.70728
563920.0000   -0.69947
563960.0000   -0.86850
564000.0000   -0.46940
564040.0000   -0.57248
564080.0000   -0.39299
564120.0000   -0.62941
564160.0000   -0.83005
564200.0000   -0.51568
564240.0000   -0.58539
564280.0000   -0.66227
564320.0000   -0.38877
564360.0000   -0.60638
564400.0000   -0.75390
564440.0000   -0.39143
564480.0000   -0.20068
564520.0000   -0.50830
564560.0000   -0.33928
564600.0000   -0.43168
564640.0000   -0.48565
564680.0000   -0.56663
564720.0000   -0.45476
564760.0000   -0.47644
564800.0000   -0.50730
564840.0000   -0.43524
564880.0000   -0.32777
564920.0000   -0.38303
564960.0000   -0.76094
565000.0000   -0.83915
565040.0000   -0.85040
565080.0000   -0.51437
565120.0000   -0.74904
565160.0000   -0.55401
565200.0000   -0.90198
565240.0000   -0.74442
565280.0000   -0.64688
565320.0000   -0.75474
565360.0000   -0.70733
565400.0000   -0.88505
565440.0000   -0.60969
565480.0000   -0.81979
565520.0000   -0.65555
565560.0000   -0.48704
565600.0000   -0.52508
565640.0000   -0.17104
565680.0000   -0.30961
565720.0000   -0.01157
565760.0000   -0.41978
565800.0000   -0.71618
565840.0000   -0.65840
565880.0000   -0.32833
565920.0000   -0.40550
565960.0000   -0.56798
566000.0000   -0.31838
566040.0000    0.03713
566080.0000    0.19532
566120.0000    0.31771
566160.0000    0.27700
566200.0000    0.57636
566240.0000    0.50461
566280.0000    0.42311
566320.0000    0.60616
566360.0000    0.47535
566400.0000    0.56984
566440.0000    0.37979
566480.0000    0.63125
566520.0000    0.39041
566560.0000    0.69401
566600.0000    0.29361
566640.0000    0.27528
566680.0000    0.53332
566720.0000    0.30865
566760.0000    0.42941
566800.0000    0.50531
566840.0000    0.70928
566880.0000    0.59109
566920.0000    0.48048
566960.0000    0.58925
567000.0000    0.44407
567040.0000    0.47704
567080.0000    0.29487
567120.0000    0.44509
567160.0000    0.46280
567200.0000    0.64744
567240.0000    0.50387
567280.0000    0.62946
567320.0000    0.60139
567360.0000    0.63482
567400.0000    0.63796
567440.0000    0.60202
567480.0000    0.61660
567520.0000    0.46356
567560.0000    0.62275
567600.0000    0.40804
567640.0000    0.61746
567680.0000    0.43832
567720.0000    0.49869
567760.0000    0.37985
567800.0000    0.36046
567840.0000    0.42966
567880.0000    0.69970
567920.0000    0.60324
567960.0000    0.47731
568000.0000    0.64318
568040.0000    0.28465
568080.0000    0.54968
568120.0000    0.42152
568160.0000    0.32240
568200.0000    0.31109
568240.0000    0.43635
568280.0000    0.16375
568320.0000    0.36373
568360.0000    0.29960
568400.0000    0.55404
568440.0000    0.48167
568480.0000    0.33976
568520.0000    0.27418
568560.0000    0.29181
568600.0000    0.46077
568640.0000    0.03578
568680.0000    0.18507
568720.0000    0.33697
568760.0000    0.26877
568800.0000    0.38284
568840.0000    0.24775
568880.0000    0.23079
568920.0000    0.26606
568960.0000    0.38805
569000.0000    0.34049
569040.0000    0.44820
569080.0000    0.38126
569120.0000    0.38217
569160.0000    0.54666
569200.0000    0.59325
569240.0000    0.68888
569280.0000    0.40590
569320.0000    0.55114
569360.0000    0.77239
569400.0000    0.33409
569440.0000    0.47630
569480.0000    0.38957
569520.0000    0.32037
569560.0000    0.53971
569600.0000    0.43994
569640.0000    0.39760
569680.0000    0.33662
569720.0000    0.36010
569760.0000    0.64374
569800.0000    0.58480
569840.0000    0.45647
569880.0000    0.42403
569920.0000    0.39275
569960.0000    0.57198
570000.0000    0.62740
570040.0000    0.46467
570080.0000    0.43265
570120.0000    0.50231
570160.0000    0.43113
570200.0000    0.70335
570240.0000    0.47255
570280.0000    0.66344
570320.0000    0.59343
570360.0000    0.46809
570400.0000    0.71092
570440.0000    0.50358
570480.0000    0.64528
570520.0000    0.55277
570560.0000    0.54962
570600.0000    0.40402
570640.0000    0.55274
570680.0000    0.55558
570720.0000    0.37849
570760.0000    0.48907
570800.0000    0.34817
570840.0000    0.42729
570880.0000    0.46386
570920.0000    0.49265
570960.0000    0.59032
571000.0000    0.52324
571040.0000    0.47784
571080.0000    0.42805
571120.0000    0.48751
571160.0000    0.66975
571200.0000    0.65825
571240.0000    0.54646
571280.0000    0.62596
571320.0000    0.57545
571360.0000    0.29312
571400.0000    0.56976
571440.0000    0.70206
571480.0000    0.64472
571520.0000    0.43359
571560.0000    0.65696
571600.0000    0.59902
571640.0000    0.52465
571680.0000    0.48735
571720.0000    0.48865
571760.0000    0.51110
571800.0000    0.61070
571840.0000    0.74021
571880.0000    0.63821
571920.0000    0.44955
571960.0000    0.40771
572000.0000    0.46710
572040.0000    0.64718
572080.0000    0.40200
572120.0000    0.62717
572160.0000    0.51386
572200.0000    0.53137
572240.0000    0.50229
572280.0000    0.55403
572320.0000    0.40358
572360.0000    0.55155
572400.0000    0.68202
572440.0000    0.43130
572480.0000    0.48744
572520.0000    0.44942
572560.0000    0.31464
572600.0000    0.31838
572640.0000    0.19069
572680.0000    0.22538
572720.0000    0.40059
572760.0000    0.50813
572800.0000    0.43590
572840.0000    0.34726
572880.0000    0.39882
572920.0000    0.21797
572960.0000    0.39947
573000.0000    0.19118
573040.0000    0.45324
573080.0000    0.33581
573120.0000    0.37296
573160.0000    0.21007
573200.0000    0.45004
573240.0000    0.09803
573280.0000    0.55677
573320.0000    0.55009
573360.0000    0.53032
573400.0000    0.40912
573440.0000    0.52954
573480.0000    0.46004
573520.0000    0.45116
573560.0000    0.40952
573600.0000    0.38301
573640.0000    0.28752
573680.0000    0.24467
573720.0000    0.42062
573760.0000    0.28350
573800.0000    0.32718
573840.0000    0.59338
573880.0000    0.32760
573920.0000    0.30335
573960.0000    0.37253
574000.0000    0.26765
574040.0000    0.58382
574080.0000    0.43661
574120.0000    0.50385
574160.0000    0.40906
574200.0000    0.46899
574240.0000    0.61002
574280.0000    0.59694
574320.0000    0.41936
574360.0000    0.35610
574400.0000    0.06496
574440.0000    0.43891
574480.0000    0.54226
574520.0000    0.36222
574560.0000    0.23697
574600.0000    0.25998
574640.0000    0.29190
574680.0000    0.43279
574720.0000    0.34374
574760.0000    0.44393
574800.0000    0.40118
574840.0000    0.50133
574880.0000    0.48707
574920.0000    0.46931
574960.0000    0.37513
575000.0000    0.27275
575040.0000    0.12917
575080.0000    0.53401
575120.0000    0.28908
575160.0000    0.38147
575200.0000    0.34832
575240.0000    0.19130
575280.0000    0.37269
575320.0000    0.29758
575360.0000    0.26906
575400.0000    0.53713
575440.0000    0.19042
575480.0000    0.45814
575520.0000    0.43373
575560.0000    0.41715
575600.0000    0.44251
575640.0000    0.47311
575680.0000    0.48319
575720.0000    0.24013
575760.0000    0.34711
575800.0000    0.49326
575840.0000    0.50256
575880.0000    0.36104
575920.0000    0.82369
575960.0000    0.54411
576000.0000    0.50956
576040.0000    0.42321
576080.0000    0.39610
576120.0000    0.71646
576160.0000    0.67135
576200.0000    0.54250
576240.0000    0.72707
576280.0000    0.60877
576320.0000    0.58464
576360.0000    0.40624
576400.0000    0.44579
576440.0000    0.47817
576480.0000    0.32197
576520.0000    0.56680
576560.0000    0.43612
576600.0000    0.51882
576640.0000    0.62498
576680.0000    0.72878
576720.0000    0.46775
576760.0000    0.27310
576800.0000    0.10223
576840.0000    0.11691
576880.0000    0.32598
576920.0000    0.21063
576960.0000    0.57891
577000.0000    0.09008
577040.0000    0.35941
577080.0000    0.25436
577120.0000    0.36628
577160.0000    0.56742
577200.0000    0.44128
577240.0000    0.28020
577280.0000    0.23875
577320.0000    0.30923
577360.0000    0.33030
577400.0000    0.30416
577440.0000    0.36376
577480.0000    0.19631
577520.0000    0.00842
577560.0000    0.40350
577600.0000    0.25853
577640.0000    0.28490
577680.0000    0.27505
577720.0000    0.30926
577760.0000    0.00398
577800.0000    0.31407
577840.0000    0.31461
577880.0000    0.42227
577920.0000    0.27906
577960.0000    0.35968
578000.0000    0.36747
578040.0000    0.36400
578080.0000    0.09160
578120.0000    0.01473
578160.0000    0.26755
578200.0000    0.55492
578240.0000    0.14311
578280.0000    0.26952
578320.0000    0.18541
578360.0000    0.37191
578400.0000    0.41910
578440.0000    0.19693
578480.0000    0.30200
578520.0000    0.22866
578560.0000    0.23890
578600.0000    0.24920
578640.0000    0.26760
578680.0000    0.30540
578720.0000    0.39935
578760.0000    0.44952
578800.0000    0.40392
578840.0000    0.43706
578880.0000    0.37839
578920.0000    0.30417
578960.0000    0.22607
579000.0000    0.31688
579040.0000    0.28351
579080.0000    0.35580
579120.0000    0.41029
579160.0000    0.47875
579200.0000    0.23910
579240.0000    0.43916
579280.0000    0.47531
579320.0000    0.36020
579360.0000    0.46495
579400.0000    0.52307
579440.0000    0.33058
579480.0000    0.26694
579520.0000    0.52045
579560.0000    0.50689
579600.0000    0.75255
579640.0000    0.54058
579680.0000    0.38876
579720.0000    0.18271
579760.0000    0.51748
579800.0000    0.29099
579840.0000    0.27688
579880.0000    0.32822
579920.0000    0.47653
579960.0000    0.40624
580000.0000    0.36262
580040.0000    0.11860
580080.0000    0.55015
580120.0000    0.38475
580160.0000    0.41134
580200.0000    0.57956
580240.0000    0.40110
580280.0000    0.25981
580320.0000    0.23827
580360.0000    0.59715
580400.0000    0.35745
580440.0000    0.42630
580480.0000    0.25512
580520.0000    0.29856
580560.0000    0.37744
580600.0000    0.37929
580640.0000    0.42014
580680.0000    0.34263
580720.0000    0.54576
580760.0000    0.58213
580800.0000    0.60672
580840.0000    0.41459
580880.0000    0.44180
580920.0000    0.29986
580960.0000    0.30271
581000.0000    0.34237
581040.0000    0.42932
581080.0000    0.10368
581120.0000    0.27938
581160.0000    0.30791
581200.0000    0.36038
581240.0000   -0.21058
581280.0000   -0.02135
581320.0000   -0.41581
581360.0000   -0.08968
581400.0000   -0.32104
581440.0000   -0.28034
581480.0000   -0.13196
581520.0000   -0.36913
581560.0000   -0.03430
581600.0000   -0.14822
581640.0000   -0.13027
581680.0000   -0.22690
581720.0000   -0.13206
581760.0000   -0.08567
581800.0000   -0.05899
581840.0000   -0.32550
581880.0000   -0.12208
581920.0000   -0.15551
581960.0000   -0.11106
582000.0000   -0.31165
582040.0000    0.16340
582080.0000   -0.29291
582120.0000   -0.14019
582160.0000   -0.13435
582200.0000    0.00138
582240.0000   -0.02815
582280.0000   -0.31476
582320.0000    0.06494
582360.0000    0.03896
582400.0000   -0.26043
582440.0000    0.01696
582480.0000   -0.09301
582520.0000   -0.41536
582560.0000    0.12288
582600.0000    0.36821
582640.0000    0.38324
582680.0000    0.36433
582720.0000    0.53744
582760.0000    0.33826
582800.0000    0.33999
582840.0000    0.38476
582880.0000    0.12100
582920.0000    0.31101
582960.0000    0.17118
583000.0000    0.32222
583040.0000    0.50005
583080.0000    0.37285
583120.0000    0.34985
583160.0000    0.44938
583200.0000    0.21907
583240.0000    0.42622
583280.0000    0.54004
583320.0000    0.38161
583360.0000    0.51935
583400.0000    0.58817
583440.0000    0.50646
583480.0000    0.36720
583520.0000    0.56740
583560.0000    0.61420
583600.0000    0.47568
583640.0000    0.29362
583680.0000    0.21724
583720.0000    0.06155
583760.0000    0.41116
583800.0000    0.36711
583840.0000    0.31018
583880.0000    0.40117
583920.0000    0.44608
583960.0000    0.30028
584000.0000    0.44434
584040.0000    0.18059
584080.0000    0.32197
584120.0000    0.38867
584160.0000    0.42121
584200.0000    0.59543
584240.0000    0.43782
584280.0000    0.44982
584320.0000    0.54344
584360.0000    0.51383
584400.0000    0.66456
584440.0000    0.60558
584480.0000    0.30556
584520.0000    0.42810
584560.0000    0.47889
584600.0000    0.21050
584640.0000    0.05849
584680.0000    0.32337
584720.0000    0.35436
584760.0000    0.37995
584800.0000    0.53947
584840.0000    0.27763
584880.0000    0.42385
584920.0000    0.59433
584960.0000    0.40129
585000.0000    0.49806
585040.0000    0.41706
585080.0000    0.28626
585120.0000    0.31837
585160.0000    0.27238
585200.0000    0.29448
585240.0000    0.57964
585280.0000    0.15052
585320.0000    0.07166
585360.0000    0.33234
585400.0000    0.48862
585440.0000    0.37073
585480.0000    0.28108
585520.0000    0.30802
585560.0000    0.36846
585600.0000    0.63345
585640.0000    0.09397
585680.0000    0.42268
585720.0000    0.13701
585760.0000    0.45077
585800.0000    0.39645
585840.0000    0.28390
585880.0000    0.48853
585920.0000    0.41944
585960.0000    0.28704
586000.0000    0.34641
586040.0000    0.31258
586080.0000    0.32678
586120.0000    0.38932
586160.0000    0.47074
586200.0000    0.33242
586240.0000    0.31491
586280.0000    0.41053
586320.0000    0.30766
586360.0000    0.41463
586400.0000    0.47599
586440.0000    0.41634
586480.0000    0.52445
586520.0000    0.15597
586560.0000    0.52375
586600.0000    0.33608
586640.0000    0.59482
586680.0000    0.60961
586720.0000    0.67940
586760.0000    0.69337
586800.0000    0.38327
586840.0000    0.57198
586880.0000    0.65149
586920.0000    0.69389
586960.0000    0.62998
587000.0000    0.46139
587040.0000    0.57879
587080.0000    0.65191
587120.0000    0.56614
587160.0000    0.57631
587200.0000    0.77516
587240.0000    0.73572
587280.0000    0.64798
587320.0000    0.67765
587360.0000    0.58762
587400.0000    0.51566
587440.0000    0.42908
587480.0000    0.33744
587520.0000    0.52401
587560.0000    0.21274
587600.0000    0.45188
587640.0000    0.45563
587680.0000    0.38907
587720.0000    0.54331
587760.0000    0.57747
587800.0000    0.55429
587840.0000    0.44422
587880.0000    0.55280
587920.0000    0.65833
587960.0000    0.36966
588000.0000    0.37021
588040.0000    0.31326
588080.0000    0.29692
588120.0000    0.33167
588160.0000    0.17780
588200.0000    0.14014
588240.0000    0.32130
588280.0000    0.27142
588320.0000    0.36716
588360.0000    0.19277
588400.0000    0.49455
588440.0000    0.23433
588480.0000    0.23504
588520.0000    0.49101
588560.0000    0.36740
588600.0000    0.41164
588640.0000    0.30808
588680.0000    0.30761
588720.0000    0.38004
588760.0000    0.44852
588800.0000    0.68060
588840.0000    0.38444
588880.0000    0.30275
588920.0000    0.40000
588960.0000    0.29187
589000.0000    0.45519
589040.0000    0.36260
589080.0000    0.36970
589120.0000    0.07992
589160.0000    0.36063
589200.0000    0.34894
589240.0000    0.74548
589280.0000    0.59832
589320.0000    0.31371
589360.0000    0.41968
589400.0000    0.42226
589440.0000    0.35047
589480.0000    0.60509
589520.0000    0.36616
589560.0000    0.44233
589600.0000    0.32128
589640.0000    0.34569
589680.0000    0.37084
589720.0000    0.59022
589760.0000    0.69007
589800.0000    0.47162
589840.0000    0.40624
589880.0000    0.39191
589920.0000    0.52172
589960.0000    0.47329
590000.0000    0.42493
590040.0000    0.60185
590080.0000    0.53682
590120.0000    0.37932
590160.0000    0.35459
590200.0000    0.34391
590240.0000    0.25421
590280.0000    0.14847
590320.0000    0.50612
590360.0000    0.48409
590400.0000    0.44604
590440.0000    0.32125
590480.0000    0.31561
590520.0000    0.31408
590560.0000    0.39772
590600.0000    0.35594
590640.0000    0.33513
590680.0000    0.40957
590720.0000    0.19092
590760.0000    0.26134
590800.0000    0.24450
590840.0000    0.20949
590880.0000    0.55142
590920.0000    0.32311
590960.0000    0.40180
591000.0000    0.36553
591040.0000    0.39689
591080.0000    0.19483
591120.0000    0.28175
591160.0000    0.07346
591200.0000    0.35492
591240.0000    0.31739
591280.0000    0.45306
591320.0000    0.46683
591360.0000    0.38453
591400.0000    0.28808
591440.0000    0.43267
591480.0000    0.36653
591520.0000    0.29428
591560.0000    0.36080
591600.0000    0.38495
591640.0000    0.25503
591680.0000    0.60011
591720.0000    0.56941
591760.0000    0.21552
591800.0000    0.57911
591840.0000    0.70022
591880.0000    0.85980
591920.0000    0.47214
591960.0000    0.40526
592000.0000    0.34265
592040.0000    0.23878
592080.0000    0.23749
592120.0000    0.60887
592160.0000    0.30593
592200.0000    0.19608
592240.0000    0.32730
592280.0000    0.35747
592320.0000    0.25073
592360.0000    0.35821
592400.0000    0.10263
592440.0000    0.48510
592480.0000    0.47691
592520.0000    0.51347
592560.0000    0.36877
592600.0000    0.29123
592640.0000    0.24945
592680.0000    0.40111
592720.0000   -0.02734
592760.0000    0.22626
592800.0000    0.13000
592840.0000    0.39705
592880.0000    0.08731
592920.0000    0.18015
592960.0000    0.21396
593000.0000    0.40740
593040.0000    0.37036
593080.0000    0.29463
593120.0000    0.24319
593160.0000    0.26048
593200.0000    0.18838
593240.0000    0.51561
593280.0000    0.29427
593320.0000    0.07717
593360.0000    0.13490
593400.0000    0.29368
593440.0000    0.50931
593480.0000    0.29364
593520.0000    0.25199
593560.0000    0.35541
593600.0000    0.55286
593640.0000    0.30013
593680.0000    0.19568
593720.0000    0.33372
593760.0000    0.46904
593800.0000    0.23177
593840.0000    0.44979
593880.0000    0.43907
593920.0000    0.58476
593960.0000    0.31039
594000.0000    0.53357
594040.0000    0.30444
594080.0000    0.53186
594120.0000    0.51368
594160.0000    0.22659
594200.0000    0.46232
594240.0000    0.58444
594280.0000    0.62257
594320.0000    0.21901
594360.0000    0.11870
594400.0000    0.37950
594440.0000    0.52016
594480.0000    0.65643
594520.0000    0.44125
594560.0000    0.24544
594600.0000    0.21394
594640.0000    0.12099
594680.0000    0.57424
594720.0000    0.57334
594760.0000    0.68100
594800.0000    0.74905
594840.0000    0.42345
594880.0000    0.39257
594920.0000    0.02584
594960.0000    0.10430
595000.0000    0.25532
595040.0000    0.36694
595080.0000    0.51262
595120.0000    0.56417
595160.0000    0.53513
595200.0000    0.25859
595240.0000    0.23740
595280.0000    0.32875
595320.0000    0.52781
595360.0000    0.37169
595400.0000    0.46294
595440.0000    0.30251
595480.0000    0.50535
595520.0000    0.39208
595560.0000    0.26350
595600.0000    0.13044
595640.0000    0.38216
595680.0000    0.31515
595720.0000    0.40571
595760.0000    0.27006
595800.0000    0.42691
595840.0000    0.42013
595880.0000    0.63255
595920.0000    0.31948
595960.0000    0.13709
596000.0000    0.27231
596040.0000    0.38675
596080.0000    0.24065
596120.0000    0.30148
596160.0000    0.28300
596200.0000    0.15667
596240.0000    0.31697
596280.0000    0.40726
596320.0000    0.29979
596360.0000    0.47229
596400.0000    0.52237
596440.0000    0.23778
596480.0000   -0.05583
596520.0000    0.31977
596560.0000    0.51099
596600.0000    0.36827
596640.0000    0.47613
596680.0000    0.38346
596720.0000    0.29875
596760.0000    0.46311
596800.0000    0.15880
596840.0000    0.41710
596880.0000    0.28191
596920.0000    0.26960
596960.0000    0.31966
597000.0000    0.33861
597040.0000    0.40857
597080.0000    0.73321
597120.0000    0.55440
597160.0000    0.42538
597200.0000    0.65556
597240.0000    0.30308
597280.0000    0.41417
597320.0000    0.44074
597360.0000    0.38728
597400.0000    0.32487
597440.0000    0.43720
597480.0000    0.58773
597520.0000    0.28814
597560.0000    0.30240
597600.0000    0.36354
597640.0000    0.56703
597680.0000    0.22076
597720.0000    0.34391
597760.0000    0.22239
597800.0000    0.39664
597840.0000    0.37246
597880.0000    0.32492
597920.0000    0.30709
597960.0000    0.42295
598000.0000    0.50915
598040.0000    0.45508
598080.0000    0.46143
598120.0000    0.41679
598160.0000    0.31422
598200.0000    0.37499
598240.0000    0.42560
598280.0000    0.57340
598320.0000    0.41609
598360.0000    0.37884
598400.0000    0.51863
598440.0000    0.44733
598480.0000    0.40039
598520.0000    0.20371
598560.0000    0.45998
598600.0000    0.21016
598640.0000    0.18072
598680.0000    0.25965
598720.0000    0.44374
598760.0000    0.33866
598800.0000    0.40798
598840.0000    0.20853
598880.0000    0.24924
598920.0000    0.43853
598960.0000    0.42815
599000.0000    0.42503
599040.0000    0.47581
599080.0000    0.36186
599120.0000    0.40328
599160.0000    0.29606
599200.0000    0.32440
599240.0000    0.36047
599280.0000    0.32695
599320.0000    0.32362
599360.0000    0.45790
599400.0000    0.42797
599440.0000    0.16389
599480.0000    0.46857
599520.0000    0.47333
599560.0000    0.40939
599600.0000    0.41415
599640.0000    0.10544
599680.0000    0.39712
599720.0000    0.23090
599760.0000    0.32483
599800.0000    0.23354
599840.0000    0.40346
599880.0000    0.36848
599920.0000    0.38448
599960.0000    0.35839
600000.0000    0.33860
600040.0000    0.46182
600080.0000    0.52798
600120.0000    0.29658
600160.0000    0.33322
600200.0000    0.37596
600240.0000    0.33403
600280.0000    0.42490
600320.0000    0.61251
600360.0000    0.58668
600400.0000    0.21500
600440.0000    0.44146
600480.0000    0.44830
600520.0000    0.42341
600560.0000    0.46653
600600.0000    0.55549
600640.0000    0.56958
600680.0000    0.38396
600720.0000    0.32001
600760.0000    0.30816
600800.0000    0.42075
600840.0000    0.25271
600880.0000    0.40027
600920.0000    0.53118
600960.0000    0.23422
601000.0000    0.26321
601040.0000    0.39480
601080.0000    0.42757
601120.0000    0.24599
601160.0000    0.53554
601200.0000    0.30867
601240.0000    0.29791
601280.0000    0.33334
601320.0000    0.49224
601360.0000    0.47931
601400.0000    0.32072
601440.0000    0.38884
601480.0000    0.40890
601520.0000    0.40817
601560.0000    0.58444
601600.0000    0.39379
601640.0000    0.00071
601680.0000    0.24547
601720.0000    0.29685
601760.0000    0.33355
601800.0000    0.30224
601840.0000    0.32056
601880.0000    0.40486
601920.0000    0.29956
601960.0000    0.36795
602000.0000    0.26290
602040.0000    0.28480
602080.0000    0.48648
602120.0000    0.30057
602160.0000    0.52472
602200.0000    0.54721
602240.0000    0.44560
602280.0000    0.54947
602320.0000    0.03071
602360.0000   -0.07815
602400.0000   -0.21719
602440.0000   -0.07508
602480.0000   -0.29460
602520.0000   -0.60795
602560.0000   -0.52708
602600.0000   -0.51092
602640.0000   -0.55864
602680.0000   -0.41263
602720.0000   -0.62210
602760.0000   -0.62202
602800.0000   -0.42441
602840.0000   -0.66467
602880.0000   -0.65077
602920.0000   -0.83410
602960.0000   -0.50322
603000.0000   -0.55322
603040.0000   -0.82441
603080.0000   -0.21597
603120.0000   -0.17373
603160.0000   -0.23065
603200.0000   -0.20769
603240.0000   -0.19038
603280.0000   -0.50189
603320.0000   -0.24866
603360.0000   -0.43329
603400.0000   -0.38831
603440.0000   -0.37707
603480.0000   -0.10929
603520.0000   -0.12244
603560.0000   -0.20245
603600.0000   -0.27288
603640.0000   -0.73183
603680.0000   -0.66220
603720.0000   -0.58363
603760.0000   -0.60470
603800.0000   -0.75439
603840.0000   -0.59757
603880.0000   -0.56158
603920.0000   -0.50055
603960.0000   -0.63374
604000.0000   -0.45276
604040.0000   -0.67894
604080.0000   -0.79425
604120.0000   -0.48679
604160.0000   -0.54048
604200.0000   -0.60548
604240.0000   -0.44893
604280.0000   -0.44985
604320.0000   -0.70967
604360.0000   -0.22240
604400.0000   -0.29037
604440.0000   -0.25915
604480.0000   -0.05594
604520.0000   -0.65791
604560.0000   -0.29976
604600.0000   -0.59779
604640.0000   -0.60855
604680.0000   -0.25945
604720.0000   -0.20306
604760.0000   -0.36219
604800.0000   -0.27056
604840.0000   -0.25003
604880.0000   -0.40794
604920.0000   -0.30215
604960.0000   -0.31172
605000.0000   -0.56406
605040.0000   -0.43084
605080.0000   -0.18622
605120.0000   -0.51612
605160.0000   -0.36903
605200.0000   -0.55468
605240.0000   -0.47932
605280.0000   -0.14466
605320.0000   -0.07875
605360.0000   -0.46688
605400.0000   -0.46475
605440.0000   -0.14798
605480.0000   -0.23485
605520.0000   -0.36119
605560.0000   -0.36900
605600.0000   -0.51877
605640.0000   -0.44368
605680.0000   -0.58936
605720.0000   -0.57099
605760.0000   -0.58490
605800.0000   -0.49152
605840.0000   -0.62290
605880.0000   -0.39014
605920.0000   -0.27333
605960.0000   -0.48684
606000.0000   -0.56841
606040.0000   -0.38441
606080.0000   -0.22362
606120.0000   -0.17500
606160.0000   -0.25624
606200.0000   -0.21064
606240.0000   -0.37116
606280.0000   -0.16481
606320.0000   -0.63107
606360.0000   -0.48312
606400.0000   -0.63414
606440.0000   -0.47765
606480.0000   -0.64601
606520.0000   -0.35621
606560.0000   -0.52702
606600.0000   -0.29279
606640.0000   -0.27631
606680.0000   -0.51080
606720.0000   -0.31251
606760.0000   -0.07133
606800.0000   -0.14578
606840.0000   -0.26404
606880.0000   -0.00244
606920.0000   -0.57997
606960.0000   -0.43046
607000.0000   -0.33419
607040.0000   -0.58050
607080.0000   -0.30266
607120.0000   -0.43623
607160.0000   -0.44466
607200.0000   -0.09660
607240.0000   -0.55273
607280.0000   -0.27939
607320.0000   -0.36500
607360.0000   -0.24673
607400.0000   -0.11194
607440.0000   -0.28182
607480.0000   -0.49193
607520.0000   -0.49081
607560.0000   -0.09563
607600.0000   -0.47245
607640.0000   -0.53194
607680.0000   -0.32992
607720.0000   -0.45051
607760.0000   -0.57924
607800.0000   -0.50272
607840.0000   -0.72107
607880.0000   -0.48905
607920.0000   -0.47819
607960.0000   -0.24661
608000.0000   -0.34787
608040.0000   -0.23817
608080.0000   -0.10944
608120.0000   -0.08209
608160.0000    0.15723
608200.0000    0.16453
608240.0000    0.20157
608280.0000   -0.30277
608320.0000   -0.39674
608360.0000   -0.16544
608400.0000   -0.31346
608440.0000   -0.20687
608480.0000   -0.34537
608520.0000   -0.27601
608560.0000   -0.19360
608600.0000   -0.26369
608640.0000   -0.43734
608680.0000   -0.40410
608720.0000   -0.52455
608760.0000   -0.22403
608800.0000   -0.35403
608840.0000   -0.33533
608880.0000   -0.54126
608920.0000   -0.36982
608960.0000   -0.53843
609000.0000   -0.48989
609040.0000   -0.23808
609080.0000   -0.25527
609120.0000   -0.03324
609160.0000   -0.18476
609200.0000   -0.14443
609240.0000   -0.35279
609280.0000   -0.23958
609320.0000   -0.28558
609360.0000   -0.43165
609400.0000   -0.21905
609440.0000   -0.12770
609480.0000   -0.46719
609520.0000   -0.38436
609560.0000   -0.36217
609600.0000   -0.15594
609640.0000   -0.22009
609680.0000   -0.21631
609720.0000   -0.14528
609760.0000   -0.39467
609800.0000   -0.03279
609840.0000   -0.30169
609880.0000   -0.43200
609920.0000   -0.26229
609960.0000   -0.38484
610000.0000   -0.27796
610040.0000   -0.28727
610080.0000   -0.60865
610120.0000   -0.79168
610160.0000   -0.54083
610200.0000   -0.81300
610240.0000   -0.11311
610280.0000   -0.21011
610320.0000    0.01276
610360.0000   -0.40718
610400.0000   -0.53654
610440.0000   -0.63505
610480.0000   -0.42167
610520.0000   -0.14811
610560.0000   -0.38905
610600.0000   -0.19327
610640.0000   -0.24177
610680.0000   -0.14508
610720.0000   -0.17465
610760.0000   -0.34403
610800.0000   -0.51150
610840.0000   -0.30018
610880.0000   -0.61084
610920.0000   -0.32667
610960.0000   -0.44741
611000.0000   -0.32606
611040.0000   -0.63367
611080.0000   -0.14474
611120.0000   -0.42045
611160.0000   -0.48235
611200.0000   -0.45968
611240.0000   -0.09136
611280.0000   -0.32836
611320.0000   -0.10408
611360.0000   -0.26948
611400.0000    0.12162
611440.0000    0.20606
611480.0000    0.13643
611520.0000   -0.22511
611560.0000   -0.12229
611600.0000   -0.02618
611640.0000   -0.19319
611680.0000   -0.21719
611720.0000   -0.07398
611760.0000   -0.11807
611800.0000   -0.27825
611840.0000   -0.12720
611880.0000   -0.11106
611920.0000   -0.24813
611960.0000   -0.06459
612000.0000   -0.03029
612040.0000    0.14506
612080.0000   -0.05873
612120.0000   -0.15572
612160.0000   -0.10801
612200.0000   -0.09004
612240.0000    0.04662
612280.0000   -0.00704
612320.0000   -0.02467
612360.0000    0.19113
612400.0000    0.16860
612440.0000   -0.20598
612480.0000    0.02985
612520.0000   -0.25110
612560.0000   -0.31031
612600.0000   -0.14430
612640.0000    0.13229
612680.0000   -0.23337
612720.0000   -0.19989
612760.0000   -0.03293
612800.0000    0.03401
612840.0000   -0.27359
612880.0000   -0.10935
612920.0000   -0.17312
612960.0000   -0.23048
613000.0000   -0.26896
613040.0000   -0.27276
613080.0000   -0.20752
613120.0000   -0.27629
613160.0000   -0.06343
613200.0000   -0.28369
613240.0000   -0.49547
613280.0000   -0.27101
613320.0000   -0.46062
613360.0000   -0.64038
613400.0000   -0.40515
613440.0000   -0.25292
613480.0000   -0.31117
613520.0000   -0.43724
613560.0000   -0.46266
613600.0000   -0.16675
613640.0000   -0.13031
613680.0000   -0.38219
613720.0000   -0.44513
613760.0000   -0.34170
613800.0000   -0.04286
613840.0000   -0.05742
613880.0000   -0.22185
613920.0000   -0.14857
613960.0000   -0.07401
614000.0000   -0.15899
614040.0000   -0.30302
614080.0000   -0.34350
614120.0000   -0.22021
614160.0000   -0.15237
614200.0000   -0.33264
614240.0000   -0.33335
614280.0000   -0.30362
614320.0000   -0.22304
614360.0000   -0.11856
614400.0000   -0.25585
614440.0000   -0.15670
614480.0000   -0.33924
614520.0000   -0.30388
614560.0000   -0.31466
614600.0000   -0.23619
614640.0000   -0.28473
614680.0000   -0.29082
614720.0000   -0.56777
614760.0000   -0.49156
614800.0000   -0.24170
614840.0000   -0.38995
614880.0000   -0.40043
614920.0000   -0.30248
614960.0000   -0.19541
615000.0000   -0.40691
615040.0000   -0.44654
615080.0000   -0.20785
615120.0000   -0.26582
615160.0000    0.00298
615200.0000   -0.19748
615240.0000   -0.31889
615280.0000   -0.19543
615320.0000   -0.36820
615360.0000   -0.18308
615400.0000   -0.36746
615440.0000    0.02292
615480.0000   -0.28356
615520.0000   -0.29050
615560.0000   -0.26184
615600.0000   -0.40713
615640.0000   -0.61889
615680.0000   -0.64832
615720.0000   -0.35026
615760.0000   -0.30294
615800.0000   -0.01639
615840.0000   -0.14815
615880.0000   -0.28849
615920.0000   -0.08838
615960.0000   -0.11995
616000.0000   -0.32629
616040.0000   -0.48875
616080.0000   -0.22100
616120.0000   -0.17781
616160.0000   -0.30710
616200.0000   -0.28018
616240.0000   -0.71516
616280.0000   -0.46653
616320.0000   -0.39264
616360.0000   -0.43678
616400.0000   -0.24668
616440.0000   -0.27688
616480.0000   -0.43367
616520.0000   -0.55075
616560.0000   -0.34481
616600.0000   -0.16247
616640.0000   -0.01863
616680.0000   -0.33162
616720.0000   -0.12004
616760.0000   -0.30709
616800.0000   -0.15657
616840.0000   -0.25160
616880.0000   -0.16502
616920.0000   -0.24755
616960.0000   -0.27008
617000.0000    0.05311
617040.0000   -0.17971
617080.0000   -0.10476
617120.0000   -0.13768
617160.0000   -0.63068
617200.0000    0.01262
617240.0000    0.10138
617280.0000    0.11212
617320.0000    0.06880
617360.0000   -0.15909
617400.0000   -0.27653
617440.0000   -0.33083
617480.0000   -0.53910
617520.0000   -0.47632
617560.0000   -0.17949
617600.0000   -0.54354
617640.0000   -0.26880
617680.0000   -0.35550
617720.0000   -0.48552
617760.0000   -0.39904
617800.0000   -0.41168
617840.0000   -0.28627
617880.0000   -0.11487
617920.0000   -0.45976
617960.0000   -0.11264
618000.0000   -0.07708
618040.0000   -0.44931
618080.0000   -0.50464
618120.0000   -0.35295
618160.0000   -0.42550
618200.0000   -0.29248
618240.0000   -0.08907
618280.0000   -0.44594
618320.0000   -0.26412
618360.0000   -0.06285
618400.0000   -0.11873
618440.0000   -0.39322
618480.0000   -0.09382
618520.0000   -0.27104
618560.0000   -0.15412
618600.0000   -0.15042
618640.0000   -0.23388
618680.0000   -0.06780
618720.0000    0.00097
618760.0000   -0.64410
618800.0000   -0.40649
618840.0000    0.06031
618880.0000   -0.37105
618920.0000   -0.14715
618960.0000   -0.01829
619000.0000   -0.13035
619040.0000   -0.18810
619080.0000    0.02982
619120.0000   -0.21327
619160.0000    0.05730
619200.0000   -0.13051
619240.0000   -0.28321
619280.0000   -0.31315
619320.0000   -0.30499
619360.0000   -0.27740
619400.0000   -0.03749
619440.0000   -0.05946
619480.0000   -0.07900
619520.0000   -0.06927
619560.0000   -0.04009
619600.0000   -0.03924
619640.0000   -0.24950
619680.0000   -0.39969
619720.0000   -0.07926
619760.0000   -0.24678
619800.0000   -0.48213
619840.0000   -0.19415
619880.0000   -0.29967
619920.0000   -0.34889
619960.0000   -0.39527
620000.0000   -0.34892
620040.0000   -0.47632
620080.0000   -0.61189
620120.0000   -0.49589
620160.0000   -0.72210
620200.0000   -0.45868
620240.0000   -0.63111
620280.0000   -0.22305
620320.0000   -0.50036
620360.0000   -0.25683
620400.0000   -0.32780
620440.0000   -0.71846
620480.0000   -0.05367
620520.0000   -0.35089
620560.0000   -0.78237
620600.0000   -0.21645
620640.0000   -0.40822
620680.0000   -0.33824
620720.0000   -0.60532
620760.0000   -0.49120
620800.0000   -0.29751
620840.0000   -0.09543
620880.0000   -0.43696
620920.0000   -0.40094
620960.0000   -0.59820
621000.0000   -0.40809
621040.0000   -0.39990
621080.0000   -0.45739
621120.0000   -0.42275
621160.0000   -0.33622
621200.0000   -0.51539
621240.0000   -0.34008
621280.0000   -0.43884
621320.0000   -0.37920
621360.0000   -0.47603
621400.0000   -0.40448
621440.0000   -0.62924
621480.0000   -0.47402
621520.0000   -0.55247
621560.0000   -0.53755
621600.0000   -0.63111
621640.0000   -0.71549
621680.0000   -0.28216
621720.0000   -0.26566
621760.0000   -0.00410
621800.0000   -0.58051
621840.0000    0.15434
621880.0000   -0.43705
621920.0000   -0.59071
621960.0000   -0.54328
622000.0000   -0.47444
622040.0000   -0.72787
622080.0000   -0.40445
622120.0000   -0.25197
622160.0000   -0.26120
622200.0000   -0.52030
622240.0000   -0.40064
622280.0000   -0.46387
622320.0000   -0.49191
622360.0000   -0.44339
622400.0000   -0.41388
622440.0000   -0.26605
622480.0000   -0.11969
622520.0000   -0.34598
622560.0000   -0.19648
622600.0000   -0.44394
622640.0000   -0.43194
622680.0000   -0.47138
622720.0000   -0.21068
622760.0000   -0.41044
622800.0000   -0.45891
622840.0000   -0.27326
622880.0000   -0.28484
622920.0000   -0.36376
622960.0000   -0.48325
623000.0000   -0.43434
623040.0000   -0.42045
623080.0000   -0.49018
623120.0000   -0.58654
623160.0000   -0.40739
623200.0000   -0.37838
623240.0000   -0.62282
623280.0000   -0.63353
623320.0000   -0.76514
623360.0000   -0.39712
623400.0000   -0.52524
623440.0000   -0.60845
623480.0000   -0.31964
623520.0000   -0.55015
623560.0000   -0.48815
623600.0000   -0.40922
623640.0000   -0.16906
623680.0000   -0.34623
623720.0000   -0.38591
623760.0000   -0.28780
623800.0000   -0.48095
623840.0000   -0.04901
623880.0000   -0.09092
623920.0000   -0.19104
623960.0000   -0.54599
624000.0000   -0.43906
624040.0000   -0.52084
624080.0000   -0.67084
624120.0000   -0.55946
624160.0000   -0.37623
624200.0000   -0.39181
624240.0000   -0.14471
624280.0000   -0.21283
624320.0000   -0.07135
624360.0000   -0.13902
624400.0000   -0.25189
624440.0000   -0.14560
624480.0000   -0.20468
624520.0000   -0.10026
624560.0000   -0.43822
624600.0000   -0.69501
624640.0000   -0.45617
624680.0000   -0.25490
624720.0000   -0.56598
624760.0000   -0.47626
624800.0000   -0.37039
624840.0000   -0.21916
624880.0000   -0.39888
624920.0000   -0.36738
624960.0000   -0.59504
625000.0000   -0.45157
625040.0000   -0.57019
625080.0000   -0.01286
625120.0000   -0.83089
625160.0000   -0.53312
625200.0000   -0.27007
625240.0000   -0.39366
625280.0000   -0.57808
625320.0000   -0.25303
625360.0000   -0.28134
625400.0000   -0.41015
625440.0000   -0.32703
625480.0000   -0.35621
625520.0000   -0.30083
625560.0000   -0.41468
625600.0000   -0.51625
625640.0000   -0.53530
625680.0000   -0.02613
625720.0000   -0.14018
625760.0000   -0.07775
625800.0000    0.00590
625840.0000    0.21193
625880.0000   -0.43477
625920.0000   -0.25011
625960.0000   -0.35770
626000.0000   -0.54949
626040.0000   -0.57531
626080.0000   -0.39530
626120.0000   -0.36587
626160.0000   -0.31957
626200.0000    0.08652
626240.0000    0.31180
626280.0000    0.28197
626320.0000   -0.04450
626360.0000   -0.02742
626400.0000   -0.24701
626440.0000   -0.21490
626480.0000    0.09004
626520.0000    0.15079
626560.0000    0.15430
626600.0000   -0.04805
626640.0000    0.09393
626680.0000   -0.12717
626720.0000    0.14018
626760.0000    0.20544
626800.0000   -0.32671
626840.0000   -0.12603
626880.0000    0.13731
626920.0000   -0.37510
626960.0000   -0.09796
627000.0000   -0.22031
627040.0000   -0.23384
627080.0000    0.03722
627120.0000    0.01004
627160.0000   -0.56069
627200.0000   -0.19177
627240.0000   -0.15829
627280.0000   -0.17443
627320.0000   -0.32148
627360.0000   -0.09752
627400.0000   -0.11834
627440.0000   -0.62005
627480.0000   -0.51749
627520.0000   -0.32314
627560.0000   -0.54263
627600.0000   -0.52294
627640.0000   -0.47232
627680.0000   -0.44433
627720.0000    0.00452
627760.0000   -0.38474
627800.0000   -0.35424
627840.0000   -0.35997
627880.0000   -0.35514
627920.0000   -0.14951
627960.0000   -0.33643
628000.0000   -0.23375
628040.0000   -0.20934
628080.0000   -0.15070
628120.0000   -0.13678
628160.0000   -0.15677
628200.0000   -0.45756
628240.0000   -0.48695
628280.0000   -0.36780
628320.0000   -0.17729
628360.0000   -0.23391
628400.0000   -0.19510
628440.0000   -0.41444
628480.0000   -0.30572
628520.0000   -0.36535
628560.0000   -0.04053
628600.0000   -0.41021
628640.0000   -0.11224
628680.0000   -0.49580
628720.0000   -0.42934
628760.0000   -0.05612
628800.0000   -0.18944
628840.0000    0.04557
628880.0000   -0.09348
628920.0000   -0.31148
628960.0000   -0.08005
629000.0000   -0.20148
629040.0000   -0.10614
629080.0000   -0.25709
629120.0000   -0.21527
629160.0000   -0.14310
629200.0000    0.16930
629240.0000    0.16982
629280.0000   -0.06947
629320.0000   -0.19342
629360.0000   -0.07618
629400.0000   -0.56809
629440.0000   -0.21175
629480.0000   -0.26636
629520.0000   -0.28478
629560.0000   -0.16705
629600.0000   -0.35455
629640.0000   -0.44364
629680.0000   -0.33504
629720.0000   -0.19817
629760.0000   -0.10572
629800.0000   -0.10667
629840.0000   -0.54881
629880.0000   -0.11438
629920.0000   -0.11774
629960.0000   -0.15234
630000.0000    0.02044
630040.0000   -0.70703
630080.0000   -0.47634
630120.0000   -0.56936
630160.0000   -0.38324
630200.0000   -0.46843
630240.0000   -0.73196
630280.0000   -0.09898
630320.0000   -0.16055
630360.0000   -0.78982
630400.0000   -0.31834
630440.0000   -0.14511
630480.0000    0.02443
630520.0000   -0.59685
630560.0000   -0.26368
630600.0000   -0.11639
630640.0000   -0.11950
630680.0000   -0.35826
630720.0000   -0.18068
630760.0000   -0.51373
630800.0000   -0.22926
630840.0000   -0.42929
630880.0000   -0.49999
630920.0000   -0.56577
630960.0000   -0.23117
631000.0000   -0.16005
631040.0000   -0.22333
631080.0000    0.07735
631120.0000   -0.18373
631160.0000   -0.16612
631200.0000   -0.19932
631240.0000   -0.31476
631280.0000   -0.37282
631320.0000   -0.25646
631360.0000   -0.18781
631400.0000   -0.50525
631440.0000   -0.35502
631480.0000   -0.64638
631520.0000   -0.15157
631560.0000   -0.36301
631600.0000   -0.22669
631640.0000   -0.51256
631680.0000   -0.50124
631720.0000   -0.17782
631760.0000   -0.17801
631800.0000   -0.40422
631840.0000   -0.36295
631880.0000   -0.44337
631920.0000   -0.46924
631960.0000   -0.35620
632000.0000   -0.23106
632040.0000   -0.26604
632080.0000   -0.10363
632120.0000   -0.41676
632160.0000   -0.47935
632200.0000   -0.48125
632240.0000   -0.39973
632280.0000   -0.48780
632320.0000   -0.22468
632360.0000   -0.16993
632400.0000   -0.09776
632440.0000   -0.23295
632480.0000   -0.08154
632520.0000    0.13435
632560.0000   -0.16231
632600.0000   -0.34461
632640.0000   -0.42731
632680.0000   -0.45846
632720.0000   -0.55365
632760.0000   -0.66511
632800.0000   -0.44093
632840.0000   -0.41481
632880.0000   -0.32708
632920.0000   -0.37241
632960.0000   -0.48118
633000.0000   -0.33493
633040.0000   -0.46630
633080.0000   -0.28077
633120.0000   -0.49507
633160.0000   -0.16158
633200.0000   -0.37140
633240.0000   -0.60178
633280.0000   -0.55776
633320.0000   -0.24367
633360.0000   -0.30922
633400.0000   -0.18054
633440.0000   -0.10238
633480.0000   -0.31725
633520.0000   -0.26528
633560.0000   -0.27149
633600.0000   -0.37409
633640.0000   -0.36803
633680.0000   -0.38923
633720.0000   -0.42694
633760.0000    0.48102
633800.0000    0.47892
633840.0000    0.36100
633880.0000    0.28411
633920.0000    0.40675
633960.0000    0.28067
634000.0000    0.51337
634040.0000    0.30780
634080.0000    0.72868
634120.0000    0.29650
634160.0000    0.55829
634200.0000    0.50680
634240.0000    0.62915
634280.0000    0.37203
634320.0000    0.16193
634360.0000    0.11571
634400.0000   -0.17120
634440.0000   -0.07420
634480.0000   -0.26444
634520.0000   -0.16168
634560.0000   -0.52886
634600.0000   -0.63821
634640.0000   -0.24674
634680.0000   -0.03403
634720.0000   -0.42379
634760.0000   -0.41875
634800.0000   -0.66194
634840.0000   -0.31363
634880.0000   -0.45713
634920.0000   -0.41162
634960.0000   -0.34806
635000.0000   -0.28916
635040.0000   -0.26079
635080.0000    0.28306
635120.0000   -0.32910
635160.0000   -0.33373
635200.0000   -0.34914
635240.0000   -0.27949
635280.0000   -0.24233
635320.0000   -0.15879
635360.0000   -0.08803
635400.0000   -0.37185
635440.0000   -0.30426
635480.0000   -0.08468
635520.0000   -0.12665
635560.0000   -0.11340
635600.0000   -0.40000
635640.0000   -0.18453
635680.0000   -0.24998
635720.0000   -0.22675
635760.0000   -0.18705
635800.0000   -0.67519
635840.0000   -0.41348
635880.0000   -0.19336
635920.0000   -0.29120
635960.0000   -0.67933
636000.0000   -0.52276
636040.0000   -0.69678
636080.0000   -0.42905
636120.0000   -0.30474
636160.0000   -0.62767
636200.0000   -0.22600
636240.0000   -0.51731
636280.0000   -0.21313
636320.0000   -0.21729
636360.0000   -0.62715
636400.0000   -0.51503
636440.0000   -0.28607
636480.0000   -0.17049
636520.0000   -0.00201
636560.0000   -0.07622
636600.0000   -0.09383
636640.0000    0.28940
636680.0000    0.33628
636720.0000    0.27129
636760.0000    0.27459
636800.0000    0.31305
636840.0000    0.26384
636880.0000    0.35761
636920.0000    0.32386
636960.0000   -0.18639
637000.0000   -0.02377
637040.0000   -0.18304
637080.0000    0.03925
637120.0000    0.00412
637160.0000   -0.18104
637200.0000   -0.47817
637240.0000   -0.10770
637280.0000   -0.09257
637320.0000    0.01764
637360.0000   -0.12310
637400.0000   -0.47361
637440.0000   -0.52948
637480.0000   -0.35604
637520.0000   -0.45398
637560.0000   -0.47213
637600.0000   -0.57664
637640.0000   -0.31771
637680.0000   -0.19527
637720.0000   -0.02933
637760.0000   -0.00106
637800.0000    0.08055
637840.0000   -0.05731
637880.0000   -0.29697
637920.0000   -0.37875
637960.0000   -0.42656
638000.0000   -0.44896
638040.0000   -0.49251
638080.0000   -0.39322
638120.0000   -0.25123
638160.0000   -0.50546
638200.0000   -0.47938
638240.0000   -0.74726
638280.0000   -0.76377
638320.0000   -0.50794
638360.0000   -0.61418
638400.0000   -0.16986
638440.0000   -0.39333
638480.0000   -0.54166
638520.0000   -0.48981
638560.0000   -0.21668
638600.0000   -0.47202
638640.0000   -0.35213
638680.0000   -0.60222
638720.0000   -0.26381
638760.0000   -0.59913
638800.0000   -0.76888
638840.0000   -0.55239
638880.0000   -0.38293
638920.0000   -0.28883
638960.0000   -0.69579
639000.0000   -0.61520
639040.0000   -0.21728
639080.0000   -0.43649
639120.0000   -0.38046
639160.0000   -0.17795
639200.0000   -0.09158
639240.0000   -0.55180
639280.0000   -0.16733
639320.0000   -0.33898
639360.0000   -0.47787
639400.0000   -0.40389
639440.0000   -0.30102
639480.0000   -0.32867
639520.0000   -0.22270
639560.0000   -0.11148
639600.0000   -0.45096
639640.0000   -0.50539
639680.0000   -0.22113
639720.0000   -0.54069
639760.0000   -0.22745
639800.0000    0.06244
639840.0000   -0.31166
639880.0000   -0.11732
639920.0000   -0.44472
639960.0000   -0.33271
640000.0000   -0.28039
640040.0000   -0.38787
640080.0000   -0.48842
640120.0000   -0.41808
640160.0000   -0.32653
640200.0000   -0.18718
640240.0000   -0.26576
640280.0000   -0.32714
640320.0000   -0.36222
640360.0000   -0.13730
640400.0000   -0.18415
640440.0000   -0.25469
640480.0000   -0.35217
640520.0000   -0.05786
640560.0000   -0.12888
640600.0000   -0.09953
640640.0000   -0.30593
640680.0000   -0.25689
640720.0000   -0.54302
640760.0000   -0.21738
640800.0000   -0.22992
640840.0000   -0.23277
640880.0000   -0.17437
640920.0000   -0.19871
640960.0000   -0.59963
641000.0000   -0.24471
641040.0000   -0.22365
641080.0000   -0.48997
641120.0000   -0.39827
641160.0000   -0.50207
641200.0000   -0.48628
641240.0000   -0.48066
641280.0000   -0.00281
641320.0000   -0.13258
641360.0000   -0.14499
641400.0000   -0.37779
641440.0000   -0.36227
641480.0000   -0.45202
641520.0000   -0.35461
641560.0000   -0.36326
641600.0000   -0.35471
641640.0000    0.06639
641680.0000   -0.45283
641720.0000   -0.13310
641760.0000   -0.46044
641800.0000   -0.54509
641840.0000   -0.54730
641880.0000   -0.46505
641920.0000   -0.59676
641960.0000   -0.28893
642000.0000   -0.25629
642040.0000   -0.41149
642080.0000   -0.68609
642120.0000   -0.43585
642160.0000   -0.20528
642200.0000   -0.57166
642240.0000   -0.55154
642280.0000   -0.22436
642320.0000   -0.33453
642360.0000   -0.48454
642400.0000   -0.39511
642440.0000   -0.24226
642480.0000   -0.17218
642520.0000   -0.09546
642560.0000   -0.06774
642600.0000   -0.37266
642640.0000   -0.27471
642680.0000   -0.23650
642720.0000   -0.40954
642760.0000   -0.05862
642800.0000   -0.27691
642840.0000   -0.24818
642880.0000   -0.01334
642920.0000   -0.29082
642960.0000   -0.10174
643000.0000    0.08076
643040.0000   -0.13911
643080.0000    0.02733
643120.0000   -0.12232
643160.0000   -0.26762
643200.0000   -0.15239
643240.0000   -0.28204
643280.0000   -0.10494
643320.0000   -0.20642
643360.0000   -0.16786
643400.0000   -0.09321
643440.0000   -0.47582
643480.0000   -0.52326
643520.0000   -0.16765
643560.0000   -0.21326
643600.0000   -0.20699
643640.0000   -0.05699
643680.0000   -0.02212
643720.0000   -0.12111
643760.0000   -0.03514
643800.0000   -0.04813
643840.0000   -0.01106
643880.0000   -0.01536
643920.0000   -0.07307
643960.0000   -0.22383
644000.0000   -0.14937
644040.0000   -0.06197
644080.0000   -0.43534
644120.0000   -0.61808
644160.0000   -0.13513
644200.0000   -0.30263
644240.0000   -0.59349
644280.0000   -0.37509
644320.0000   -0.63559
644360.0000   -0.71396
644400.0000   -0.59489
644440.0000   -0.34256
644480.0000   -0.31384
644520.0000   -0.47248
644560.0000   -0.29079
644600.0000   -0.29115
644640.0000   -0.49934
644680.0000   -0.35668
644720.0000   -0.27007
644760.0000   -0.76097
644800.0000   -0.64267
644840.0000   -0.46073
644880.0000   -0.63102
644920.0000   -0.42256
644960.0000   -0.45401
645000.0000   -0.58679
645040.0000   -0.39671
645080.0000   -0.51965
645120.0000   -0.35673
645160.0000   -0.44678
645200.0000   -0.33763
645240.0000   -0.41365
645280.0000   -0.35808
645320.0000   -0.49382
645360.0000   -0.61027
645400.0000   -0.61299
645440.0000   -0.25116
645480.0000   -0.30976
645520.0000   -0.11819
645560.0000   -0.05869
645600.0000   -0.34680
645640.0000   -0.08079
645680.0000   -0.26508
645720.0000   -0.28836
645760.0000   -0.49101
645800.0000   -0.27407
645840.0000   -0.35189
645880.0000   -0.29862
645920.0000   -0.04422
645960.0000    0.09861
646000.0000   -0.17127
646040.0000   -0.11608
646080.0000   -0.48642
646120.0000   -0.48254
646160.0000    0.04162
646200.0000   -0.25094
646240.0000   -0.17008
646280.0000   -0.29525
646320.0000   -0.30167
646360.0000   -0.00462
646400.0000   -0.09234
646440.0000   -0.06402
646480.0000   -0.32405
646520.0000   -0.57086
646560.0000   -0.15170
646600.0000   -0.09189
646640.0000   -0.22285
646680.0000   -0.15994
646720.0000   -0.63541
646760.0000   -0.29732
646800.0000   -0.37145
646840.0000   -0.37409
646880.0000   -0.31052
646920.0000   -0.55860
646960.0000   -0.50351
647000.0000   -0.33486
647040.0000   -0.52009
647080.0000   -0.19522
647120.0000   -0.12038
647160.0000    0.27939
647200.0000   -0.00724
647240.0000   -0.20630
647280.0000   -0.28622
647320.0000   -0.14091
647360.0000   -0.29587
647400.0000   -0.28843
647440.0000   -0.17076
647480.0000   -0.02735
647520.0000   -0.23601
647560.0000    0.06419
647600.0000    0.05243
647640.0000   -0.27273
647680.0000   -0.22048
647720.0000   -0.17392
647760.0000   -0.82503
647800.0000   -0.20001
647840.0000   -0.31035
647880.0000   -0.12804
647920.0000   -0.04512
647960.0000   -0.06501
648000.0000   -0.11105
648040.0000    0.00668
648080.0000   -0.17735
648120.0000   -0.45475
648160.0000   -0.13659
648200.0000   -0.12139
648240.0000   -0.40702
648280.0000   -0.13511
648320.0000   -0.50953
648360.0000   -0.42969
648400.0000   -0.21124
648440.0000   -0.21928
648480.0000   -0.35430
648520.0000   -0.55680
648560.0000   -0.59745
648600.0000   -0.51299
648640.0000   -0.53706
648680.0000   -0.43094
648720.0000   -0.28547
648760.0000   -0.44286
648800.0000   -0.39087
648840.0000   -0.31150
648880.0000    0.01767
648920.0000    0.02994
648960.0000   -0.00087
649000.0000   -0.20150
649040.0000   -0.12201
649080.0000   -0.31195
649120.0000    0.03386
649160.0000   -0.00142
649200.0000   -0.45226
649240.0000   -0.46779
649280.0000   -0.22180
649320.0000   -0.16374
649360.0000    0.01316
649400.0000   -0.20991
649440.0000   -0.10666
649480.0000   -0.08487
649520.0000    0.24641
649560.0000   -0.12731
649600.0000   -0.21723
649640.0000   -0.07921
649680.0000   -0.08537
649720.0000   -0.08118
649760.0000   -0.37524
649800.0000   -0.11176
649840.0000   -0.03668
649880.0000   -0.01673
649920.0000    0.09599
649960.0000   -0.22929
650000.0000   -0.18311
650040.0000   -0.06512
650080.0000   -0.04841
650120.0000    0.18311
650160.0000   -0.06655
650200.0000    0.06404
650240.0000    0.00162
650280.0000    0.08528
650320.0000    0.38485
650360.0000    0.23212
650400.0000    0.34084
650440.0000    0.48422
650480.0000    0.34555
650520.0000    0.55700
650560.0000    0.72965
650600.0000    0.20581
650640.0000    0.27036
650680.0000    0.06192
650720.0000    0.17933
650760.0000   -0.12190
650800.0000    0.17454
650840.0000    0.18867
650880.0000    0.13653
650920.0000    0.16935
650960.0000    0.17217
651000.0000   -0.00422
651040.0000    0.21814
651080.0000    0.11786
651120.0000    0.34454
651160.0000    0.12895
651200.0000    0.22559
651240.0000    0.36926
651280.0000    0.55779
651320.0000    0.45468
651360.0000    0.36410
651400.0000    0.45308
651440.0000    0.43052
651480.0000    0.69300
651520.0000    0.45889
651560.0000    0.29900
651600.0000    0.44760
651640.0000    0.49488
651680.0000    0.60840
651720.0000    0.49070
651760.0000    0.69265
651800.0000    0.44148
651840.0000   -0.03021
651880.0000    0.06573
651920.0000    0.20799
651960.0000    0.29220
652000.0000    0.69542
652040.0000    0.15785
652080.0000    0.32758
652120.0000   -0.05075
652160.0000    0.12907
652200.0000    0.17177
652240.0000    0.03117
652280.0000   -0.31585
652320.0000   -0.64479
652360.0000   -0.47984
652400.0000   -0.19234
652440.0000   -0.41925
652480.0000    0.00742
652520.0000    0.03794
652560.0000   -0.14320
652600.0000   -0.59562
652640.0000   -0.32283
652680.0000   -0.23369
652720.0000   -0.19539
652760.0000   -0.41600
652800.0000   -0.02113
652840.0000   -0.10179
652880.0000   -0.21508
652920.0000   -0.21823
652960.0000   -0.20926
653000.0000   -0.13489
653040.0000   -0.15760
653080.0000    0.03737
653120.0000   -0.26234
653160.0000   -0.09884
653200.0000   -0.11017
653240.0000   -0.16385
653280.0000    0.24774
653320.0000    0.27683
653360.0000    0.03124
653400.0000    0.21403
653440.0000    0.25982
653480.0000    0.26498
653520.0000    0.28880
653560.0000    0.14580
653600.0000    0.30160
653640.0000    0.17130
653680.0000    0.37171
653720.0000    0.19894
653760.0000    0.40524
653800.0000    0.27888
653840.0000    0.14152
653880.0000    0.11790
653920.0000    0.28274
653960.0000   -0.06140
654000.0000   -0.14114
654040.0000   -0.14839
654080.0000   -0.00941
654120.0000   -0.00301
654160.0000   -0.02403
654200.0000    0.22469
654240.0000    0.09825
654280.0000   -0.62867
654320.0000    0.06930
654360.0000   -0.22518
654400.0000   -0.15412
654440.0000   -0.23920
654480.0000   -0.49961
654520.0000   -0.28685
654560.0000    0.08872
654600.0000    0.14588
654640.0000    0.10360
654680.0000    0.18871
654720.0000    0.37659
654760.0000    0.53372
654800.0000    0.17722
654840.0000    0.01797
654880.0000    0.22205
654920.0000    0.27762
654960.0000    0.24425
655000.0000    0.38164
655040.0000    0.12501
655080.0000    0.27803
655120.0000    0.18090
655160.0000    0.18002
655200.0000    0.11730
655240.0000    0.34831
655280.0000    0.23428
655320.0000    0.20237
655360.0000    0.09222
655400.0000    0.35558
655440.0000    0.23238
655480.0000    0.33364
655520.0000    0.22236
655560.0000    0.11270
655600.0000    0.14932
655640.0000    0.27223
655680.0000    0.27213
655720.0000    0.08998
655760.0000    0.25674
655800.0000    0.23337
655840.0000    0.29404
655880.0000    0.21531
655920.0000    0.09896
655960.0000   -0.09560
656000.0000   -0.18312
656040.0000    0.01732
656080.0000    0.37273
656120.0000    0.03035
656160.0000    0.14328
656200.0000    0.21784
656240.0000    0.30681
656280.0000    0.33627
656320.0000    0.03311
656360.0000    0.14253
656400.0000    0.15983
656440.0000    0.16642
656480.0000    0.35043
656520.0000   -0.08976
656560.0000   -0.02600
656600.0000    0.16213
656640.0000    0.18316
656680.0000    0.14792
656720.0000    0.14092
656760.0000   -0.01544
656800.0000   -0.08002
656840.0000   -0.29299
656880.0000    0.07473
656920.0000    0.01556
656960.0000   -0.03892
657000.0000    0.12838
657040.0000    0.14619
657080.0000    0.51127
657120.0000    0.46156
657160.0000    0.45840
657200.0000    0.33784
657240.0000    0.27159
657280.0000    0.23056
657320.0000    0.47496
657360.0000    0.42876
657400.0000    0.33526
657440.0000    0.44158
657480.0000    0.73175
657520.0000    0.38021
657560.0000    0.37353
657600.0000    0.35350
657640.0000    0.22209
657680.0000    0.28405
657720.0000    0.23774
657760.0000    0.45811
657800.0000   -0.05363
657840.0000    0.18355
657880.0000   -0.02502
657920.0000    0.09572
657960.0000   -0.26374
658000.0000    0.13979
658040.0000   -0.03341
658080.0000    0.08248
658120.0000   -0.08203
658160.0000   -0.28818
658200.0000   -0.25461
658240.0000   -0.29894
658280.0000   -0.35031
658320.0000    0.11252
658360.0000   -0.05488
658400.0000    0.08720
658440.0000    0.24629
658480.0000    0.39123
658520.0000    0.22104
658560.0000    0.17993
658600.0000    0.12922
658640.0000   -0.05021
658680.0000    0.08302
658720.0000   -0.21990
658760.0000   -0.29886
658800.0000   -0.46705
658840.0000   -0.25465
658880.0000   -0.82175
658920.0000   -0.46470
658960.0000   -0.69953
659000.0000   -0.01038
659040.0000   -0.24796
659080.0000   -0.21025
659120.0000   -0.36392
659160.0000   -0.32521
659200.0000   -0.25544
659240.0000   -0.37759
659280.0000   -0.29146
659320.0000   -0.45642
659360.0000   -0.26841
659400.0000   -0.20477
659440.0000   -0.41981
659480.0000   -0.11978
659520.0000   -0.01878
659560.0000   -0.19568
659600.0000   -0.17466
659640.0000   -0.10417
659680.0000   -0.25017
659720.0000    0.14276
659760.0000    0.20076
659800.0000    0.17845
659840.0000   -0.26068
659880.0000   -0.06370
659920.0000    0.03290
659960.0000   -0.12126
660000.0000   -0.09500
660040.0000   -0.80681
660080.0000   -0.34846
660120.0000   -0.22156
660160.0000   -0.54335
660200.0000   -0.44158
660240.0000   -0.49152
660280.0000   -0.40349
660320.0000   -0.48167
660360.0000   -0.17198
660400.0000   -0.11111
660440.0000   -0.20609
660480.0000   -0.44792
660520.0000   -0.33963
660560.0000   -0.47228
660600.0000   -0.37225
660640.0000   -0.32821
660680.0000   -0.44111
660720.0000   -0.43583
660760.0000   -0.27971
660800.0000   -0.34797
660840.0000   -0.04443
660880.0000   -0.30161
660920.0000   -0.42973
660960.0000   -0.45464
661000.0000   -0.46432
661040.0000   -0.22805
661080.0000   -0.27263
661120.0000   -0.41834
661160.0000   -0.37548
661200.0000   -0.37640
661240.0000   -0.44939
661280.0000   -0.68782
661320.0000   -0.24952
661360.0000   -0.33565
661400.0000   -0.37185
661440.0000   -0.33137
661480.0000    0.25539
661520.0000    0.22557
661560.0000    0.21827
661600.0000    0.31208
661640.0000    0.18651
661680.0000    0.15905
661720.0000   -0.13407
661760.0000   -0.29768
661800.0000   -0.12163
661840.0000   -0.39519
661880.0000   -0.51689
661920.0000   -0.47715
661960.0000   -0.14582
662000.0000   -0.44071
662040.0000   -0.31223
662080.0000   -0.56212
662120.0000   -0.27487
662160.0000   -0.20246
662200.0000   -0.50234
662240.0000    0.10983
662280.0000   -0.31112
662320.0000   -0.40443
662360.0000   -0.39076
662400.0000   -0.54437
662440.0000   -0.41392
662480.0000   -0.26477
662520.0000   -0.46687
662560.0000   -0.34277
662600.0000   -0.44536
662640.0000   -0.44304
662680.0000   -0.01480
662720.0000   -0.41182
662760.0000   -0.14203
662800.0000   -0.12388
662840.0000   -0.61961
662880.0000   -0.53849
662920.0000   -0.29674
662960.0000   -0.37422
663000.0000   -0.39940
663040.0000   -0.40704
663080.0000   -0.32043
663120.0000   -0.33690
663160.0000   -0.43005
663200.0000   -0.51021
663240.0000   -0.16264
663280.0000   -0.33560
663320.0000   -0.65562
663360.0000   -0.61671
663400.0000   -0.45475
663440.0000   -0.46901
663480.0000   -0.48921
663520.0000   -0.37036
663560.0000   -0.29464
663600.0000   -0.31174
663640.0000   -0.36230
663680.0000   -0.41175
663720.0000    0.04868
663760.0000   -0.40978
663800.0000   -0.46325
663840.0000   -0.49463
663880.0000   -0.55927
663920.0000   -0.66886
663960.0000   -0.33467
664000.0000   -0.41710
664040.0000   -0.23208
664080.0000   -0.49653
664120.0000   -0.67437
664160.0000   -0.18067
664200.0000   -0.16638
664240.0000   -0.27365
664280.0000    0.04063
664320.0000   -0.18057
664360.0000   -0.21231
664400.0000   -0.39559
664440.0000   -0.51802
664480.0000   -0.29826
664520.0000   -0.66795
664560.0000   -0.43452
664600.0000   -0.39689
664640.0000   -0.32938
664680.0000   -0.12957
664720.0000   -0.21243
664760.0000   -0.20082
664800.0000   -0.33579
664840.0000   -0.15461
664880.0000   -0.03070
664920.0000   -0.10325
664960.0000   -0.05540
665000.0000   -0.05654
665040.0000   -0.25043
665080.0000   -0.23987
665120.0000   -0.34914
665160.0000   -0.33491
665200.0000   -0.36188
665240.0000   -0.03885
665280.0000   -0.43281
665320.0000   -0.42963
665360.0000   -0.27650
665400.0000   -0.15283
665440.0000   -0.28510
665480.0000   -0.61778
665520.0000   -0.24481
665560.0000   -0.23766
665600.0000   -0.20974
665640.0000   -0.43005
665680.0000   -0.48928
665720.0000   -0.29993
665760.0000   -0.37166
665800.0000   -0.93536
665840.0000   -0.65015
665880.0000   -0.67670
665920.0000   -0.73529
665960.0000   -0.33360
666000.0000   -0.66089
666040.0000   -0.73895
666080.0000   -0.11513
666120.0000   -0.34196
666160.0000   -0.25748
666200.0000   -0.50774
666240.0000   -0.70359
666280.0000   -0.24028
666320.0000   -0.31699
666360.0000   -0.52603
666400.0000   -0.54352
666440.0000   -0.44746
666480.0000   -0.48968
666520.0000   -0.50591
666560.0000   -0.13977
666600.0000   -0.57955
666640.0000   -0.14631
666680.0000   -0.47727
666720.0000   -0.34804
666760.0000   -0.18304
666800.0000   -0.42914
666840.0000   -0.34680
666880.0000   -0.19902
666920.0000   -0.14470
666960.0000   -0.57523
667000.0000   -0.32471
667040.0000   -0.35071
667080.0000   -0.12595
667120.0000   -0.46078
667160.0000   -0.44288
667200.0000   -0.26646
667240.0000   -0.27012
667280.0000   -0.09361
667320.0000   -0.14758
667360.0000    0.17299
667400.0000   -0.02986
667440.0000   -0.01350
667480.0000   -0.26793
667520.0000   -0.14749
667560.0000   -0.56155
667600.0000   -0.35894
667640.0000   -0.42956
667680.0000   -0.06847
667720.0000   -0.18720
667760.0000   -0.32458
667800.0000   -0.58771
667840.0000   -0.41344
667880.0000   -0.24658
667920.0000   -0.10561
667960.0000    0.00961
668000.0000   -0.59708
668040.0000   -0.02523
668080.0000   -0.13345
668120.0000   -0.23440
668160.0000   -0.56924
668200.0000   -0.17374
668240.0000   -0.08232
668280.0000   -0.10093
668320.0000   -0.19693
668360.0000   -0.15012
668400.0000   -0.20737
668440.0000   -0.20735
668480.0000   -0.24762
668520.0000   -0.30960
668560.0000   -0.53927
668600.0000   -0.34033
668640.0000   -0.66032
668680.0000   -0.58857
668720.0000   -0.36858
668760.0000   -0.52534
668800.0000   -0.66866
668840.0000   -0.61666
668880.0000   -0.32661
668920.0000   -0.57691
668960.0000   -0.57086
669000.0000   -0.30431
669040.0000   -0.37248
669080.0000   -0.54962
669120.0000   -0.41252
669160.0000   -0.17168
669200.0000   -0.18117
669240.0000   -0.27683
669280.0000   -0.17325
669320.0000   -0.28640
669360.0000   -0.49729
669400.0000   -0.04645
669440.0000   -0.29800
669480.0000   -0.12454
669520.0000   -0.44266
669560.0000   -0.45927
669600.0000   -0.19826
669640.0000   -0.65646
669680.0000   -0.11018
669720.0000   -0.32666
669760.0000   -0.54166
669800.0000   -0.49490
669840.0000   -0.37246
669880.0000   -0.10600
669920.0000   -0.47327
669960.0000   -0.50168
670000.0000   -0.38681
670040.0000   -0.25698
670080.0000   -0.21846
670120.0000   -0.43134
670160.0000   -0.44400
670200.0000   -0.25244
670240.0000   -0.16361
670280.0000   -0.58897
670320.0000   -0.47174
670360.0000   -0.33848
670400.0000   -0.41114
670440.0000   -0.45436
670480.0000   -0.39193
670520.0000   -0.44419
670560.0000   -0.06013
670600.0000   -0.46848
670640.0000    0.06862
670680.0000   -0.24899
670720.0000   -0.42368
670760.0000   -0.42918
670800.0000   -0.65395
670840.0000   -0.68200
670880.0000   -0.39099
670920.0000   -0.56252
670960.0000   -0.54488
671000.0000   -0.26069
671040.0000   -0.33917
671080.0000   -0.13293
671120.0000   -0.51606
671160.0000   -0.69967
671200.0000   -0.51143
671240.0000   -0.42416
671280.0000   -0.31368
671320.0000    0.03694
671360.0000   -0.19368
671400.0000   -0.09040
671440.0000   -0.33606
671480.0000   -0.37434
671520.0000   -0.16626
671560.0000   -0.39365
671600.0000   -0.26242
671640.0000   -0.70773
671680.0000   -0.58728
671720.0000   -0.34745
671760.0000   -0.30926
671800.0000   -0.27285
671840.0000   -0.46201
671880.0000   -0.28008
671920.0000   -0.48290
671960.0000   -0.00729
672000.0000   -0.03635
672040.0000   -0.37455
672080.0000   -0.29215
672120.0000   -0.29392
672160.0000   -0.54334
672200.0000   -0.39146
672240.0000   -0.48785
672280.0000   -0.52990
672320.0000   -0.33839
672360.0000   -0.22009
672400.0000   -0.33209
672440.0000   -0.39618
672480.0000   -0.40430
672520.0000   -0.46441
672560.0000   -0.18925
672600.0000   -0.24650
672640.0000   -0.41628
672680.0000   -0.67354
672720.0000   -0.44584
672760.0000   -0.15787
672800.0000   -0.19192
672840.0000    0.03088
672880.0000    0.04628
672920.0000    0.05882
672960.0000    0.12222
673000.0000   -0.01745
673040.0000   -0.39803
673080.0000   -0.36919
673120.0000   -0.18161
673160.0000   -0.01864
673200.0000   -0.14711
673240.0000    0.06690
673280.0000   -0.08027
673320.0000   -0.06520
673360.0000    0.02086
673400.0000   -0.18946
673440.0000   -0.36933
673480.0000   -0.23348
673520.0000   -0.01473
673560.0000   -0.16836
673600.0000   -0.00721
673640.0000   -0.39903
673680.0000   -0.46032
673720.0000   -0.23943
673760.0000   -0.31832
673800.0000   -0.22852
673840.0000   -0.30938
673880.0000   -0.39132
673920.0000   -0.47291
673960.0000   -0.32916
674000.0000   -0.34501
674040.0000   -0.25704
674080.0000   -0.23879
674120.0000   -0.37187
674160.0000   -0.64445
674200.0000   -0.51189
674240.0000   -0.42037
674280.0000   -0.62967
674320.0000   -0.29556
674360.0000   -0.34145
674400.0000   -0.44280
674440.0000   -0.28704
674480.0000   -0.19875
674520.0000   -0.72654
674560.0000   -0.41694
674600.0000   -0.49305
674640.0000   -0.45510
674680.0000   -0.27585
674720.0000   -0.34699
674760.0000   -0.52225
674800.0000   -0.46298
674840.0000   -0.23777
674880.0000   -0.23942
674920.0000   -0.28904
674960.0000   -0.26057
675000.0000    0.05952
675040.0000   -0.32350
675080.0000   -0.34847
675120.0000   -0.17334
675160.0000   -0.61208
675200.0000   -0.34695
675240.0000   -0.30403
675280.0000   -0.16110
675320.0000   -0.38553
675360.0000   -0.29239
675400.0000   -0.44041
675440.0000   -0.27362
675480.0000   -0.23578
675520.0000   -0.41863
675560.0000   -0.47463
675600.0000   -0.48372
675640.0000   -0.58253
675680.0000   -0.58492
675720.0000   -0.31174
675760.0000   -0.47520
675800.0000   -0.53154
675840.0000   -0.39333
675880.0000   -0.71310
675920.0000   -0.49654
675960.0000   -0.55565
676000.0000   -0.65184
676040.0000   -0.76022
676080.0000   -0.87520
676120.0000   -0.49119
676160.0000   -0.57507
676200.0000   -0.54923
676240.0000   -0.38854
676280.0000   -0.16328
676320.0000   -0.39439
676360.0000   -0.12813
676400.0000   -0.21559
676440.0000   -0.25386
676480.0000   -0.47127
676520.0000   -0.30340
676560.0000   -0.25582
676600.0000   -0.17868
676640.0000   -0.30523
676680.0000   -0.47124
676720.0000   -0.27950
676760.0000   -0.35095
676800.0000   -0.29361
676840.0000   -0.35023
676880.0000   -0.19903
676920.0000   -0.43689
676960.0000   -0.21721
677000.0000   -0.15531
677040.0000    0.15000
677080.0000   -0.11363
677120.0000    0.12761
677160.0000   -0.03425
677200.0000   -0.32244
677240.0000   -0.77906
677280.0000   -0.60460
677320.0000   -0.45575
677360.0000   -0.20404
677400.0000   -0.00056
677440.0000   -0.59798
677480.0000   -0.36902
677520.0000   -0.45955
677560.0000   -0.47771
677600.0000   -0.57579
677640.0000   -0.36632
677680.0000   -0.52611
677720.0000   -0.42812
677760.0000   -0.22582
677800.0000   -0.44693
677840.0000   -0.42417
677880.0000   -0.28894
677920.0000   -0.25733
677960.0000   -0.32986
678000.0000   -0.18745
678040.0000   -0.30270
678080.0000   -0.20414
678120.0000   -0.14490
678160.0000   -0.23646
678200.0000   -0.08940
678240.0000    0.17180
678280.0000    0.23945
678320.0000    0.10321
678360.0000   -0.06699
678400.0000   -0.22252
678440.0000   -0.39824
678480.0000   -0.14272
678520.0000   -0.22226
678560.0000   -0.04501
678600.0000   -0.46904
678640.0000   -0.00342
678680.0000   -0.26199
678720.0000   -0.16260
678760.0000   -0.46813
678800.0000   -0.19042
678840.0000   -0.74208
678880.0000   -0.33279
678920.0000    0.01980
678960.0000   -0.19583
679000.0000   -0.08380
679040.0000   -0.15119
679080.0000   -0.05468
679120.0000   -0.30055
679160.0000   -0.49272
679200.0000   -0.14462
679240.0000   -0.42259
679280.0000   -0.24107
679320.0000   -0.16410
679360.0000   -0.14726
679400.0000   -0.24266
679440.0000   -0.12838
679480.0000   -0.25764
679520.0000   -0.06628
679560.0000   -0.19346
679600.0000    0.04178
679640.0000   -0.33340
679680.0000   -0.14446
679720.0000   -0.10586
679760.0000   -0.18476
679800.0000   -0.32574
679840.0000   -0.65089
679880.0000   -0.43742
679920.0000   -0.39502
679960.0000   -0.11269
680000.0000   -0.20595
680040.0000   -0.00020
680080.0000   -0.07604
680120.0000    0.18040
680160.0000    0.15641
680200.0000   -0.43158
680240.0000   -0.43408
680280.0000   -0.33051
680320.0000   -0.22569
680360.0000   -0.44027
680400.0000   -0.19046
680440.0000   -0.17193
680480.0000   -0.23596
680520.0000   -0.40597
680560.0000   -0.31861
680600.0000   -0.29899
680640.0000   -0.38872
680680.0000   -0.58314
680720.0000   -0.34748
680760.0000   -0.38629
680800.0000   -0.49096
680840.0000   -0.74642
680880.0000   -0.68025
680920.0000   -0.72266
680960.0000   -0.64579
681000.0000   -0.98353
681040.0000   -0.83619
681080.0000   -0.64071
681120.0000   -0.32956
681160.0000   -0.34881
681200.0000   -0.49756
681240.0000   -0.09310
681280.0000   -0.23290
681320.0000   -0.21199
681360.0000    0.01173
681400.0000   -0.18683
681440.0000   -0.02960
681480.0000   -0.12719
681520.0000   -0.06271
681560.0000   -0.09325
681600.0000   -0.16481
681640.0000   -0.32185
681680.0000   -0.47557
681720.0000   -0.06119
681760.0000   -0.16576
681800.0000   -0.32823
681840.0000   -0.24034
681880.0000   -0.04792
681920.0000   -0.27847
681960.0000   -0.22585
682000.0000   -0.28679
682040.0000   -0.41497
682080.0000   -0.45040
682120.0000   -0.28447
682160.0000   -0.08396
682200.0000   -0.21663
682240.0000   -0.28468
682280.0000   -0.74443
682320.0000   -0.61709
682360.0000   -0.50822
682400.0000   -0.75933
682440.0000   -0.77263
682480.0000   -0.62033
682520.0000   -0.92259
682560.0000   -0.71504
682600.0000   -0.59697
682640.0000   -0.40305
682680.0000   -0.61903
682720.0000   -0.46816
682760.0000   -0.51272
682800.0000   -0.43089
682840.0000   -0.46927
682880.0000   -0.62133
682920.0000   -0.48504
682960.0000   -0.52285
683000.0000   -0.72018
683040.0000   -0.57915
683080.0000   -0.62781
683120.0000   -0.33944
683160.0000   -0.62285
683200.0000   -0.53845
683240.0000   -0.51229
683280.0000   -1.00251
683320.0000   -0.59377
683360.0000   -0.73435
683400.0000   -0.29897
683440.0000   -0.59481
683480.0000   -0.39935
683520.0000   -0.20656
683560.0000   -0.38331
683600.0000   -0.56424
683640.0000   -0.51964
683680.0000   -0.26740
683720.0000   -0.30373
683760.0000   -0.32536
683800.0000   -0.24856
683840.0000   -0.57498
683880.0000   -0.44218
683920.0000   -0.38283
683960.0000   -0.18449
684000.0000   -0.20258
684040.0000   -0.25681
684080.0000   -0.20119
684120.0000   -0.09991
684160.0000   -0.52911
684200.0000   -0.05286
684240.0000   -0.30883
684280.0000   -0.42902
684320.0000   -0.49820
684360.0000   -0.27578
684400.0000   -0.21211
684440.0000   -0.34390
684480.0000   -0.57587
684520.0000   -0.49394
684560.0000   -0.36918
684600.0000   -0.54652
684640.0000   -0.42229
684680.0000   -0.64737
684720.0000   -0.70978
684760.0000   -0.62586
684800.0000   -0.57261
684840.0000   -0.54330
684880.0000   -0.40250
684920.0000   -0.39913
684960.0000   -0.26351
685000.0000   -0.14000
685040.0000   -0.08591
685080.0000   -0.43951
685120.0000   -0.19295
685160.0000   -0.08170
685200.0000   -0.24628
685240.0000   -0.43292
685280.0000   -0.41971
685320.0000   -0.21369
685360.0000   -0.25336
685400.0000   -0.23521
685440.0000   -0.30990
685480.0000   -0.35258
685520.0000   -0.49447
685560.0000   -0.20759
685600.0000   -0.30705
685640.0000   -0.21600
685680.0000   -0.30761
685720.0000   -0.03469
685760.0000   -0.05575
685800.0000   -0.18216
685840.0000   -0.19005
685880.0000   -0.36093
685920.0000   -0.52526
685960.0000   -0.27066
686000.0000   -0.05874
686040.0000   -0.16161
686080.0000   -0.22060
686120.0000   -0.18918
686160.0000   -0.29860
686200.0000   -0.29201
686240.0000   -0.26249
686280.0000   -0.57106
686320.0000   -0.54235
686360.0000   -0.46758
686400.0000   -0.54828
686440.0000   -0.46149
686480.0000   -0.48002
686520.0000   -0.48334
686560.0000   -0.09512
686600.0000   -0.51710
686640.0000   -0.55595
686680.0000   -0.72310
686720.0000   -0.59829
686760.0000   -0.46612
686800.0000   -0.34629
686840.0000   -0.24556
686880.0000   -0.31492
686920.0000   -0.52434
686960.0000   -0.35276
687000.0000   -0.57587
687040.0000   -0.42969
687080.0000   -0.64873
687120.0000   -0.18611
687160.0000   -0.27063
687200.0000   -0.20052
687240.0000   -0.54023
687280.0000   -0.69475
687320.0000   -0.63591
687360.0000   -0.39924
687400.0000   -0.28228
687440.0000   -0.48646
687480.0000   -0.57508
687520.0000   -0.40342
687560.0000   -0.68502
687600.0000   -0.33431
687640.0000   -0.35349
687680.0000   -0.25284
687720.0000   -0.71803
687760.0000   -0.72615
687800.0000   -0.57921
687840.0000   -0.69122
687880.0000   -0.69573
687920.0000   -0.47546
687960.0000   -0.49208
688000.0000   -0.97384
688040.0000   -0.59845
688080.0000   -0.28085
688120.0000   -0.60328
688160.0000   -0.85410
688200.0000   -0.57088
688240.0000   -0.77133
688280.0000   -0.69594
688320.0000   -0.79094
688360.0000   -0.83744
688400.0000   -0.21304
688440.0000   -0.73056
688480.0000   -0.77473
688520.0000   -0.72287
688560.0000   -0.22224
688600.0000   -0.46807
688640.0000   -0.35447
688680.0000   -0.41034
688720.0000   -0.35446
688760.0000   -0.76949
688800.0000   -0.67457
688840.0000   -0.61113
688880.0000   -0.56788
688920.0000   -0.44162
688960.0000   -0.40441
689000.0000   -0.23490
689040.0000   -0.36646
689080.0000   -0.07540
689120.0000   -0.16161
689160.0000   -0.25320
689200.0000   -0.68547
689240.0000   -0.30916
689280.0000   -0.34157
689320.0000   -0.37465
689360.0000   -0.13504
689400.0000   -0.40965
689440.0000   -0.27995
689480.0000   -0.43689
689520.0000   -0.44809
689560.0000   -0.89378
689600.0000   -0.77898
689640.0000   -0.32803
689680.0000   -0.16025
689720.0000   -0.26557
689760.0000   -0.17405
689800.0000   -0.16762
689840.0000   -0.47571
689880.0000   -0.06332
689920.0000   -0.30984
689960.0000   -0.18109
690000.0000   -0.28426
690040.0000   -0.33956
690080.0000   -0.58129
690120.0000   -0.19967
690160.0000   -0.20569
690200.0000   -0.55428
690240.0000   -0.56126
690280.0000   -0.36039
690320.0000   -0.27090
690360.0000   -0.61160
690400.0000   -0.64699
690440.0000   -0.73798
690480.0000   -0.13040
690520.0000   -0.43123
690560.0000   -0.40328
690600.0000   -0.59736
690640.0000   -0.35728
690680.0000   -0.56637
690720.0000   -0.07174
690760.0000   -0.35466
690800.0000   -0.28220
690840.0000   -0.22905
690880.0000   -0.49801
690920.0000   -0.45073
690960.0000   -0.45911
691000.0000   -0.39640
691040.0000   -0.23689
691080.0000   -0.32416
691120.0000   -0.75557
691160.0000   -0.74529
691200.0000   -0.98514
691240.0000   -0.52423
691280.0000   -0.34927
691320.0000   -0.44552
691360.0000   -0.55021
691400.0000   -0.68557
691440.0000   -0.44071
691480.0000   -0.58810
691520.0000   -0.39543
691560.0000   -0.32081
691600.0000   -0.43128
691640.0000   -0.25430
691680.0000   -0.23497
691720.0000   -0.18915
691760.0000   -0.21901
691800.0000   -0.32088
691840.0000   -0.18811
691880.0000   -0.17301
691920.0000   -0.39098
691960.0000    0.18193
692000.0000   -0.33362
692040.0000   -0.57242
692080.0000   -0.43634
692120.0000   -0.27742
692160.0000   -0.49104
692200.0000   -0.30977
692240.0000   -0.42717
692280.0000   -0.38743
692320.0000   -0.24332
692360.0000   -0.14808
692400.0000   -0.22963
692440.0000   -0.19937
692480.0000   -0.11696
692520.0000   -0.23932
692560.0000   -0.39392
692600.0000   -0.21735
692640.0000   -0.37421
692680.0000   -0.31782
692720.0000   -0.36199
692760.0000   -0.45781
692800.0000   -0.15567
692840.0000   -0.04547
692880.0000   -0.12438
692920.0000   -0.23221
692960.0000    0.01810
693000.0000   -0.33181
693040.0000   -0.38750
693080.0000   -0.17310
693120.0000   -0.30122
693160.0000   -0.42043
693200.0000   -0.30716
693240.0000   -0.44434
693280.0000   -0.34927
693320.0000   -0.43819
693360.0000   -0.49482
693400.0000   -0.53485
693440.0000   -0.64371
693480.0000   -0.34223
693520.0000   -0.39002
693560.0000   -0.40411
693600.0000   -0.49010
693640.0000   -0.61869
693680.0000   -0.47836
693720.0000   -0.24683
693760.0000   -0.30062
693800.0000   -0.22330
693840.0000   -0.62511
693880.0000   -0.52522
693920.0000   -0.58139
693960.0000   -0.45637
694000.0000   -0.56624
694040.0000   -0.68243
694080.0000   -0.68590
694120.0000   -0.46012
694160.0000   -0.67689
694200.0000   -0.60392
694240.0000   -0.96513
694280.0000   -0.57262
694320.0000   -0.55372
694360.0000   -0.28616
694400.0000   -0.67714
694440.0000   -0.71183
694480.0000   -0.79301
694520.0000   -0.76287
694560.0000   -0.48024
694600.0000   -0.98103
694640.0000   -0.78423
694680.0000   -0.87688
694720.0000   -0.90220
694760.0000   -1.34686
694800.0000   -0.67962
694840.0000   -0.83232
694880.0000   -0.54212
694920.0000   -0.58656
694960.0000   -0.42678
695000.0000   -0.51135
695040.0000   -0.61589
695080.0000   -0.56922
695120.0000   -0.63142
695160.0000   -0.78048
695200.0000   -0.53579
695240.0000   -0.34538
695280.0000   -0.20590
695320.0000   -0.37580
695360.0000   -0.30118
695400.0000   -0.58879
695440.0000   -0.92139
695480.0000   -0.41704
695520.0000   -0.31480
695560.0000   -0.26546
695600.0000   -0.35628
695640.0000   -0.56587
695680.0000   -0.41200
695720.0000   -0.41447
695760.0000   -0.68129
695800.0000   -0.53605
695840.0000   -0.70971
695880.0000   -0.47341
695920.0000   -0.75732
695960.0000   -0.77917
696000.0000   -0.98430
696040.0000   -0.44388
696080.0000   -0.36668
696120.0000   -0.31007
696160.0000   -0.46137
696200.0000   -0.52908
696240.0000   -0.58168
696280.0000   -0.61903
696320.0000   -0.23080
696360.0000   -0.21076
696400.0000   -0.35088
696440.0000   -0.15785
696480.0000   -0.31887
696520.0000   -0.45570
696560.0000   -0.33863
696600.0000   -0.56557
696640.0000   -0.46546
696680.0000   -0.23917
696720.0000   -0.29407
696760.0000   -0.03509
696800.0000   -0.18990
696840.0000   -0.03053
696880.0000   -0.21898
696920.0000   -0.24554
696960.0000   -0.34264
697000.0000   -0.40755
697040.0000   -0.63252
697080.0000   -0.55864
697120.0000   -0.61172
697160.0000   -0.26416
697200.0000   -0.24244
697240.0000   -0.35934
697280.0000   -0.26577
697320.0000   -0.23831
697360.0000   -0.33447
697400.0000   -0.70306
697440.0000   -0.37353
697480.0000   -0.55871
697520.0000   -0.63902
697560.0000   -0.53809
697600.0000   -0.59078
697640.0000   -0.30048
697680.0000   -0.44012
697720.0000   -0.73639
697760.0000   -0.67619
697800.0000   -0.60647
697840.0000   -0.62500
697880.0000   -0.60173
697920.0000   -0.35224
697960.0000   -0.55453
698000.0000   -0.61106
698040.0000   -0.70595
698080.0000   -0.43196
698120.0000   -0.65192
698160.0000   -0.78769
698200.0000   -0.57941
698240.0000   -0.72107
698280.0000   -0.76732
698320.0000   -0.62625
698360.0000   -0.38854
698400.0000   -0.40915
698440.0000   -0.75804
698480.0000   -0.31485
698520.0000    0.06775
698560.0000   -0.21906
698600.0000   -0.23426
698640.0000   -0.48261
698680.0000   -0.26731
698720.0000   -0.28084
698760.0000   -0.31635
698800.0000   -0.58273
698840.0000   -0.45827
698880.0000   -0.50461
698920.0000   -0.13196
698960.0000   -0.22702
699000.0000   -0.29067
699040.0000   -0.55244
699080.0000   -0.40866
699120.0000   -0.44701
699160.0000   -0.31138
699200.0000   -0.48393
699240.0000   -0.37466
699280.0000   -0.64205
699320.0000   -0.34936
699360.0000   -0.30408
699400.0000   -0.29806
699440.0000   -0.32117
699480.0000   -0.25328
699520.0000   -0.53643
699560.0000   -0.36380
699600.0000   -0.45113
699640.0000   -0.64555
699680.0000   -0.50789
699720.0000    0.04087
699760.0000   -0.42818
699800.0000   -0.38946
699840.0000   -0.07044
699880.0000   -0.22286
699920.0000   -0.36497
699960.0000   -0.58941
700000.0000   -0.43375
700040.0000   -0.33575
700080.0000   -0.58924
700120.0000   -0.24024
700160.0000   -0.06764
700200.0000   -0.10324
700240.0000    0.04576
700280.0000   -0.06467
700320.0000   -0.26265
700360.0000    0.04979
700400.0000    0.09346
700440.0000   -0.31443
700480.0000   -0.00695
700520.0000    0.05364
700560.0000    0.09682
700600.0000   -0.21543
700640.0000   -0.08124
700680.0000   -0.22523
700720.0000   -0.14705
700760.0000   -0.26064
700800.0000   -0.12164
700840.0000   -0.19883
700880.0000   -0.33623
700920.0000   -0.36754
700960.0000    0.01926
701000.0000   -0.06637
701040.0000   -0.38490
701080.0000   -0.37315
701120.0000   -0.33352
701160.0000    0.12943
701200.0000    0.03728
701240.0000   -0.06950
701280.0000   -0.14455
701320.0000    0.05041
701360.0000   -0.04135
701400.0000   -0.04290
701440.0000   -0.14958
701480.0000   -0.11969
701520.0000    0.06260
701560.0000   -0.21099
701600.0000   -0.37704
701640.0000   -0.04061
701680.0000   -0.11008
701720.0000   -0.14069
701760.0000    0.05879
701800.0000   -0.13617
701840.0000   -0.08695
701880.0000   -0.41194
701920.0000   -0.69640
701960.0000   -0.31380
702000.0000   -0.55647
702040.0000   -0.55932
702080.0000   -0.62341
702120.0000   -0.51760
702160.0000   -0.49878
702200.0000   -0.74837
702240.0000   -0.44858
702280.0000   -0.68787
702320.0000   -0.71988
702360.0000   -0.36088
702400.0000   -0.54207
702440.0000   -0.50113
702480.0000   -0.34253
702520.0000   -0.71095
702560.0000   -0.66198
702600.0000   -0.52491
702640.0000   -0.36425
702680.0000   -0.24457
702720.0000   -0.00208
702760.0000   -0.08155
702800.0000    0.02730
702840.0000   -0.38994
702880.0000   -0.17787
702920.0000   -0.15513
702960.0000   -0.13906
703000.0000   -0.30584
703040.0000   -0.31389
703080.0000   -0.01411
703120.0000    0.00954
703160.0000    0.22122
703200.0000   -0.12706
703240.0000   -0.09088
703280.0000    0.06993
703320.0000   -0.16903
703360.0000   -0.27783
703400.0000   -0.21489
703440.0000   -0.30061
703480.0000   -0.54049
703520.0000   -1.10058
703560.0000   -0.41630
703600.0000   -0.73396
703640.0000   -0.75130
703680.0000   -0.81000
703720.0000   -0.46426
703760.0000   -0.52727
703800.0000   -0.35256
703840.0000   -0.70145
703880.0000   -0.13627
703920.0000   -0.48715
703960.0000   -0.14802
704000.0000   -0.13517
704040.0000   -0.25124
704080.0000   -0.50367
704120.0000   -0.32713
704160.0000   -0.19133
704200.0000   -0.00182
704240.0000   -0.20645
704280.0000   -0.12266
704320.0000   -0.01801
704360.0000   -0.19772
704400.0000   -0.18642
704440.0000    0.05817
704480.0000   -0.15446
704520.0000   -0.37629
704560.0000   -0.41354
704600.0000   -0.41240
704640.0000   -0.46099
704680.0000   -0.51026
704720.0000   -0.39105
704760.0000    0.09552
704800.0000    0.19604
704840.0000    0.21707
704880.0000    0.37425
704920.0000    0.30114
704960.0000    0.22918
705000.0000    0.22819
705040.0000    0.12485
705080.0000    0.10033
705120.0000    0.23718
705160.0000    0.06448
705200.0000    0.11888
705240.0000    0.39928
705280.0000   -0.14645
705320.0000    0.26022
705360.0000    0.09493
705400.0000   -0.00275
705440.0000    0.18160
705480.0000    0.05884
705520.0000   -0.08844
705560.0000    0.10754
705600.0000   -0.01282
705640.0000   -0.43979
705680.0000   -0.35385
705720.0000   -0.37152
705760.0000   -0.36412
705800.0000   -0.37106
705840.0000   -0.28404
705880.0000    0.33090
705920.0000    0.40973
705960.0000    0.60316
706000.0000    0.42118
706040.0000    0.44504
706080.0000    0.42447
706120.0000    0.46109
706160.0000    0.47727
706200.0000    0.40969
706240.0000    0.47904
706280.0000    0.54851
706320.0000    0.35844
706360.0000    0.56059
706400.0000    0.51885
706440.0000    0.47622
706480.0000    0.45938
706520.0000    0.45712
706560.0000    0.38846
706600.0000    0.44858
706640.0000    0.46714
706680.0000    0.60655
706720.0000    0.29002
706760.0000    0.46035
706800.0000    0.44010
706840.0000    0.58144
706880.0000    0.45698
706920.0000    0.72402
706960.0000    0.33153
707000.0000    0.54230
707040.0000    0.23888
707080.0000    0.49539
707120.0000    0.43693
707160.0000    0.35800
707200.0000    0.60525
707240.0000    0.61930
707280.0000    0.40128
707320.0000    0.37660
707360.0000    0.31157
707400.0000    0.44203
707440.0000    0.30645
707480.0000    0.34250
707520.0000    0.51718
707560.0000    0.32711
707600.0000    0.43743
707640.0000    0.43616
707680.0000    0.33991
707720.0000    0.54233
707760.0000    0.62007
707800.0000    0.44193
707840.0000    0.19768
707880.0000    0.27611
707920.0000    0.40077
707960.0000    0.40974
708000.0000    0.39496
708040.0000    0.17347
708080.0000    0.36380
708120.0000    0.51386
708160.0000    0.47841
708200.0000    0.43671
708240.0000    0.49477
708280.0000    0.46163
708320.0000    0.38047
708360.0000    0.35131
708400.0000    0.20990
708440.0000    0.45568
708480.0000    0.36286
708520.0000    0.42875
708560.0000    0.57567
708600.0000    0.25978
708640.0000    0.14605
708680.0000    0.47488
708720.0000    0.20098
708760.0000    0.29351
708800.0000    0.27287
708840.0000    0.38927
708880.0000    0.32008
708920.0000    0.26163
708960.0000    0.35623
709000.0000    0.12719
709040.0000    0.41388
709080.0000    0.29695
709120.0000    0.39680
709160.0000    0.44287
709200.0000    0.25879
709240.0000    0.40433
709280.0000    0.33161
709320.0000    0.50680
709360.0000    0.46829
709400.0000    0.31169
709440.0000    0.28282
709480.0000    0.31982
709520.0000    0.37369
709560.0000    0.38974
709600.0000    0.58708
709640.0000    0.42191
709680.0000    0.33595
709720.0000   -0.22661
709760.0000    0.07855
709800.0000    0.40578
709840.0000   -0.14886
709880.0000   -0.36909
709920.0000   -0.45715
709960.0000   -0.63654
710000.0000    0.16272
710040.0000    0.29595
710080.0000    0.46488
710120.0000   -0.05158
710160.0000    0.00147
710200.0000    0.14758
710240.0000   -0.28931
710280.0000   -0.29714
710320.0000   -0.17485
710360.0000   -0.25525
710400.0000   -0.00242
710440.0000   -0.09326
710480.0000   -0.41167
710520.0000   -0.35326
710560.0000    0.13223
710600.0000    0.03172
710640.0000   -0.03392
710680.0000   -0.16055
710720.0000   -0.15789
710760.0000   -0.01425
710800.0000    0.17901
710840.0000   -0.43889
710880.0000   -0.70609
710920.0000   -0.46252
710960.0000   -0.76883
711000.0000   -0.93732
711040.0000   -0.73934
711080.0000   -0.55828
711120.0000   -0.72985
711160.0000   -1.00220
711200.0000   -0.40805
711240.0000   -0.77756
711280.0000   -1.03099
711320.0000    0.13306
711360.0000   -0.74610
711400.0000   -0.61229
711440.0000   -0.39162
711480.0000   -0.25726
711520.0000   -0.53226
711560.0000   -0.43568
711600.0000    0.11233
711640.0000   -0.05192
711680.0000   -0.34476
711720.0000   -0.44391
711760.0000   -0.41422
711800.0000   -0.28496
711840.0000   -0.04431
711880.0000   -0.18429
711920.0000    0.02018
711960.0000    0.02874
712000.0000   -0.01079
712040.0000   -0.18561
712080.0000   -0.12454
712120.0000   -0.24693
712160.0000   -0.20279
712200.0000   -0.05941
712240.0000   -0.17513
712280.0000   -0.00560
712320.0000   -0.00739
712360.0000    0.07627
712400.0000   -0.04638
712440.0000   -0.17848
712480.0000   -0.40177
712520.0000   -0.31652
712560.0000   -0.39183
712600.0000   -0.48785
712640.0000   -0.60576
712680.0000   -0.56817
712720.0000   -0.65219
712760.0000   -0.56318
712800.0000   -0.38463
712840.0000   -0.51525
712880.0000   -0.44602
712920.0000   -0.03381
712960.0000   -0.49915
713000.0000   -0.37573
713040.0000   -0.51176
713080.0000   -0.45316
713120.0000   -0.88910
713160.0000   -0.50155
713200.0000   -0.18370
713240.0000   -0.38477
713280.0000   -0.07671
713320.0000   -0.03997
713360.0000   -0.12241
713400.0000   -0.03682
713440.0000   -0.08006
713480.0000   -0.26214
713520.0000   -0.33602
713560.0000   -0.56400
713600.0000   -0.02408
713640.0000   -0.04508
713680.0000   -0.03194
713720.0000   -0.21035
713760.0000    0.03709
713800.0000   -0.07574
713840.0000   -0.00944
713880.0000   -0.18705
713920.0000   -0.35589
713960.0000    0.00497
714000.0000   -0.36629
714040.0000   -0.22287
714080.0000   -0.61861
714120.0000   -0.21775
714160.0000   -0.47052
714200.0000   -0.53249
714240.0000   -0.46907
714280.0000   -0.44979
714320.0000   -0.38664
714360.0000   -0.38279
714400.0000   -0.34972
714440.0000   -0.35912
714480.0000   -0.42882
714520.0000   -0.34772
714560.0000   -0.15853
714600.0000   -0.24000
714640.0000   -0.35077
714680.0000   -0.40088
714720.0000   -0.34908
714760.0000   -0.44373
714800.0000   -0.32142
714840.0000   -0.08073
714880.0000   -0.47168
714920.0000   -0.54296
714960.0000   -0.47679
715000.0000   -0.41829
715040.0000   -0.87112
715080.0000   -0.72409
715120.0000   -0.28702
715160.0000   -0.36979
715200.0000   -0.44540
715240.0000   -0.28550
715280.0000   -0.00815
715320.0000   -0.37201
715360.0000   -0.14194
715400.0000   -0.14269
715440.0000   -0.14090
715480.0000   -0.40512
715520.0000   -0.37346
715560.0000   -0.51051
715600.0000   -0.87741
715640.0000   -0.44704
715680.0000   -0.59985
715720.0000   -0.49077
715760.0000   -0.41152
715800.0000   -0.77533
715840.0000   -1.00144
715880.0000   -0.66460
715920.0000   -0.80363
715960.0000   -0.97895
716000.0000   -0.38958
716040.0000   -0.15057
716080.0000   -0.22646
716120.0000   -0.15557
716160.0000   -0.13457
716200.0000   -0.43826
716240.0000   -0.29975
716280.0000   -0.60457
716320.0000   -0.56723
716360.0000   -0.60044
716400.0000   -0.55170
716440.0000   -0.54995
716480.0000   -0.42519
716520.0000   -0.76059
716560.0000   -0.56979
716600.0000   -0.64335
716640.0000   -0.17568
716680.0000   -0.53237
716720.0000   -0.64497
716760.0000   -0.46318
716800.0000   -0.60409
716840.0000   -0.69829
716880.0000   -0.48979
716920.0000   -0.44013
716960.0000    0.01483
717000.0000   -0.41957
717040.0000   -0.47444
717080.0000   -0.26429
717120.0000   -0.40279
717160.0000   -0.52234
717200.0000   -0.67972
717240.0000   -0.40081
717280.0000   -0.39269
717320.0000   -0.23247
717360.0000   -0.29154
717400.0000   -0.29000
717440.0000   -0.51333
717480.0000   -0.37004
717520.0000   -0.24138
717560.0000   -0.27416
717600.0000   -0.54992
717640.0000   -0.44314
717680.0000   -0.25568
717720.0000   -0.56829
717760.0000   -0.59044
717800.0000   -0.55839
717840.0000   -0.43534
717880.0000   -0.39459
717920.0000   -0.23276
717960.0000   -0.37229
718000.0000    0.03807
718040.0000   -0.24263
718080.0000   -0.80703
718120.0000   -0.28327
718160.0000   -0.49060
718200.0000   -0.33325
718240.0000   -0.29759
718280.0000   -0.19818
718320.0000   -0.38093
718360.0000   -0.12991
718400.0000   -0.37842
718440.0000   -0.32640
718480.0000   -0.26251
718520.0000   -0.33053
718560.0000   -0.25669
718600.0000   -0.17687
718640.0000   -0.01064
718680.0000   -0.30456
718720.0000   -0.30345
718760.0000   -0.40224
718800.0000   -0.66410
718840.0000   -0.22019
718880.0000   -0.43693
718920.0000   -0.51743
718960.0000   -0.66685
719000.0000   -0.81378
719040.0000   -0.82505
719080.0000   -0.73499
719120.0000   -0.89653
719160.0000   -0.88502
719200.0000   -0.80110
719240.0000   -0.36998
719280.0000   -0.06190
719320.0000   -0.05336
719360.0000   -0.35349
719400.0000   -0.51425
719440.0000   -0.27173
719480.0000   -0.36701
719520.0000   -0.36477
719560.0000   -0.17335
719600.0000   -0.31845
719640.0000   -0.06449
719680.0000   -0.36484
719720.0000   -0.42356
719760.0000   -0.25251
719800.0000   -0.45703
719840.0000   -0.36755
719880.0000   -0.62705
719920.0000   -0.66481
719960.0000   -0.28049
720000.0000   -0.16829
720040.0000   -0.19439
720080.0000   -0.14882
720120.0000   -0.27413
720160.0000   -0.29119
720200.0000   -0.42427
720240.0000   -0.34249
720280.0000   -0.30829
720320.0000   -0.52100
720360.0000   -0.49650
720400.0000   -0.37721
720440.0000   -0.44754
720480.0000   -0.59673
720520.0000   -0.29583
720560.0000   -0.14939
720600.0000   -0.21283
720640.0000   -0.75562
720680.0000   -0.63717
720720.0000   -0.29509
720760.0000   -0.03857
720800.0000   -0.21395
720840.0000   -0.03315
720880.0000    0.27054
720920.0000    0.08577
720960.0000    0.09644
721000.0000   -0.06631
721040.0000   -0.19906
721080.0000    0.17738
721120.0000    0.15157
721160.0000    0.20523
721200.0000    0.20181
721240.0000   -0.01804
721280.0000   -0.08764
721320.0000    0.14866
721360.0000   -0.16431
721400.0000   -0.28620
721440.0000   -0.28484
721480.0000   -0.62964
721520.0000   -0.42204
721560.0000   -0.51939
721600.0000   -0.44000
721640.0000   -0.42973
721680.0000   -0.51573
721720.0000   -0.23547
721760.0000   -0.17082
721800.0000   -0.43485
721840.0000   -0.61508
721880.0000   -0.23703
721920.0000   -0.12658
721960.0000   -0.44450
722000.0000   -0.30243
722040.0000   -0.47395
722080.0000   -0.62962
722120.0000   -0.41496
722160.0000   -0.23962
722200.0000   -0.71698
722240.0000   -0.67389
722280.0000   -0.63455
722320.0000   -0.59432
722360.0000   -0.68325
722400.0000   -0.75987
722440.0000   -0.58804
722480.0000   -0.72349
722520.0000   -0.58744
722560.0000   -0.62159
722600.0000   -0.52166
722640.0000   -0.17508
722680.0000   -0.59582
722720.0000   -0.22815
722760.0000   -0.31501
722800.0000   -0.37026
722840.0000   -0.36670
722880.0000   -0.52046
722920.0000   -0.47500
722960.0000   -0.59401
723000.0000   -0.19173
723040.0000   -0.33897
723080.0000   -0.28472
723120.0000   -0.06601
723160.0000   -0.10799
723200.0000   -0.48667
723240.0000   -0.49929
723280.0000   -0.29297
723320.0000   -0.05552
723360.0000   -0.48727
723400.0000   -0.32429
723440.0000   -0.21045
723480.0000   -0.14880
723520.0000    0.07575
723560.0000   -0.00950
723600.0000    0.13544
723640.0000    0.46246
723680.0000    0.52155
723720.0000    0.17115
723760.0000   -0.28063
723800.0000    0.18749
723840.0000    0.06510
[truncated: 158,795 more chars]
