# Supplementary material for: Comment on 'Valid molecular dynamics simulations of human hemoglobin require a surprisingly large box size'
Source: eLife. 2019 Jun 20;8:e44718. doi: 10.7554/eLife.44718 (PMC6586461; doi:10.7554/eLife.44718)
Supplement: Figure 4—source data 1. — The zip archive contains a README file describing which source files correspond to the different panels. [file elife-44718-fig4-data1.zip › figure4/panels_EF/amber/box2/eq3/proj.xvg]

25000.0000    0.58446
25040.0000    0.51882
25080.0000    0.53802
25120.0000    0.85114
25160.0000    0.75551
25200.0000    0.66632
25240.0000    0.82014
25280.0000    0.58317
25320.0000    0.60709
25360.0000    0.62298
25400.0000    0.53479
25440.0000    0.93060
25480.0000    0.74276
25520.0000    0.75145
25560.0000    1.05356
25600.0000    0.84145
25640.0000    0.75084
25680.0000    0.57430
25720.0000    0.79534
25760.0000    0.74233
25800.0000    0.92691
25840.0000    0.96959
25880.0000    0.81696
25920.0000    0.91256
25960.0000    0.98941
26000.0000    0.75123
26040.0000    0.68953
26080.0000    0.49327
26120.0000    0.61557
26160.0000    0.42503
26200.0000    0.58352
26240.0000    0.76928
26280.0000    0.53436
26320.0000    0.73846
26360.0000    0.43486
26400.0000    0.48065
26440.0000    0.66196
26480.0000    0.42773
26520.0000    0.40087
26560.0000    0.65640
26600.0000    0.44494
26640.0000    0.82427
26680.0000    0.68329
26720.0000    0.45064
26760.0000    0.62313
26800.0000    0.68597
26840.0000    0.60901
26880.0000    0.62985
26920.0000    0.41681
26960.0000    0.38606
27000.0000    0.52681
27040.0000    0.64201
27080.0000    0.59197
27120.0000    0.57996
27160.0000    0.28530
27200.0000    0.28713
27240.0000    0.44562
27280.0000    0.57253
27320.0000    0.60151
27360.0000    0.53112
27400.0000    0.62515
27440.0000    0.53660
27480.0000    0.59656
27520.0000    0.72819
27560.0000    0.61700
27600.0000    0.52527
27640.0000    0.38123
27680.0000    0.67603
27720.0000    0.86053
27760.0000    0.48229
27800.0000    0.28959
27840.0000    0.43642
27880.0000    0.15221
27920.0000    0.21292
27960.0000    0.36768
28000.0000    0.41403
28040.0000    0.23277
28080.0000    0.31796
28120.0000    0.32079
28160.0000    0.62099
28200.0000    0.53346
28240.0000    0.69894
28280.0000    0.44696
28320.0000    0.64967
28360.0000    0.72953
28400.0000    0.77129
28440.0000    0.86858
28480.0000    0.82272
28520.0000    0.97585
28560.0000    0.81033
28600.0000    0.82916
28640.0000    0.73732
28680.0000    0.84358
28720.0000    0.69253
28760.0000    0.74808
28800.0000    0.77541
28840.0000    0.75808
28880.0000    0.68081
28920.0000    0.88591
28960.0000    0.70571
29000.0000    0.54941
29040.0000    0.83559
29080.0000    0.83428
29120.0000    0.91957
29160.0000    0.89189
29200.0000    0.76558
29240.0000    1.05832
29280.0000    0.80039
29320.0000    0.87922
29360.0000    0.87492
29400.0000    0.61115
29440.0000    0.75764
29480.0000    0.87357
29520.0000    0.87535
29560.0000    0.80829
29600.0000    0.79747
29640.0000    0.75513
29680.0000    0.70507
29720.0000    0.76074
29760.0000    0.76218
29800.0000    0.89998
29840.0000    0.52238
29880.0000    0.94144
29920.0000    0.62591
29960.0000    0.78077
30000.0000    0.66766
30040.0000    0.85244
30080.0000    0.79312
30120.0000    0.58981
30160.0000    0.87040
30200.0000    0.83698
30240.0000    0.72002
30280.0000    0.86933
30320.0000    0.93565
30360.0000    0.46908
30400.0000    0.64124
30440.0000    0.59222
30480.0000    0.75496
30520.0000    0.54459
30560.0000    0.78994
30600.0000    0.85451
30640.0000    0.91003
30680.0000    0.76346
30720.0000    0.84818
30760.0000    0.64885
30800.0000    0.76109
30840.0000    0.76771
30880.0000    0.86027
30920.0000    0.98005
30960.0000    0.88908
31000.0000    0.84091
31040.0000    0.92064
31080.0000    0.74909
31120.0000    0.95315
31160.0000    0.77781
31200.0000    0.76065
31240.0000    0.87451
31280.0000    0.56778
31320.0000    0.82059
31360.0000    0.73994
31400.0000    0.83272
31440.0000    0.89023
31480.0000    0.82360
31520.0000    0.66158
31560.0000    0.86313
31600.0000    0.75399
31640.0000    0.66813
31680.0000    0.75690
31720.0000    0.73375
31760.0000    0.85912
31800.0000    0.79883
31840.0000    0.66858
31880.0000    0.57432
31920.0000    0.55796
31960.0000    0.86450
32000.0000    0.72867
32040.0000    0.90760
32080.0000    0.81672
32120.0000    0.43667
32160.0000    0.74107
32200.0000    0.25409
32240.0000    0.37961
32280.0000    0.59406
32320.0000    0.43237
32360.0000    0.48721
32400.0000    0.39329
32440.0000    0.37360
32480.0000    0.50296
32520.0000    0.34214
32560.0000    0.50433
32600.0000    0.17170
32640.0000    0.47748
32680.0000    0.37960
32720.0000    0.52681
32760.0000    0.76753
32800.0000    0.75814
32840.0000    0.63959
32880.0000    0.36868
32920.0000    0.31868
32960.0000    0.20883
33000.0000    0.38782
33040.0000    0.58029
33080.0000    0.68320
33120.0000    0.58355
33160.0000    0.65127
33200.0000    0.30396
33240.0000    0.42328
33280.0000    0.49453
33320.0000    0.43506
33360.0000    0.33309
33400.0000    0.49605
33440.0000    0.49651
33480.0000   -0.09949
33520.0000    0.71638
33560.0000    0.43270
33600.0000    0.29414
33640.0000    0.39061
33680.0000    0.43439
33720.0000    0.31832
33760.0000    0.43380
33800.0000    0.43101
33840.0000    0.57801
33880.0000    0.72747
33920.0000    0.68064
33960.0000    0.90295
34000.0000    0.87305
34040.0000    0.69972
34080.0000    0.66509
34120.0000    0.92721
34160.0000    0.68466
34200.0000    0.72943
34240.0000    0.93169
34280.0000    0.99938
34320.0000    0.79916
34360.0000    0.60121
34400.0000    0.26216
34440.0000    0.09949
34480.0000    0.27841
34520.0000    0.61870
34560.0000    0.11662
34600.0000    0.22442
34640.0000    0.38404
34680.0000    0.30587
34720.0000    0.48424
34760.0000    0.50702
34800.0000    0.52463
34840.0000    0.44339
34880.0000    0.62620
34920.0000    0.42434
34960.0000    0.52421
35000.0000    0.37713
35040.0000    0.41663
35080.0000    0.61321
35120.0000    0.59403
35160.0000    0.17797
35200.0000    0.40982
35240.0000    0.57457
35280.0000    0.78436
35320.0000    0.44358
35360.0000    0.60956
35400.0000    0.68602
35440.0000    0.83975
35480.0000    0.51901
35520.0000    0.62613
35560.0000    0.65582
35600.0000    0.71586
35640.0000    0.64843
35680.0000    0.59610
35720.0000    0.63394
35760.0000    0.92369
35800.0000    0.78503
35840.0000    0.63747
35880.0000    0.79335
35920.0000    0.81528
35960.0000    0.85072
36000.0000    0.87207
36040.0000    0.70222
36080.0000    0.84088
36120.0000    0.75141
36160.0000    0.76930
36200.0000    0.76884
36240.0000    0.78819
36280.0000    0.99114
36320.0000    0.71978
36360.0000    0.69467
36400.0000    0.65295
36440.0000    0.65446
36480.0000    0.66075
36520.0000    0.71133
36560.0000    0.62370
36600.0000    0.56740
36640.0000    0.82002
36680.0000    0.55460
36720.0000    0.83244
36760.0000    0.84017
36800.0000    0.72207
36840.0000    0.75004
36880.0000    0.67126
36920.0000    0.79184
36960.0000    0.58403
37000.0000    0.62267
37040.0000    0.64688
37080.0000    0.65214
37120.0000    0.50814
37160.0000    0.52502
37200.0000    0.73130
37240.0000    0.61472
37280.0000    0.58379
37320.0000    0.92302
37360.0000    0.56563
37400.0000    0.73473
37440.0000    0.79089
37480.0000    0.65073
37520.0000    0.61236
37560.0000    0.82471
37600.0000    0.77110
37640.0000    0.71724
37680.0000    0.68999
37720.0000    0.58786
37760.0000    0.52798
37800.0000    0.59780
37840.0000    0.58175
37880.0000    0.76220
37920.0000    0.85206
37960.0000    0.72992
38000.0000    0.91472
38040.0000    0.84632
38080.0000    1.03148
38120.0000    0.86733
38160.0000    0.84104
38200.0000    0.80483
38240.0000    0.73441
38280.0000    0.74245
38320.0000    0.80537
38360.0000    0.80139
38400.0000    0.46844
38440.0000    0.36177
38480.0000    0.78192
38520.0000    0.67531
38560.0000    0.59668
38600.0000    0.15844
38640.0000    0.36597
38680.0000    0.40448
38720.0000    0.56202
38760.0000    0.44620
38800.0000    0.45740
38840.0000    0.55230
38880.0000    0.56503
38920.0000    0.39925
38960.0000    0.43231
39000.0000    0.56528
39040.0000    0.70016
39080.0000    0.31506
39120.0000    0.46425
39160.0000    0.38701
39200.0000    0.55476
39240.0000    0.38118
39280.0000    0.34448
39320.0000    0.43901
39360.0000    0.74582
39400.0000    0.80275
39440.0000    0.76485
39480.0000    0.82936
39520.0000    0.79692
39560.0000    0.57043
39600.0000    0.45624
39640.0000    0.50334
39680.0000    0.34397
39720.0000    0.36664
39760.0000    0.37114
39800.0000    0.33698
39840.0000    0.39205
39880.0000    0.05913
39920.0000    0.18215
39960.0000    0.67078
40000.0000    0.41588
40040.0000    0.38421
40080.0000    0.23148
40120.0000    0.39406
40160.0000    0.41566
40200.0000    0.43552
40240.0000    0.51912
40280.0000    0.50679
40320.0000    0.42261
40360.0000    0.63043
40400.0000    0.62764
40440.0000    0.78635
40480.0000    0.68200
40520.0000    0.73683
40560.0000    0.65455
40600.0000    0.70921
40640.0000    0.85938
40680.0000    0.75318
40720.0000    0.70497
40760.0000    0.82676
40800.0000    0.74569
40840.0000    0.86642
40880.0000    0.97313
40920.0000    0.68836
40960.0000    0.85292
41000.0000    0.90386
41040.0000    0.78645
41080.0000    0.98864
41120.0000    0.80281
41160.0000    0.73953
41200.0000    0.71512
41240.0000    0.65338
41280.0000    0.82006
41320.0000    0.72264
41360.0000    0.82891
41400.0000    0.71199
41440.0000    0.58869
41480.0000    0.63220
41520.0000    0.48082
41560.0000    0.82237
41600.0000    0.56852
41640.0000    0.46703
41680.0000    0.55692
41720.0000    0.54416
41760.0000    0.54101
41800.0000    0.49010
41840.0000    0.64161
41880.0000    0.62724
41920.0000    0.50878
41960.0000    0.63197
42000.0000    0.66013
42040.0000    0.61040
42080.0000    0.63455
42120.0000    0.68764
42160.0000    0.45591
42200.0000    0.51960
42240.0000    0.68405
42280.0000    0.60622
42320.0000    0.45946
42360.0000    0.57441
42400.0000    0.33674
42440.0000    0.53674
42480.0000    0.49006
42520.0000    0.60504
42560.0000    0.38645
42600.0000    0.78947
42640.0000    0.62038
42680.0000    0.77037
42720.0000    0.82739
42760.0000    0.42005
42800.0000    0.43160
42840.0000    0.60779
42880.0000    0.48972
42920.0000    0.68235
42960.0000    0.75747
43000.0000    0.57344
43040.0000    0.53680
43080.0000    0.67385
43120.0000    0.68390
43160.0000    0.81710
43200.0000    0.78770
43240.0000    0.63483
43280.0000    0.79090
43320.0000    0.80717
43360.0000    0.78780
43400.0000    0.92270
43440.0000    0.91163
43480.0000    0.84193
43520.0000    0.65003
43560.0000    0.69563
43600.0000    0.92719
43640.0000    0.71541
43680.0000    0.79436
43720.0000    0.85018
43760.0000    0.54965
43800.0000    0.61132
43840.0000    0.61069
43880.0000    0.61523
43920.0000    0.69400
43960.0000    0.68754
44000.0000    0.61998
44040.0000    0.57658
44080.0000    0.32395
44120.0000    0.75502
44160.0000    0.66282
44200.0000    0.32346
44240.0000    0.37056
44280.0000    0.64824
44320.0000    0.63844
44360.0000    0.82055
44400.0000    0.57530
44440.0000    0.20379
44480.0000    0.34072
44520.0000    0.40976
44560.0000    0.56202
44600.0000    0.68971
44640.0000    0.82503
44680.0000    0.71225
44720.0000    0.85555
44760.0000    0.86531
44800.0000    0.82763
44840.0000    0.36685
44880.0000    0.86651
44920.0000    0.86203
44960.0000    0.80690
45000.0000    0.70215
45040.0000    0.42821
45080.0000    0.19041
45120.0000    0.30810
45160.0000    0.28744
45200.0000    0.14693
45240.0000    0.20477
45280.0000    0.16684
45320.0000    0.13302
45360.0000   -0.02456
45400.0000    0.16017
45440.0000    0.10590
45480.0000    0.25521
45520.0000    0.08338
45560.0000    0.25821
45600.0000    0.15370
45640.0000    0.31563
45680.0000    0.17746
45720.0000    0.27442
45760.0000    0.19392
45800.0000    0.38509
45840.0000    0.25373
45880.0000    0.04221
45920.0000    0.03942
45960.0000    0.38437
46000.0000    0.06104
46040.0000    0.07075
46080.0000    0.28457
46120.0000    0.07290
46160.0000   -0.05329
46200.0000    0.06472
46240.0000    0.18814
46280.0000    0.24186
46320.0000    0.00167
46360.0000    0.20399
46400.0000    0.21008
46440.0000    0.42370
46480.0000    0.49612
46520.0000    0.03437
46560.0000   -0.14544
46600.0000   -0.06921
46640.0000    0.15677
46680.0000    0.34360
46720.0000    0.03296
46760.0000    0.13927
46800.0000    0.08063
46840.0000    0.02785
46880.0000    0.13391
46920.0000    0.05233
46960.0000    0.22100
47000.0000    0.03267
47040.0000    0.14457
47080.0000    0.19313
47120.0000    0.28344
47160.0000    0.25270
47200.0000    0.07744
47240.0000    0.35195
47280.0000    0.21442
47320.0000    0.09744
47360.0000    0.20555
47400.0000    0.13376
47440.0000    0.19107
47480.0000    0.41069
47520.0000    0.21109
47560.0000    0.47399
47600.0000    0.51509
47640.0000    0.45719
47680.0000    0.42775
47720.0000    0.44853
47760.0000    0.31815
47800.0000    0.44565
47840.0000    0.21853
47880.0000    0.00156
47920.0000    0.06290
47960.0000    0.52932
48000.0000    0.09057
48040.0000   -0.05789
48080.0000   -0.22988
48120.0000    0.04271
48160.0000    0.08607
48200.0000    0.08532
48240.0000    0.22102
48280.0000    0.23727
48320.0000   -0.04576
48360.0000    0.05382
48400.0000    0.18092
48440.0000    0.10885
48480.0000   -0.00838
48520.0000   -0.39416
48560.0000   -0.33974
48600.0000   -0.13893
48640.0000   -0.24202
48680.0000   -0.35645
48720.0000   -0.22592
48760.0000   -0.22970
48800.0000   -0.31675
48840.0000   -0.39701
48880.0000   -0.00837
48920.0000   -0.54421
48960.0000   -0.43429
49000.0000   -0.56290
49040.0000   -0.23744
49080.0000   -0.33967
49120.0000   -0.58967
49160.0000   -0.85774
49200.0000   -0.88905
49240.0000   -0.30107
49280.0000   -0.46587
49320.0000   -0.57905
49360.0000   -0.06866
49400.0000   -0.31407
49440.0000   -0.42463
49480.0000   -0.29130
49520.0000   -0.15456
49560.0000   -0.11814
49600.0000   -0.18503
49640.0000   -0.47639
49680.0000   -0.78103
49720.0000   -0.29980
49760.0000   -0.73623
49800.0000   -0.75278
49840.0000   -0.36331
49880.0000   -0.35132
49920.0000   -0.51022
49960.0000   -0.02337
50000.0000   -0.10139
50040.0000    0.13031
50080.0000   -0.02818
50120.0000   -0.31564
50160.0000   -0.13425
50200.0000   -0.14147
50240.0000   -0.01017
50280.0000    0.29349
50320.0000    0.21158
50360.0000    0.09584
50400.0000   -0.05177
50440.0000    0.20904
50480.0000   -0.00923
50520.0000    0.15462
50560.0000    0.11683
50600.0000    0.25410
50640.0000    0.05574
50680.0000   -0.00489
50720.0000   -0.02973
50760.0000    0.22832
50800.0000    0.11963
50840.0000    0.05206
50880.0000    0.29003
50920.0000    0.38975
50960.0000    0.15822
51000.0000    0.23215
51040.0000   -0.02454
51080.0000    0.13482
51120.0000    0.19088
51160.0000    0.29868
51200.0000    0.08778
51240.0000    0.25518
51280.0000    0.02141
51320.0000    0.21491
51360.0000    0.32288
51400.0000    0.34963
51440.0000    0.41945
51480.0000    0.30741
51520.0000    0.30372
51560.0000    0.32223
51600.0000    0.41655
51640.0000    0.32677
51680.0000    0.15878
51720.0000    0.25511
51760.0000    0.12418
51800.0000    0.32043
51840.0000    0.07426
51880.0000    0.03265
51920.0000    0.10396
51960.0000    0.39173
52000.0000    0.28690
52040.0000    0.39693
52080.0000    0.39086
52120.0000    0.24606
52160.0000    0.30568
52200.0000    0.35742
52240.0000    0.25207
52280.0000    0.28367
52320.0000    0.20580
52360.0000    0.30793
52400.0000    0.26528
52440.0000    0.08931
52480.0000    0.32517
52520.0000    0.36584
52560.0000    0.15913
52600.0000    0.23413
52640.0000    0.32620
52680.0000    0.38603
52720.0000    0.32028
52760.0000    0.44458
52800.0000    0.52269
52840.0000    0.54591
52880.0000    0.52853
52920.0000    0.43049
52960.0000    0.24304
53000.0000    0.26788
53040.0000    0.19084
53080.0000    0.38572
53120.0000    0.13164
53160.0000    0.05531
53200.0000    0.19753
53240.0000    0.25943
53280.0000    0.08007
53320.0000    0.04405
53360.0000    0.05110
53400.0000    0.03079
53440.0000    0.39035
53480.0000    0.32136
53520.0000    0.36920
53560.0000    0.45525
53600.0000    0.32315
53640.0000    0.25333
53680.0000    0.26422
53720.0000    0.13329
53760.0000    0.11806
53800.0000    0.29560
53840.0000    0.07191
53880.0000    0.10953
53920.0000    0.06048
53960.0000   -0.03041
54000.0000   -0.07691
54040.0000   -0.30447
54080.0000   -0.00008
54120.0000    0.01912
54160.0000   -0.16305
54200.0000   -0.13771
54240.0000    0.01028
54280.0000    0.04877
54320.0000    0.03228
54360.0000    0.04601
54400.0000    0.15887
54440.0000    0.14718
54480.0000    0.35824
54520.0000    0.14549
54560.0000    0.19997
54600.0000    0.13298
54640.0000    0.00383
54680.0000    0.20890
54720.0000    0.02453
54760.0000   -0.12214
54800.0000    0.03534
54840.0000    0.05390
54880.0000    0.03730
54920.0000    0.11978
54960.0000   -0.15451
55000.0000    0.04866
55040.0000    0.32435
55080.0000    0.08935
55120.0000    0.04043
55160.0000    0.25565
55200.0000    0.03946
55240.0000    0.09729
55280.0000    0.11894
55320.0000    0.17438
55360.0000    0.07234
55400.0000    0.20371
55440.0000    0.07876
55480.0000    0.22824
55520.0000    0.16279
55560.0000    0.16701
55600.0000    0.12561
55640.0000   -0.11775
55680.0000    0.01054
55720.0000    0.00775
55760.0000    0.15222
55800.0000   -0.06133
55840.0000    0.09526
55880.0000    0.24461
55920.0000    0.21171
55960.0000   -0.09667
56000.0000    0.21634
56040.0000   -0.18951
56080.0000    0.33150
56120.0000    0.29060
56160.0000    0.22200
56200.0000    0.21980
56240.0000    0.23201
56280.0000    0.05696
56320.0000    0.11199
56360.0000    0.21970
56400.0000    0.22469
56440.0000    0.28144
56480.0000    0.28100
56520.0000    0.16618
56560.0000    0.18784
56600.0000    0.36040
56640.0000    0.40073
56680.0000    0.41537
56720.0000    0.31335
56760.0000    0.17590
56800.0000    0.05347
56840.0000    0.14521
56880.0000    0.12492
56920.0000    0.08398
56960.0000    0.05309
57000.0000    0.12170
57040.0000    0.07302
57080.0000    0.17532
57120.0000   -0.09016
57160.0000    0.09086
57200.0000    0.12813
57240.0000    0.12011
57280.0000   -0.19620
57320.0000   -0.13898
57360.0000    0.13452
57400.0000    0.21895
57440.0000    0.18153
57480.0000    0.10909
57520.0000    0.14838
57560.0000    0.29120
57600.0000    0.01546
57640.0000    0.13585
57680.0000   -0.03942
57720.0000   -0.03753
57760.0000   -0.01403
57800.0000    0.06593
57840.0000   -0.15864
57880.0000    0.12084
57920.0000    0.03605
57960.0000    0.18149
58000.0000    0.27851
58040.0000    0.19562
58080.0000    0.28043
58120.0000    0.06992
58160.0000    0.06100
58200.0000   -0.00480
58240.0000    0.03529
58280.0000   -0.09649
58320.0000   -0.11723
58360.0000   -0.15508
58400.0000   -0.03539
58440.0000   -0.25596
58480.0000   -0.03692
58520.0000   -0.04092
58560.0000   -0.13761
58600.0000   -0.05133
58640.0000    0.03014
58680.0000   -0.08576
58720.0000    0.10443
58760.0000    0.04553
58800.0000    0.01273
58840.0000   -0.08784
58880.0000    0.10331
58920.0000    0.12040
58960.0000    0.05531
59000.0000    0.16732
59040.0000    0.19485
59080.0000    0.20963
59120.0000    0.33297
59160.0000    0.15696
59200.0000    0.05206
59240.0000    0.10160
59280.0000    0.04021
59320.0000    0.20145
59360.0000    0.06322
59400.0000    0.00759
59440.0000    0.27185
59480.0000    0.31399
59520.0000    0.39332
59560.0000    0.50249
59600.0000    0.50524
59640.0000    0.55500
59680.0000    0.39970
59720.0000    0.71258
59760.0000    0.44834
59800.0000    0.38572
59840.0000    0.41332
59880.0000    0.52321
59920.0000    0.20252
59960.0000    0.41373
60000.0000    0.38000
60040.0000    0.48304
60080.0000    0.46456
60120.0000    0.42517
60160.0000    0.46466
60200.0000    0.36402
60240.0000    0.27542
60280.0000    0.52016
60320.0000    0.35985
60360.0000    0.45153
60400.0000    0.21247
60440.0000    0.06942
60480.0000   -0.04632
60520.0000    0.05164
60560.0000    0.27985
60600.0000    0.22970
60640.0000    0.36052
60680.0000    0.25599
60720.0000    0.12216
60760.0000   -0.11181
60800.0000    0.08485
60840.0000    0.11144
60880.0000    0.07432
60920.0000    0.15077
60960.0000    0.11884
61000.0000    0.16972
61040.0000    0.04962
61080.0000    0.03672
61120.0000   -0.03112
61160.0000    0.05536
61200.0000   -0.02315
61240.0000    0.10364
61280.0000   -0.11885
61320.0000    0.05760
61360.0000    0.06328
61400.0000    0.05977
61440.0000    0.18182
61480.0000    0.02928
61520.0000    0.15953
61560.0000   -0.02870
61600.0000    0.02282
61640.0000   -0.03447
61680.0000   -0.08595
61720.0000   -0.09923
61760.0000    0.09853
61800.0000   -0.09249
61840.0000    0.24978
61880.0000   -0.18969
61920.0000   -0.01202
61960.0000   -0.02012
62000.0000    0.00665
62040.0000   -0.06626
62080.0000    0.01759
62120.0000   -0.29749
62160.0000    0.09162
62200.0000    0.11874
62240.0000   -0.16171
62280.0000   -0.16461
62320.0000   -0.01996
62360.0000   -0.24468
62400.0000   -0.15114
62440.0000   -0.08192
62480.0000    0.15989
62520.0000   -0.17592
62560.0000    0.05598
62600.0000    0.15732
62640.0000    0.00930
62680.0000    0.07575
62720.0000    0.26033
62760.0000   -0.04860
62800.0000    0.07878
62840.0000    0.00561
62880.0000    0.36763
62920.0000    0.34674
62960.0000    0.24417
63000.0000    0.23971
63040.0000    0.19193
63080.0000    0.32567
63120.0000    0.11460
63160.0000    0.11187
63200.0000    0.46648
63240.0000    0.41311
63280.0000    0.22246
63320.0000    0.17147
63360.0000    0.20465
63400.0000    0.27020
63440.0000    0.15230
63480.0000    0.01652
63520.0000    0.17953
63560.0000    0.04024
63600.0000    0.11181
63640.0000    0.12256
63680.0000    0.21671
63720.0000    0.25499
63760.0000    0.21330
63800.0000    0.14585
63840.0000    0.26237
63880.0000    0.15957
63920.0000    0.16354
63960.0000    0.02756
64000.0000    0.18663
64040.0000   -0.04935
64080.0000   -0.12716
64120.0000    0.16938
64160.0000    0.08658
64200.0000    0.18641
64240.0000   -0.00598
64280.0000   -0.06246
64320.0000    0.26222
64360.0000    0.25254
64400.0000    0.07863
64440.0000    0.07890
64480.0000   -0.01779
64520.0000   -0.12106
64560.0000    0.18985
64600.0000    0.13816
64640.0000    0.05431
64680.0000    0.27271
64720.0000    0.07334
64760.0000    0.12091
64800.0000   -0.03558
64840.0000   -0.11857
64880.0000   -0.08701
64920.0000   -0.13574
64960.0000   -0.03568
65000.0000   -0.10594
65040.0000   -0.03879
65080.0000   -0.19372
65120.0000   -0.11086
65160.0000   -0.03862
65200.0000    0.27316
65240.0000    0.16130
65280.0000    0.13410
65320.0000    0.27460
65360.0000   -0.07514
65400.0000   -0.10746
65440.0000   -0.30221
65480.0000   -0.04003
65520.0000   -0.09700
65560.0000    0.22517
65600.0000    0.11339
65640.0000    0.05995
65680.0000    0.11379
65720.0000    0.00149
65760.0000    0.23271
65800.0000    0.17795
65840.0000    0.07250
65880.0000    0.05851
65920.0000   -0.00018
65960.0000   -0.01462
66000.0000   -0.54321
66040.0000   -0.21416
66080.0000   -0.08626
66120.0000   -0.35637
66160.0000    0.04793
66200.0000   -0.02207
66240.0000    0.08948
66280.0000    0.22789
66320.0000   -0.10961
66360.0000   -0.07762
66400.0000    0.03179
66440.0000    0.32046
66480.0000    0.08109
66520.0000   -0.06782
66560.0000    0.34991
66600.0000    0.33057
66640.0000    0.10409
66680.0000    0.19687
66720.0000   -0.07026
66760.0000    0.14456
66800.0000    0.10122
66840.0000   -0.03288
66880.0000    0.27149
66920.0000    0.14944
66960.0000   -0.04823
67000.0000    0.11628
67040.0000   -0.00929
67080.0000   -0.19141
67120.0000   -0.06657
67160.0000    0.17404
67200.0000    0.16315
67240.0000    0.06068
67280.0000   -0.17980
67320.0000   -0.13517
67360.0000   -0.17133
67400.0000    0.20291
67440.0000   -0.03039
67480.0000    0.10406
67520.0000   -0.01239
67560.0000    0.09851
67600.0000    0.12028
67640.0000    0.01473
67680.0000    0.00193
67720.0000   -0.11200
67760.0000    0.01487
67800.0000    0.03861
67840.0000    0.04218
67880.0000   -0.02091
67920.0000   -0.10527
67960.0000   -0.06896
68000.0000   -0.04281
68040.0000    0.16277
68080.0000   -0.13587
68120.0000   -0.11341
68160.0000   -0.13171
68200.0000    0.06729
68240.0000    0.33544
68280.0000    0.30513
68320.0000    0.00627
68360.0000    0.19053
68400.0000    0.16261
68440.0000    0.14210
68480.0000   -0.02014
68520.0000    0.14567
68560.0000    0.05092
68600.0000   -0.39133
68640.0000   -0.14323
68680.0000   -0.10740
68720.0000   -0.40286
68760.0000   -0.28900
68800.0000   -0.13583
68840.0000   -0.24881
68880.0000    0.17297
68920.0000    0.13425
68960.0000    0.16502
69000.0000    0.10036
69040.0000   -0.05780
69080.0000    0.08390
69120.0000    0.22262
69160.0000   -0.04182
69200.0000   -0.12687
69240.0000    0.12822
69280.0000    0.21948
69320.0000    0.00528
69360.0000    0.08994
69400.0000    0.08793
69440.0000    0.03833
69480.0000   -0.04436
69520.0000    0.05901
69560.0000    0.19051
69600.0000    0.08677
69640.0000    0.01523
69680.0000   -0.06467
69720.0000    0.00571
69760.0000    0.20691
69800.0000    0.22227
69840.0000   -0.16561
69880.0000    0.06198
69920.0000    0.14810
69960.0000    0.15257
70000.0000    0.14661
70040.0000    0.07279
70080.0000    0.00253
70120.0000    0.01873
70160.0000    0.11320
70200.0000    0.21096
70240.0000   -0.11125
70280.0000    0.03367
70320.0000   -0.12865
70360.0000    0.13644
70400.0000    0.04542
70440.0000    0.02185
70480.0000   -0.15092
70520.0000    0.04747
70560.0000   -0.10710
70600.0000   -0.01000
70640.0000   -0.17637
70680.0000   -0.09022
70720.0000    0.04592
70760.0000    0.01208
70800.0000    0.05980
70840.0000   -0.11487
70880.0000    0.09455
70920.0000    0.27754
70960.0000   -0.20233
71000.0000   -0.36963
71040.0000   -0.11839
71080.0000   -0.12099
71120.0000    0.13878
71160.0000    0.00230
71200.0000    0.00795
71240.0000    0.08309
71280.0000   -0.09307
71320.0000   -0.13897
71360.0000    0.10489
71400.0000   -0.05552
71440.0000   -0.00459
71480.0000    0.08954
71520.0000    0.22846
71560.0000   -0.08290
71600.0000    0.06694
71640.0000   -0.04597
71680.0000   -0.19502
71720.0000   -0.28223
71760.0000    0.05032
71800.0000   -0.10657
71840.0000   -0.10348
71880.0000   -0.03402
71920.0000    0.17280
71960.0000   -0.10111
72000.0000    0.23048
72040.0000    0.16275
72080.0000    0.29752
72120.0000    0.12319
72160.0000    0.06779
72200.0000    0.13616
72240.0000    0.16714
72280.0000    0.10938
72320.0000    0.29386
72360.0000   -0.02141
72400.0000    0.19959
72440.0000   -0.08296
72480.0000   -0.05712
72520.0000   -0.02195
72560.0000   -0.09441
72600.0000   -0.07875
72640.0000   -0.15315
72680.0000   -0.18555
72720.0000   -0.00075
72760.0000    0.06144
72800.0000   -0.01820
72840.0000    0.01156
72880.0000    0.06832
72920.0000    0.16245
72960.0000    0.18081
73000.0000   -0.02161
73040.0000    0.06695
73080.0000   -0.10652
73120.0000    0.03325
73160.0000   -0.11620
73200.0000    0.06858
73240.0000   -0.07792
73280.0000    0.00031
73320.0000   -0.35370
73360.0000    0.04116
73400.0000    0.18755
73440.0000    0.05166
73480.0000    0.05638
73520.0000    0.07727
73560.0000    0.01224
73600.0000   -0.20368
73640.0000   -0.03518
73680.0000   -0.21276
73720.0000    0.07065
73760.0000    0.06975
73800.0000   -0.12602
73840.0000   -0.07315
73880.0000   -0.30015
73920.0000    0.06717
73960.0000    0.08629
74000.0000    0.03214
74040.0000   -0.12169
74080.0000    0.12138
74120.0000    0.18024
74160.0000    0.08967
74200.0000   -0.00146
74240.0000    0.18618
74280.0000   -0.26921
74320.0000   -0.03132
74360.0000    0.24813
74400.0000    0.13227
74440.0000    0.23085
74480.0000   -0.01734
74520.0000    0.20938
74560.0000    0.16710
74600.0000    0.15205
74640.0000    0.10988
74680.0000    0.14087
74720.0000    0.18293
74760.0000    0.09819
74800.0000    0.12748
74840.0000   -0.11926
74880.0000    0.11121
74920.0000    0.11107
74960.0000    0.27986
75000.0000    0.05172
75040.0000    0.13299
75080.0000    0.20316
75120.0000    0.05919
75160.0000    0.03506
75200.0000    0.02953
75240.0000    0.08953
75280.0000    0.07514
75320.0000   -0.15161
75360.0000   -0.20327
75400.0000   -0.00477
75440.0000   -0.08005
75480.0000    0.04788
75520.0000    0.06775
75560.0000   -0.03454
75600.0000   -0.08412
75640.0000    0.16853
75680.0000    0.11574
75720.0000    0.03230
75760.0000    0.07313
75800.0000    0.16702
75840.0000    0.18706
75880.0000    0.14383
75920.0000    0.06204
75960.0000   -0.00215
76000.0000   -0.34818
76040.0000   -0.04804
76080.0000   -0.17733
76120.0000   -0.09367
76160.0000   -0.13278
76200.0000    0.00400
76240.0000   -0.19574
76280.0000   -0.10277
76320.0000   -0.35044
76360.0000   -0.36069
76400.0000   -0.19096
76440.0000   -0.52324
76480.0000   -0.28520
76520.0000    0.10551
76560.0000   -0.25425
76600.0000   -0.38658
76640.0000    0.06952
76680.0000   -0.31403
76720.0000   -0.17666
76760.0000    0.02863
76800.0000   -0.24387
76840.0000   -0.09543
76880.0000   -0.01893
76920.0000   -0.00752
76960.0000   -0.15856
77000.0000    0.04069
77040.0000    0.09564
77080.0000    0.22278
77120.0000    0.05908
77160.0000   -0.00475
77200.0000    0.28563
77240.0000    0.03568
77280.0000    0.14216
77320.0000    0.16319
77360.0000    0.07986
77400.0000    0.26439
77440.0000    0.06222
77480.0000    0.08521
77520.0000    0.10050
77560.0000    0.09959
77600.0000    0.17133
77640.0000    0.13086
77680.0000    0.03290
77720.0000   -0.00364
77760.0000   -0.37662
77800.0000   -0.16251
77840.0000    0.01756
77880.0000    0.14898
77920.0000    0.10991
77960.0000    0.17523
78000.0000    0.01743
78040.0000   -0.07154
78080.0000   -0.05465
78120.0000    0.37714
78160.0000    0.34478
78200.0000    0.11860
78240.0000    0.19608
78280.0000    0.17441
78320.0000    0.21568
78360.0000    0.06867
78400.0000    0.10447
78440.0000    0.05463
78480.0000   -0.02511
78520.0000    0.24414
78560.0000    0.00140
78600.0000    0.02198
78640.0000    0.19279
78680.0000   -0.08637
78720.0000    0.00934
78760.0000    0.09861
78800.0000   -0.10408
78840.0000   -0.13940
78880.0000   -0.21771
78920.0000    0.11642
78960.0000    0.06399
79000.0000   -0.06572
79040.0000   -0.03476
79080.0000    0.06906
79120.0000    0.06314
79160.0000   -0.20483
79200.0000    0.05855
79240.0000   -0.12645
79280.0000    0.08845
79320.0000    0.00476
79360.0000    0.00179
79400.0000   -0.02330
79440.0000    0.19054
79480.0000    0.19521
79520.0000    0.20680
79560.0000   -0.02777
79600.0000   -0.08987
79640.0000    0.00467
79680.0000   -0.08206
79720.0000   -0.09916
79760.0000    0.02699
79800.0000   -0.15818
79840.0000   -0.01131
79880.0000    0.03225
79920.0000    0.00170
79960.0000   -0.20150
80000.0000    0.14271
80040.0000    0.00292
80080.0000    0.10667
80120.0000    0.12231
80160.0000    0.14923
80200.0000   -0.01912
80240.0000    0.07224
80280.0000    0.03946
80320.0000   -0.02685
80360.0000   -0.38120
80400.0000   -0.05520
80440.0000   -0.05165
80480.0000    0.08918
80520.0000    0.00247
80560.0000   -0.07975
80600.0000    0.04678
80640.0000    0.09818
80680.0000    0.19102
80720.0000   -0.06150
80760.0000    0.14464
80800.0000   -0.03811
80840.0000   -0.18524
80880.0000   -0.08345
80920.0000   -0.13145
80960.0000    0.05512
81000.0000   -0.04705
81040.0000    0.07728
81080.0000    0.10740
81120.0000   -0.13438
81160.0000   -0.02145
81200.0000   -0.01578
81240.0000   -0.07658
81280.0000    0.00367
81320.0000   -0.10685
81360.0000    0.18785
81400.0000    0.22141
81440.0000    0.22790
81480.0000    0.21360
81520.0000    0.24214
81560.0000    0.27773
81600.0000    0.24366
81640.0000    0.18117
81680.0000    0.13021
81720.0000    0.22919
81760.0000    0.33053
81800.0000   -0.06769
81840.0000    0.21179
81880.0000    0.39300
81920.0000    0.26745
81960.0000   -0.10173
82000.0000   -0.08472
82040.0000    0.21032
82080.0000   -0.01620
82120.0000    0.05348
82160.0000    0.00442
82200.0000    0.26716
82240.0000    0.16672
82280.0000    0.04192
82320.0000   -0.03963
82360.0000   -0.05159
82400.0000    0.20153
82440.0000    0.14838
82480.0000    0.20857
82520.0000    0.11811
82560.0000   -0.12680
82600.0000   -0.18363
82640.0000   -0.08148
82680.0000   -0.31457
82720.0000   -0.06956
82760.0000   -0.06471
82800.0000   -0.13472
82840.0000   -0.01442
82880.0000   -0.12034
82920.0000    0.02353
82960.0000   -0.01417
83000.0000   -0.10297
83040.0000    0.02705
83080.0000    0.04272
83120.0000    0.04565
83160.0000   -0.03473
83200.0000    0.04102
83240.0000   -0.08644
83280.0000    0.14212
83320.0000    0.07450
83360.0000    0.03796
83400.0000    0.01976
83440.0000    0.01369
83480.0000   -0.11004
83520.0000   -0.05438
83560.0000   -0.08691
83600.0000   -0.05501
83640.0000   -0.04637
83680.0000    0.04020
83720.0000   -0.08893
83760.0000    0.19834
83800.0000    0.03834
83840.0000    0.06190
83880.0000   -0.09065
83920.0000    0.03634
83960.0000    0.03811
84000.0000    0.21329
84040.0000   -0.23774
84080.0000    0.08317
84120.0000    0.07439
84160.0000    0.12143
84200.0000    0.00112
84240.0000    0.09829
84280.0000    0.22756
84320.0000   -0.22081
84360.0000    0.08639
84400.0000    0.22931
84440.0000    0.19119
84480.0000   -0.02375
84520.0000    0.10747
84560.0000    0.08140
84600.0000    0.13131
84640.0000    0.01759
84680.0000    0.09805
84720.0000    0.03492
84760.0000    0.08326
84800.0000   -0.00791
84840.0000   -0.05923
84880.0000   -0.02226
84920.0000    0.03010
84960.0000   -0.07017
85000.0000    0.08408
85040.0000    0.04977
85080.0000    0.08852
85120.0000    0.15477
85160.0000   -0.18617
85200.0000    0.03813
85240.0000    0.13002
85280.0000    0.04058
85320.0000    0.20498
85360.0000    0.08240
85400.0000    0.07945
85440.0000    0.14750
85480.0000    0.08425
85520.0000    0.12893
85560.0000    0.10511
85600.0000   -0.04085
85640.0000   -0.09876
85680.0000   -0.05723
85720.0000    0.10491
85760.0000   -0.04850
85800.0000    0.16044
85840.0000    0.08593
85880.0000    0.00156
85920.0000   -0.04047
85960.0000    0.10675
86000.0000   -0.00779
86040.0000    0.00456
86080.0000    0.14448
86120.0000    0.11169
86160.0000    0.17302
86200.0000   -0.02829
86240.0000   -0.21212
86280.0000   -0.27264
86320.0000   -0.13489
86360.0000   -0.15049
86400.0000    0.06409
86440.0000   -0.16080
86480.0000   -0.17485
86520.0000   -0.02657
86560.0000   -0.11670
86600.0000   -0.09066
86640.0000    0.10518
86680.0000    0.11351
86720.0000    0.12495
86760.0000   -0.07886
86800.0000    0.28266
86840.0000   -0.08692
86880.0000   -0.22531
86920.0000   -0.18285
86960.0000    0.11922
87000.0000    0.08967
87040.0000    0.00733
87080.0000    0.06307
87120.0000    0.12066
87160.0000    0.27049
87200.0000    0.25015
87240.0000    0.09574
87280.0000    0.10946
87320.0000   -0.01095
87360.0000   -0.12676
87400.0000    0.12532
87440.0000    0.01458
87480.0000    0.11458
87520.0000    0.04020
87560.0000   -0.00683
87600.0000   -0.09831
87640.0000   -0.01655
87680.0000    0.05444
87720.0000   -0.01178
87760.0000    0.13092
87800.0000   -0.01716
87840.0000   -0.03072
87880.0000    0.23415
87920.0000   -0.03664
87960.0000   -0.11372
88000.0000    0.09824
88040.0000    0.05074
88080.0000    0.05994
88120.0000   -0.00405
88160.0000   -0.07330
88200.0000    0.04111
88240.0000   -0.02102
88280.0000   -0.01607
88320.0000   -0.06965
88360.0000   -0.04033
88400.0000   -0.00944
88440.0000    0.12509
88480.0000    0.03997
88520.0000    0.12729
88560.0000    0.15113
88600.0000   -0.11630
88640.0000    0.21572
88680.0000    0.05968
88720.0000    0.01341
88760.0000   -0.06667
88800.0000    0.15727
88840.0000   -0.02079
88880.0000    0.12285
88920.0000   -0.04189
88960.0000   -0.05663
89000.0000    0.03938
89040.0000    0.03194
89080.0000    0.11256
89120.0000   -0.05049
89160.0000   -0.08604
89200.0000    0.06331
89240.0000    0.07790
89280.0000   -0.02192
89320.0000    0.26086
89360.0000    0.00912
89400.0000   -0.25681
89440.0000   -0.29170
89480.0000    0.06678
89520.0000    0.10441
89560.0000    0.06214
89600.0000    0.08818
89640.0000    0.20827
89680.0000    0.25516
89720.0000    0.31025
89760.0000    0.07925
89800.0000    0.26691
89840.0000    0.02873
89880.0000    0.24324
89920.0000    0.24467
89960.0000    0.08347
90000.0000    0.35366
90040.0000    0.23988
90080.0000    0.08012
90120.0000    0.02779
90160.0000    0.13659
90200.0000   -0.02966
90240.0000    0.14708
90280.0000    0.18227
90320.0000    0.18720
90360.0000    0.21618
90400.0000    0.28720
90440.0000    0.17379
90480.0000    0.10527
90520.0000    0.36688
90560.0000    0.24901
90600.0000    0.36587
90640.0000    0.22012
90680.0000    0.20078
90720.0000    0.10920
90760.0000    0.05319
90800.0000    0.37307
90840.0000    0.10296
90880.0000    0.36616
90920.0000    0.23433
90960.0000    0.26628
91000.0000    0.18941
91040.0000    0.43486
91080.0000    0.22772
91120.0000    0.08845
91160.0000    0.43212
91200.0000    0.07762
91240.0000    0.25147
91280.0000    0.12136
91320.0000   -0.00757
91360.0000    0.10680
91400.0000    0.10920
91440.0000    0.28420
91480.0000    0.30852
91520.0000    0.11659
91560.0000    0.15511
91600.0000    0.22488
91640.0000    0.23108
91680.0000    0.01818
91720.0000   -0.06754
91760.0000    0.13665
91800.0000    0.13668
91840.0000   -0.01740
91880.0000    0.10627
91920.0000    0.07569
91960.0000    0.11106
92000.0000    0.07104
92040.0000    0.19875
92080.0000    0.06461
92120.0000    0.10864
92160.0000    0.05855
92200.0000    0.00891
92240.0000    0.19379
92280.0000    0.19476
92320.0000   -0.12438
92360.0000    0.04254
92400.0000   -0.00536
92440.0000    0.13040
92480.0000    0.06752
92520.0000    0.01666
92560.0000    0.10990
92600.0000   -0.23377
92640.0000    0.07361
92680.0000   -0.06220
92720.0000   -0.26710
92760.0000    0.08414
92800.0000    0.14663
92840.0000    0.06075
92880.0000   -0.08488
92920.0000    0.05571
92960.0000    0.02506
93000.0000    0.11024
93040.0000   -0.21984
93080.0000    0.31471
93120.0000    0.01385
93160.0000   -0.09676
93200.0000    0.13961
93240.0000   -0.05557
93280.0000    0.11682
93320.0000   -0.03048
93360.0000    0.09475
93400.0000   -0.18726
93440.0000   -0.05856
93480.0000    0.00633
93520.0000   -0.06569
93560.0000    0.08495
93600.0000    0.18453
93640.0000    0.19404
93680.0000    0.21888
93720.0000    0.16547
93760.0000    0.20335
93800.0000    0.03301
93840.0000    0.36398
93880.0000    0.24524
93920.0000    0.12600
93960.0000    0.12276
94000.0000    0.10412
94040.0000    0.10705
94080.0000    0.25972
94120.0000    0.24147
94160.0000    0.27181
94200.0000    0.11988
94240.0000    0.24087
94280.0000   -0.01544
94320.0000    0.12740
94360.0000    0.07583
94400.0000    0.18054
94440.0000    0.02498
94480.0000    0.26334
94520.0000    0.11626
94560.0000    0.17962
94600.0000    0.12192
94640.0000    0.21086
94680.0000    0.00427
94720.0000   -0.02548
94760.0000    0.20757
94800.0000    0.09938
94840.0000   -0.01974
94880.0000    0.31114
94920.0000    0.23294
94960.0000   -0.00727
95000.0000    0.26696
95040.0000    0.19882
95080.0000    0.08813
95120.0000    0.20482
95160.0000   -0.19605
95200.0000   -0.13150
95240.0000    0.07824
95280.0000   -0.26143
95320.0000   -0.01332
95360.0000    0.14465
95400.0000   -0.04623
95440.0000   -0.01803
95480.0000    0.03208
95520.0000   -0.06314
95560.0000   -0.04372
95600.0000    0.10178
95640.0000    0.17706
95680.0000   -0.07812
95720.0000    0.15200
95760.0000    0.00477
95800.0000    0.06645
95840.0000   -0.24615
95880.0000    0.04038
95920.0000    0.00146
95960.0000    0.10053
96000.0000    0.10576
96040.0000    0.14272
96080.0000    0.18409
96120.0000    0.22799
96160.0000    0.05590
96200.0000    0.29966
96240.0000    0.27901
96280.0000   -0.03654
96320.0000    0.12650
96360.0000    0.21179
96400.0000    0.22263
96440.0000   -0.09115
96480.0000    0.11322
96520.0000    0.19995
96560.0000    0.10004
96600.0000    0.16233
96640.0000    0.13160
96680.0000    0.04373
96720.0000    0.42640
96760.0000    0.48005
96800.0000    0.14999
96840.0000   -0.06996
96880.0000   -0.02295
96920.0000    0.07027
96960.0000   -0.21897
97000.0000   -0.03400
97040.0000   -0.10842
97080.0000    0.07728
97120.0000    0.07889
97160.0000   -0.13366
97200.0000    0.03779
97240.0000   -0.03372
97280.0000    0.14477
97320.0000   -0.12083
97360.0000    0.07746
97400.0000    0.07041
97440.0000    0.09039
97480.0000    0.03546
97520.0000    0.33686
97560.0000    0.07507
97600.0000   -0.17670
97640.0000    0.09443
97680.0000   -0.16634
97720.0000    0.06309
97760.0000    0.01529
97800.0000   -0.05977
97840.0000   -0.03860
97880.0000   -0.08556
97920.0000   -0.00188
97960.0000    0.16556
98000.0000   -0.17371
98040.0000   -0.00605
98080.0000    0.10091
98120.0000   -0.01188
98160.0000    0.10830
98200.0000   -0.01365
98240.0000    0.04512
98280.0000   -0.00805
98320.0000   -0.10374
98360.0000   -0.01391
98400.0000    0.08210
98440.0000   -0.03472
98480.0000   -0.06597
98520.0000   -0.01015
98560.0000   -0.08486
98600.0000    0.19336
98640.0000    0.03370
98680.0000    0.13980
98720.0000    0.13776
98760.0000    0.00415
98800.0000   -0.01983
98840.0000    0.00313
98880.0000   -0.14193
98920.0000   -0.13520
98960.0000    0.12778
99000.0000   -0.11290
99040.0000    0.04698
99080.0000   -0.14082
99120.0000    0.01592
99160.0000   -0.10184
99200.0000   -0.03218
99240.0000   -0.10458
99280.0000   -0.21867
99320.0000   -0.09389
99360.0000    0.08122
99400.0000    0.04979
99440.0000   -0.02074
99480.0000   -0.09479
99520.0000    0.07886
99560.0000    0.05077
99600.0000    0.10429
99640.0000    0.03223
99680.0000    0.05187
99720.0000    0.07544
99760.0000   -0.05085
99800.0000   -0.15637
99840.0000   -0.10922
99880.0000   -0.08230
99920.0000    0.12766
99960.0000    0.25449
100000.0000   -0.04203
100040.0000   -0.16206
100080.0000   -0.10816
100120.0000    0.22237
100160.0000    0.05416
100200.0000    0.02013
100240.0000    0.01029
100280.0000    0.06929
100320.0000   -0.07668
100360.0000    0.14213
100400.0000    0.14729
100440.0000    0.23157
100480.0000    0.06435
100520.0000    0.16701
100560.0000   -0.01880
100600.0000    0.13880
100640.0000    0.07011
100680.0000    0.23996
100720.0000    0.24034
100760.0000    0.23936
100800.0000    0.21387
100840.0000    0.11468
100880.0000    0.06471
100920.0000    0.09094
100960.0000    0.25940
101000.0000    0.28015
101040.0000    0.37480
101080.0000    0.27685
101120.0000    0.13441
101160.0000    0.28193
101200.0000    0.15849
101240.0000   -0.01792
101280.0000    0.20336
101320.0000    0.08174
101360.0000    0.01565
101400.0000    0.03865
101440.0000    0.08426
101480.0000    0.16415
101520.0000    0.15370
101560.0000    0.03895
101600.0000   -0.07856
101640.0000    0.04026
101680.0000    0.11956
101720.0000   -0.06838
101760.0000   -0.19559
101800.0000   -0.11282
101840.0000   -0.03633
101880.0000    0.15813
101920.0000   -0.02836
101960.0000   -0.05330
102000.0000   -0.20361
102040.0000   -0.00783
102080.0000   -0.03140
102120.0000    0.07312
102160.0000    0.10391
102200.0000   -0.02107
102240.0000   -0.05814
102280.0000    0.05294
102320.0000    0.00467
102360.0000   -0.18183
102400.0000    0.10497
102440.0000   -0.17482
102480.0000    0.03287
102520.0000    0.06650
102560.0000   -0.13977
102600.0000    0.17657
102640.0000   -0.14659
102680.0000   -0.13259
102720.0000   -0.20096
102760.0000   -0.14414
102800.0000   -0.00744
102840.0000   -0.09014
102880.0000   -0.13828
102920.0000   -0.13049
102960.0000   -0.08473
103000.0000    0.05993
103040.0000   -0.03729
103080.0000   -0.01823
103120.0000    0.15330
103160.0000    0.00673
103200.0000    0.05644
103240.0000   -0.14338
103280.0000    0.07466
103320.0000    0.14088
103360.0000    0.14241
103400.0000    0.03132
103440.0000    0.09031
103480.0000   -0.04882
103520.0000   -0.03943
103560.0000    0.13471
103600.0000    0.12535
103640.0000    0.19644
103680.0000   -0.07933
103720.0000    0.17281
103760.0000    0.03981
103800.0000    0.09964
103840.0000    0.11384
103880.0000    0.13625
103920.0000    0.01060
103960.0000   -0.04205
104000.0000   -0.26116
104040.0000   -0.23448
104080.0000    0.06372
104120.0000    0.09113
104160.0000    0.22262
104200.0000    0.19969
104240.0000   -0.02605
104280.0000    0.02313
104320.0000   -0.15238
104360.0000   -0.16976
104400.0000   -0.06925
104440.0000   -0.29866
104480.0000   -0.30021
104520.0000    0.17436
104560.0000    0.14951
104600.0000    0.04391
104640.0000   -0.03361
104680.0000   -0.16759
104720.0000   -0.09292
104760.0000    0.12392
104800.0000   -0.10735
104840.0000    0.03543
104880.0000    0.30903
104920.0000    0.21780
104960.0000    0.11862
105000.0000   -0.05450
105040.0000   -0.13637
105080.0000   -0.01485
105120.0000   -0.17030
105160.0000    0.04548
105200.0000    0.14205
105240.0000    0.07975
105280.0000    0.22987
105320.0000    0.20279
105360.0000    0.22802
105400.0000    0.26887
105440.0000    0.06004
105480.0000   -0.17799
105520.0000    0.19522
105560.0000    0.01719
105600.0000    0.19499
105640.0000    0.01683
105680.0000    0.08691
105720.0000    0.18578
105760.0000    0.21095
105800.0000   -0.08397
105840.0000    0.14642
105880.0000    0.00272
105920.0000    0.03867
105960.0000   -0.02182
106000.0000    0.16023
106040.0000   -0.27744
106080.0000    0.03972
106120.0000   -0.11906
106160.0000   -0.06842
106200.0000   -0.31127
106240.0000   -0.09059
106280.0000   -0.20400
106320.0000   -0.15268
106360.0000   -0.07748
106400.0000   -0.43307
106440.0000   -0.17250
106480.0000   -0.16183
106520.0000   -0.32121
106560.0000   -0.22582
106600.0000   -0.17184
106640.0000   -0.04222
106680.0000   -0.13772
106720.0000   -0.24213
106760.0000   -0.00485
106800.0000    0.07362
106840.0000   -0.23278
106880.0000   -0.14231
106920.0000   -0.00412
106960.0000   -0.04953
107000.0000   -0.42499
107040.0000   -0.07771
107080.0000   -0.17673
107120.0000   -0.16943
107160.0000   -0.13678
107200.0000   -0.31697
107240.0000   -0.00054
107280.0000   -0.07267
107320.0000   -0.07613
107360.0000   -0.04882
107400.0000   -0.24713
107440.0000    0.01462
107480.0000   -0.03500
107520.0000   -0.11791
107560.0000   -0.23678
107600.0000   -0.05885
107640.0000    0.04160
107680.0000   -0.16427
107720.0000   -0.29683
107760.0000   -0.12835
107800.0000   -0.08506
107840.0000   -0.09861
107880.0000    0.08132
107920.0000   -0.05020
107960.0000   -0.19023
108000.0000   -0.37786
108040.0000    0.03343
108080.0000   -0.11229
108120.0000    0.01750
108160.0000   -0.05169
108200.0000   -0.18124
108240.0000   -0.34368
108280.0000   -0.16457
108320.0000   -0.18637
108360.0000    0.13593
108400.0000    0.15056
108440.0000   -0.12503
108480.0000   -0.04127
108520.0000   -0.00918
108560.0000    0.27234
108600.0000   -0.09168
108640.0000   -0.07805
108680.0000   -0.06179
108720.0000   -0.13082
108760.0000   -0.05822
108800.0000   -0.16764
108840.0000   -0.02705
108880.0000   -0.12742
108920.0000   -0.17146
108960.0000   -0.17720
109000.0000   -0.42932
109040.0000   -0.21330
109080.0000   -0.35033
109120.0000   -0.21574
109160.0000   -0.20146
109200.0000   -0.18245
109240.0000   -0.06719
109280.0000   -0.13406
109320.0000   -0.27479
109360.0000   -0.25373
109400.0000   -0.03350
109440.0000   -0.21479
109480.0000   -0.06516
109520.0000    0.02262
109560.0000   -0.26669
109600.0000   -0.03005
109640.0000   -0.36046
109680.0000   -0.23140
109720.0000    0.02912
109760.0000   -0.34762
109800.0000   -0.01241
109840.0000   -0.03511
109880.0000   -0.25097
109920.0000   -0.18837
109960.0000   -0.20625
110000.0000   -0.16067
110040.0000   -0.02010
110080.0000   -0.07834
110120.0000   -0.03039
110160.0000   -0.01552
110200.0000    0.00326
110240.0000    0.03733
110280.0000   -0.22265
110320.0000    0.06381
110360.0000   -0.02701
110400.0000   -0.06789
110440.0000   -0.13784
110480.0000   -0.15057
110520.0000   -0.14158
110560.0000    0.02242
110600.0000    0.05974
110640.0000   -0.06591
110680.0000   -0.19585
110720.0000   -0.18125
110760.0000   -0.21782
110800.0000   -0.24970
110840.0000    0.04157
110880.0000   -0.36253
110920.0000   -0.17642
110960.0000   -0.15115
111000.0000    0.00031
111040.0000   -0.08219
111080.0000    0.19249
111120.0000   -0.08480
111160.0000    0.19297
111200.0000   -0.16360
111240.0000    0.11860
111280.0000    0.05676
111320.0000    0.07365
111360.0000   -0.10934
111400.0000    0.26358
111440.0000    0.02517
111480.0000    0.12004
111520.0000    0.02339
111560.0000   -0.10855
111600.0000    0.09289
111640.0000   -0.22787
111680.0000   -0.31753
111720.0000   -0.35508
111760.0000   -0.21499
111800.0000   -0.07509
111840.0000   -0.05523
111880.0000   -0.24878
111920.0000   -0.37190
111960.0000   -0.20144
112000.0000   -0.18829
112040.0000   -0.11009
112080.0000   -0.09572
112120.0000   -0.03105
112160.0000   -0.02402
112200.0000    0.10008
112240.0000    0.17781
112280.0000   -0.00836
112320.0000   -0.14926
112360.0000   -0.02301
112400.0000   -0.01821
112440.0000   -0.31124
112480.0000   -0.19255
112520.0000   -0.20389
112560.0000   -0.09120
112600.0000   -0.05180
112640.0000    0.03546
112680.0000   -0.14307
112720.0000    0.02815
112760.0000   -0.07297
112800.0000   -0.10195
112840.0000   -0.14651
112880.0000    0.16401
112920.0000   -0.20671
112960.0000    0.06288
113000.0000   -0.09791
113040.0000   -0.20831
113080.0000   -0.12110
113120.0000    0.04583
113160.0000   -0.03112
113200.0000    0.22916
113240.0000   -0.06631
113280.0000   -0.11387
113320.0000   -0.11091
113360.0000    0.01054
113400.0000    0.01240
113440.0000    0.03614
113480.0000   -0.27512
113520.0000   -0.05316
113560.0000    0.00534
113600.0000   -0.00352
113640.0000    0.03772
113680.0000    0.00482
113720.0000    0.01665
113760.0000   -0.35069
113800.0000   -0.06184
113840.0000   -0.15556
113880.0000    0.03593
113920.0000    0.04838
113960.0000    0.24676
114000.0000   -0.14055
114040.0000   -0.20956
114080.0000   -0.05372
114120.0000   -0.17522
114160.0000   -0.25925
114200.0000   -0.23725
114240.0000   -0.15436
114280.0000   -0.19751
114320.0000   -0.19407
114360.0000   -0.22057
114400.0000   -0.00348
114440.0000    0.10489
114480.0000    0.10687
114520.0000   -0.05512
114560.0000   -0.25549
114600.0000   -0.22835
114640.0000   -0.18742
114680.0000   -0.19216
114720.0000   -0.22411
114760.0000   -0.21550
114800.0000    0.07524
114840.0000   -0.05899
114880.0000   -0.07730
114920.0000   -0.07639
114960.0000    0.07408
115000.0000    0.11913
115040.0000    0.07711
115080.0000    0.05099
115120.0000   -0.23299
115160.0000   -0.28221
115200.0000   -0.16970
115240.0000   -0.01486
115280.0000   -0.09227
115320.0000    0.03784
115360.0000   -0.29451
115400.0000   -0.27223
115440.0000   -0.31969
115480.0000   -0.21728
115520.0000   -0.15815
115560.0000   -0.17724
115600.0000   -0.21856
115640.0000   -0.48693
115680.0000   -0.55863
115720.0000   -0.40144
115760.0000   -0.20284
115800.0000   -0.34273
115840.0000   -0.10166
115880.0000   -0.40555
115920.0000    0.07157
115960.0000   -0.36142
116000.0000   -0.08512
116040.0000   -0.18200
116080.0000   -0.31010
116120.0000   -0.13713
116160.0000   -0.42696
116200.0000   -0.20848
116240.0000   -0.23781
116280.0000   -0.23702
116320.0000   -0.11072
116360.0000   -0.14966
116400.0000   -0.10468
116440.0000   -0.15347
116480.0000   -0.16429
116520.0000   -0.37058
116560.0000   -0.15723
116600.0000   -0.37815
116640.0000   -0.25884
116680.0000   -0.31715
116720.0000   -0.15318
116760.0000   -0.06507
116800.0000   -0.03324
116840.0000   -0.23811
116880.0000   -0.21264
116920.0000   -0.00229
116960.0000   -0.37671
117000.0000   -0.14664
117040.0000   -0.35729
117080.0000   -0.32241
117120.0000   -0.25158
117160.0000   -0.39420
117200.0000   -0.12432
117240.0000   -0.27897
117280.0000   -0.52460
117320.0000   -0.15012
117360.0000   -0.10305
117400.0000    0.04868
117440.0000   -0.08640
117480.0000   -0.36784
117520.0000   -0.07180
117560.0000   -0.07699
117600.0000    0.12443
117640.0000   -0.20771
117680.0000   -0.47533
117720.0000   -0.10714
117760.0000    0.09118
117800.0000    0.40754
117840.0000    0.39729
117880.0000    0.43222
117920.0000    0.32279
117960.0000    0.30533
118000.0000    0.28255
118040.0000    0.13596
118080.0000    0.03349
118120.0000    0.30204
118160.0000    0.11346
118200.0000    0.09215
118240.0000    0.00699
118280.0000    0.03834
118320.0000    0.19986
118360.0000   -0.09787
118400.0000   -0.21627
118440.0000   -0.18471
118480.0000   -0.05701
118520.0000   -0.13347
118560.0000   -0.20508
118600.0000   -0.43568
118640.0000   -0.24427
118680.0000   -0.17444
118720.0000    0.05057
118760.0000    0.00717
118800.0000    0.16031
118840.0000   -0.08490
118880.0000   -0.05064
118920.0000   -0.07692
118960.0000    0.10992
119000.0000   -0.03681
119040.0000    0.01861
119080.0000   -0.21616
119120.0000   -0.11435
119160.0000   -0.25128
119200.0000   -0.23784
119240.0000   -0.15476
119280.0000   -0.14059
119320.0000   -0.14803
119360.0000   -0.22381
119400.0000   -0.07299
119440.0000   -0.02115
119480.0000   -0.11168
119520.0000   -0.13585
119560.0000   -0.06264
119600.0000   -0.05648
119640.0000   -0.22161
119680.0000   -0.02660
119720.0000   -0.26894
119760.0000   -0.05086
119800.0000   -0.18914
119840.0000   -0.13430
119880.0000   -0.08874
119920.0000   -0.42466
119960.0000   -0.31885
120000.0000   -0.21184
120040.0000   -0.28901
120080.0000   -0.09940
120120.0000   -0.11419
120160.0000    0.00947
120200.0000    0.18843
120240.0000   -0.09803
120280.0000    0.12880
120320.0000    0.02256
120360.0000    0.06724
120400.0000   -0.16190
120440.0000    0.09429
120480.0000    0.06585
120520.0000    0.11730
120560.0000   -0.06721
120600.0000   -0.21596
120640.0000    0.09628
120680.0000    0.03383
120720.0000    0.09532
120760.0000    0.08465
120800.0000   -0.02721
120840.0000   -0.08126
120880.0000   -0.02665
120920.0000   -0.19973
120960.0000   -0.15289
121000.0000   -0.10852
121040.0000   -0.25841
121080.0000   -0.08902
121120.0000   -0.06465
121160.0000   -0.22737
121200.0000   -0.12589
121240.0000   -0.19010
121280.0000   -0.07965
121320.0000   -0.08713
121360.0000   -0.13716
121400.0000   -0.12515
121440.0000   -0.29299
121480.0000   -0.28092
121520.0000    0.04557
121560.0000   -0.06771
121600.0000   -0.29950
121640.0000   -0.24879
121680.0000   -0.04099
121720.0000   -0.20060
121760.0000   -0.08726
121800.0000    0.31968
121840.0000   -0.10292
121880.0000   -0.26301
121920.0000   -0.14644
121960.0000   -0.18295
122000.0000    0.06828
122040.0000   -0.06347
122080.0000    0.05901
122120.0000   -0.06716
122160.0000   -0.12940
122200.0000    0.04249
122240.0000   -0.11991
122280.0000   -0.20924
122320.0000   -0.36085
122360.0000   -0.10904
122400.0000    0.09431
122440.0000   -0.04276
122480.0000   -0.08869
122520.0000   -0.03541
122560.0000   -0.06522
122600.0000   -0.10568
122640.0000   -0.02901
122680.0000   -0.06085
122720.0000   -0.00965
122760.0000   -0.05090
122800.0000   -0.32366
122840.0000   -0.03164
122880.0000   -0.17179
122920.0000   -0.24068
122960.0000   -0.20068
123000.0000   -0.26506
123040.0000   -0.19903
123080.0000    0.02470
123120.0000   -0.10111
123160.0000   -0.23820
123200.0000    0.08240
123240.0000    0.11614
123280.0000   -0.06733
123320.0000   -0.19532
123360.0000   -0.07491
123400.0000    0.05511
123440.0000    0.16885
123480.0000   -0.09777
123520.0000   -0.02873
123560.0000   -0.02298
123600.0000   -0.04983
123640.0000   -0.18009
123680.0000   -0.19277
123720.0000   -0.12233
123760.0000   -0.04434
123800.0000   -0.05968
123840.0000   -0.06404
123880.0000    0.19058
123920.0000   -0.21972
123960.0000   -0.15361
124000.0000   -0.11455
124040.0000    0.04510
124080.0000   -0.13943
124120.0000   -0.00259
124160.0000    0.10811
124200.0000   -0.12871
124240.0000   -0.18058
124280.0000   -0.00993
124320.0000   -0.15122
124360.0000   -0.02647
124400.0000   -0.07808
124440.0000    0.05838
124480.0000   -0.06298
124520.0000    0.13309
124560.0000   -0.13527
124600.0000   -0.26700
124640.0000    0.17692
124680.0000   -0.05545
124720.0000   -0.08341
124760.0000    0.19743
124800.0000   -0.12717
124840.0000   -0.09177
124880.0000   -0.23901
124920.0000    0.09780
124960.0000    0.24240
125000.0000    0.03639
125040.0000    0.00454
125080.0000   -0.29735
125120.0000    0.07894
125160.0000   -0.17129
125200.0000   -0.05933
125240.0000    0.14421
125280.0000    0.08156
125320.0000    0.05663
125360.0000   -0.13918
125400.0000   -0.10573
125440.0000   -0.22659
125480.0000   -0.14619
125520.0000   -0.13028
125560.0000   -0.00202
125600.0000    0.04911
125640.0000   -0.06028
125680.0000    0.14401
125720.0000   -0.02836
125760.0000   -0.28014
125800.0000   -0.22288
125840.0000   -0.17046
125880.0000   -0.13054
125920.0000   -0.02562
125960.0000    0.12015
126000.0000   -0.13191
126040.0000   -0.17521
126080.0000   -0.20875
126120.0000   -0.12321
126160.0000   -0.16953
126200.0000   -0.30834
126240.0000   -0.33779
126280.0000   -0.22404
126320.0000   -0.23896
126360.0000   -0.24836
126400.0000   -0.07583
126440.0000   -0.13952
126480.0000   -0.05223
126520.0000   -0.03056
126560.0000    0.07640
126600.0000   -0.16897
126640.0000    0.00935
126680.0000    0.25962
126720.0000   -0.00854
126760.0000    0.02100
126800.0000   -0.05886
126840.0000   -0.04081
126880.0000   -0.12574
126920.0000    0.09309
126960.0000    0.05324
127000.0000    0.02598
127040.0000   -0.09782
127080.0000   -0.06935
127120.0000   -0.08051
127160.0000   -0.13388
127200.0000    0.09556
127240.0000    0.09287
127280.0000   -0.49649
127320.0000   -0.31060
127360.0000   -0.15964
127400.0000   -0.11485
127440.0000   -0.11044
127480.0000   -0.10002
127520.0000   -0.13627
127560.0000   -0.26033
127600.0000   -0.30428
127640.0000   -0.24008
127680.0000   -0.21840
127720.0000   -0.20125
127760.0000   -0.21463
127800.0000   -0.24548
127840.0000   -0.11990
127880.0000   -0.12947
127920.0000    0.03725
127960.0000    0.02870
128000.0000    0.11682
128040.0000    0.05667
128080.0000    0.01740
128120.0000   -0.22490
128160.0000    0.00887
128200.0000    0.03823
128240.0000    0.14431
128280.0000    0.28826
128320.0000    0.28133
128360.0000    0.09471
128400.0000    0.18196
128440.0000    0.19851
128480.0000   -0.10485
128520.0000   -0.03535
128560.0000   -0.13844
128600.0000   -0.17664
128640.0000    0.13381
128680.0000    0.03951
128720.0000    0.21413
128760.0000    0.06118
128800.0000   -0.09042
128840.0000    0.16346
128880.0000    0.14064
128920.0000    0.01503
128960.0000    0.12637
129000.0000   -0.00691
129040.0000   -0.07185
129080.0000    0.05878
129120.0000    0.06125
129160.0000    0.07872
129200.0000    0.00798
129240.0000    0.07959
129280.0000    0.05423
129320.0000    0.13597
129360.0000   -0.06707
129400.0000   -0.05056
129440.0000    0.24840
129480.0000    0.14925
129520.0000    0.22945
129560.0000    0.23466
129600.0000    0.03155
129640.0000   -0.14333
129680.0000    0.08098
129720.0000    0.04340
129760.0000    0.19856
129800.0000    0.09707
129840.0000   -0.06111
129880.0000    0.17288
129920.0000    0.38633
129960.0000    0.19961
130000.0000    0.12255
130040.0000    0.06428
130080.0000    0.04522
130120.0000    0.13256
130160.0000    0.05366
130200.0000   -0.15697
130240.0000   -0.06033
130280.0000    0.16461
130320.0000    0.04366
130360.0000    0.10765
130400.0000    0.17367
130440.0000    0.09291
130480.0000    0.21543
130520.0000    0.25760
130560.0000   -0.01643
130600.0000    0.11606
130640.0000    0.16890
130680.0000   -0.00493
130720.0000   -0.23836
130760.0000    0.06352
130800.0000    0.02773
130840.0000   -0.03899
130880.0000   -0.00910
130920.0000    0.04774
130960.0000   -0.03401
131000.0000   -0.08597
131040.0000    0.04001
131080.0000    0.06067
131120.0000   -0.14855
131160.0000    0.18481
131200.0000   -0.04127
131240.0000    0.20226
131280.0000   -0.15734
131320.0000   -0.22365
131360.0000    0.03632
131400.0000    0.19245
131440.0000   -0.07255
131480.0000   -0.08910
131520.0000   -0.02371
131560.0000   -0.28459
131600.0000   -0.02812
131640.0000   -0.10062
131680.0000   -0.18961
131720.0000   -0.25001
131760.0000   -0.25240
131800.0000   -0.19827
131840.0000   -0.16144
131880.0000    0.01370
131920.0000   -0.46443
131960.0000   -0.26178
132000.0000    0.09732
132040.0000    0.03869
132080.0000   -0.06478
132120.0000    0.06904
132160.0000    0.19855
132200.0000    0.15945
132240.0000   -0.02009
132280.0000   -0.01239
132320.0000    0.08312
132360.0000   -0.13933
132400.0000    0.02598
132440.0000    0.09652
132480.0000    0.11678
132520.0000   -0.08378
132560.0000    0.01719
132600.0000   -0.09153
132640.0000    0.04687
132680.0000    0.05211
132720.0000    0.04574
132760.0000    0.14161
132800.0000   -0.06298
132840.0000    0.01082
132880.0000   -0.12339
132920.0000    0.19871
132960.0000    0.01553
133000.0000   -0.07588
133040.0000   -0.03743
133080.0000    0.05924
133120.0000    0.01460
133160.0000    0.01123
133200.0000   -0.33852
133240.0000   -0.68918
133280.0000   -0.80281
133320.0000   -0.43960
133360.0000   -0.58016
133400.0000   -0.33733
133440.0000   -0.61684
133480.0000   -0.15887
133520.0000   -0.24046
133560.0000   -0.03711
133600.0000   -0.00450
133640.0000   -0.01520
133680.0000   -0.19006
133720.0000   -0.13768
133760.0000    0.29538
133800.0000    0.12796
133840.0000    0.22663
133880.0000   -0.20970
133920.0000   -0.08192
133960.0000   -0.15740
134000.0000   -0.07129
134040.0000    0.12488
134080.0000   -0.02522
134120.0000    0.10902
134160.0000    0.07487
134200.0000   -0.32791
134240.0000   -0.49925
134280.0000   -0.05967
134320.0000   -0.10132
134360.0000   -0.43871
134400.0000   -0.23176
134440.0000    0.08846
134480.0000   -0.00693
134520.0000   -0.65213
134560.0000   -0.07452
134600.0000   -0.10793
134640.0000   -0.21406
134680.0000   -0.18787
134720.0000   -0.25487
134760.0000   -0.11554
134800.0000   -0.29140
134840.0000   -0.19933
134880.0000   -0.06163
134920.0000   -0.01736
134960.0000    0.10691
135000.0000    0.20920
135040.0000   -0.04904
135080.0000   -0.24077
135120.0000   -0.06213
135160.0000    0.16787
135200.0000    0.31566
135240.0000    0.35375
135280.0000    0.31578
135320.0000    0.38197
135360.0000    0.19617
135400.0000    0.19843
135440.0000    0.20562
135480.0000    0.25711
135520.0000    0.25683
135560.0000   -0.02166
135600.0000    0.19754
135640.0000   -0.14827
135680.0000    0.18970
135720.0000   -0.21117
135760.0000    0.17308
135800.0000   -0.30575
135840.0000   -0.22601
135880.0000   -0.19279
135920.0000   -0.01245
135960.0000   -0.44243
136000.0000   -0.32735
136040.0000   -0.11959
136080.0000   -0.23780
136120.0000   -0.15800
136160.0000   -0.28762
136200.0000   -0.42200
136240.0000   -0.35275
136280.0000    0.02400
136320.0000   -0.09009
136360.0000   -0.01682
136400.0000   -0.22109
136440.0000   -0.12464
136480.0000   -0.03579
136520.0000    0.06989
136560.0000   -0.29028
136600.0000    0.22729
136640.0000   -0.09041
136680.0000   -0.45390
136720.0000   -0.66792
136760.0000   -0.48695
136800.0000   -0.37580
136840.0000   -0.03255
136880.0000   -0.38998
136920.0000   -0.55863
136960.0000   -0.36957
137000.0000   -0.25841
137040.0000    0.01416
137080.0000   -0.07066
137120.0000   -0.05026
137160.0000    0.26993
137200.0000    0.21484
137240.0000   -0.02215
137280.0000    0.15128
137320.0000   -0.02441
137360.0000   -0.22601
137400.0000    0.13485
137440.0000    0.20533
137480.0000    0.05324
137520.0000   -0.03139
137560.0000   -0.03775
137600.0000    0.00359
137640.0000   -0.04164
137680.0000    0.01613
137720.0000    0.00011
137760.0000    0.05441
137800.0000   -0.12491
137840.0000    0.09466
137880.0000   -0.39179
137920.0000   -0.29798
137960.0000   -0.11976
138000.0000   -0.52615
138040.0000   -0.35325
138080.0000    0.08013
138120.0000   -0.10852
138160.0000   -0.12991
138200.0000    0.07825
138240.0000   -0.18817
138280.0000    0.06152
138320.0000    0.11120
138360.0000   -0.07556
138400.0000   -0.10992
138440.0000    0.07315
138480.0000   -0.08641
138520.0000   -0.22754
138560.0000   -0.12589
138600.0000    0.05352
138640.0000   -0.02241
138680.0000    0.03060
138720.0000   -0.02547
138760.0000    0.15169
138800.0000    0.21124
138840.0000    0.02776
138880.0000    0.15480
138920.0000    0.20130
138960.0000    0.21523
139000.0000    0.10103
139040.0000    0.05132
139080.0000    0.20604
139120.0000   -0.03120
139160.0000    0.08241
139200.0000    0.14121
139240.0000    0.11123
139280.0000    0.30329
139320.0000    0.10254
139360.0000    0.14642
139400.0000    0.06511
139440.0000   -0.01063
139480.0000    0.14216
139520.0000    0.00745
139560.0000    0.26037
139600.0000    0.33892
139640.0000    0.17745
139680.0000    0.09928
139720.0000    0.23771
139760.0000    0.10663
139800.0000    0.04458
139840.0000    0.21929
139880.0000    0.09047
139920.0000   -0.05394
139960.0000   -0.01210
140000.0000   -0.01721
140040.0000   -0.22552
140080.0000    0.20411
140120.0000    0.09125
140160.0000    0.05277
140200.0000   -0.27294
140240.0000    0.16127
140280.0000    0.12944
140320.0000    0.03881
140360.0000    0.01933
140400.0000   -0.02774
140440.0000    0.13473
140480.0000   -0.05361
140520.0000    0.00763
140560.0000   -0.13871
140600.0000   -0.27528
140640.0000    0.11854
140680.0000    0.29480
140720.0000    0.28219
140760.0000    0.18686
140800.0000   -0.07477
140840.0000    0.06279
140880.0000    0.19919
140920.0000   -0.01888
140960.0000    0.25052
141000.0000    0.25395
141040.0000    0.21381
141080.0000    0.15055
141120.0000    0.23700
141160.0000    0.24630
141200.0000    0.23138
141240.0000    0.14362
141280.0000    0.13010
141320.0000    0.27912
141360.0000    0.18278
141400.0000    0.24998
141440.0000    0.05002
141480.0000    0.04618
141520.0000    0.22961
141560.0000    0.01776
141600.0000    0.12471
141640.0000    0.22526
141680.0000    0.22991
141720.0000    0.25505
141760.0000    0.20118
141800.0000   -0.26981
141840.0000    0.03275
141880.0000    0.21451
141920.0000    0.14727
141960.0000    0.23723
142000.0000    0.19221
142040.0000   -0.00308
142080.0000   -0.17657
142120.0000    0.06972
142160.0000    0.16135
142200.0000    0.21533
142240.0000   -0.00155
142280.0000    0.27816
142320.0000    0.01773
142360.0000   -0.01237
142400.0000    0.08120
142440.0000    0.12698
142480.0000    0.21989
142520.0000    0.14584
142560.0000    0.15697
142600.0000    0.30600
142640.0000    0.15191
142680.0000   -0.02481
142720.0000   -0.03498
142760.0000   -0.10148
142800.0000    0.05917
142840.0000   -0.05978
142880.0000    0.22285
142920.0000    0.12330
142960.0000    0.28845
143000.0000    0.32385
143040.0000    0.38318
143080.0000    0.30854
143120.0000    0.32116
143160.0000    0.44660
143200.0000    0.43463
143240.0000    0.29447
143280.0000    0.20781
143320.0000    0.29385
143360.0000    0.19039
143400.0000    0.36237
143440.0000    0.38483
143480.0000    0.30001
143520.0000    0.25667
143560.0000    0.40382
143600.0000    0.31862
143640.0000    0.37846
143680.0000    0.14663
143720.0000    0.30228
143760.0000    0.23883
143800.0000    0.14074
143840.0000    0.24748
143880.0000    0.10754
143920.0000    0.25239
143960.0000    0.21769
144000.0000    0.24410
144040.0000    0.08749
144080.0000    0.20768
144120.0000    0.15599
144160.0000    0.22764
144200.0000    0.14328
144240.0000    0.25841
144280.0000    0.28411
144320.0000    0.14942
144360.0000    0.30744
144400.0000    0.00276
144440.0000    0.06626
144480.0000    0.11179
144520.0000    0.26167
144560.0000    0.19507
144600.0000    0.29499
144640.0000    0.12031
144680.0000    0.26632
144720.0000    0.17574
144760.0000    0.10549
144800.0000    0.09690
144840.0000    0.09523
144880.0000   -0.19600
144920.0000    0.10159
144960.0000   -0.22728
145000.0000   -0.03713
145040.0000   -0.06322
145080.0000    0.19928
145120.0000    0.00865
145160.0000    0.00070
145200.0000   -0.00771
145240.0000   -0.20884
145280.0000   -0.02815
145320.0000    0.00615
145360.0000    0.06921
145400.0000    0.04024
145440.0000    0.04240
145480.0000   -0.03119
145520.0000   -0.09052
145560.0000   -0.06453
145600.0000    0.08559
145640.0000   -0.15500
145680.0000   -0.12409
145720.0000   -0.01895
145760.0000   -0.07634
145800.0000   -0.21268
145840.0000   -0.23674
145880.0000   -0.11093
145920.0000   -0.00943
145960.0000   -0.10312
146000.0000   -0.13698
146040.0000    0.01089
146080.0000   -0.14058
146120.0000   -0.10773
146160.0000   -0.10917
146200.0000   -0.17680
146240.0000    0.29481
146280.0000   -0.07770
146320.0000   -0.09309
146360.0000   -0.05943
146400.0000    0.05213
146440.0000    0.22728
146480.0000    0.08927
146520.0000    0.21145
146560.0000    0.27029
146600.0000    0.15331
146640.0000    0.04144
146680.0000    0.02871
146720.0000    0.06924
146760.0000   -0.03372
146800.0000    0.02713
146840.0000    0.20596
146880.0000    0.31051
146920.0000    0.05239
146960.0000    0.20298
147000.0000    0.11838
147040.0000    0.19941
147080.0000    0.06860
147120.0000    0.21781
147160.0000    0.04787
147200.0000    0.17075
147240.0000    0.06623
147280.0000   -0.06174
147320.0000   -0.13218
147360.0000   -0.08407
147400.0000    0.06072
147440.0000   -0.08336
147480.0000   -0.04539
147520.0000   -0.03758
147560.0000   -0.26945
147600.0000    0.06235
147640.0000    0.18423
147680.0000    0.25956
147720.0000    0.13443
147760.0000    0.12389
147800.0000    0.05884
147840.0000   -0.06299
147880.0000    0.10474
147920.0000   -0.07424
147960.0000   -0.04442
148000.0000   -0.22519
148040.0000    0.10621
148080.0000   -0.13832
148120.0000   -0.08858
148160.0000   -0.19458
148200.0000   -0.05600
148240.0000   -0.07561
148280.0000   -0.00670
148320.0000    0.14569
148360.0000   -0.12072
148400.0000   -0.12272
148440.0000   -0.12086
148480.0000   -0.22402
148520.0000    0.07648
148560.0000    0.09263
148600.0000   -0.13124
148640.0000    0.16786
148680.0000    0.03249
148720.0000    0.04031
148760.0000    0.00700
148800.0000    0.10673
148840.0000   -0.33424
148880.0000    0.05587
148920.0000   -0.13767
148960.0000    0.09386
149000.0000   -0.03036
149040.0000    0.01416
149080.0000   -0.12778
149120.0000   -0.14781
149160.0000   -0.01606
149200.0000   -0.07723
149240.0000   -0.04009
149280.0000   -0.23500
149320.0000   -0.37135
149360.0000   -0.43053
149400.0000   -0.37550
149440.0000   -0.35920
149480.0000   -0.14853
149520.0000   -0.08642
149560.0000    0.00905
149600.0000    0.09853
149640.0000    0.18850
149680.0000    0.19493
149720.0000    0.11244
149760.0000    0.40743
149800.0000    0.15043
149840.0000    0.03870
149880.0000    0.22079
149920.0000    0.07913
149960.0000    0.18513
150000.0000    0.24428
150040.0000    0.16064
150080.0000    0.26809
150120.0000    0.10583
150160.0000    0.24198
150200.0000    0.28449
150240.0000    0.11853
150280.0000    0.19071
150320.0000    0.12799
150360.0000    0.15497
150400.0000    0.14721
150440.0000   -0.03717
150480.0000    0.13741
150520.0000    0.02489
150560.0000   -0.12876
150600.0000    0.15212
150640.0000   -0.02124
150680.0000   -0.12230
150720.0000    0.05354
150760.0000    0.32581
150800.0000    0.10938
150840.0000   -0.11821
150880.0000    0.00783
150920.0000    0.08545
150960.0000    0.09509
151000.0000    0.10271
151040.0000    0.09014
151080.0000    0.13157
151120.0000    0.03407
151160.0000    0.16874
151200.0000    0.17830
151240.0000   -0.00649
151280.0000    0.00925
151320.0000    0.14406
151360.0000    0.13311
151400.0000    0.03427
151440.0000   -0.05827
151480.0000   -0.16400
151520.0000    0.17610
151560.0000   -0.07887
151600.0000    0.09443
151640.0000    0.06676
151680.0000    0.17125
151720.0000    0.17342
151760.0000    0.13219
151800.0000    0.16082
151840.0000   -0.02533
151880.0000    0.17408
151920.0000    0.01261
151960.0000    0.19263
152000.0000    0.19831
152040.0000    0.13426
152080.0000    0.11912
152120.0000    0.18972
152160.0000    0.19640
152200.0000   -0.02561
152240.0000    0.19248
152280.0000    0.24810
152320.0000    0.10777
152360.0000    0.15272
152400.0000    0.25802
152440.0000    0.06995
152480.0000    0.15196
152520.0000    0.11230
152560.0000    0.16261
152600.0000    0.21876
152640.0000    0.26359
152680.0000    0.13503
152720.0000    0.19731
152760.0000    0.16084
152800.0000    0.15467
152840.0000    0.23531
152880.0000    0.20339
152920.0000    0.12029
152960.0000    0.20601
153000.0000    0.14301
153040.0000    0.13200
153080.0000    0.23948
153120.0000    0.22332
153160.0000    0.22806
153200.0000   -0.01864
153240.0000    0.14521
153280.0000    0.06936
153320.0000    0.10647
153360.0000    0.08717
153400.0000   -0.22354
153440.0000   -0.26520
153480.0000    0.18599
153520.0000    0.27361
153560.0000    0.26060
153600.0000    0.22373
153640.0000    0.01145
153680.0000    0.09963
153720.0000    0.03942
153760.0000    0.20363
153800.0000    0.15978
153840.0000   -0.00091
153880.0000    0.18115
153920.0000   -0.03800
153960.0000   -0.06133
154000.0000   -0.07685
154040.0000   -0.26593
154080.0000    0.08197
154120.0000   -0.07746
154160.0000    0.08825
154200.0000   -0.11783
154240.0000    0.12926
154280.0000    0.19524
154320.0000   -0.09008
154360.0000   -0.00442
154400.0000    0.20576
154440.0000    0.20764
154480.0000   -0.07837
154520.0000    0.06384
154560.0000    0.18691
154600.0000   -0.03628
154640.0000    0.09691
154680.0000    0.08899
154720.0000    0.15226
154760.0000    0.18401
154800.0000    0.13502
154840.0000    0.18014
154880.0000    0.09663
154920.0000    0.11063
154960.0000    0.04469
155000.0000    0.01392
155040.0000   -0.03483
155080.0000    0.10546
155120.0000   -0.02868
155160.0000   -0.01487
155200.0000    0.07200
155240.0000    0.16555
155280.0000    0.03007
155320.0000    0.00376
155360.0000   -0.04279
155400.0000    0.05891
155440.0000    0.05408
155480.0000   -0.14561
155520.0000    0.07192
155560.0000    0.15153
155600.0000    0.18294
155640.0000    0.07830
155680.0000   -0.00139
155720.0000    0.21127
155760.0000    0.00573
155800.0000   -0.05575
155840.0000    0.16884
155880.0000    0.07515
155920.0000   -0.00954
155960.0000   -0.07353
156000.0000    0.13313
156040.0000    0.11014
156080.0000    0.16911
156120.0000    0.14509
156160.0000    0.07356
156200.0000    0.05544
156240.0000    0.33681
156280.0000    0.14355
156320.0000    0.27995
156360.0000    0.16322
156400.0000    0.22189
156440.0000    0.01618
156480.0000    0.15166
156520.0000    0.21288
156560.0000   -0.01432
156600.0000    0.07637
156640.0000    0.00909
156680.0000   -0.05981
156720.0000    0.19451
156760.0000   -0.00643
156800.0000   -0.02189
156840.0000    0.05895
156880.0000    0.15724
156920.0000    0.08675
156960.0000   -0.02819
157000.0000    0.20878
157040.0000    0.08355
157080.0000    0.05793
157120.0000   -0.00754
157160.0000    0.01427
157200.0000   -0.14442
157240.0000    0.05209
157280.0000   -0.14337
157320.0000    0.12523
157360.0000   -0.10575
157400.0000    0.01327
157440.0000    0.17975
157480.0000   -0.07761
157520.0000   -0.01924
157560.0000   -0.05166
157600.0000   -0.15591
157640.0000   -0.13182
157680.0000    0.15968
157720.0000    0.03041
157760.0000    0.23439
157800.0000    0.21173
157840.0000    0.22267
157880.0000    0.17748
157920.0000    0.09416
157960.0000    0.26342
158000.0000    0.23259
158040.0000    0.13059
158080.0000    0.30115
158120.0000    0.27548
158160.0000    0.24555
158200.0000    0.17721
158240.0000    0.25134
158280.0000    0.29009
158320.0000   -0.07173
158360.0000   -0.06294
158400.0000   -0.10224
158440.0000    0.01693
158480.0000   -0.03491
158520.0000   -0.05046
158560.0000   -0.15644
158600.0000    0.08016
158640.0000   -0.11403
158680.0000   -0.25186
158720.0000   -0.02573
158760.0000   -0.07398
158800.0000    0.09825
158840.0000   -0.17193
158880.0000    0.00868
158920.0000   -0.06979
158960.0000    0.20769
159000.0000   -0.11927
159040.0000   -0.03770
159080.0000    0.20016
159120.0000    0.16047
159160.0000    0.10141
159200.0000    0.23144
159240.0000    0.21919
159280.0000    0.07046
159320.0000    0.13181
159360.0000    0.15581
159400.0000    0.33316
159440.0000    0.15844
159480.0000    0.14054
159520.0000    0.23299
159560.0000    0.15521
159600.0000    0.44423
159640.0000    0.18369
159680.0000   -0.04377
159720.0000   -0.08354
159760.0000   -0.06008
159800.0000    0.13817
159840.0000    0.08743
159880.0000    0.09889
159920.0000    0.34032
159960.0000    0.11249
160000.0000    0.10673
160040.0000   -0.01591
160080.0000    0.12551
160120.0000    0.00334
160160.0000   -0.08152
160200.0000    0.19136
160240.0000    0.01680
160280.0000    0.19218
160320.0000    0.28177
160360.0000    0.20998
160400.0000    0.34100
160440.0000    0.16393
160480.0000    0.05812
160520.0000    0.08609
160560.0000    0.21888
160600.0000    0.04991
160640.0000    0.13493
160680.0000    0.33424
160720.0000    0.52919
160760.0000    0.10185
160800.0000    0.24423
160840.0000    0.37218
160880.0000    0.14540
160920.0000    0.08457
160960.0000    0.13792
161000.0000    0.19563
161040.0000    0.22489
161080.0000    0.12765
161120.0000   -0.05668
161160.0000    0.31212
161200.0000    0.06285
161240.0000    0.17524
161280.0000    0.20165
161320.0000   -0.11663
161360.0000    0.12881
161400.0000   -0.03940
161440.0000    0.13873
161480.0000    0.16379
161520.0000    0.11803
161560.0000    0.28742
161600.0000    0.14376
161640.0000   -0.15787
161680.0000    0.29943
161720.0000    0.20437
161760.0000    0.24948
161800.0000    0.38972
161840.0000    0.38521
161880.0000    0.31052
161920.0000    0.37513
161960.0000    0.02749
162000.0000    0.10044
162040.0000    0.18562
162080.0000    0.29792
162120.0000    0.31302
162160.0000    0.14383
162200.0000    0.24226
162240.0000    0.33858
162280.0000    0.18298
162320.0000    0.32577
162360.0000    0.12128
162400.0000    0.13189
162440.0000    0.10462
162480.0000    0.20294
162520.0000    0.02494
162560.0000    0.04274
162600.0000   -0.11946
162640.0000   -0.17429
162680.0000   -0.14705
162720.0000   -0.25642
162760.0000   -0.06753
162800.0000   -0.04416
162840.0000   -0.21499
162880.0000   -0.08819
162920.0000   -0.00800
162960.0000   -0.14123
163000.0000   -0.00109
163040.0000   -0.16437
163080.0000   -0.02148
163120.0000   -0.04760
163160.0000   -0.13836
163200.0000    0.29218
163240.0000   -0.01439
163280.0000    0.03504
163320.0000   -0.29860
163360.0000   -0.05876
163400.0000    0.20293
163440.0000    0.19953
163480.0000    0.11071
163520.0000   -0.03241
163560.0000    0.01209
163600.0000    0.31591
163640.0000    0.14781
163680.0000    0.22881
163720.0000    0.31618
163760.0000    0.28358
163800.0000    0.19254
163840.0000   -0.09445
163880.0000    0.33943
163920.0000    0.32131
163960.0000    0.14289
164000.0000   -0.00589
164040.0000   -0.05269
164080.0000    0.18063
164120.0000   -0.06261
164160.0000    0.06533
164200.0000    0.24889
164240.0000    0.03463
164280.0000    0.03432
164320.0000    0.07233
164360.0000   -0.05265
164400.0000   -0.07555
164440.0000   -0.05288
164480.0000   -0.00679
164520.0000   -0.24299
164560.0000    0.06382
164600.0000   -0.19035
164640.0000   -0.24765
164680.0000   -0.10321
164720.0000   -0.17225
164760.0000   -0.17364
164800.0000   -0.17139
164840.0000   -0.33990
164880.0000   -0.24574
164920.0000   -0.04156
164960.0000   -0.06874
165000.0000   -0.21710
165040.0000   -0.41893
165080.0000   -0.18676
165120.0000   -0.24396
165160.0000   -0.11522
165200.0000   -0.11156
165240.0000   -0.12984
165280.0000    0.09713
165320.0000   -0.02722
165360.0000    0.05311
165400.0000    0.19253
165440.0000    0.21925
165480.0000    0.23519
165520.0000    0.03050
165560.0000    0.09963
165600.0000    0.06213
165640.0000    0.02231
165680.0000    0.25826
165720.0000   -0.06693
165760.0000    0.19885
165800.0000    0.02451
165840.0000    0.20420
165880.0000    0.13135
165920.0000    0.07904
165960.0000   -0.01011
166000.0000   -0.12501
166040.0000    0.08987
166080.0000    0.00214
166120.0000   -0.31631
166160.0000    0.08823
166200.0000    0.22903
166240.0000   -0.21030
166280.0000    0.13637
166320.0000   -0.16950
166360.0000   -0.20984
166400.0000   -0.31911
166440.0000   -0.18431
166480.0000   -0.11147
166520.0000    0.04774
166560.0000   -0.12524
166600.0000   -0.08852
166640.0000   -0.12472
166680.0000   -0.27601
166720.0000    0.04060
166760.0000   -0.21854
166800.0000   -0.28786
166840.0000   -0.30388
166880.0000   -0.19298
166920.0000   -0.35683
166960.0000   -0.11345
167000.0000   -0.03454
167040.0000   -0.37452
167080.0000   -0.05731
167120.0000    0.19032
167160.0000   -0.12311
167200.0000   -0.00766
167240.0000   -0.16194
167280.0000   -0.15636
167320.0000   -0.12795
167360.0000    0.04405
167400.0000   -0.22844
167440.0000    0.13652
167480.0000    0.12950
167520.0000   -0.09018
167560.0000   -0.15584
167600.0000   -0.02946
167640.0000   -0.02574
167680.0000    0.03006
167720.0000   -0.33287
167760.0000   -0.26954
167800.0000   -0.18439
167840.0000   -0.47136
167880.0000   -0.38935
167920.0000   -0.38245
167960.0000   -0.05992
168000.0000    0.09832
168040.0000   -0.05644
168080.0000    0.22423
168120.0000    0.29318
168160.0000   -0.08278
168200.0000   -0.05180
168240.0000    0.02842
168280.0000   -0.19010
168320.0000    0.29162
168360.0000    0.07328
168400.0000   -0.00556
168440.0000   -0.06073
168480.0000    0.07573
168520.0000   -0.03867
168560.0000    0.03076
168600.0000   -0.10106
168640.0000   -0.22126
168680.0000   -0.00506
168720.0000    0.15868
168760.0000   -0.30344
168800.0000   -0.05958
168840.0000   -0.12028
168880.0000   -0.13661
168920.0000   -0.03513
168960.0000   -0.20309
169000.0000   -0.33819
169040.0000   -0.22518
169080.0000   -0.01639
169120.0000   -0.01765
169160.0000   -0.28202
169200.0000   -0.04598
169240.0000   -0.12296
169280.0000    0.03550
169320.0000   -0.32742
169360.0000   -0.21405
169400.0000   -0.13508
169440.0000   -0.08595
169480.0000    0.05201
169520.0000   -0.09906
169560.0000   -0.20357
169600.0000   -0.12030
169640.0000   -0.27277
169680.0000   -0.21305
169720.0000   -0.46885
169760.0000   -0.12489
169800.0000   -0.44115
169840.0000   -0.31601
169880.0000   -0.08251
169920.0000   -0.04189
169960.0000   -0.39121
170000.0000   -0.25778
170040.0000   -0.34119
170080.0000   -0.42953
170120.0000   -0.22785
170160.0000   -0.26037
170200.0000   -0.31682
170240.0000   -0.28529
170280.0000   -0.23234
170320.0000   -0.31105
170360.0000   -0.40084
170400.0000   -0.42063
170440.0000   -0.28681
170480.0000   -0.41734
170520.0000   -0.53922
170560.0000   -0.41709
170600.0000   -0.30167
170640.0000   -0.28186
170680.0000   -0.48555
170720.0000   -0.32172
170760.0000   -0.04376
170800.0000   -0.21129
170840.0000   -0.25920
170880.0000   -0.23519
170920.0000   -0.16872
170960.0000   -0.32273
171000.0000   -0.19678
171040.0000   -0.38617
171080.0000   -0.37899
171120.0000    0.07235
171160.0000   -0.46966
171200.0000   -0.34629
171240.0000   -0.26560
171280.0000    0.06280
171320.0000    0.02451
171360.0000   -0.13115
171400.0000   -0.33620
171440.0000   -0.19744
171480.0000   -0.17439
171520.0000   -0.12676
171560.0000   -0.36036
171600.0000   -0.05507
171640.0000    0.06118
171680.0000   -0.07655
171720.0000   -0.02100
171760.0000   -0.27990
171800.0000   -0.26041
171840.0000   -0.31136
171880.0000   -0.35147
171920.0000   -0.20928
171960.0000   -0.08178
172000.0000    0.18288
172040.0000   -0.33500
172080.0000   -0.13839
172120.0000   -0.23804
172160.0000   -0.08331
172200.0000   -0.43232
172240.0000   -0.35504
172280.0000   -0.20757
172320.0000   -0.41518
172360.0000   -0.33819
172400.0000   -0.20168
172440.0000   -0.48066
172480.0000   -0.40393
172520.0000   -0.37122
172560.0000   -0.05728
172600.0000   -0.35425
172640.0000   -0.10340
172680.0000   -0.23366
172720.0000   -0.42088
172760.0000   -0.42419
172800.0000   -0.22151
172840.0000   -0.10769
172880.0000   -0.54577
172920.0000   -0.36467
172960.0000   -0.37351
173000.0000   -0.23842
173040.0000   -0.11840
173080.0000   -0.08768
173120.0000   -0.31498
173160.0000   -0.20797
173200.0000   -0.15981
173240.0000   -0.42321
173280.0000   -0.21635
173320.0000   -0.36894
173360.0000   -0.12702
173400.0000   -0.41699
173440.0000   -0.24871
173480.0000   -0.43460
173520.0000   -0.49170
173560.0000   -0.36138
173600.0000   -0.16008
173640.0000   -0.17535
173680.0000   -0.21896
173720.0000   -0.26487
173760.0000   -0.25532
173800.0000   -0.23950
173840.0000   -0.20309
173880.0000   -0.11764
173920.0000   -0.04558
173960.0000    0.13520
174000.0000   -0.21142
174040.0000   -0.03639
174080.0000   -0.26000
174120.0000   -0.34409
174160.0000   -0.03812
174200.0000    0.08927
174240.0000   -0.17381
174280.0000    0.05806
174320.0000   -0.33260
174360.0000   -0.16068
174400.0000   -0.15968
174440.0000    0.00313
174480.0000    0.08835
174520.0000    0.03370
174560.0000    0.13460
174600.0000   -0.17685
174640.0000   -0.23808
174680.0000   -0.27181
174720.0000   -0.31956
174760.0000   -0.26760
174800.0000   -0.29336
174840.0000    0.07701
174880.0000   -0.20205
174920.0000   -0.24483
174960.0000   -0.25142
175000.0000   -0.29949
175040.0000    0.09707
175080.0000   -0.09010
175120.0000   -0.29913
175160.0000   -0.32390
175200.0000   -0.23257
175240.0000   -0.53178
175280.0000   -0.39887
175320.0000   -0.27399
175360.0000   -0.53120
175400.0000   -0.28220
175440.0000   -0.22572
175480.0000   -0.54418
175520.0000    0.01931
175560.0000   -0.08712
175600.0000    0.11952
175640.0000   -0.34626
175680.0000    0.06036
175720.0000   -0.03531
175760.0000   -0.22668
175800.0000   -0.41972
175840.0000   -0.20160
175880.0000   -0.26633
175920.0000   -0.38958
175960.0000   -0.47651
176000.0000   -0.41594
176040.0000   -0.54241
176080.0000   -0.29263
176120.0000   -0.28313
176160.0000   -0.40572
176200.0000   -0.48747
176240.0000   -0.47222
176280.0000   -0.05764
176320.0000   -0.15033
176360.0000   -0.45506
176400.0000    0.14934
176440.0000   -0.10058
176480.0000   -0.17757
176520.0000   -0.20324
176560.0000   -0.40030
176600.0000    0.03898
176640.0000   -0.14728
176680.0000   -0.00975
176720.0000   -0.27749
176760.0000   -0.33044
176800.0000   -0.04011
176840.0000   -0.23549
176880.0000   -0.20220
176920.0000   -0.06504
176960.0000   -0.13059
177000.0000   -0.22184
177040.0000    0.10795
177080.0000   -0.06151
177120.0000   -0.07930
177160.0000    0.00818
177200.0000   -0.08275
177240.0000   -0.12963
177280.0000    0.02435
177320.0000    0.15313
177360.0000   -0.10533
177400.0000   -0.11747
177440.0000   -0.39732
177480.0000   -0.22859
177520.0000   -0.20949
177560.0000   -0.17126
177600.0000   -0.05060
177640.0000   -0.03133
177680.0000    0.11612
177720.0000    0.05999
177760.0000   -0.20782
177800.0000    0.03570
177840.0000    0.03513
177880.0000   -0.14000
177920.0000   -0.23362
177960.0000   -0.32108
178000.0000   -0.11293
178040.0000   -0.36918
178080.0000   -0.40176
178120.0000   -0.09845
178160.0000    0.00828
178200.0000    0.05474
178240.0000    0.01548
178280.0000    0.09170
178320.0000    0.01009
178360.0000   -0.09089
178400.0000   -0.11381
178440.0000    0.13260
178480.0000   -0.11148
178520.0000    0.04606
178560.0000   -0.08562
178600.0000    0.05206
178640.0000   -0.04619
178680.0000   -0.07251
178720.0000   -0.12292
178760.0000   -0.04338
178800.0000   -0.06855
178840.0000   -0.12055
178880.0000   -0.01886
178920.0000    0.06961
178960.0000   -0.32027
179000.0000   -0.26820
179040.0000    0.06298
179080.0000    0.24600
179120.0000    0.40916
179160.0000    0.32544
179200.0000    0.12687
179240.0000    0.31378
179280.0000    0.05010
179320.0000    0.14870
179360.0000    0.21080
179400.0000   -0.05481
179440.0000    0.03570
179480.0000    0.10936
179520.0000   -0.04946
179560.0000   -0.14808
179600.0000   -0.27634
179640.0000    0.05926
179680.0000    0.04029
179720.0000    0.21692
179760.0000    0.22630
179800.0000   -0.01015
179840.0000    0.15201
179880.0000    0.00754
179920.0000   -0.10848
179960.0000    0.08371
180000.0000    0.13993
180040.0000   -0.08644
180080.0000   -0.07679
180120.0000   -0.16675
180160.0000   -0.21681
180200.0000   -0.25464
180240.0000   -0.01775
180280.0000   -0.09075
180320.0000   -0.10961
180360.0000   -0.29527
180400.0000    0.15524
180440.0000   -0.23190
180480.0000    0.07106
180520.0000    0.20990
180560.0000    0.04976
180600.0000    0.23791
180640.0000    0.24064
180680.0000    0.06099
180720.0000    0.17328
180760.0000    0.10338
180800.0000    0.00521
180840.0000   -0.29843
180880.0000    0.05168
180920.0000   -0.17192
180960.0000   -0.09949
181000.0000    0.02118
181040.0000    0.09587
181080.0000    0.13847
181120.0000   -0.14422
181160.0000    0.00682
181200.0000   -0.25771
181240.0000   -0.10810
181280.0000   -0.06989
181320.0000   -0.26929
181360.0000   -0.08967
181400.0000   -0.21297
181440.0000    0.04549
181480.0000    0.14631
181520.0000    0.03254
181560.0000   -0.39018
181600.0000   -0.23379
181640.0000   -0.34797
181680.0000   -0.03280
181720.0000   -0.18951
181760.0000    0.07427
181800.0000   -0.35822
181840.0000   -0.11014
181880.0000   -0.22159
181920.0000   -0.55356
181960.0000   -0.23774
182000.0000   -0.29547
182040.0000   -0.17251
182080.0000   -0.17298
182120.0000   -0.05938
182160.0000   -0.20376
182200.0000    0.00460
182240.0000    0.12636
182280.0000    0.02909
182320.0000   -0.15756
182360.0000   -0.14755
182400.0000   -0.05473
182440.0000    0.06716
182480.0000    0.11198
182520.0000    0.09175
182560.0000    0.11051
182600.0000    0.21195
182640.0000   -0.15596
182680.0000    0.03120
182720.0000    0.22231
182760.0000    0.12559
182800.0000    0.14045
182840.0000    0.01848
182880.0000    0.21085
182920.0000   -0.16215
182960.0000    0.19727
183000.0000    0.14410
183040.0000   -0.10537
183080.0000   -0.11145
183120.0000   -0.15101
183160.0000   -0.19531
183200.0000    0.03953
183240.0000   -0.08078
183280.0000   -0.20865
183320.0000   -0.09374
183360.0000   -0.44224
183400.0000   -0.45193
183440.0000   -0.53907
183480.0000   -0.39517
183520.0000   -0.29396
183560.0000   -0.36570
183600.0000   -0.39810
183640.0000   -0.15320
183680.0000   -0.21856
183720.0000   -0.19771
183760.0000   -0.28607
183800.0000   -0.47021
183840.0000   -0.20949
183880.0000   -0.18088
183920.0000   -0.20552
183960.0000   -0.30729
184000.0000   -0.28928
184040.0000   -0.19772
184080.0000   -0.15929
184120.0000   -0.03918
184160.0000   -0.11255
184200.0000   -0.30124
184240.0000    0.01693
184280.0000   -0.05047
184320.0000   -0.26664
184360.0000   -0.20874
184400.0000   -0.25564
184440.0000    0.09690
184480.0000    0.02645
184520.0000    0.09673
184560.0000    0.07609
184600.0000   -0.08619
184640.0000   -0.09049
184680.0000   -0.01792
184720.0000   -0.05093
184760.0000   -0.18856
184800.0000   -0.06775
184840.0000   -0.16966
184880.0000   -0.08615
184920.0000   -0.17099
184960.0000   -0.01428
185000.0000   -0.32934
185040.0000   -0.06302
185080.0000   -0.11789
185120.0000   -0.20292
185160.0000    0.11138
185200.0000   -0.06154
185240.0000    0.12847
185280.0000   -0.00048
185320.0000   -0.05322
185360.0000   -0.23510
185400.0000   -0.26716
185440.0000   -0.27417
185480.0000   -0.26780
185520.0000   -0.23277
185560.0000    0.10420
185600.0000   -0.25534
185640.0000   -0.16093
185680.0000   -0.14954
185720.0000    0.05279
185760.0000    0.04889
185800.0000    0.19357
185840.0000    0.12700
185880.0000    0.11154
185920.0000    0.04514
185960.0000    0.26406
186000.0000    0.00588
186040.0000   -0.12563
186080.0000   -0.06765
186120.0000   -0.11560
186160.0000    0.11221
186200.0000    0.04413
186240.0000   -0.14306
186280.0000   -0.17088
186320.0000    0.23975
186360.0000   -0.19986
186400.0000   -0.02899
186440.0000   -0.02758
186480.0000   -0.21612
186520.0000   -0.02306
186560.0000   -0.08377
186600.0000    0.09044
186640.0000   -0.02858
186680.0000    0.04864
186720.0000   -0.05367
186760.0000   -0.13797
186800.0000    0.27592
186840.0000    0.16945
186880.0000    0.18280
186920.0000    0.34686
186960.0000   -0.15805
187000.0000   -0.09954
187040.0000    0.14406
187080.0000    0.29088
187120.0000    0.16050
187160.0000   -0.03987
187200.0000   -0.00801
187240.0000   -0.18300
187280.0000   -0.16831
187320.0000   -0.06270
187360.0000    0.08243
187400.0000    0.06222
187440.0000   -0.00147
187480.0000   -0.32076
187520.0000   -0.00640
187560.0000    0.13630
187600.0000   -0.09230
187640.0000   -0.15819
187680.0000   -0.21552
187720.0000   -0.25064
187760.0000   -0.17629
187800.0000   -0.23770
187840.0000   -0.19397
187880.0000   -0.06733
187920.0000   -0.23489
187960.0000   -0.09979
188000.0000   -0.03438
188040.0000   -0.16975
188080.0000   -0.08804
188120.0000    0.01196
188160.0000   -0.04023
188200.0000    0.03361
188240.0000   -0.29174
188280.0000   -0.18761
188320.0000   -0.16284
188360.0000   -0.29876
188400.0000   -0.19000
188440.0000   -0.16320
188480.0000   -0.11999
188520.0000   -0.27069
188560.0000   -0.46838
188600.0000   -0.07639
188640.0000   -0.38269
188680.0000   -0.20132
188720.0000   -0.20983
188760.0000   -0.16563
188800.0000   -0.25639
188840.0000   -0.41582
188880.0000   -0.26023
188920.0000   -0.43724
188960.0000   -0.42315
189000.0000   -0.18920
189040.0000   -0.20297
189080.0000   -0.21966
189120.0000   -0.20999
189160.0000   -0.09702
189200.0000   -0.15495
189240.0000   -0.24249
189280.0000   -0.19704
189320.0000   -0.22536
189360.0000   -0.19808
189400.0000   -0.29396
189440.0000   -0.31438
189480.0000   -0.27771
189520.0000   -0.20536
189560.0000   -0.17900
189600.0000   -0.26071
189640.0000   -0.15200
189680.0000   -0.18819
189720.0000   -0.28705
189760.0000    0.01610
189800.0000   -0.26553
189840.0000   -0.20587
189880.0000   -0.10266
189920.0000   -0.18615
189960.0000   -0.21207
190000.0000   -0.16442
190040.0000    0.04074
190080.0000    0.03657
190120.0000   -0.17825
190160.0000   -0.13742
190200.0000   -0.15502
190240.0000   -0.10692
190280.0000   -0.22799
190320.0000   -0.16766
190360.0000   -0.07326
190400.0000   -0.39792
190440.0000   -0.10457
190480.0000   -0.30552
190520.0000    0.02164
190560.0000   -0.05593
190600.0000   -0.24209
190640.0000   -0.04664
190680.0000   -0.13291
190720.0000   -0.25921
190760.0000   -0.15933
190800.0000   -0.41707
190840.0000   -0.09210
190880.0000   -0.07926
190920.0000   -0.21031
190960.0000   -0.26548
191000.0000   -0.15224
191040.0000    0.04423
191080.0000   -0.09020
191120.0000   -0.16799
191160.0000   -0.34162
191200.0000   -0.23657
191240.0000   -0.26782
191280.0000   -0.26631
191320.0000   -0.23922
191360.0000   -0.11260
191400.0000   -0.20385
191440.0000   -0.18036
191480.0000   -0.00355
191520.0000    0.02642
191560.0000   -0.02992
191600.0000   -0.07119
191640.0000   -0.16138
191680.0000   -0.08845
191720.0000   -0.12811
191760.0000    0.00494
191800.0000   -0.04277
191840.0000   -0.01548
191880.0000    0.19444
191920.0000    0.06346
191960.0000    0.01601
192000.0000    0.05431
192040.0000   -0.04693
192080.0000   -0.02231
192120.0000   -0.18238
192160.0000   -0.27251
192200.0000   -0.00480
192240.0000    0.12613
192280.0000    0.11830
192320.0000   -0.01776
192360.0000    0.17724
192400.0000    0.06777
192440.0000    0.16155
192480.0000    0.07747
192520.0000   -0.10702
192560.0000   -0.14582
192600.0000   -0.10623
192640.0000   -0.06354
192680.0000    0.18480
192720.0000   -0.19576
192760.0000   -0.06947
192800.0000   -0.19054
192840.0000   -0.16075
192880.0000   -0.09426
192920.0000   -0.02072
192960.0000   -0.11260
193000.0000   -0.29642
193040.0000   -0.08593
193080.0000   -0.04942
193120.0000   -0.11321
193160.0000   -0.15545
193200.0000   -0.04180
193240.0000   -0.03515
193280.0000   -0.21709
193320.0000    0.02884
193360.0000   -0.23071
193400.0000   -0.09600
193440.0000   -0.25619
193480.0000   -0.01753
193520.0000   -0.28664
193560.0000   -0.13983
193600.0000   -0.24638
193640.0000   -0.11930
193680.0000    0.08162
193720.0000   -0.15723
193760.0000   -0.06427
193800.0000   -0.21813
193840.0000    0.12225
193880.0000   -0.11154
193920.0000   -0.06581
193960.0000   -0.10982
194000.0000   -0.11391
194040.0000   -0.10579
194080.0000   -0.13610
194120.0000    0.05900
194160.0000    0.00439
194200.0000   -0.30805
194240.0000   -0.08983
194280.0000   -0.10090
194320.0000   -0.26864
194360.0000   -0.03115
194400.0000   -0.15153
194440.0000   -0.02190
194480.0000   -0.03769
194520.0000    0.09503
194560.0000   -0.15819
194600.0000   -0.19897
194640.0000   -0.26504
194680.0000   -0.25711
194720.0000   -0.01804
194760.0000   -0.04390
194800.0000   -0.30681
194840.0000   -0.53376
194880.0000   -0.35175
194920.0000   -0.19776
194960.0000   -0.23156
195000.0000   -0.36383
195040.0000   -0.57967
195080.0000   -0.44044
195120.0000   -0.25626
195160.0000   -0.41011
195200.0000   -0.14403
195240.0000   -0.11705
195280.0000   -0.27362
195320.0000   -0.30173
195360.0000   -0.28375
195400.0000   -0.20047
195440.0000   -0.37631
195480.0000   -0.26176
195520.0000   -0.54918
195560.0000   -0.18483
195600.0000   -0.39322
195640.0000   -0.42823
195680.0000   -0.40586
195720.0000   -0.34243
195760.0000   -0.26584
195800.0000   -0.46708
195840.0000   -0.24886
195880.0000   -0.40294
195920.0000   -0.17630
195960.0000   -0.49410
196000.0000    0.03622
196040.0000   -0.51589
196080.0000   -0.42534
196120.0000   -0.34603
196160.0000   -0.32743
196200.0000   -0.36605
196240.0000   -0.34335
196280.0000   -0.35739
196320.0000   -0.47917
196360.0000   -0.32169
196400.0000   -0.21383
196440.0000   -0.26803
196480.0000   -0.40936
196520.0000   -0.36860
196560.0000   -0.33189
196600.0000   -0.01021
196640.0000   -0.31316
196680.0000   -0.19663
196720.0000   -0.39863
196760.0000   -0.32895
196800.0000   -0.31866
196840.0000   -0.28797
196880.0000   -0.31588
196920.0000   -0.07086
196960.0000   -0.20163
197000.0000   -0.29312
197040.0000   -0.40341
197080.0000   -0.51735
197120.0000   -0.21192
197160.0000   -0.39736
197200.0000   -0.26344
197240.0000   -0.29687
197280.0000   -0.04665
197320.0000   -0.37364
197360.0000   -0.18135
197400.0000   -0.32035
197440.0000   -0.31698
197480.0000   -0.08534
197520.0000   -0.50297
197560.0000   -0.44684
197600.0000   -0.42360
197640.0000   -0.44997
197680.0000   -0.58479
197720.0000   -0.40966
197760.0000   -0.40838
197800.0000   -0.24318
197840.0000   -0.33712
197880.0000    0.02972
197920.0000   -0.04610
197960.0000   -0.71060
198000.0000   -0.20587
198040.0000   -0.25905
198080.0000   -0.58830
198120.0000   -0.58695
198160.0000    0.06822
198200.0000   -0.19475
198240.0000   -0.16802
198280.0000   -0.25346
198320.0000   -0.01080
198360.0000   -0.47425
198400.0000   -0.36601
198440.0000   -0.17317
198480.0000    0.12108
198520.0000   -0.18231
198560.0000   -0.19488
198600.0000   -0.07669
198640.0000   -0.28653
198680.0000    0.06566
198720.0000   -0.40596
198760.0000   -0.29571
198800.0000   -0.09786
198840.0000   -0.08071
198880.0000   -0.07103
198920.0000   -0.11532
198960.0000   -0.06528
199000.0000    0.07510
199040.0000   -0.12544
199080.0000   -0.09056
199120.0000   -0.18005
199160.0000   -0.04131
199200.0000   -0.07719
199240.0000   -0.08958
199280.0000   -0.16296
199320.0000   -0.10565
199360.0000    0.06802
199400.0000   -0.20535
199440.0000   -0.09161
199480.0000   -0.10673
199520.0000   -0.17092
199560.0000   -0.20693
199600.0000   -0.13167
199640.0000   -0.04310
199680.0000   -0.12896
199720.0000    0.01747
199760.0000   -0.09279
199800.0000   -0.14767
199840.0000   -0.04533
199880.0000    0.00642
199920.0000   -0.20467
199960.0000   -0.08821
200000.0000   -0.04766
200040.0000    0.01312
200080.0000   -0.02664
200120.0000   -0.11146
200160.0000   -0.24281
200200.0000    0.09721
200240.0000   -0.17954
200280.0000   -0.18663
200320.0000    0.00274
200360.0000    0.03671
200400.0000   -0.06168
200440.0000    0.21149
200480.0000   -0.06762
200520.0000   -0.22017
200560.0000    0.13108
200600.0000    0.08611
200640.0000   -0.25978
200680.0000   -0.09221
200720.0000    0.11181
200760.0000   -0.18817
200800.0000   -0.17389
200840.0000   -0.13042
200880.0000   -0.17116
200920.0000   -0.15954
200960.0000   -0.11975
201000.0000   -0.12971
201040.0000   -0.16400
201080.0000   -0.02401
201120.0000    0.04390
201160.0000   -0.31929
201200.0000   -0.31348
201240.0000   -0.25779
201280.0000   -0.09812
201320.0000   -0.16901
201360.0000   -0.26552
201400.0000    0.10044
201440.0000   -0.06693
201480.0000   -0.36690
201520.0000    0.09026
201560.0000   -0.03387
201600.0000   -0.28320
201640.0000   -0.41428
201680.0000   -0.16193
201720.0000   -0.39626
201760.0000   -0.46384
201800.0000   -0.08261
201840.0000    0.20694
201880.0000    0.05313
201920.0000    0.08132
201960.0000    0.09062
202000.0000   -0.26807
202040.0000   -0.34602
202080.0000   -0.11704
202120.0000   -0.31683
202160.0000   -0.01744
202200.0000   -0.36589
202240.0000   -0.56187
202280.0000   -0.24680
202320.0000    0.00589
202360.0000   -0.09871
202400.0000   -0.19734
202440.0000   -0.18520
202480.0000   -0.11921
202520.0000   -0.09478
202560.0000    0.07501
202600.0000   -0.24292
202640.0000   -0.22377
202680.0000   -0.14974
202720.0000   -0.04902
202760.0000   -0.04676
202800.0000   -0.09824
202840.0000   -0.04090
202880.0000    0.18656
202920.0000    0.19728
202960.0000    0.00248
203000.0000    0.02530
203040.0000    0.09164
203080.0000    0.10707
203120.0000    0.17366
203160.0000    0.05567
203200.0000    0.01721
203240.0000    0.05335
203280.0000   -0.09540
203320.0000   -0.11128
203360.0000   -0.22660
203400.0000    0.18324
203440.0000   -0.05472
203480.0000   -0.16760
203520.0000    0.19492
203560.0000    0.14727
203600.0000   -0.00753
203640.0000    0.19670
203680.0000    0.29755
203720.0000    0.11594
203760.0000    0.13338
203800.0000   -0.05972
203840.0000    0.10724
203880.0000   -0.17685
203920.0000   -0.10443
203960.0000    0.08048
204000.0000   -0.28543
204040.0000   -0.27119
204080.0000   -0.15377
204120.0000   -0.06041
204160.0000   -0.21341
204200.0000    0.09517
204240.0000   -0.01458
204280.0000   -0.33254
204320.0000   -0.57964
204360.0000   -0.23253
204400.0000   -0.36375
204440.0000   -0.25700
204480.0000   -0.44821
204520.0000   -0.00725
204560.0000   -0.14799
204600.0000   -0.15219
204640.0000   -0.02469
204680.0000    0.09355
204720.0000   -0.16331
204760.0000   -0.19482
204800.0000   -0.32143
204840.0000    0.06854
204880.0000   -0.29924
204920.0000   -0.18538
204960.0000   -0.28157
205000.0000   -0.41746
205040.0000   -0.02952
205080.0000   -0.37034
205120.0000   -0.36533
205160.0000   -0.42606
205200.0000   -0.41013
205240.0000   -0.40862
205280.0000   -0.33243
205320.0000   -0.68530
205360.0000   -1.16411
205400.0000   -1.05341
205440.0000   -0.59868
205480.0000   -0.54494
205520.0000   -0.54776
205560.0000   -0.46358
205600.0000   -0.41144
205640.0000   -0.39742
205680.0000   -0.22932
205720.0000   -0.10118
205760.0000    0.13247
205800.0000   -0.16484
205840.0000   -0.46371
205880.0000   -0.43211
205920.0000   -0.74685
205960.0000   -0.35570
206000.0000   -0.27389
206040.0000   -0.64945
206080.0000   -0.26335
206120.0000   -0.40575
206160.0000    0.01452
206200.0000   -0.49656
206240.0000   -0.37689
206280.0000   -0.40432
206320.0000   -0.22481
206360.0000   -0.51750
206400.0000   -0.48008
206440.0000   -0.38576
206480.0000   -0.30604
206520.0000   -0.37879
206560.0000   -0.41337
206600.0000   -0.08887
206640.0000    0.23321
206680.0000    0.23901
206720.0000   -0.23103
206760.0000   -0.38897
206800.0000   -0.65068
206840.0000   -0.38070
206880.0000   -0.34923
206920.0000   -0.27894
206960.0000   -0.41039
207000.0000   -0.53940
207040.0000   -0.62599
207080.0000   -0.55360
207120.0000   -0.14510
207160.0000   -0.44188
207200.0000   -0.67747
207240.0000   -0.69280
207280.0000   -0.37100
207320.0000   -0.24587
207360.0000   -0.11698
207400.0000   -0.12934
207440.0000   -0.12756
207480.0000   -0.36955
207520.0000    0.00828
207560.0000   -0.12608
207600.0000   -0.06254
207640.0000   -0.24659
207680.0000   -0.24406
207720.0000   -0.46988
207760.0000   -0.65811
207800.0000   -0.24005
207840.0000    0.24744
207880.0000    0.04903
207920.0000    0.05628
207960.0000   -0.25695
208000.0000   -0.09216
208040.0000    0.07113
208080.0000    0.06738
208120.0000   -0.16258
208160.0000   -0.21933
208200.0000   -0.22397
208240.0000   -0.29783
208280.0000    0.02209
208320.0000   -0.17739
208360.0000   -0.14103
208400.0000   -0.01919
208440.0000   -0.14910
208480.0000   -0.26108
208520.0000   -0.07896
208560.0000    0.36183
208600.0000    0.10347
208640.0000    0.17789
208680.0000   -0.07201
208720.0000    0.05066
208760.0000   -0.28007
208800.0000   -0.05930
208840.0000    0.03045
208880.0000   -0.25806
208920.0000   -0.21891
208960.0000    0.03320
209000.0000    0.00174
209040.0000    0.35181
209080.0000    0.12015
209120.0000    0.29130
209160.0000    0.22775
209200.0000    0.24129
209240.0000   -0.18975
209280.0000    0.09199
209320.0000    0.08057
209360.0000   -0.02276
209400.0000   -0.04791
209440.0000    0.03447
209480.0000   -0.18162
209520.0000   -0.11636
209560.0000    0.09253
209600.0000   -0.00245
209640.0000    0.01602
209680.0000   -0.07816
209720.0000    0.06056
209760.0000    0.04305
209800.0000   -0.03775
209840.0000   -0.11983
209880.0000    0.03672
209920.0000    0.04386
209960.0000    0.07432
210000.0000    0.03618
210040.0000   -0.09521
210080.0000    0.05590
210120.0000    0.13963
210160.0000    0.07378
210200.0000    0.15680
210240.0000   -0.16600
210280.0000    0.05205
210320.0000    0.08760
210360.0000    0.09279
210400.0000   -0.01516
210440.0000   -0.03554
210480.0000    0.21434
210520.0000   -0.06782
210560.0000   -0.03948
210600.0000    0.13467
210640.0000    0.13318
210680.0000    0.17411
210720.0000    0.09450
210760.0000    0.04213
210800.0000   -0.10741
210840.0000   -0.02573
210880.0000    0.11900
210920.0000    0.08685
210960.0000    0.08311
211000.0000    0.16851
211040.0000   -0.05684
211080.0000    0.01773
211120.0000    0.04496
211160.0000   -0.01033
211200.0000    0.19036
211240.0000    0.13467
211280.0000   -0.26018
211320.0000    0.16390
211360.0000    0.03644
211400.0000   -0.27793
211440.0000   -0.00785
211480.0000    0.18681
211520.0000    0.17862
211560.0000    0.21765
211600.0000    0.04430
211640.0000    0.11039
211680.0000   -0.00820
211720.0000    0.02961
211760.0000    0.21123
211800.0000   -0.11255
211840.0000   -0.10072
211880.0000    0.20811
211920.0000    0.25172
211960.0000   -0.01887
212000.0000    0.18615
212040.0000    0.12812
212080.0000    0.11859
212120.0000    0.06471
212160.0000    0.08258
212200.0000   -0.04973
212240.0000    0.12654
212280.0000    0.03824
212320.0000    0.16900
212360.0000    0.26589
212400.0000    0.04050
212440.0000   -0.39358
212480.0000    0.15446
212520.0000   -0.10443
212560.0000    0.17743
212600.0000    0.25449
212640.0000   -0.01679
212680.0000    0.08338
212720.0000    0.05900
212760.0000   -0.03963
212800.0000   -0.01607
212840.0000   -0.12040
212880.0000    0.12325
212920.0000    0.05475
212960.0000    0.13578
213000.0000   -0.01144
213040.0000   -0.28485
213080.0000   -0.09846
213120.0000   -0.08478
213160.0000   -0.20048
213200.0000    0.01036
213240.0000   -0.07830
213280.0000    0.14764
213320.0000   -0.11986
213360.0000   -0.21229
213400.0000   -0.03386
213440.0000    0.13566
213480.0000    0.09298
213520.0000    0.13664
213560.0000    0.26409
213600.0000    0.18579
213640.0000    0.08856
213680.0000    0.06460
213720.0000    0.13185
213760.0000    0.21871
213800.0000   -0.10975
213840.0000    0.03087
213880.0000    0.06267
213920.0000    0.20389
213960.0000    0.03510
214000.0000    0.08790
214040.0000    0.04370
214080.0000   -0.06157
214120.0000    0.05104
214160.0000    0.13937
214200.0000    0.01086
214240.0000   -0.10525
214280.0000    0.06300
214320.0000    0.01501
214360.0000    0.14849
214400.0000    0.08136
214440.0000    0.17980
214480.0000    0.21103
214520.0000    0.13279
214560.0000    0.35517
214600.0000    0.09563
214640.0000    0.10113
214680.0000    0.23371
214720.0000    0.26107
214760.0000   -0.00207
214800.0000    0.18889
214840.0000    0.01849
214880.0000    0.19906
214920.0000    0.08226
214960.0000   -0.00986
215000.0000    0.06443
215040.0000    0.12015
215080.0000    0.02770
215120.0000    0.04623
215160.0000    0.08077
215200.0000    0.13605
215240.0000    0.21280
215280.0000    0.32909
215320.0000    0.15074
215360.0000    0.12540
215400.0000    0.03520
215440.0000    0.16450
215480.0000    0.33711
215520.0000    0.02113
215560.0000    0.07254
215600.0000    0.20142
215640.0000    0.15981
215680.0000    0.13514
215720.0000    0.15911
215760.0000    0.12683
215800.0000    0.24240
215840.0000    0.25634
215880.0000    0.10685
215920.0000    0.02276
215960.0000    0.12412
216000.0000    0.04773
216040.0000   -0.02613
216080.0000    0.05640
216120.0000   -0.05686
216160.0000   -0.10372
216200.0000   -0.15438
216240.0000   -0.05582
216280.0000    0.14206
216320.0000    0.21527
216360.0000   -0.02676
216400.0000    0.06258
216440.0000    0.12621
216480.0000    0.07739
216520.0000    0.24276
216560.0000   -0.03617
216600.0000    0.07276
216640.0000   -0.03942
216680.0000    0.09702
216720.0000    0.09853
216760.0000    0.26115
216800.0000   -0.01044
216840.0000    0.08226
216880.0000    0.06873
216920.0000   -0.03346
216960.0000    0.06938
217000.0000    0.12954
217040.0000    0.17154
217080.0000    0.12265
217120.0000    0.06357
217160.0000    0.13796
217200.0000   -0.03865
217240.0000    0.10262
217280.0000    0.02024
217320.0000   -0.06182
217360.0000    0.13185
217400.0000   -0.03386
217440.0000    0.10551
217480.0000    0.12812
217520.0000    0.05348
217560.0000    0.03213
217600.0000    0.08379
217640.0000    0.03496
217680.0000    0.13917
217720.0000   -0.03042
217760.0000   -0.10840
217800.0000    0.18487
217840.0000   -0.02264
217880.0000    0.19236
217920.0000    0.16095
217960.0000    0.02010
218000.0000    0.07812
218040.0000    0.11632
218080.0000    0.00109
218120.0000   -0.17189
218160.0000   -0.09466
218200.0000   -0.20484
218240.0000    0.11411
218280.0000   -0.07383
218320.0000   -0.04988
218360.0000    0.00634
218400.0000    0.06590
218440.0000   -0.10194
218480.0000    0.18144
218520.0000    0.07193
218560.0000   -0.08463
218600.0000   -0.35687
218640.0000   -0.18932
218680.0000    0.04884
218720.0000    0.03016
218760.0000    0.26921
218800.0000   -0.01660
218840.0000    0.03884
218880.0000   -0.02359
218920.0000   -0.20220
218960.0000    0.36316
219000.0000    0.19012
219040.0000    0.45838
219080.0000    0.34713
219120.0000    0.20356
219160.0000    0.00706
219200.0000    0.08423
219240.0000    0.16046
219280.0000    0.08262
219320.0000    0.07758
219360.0000   -0.12238
219400.0000   -0.12844
219440.0000   -0.07881
219480.0000   -0.14076
219520.0000   -0.08817
219560.0000   -0.05503
219600.0000   -0.15096
219640.0000   -0.31632
219680.0000   -0.27235
219720.0000   -0.38293
219760.0000   -0.16163
219800.0000   -0.09258
219840.0000   -0.45565
219880.0000   -0.27632
219920.0000   -0.24819
219960.0000   -0.01625
220000.0000   -0.11116
220040.0000   -0.51471
220080.0000   -0.26658
220120.0000   -0.44255
220160.0000   -0.37176
220200.0000   -0.17492
220240.0000   -0.51519
220280.0000   -0.00514
220320.0000    0.09255
220360.0000    0.05885
220400.0000    0.15535
220440.0000   -0.08395
220480.0000    0.04746
220520.0000   -0.05356
220560.0000    0.14541
220600.0000   -0.10607
220640.0000   -0.10645
220680.0000   -0.03691
220720.0000   -0.14746
220760.0000   -0.07464
220800.0000   -0.10863
220840.0000    0.11947
220880.0000    0.02306
220920.0000    0.01446
220960.0000    0.05450
221000.0000   -0.21110
221040.0000   -0.12647
221080.0000   -0.16563
221120.0000   -0.16810
221160.0000   -0.10933
221200.0000   -0.31796
221240.0000   -0.21312
221280.0000   -0.09853
221320.0000   -0.13834
221360.0000   -0.03199
221400.0000   -0.18780
221440.0000   -0.17629
221480.0000    0.12344
221520.0000    0.06998
221560.0000    0.02054
221600.0000   -0.05879
221640.0000   -0.17089
221680.0000   -0.17716
221720.0000   -0.20049
221760.0000    0.00547
221800.0000   -0.11785
221840.0000   -0.02220
221880.0000   -0.14473
221920.0000   -0.02664
221960.0000    0.05108
222000.0000   -0.05002
222040.0000   -0.00898
222080.0000    0.13591
222120.0000    0.09661
222160.0000    0.10030
222200.0000    0.17687
222240.0000   -0.01767
222280.0000    0.06004
222320.0000   -0.14070
222360.0000    0.02681
222400.0000   -0.02921
222440.0000    0.10011
222480.0000   -0.04275
222520.0000    0.02665
222560.0000   -0.10482
222600.0000    0.09844
222640.0000    0.01615
222680.0000   -0.02535
222720.0000   -0.22587
222760.0000   -0.10518
222800.0000    0.13102
222840.0000    0.08902
222880.0000    0.07673
222920.0000    0.17372
222960.0000    0.12049
223000.0000    0.26027
223040.0000    0.15756
223080.0000    0.08837
223120.0000    0.11622
223160.0000    0.24038
223200.0000    0.30953
223240.0000    0.46228
223280.0000    0.32123
223320.0000    0.40370
223360.0000    0.23165
223400.0000    0.23421
223440.0000    0.31776
223480.0000    0.18070
223520.0000    0.14443
223560.0000    0.34395
223600.0000    0.18801
223640.0000    0.29696
223680.0000    0.33342
223720.0000    0.33370
223760.0000    0.32537
223800.0000    0.29295
223840.0000    0.34000
223880.0000    0.34870
223920.0000    0.30199
223960.0000    0.31357
224000.0000    0.60629
224040.0000    0.22785
224080.0000    0.29698
224120.0000    0.09959
224160.0000    0.11709
224200.0000    0.28824
224240.0000    0.35124
224280.0000    0.07834
224320.0000    0.28597
224360.0000    0.21260
224400.0000    0.20733
224440.0000    0.14517
224480.0000    0.25593
224520.0000   -0.03851
224560.0000    0.21817
224600.0000    0.20805
224640.0000   -0.07276
224680.0000    0.06234
224720.0000    0.09399
224760.0000   -0.11607
224800.0000   -0.00285
224840.0000    0.02523
224880.0000    0.18414
224920.0000    0.05645
224960.0000   -0.02660
225000.0000    0.01951
225040.0000    0.03871
225080.0000   -0.14527
225120.0000   -0.11335
225160.0000    0.03286
225200.0000   -0.04050
225240.0000    0.02372
225280.0000    0.09439
225320.0000    0.00745
225360.0000    0.02025
225400.0000    0.22012
225440.0000   -0.10949
225480.0000    0.14189
225520.0000    0.02772
225560.0000    0.30427
225600.0000    0.10876
225640.0000    0.02639
225680.0000   -0.13683
225720.0000    0.11519
225760.0000    0.07154
225800.0000    0.10052
225840.0000    0.17467
225880.0000   -0.12565
225920.0000    0.01907
225960.0000    0.09777
226000.0000   -0.03646
226040.0000    0.23178
226080.0000    0.28723
226120.0000    0.25463
226160.0000    0.07179
226200.0000    0.23617
226240.0000    0.36394
226280.0000    0.31121
226320.0000    0.27442
226360.0000    0.19738
226400.0000    0.08525
226440.0000    0.09591
226480.0000    0.13230
226520.0000    0.02870
226560.0000    0.15250
226600.0000    0.22299
226640.0000    0.21408
226680.0000    0.18580
226720.0000   -0.02967
226760.0000    0.17948
226800.0000    0.14279
226840.0000   -0.02721
226880.0000    0.10409
226920.0000    0.02696
226960.0000    0.17006
227000.0000   -0.00741
227040.0000    0.01673
227080.0000    0.06779
227120.0000    0.21059
227160.0000    0.21261
227200.0000    0.39299
227240.0000   -0.13426
227280.0000    0.12428
227320.0000    0.04326
227360.0000    0.00086
227400.0000   -0.00281
227440.0000   -0.12224
227480.0000    0.09516
227520.0000    0.01161
227560.0000    0.19534
227600.0000    0.02638
227640.0000    0.04551
227680.0000   -0.10455
227720.0000    0.16997
227760.0000    0.09686
227800.0000    0.06653
227840.0000    0.16686
227880.0000    0.11858
227920.0000    0.06960
227960.0000    0.11310
228000.0000   -0.00245
228040.0000    0.20376
228080.0000   -0.03904
228120.0000   -0.05266
228160.0000    0.09009
228200.0000    0.10764
228240.0000   -0.05073
228280.0000    0.01757
228320.0000   -0.19308
228360.0000    0.21039
228400.0000    0.09924
228440.0000   -0.02925
228480.0000    0.26243
228520.0000    0.34219
228560.0000    0.38747
228600.0000    0.14123
228640.0000    0.32832
228680.0000    0.19336
228720.0000    0.29881
228760.0000    0.32253
228800.0000    0.22528
228840.0000    0.10090
228880.0000    0.17643
228920.0000    0.28662
228960.0000    0.07954
229000.0000    0.02737
229040.0000    0.00648
229080.0000    0.19489
229120.0000    0.21834
229160.0000    0.22006
229200.0000   -0.04688
229240.0000   -0.05336
229280.0000   -0.05294
229320.0000   -0.23578
229360.0000    0.01262
229400.0000   -0.02230
229440.0000    0.12853
229480.0000   -0.04987
229520.0000   -0.09157
229560.0000    0.08090
229600.0000   -0.09894
229640.0000    0.17407
229680.0000    0.06125
229720.0000   -0.09721
229760.0000    0.17395
229800.0000    0.17763
229840.0000   -0.11561
229880.0000   -0.07785
229920.0000    0.13662
229960.0000    0.07541
230000.0000    0.06252
230040.0000    0.03486
230080.0000   -0.10762
230120.0000    0.15879
230160.0000    0.16333
230200.0000   -0.01081
230240.0000    0.02789
230280.0000    0.09965
230320.0000    0.03504
230360.0000   -0.06893
230400.0000   -0.06532
230440.0000   -0.11227
230480.0000   -0.03318
230520.0000   -0.03404
230560.0000    0.03094
230600.0000    0.01721
230640.0000    0.08722
230680.0000    0.03469
230720.0000    0.06038
230760.0000    0.07561
230800.0000   -0.05204
230840.0000   -0.22683
230880.0000   -0.16072
230920.0000   -0.09187
230960.0000   -0.27879
231000.0000   -0.15909
231040.0000   -0.22367
231080.0000   -0.25462
231120.0000   -0.24641
231160.0000   -0.09663
231200.0000   -0.05831
231240.0000   -0.15350
231280.0000   -0.02736
231320.0000   -0.21463
231360.0000   -0.08043
231400.0000   -0.28128
231440.0000   -0.33117
231480.0000   -0.17368
231520.0000   -0.11605
231560.0000   -0.18422
231600.0000   -0.09022
231640.0000    0.05163
231680.0000   -0.25744
231720.0000   -0.08996
231760.0000   -0.37197
231800.0000   -0.39751
231840.0000   -0.46672
231880.0000   -0.16559
231920.0000   -0.07010
231960.0000   -0.06070
232000.0000   -0.11060
232040.0000    0.03094
232080.0000    0.01279
232120.0000   -0.04978
232160.0000   -0.01109
232200.0000    0.18328
232240.0000    0.09632
232280.0000    0.00279
232320.0000   -0.16753
232360.0000   -0.14385
232400.0000   -0.13021
232440.0000   -0.31564
232480.0000   -0.07897
232520.0000   -0.25488
232560.0000    0.14273
232600.0000   -0.29695
232640.0000   -0.08242
232680.0000   -0.13504
232720.0000   -0.41494
232760.0000   -0.25713
232800.0000   -0.09015
232840.0000    0.00899
232880.0000    0.04856
232920.0000    0.09937
232960.0000   -0.15581
233000.0000    0.33730
233040.0000    0.31948
233080.0000   -0.10228
233120.0000    0.05325
233160.0000    0.15403
233200.0000    0.15038
233240.0000   -0.21061
233280.0000   -0.29846
233320.0000   -0.06779
233360.0000    0.02402
233400.0000   -0.29919
233440.0000   -0.06580
233480.0000   -0.13327
233520.0000    0.11820
233560.0000   -0.12016
233600.0000   -0.10260
233640.0000    0.11317
233680.0000    0.17554
233720.0000    0.04615
233760.0000    0.13574
233800.0000    0.01728
233840.0000    0.07442
233880.0000   -0.08141
233920.0000    0.04233
233960.0000   -0.12825
234000.0000   -0.27465
234040.0000    0.03209
234080.0000   -0.26433
234120.0000   -0.13541
234160.0000   -0.13231
234200.0000    0.09412
234240.0000   -0.20447
234280.0000   -0.08974
234320.0000    0.14911
234360.0000   -0.09530
234400.0000   -0.24731
234440.0000   -0.09062
234480.0000    0.09275
234520.0000   -0.11410
234560.0000   -0.19642
234600.0000   -0.14957
234640.0000   -0.18727
234680.0000   -0.37435
234720.0000   -0.40950
234760.0000   -0.24183
234800.0000    0.05773
234840.0000    0.06028
234880.0000   -0.10844
234920.0000   -0.12812
234960.0000    0.03188
235000.0000   -0.33840
235040.0000   -0.15879
235080.0000   -0.08308
235120.0000   -0.04251
235160.0000   -0.28510
235200.0000   -0.11193
235240.0000    0.04847
235280.0000    0.31328
235320.0000   -0.03984
235360.0000    0.02006
235400.0000   -0.06696
235440.0000   -0.08794
235480.0000   -0.29093
235520.0000   -0.05730
235560.0000   -0.15000
235600.0000   -0.05287
235640.0000   -0.12410
235680.0000   -0.20719
235720.0000   -0.10739
235760.0000    0.10841
235800.0000   -0.07350
235840.0000   -0.02184
235880.0000   -0.35329
235920.0000   -0.20279
235960.0000   -0.06200
236000.0000   -0.24561
236040.0000   -0.16773
236080.0000   -0.09403
236120.0000    0.03271
236160.0000   -0.07540
236200.0000   -0.12683
236240.0000   -0.00045
236280.0000    0.10890
236320.0000   -0.01903
236360.0000    0.14000
236400.0000   -0.15578
236440.0000   -0.08141
236480.0000   -0.14596
236520.0000   -0.19793
236560.0000   -0.10369
236600.0000    0.10963
236640.0000    0.16760
236680.0000   -0.05651
236720.0000   -0.04252
236760.0000    0.06763
236800.0000   -0.10929
236840.0000   -0.02036
236880.0000    0.15966
236920.0000   -0.10177
236960.0000    0.00589
237000.0000   -0.16542
237040.0000    0.08976
237080.0000   -0.09312
237120.0000   -0.07832
237160.0000    0.04505
237200.0000   -0.10625
237240.0000    0.04122
237280.0000    0.20320
237320.0000    0.22325
237360.0000    0.11307
237400.0000    0.01242
237440.0000   -0.14542
237480.0000   -0.08525
237520.0000   -0.03823
237560.0000   -0.29919
237600.0000   -0.14325
237640.0000   -0.39754
237680.0000    0.22324
237720.0000   -0.10039
237760.0000   -0.35258
237800.0000    0.20953
237840.0000    0.17857
237880.0000   -0.13370
237920.0000   -0.09382
237960.0000   -0.09982
238000.0000   -0.13765
238040.0000   -0.04034
238080.0000   -0.04250
238120.0000    0.13359
238160.0000    0.18445
238200.0000    0.23657
238240.0000    0.24506
238280.0000    0.20980
238320.0000   -0.06848
238360.0000   -0.00381
238400.0000   -0.12347
238440.0000    0.04807
238480.0000    0.00891
238520.0000   -0.02212
238560.0000   -0.31085
238600.0000   -0.26744
238640.0000    0.01747
238680.0000    0.04479
238720.0000   -0.14601
238760.0000   -0.21860
238800.0000   -0.40266
238840.0000   -0.11104
238880.0000    0.12199
238920.0000   -0.01616
238960.0000    0.06356
239000.0000   -0.15947
239040.0000   -0.31248
239080.0000   -0.13810
239120.0000    0.04695
239160.0000    0.08855
239200.0000    0.17301
239240.0000    0.21532
239280.0000   -0.11576
239320.0000    0.03382
239360.0000    0.04768
239400.0000   -0.06462
239440.0000    0.17329
239480.0000   -0.01180
239520.0000    0.06405
239560.0000    0.33510
239600.0000    0.27282
239640.0000    0.43310
239680.0000    0.01739
239720.0000    0.20589
239760.0000    0.26188
239800.0000    0.26573
239840.0000    0.37400
239880.0000    0.35484
239920.0000    0.01908
239960.0000    0.26162
240000.0000    0.10028
240040.0000    0.02682
240080.0000   -0.12491
240120.0000    0.00642
240160.0000    0.00821
240200.0000    0.04984
240240.0000   -0.02561
240280.0000   -0.04669
240320.0000    0.12056
240360.0000   -0.15104
240400.0000   -0.11572
240440.0000   -0.16958
240480.0000   -0.12888
240520.0000   -0.04316
240560.0000    0.02197
240600.0000   -0.01116
240640.0000   -0.13666
240680.0000   -0.33999
240720.0000   -0.19764
240760.0000   -0.04735
240800.0000    0.10904
240840.0000   -0.19853
240880.0000   -0.00984
240920.0000   -0.02690
240960.0000   -0.00014
241000.0000   -0.00612
241040.0000    0.19202
241080.0000    0.12919
241120.0000    0.17870
241160.0000    0.13998
241200.0000    0.19372
241240.0000    0.14645
241280.0000    0.25026
241320.0000    0.01567
241360.0000   -0.03171
241400.0000   -0.28355
241440.0000   -0.03062
241480.0000   -0.14523
241520.0000   -0.16677
241560.0000   -0.04669
241600.0000    0.12681
241640.0000   -0.09155
241680.0000    0.00473
241720.0000    0.04505
241760.0000   -0.11327
241800.0000   -0.09957
241840.0000   -0.02246
241880.0000    0.01285
241920.0000    0.08644
241960.0000   -0.10126
242000.0000    0.16999
242040.0000   -0.14327
242080.0000   -0.26688
242120.0000   -0.08568
242160.0000   -0.26537
242200.0000   -0.15658
242240.0000   -0.06453
242280.0000   -0.06635
242320.0000   -0.23914
242360.0000   -0.06964
242400.0000   -0.16633
242440.0000   -0.08317
242480.0000   -0.13022
242520.0000   -0.28623
242560.0000   -0.17508
242600.0000   -0.43965
242640.0000   -0.22162
242680.0000   -0.26382
242720.0000   -0.22109
242760.0000   -0.20231
242800.0000   -0.40604
242840.0000   -0.34885
242880.0000   -0.34306
242920.0000   -0.05149
242960.0000    0.01819
243000.0000    0.15353
243040.0000    0.29759
243080.0000    0.17831
243120.0000    0.09895
243160.0000    0.06322
243200.0000   -0.04465
243240.0000    0.19875
243280.0000   -0.06345
243320.0000   -0.13838
243360.0000   -0.02453
243400.0000    0.26036
243440.0000   -0.03629
243480.0000    0.12775
243520.0000    0.23600
243560.0000   -0.18199
243600.0000   -0.08215
243640.0000   -0.18912
243680.0000   -0.08591
243720.0000    0.05558
243760.0000   -0.13919
243800.0000   -0.17869
243840.0000    0.02615
243880.0000    0.13058
243920.0000    0.01430
243960.0000    0.09977
244000.0000    0.13447
244040.0000    0.12900
244080.0000    0.12179
244120.0000   -0.11089
244160.0000    0.07479
244200.0000   -0.17878
244240.0000    0.03325
244280.0000   -0.03537
244320.0000    0.14270
244360.0000    0.09871
244400.0000   -0.00945
244440.0000    0.15380
244480.0000    0.08090
244520.0000   -0.06294
244560.0000    0.12151
244600.0000    0.01539
244640.0000    0.02978
244680.0000    0.16112
244720.0000    0.03068
244760.0000    0.03002
244800.0000    0.03650
244840.0000   -0.03999
244880.0000    0.03409
244920.0000   -0.04230
244960.0000    0.07012
245000.0000    0.05689
245040.0000   -0.16060
245080.0000    0.13311
245120.0000    0.04656
245160.0000    0.08342
245200.0000    0.15498
245240.0000   -0.04825
245280.0000   -0.10482
245320.0000    0.28158
245360.0000    0.28612
245400.0000    0.03456
245440.0000   -0.23363
245480.0000    0.01239
245520.0000    0.01192
245560.0000    0.08868
245600.0000    0.05571
245640.0000    0.12577
245680.0000    0.11228
245720.0000    0.58310
245760.0000    0.11155
245800.0000    0.13158
245840.0000    0.20869
245880.0000    0.26380
245920.0000   -0.01829
245960.0000    0.26888
246000.0000   -0.09166
246040.0000   -0.03366
246080.0000   -0.01202
246120.0000   -0.07171
246160.0000   -0.03064
246200.0000    0.09698
246240.0000   -0.03105
246280.0000    0.17399
246320.0000    0.11275
246360.0000    0.23537
246400.0000    0.28304
246440.0000    0.27535
246480.0000   -0.03188
246520.0000    0.12797
246560.0000    0.25141
246600.0000    0.38473
246640.0000    0.20666
246680.0000    0.46906
246720.0000    0.07946
246760.0000   -0.05906
246800.0000    0.09511
246840.0000    0.09661
246880.0000    0.13638
246920.0000    0.10025
246960.0000    0.16669
247000.0000    0.00584
247040.0000    0.11019
247080.0000    0.02381
247120.0000    0.02915
247160.0000    0.13885
247200.0000    0.12121
247240.0000    0.09140
247280.0000    0.16295
247320.0000    0.07444
247360.0000    0.05180
247400.0000   -0.03185
247440.0000    0.06377
247480.0000    0.13992
247520.0000   -0.07382
247560.0000   -0.07999
247600.0000    0.16400
247640.0000    0.07079
247680.0000    0.23010
247720.0000   -0.03619
247760.0000   -0.04908
247800.0000   -0.02792
247840.0000   -0.00250
247880.0000    0.14551
247920.0000    0.13585
247960.0000   -0.16495
248000.0000    0.16727
248040.0000    0.14374
248080.0000    0.02518
248120.0000    0.14707
248160.0000    0.24500
248200.0000    0.01796
248240.0000    0.17066
248280.0000    0.05338
248320.0000    0.25779
248360.0000    0.12429
248400.0000    0.27693
248440.0000    0.23561
248480.0000    0.19361
248520.0000    0.30179
248560.0000    0.10849
248600.0000    0.09630
248640.0000    0.09943
248680.0000    0.02119
248720.0000    0.05875
248760.0000    0.19720
248800.0000   -0.07232
248840.0000    0.14866
248880.0000    0.15818
248920.0000    0.02969
248960.0000   -0.08488
249000.0000   -0.08502
249040.0000    0.01463
249080.0000    0.20747
249120.0000    0.18681
249160.0000    0.05127
249200.0000    0.01064
249240.0000    0.20551
249280.0000    0.31658
249320.0000    0.06151
249360.0000   -0.16400
249400.0000    0.24965
249440.0000   -0.08055
249480.0000    0.14800
249520.0000    0.30712
249560.0000   -0.07070
249600.0000    0.07003
249640.0000    0.11925
249680.0000    0.03903
249720.0000   -0.09303
249760.0000    0.05912
249800.0000   -0.42315
249840.0000   -0.01954
249880.0000    0.11091
249920.0000    0.29130
249960.0000    0.21667
250000.0000    0.12636
250040.0000    0.16105
250080.0000   -0.06393
250120.0000    0.12901
250160.0000   -0.05350
250200.0000    0.02007
250240.0000    0.20837
250280.0000    0.10568
250320.0000    0.01114
250360.0000   -0.05892
250400.0000    0.09477
250440.0000   -0.12609
250480.0000   -0.03961
250520.0000    0.34888
250560.0000    0.14054
250600.0000    0.14808
250640.0000    0.20747
250680.0000   -0.06286
250720.0000    0.31052
250760.0000    0.27312
250800.0000    0.09684
250840.0000    0.16325
250880.0000    0.42772
250920.0000    0.29094
250960.0000    0.22555
251000.0000    0.19952
251040.0000    0.11939
251080.0000   -0.04131
251120.0000    0.17716
251160.0000    0.21764
251200.0000   -0.11223
251240.0000   -0.02122
251280.0000    0.02989
251320.0000   -0.32639
251360.0000   -0.36425
251400.0000    0.05936
251440.0000    0.01762
251480.0000    0.00671
251520.0000    0.04823
251560.0000    0.15856
251600.0000   -0.05202
251640.0000   -0.24866
251680.0000   -0.00370
251720.0000    0.19264
251760.0000    0.38178
251800.0000    0.41043
251840.0000    0.20676
251880.0000    0.06083
251920.0000   -0.19021
251960.0000   -0.28175
252000.0000   -0.00378
252040.0000   -0.17729
252080.0000    0.10598
252120.0000    0.22488
252160.0000    0.05690
252200.0000    0.23224
252240.0000   -0.04555
252280.0000   -0.17251
252320.0000    0.19821
252360.0000    0.07607
252400.0000   -0.02492
252440.0000    0.47137
252480.0000    0.19559
252520.0000    0.03967
252560.0000    0.33687
252600.0000    0.20572
252640.0000    0.22387
252680.0000    0.23608
252720.0000   -0.06474
252760.0000    0.32260
252800.0000    0.23084
252840.0000    0.29593
252880.0000    0.05694
252920.0000   -0.19435
252960.0000   -0.18342
253000.0000    0.02383
253040.0000    0.25415
253080.0000    0.27946
253120.0000    0.17562
253160.0000    0.40198
253200.0000    0.21487
253240.0000    0.19001
253280.0000    0.26297
253320.0000    0.25870
253360.0000    0.39317
253400.0000    0.08138
253440.0000    0.22171
253480.0000    0.20973
253520.0000    0.16414
253560.0000    0.23077
253600.0000    0.28734
253640.0000    0.14275
253680.0000    0.10905
253720.0000    0.26380
253760.0000    0.28973
253800.0000    0.12190
253840.0000    0.24976
253880.0000    0.25763
253920.0000    0.37290
253960.0000    0.10752
254000.0000    0.16171
254040.0000    0.13265
254080.0000    0.12725
254120.0000    0.13164
254160.0000    0.09998
254200.0000    0.27409
254240.0000   -0.01586
254280.0000    0.06985
254320.0000    0.16286
254360.0000   -0.35456
254400.0000    0.17852
254440.0000    0.17147
254480.0000    0.16883
254520.0000    0.25847
254560.0000    0.34053
254600.0000    0.14053
254640.0000    0.24254
254680.0000    0.32516
254720.0000    0.22828
254760.0000    0.31677
254800.0000    0.29343
254840.0000    0.42133
254880.0000    0.24843
254920.0000    0.18160
254960.0000    0.27868
255000.0000    0.38596
255040.0000    0.13118
255080.0000    0.17024
255120.0000    0.07376
255160.0000    0.04766
255200.0000    0.04058
255240.0000    0.25195
255280.0000    0.37173
255320.0000    0.26954
255360.0000    0.39494
255400.0000    0.20975
255440.0000    0.29751
255480.0000    0.18311
255520.0000    0.19539
255560.0000    0.24658
255600.0000    0.13890
255640.0000    0.02673
255680.0000    0.01567
255720.0000    0.14230
255760.0000    0.35316
255800.0000    0.33799
255840.0000    0.40642
255880.0000    0.28254
255920.0000    0.21299
255960.0000    0.31587
256000.0000    0.23771
256040.0000    0.50404
256080.0000    0.58440
256120.0000    0.46682
256160.0000    0.13493
256200.0000    0.25960
256240.0000    0.16301
256280.0000    0.13429
256320.0000    0.13917
256360.0000    0.24699
256400.0000    0.34152
256440.0000    0.06283
256480.0000    0.12389
256520.0000    0.07965
256560.0000    0.12395
256600.0000    0.13108
256640.0000    0.17633
256680.0000    0.37343
256720.0000    0.04273
256760.0000    0.27412
256800.0000    0.24836
256840.0000    0.17685
256880.0000    0.16118
256920.0000    0.23925
256960.0000    0.06695
257000.0000    0.10007
257040.0000    0.09907
257080.0000    0.08193
257120.0000    0.08057
257160.0000    0.27627
257200.0000    0.43235
257240.0000    0.22903
257280.0000    0.18722
257320.0000    0.20955
257360.0000    0.20027
257400.0000    0.40428
257440.0000    0.25501
257480.0000    0.24764
257520.0000    0.27576
257560.0000    0.13477
257600.0000    0.35576
257640.0000    0.19558
257680.0000    0.10667
257720.0000    0.00320
257760.0000   -0.16846
257800.0000   -0.00406
257840.0000   -0.16839
257880.0000   -0.03492
257920.0000    0.05293
257960.0000    0.12399
258000.0000    0.17342
258040.0000   -0.02510
258080.0000   -0.10300
258120.0000   -0.23463
258160.0000   -0.05956
258200.0000   -0.30891
258240.0000   -0.12910
258280.0000    0.08883
258320.0000   -0.14386
258360.0000   -0.14203
258400.0000    0.15861
258440.0000   -0.10376
258480.0000    0.00940
258520.0000   -0.01911
258560.0000    0.13446
258600.0000    0.06878
258640.0000   -0.24411
258680.0000   -0.16533
258720.0000   -0.01622
258760.0000    0.02156
258800.0000    0.11701
258840.0000    0.15529
258880.0000   -0.24284
258920.0000    0.11378
258960.0000   -0.21184
259000.0000    0.09152
259040.0000   -0.10748
259080.0000   -0.24753
259120.0000   -0.00582
259160.0000    0.08239
259200.0000   -0.25762
259240.0000    0.08583
259280.0000    0.03029
259320.0000    0.13331
259360.0000    0.05324
259400.0000   -0.10660
259440.0000    0.24426
259480.0000    0.11067
259520.0000   -0.02822
259560.0000   -0.08241
259600.0000    0.00897
259640.0000   -0.13115
259680.0000   -0.06782
259720.0000   -0.06106
259760.0000   -0.15605
259800.0000   -0.22157
259840.0000   -0.25851
259880.0000   -0.18289
259920.0000   -0.01668
259960.0000    0.08325
260000.0000    0.19188
260040.0000    0.12580
260080.0000    0.02108
260120.0000   -0.06319
260160.0000    0.03818
260200.0000    0.32072
260240.0000    0.00906
260280.0000    0.22255
260320.0000    0.29784
260360.0000    0.11693
260400.0000    0.18876
260440.0000    0.23971
260480.0000    0.08911
260520.0000    0.10499
260560.0000   -0.15512
260600.0000   -0.25949
260640.0000    0.01639
260680.0000    0.17414
260720.0000    0.02072
260760.0000    0.01446
260800.0000    0.20249
260840.0000   -0.04806
260880.0000   -0.04268
260920.0000   -0.09958
260960.0000    0.08647
261000.0000   -0.18363
261040.0000    0.01336
261080.0000    0.19625
261120.0000   -0.02698
261160.0000    0.13201
261200.0000    0.12238
261240.0000   -0.14275
261280.0000   -0.15977
261320.0000    0.03183
261360.0000   -0.08572
261400.0000    0.22259
261440.0000   -0.24661
261480.0000   -0.01980
261520.0000    0.08838
261560.0000    0.11225
261600.0000   -0.04982
261640.0000   -0.01785
261680.0000    0.23358
261720.0000    0.07992
261760.0000    0.04805
261800.0000    0.41687
261840.0000    0.12156
261880.0000    0.06331
261920.0000    0.01576
261960.0000    0.05391
262000.0000    0.19456
262040.0000    0.12677
262080.0000    0.02752
262120.0000    0.28792
262160.0000    0.26887
262200.0000    0.06961
262240.0000    0.12847
262280.0000    0.05627
262320.0000    0.03852
262360.0000    0.06898
262400.0000    0.23630
262440.0000    0.14745
262480.0000    0.03943
262520.0000    0.17964
262560.0000    0.19865
262600.0000   -0.03440
262640.0000   -0.10357
262680.0000   -0.14871
262720.0000    0.14361
262760.0000    0.11942
262800.0000    0.22991
262840.0000    0.01429
262880.0000   -0.18906
262920.0000    0.05383
262960.0000   -0.07182
263000.0000   -0.13940
263040.0000    0.00951
263080.0000    0.14032
263120.0000   -0.03924
263160.0000    0.14805
263200.0000    0.00463
263240.0000   -0.09752
263280.0000   -0.02473
263320.0000    0.03967
263360.0000    0.06628
263400.0000    0.14305
263440.0000   -0.06901
263480.0000   -0.13799
263520.0000    0.13460
263560.0000    0.09644
263600.0000    0.05264
263640.0000    0.24122
263680.0000    0.12275
263720.0000    0.19083
263760.0000    0.09463
263800.0000    0.15728
263840.0000    0.22391
263880.0000    0.12385
263920.0000    0.13059
263960.0000    0.17944
264000.0000    0.12313
264040.0000    0.10161
264080.0000    0.11338
264120.0000   -0.09650
264160.0000    0.03741
264200.0000   -0.11191
264240.0000   -0.08328
264280.0000   -0.04776
264320.0000   -0.01482
264360.0000    0.03868
264400.0000    0.00928
264440.0000    0.15904
264480.0000   -0.11938
264520.0000    0.19750
264560.0000    0.13320
264600.0000    0.12496
264640.0000    0.06339
264680.0000    0.09884
264720.0000    0.01285
264760.0000   -0.03347
264800.0000    0.23514
264840.0000    0.22730
264880.0000    0.05227
264920.0000   -0.00484
264960.0000    0.20263
265000.0000    0.19151
265040.0000    0.21566
265080.0000    0.10277
265120.0000    0.27843
265160.0000    0.16380
265200.0000    0.15249
265240.0000    0.34906
265280.0000    0.25418
265320.0000    0.29492
265360.0000    0.10776
265400.0000    0.14925
265440.0000    0.24964
265480.0000    0.17426
265520.0000    0.14210
265560.0000    0.22059
265600.0000    0.17349
265640.0000    0.07354
265680.0000    0.32190
265720.0000    0.33472
265760.0000    0.48723
265800.0000    0.11101
265840.0000    0.12607
265880.0000    0.00537
265920.0000    0.07840
265960.0000   -0.22686
266000.0000    0.01418
266040.0000    0.00594
266080.0000   -0.04412
266120.0000    0.29637
266160.0000   -0.04998
266200.0000   -0.04009
266240.0000    0.16698
266280.0000    0.04056
266320.0000    0.16437
266360.0000    0.02300
266400.0000   -0.05169
266440.0000    0.06558
266480.0000   -0.13366
266520.0000    0.10753
266560.0000    0.23129
266600.0000   -0.08051
266640.0000   -0.02657
266680.0000   -0.08357
266720.0000    0.08208
266760.0000    0.14952
266800.0000   -0.08289
266840.0000   -0.01590
266880.0000   -0.00491
266920.0000    0.11637
266960.0000   -0.04816
267000.0000    0.02900
267040.0000   -0.11392
267080.0000   -0.06115
267120.0000   -0.05200
267160.0000    0.06538
267200.0000   -0.06323
267240.0000    0.05931
267280.0000   -0.10155
267320.0000   -0.08486
267360.0000    0.02426
267400.0000    0.12706
267440.0000    0.12859
267480.0000   -0.06519
267520.0000    0.02466
267560.0000    0.21307
267600.0000   -0.21147
267640.0000   -0.31315
267680.0000    0.02704
267720.0000    0.06009
267760.0000   -0.07581
267800.0000    0.13313
267840.0000   -0.04937
267880.0000   -0.64859
267920.0000   -0.22923
267960.0000    0.13739
268000.0000   -0.00638
268040.0000   -0.25509
268080.0000   -0.06475
268120.0000   -0.00468
268160.0000    0.01091
268200.0000   -0.22208
268240.0000   -0.27667
268280.0000   -0.34589
268320.0000   -0.05241
268360.0000   -0.11425
268400.0000   -0.16741
268440.0000   -0.41108
268480.0000   -0.05105
268520.0000   -0.17202
268560.0000   -0.35085
268600.0000    0.11539
268640.0000    0.01160
268680.0000   -0.12251
268720.0000   -0.30914
268760.0000   -0.07807
268800.0000   -0.01738
268840.0000    0.09943
268880.0000    0.05782
268920.0000   -0.09691
268960.0000    0.16020
269000.0000    0.05968
269040.0000   -0.01553
269080.0000    0.17870
269120.0000   -0.07851
269160.0000   -0.38811
269200.0000   -0.53751
269240.0000   -0.24382
269280.0000   -0.34974
269320.0000   -0.21457
269360.0000   -0.37108
269400.0000   -0.30155
269440.0000   -0.48968
269480.0000   -0.52620
269520.0000   -0.65587
269560.0000   -0.30514
269600.0000   -0.41306
269640.0000   -0.32836
269680.0000   -0.57398
269720.0000   -0.47658
269760.0000   -0.14360
269800.0000   -0.44969
269840.0000   -0.27562
269880.0000   -0.14510
269920.0000   -0.23738
269960.0000   -0.49334
270000.0000   -0.06123
270040.0000   -0.19050
270080.0000   -0.08616
270120.0000    0.05645
270160.0000    0.06820
270200.0000    0.16328
270240.0000    0.14096
270280.0000   -0.07406
270320.0000    0.22115
270360.0000    0.22029
270400.0000    0.23170
270440.0000    0.04571
270480.0000    0.19581
270520.0000    0.13778
270560.0000    0.12809
270600.0000    0.16817
270640.0000    0.13851
270680.0000    0.31497
270720.0000    0.30080
270760.0000    0.04375
270800.0000    0.32191
270840.0000    0.21816
270880.0000    0.12911
270920.0000   -0.28886
270960.0000   -0.18798
271000.0000   -0.08170
271040.0000    0.06013
271080.0000    0.06238
271120.0000    0.00107
271160.0000    0.21815
271200.0000    0.25550
271240.0000    0.24033
271280.0000    0.06674
271320.0000   -0.04892
271360.0000    0.12483
271400.0000    0.01045
271440.0000   -0.04893
271480.0000   -0.06934
271520.0000   -0.28664
271560.0000   -0.34474
271600.0000    0.01132
271640.0000   -0.09724
271680.0000   -0.18204
271720.0000    0.07126
271760.0000   -0.07927
271800.0000   -0.07999
271840.0000   -0.17755
271880.0000   -0.03015
271920.0000   -0.10566
271960.0000   -0.27236
272000.0000   -0.28135
272040.0000   -0.42097
272080.0000   -0.57827
272120.0000   -0.42901
272160.0000   -0.52985
272200.0000   -0.34997
272240.0000   -0.54351
272280.0000   -0.25756
272320.0000   -0.20275
272360.0000   -0.24200
272400.0000    0.02150
272440.0000    0.12809
272480.0000    0.18356
272520.0000   -0.32374
272560.0000   -0.22831
272600.0000    0.17199
272640.0000    0.24144
272680.0000    0.15786
272720.0000    0.01389
272760.0000    0.17530
272800.0000    0.01501
272840.0000    0.23275
272880.0000   -0.10976
272920.0000    0.01746
272960.0000   -0.03419
273000.0000    0.09558
273040.0000    0.27107
273080.0000    0.17877
273120.0000   -0.26889
273160.0000   -0.07001
273200.0000   -0.16149
273240.0000    0.16560
273280.0000    0.02476
273320.0000    0.24034
273360.0000    0.26151
273400.0000    0.06869
273440.0000    0.02242
273480.0000    0.00432
273520.0000   -0.04109
273560.0000   -0.15332
273600.0000   -0.04915
273640.0000   -0.00573
273680.0000    0.05112
273720.0000   -0.26387
273760.0000   -0.09365
273800.0000   -0.32706
273840.0000   -0.01422
273880.0000   -0.09452
273920.0000   -0.08862
273960.0000   -0.05076
274000.0000    0.00298
274040.0000   -0.10378
274080.0000   -0.17813
274120.0000    0.11634
274160.0000    0.02001
274200.0000   -0.19621
274240.0000    0.05500
274280.0000    0.12022
274320.0000   -0.07986
274360.0000    0.10679
274400.0000    0.07718
274440.0000    0.14259
274480.0000    0.11651
274520.0000   -0.00837
274560.0000   -0.00767
274600.0000    0.02272
274640.0000    0.06429
274680.0000    0.11358
274720.0000   -0.17381
274760.0000   -0.04655
274800.0000    0.12398
274840.0000    0.03131
274880.0000   -0.03190
274920.0000   -0.21094
274960.0000    0.13712
275000.0000   -0.63852
275040.0000   -0.30567
275080.0000   -0.28241
275120.0000   -0.57674
275160.0000   -0.39754
275200.0000    0.06419
275240.0000   -0.05113
275280.0000   -0.23521
275320.0000   -0.34701
275360.0000   -0.10290
275400.0000   -0.28453
275440.0000    0.20316
275480.0000    0.08937
275520.0000   -0.51084
275560.0000   -0.09205
275600.0000   -0.20575
275640.0000   -0.27094
275680.0000   -0.14570
275720.0000   -0.21302
275760.0000    0.18100
275800.0000   -0.30118
275840.0000   -0.09486
275880.0000   -0.25397
275920.0000   -0.37416
275960.0000   -0.16361
276000.0000   -0.44606
276040.0000    0.04662
276080.0000    0.06143
276120.0000   -0.08296
276160.0000   -0.02037
276200.0000    0.03264
276240.0000   -0.05903
276280.0000   -0.68884
276320.0000    0.03309
276360.0000    0.08080
276400.0000    0.09567
276440.0000    0.07308
276480.0000    0.05214
276520.0000   -0.07166
276560.0000   -0.48198
276600.0000   -0.35482
276640.0000   -0.48386
276680.0000   -0.12357
276720.0000    0.14128
276760.0000   -0.10430
276800.0000    0.32825
276840.0000    0.28298
276880.0000    0.38084
276920.0000    0.51575
276960.0000   -0.01523
277000.0000   -0.02537
277040.0000   -0.05165
277080.0000   -0.25579
277120.0000    0.07113
277160.0000    0.03964
277200.0000   -0.00416
277240.0000    0.09885
277280.0000   -0.12750
277320.0000    0.23458
277360.0000    0.49602
277400.0000    0.28754
277440.0000    0.41822
277480.0000    0.34496
277520.0000    0.12120
277560.0000    0.30996
277600.0000    0.20033
277640.0000    0.44097
277680.0000    0.43416
277720.0000    0.48919
277760.0000    0.33297
277800.0000    0.23428
277840.0000    0.08194
277880.0000    0.14564
277920.0000    0.00200
277960.0000    0.23181
278000.0000    0.22390
278040.0000   -0.05691
278080.0000    0.22425
278120.0000    0.26287
278160.0000   -0.00954
278200.0000    0.19859
278240.0000   -0.00424
278280.0000    0.11399
278320.0000    0.18438
278360.0000    0.09881
278400.0000    0.25903
278440.0000    0.14352
278480.0000    0.06011
278520.0000    0.20506
278560.0000    0.23184
278600.0000    0.48005
278640.0000    0.24694
278680.0000    0.14289
278720.0000    0.08392
278760.0000    0.02312
278800.0000    0.25561
278840.0000   -0.37173
278880.0000    0.05293
278920.0000    0.08561
278960.0000    0.37982
279000.0000    0.16602
279040.0000    0.10029
279080.0000   -0.08951
279120.0000    0.25071
279160.0000    0.31183
279200.0000    0.36235
279240.0000    0.55098
279280.0000    0.13328
279320.0000    0.12512
279360.0000   -0.02816
279400.0000    0.35766
279440.0000   -0.27044
279480.0000    0.24941
279520.0000    0.00053
279560.0000    0.31278
279600.0000    0.20836
279640.0000    0.20072
279680.0000    0.21107
279720.0000    0.25206
279760.0000    0.10931
279800.0000    0.15991
279840.0000   -0.04608
279880.0000    0.23993
279920.0000   -0.24817
279960.0000    0.10459
280000.0000    0.10362
280040.0000    0.14898
280080.0000    0.21392
280120.0000    0.19780
280160.0000    0.00675
280200.0000   -0.02742
280240.0000    0.06126
280280.0000    0.00777
280320.0000   -0.02447
280360.0000    0.08763
280400.0000   -0.27227
280440.0000    0.05634
280480.0000    0.05702
280520.0000    0.08891
280560.0000    0.13859
280600.0000    0.05463
280640.0000    0.18354
280680.0000   -0.04919
280720.0000    0.16277
280760.0000    0.01793
280800.0000   -0.09243
280840.0000    0.15174
280880.0000    0.33986
280920.0000    0.26960
280960.0000    0.05474
281000.0000    0.07021
281040.0000    0.06596
281080.0000    0.02589
281120.0000    0.10843
281160.0000    0.11121
281200.0000   -0.09858
281240.0000    0.32942
281280.0000    0.14299
281320.0000    0.15268
281360.0000    0.01174
281400.0000    0.18993
281440.0000    0.13153
281480.0000    0.17567
281520.0000   -0.16610
281560.0000    0.13017
281600.0000   -0.05266
281640.0000    0.15737
281680.0000    0.05455
281720.0000   -0.03516
281760.0000   -0.19741
281800.0000    0.22103
281840.0000    0.08881
281880.0000    0.13262
281920.0000    0.24710
281960.0000    0.56675
282000.0000    0.37636
282040.0000   -0.06134
282080.0000   -0.08919
282120.0000   -0.12551
282160.0000    0.09651
282200.0000    0.04450
282240.0000   -0.01218
282280.0000    0.09002
282320.0000    0.17058
282360.0000    0.31244
282400.0000   -0.12934
282440.0000   -0.13759
282480.0000   -0.17441
282520.0000   -0.12167
282560.0000   -0.02121
282600.0000   -0.15091
282640.0000    0.07108
282680.0000   -0.01921
282720.0000   -0.10256
282760.0000   -0.26493
282800.0000   -0.00355
282840.0000   -0.14926
282880.0000   -0.11767
282920.0000    0.28549
282960.0000    0.23540
283000.0000    0.16755
283040.0000    0.11028
283080.0000    0.13829
283120.0000    0.21771
283160.0000    0.34005
283200.0000    0.26319
283240.0000    0.15853
283280.0000    0.15642
283320.0000    0.17655
283360.0000    0.43667
283400.0000    0.13871
283440.0000    0.33347
283480.0000    0.66684
283520.0000    0.77179
283560.0000    0.69525
283600.0000    0.45857
283640.0000    0.75825
283680.0000    0.71961
283720.0000    0.78976
283760.0000    0.82623
283800.0000    0.77050
283840.0000    0.78461
283880.0000    0.92351
283920.0000    0.86128
283960.0000    0.82410
284000.0000    0.50544
284040.0000    0.56235
284080.0000    0.50551
284120.0000    0.53610
284160.0000    0.40777
284200.0000    0.49897
284240.0000    0.52026
284280.0000    0.41564
284320.0000    0.57667
284360.0000    0.56757
284400.0000    0.61617
284440.0000    0.65865
284480.0000    0.53080
284520.0000    0.51602
284560.0000    0.66618
284600.0000    0.85221
284640.0000    0.87347
284680.0000    0.55233
284720.0000    0.58162
284760.0000    0.59633
284800.0000    0.65079
284840.0000    0.39399
284880.0000    0.58943
284920.0000    0.41318
284960.0000    0.35985
285000.0000    0.57017
285040.0000    0.68282
285080.0000    0.56202
285120.0000    0.27143
285160.0000    0.51311
285200.0000    0.46036
285240.0000    0.41901
285280.0000    0.41050
285320.0000    0.48337
285360.0000    0.79707
285400.0000    0.74555
285440.0000    0.31630
285480.0000    0.48584
285520.0000    0.58123
285560.0000    0.42554
285600.0000    0.32443
285640.0000    0.31235
285680.0000    0.49330
285720.0000    0.49123
285760.0000    0.80397
285800.0000    0.74216
285840.0000    0.57074
285880.0000    0.67389
285920.0000    0.39659
285960.0000    0.41481
286000.0000    0.50217
286040.0000    0.37869
286080.0000    0.67969
286120.0000    0.49215
286160.0000    0.70985
286200.0000    0.72918
286240.0000    0.76292
286280.0000    0.67358
286320.0000    0.69830
286360.0000    0.72179
286400.0000    0.65956
286440.0000    0.55210
286480.0000    0.58339
286520.0000    0.51725
286560.0000    0.62756
286600.0000    0.72658
286640.0000    0.59237
286680.0000    0.57727
286720.0000    0.75567
286760.0000    0.53726
286800.0000    0.70452
286840.0000    0.55445
286880.0000    0.56555
286920.0000    0.41841
286960.0000    0.22477
287000.0000    0.52363
287040.0000    0.40909
287080.0000    0.28375
287120.0000    0.49024
287160.0000    0.62513
287200.0000    0.41207
287240.0000    0.51557
287280.0000    0.05541
287320.0000   -0.16147
287360.0000    0.11390
287400.0000    0.06838
287440.0000    0.19220
287480.0000    0.29927
287520.0000    0.36743
287560.0000    0.13112
287600.0000    0.40577
287640.0000    0.40576
287680.0000    0.34312
287720.0000    0.53651
287760.0000    0.22167
287800.0000    0.08047
287840.0000    0.19894
287880.0000    0.18884
287920.0000    0.18440
287960.0000    0.54138
288000.0000    0.05860
288040.0000    0.20545
288080.0000    0.10082
288120.0000    0.29823
288160.0000    0.19383
288200.0000   -0.12255
288240.0000   -0.18669
288280.0000    0.28638
288320.0000    0.39495
288360.0000    0.36469
288400.0000   -0.25706
288440.0000   -0.19247
288480.0000   -0.07446
288520.0000    0.29602
288560.0000    0.20557
288600.0000    0.32738
288640.0000    0.10085
288680.0000    0.18518
288720.0000    0.00703
288760.0000    0.13094
288800.0000    0.31385
288840.0000    0.47947
288880.0000    0.53917
288920.0000    0.61974
288960.0000    0.68750
289000.0000    0.51157
289040.0000    0.43114
289080.0000    0.82168
289120.0000    0.65363
289160.0000    0.65351
289200.0000    0.56109
289240.0000    0.60898
289280.0000    0.43219
289320.0000    0.62187
289360.0000    0.34899
289400.0000    0.76870
289440.0000    0.75715
289480.0000    0.70740
289520.0000    0.75038
289560.0000    0.71126
289600.0000    0.63184
289640.0000    1.01773
289680.0000    0.80750
289720.0000    0.59790
289760.0000    0.55062
289800.0000    0.63200
289840.0000    0.39353
289880.0000    0.60376
289920.0000    0.76652
289960.0000    0.59896
290000.0000    0.97265
290040.0000    0.77057
290080.0000    0.73093
290120.0000    0.73380
290160.0000    0.75423
290200.0000    0.60713
290240.0000    0.51430
290280.0000    0.64277
290320.0000    0.56803
290360.0000    0.67457
290400.0000    0.64023
290440.0000    0.74566
290480.0000    0.72295
290520.0000    0.80085
290560.0000    0.74468
290600.0000    0.72551
290640.0000    0.65199
290680.0000    0.74523
290720.0000    0.64753
290760.0000    0.57171
290800.0000    0.70906
290840.0000    0.88680
290880.0000    0.73268
290920.0000    0.68340
290960.0000    0.39739
291000.0000    0.72611
291040.0000    0.59343
291080.0000    1.09977
291120.0000    0.76207
291160.0000    0.78348
291200.0000    0.56765
291240.0000    0.79344
291280.0000    0.85052
291320.0000    0.84176
291360.0000    0.95569
291400.0000    0.75486
291440.0000    0.55517
291480.0000    0.75602
291520.0000    0.34949
291560.0000   -0.06984
291600.0000   -0.28094
291640.0000    0.19635
291680.0000    0.10046
291720.0000    0.00548
291760.0000    0.14788
291800.0000    0.07609
291840.0000   -0.11863
291880.0000    0.00417
291920.0000   -0.24798
291960.0000    0.05532
292000.0000    0.05747
292040.0000   -0.02119
292080.0000    0.07113
292120.0000   -0.10198
292160.0000    0.09117
292200.0000   -0.33690
292240.0000    0.16517
292280.0000   -0.03683
292320.0000   -0.21506
292360.0000   -0.03007
292400.0000    0.09518
292440.0000    0.17752
292480.0000    0.19876
292520.0000    0.20100
292560.0000    0.08155
292600.0000   -0.02502
292640.0000    0.24346
292680.0000    0.13285
292720.0000   -0.17434
292760.0000    0.02612
292800.0000    0.07975
292840.0000   -0.27684
292880.0000   -0.03561
292920.0000    0.14942
292960.0000    0.16450
293000.0000    0.14924
293040.0000    0.03742
293080.0000    0.16298
293120.0000    0.17853
293160.0000    0.04694
293200.0000    0.17245
293240.0000   -0.21685
293280.0000    0.21176
293320.0000    0.02316
293360.0000    0.13896
293400.0000   -0.15003
293440.0000   -0.12680
293480.0000   -0.49335
293520.0000   -0.46740
293560.0000   -0.16263
293600.0000   -0.49438
293640.0000   -0.43226
293680.0000   -0.37281
293720.0000   -0.50633
293760.0000   -0.59627
293800.0000   -0.36269
293840.0000   -0.37088
293880.0000   -0.46498
293920.0000   -0.02918
293960.0000   -0.33913
294000.0000   -0.53940
294040.0000   -0.29117
294080.0000   -0.21949
294120.0000   -0.21350
294160.0000   -0.47106
294200.0000   -0.15515
294240.0000   -0.14536
294280.0000   -0.11944
294320.0000    0.05113
294360.0000    0.07807
294400.0000   -0.29639
294440.0000   -0.02207
294480.0000   -0.01818
294520.0000    0.09824
294560.0000   -0.04819
294600.0000   -0.10968
294640.0000   -0.05928
294680.0000   -0.02995
294720.0000   -0.14923
294760.0000   -0.01314
294800.0000   -0.26725
294840.0000   -0.20073
294880.0000   -0.34677
294920.0000   -0.12065
294960.0000   -0.30352
295000.0000   -0.12767
295040.0000   -0.28630
295080.0000   -0.27072
295120.0000   -0.24943
295160.0000   -0.11828
295200.0000   -0.07821
295240.0000   -0.45468
295280.0000   -0.04043
295320.0000   -0.29289
295360.0000   -0.16966
295400.0000    0.03834
295440.0000   -0.19586
295480.0000   -0.19447
295520.0000   -0.14434
295560.0000    0.06344
295600.0000    0.13620
295640.0000   -0.08387
295680.0000   -0.08923
295720.0000   -0.04591
295760.0000   -0.07071
295800.0000    0.06461
295840.0000    0.14087
295880.0000    0.26027
295920.0000    0.09320
295960.0000    0.16983
296000.0000    0.24251
296040.0000    0.13846
296080.0000   -0.09787
296120.0000    0.26036
296160.0000    0.26783
296200.0000    0.70439
296240.0000    0.34479
296280.0000    0.40458
296320.0000    0.54585
296360.0000    0.53644
296400.0000    0.25098
296440.0000    0.40895
296480.0000    0.35853
296520.0000    0.45972
296560.0000    0.70533
296600.0000    0.71921
296640.0000    0.55335
296680.0000    0.30683
296720.0000    0.24371
296760.0000    0.54191
296800.0000    0.51854
296840.0000    0.63955
296880.0000    0.85254
296920.0000    0.68710
296960.0000    0.88839
297000.0000    0.67606
297040.0000    0.29018
297080.0000    0.60163
297120.0000    0.63360
297160.0000    0.39739
297200.0000    0.55291
297240.0000    0.66684
297280.0000    0.64431
297320.0000    0.90263
297360.0000    0.49959
297400.0000    0.08527
297440.0000    0.46166
297480.0000    0.50312
297520.0000    0.63859
297560.0000    0.26735
297600.0000   -0.08836
297640.0000    0.55660
297680.0000    0.53898
297720.0000    0.86425
297760.0000    0.59745
297800.0000    0.68398
297840.0000    0.72638
297880.0000    0.64897
297920.0000    0.68044
297960.0000    0.61666
298000.0000    0.51150
298040.0000    0.53537
298080.0000    0.67349
298120.0000    0.56069
298160.0000    0.67312
298200.0000    0.45262
298240.0000    0.35031
298280.0000    0.88699
298320.0000    0.48308
298360.0000    0.51939
298400.0000    0.46297
298440.0000    0.79162
298480.0000    0.39355
298520.0000    0.49535
298560.0000    0.60145
298600.0000    0.71359
298640.0000    0.58654
298680.0000    0.45348
298720.0000    0.43999
298760.0000    0.52219
298800.0000    0.47529
298840.0000    0.80426
298880.0000    0.73989
298920.0000    0.45829
298960.0000    0.43319
299000.0000    0.63265
299040.0000    0.57756
299080.0000    0.51781
299120.0000    0.63086
299160.0000    0.59005
299200.0000    0.18950
299240.0000    0.66504
299280.0000    0.70986
299320.0000    0.71787
299360.0000    0.59480
299400.0000    0.68916
299440.0000    0.55011
299480.0000    0.61080
299520.0000    0.51844
299560.0000    0.70772
299600.0000    0.53598
299640.0000    0.46529
299680.0000    0.48266
299720.0000    0.48857
299760.0000    0.36598
299800.0000    0.14779
299840.0000    0.50967
299880.0000    0.55822
299920.0000    0.66318
299960.0000    0.22747
300000.0000    0.45729
300040.0000    0.04107
300080.0000    0.45334
300120.0000    0.29124
300160.0000    0.03133
300200.0000    0.34909
300240.0000    0.46714
300280.0000    0.23605
300320.0000   -0.08015
300360.0000   -0.03722
300400.0000   -0.01508
300440.0000   -0.02823
300480.0000    0.13072
300520.0000    0.36999
300560.0000    0.10606
300600.0000    0.28204
300640.0000    0.72261
300680.0000    0.73521
300720.0000    0.81220
300760.0000    0.66998
300800.0000    0.54980
300840.0000    0.45950
300880.0000    0.68491
300920.0000    0.88881
300960.0000    0.64182
301000.0000    0.53199
301040.0000    0.69572
301080.0000    0.45947
301120.0000    0.44347
301160.0000    0.20774
301200.0000    0.32669
301240.0000    0.26249
301280.0000    0.07811
301320.0000    0.38293
301360.0000    0.18070
301400.0000    0.39090
301440.0000    0.34666
301480.0000    0.32536
301520.0000    0.32381
301560.0000    0.47483
301600.0000    0.32223
301640.0000    0.44328
301680.0000    0.52378
301720.0000    1.03857
301760.0000    0.71594
301800.0000    0.89740
301840.0000    0.64337
301880.0000    0.39757
301920.0000    0.65598
301960.0000    0.78444
302000.0000    0.77068
302040.0000    0.76943
302080.0000    0.88731
302120.0000    0.73646
302160.0000    0.39169
302200.0000    0.24533
302240.0000    0.69244
302280.0000    0.58356
302320.0000    0.72329
302360.0000    0.70330
302400.0000    0.68964
302440.0000    0.73565
302480.0000    0.51798
302520.0000    0.59900
302560.0000    0.55735
302600.0000    0.76183
302640.0000    0.63999
302680.0000    0.75278
302720.0000    0.66960
302760.0000    0.45143
302800.0000    0.69391
302840.0000    0.59927
302880.0000    0.73647
302920.0000    0.76382
302960.0000    0.57041
303000.0000    0.66951
303040.0000    0.77670
303080.0000    0.66236
303120.0000    0.67268
303160.0000    0.71352
303200.0000    0.60603
303240.0000    0.88733
303280.0000    0.70158
303320.0000    0.54036
303360.0000    0.58528
303400.0000    0.53356
303440.0000    0.58614
303480.0000    0.69963
303520.0000    0.86604
303560.0000    0.68041
303600.0000    0.63100
303640.0000    0.52403
303680.0000    0.73377
303720.0000    0.56318
303760.0000    0.48920
303800.0000    0.58627
303840.0000    0.70093
303880.0000    0.52719
303920.0000    0.64856
303960.0000    0.69098
304000.0000    0.62481
304040.0000    0.91417
304080.0000    0.36883
304120.0000    0.66869
304160.0000    0.57343
304200.0000    0.62323
304240.0000    0.80512
304280.0000    0.53475
304320.0000    0.88873
304360.0000    0.71812
304400.0000    0.70626
304440.0000    0.83899
304480.0000    0.61956
304520.0000    0.54956
304560.0000    0.77818
304600.0000    0.45910
304640.0000    0.63694
304680.0000    0.52910
304720.0000    0.68525
304760.0000    0.61869
304800.0000    0.79289
304840.0000    0.65121
304880.0000    0.75078
304920.0000    0.97199
304960.0000    0.58786
305000.0000    0.82125
305040.0000    0.64310
305080.0000    0.49295
305120.0000    0.49367
305160.0000    0.63415
305200.0000    0.67440
305240.0000    0.60435
305280.0000    0.55692
305320.0000    0.62643
305360.0000    0.55510
305400.0000    0.52807
305440.0000    0.68730
305480.0000    0.75375
305520.0000    0.59489
305560.0000    0.75345
305600.0000    0.65357
305640.0000    0.90067
305680.0000    0.50867
305720.0000    0.63586
305760.0000    0.67966
305800.0000    0.51307
305840.0000    0.38394
305880.0000    0.67894
305920.0000    0.91997
305960.0000    0.84228
306000.0000    0.71500
306040.0000    0.68509
306080.0000    0.70024
306120.0000    0.77498
306160.0000    0.82240
306200.0000    1.00597
306240.0000    0.83582
306280.0000    0.83966
306320.0000    0.83709
306360.0000    0.61214
306400.0000    0.77353
306440.0000    0.63185
306480.0000    0.87474
306520.0000    0.75728
306560.0000    0.79064
306600.0000    0.81381
306640.0000    0.70045
306680.0000    0.70670
306720.0000    0.89135
306760.0000    0.95012
306800.0000    0.61484
306840.0000    0.76277
306880.0000    0.82188
306920.0000    0.39234
306960.0000    0.87070
307000.0000    0.78876
307040.0000    0.88658
307080.0000    0.74974
307120.0000    0.71541
307160.0000    0.86448
307200.0000    0.86041
307240.0000    1.00784
307280.0000    0.66090
307320.0000    1.04917
307360.0000    0.74377
307400.0000    0.70853
307440.0000    1.07101
307480.0000    1.00688
307520.0000    0.53121
307560.0000    0.72268
307600.0000    0.84461
307640.0000    0.91370
307680.0000    0.79436
307720.0000    0.77133
307760.0000    0.53207
307800.0000    0.89577
307840.0000    0.80223
307880.0000    0.86220
307920.0000    0.89220
307960.0000    0.85212
308000.0000    1.11266
308040.0000    1.04920
308080.0000    0.69606
308120.0000    0.64973
308160.0000    0.78959
308200.0000    0.87399
308240.0000    0.75326
308280.0000    0.88201
308320.0000    0.89917
308360.0000    0.57356
308400.0000    0.64725
308440.0000    0.50942
308480.0000    0.50401
308520.0000    0.52822
308560.0000    0.79307
308600.0000    0.61581
308640.0000    0.58139
308680.0000    0.79365
308720.0000    0.87253
308760.0000    0.95580
308800.0000    0.63184
308840.0000    0.66657
308880.0000    0.70939
308920.0000    0.76188
308960.0000    0.64278
309000.0000    0.57492
309040.0000    0.94994
309080.0000    0.94277
309120.0000    0.61143
309160.0000    0.59237
309200.0000    0.77147
309240.0000    0.71241
309280.0000    0.70116
309320.0000    0.55716
309360.0000    0.86389
309400.0000    0.77410
309440.0000    0.56944
309480.0000    0.69885
309520.0000    0.66259
309560.0000    0.65470
309600.0000    0.58115
309640.0000    0.72603
309680.0000    0.74956
309720.0000    0.58865
309760.0000    0.69701
309800.0000    1.05824
309840.0000    0.71001
309880.0000    0.78098
309920.0000    0.76558
309960.0000    0.74000
310000.0000    0.82325
310040.0000    0.87920
310080.0000    0.83894
310120.0000    0.66994
310160.0000    0.89445
310200.0000    0.65605
310240.0000    0.74399
310280.0000    0.88600
310320.0000    0.60842
310360.0000    0.76564
310400.0000    0.81190
310440.0000    0.53634
310480.0000    0.75913
310520.0000    0.76015
310560.0000    0.68768
310600.0000    0.80340
310640.0000    0.63370
310680.0000    0.40887
310720.0000    0.44674
310760.0000    0.61204
310800.0000    0.77882
310840.0000    0.62404
310880.0000    0.66900
310920.0000    0.84395
310960.0000    0.63598
311000.0000    0.54164
311040.0000    0.73629
311080.0000    0.75641
311120.0000    0.73212
311160.0000    0.65221
311200.0000    0.81750
311240.0000    0.60514
311280.0000    0.65542
311320.0000    0.71934
311360.0000    0.88375
311400.0000    0.75976
311440.0000    0.85319
311480.0000    0.80610
311520.0000    0.96924
311560.0000    0.86186
311600.0000    0.67038
311640.0000    0.62814
311680.0000    0.76108
311720.0000    0.80841
311760.0000    0.45241
311800.0000    0.89657
311840.0000    0.57545
311880.0000    0.67706
311920.0000    0.64548
311960.0000    0.67757
312000.0000    0.86311
312040.0000    0.67649
312080.0000    0.47886
312120.0000    0.90249
312160.0000    0.83694
312200.0000    0.93930
312240.0000    0.83385
312280.0000    0.71095
312320.0000    0.75869
312360.0000    0.94256
312400.0000    0.76039
312440.0000    0.69892
312480.0000    0.86816
312520.0000    0.98653
312560.0000    1.00389
312600.0000    0.75344
312640.0000    0.76025
312680.0000    0.74547
312720.0000    0.69663
312760.0000    0.77654
312800.0000    0.77304
312840.0000    0.75036
312880.0000    0.69707
312920.0000    0.61509
312960.0000    0.90576
313000.0000    0.76273
313040.0000    0.71231
313080.0000    0.75459
313120.0000    0.62701
313160.0000    0.74791
313200.0000    0.82825
313240.0000    0.40413
313280.0000    0.92535
313320.0000    0.62845
313360.0000    0.74345
313400.0000    0.61816
313440.0000    0.89486
313480.0000    0.74989
313520.0000    0.76467
313560.0000    0.62523
313600.0000    0.78086
313640.0000    0.54667
313680.0000    0.89801
313720.0000    1.01350
313760.0000    0.66512
313800.0000    1.05316
313840.0000    0.53291
313880.0000    0.85679
313920.0000    0.89228
313960.0000    0.96066
314000.0000    0.76195
314040.0000    0.90188
314080.0000    0.82170
314120.0000    0.50555
314160.0000    0.57759
314200.0000    0.82398
314240.0000    0.78146
314280.0000    0.80691
314320.0000    0.47021
314360.0000    0.96928
314400.0000    0.60448
314440.0000    1.00281
314480.0000    0.86249
314520.0000    0.66566
314560.0000    0.88419
314600.0000    1.00220
314640.0000    0.91287
314680.0000    0.78088
314720.0000    0.81074
314760.0000    0.63161
314800.0000    0.70187
314840.0000    1.01916
314880.0000    0.87390
314920.0000    0.71376
314960.0000    0.83266
315000.0000    0.78656
315040.0000    0.69908
315080.0000    1.08518
315120.0000    0.87219
315160.0000    0.82673
315200.0000    0.64605
315240.0000    0.68587
315280.0000    0.60173
315320.0000    0.93370
315360.0000    0.79121
315400.0000    0.92150
315440.0000    0.90252
315480.0000    0.89962
315520.0000    0.85738
315560.0000    0.85247
315600.0000    0.79301
315640.0000    0.72394
315680.0000    0.71933
315720.0000    0.91443
315760.0000    0.73077
315800.0000    0.67074
315840.0000    0.58206
315880.0000    0.84806
315920.0000    0.98320
315960.0000    0.88558
316000.0000    0.81964
316040.0000    0.94326
316080.0000    0.77455
316120.0000    0.85655
316160.0000    0.98208
316200.0000    0.92782
316240.0000    0.84096
316280.0000    0.99174
316320.0000    1.01462
316360.0000    0.80741
316400.0000    0.73008
316440.0000    0.91839
316480.0000    0.78758
316520.0000    0.74289
316560.0000    0.88496
316600.0000    0.67570
316640.0000    0.75874
316680.0000    0.74827
316720.0000    0.64595
316760.0000    0.79379
316800.0000    0.63991
316840.0000    0.85832
316880.0000    0.96135
316920.0000    0.74743
316960.0000    0.93574
317000.0000    0.76157
317040.0000    0.84241
317080.0000    0.84900
317120.0000    0.81226
317160.0000    0.80615
317200.0000    0.70632
317240.0000    0.68663
317280.0000    0.62721
317320.0000    0.78570
317360.0000    0.94701
317400.0000    0.78576
317440.0000    0.82597
317480.0000    0.78006
317520.0000    0.81817
317560.0000    0.92008
317600.0000    0.82742
317640.0000    0.66769
317680.0000    0.71180
317720.0000    0.72201
317760.0000    0.86949
317800.0000    0.82737
317840.0000    0.67528
317880.0000    0.80385
317920.0000    0.89700
317960.0000    0.74418
318000.0000    0.88836
318040.0000    0.88369
318080.0000    0.71349
318120.0000    0.70820
318160.0000    0.61910
318200.0000    0.81711
318240.0000    0.65368
318280.0000    0.75613
318320.0000    0.80941
318360.0000    0.67622
318400.0000    0.77690
318440.0000    0.60504
318480.0000    0.78984
318520.0000    0.53667
318560.0000    0.61942
318600.0000    0.69642
318640.0000    0.66436
318680.0000    0.43287
318720.0000    0.57937
318760.0000    0.63819
318800.0000    0.73866
318840.0000    0.96072
318880.0000    0.84177
318920.0000    0.72006
318960.0000    0.78250
319000.0000    0.53875
319040.0000    0.68890
319080.0000    0.76080
319120.0000    1.02148
319160.0000    0.78446
319200.0000    0.77099
319240.0000    0.69958
319280.0000    0.84239
319320.0000    0.62046
319360.0000    0.70044
319400.0000    0.72063
319440.0000    0.54685
319480.0000    0.78639
319520.0000    0.80237
319560.0000    0.95482
319600.0000    0.91239
319640.0000    0.74614
319680.0000    0.62963
319720.0000    0.95390
319760.0000    0.87278
319800.0000    0.92336
319840.0000    0.43734
319880.0000    0.34717
319920.0000    0.46792
319960.0000    0.54249
320000.0000    0.63032
320040.0000    0.35561
320080.0000    0.76957
320120.0000    0.87763
320160.0000    0.85647
320200.0000    0.91174
320240.0000    0.88526
320280.0000    0.63907
320320.0000    0.64006
320360.0000    0.86715
320400.0000    0.80873
320440.0000    0.60941
320480.0000    0.87936
320520.0000    0.85763
320560.0000    0.76270
320600.0000    0.92525
320640.0000    0.68585
320680.0000    0.75059
320720.0000    0.69583
320760.0000    0.63329
320800.0000    0.65467
320840.0000    0.79732
320880.0000    0.62240
320920.0000    0.76978
320960.0000    0.88251
321000.0000    0.77086
321040.0000    0.79206
321080.0000    0.96981
321120.0000    0.97256
321160.0000    0.99438
321200.0000    0.94912
321240.0000    0.80500
321280.0000    0.66976
321320.0000    0.90034
321360.0000    0.88529
321400.0000    0.94366
321440.0000    0.66028
321480.0000    0.74841
321520.0000    0.79442
321560.0000    0.74187
321600.0000    0.84938
321640.0000    0.85193
321680.0000    0.69499
321720.0000    0.66959
321760.0000    0.81703
321800.0000    0.79419
321840.0000    0.58352
321880.0000    0.82802
321920.0000    0.55181
321960.0000    0.55221
322000.0000    0.75979
322040.0000    0.79138
322080.0000    0.82079
322120.0000    0.57755
322160.0000    0.78504
322200.0000    0.99273
322240.0000    0.80401
322280.0000    0.67058
322320.0000    0.43837
322360.0000    0.40709
322400.0000    0.59514
322440.0000    0.60283
322480.0000    0.52735
322520.0000    0.80916
322560.0000    0.61169
322600.0000    0.58562
322640.0000    0.80603
322680.0000    0.68975
322720.0000    0.75195
322760.0000    0.53035
322800.0000    0.44103
322840.0000    0.61505
322880.0000    0.49526
322920.0000    0.53558
322960.0000    0.58708
323000.0000    0.80769
323040.0000    0.85314
323080.0000    0.39981
323120.0000    0.53067
323160.0000    0.92989
323200.0000    0.20272
323240.0000    0.32544
323280.0000    0.49683
323320.0000    0.22888
323360.0000    0.33100
323400.0000    0.45748
323440.0000    0.88336
323480.0000    0.46987
323520.0000    0.79373
323560.0000    0.81074
323600.0000    0.71261
323640.0000    0.71630
323680.0000    0.43823
323720.0000    0.47769
323760.0000    0.84156
323800.0000    0.65253
323840.0000    0.92995
323880.0000    0.44746
323920.0000    0.61202
323960.0000    0.87224
324000.0000    0.49025
324040.0000    0.39925
324080.0000    0.52036
324120.0000    0.61089
324160.0000    0.53716
324200.0000    0.62355
324240.0000    0.78867
324280.0000    0.61672
324320.0000    0.75654
324360.0000    0.64575
324400.0000    0.78590
324440.0000    0.84900
324480.0000    0.60643
324520.0000    0.59252
324560.0000    0.47294
324600.0000    0.51771
324640.0000    0.45749
324680.0000    0.72841
324720.0000    0.26659
324760.0000    0.34680
324800.0000    0.49575
324840.0000    0.70506
324880.0000    0.61992
324920.0000    0.51549
324960.0000    0.48550
325000.0000    0.71693
325040.0000    0.45144
325080.0000    0.62970
325120.0000    0.64491
325160.0000    0.82318
325200.0000    0.87797
325240.0000    0.90180
325280.0000    0.60743
325320.0000    0.64769
325360.0000    0.56852
325400.0000    1.10933
325440.0000    1.10475
325480.0000    0.82357
325520.0000    0.85833
325560.0000    0.82009
325600.0000    0.84412
325640.0000    0.65507
325680.0000    0.83147
325720.0000    0.85350
325760.0000    0.65813
325800.0000    1.06316
325840.0000    0.81568
325880.0000    0.79028
325920.0000    0.81103
325960.0000    0.60885
326000.0000    0.71905
326040.0000    0.59089
326080.0000    0.74747
326120.0000    0.69777
326160.0000    0.66659
326200.0000    0.78952
326240.0000    0.85179
326280.0000    0.60105
326320.0000    0.63373
326360.0000    0.85168
326400.0000    0.52240
326440.0000    0.51821
326480.0000    0.79042
326520.0000    0.69480
326560.0000    0.81282
326600.0000    0.66664
326640.0000    0.91954
326680.0000    0.47689
326720.0000    0.70206
326760.0000    0.90530
326800.0000    1.12295
326840.0000    1.10706
326880.0000    0.87415
326920.0000    0.81905
326960.0000    0.61237
327000.0000    0.69674
327040.0000    0.81311
327080.0000    1.05231
327120.0000    0.77381
327160.0000    1.05243
327200.0000    0.82486
327240.0000    0.67417
327280.0000    0.86959
327320.0000    0.58658
327360.0000    0.96312
327400.0000    0.69403
327440.0000    0.59027
327480.0000    0.67679
327520.0000    0.74638
327560.0000    1.11375
327600.0000    0.70460
327640.0000    0.93849
327680.0000    0.70007
327720.0000    0.46696
327760.0000    0.69494
327800.0000    0.70811
327840.0000    1.02804
327880.0000    0.64216
327920.0000    0.68895
327960.0000    0.97016
328000.0000    0.81549
328040.0000    0.74116
328080.0000    0.87941
328120.0000    0.59059
328160.0000    0.62591
328200.0000    0.59446
328240.0000    0.48931
328280.0000    0.48949
328320.0000    0.58670
328360.0000    0.54694
328400.0000    0.79388
328440.0000    0.75240
328480.0000    0.56088
328520.0000    0.86215
328560.0000    0.36480
328600.0000    0.75566
328640.0000    0.72828
328680.0000    0.51204
328720.0000    0.64020
328760.0000    0.57913
328800.0000    0.81660
328840.0000    0.59643
328880.0000    0.78329
328920.0000    0.61333
328960.0000    0.56791
329000.0000    0.69061
329040.0000    0.73246
329080.0000    0.82453
329120.0000    0.83643
329160.0000    0.71907
329200.0000    0.53533
329240.0000    0.49809
329280.0000    0.88241
329320.0000    0.79437
329360.0000    0.77352
329400.0000    0.88360
329440.0000    0.90076
329480.0000    0.84246
329520.0000    0.81587
329560.0000    0.49806
329600.0000    0.64672
329640.0000    0.54002
329680.0000    0.78538
329720.0000    0.66003
329760.0000    0.84583
329800.0000    0.57021
329840.0000    0.90271
329880.0000    0.30209
329920.0000    0.87902
329960.0000    0.59557
330000.0000    0.59480
330040.0000    0.65816
330080.0000    0.59769
330120.0000    0.65446
330160.0000    0.60675
330200.0000    0.67450
330240.0000    0.88213
330280.0000    0.29613
330320.0000    0.53940
330360.0000    0.72616
330400.0000    0.78215
330440.0000    1.23188
330480.0000    0.48005
330520.0000    0.72697
330560.0000    0.47532
330600.0000    0.83445
330640.0000    0.46607
330680.0000    0.61084
330720.0000    0.85115
330760.0000    0.79165
330800.0000    0.70909
330840.0000    0.81935
330880.0000    0.59829
330920.0000    0.69605
330960.0000    0.34090
331000.0000    0.63002
331040.0000    0.52445
331080.0000    0.71949
331120.0000    0.55355
331160.0000    0.67446
331200.0000    0.80894
331240.0000    0.77830
331280.0000    0.59645
331320.0000    0.53826
331360.0000    0.54581
331400.0000    0.66155
331440.0000    0.56242
331480.0000    0.62193
331520.0000    0.50251
331560.0000    0.77754
331600.0000    0.89191
331640.0000    0.78634
331680.0000    0.65769
331720.0000    0.78850
331760.0000    0.74726
331800.0000    0.80882
331840.0000    0.74473
331880.0000    0.69941
331920.0000    0.67541
331960.0000    0.67649
332000.0000    0.94566
332040.0000    0.67235
332080.0000    0.89132
332120.0000    0.95241
332160.0000    0.65339
332200.0000    0.92756
332240.0000    0.76772
332280.0000    0.53506
332320.0000    0.63111
332360.0000    0.60273
332400.0000    0.63162
332440.0000    0.75242
332480.0000    0.66498
332520.0000    1.00420
332560.0000    0.83739
332600.0000    0.58806
332640.0000    0.53504
332680.0000    0.67125
332720.0000    0.65987
332760.0000    0.93143
332800.0000    0.91920
332840.0000    0.75610
332880.0000    0.66134
332920.0000    0.81381
332960.0000    0.60957
333000.0000    0.79950
333040.0000    0.65751
333080.0000    0.68701
333120.0000    0.71624
333160.0000    0.58837
333200.0000    0.50682
333240.0000    0.47679
333280.0000    0.48361
333320.0000    0.67111
333360.0000    0.60622
333400.0000    0.57658
333440.0000    0.55984
333480.0000    0.54652
333520.0000    0.76685
333560.0000    0.93962
333600.0000    0.81426
333640.0000    1.01263
333680.0000    0.93408
333720.0000    0.91407
333760.0000    1.00730
333800.0000    0.75917
333840.0000    0.80620
333880.0000    0.95846
333920.0000    1.00212
333960.0000    0.79411
334000.0000    0.66195
334040.0000    0.95918
334080.0000    0.82042
334120.0000    0.91182
334160.0000    0.78716
334200.0000    0.67156
334240.0000    0.68457
334280.0000    0.54856
334320.0000    0.64347
334360.0000    0.80226
334400.0000    0.39858
334440.0000    0.56497
334480.0000    0.85596
334520.0000    0.78678
334560.0000    0.72258
334600.0000    0.70546
334640.0000    0.81960
334680.0000    1.03615
334720.0000    0.65735
334760.0000    0.71318
334800.0000    0.57355
334840.0000    0.52140
334880.0000    0.58741
334920.0000    0.99740
334960.0000    0.70083
335000.0000    0.61919
335040.0000    0.65670
335080.0000    0.83579
335120.0000    0.87044
335160.0000    0.70676
335200.0000    0.90390
335240.0000    0.78717
335280.0000    0.73407
335320.0000    0.31558
335360.0000    0.63684
335400.0000    0.39831
335440.0000    0.31740
335480.0000    0.52242
335520.0000    0.51529
335560.0000    0.61579
335600.0000    0.61254
335640.0000    0.88664
335680.0000    0.67464
335720.0000    0.82260
335760.0000    0.65774
335800.0000    0.58624
335840.0000    0.67450
335880.0000    0.89009
335920.0000    0.56049
335960.0000    0.91125
336000.0000    0.89915
336040.0000    0.54870
336080.0000    0.84650
336120.0000    0.72736
336160.0000    0.64249
336200.0000    0.93230
336240.0000    0.84255
336280.0000    0.76865
336320.0000    0.94021
336360.0000    0.73610
336400.0000    0.59498
336440.0000    0.74474
336480.0000    0.64402
336520.0000    0.57166
336560.0000    0.44807
336600.0000    0.32465
336640.0000    0.78205
336680.0000    0.81284
336720.0000    0.84022
336760.0000    0.75280
336800.0000    0.96311
336840.0000    0.99829
336880.0000    0.92373
336920.0000    0.84407
336960.0000    1.03379
337000.0000    1.18992
337040.0000    0.94653
337080.0000    1.34499
337120.0000    1.17478
337160.0000    1.21337
337200.0000    0.99740
337240.0000    1.04769
337280.0000    1.01393
337320.0000    0.80443
337360.0000    0.71196
337400.0000    0.78493
337440.0000    1.08061
337480.0000    0.93308
337520.0000    0.96578
337560.0000    0.68426
337600.0000    0.98743
337640.0000    0.98274
337680.0000    0.72382
337720.0000    0.66142
337760.0000    0.75550
337800.0000    0.81897
337840.0000    0.96015
337880.0000    0.57381
337920.0000    1.07245
337960.0000    1.00604
338000.0000    0.76177
338040.0000    0.83058
338080.0000    1.05565
338120.0000    0.50200
338160.0000    0.66730
338200.0000    0.64364
338240.0000    0.92516
338280.0000    0.60657
338320.0000    0.81650
338360.0000    0.73051
338400.0000    0.74699
338440.0000    0.65584
338480.0000    0.72865
338520.0000    0.69913
338560.0000    0.84107
338600.0000    0.77278
338640.0000    0.67487
338680.0000    0.85421
338720.0000    0.67917
338760.0000    0.80947
338800.0000    0.81152
338840.0000    0.84328
338880.0000    0.83306
338920.0000    0.69717
338960.0000    0.72603
339000.0000    0.54339
339040.0000    0.34184
339080.0000    0.64377
339120.0000    0.67831
339160.0000    0.84084
339200.0000    0.89149
339240.0000    0.64717
339280.0000    0.83170
339320.0000    0.62938
339360.0000    0.59900
339400.0000    0.81773
339440.0000    0.78597
339480.0000    0.75765
339520.0000    1.01455
339560.0000    0.63952
339600.0000    0.91659
339640.0000    0.96281
339680.0000    0.66921
339720.0000    0.75716
339760.0000    0.74434
339800.0000    0.79062
339840.0000    0.68804
339880.0000    0.58747
339920.0000    0.72036
339960.0000    0.73940
340000.0000    0.56143
340040.0000    0.83959
340080.0000    1.00319
340120.0000    0.88008
340160.0000    0.65109
340200.0000    0.60166
340240.0000    0.89188
340280.0000    0.82275
340320.0000    0.75609
340360.0000    0.81668
340400.0000    0.87684
340440.0000    0.89112
340480.0000    0.86728
340520.0000    1.18875
340560.0000    0.71179
340600.0000    0.87126
340640.0000    0.86139
340680.0000    0.92839
340720.0000    0.75320
340760.0000    0.61368
340800.0000    0.56288
340840.0000    0.37646
340880.0000    0.60225
340920.0000    0.73570
340960.0000    0.56911
341000.0000    0.78336
341040.0000    0.72531
341080.0000    0.95315
341120.0000    0.79996
341160.0000    0.89389
341200.0000    0.74734
341240.0000    0.71999
341280.0000    1.13576
341320.0000    0.83209
341360.0000    0.44937
341400.0000    0.38660
341440.0000    0.62233
341480.0000    0.98884
341520.0000    0.65193
341560.0000    0.77434
341600.0000    0.45312
341640.0000    0.80055
341680.0000    0.60611
341720.0000    0.57022
341760.0000    0.57717
341800.0000    0.52390
341840.0000    0.77777
341880.0000    0.86417
341920.0000    0.95503
341960.0000    0.78308
342000.0000    0.62499
342040.0000    0.86575
342080.0000    0.57428
342120.0000    0.68545
342160.0000    0.62800
342200.0000    0.66772
342240.0000    0.66973
342280.0000    0.71967
342320.0000    0.45105
342360.0000    0.53358
342400.0000    0.64926
342440.0000    0.56375
342480.0000    0.63853
342520.0000    0.81297
342560.0000    0.59201
342600.0000    0.51929
342640.0000    0.50777
342680.0000    0.65739
342720.0000    0.33255
342760.0000    0.37226
342800.0000    0.53065
342840.0000    0.61551
342880.0000    0.50455
342920.0000    0.83434
342960.0000    0.81887
343000.0000    0.74341
343040.0000    0.57552
343080.0000    0.71601
343120.0000    0.42884
343160.0000    0.63593
343200.0000    0.36563
343240.0000    0.62841
343280.0000    0.43611
343320.0000    0.28661
343360.0000    0.38113
343400.0000    0.33815
343440.0000    0.44642
343480.0000    0.56567
343520.0000    0.52631
343560.0000    0.40659
343600.0000    0.80464
343640.0000    0.67761
343680.0000    0.79505
343720.0000    0.67504
343760.0000    0.90070
343800.0000    0.72100
343840.0000    0.43124
343880.0000    0.40947
343920.0000    0.48281
343960.0000    0.78067
344000.0000    0.47720
344040.0000    0.75221
344080.0000    0.88151
344120.0000    0.87616
344160.0000    0.99306
344200.0000    0.77610
344240.0000    0.79817
344280.0000    0.93354
344320.0000    0.89160
344360.0000    0.92811
344400.0000    1.08979
344440.0000    1.09860
344480.0000    0.52270
344520.0000    0.93467
344560.0000    0.91630
344600.0000    1.08565
344640.0000    0.99203
344680.0000    0.91843
344720.0000    0.68479
344760.0000    0.74411
344800.0000    0.62741
344840.0000    0.86694
344880.0000    0.86587
344920.0000    0.78372
344960.0000    0.31182
345000.0000    0.25499
345040.0000    0.37450
345080.0000    0.75757
345120.0000    0.61589
345160.0000    0.54618
345200.0000    0.52393
345240.0000    0.35044
345280.0000    0.77393
345320.0000    0.77442
345360.0000    0.86448
345400.0000    0.66128
345440.0000    0.70320
345480.0000    0.84432
345520.0000    1.07394
345560.0000    0.80718
345600.0000    0.91076
345640.0000    0.69003
345680.0000    0.85337
345720.0000    0.90494
345760.0000    0.85697
345800.0000    0.76475
345840.0000    0.70251
345880.0000    0.71652
345920.0000    0.94300
345960.0000    0.72057
346000.0000    0.61567
346040.0000    0.79365
346080.0000    0.38649
346120.0000    0.53533
346160.0000    0.92714
346200.0000    0.53265
346240.0000    0.98109
346280.0000    1.01155
346320.0000    0.58846
346360.0000    0.81223
346400.0000    0.70182
346440.0000    0.99959
346480.0000    0.84596
346520.0000    0.75504
346560.0000    0.90772
346600.0000    0.71759
346640.0000    0.91954
346680.0000    0.81294
346720.0000    0.72074
346760.0000    0.80943
346800.0000    1.06042
346840.0000    0.49050
346880.0000    0.47597
346920.0000    1.07637
346960.0000    0.83917
347000.0000    0.89773
347040.0000    0.82673
347080.0000    0.98742
347120.0000    1.11693
347160.0000    0.86804
347200.0000    0.81320
347240.0000    0.70916
347280.0000    0.91904
347320.0000    0.72653
347360.0000    0.84947
347400.0000    0.63618
347440.0000    0.66003
347480.0000    0.67109
347520.0000    0.61296
347560.0000    0.82796
347600.0000    0.82472
347640.0000    0.82850
347680.0000    0.79616
347720.0000    0.82489
347760.0000    0.89563
347800.0000    0.76754
347840.0000    0.68882
347880.0000    0.64154
347920.0000    0.90945
347960.0000    1.06767
348000.0000    0.98696
348040.0000    0.80195
348080.0000    0.72196
348120.0000    0.63442
348160.0000    0.68676
348200.0000    0.70313
348240.0000    0.56883
348280.0000    0.62662
348320.0000    0.68749
348360.0000    0.62836
348400.0000    0.68396
348440.0000    0.76387
348480.0000    0.69536
348520.0000    0.59094
348560.0000    0.76703
348600.0000    0.76946
348640.0000    0.57844
348680.0000    0.70084
348720.0000    0.68836
348760.0000    0.66666
348800.0000    0.42323
348840.0000    0.58998
348880.0000    0.78184
348920.0000    0.83207
348960.0000    0.53361
349000.0000    0.61907
349040.0000    0.36240
349080.0000    0.59387
349120.0000    0.63090
349160.0000    0.84296
349200.0000    0.68808
349240.0000    0.71656
349280.0000    0.60629
349320.0000    0.78737
349360.0000    0.55203
349400.0000    0.59752
349440.0000    0.66769
349480.0000    0.76653
349520.0000    0.74471
349560.0000    1.00923
349600.0000    0.54852
349640.0000    0.46855
349680.0000    0.77689
349720.0000    0.63767
349760.0000    0.66644
349800.0000    0.83238
349840.0000    0.81300
349880.0000    0.80443
349920.0000    0.99442
349960.0000    0.76717
350000.0000    0.56221
350040.0000    0.77612
350080.0000    0.59952
350120.0000    0.48604
350160.0000    0.81062
350200.0000    0.77831
350240.0000    0.75014
350280.0000    0.71907
350320.0000    0.74810
350360.0000    0.76688
350400.0000    0.86360
350440.0000    0.79284
350480.0000    0.74902
350520.0000    0.74317
350560.0000    0.72564
350600.0000    0.78298
350640.0000    0.81135
350680.0000    0.46181
350720.0000    0.74047
350760.0000    0.55925
350800.0000    0.67193
350840.0000    0.48404
350880.0000    0.59382
350920.0000    0.80674
350960.0000    0.50705
351000.0000    0.61498
351040.0000    0.61448
351080.0000    0.62952
351120.0000    0.63967
351160.0000    0.68186
351200.0000    0.57989
351240.0000    0.47675
351280.0000    0.84703
351320.0000    0.65012
351360.0000    0.87171
351400.0000    0.57302
351440.0000    0.76922
351480.0000    0.86883
351520.0000    0.46242
351560.0000    0.53582
351600.0000    0.62895
351640.0000    0.52838
351680.0000    0.57241
351720.0000    0.59452
351760.0000    0.69629
351800.0000    0.64697
351840.0000    0.76613
351880.0000    0.66697
351920.0000    0.69742
351960.0000    0.73942
352000.0000    0.96924
352040.0000    0.95554
352080.0000    1.04472
352120.0000    0.91314
352160.0000    0.75782
352200.0000    0.96590
352240.0000    0.69737
352280.0000    0.75598
352320.0000    0.96858
352360.0000    1.04707
352400.0000    0.74565
352440.0000    0.75977
352480.0000    0.62734
352520.0000    0.73217
352560.0000    0.98772
352600.0000    1.05684
352640.0000    0.66454
352680.0000    0.38010
352720.0000    0.73070
352760.0000    0.60899
352800.0000    0.66153
352840.0000    0.90219
352880.0000    0.95314
352920.0000    0.87202
352960.0000    0.75556
353000.0000    0.59229
353040.0000    0.58532
353080.0000    0.62099
353120.0000    0.60023
353160.0000    0.51107
353200.0000    0.58243
353240.0000    0.68073
353280.0000    0.70761
353320.0000    0.75997
353360.0000    0.34153
353400.0000    0.65421
353440.0000    0.78418
353480.0000    0.74649
353520.0000    0.57003
353560.0000    0.75945
353600.0000    0.91850
353640.0000    0.43165
353680.0000    0.45850
353720.0000    0.42149
353760.0000    0.66914
353800.0000    0.50281
353840.0000    0.47685
353880.0000    0.74157
353920.0000    0.43224
353960.0000    0.22008
354000.0000    0.60342
354040.0000    0.53728
354080.0000    0.66161
354120.0000    0.45773
354160.0000    0.49890
354200.0000    0.80184
354240.0000    0.80872
354280.0000    0.94925
354320.0000    0.86601
354360.0000    0.80721
354400.0000    0.46885
354440.0000    0.52799
354480.0000    0.72271
354520.0000    0.43883
354560.0000    0.64769
354600.0000    0.60901
354640.0000    0.51344
354680.0000    0.24480
354720.0000    0.22943
354760.0000    0.59176
354800.0000    0.47400
354840.0000    0.40719
354880.0000    0.57176
354920.0000    0.75462
354960.0000    0.50351
355000.0000    0.13548
355040.0000    0.30254
355080.0000    0.27866
355120.0000    0.57621
355160.0000    0.62153
355200.0000    0.64480
355240.0000    0.46339
355280.0000    0.57472
355320.0000    0.53549
355360.0000    0.63091
355400.0000    0.57113
355440.0000    0.54166
355480.0000    0.61588
355520.0000    0.33600
355560.0000    0.90514
355600.0000    0.90172
355640.0000    1.00050
355680.0000    0.90180
355720.0000    0.85718
355760.0000    0.51169
355800.0000    0.43280
355840.0000    0.34270
355880.0000    0.36298
355920.0000    0.64544
355960.0000    0.37128
356000.0000    0.49227
356040.0000    0.23039
356080.0000   -0.06916
356120.0000    0.56255
356160.0000    0.45229
356200.0000    0.15008
356240.0000   -0.05487
356280.0000    0.34481
356320.0000    0.07509
356360.0000    0.20483
356400.0000    0.05557
356440.0000    0.23342
356480.0000    0.15125
356520.0000    0.07494
356560.0000    0.25164
356600.0000   -0.05130
356640.0000   -0.04080
356680.0000    0.01668
356720.0000    0.11213
356760.0000    0.10756
356800.0000    0.11657
356840.0000   -0.09941
356880.0000    0.13166
356920.0000   -0.06697
356960.0000   -0.01075
357000.0000   -0.26037
357040.0000   -0.06058
357080.0000   -0.06346
357120.0000   -0.16256
357160.0000   -0.09438
357200.0000    0.08808
357240.0000    0.23617
357280.0000    0.07133
357320.0000   -0.08892
357360.0000    0.00388
357400.0000    0.03146
357440.0000    0.10999
357480.0000   -0.10713
357520.0000    0.14005
357560.0000   -0.14989
357600.0000   -0.20734
357640.0000   -0.37307
357680.0000    0.01874
357720.0000   -0.25910
357760.0000    0.00201
357800.0000   -0.07559
357840.0000   -0.06447
357880.0000   -0.06708
357920.0000    0.09536
357960.0000    0.11388
358000.0000    0.19263
358040.0000    0.02197
358080.0000    0.17153
358120.0000    0.13061
358160.0000    0.06353
358200.0000   -0.05567
358240.0000    0.10863
358280.0000   -0.09580
358320.0000   -0.04765
358360.0000   -0.16896
358400.0000   -0.19543
358440.0000    0.06371
358480.0000    0.31925
358520.0000    0.15284
358560.0000   -0.01558
358600.0000    0.32107
358640.0000    0.06280
358680.0000    0.10173
358720.0000    0.24336
358760.0000   -0.00343
358800.0000   -0.10489
358840.0000    0.05580
358880.0000    0.11175
358920.0000    0.33176
358960.0000    0.47776
359000.0000    0.35999
359040.0000    0.33454
359080.0000    0.18655
359120.0000    0.18520
359160.0000    0.15407
359200.0000    0.21180
359240.0000    0.21721
359280.0000    0.31084
359320.0000   -0.21388
359360.0000    0.37443
359400.0000    0.02481
359440.0000    0.15021
359480.0000   -0.05183
359520.0000    0.14102
359560.0000   -0.00435
359600.0000   -0.10506
359640.0000   -0.10050
359680.0000    0.15949
359720.0000    0.40286
359760.0000    0.18430
359800.0000    0.22349
359840.0000    0.06700
359880.0000    0.20286
359920.0000    0.14848
359960.0000    0.32263
360000.0000    0.28962
360040.0000    0.03007
360080.0000    0.35334
360120.0000    0.32013
360160.0000    0.38538
360200.0000    0.37850
360240.0000    0.45480
360280.0000    0.38202
360320.0000    0.29051
360360.0000    0.34904
360400.0000    0.22561
360440.0000    0.15118
360480.0000    0.35210
360520.0000    0.42080
360560.0000    0.10577
360600.0000    0.40350
360640.0000    0.86834
360680.0000    0.89600
360720.0000    0.78750
360760.0000    0.78897
360800.0000    0.92449
360840.0000    0.77311
360880.0000    0.23040
360920.0000    0.21004
360960.0000    0.27367
361000.0000    0.26467
361040.0000    0.30649
361080.0000    0.37753
361120.0000    0.26539
361160.0000    0.44872
361200.0000    0.52503
361240.0000    0.38360
361280.0000    0.30942
361320.0000    0.61093
361360.0000    0.36401
361400.0000    0.23991
361440.0000    0.46370
361480.0000    0.33259
361520.0000    0.38870
361560.0000    0.31203
361600.0000    0.30795
361640.0000    0.24640
361680.0000    0.18860
361720.0000    0.38694
361760.0000    0.26909
361800.0000    0.31889
361840.0000    0.47386
361880.0000    0.28279
361920.0000   -0.33023
361960.0000    0.08111
362000.0000   -0.21817
362040.0000    0.17247
362080.0000    0.38177
362120.0000    0.45434
362160.0000    0.33686
362200.0000    0.42075
362240.0000    0.33710
362280.0000    0.23344
362320.0000    0.48053
362360.0000    0.19901
362400.0000    0.39556
362440.0000    0.32768
362480.0000    0.02724
362520.0000    0.19245
362560.0000    0.28363
362600.0000    0.10653
362640.0000    0.60247
362680.0000    0.69688
362720.0000    0.62385
362760.0000    0.67374
362800.0000    0.76744
362840.0000    0.96348
362880.0000    0.36694
362920.0000    0.42601
362960.0000    0.30340
363000.0000    0.46097
363040.0000    0.30688
363080.0000    0.57235
363120.0000    0.44022
363160.0000    0.29222
363200.0000    0.49595
363240.0000    0.30215
363280.0000    0.44440
363320.0000    0.29123
363360.0000    0.19182
363400.0000    0.46474
363440.0000    0.42556
363480.0000    0.36433
363520.0000    0.28182
363560.0000    0.29906
363600.0000    0.27561
363640.0000    0.29140
363680.0000    0.35750
363720.0000    0.43244
363760.0000    0.24345
363800.0000    0.15031
363840.0000    0.32734
363880.0000    0.32378
363920.0000    0.39185
363960.0000    0.37200
364000.0000    0.37749
364040.0000    0.05934
364080.0000    0.50080
364120.0000    0.50526
364160.0000    0.31911
364200.0000    0.18371
364240.0000    0.42493
364280.0000    0.29565
364320.0000    0.31076
364360.0000   -0.15633
364400.0000    0.61902
364440.0000    0.48526
364480.0000    0.68216
364520.0000    0.46106
364560.0000    0.60388
364600.0000    0.69773
364640.0000    0.29911
364680.0000    0.68759
364720.0000    0.75496
364760.0000    0.61920
364800.0000    0.46544
364840.0000   -0.22418
364880.0000   -0.24762
364920.0000   -0.61060
364960.0000   -0.03084
365000.0000   -0.07716
365040.0000    0.00471
365080.0000    0.01990
365120.0000    0.10578
365160.0000    0.13872
365200.0000   -0.01423
365240.0000    0.11207
365280.0000    0.16934
365320.0000    0.22252
365360.0000    0.20290
365400.0000    0.09439
365440.0000    0.17552
365480.0000   -0.13068
365520.0000   -0.19241
365560.0000   -0.06397
365600.0000    0.27234
365640.0000    0.28392
365680.0000   -0.09395
365720.0000    0.62971
365760.0000    0.27499
365800.0000    0.35001
365840.0000    0.57652
365880.0000    0.25095
365920.0000    0.37759
365960.0000    0.49476
366000.0000    0.34077
366040.0000    0.11301
366080.0000    0.32818
366120.0000    0.14238
366160.0000    0.27555
366200.0000    0.17446
366240.0000   -0.13750
366280.0000    0.35034
366320.0000    0.31676
366360.0000    0.14851
366400.0000    0.30269
366440.0000   -0.07470
366480.0000    0.27211
366520.0000    0.18853
366560.0000    0.21230
366600.0000    0.19135
366640.0000    0.04693
366680.0000    0.19862
366720.0000    0.17194
366760.0000    0.15425
366800.0000    0.24015
366840.0000    0.09401
366880.0000   -0.08373
366920.0000    0.04799
366960.0000    0.02524
367000.0000    0.04904
367040.0000    0.02054
367080.0000    0.05214
367120.0000    0.14152
367160.0000    0.08008
367200.0000    0.15327
367240.0000    0.22601
367280.0000    0.10459
367320.0000    0.12505
367360.0000    0.22020
367400.0000    0.12212
367440.0000    0.18861
367480.0000   -0.03136
367520.0000   -0.15567
367560.0000    0.03201
367600.0000   -0.25143
367640.0000    0.26046
367680.0000    0.12031
367720.0000    0.22362
367760.0000   -0.06853
367800.0000    0.02353
367840.0000   -0.21360
367880.0000    0.14745
367920.0000    0.08171
367960.0000    0.20468
368000.0000    0.07669
368040.0000    0.25106
368080.0000    0.03929
368120.0000   -0.08316
368160.0000    0.07608
368200.0000    0.13123
368240.0000    0.17036
368280.0000    0.15818
368320.0000    0.00675
368360.0000    0.20222
368400.0000    0.17323
368440.0000    0.35510
368480.0000    0.38979
368520.0000   -0.00348
368560.0000    0.31223
368600.0000    0.00543
368640.0000    0.30733
368680.0000    0.33807
368720.0000    0.21707
368760.0000    0.65128
368800.0000    0.19186
368840.0000    0.27530
368880.0000    0.03771
368920.0000    0.26152
368960.0000    0.04644
369000.0000    0.15899
369040.0000    0.09131
369080.0000    0.26456
369120.0000    0.11044
369160.0000    0.28072
369200.0000    0.29859
369240.0000    0.32253
369280.0000    0.12803
369320.0000   -0.02640
369360.0000    0.00971
369400.0000   -0.30376
369440.0000    0.15757
369480.0000   -0.08450
369520.0000    0.09643
369560.0000    0.01618
369600.0000    0.30034
369640.0000    0.09478
369680.0000    0.24019
369720.0000   -0.14249
369760.0000    0.21049
369800.0000    0.25205
369840.0000   -0.14197
369880.0000    0.19153
369920.0000   -0.16597
369960.0000    0.21028
370000.0000    0.20794
370040.0000    0.36481
370080.0000   -0.31740
370120.0000    0.22961
370160.0000    0.24297
370200.0000    0.39628
370240.0000    0.57780
370280.0000    0.50782
370320.0000    0.15388
370360.0000    0.26882
370400.0000    0.50189
370440.0000    0.51194
370480.0000    0.50407
370520.0000    0.06763
370560.0000    0.49577
370600.0000    0.56993
370640.0000    0.23851
370680.0000    0.34657
370720.0000    0.24327
370760.0000    0.33237
370800.0000    0.46096
370840.0000    0.61358
370880.0000    0.46517
370920.0000    0.52259
370960.0000    0.52175
371000.0000    0.52633
371040.0000    0.48117
371080.0000    0.42588
371120.0000    0.48924
371160.0000    0.40184
371200.0000    0.55702
371240.0000    0.44790
371280.0000    0.40701
371320.0000    0.28782
371360.0000    0.33883
371400.0000    0.24227
371440.0000    0.02850
371480.0000   -0.27515
371520.0000   -0.16822
371560.0000    0.31590
371600.0000    0.16833
371640.0000    0.30971
371680.0000    0.28777
371720.0000    0.38514
371760.0000    0.29448
371800.0000    0.34042
371840.0000    0.19408
371880.0000    0.28485
371920.0000    0.07062
371960.0000    0.16352
372000.0000    0.23458
372040.0000    0.36700
372080.0000    0.23139
372120.0000    0.19235
372160.0000    0.33413
372200.0000    0.27167
372240.0000    0.31506
372280.0000    0.23500
372320.0000    0.31713
372360.0000    0.13378
372400.0000   -0.18244
372440.0000   -0.25473
372480.0000   -0.12930
372520.0000   -0.23150
372560.0000   -0.50051
372600.0000   -0.11931
372640.0000   -0.27599
372680.0000   -0.27465
372720.0000   -0.04872
372760.0000   -0.24912
372800.0000   -0.04540
372840.0000    0.02165
372880.0000   -0.27036
372920.0000   -0.07813
372960.0000   -0.09242
373000.0000    0.08120
373040.0000    0.09139
373080.0000    0.03433
373120.0000   -0.11563
373160.0000   -0.03536
373200.0000    0.09004
373240.0000    0.13247
373280.0000    0.12104
373320.0000    0.21395
373360.0000    0.23137
373400.0000    0.25838
373440.0000    0.25182
373480.0000    0.56682
373520.0000    0.71136
373560.0000    0.45034
373600.0000    0.59502
373640.0000    0.71089
373680.0000    0.76654
373720.0000    0.73755
373760.0000    0.73516
373800.0000    0.80792
373840.0000    0.69294
373880.0000    0.52807
373920.0000    0.66101
373960.0000    0.57140
374000.0000    0.76554
374040.0000    0.85826
374080.0000    0.21900
374120.0000    0.50769
374160.0000    0.43440
374200.0000    0.56561
374240.0000    0.62852
374280.0000    0.69883
374320.0000    0.36042
374360.0000    0.43443
374400.0000    0.02970
374440.0000   -0.19665
374480.0000    0.10550
374520.0000    0.34688
374560.0000    0.22490
374600.0000    0.08983
374640.0000    0.09012
374680.0000   -0.31473
374720.0000   -0.06896
374760.0000    0.09505
374800.0000   -0.48929
374840.0000   -0.05846
374880.0000    0.14465
374920.0000    0.27107
374960.0000    0.11110
375000.0000    0.13709
375040.0000    0.14739
375080.0000    0.29334
375120.0000    0.21565
375160.0000    0.25118
375200.0000    0.45463
375240.0000    0.29622
375280.0000    0.24866
375320.0000    0.16017
375360.0000    0.14241
375400.0000    0.09818
375440.0000   -0.27007
375480.0000   -0.17209
375520.0000   -0.33122
375560.0000   -0.05648
375600.0000    0.17000
375640.0000   -0.01765
375680.0000    0.18280
375720.0000    0.32562
375760.0000    0.22572
375800.0000    0.35578
375840.0000    0.11572
375880.0000    0.09319
375920.0000   -0.06088
375960.0000    0.15165
376000.0000   -0.01683
376040.0000    0.17973
376080.0000   -0.06686
376120.0000   -0.02623
376160.0000    0.63224
376200.0000    0.45645
376240.0000    0.00145
376280.0000    0.11693
376320.0000   -0.16780
376360.0000    0.02402
376400.0000    0.14294
376440.0000   -0.04703
376480.0000    0.08257
376520.0000    0.17999
376560.0000   -0.09910
376600.0000    0.22899
376640.0000    0.04137
376680.0000    0.28285
376720.0000   -0.06589
376760.0000    0.08549
376800.0000   -0.03831
376840.0000    0.08055
376880.0000    0.02127
376920.0000   -0.02753
376960.0000    0.03936
377000.0000   -0.16636
377040.0000   -0.09044
377080.0000    0.00361
377120.0000    0.06625
377160.0000    0.08319
377200.0000   -0.07567
377240.0000    0.12131
377280.0000    0.28412
377320.0000   -0.23359
377360.0000   -0.02780
377400.0000    0.11685
377440.0000   -0.07300
377480.0000    0.20012
377520.0000   -0.13372
377560.0000   -0.06460
377600.0000    0.05528
377640.0000   -0.08605
377680.0000   -0.09205
377720.0000   -0.18996
377760.0000   -0.25249
377800.0000   -0.02163
377840.0000   -0.11254
377880.0000    0.00472
377920.0000   -0.66379
377960.0000   -0.03541
378000.0000    0.00942
378040.0000   -0.15520
378080.0000   -0.01333
378120.0000   -0.36158
378160.0000    0.04917
378200.0000   -0.09447
378240.0000   -0.05307
378280.0000   -0.05727
378320.0000    0.01369
378360.0000   -0.20792
378400.0000   -0.06066
378440.0000    0.05895
378480.0000   -0.29267
378520.0000    0.12521
378560.0000    0.00703
378600.0000   -0.14159
378640.0000   -0.09070
378680.0000   -0.21983
378720.0000   -0.09000
378760.0000   -0.18540
378800.0000    0.01781
378840.0000   -0.02166
378880.0000   -0.10514
378920.0000   -0.35124
378960.0000   -0.01798
379000.0000   -0.17279
379040.0000   -0.08789
379080.0000   -0.24064
379120.0000    0.09406
379160.0000    0.06885
379200.0000   -0.08163
379240.0000   -0.06111
379280.0000   -0.29352
379320.0000   -0.30500
379360.0000   -0.18268
379400.0000   -0.05774
379440.0000   -0.03026
379480.0000   -0.03847
379520.0000   -0.17744
379560.0000    0.03481
379600.0000   -0.27593
379640.0000   -0.21360
379680.0000    0.01116
379720.0000   -0.34054
379760.0000   -0.35651
379800.0000   -0.07459
379840.0000   -0.06028
379880.0000    0.04944
379920.0000    0.15472
379960.0000    0.10618
380000.0000   -0.09634
380040.0000   -0.20082
380080.0000   -0.19553
380120.0000   -0.14534
380160.0000   -0.50478
380200.0000   -0.44142
380240.0000   -0.36306
380280.0000   -0.13595
380320.0000   -0.30012
380360.0000   -0.51711
380400.0000   -0.03999
380440.0000   -0.00750
380480.0000   -0.10672
380520.0000   -0.14641
380560.0000    0.00487
380600.0000   -0.28584
380640.0000   -0.30093
380680.0000   -0.30063
380720.0000   -0.02201
380760.0000   -0.28674
380800.0000   -0.01897
380840.0000   -0.33334
380880.0000   -0.24698
380920.0000    0.02187
380960.0000   -0.00717
381000.0000    0.10941
381040.0000    0.02050
381080.0000   -0.16328
381120.0000   -0.00552
381160.0000    0.13252
381200.0000    0.07724
381240.0000    0.41918
381280.0000   -0.00241
381320.0000    0.06811
381360.0000   -0.12278
381400.0000   -0.03196
381440.0000   -0.43196
381480.0000    0.19534
381520.0000    0.22713
381560.0000   -0.18125
381600.0000    0.05020
381640.0000   -0.06694
381680.0000   -0.41306
381720.0000   -0.62437
381760.0000   -0.44515
381800.0000   -0.19523
381840.0000   -0.39968
381880.0000   -0.36661
381920.0000   -0.32034
381960.0000   -0.11078
382000.0000    0.03240
382040.0000   -0.05865
382080.0000    0.07865
382120.0000   -0.17003
382160.0000   -0.37482
382200.0000   -0.26951
382240.0000   -0.17218
382280.0000   -0.39380
382320.0000   -0.29616
382360.0000   -0.27050
382400.0000   -0.50880
382440.0000   -0.46939
382480.0000   -0.47596
382520.0000   -0.59445
382560.0000   -0.63621
382600.0000   -0.47498
382640.0000   -0.36442
382680.0000   -0.37008
382720.0000   -0.56632
382760.0000   -0.22819
382800.0000   -0.36114
382840.0000   -0.27790
382880.0000   -0.17827
382920.0000    0.05814
382960.0000    0.17145
383000.0000    0.17806
383040.0000    0.25526
383080.0000   -0.05312
383120.0000   -0.19373
383160.0000   -0.02207
383200.0000   -0.07247
383240.0000    0.12828
383280.0000   -0.03031
383320.0000   -0.19646
383360.0000    0.02587
383400.0000    0.18445
383440.0000    0.76360
383480.0000    0.80151
383520.0000    0.76722
383560.0000    0.62793
383600.0000    0.89746
383640.0000    0.82660
383680.0000    0.81128
383720.0000    0.57786
383760.0000    0.63114
383800.0000    1.01124
383840.0000    0.74990
383880.0000    1.05407
383920.0000    0.72672
383960.0000    0.83877
384000.0000    0.83693
384040.0000    1.01356
384080.0000    0.89638
384120.0000    0.77594
384160.0000    1.12603
384200.0000    1.25585
384240.0000    0.82413
384280.0000    1.32886
384320.0000    0.91134
384360.0000    1.00210
384400.0000    1.10447
384440.0000    0.98190
384480.0000    0.89325
384520.0000    0.86352
384560.0000    1.00534
384600.0000    0.90303
384640.0000    0.94607
384680.0000    0.82816
384720.0000    0.97171
384760.0000    0.85978
384800.0000    0.98883
384840.0000    1.10258
384880.0000    1.06170
384920.0000    1.28194
384960.0000    1.19703
385000.0000    0.90032
385040.0000    0.88701
385080.0000    0.91987
385120.0000    0.83727
385160.0000    0.92799
385200.0000    0.94570
385240.0000    0.80650
385280.0000    0.84277
385320.0000    0.82549
385360.0000    0.93062
385400.0000    0.79416
385440.0000    0.88053
385480.0000    0.77849
385520.0000    0.90579
385560.0000    1.00702
385600.0000    0.96369
385640.0000    0.97622
385680.0000    0.59958
385720.0000    0.70818
385760.0000    0.81085
385800.0000    0.77363
385840.0000    0.82669
385880.0000    0.76209
385920.0000    0.50140
385960.0000    0.61620
386000.0000    0.49233
386040.0000    0.25650
386080.0000    0.73168
386120.0000    0.49852
386160.0000    0.82133
386200.0000    0.73097
386240.0000    0.80246
386280.0000    0.57231
386320.0000    0.85196
386360.0000    0.87934
386400.0000    0.65782
386440.0000    0.92245
386480.0000    0.89092
386520.0000    0.65667
386560.0000    0.89629
386600.0000    1.10435
386640.0000    0.83797
386680.0000    0.83233
386720.0000    0.55771
386760.0000    0.86271
386800.0000    0.73727
386840.0000    1.03924
386880.0000    0.79123
386920.0000    0.84119
386960.0000    0.93866
387000.0000    1.06483
387040.0000    1.07930
387080.0000    0.83306
387120.0000    0.96493
387160.0000    0.88180
387200.0000    0.94417
387240.0000    0.86789
387280.0000    0.98242
387320.0000    0.80915
387360.0000    0.85960
387400.0000    0.93204
387440.0000    0.93838
387480.0000    0.95908
387520.0000    1.05550
387560.0000    1.04848
387600.0000    0.96275
387640.0000    1.02314
387680.0000    0.96245
387720.0000    1.08602
387760.0000    0.74504
387800.0000    0.73561
387840.0000    0.83834
387880.0000    0.92302
387920.0000    0.96413
387960.0000    0.99242
388000.0000    0.97141
388040.0000    1.11396
388080.0000    1.12364
388120.0000    0.97108
388160.0000    0.86493
388200.0000    0.88715
388240.0000    1.06375
388280.0000    0.99630
388320.0000    0.99912
388360.0000    1.08776
388400.0000    1.01524
388440.0000    0.90653
388480.0000    1.02169
388520.0000    0.90310
388560.0000    0.95526
388600.0000    1.06520
388640.0000    1.02203
388680.0000    0.93746
388720.0000    1.03292
388760.0000    0.91897
388800.0000    0.95846
388840.0000    1.01383
388880.0000    1.01073
388920.0000    0.98767
388960.0000    1.00762
389000.0000    0.88176
389040.0000    0.86244
389080.0000    0.68166
389120.0000    0.86310
389160.0000    0.79612
389200.0000    0.71350
389240.0000    0.77172
389280.0000    0.45881
389320.0000    1.01679
389360.0000    0.88401
389400.0000    0.98988
389440.0000    1.17316
389480.0000    1.11446
389520.0000    0.97163
389560.0000    0.98509
389600.0000    0.90212
389640.0000    0.63493
389680.0000    1.12370
389720.0000    0.94912
389760.0000    0.93258
389800.0000    1.31535
389840.0000    1.07718
389880.0000    1.12862
389920.0000    1.13919
389960.0000    1.08893
390000.0000    1.16483
390040.0000    0.75435
390080.0000    1.03357
390120.0000    0.99864
390160.0000    0.71291
390200.0000    0.79530
390240.0000    0.50530
390280.0000    0.57943
390320.0000    0.63757
390360.0000    0.76545
390400.0000    0.45980
390440.0000    0.87008
390480.0000    0.65257
390520.0000    0.72515
390560.0000    1.00897
390600.0000    0.98648
390640.0000    0.95868
390680.0000    0.87153
390720.0000    0.93683
390760.0000    0.94579
390800.0000    0.83431
390840.0000    1.12647
390880.0000    0.98523
390920.0000    1.09858
390960.0000    0.93579
391000.0000    1.15357
391040.0000    1.16705
391080.0000    0.98338
391120.0000    0.90424
391160.0000    0.88890
391200.0000    0.94932
391240.0000    1.07315
391280.0000    0.96326
391320.0000    0.86013
391360.0000    0.84240
391400.0000    1.11919
391440.0000    0.99136
391480.0000    1.18408
391520.0000    1.24407
391560.0000    0.97761
391600.0000    1.02637
391640.0000    0.61998
391680.0000    0.69575
391720.0000    0.48465
391760.0000    0.55423
391800.0000    0.57230
391840.0000    0.69142
391880.0000    0.80972
391920.0000    0.66880
391960.0000    0.71443
392000.0000    0.51477
392040.0000    0.73672
392080.0000    0.52626
392120.0000    0.74068
392160.0000    0.55682
392200.0000    0.79957
392240.0000    0.84362
392280.0000    0.65066
392320.0000    0.59189
392360.0000    0.61847
392400.0000    0.40183
392440.0000    0.33907
392480.0000    0.34533
392520.0000    0.28317
392560.0000    0.53377
392600.0000    0.19276
392640.0000    0.54511
392680.0000    0.63849
392720.0000    0.54571
392760.0000    0.76806
392800.0000    0.59453
392840.0000    0.56297
392880.0000    0.61515
392920.0000    0.66124
392960.0000    0.83896
393000.0000    0.72053
393040.0000    0.91561
393080.0000    0.74738
393120.0000    0.55100
393160.0000    0.56389
393200.0000    0.38524
393240.0000    0.54732
393280.0000    0.25764
393320.0000    0.60935
393360.0000    0.55051
393400.0000    0.46017
393440.0000    0.64381
393480.0000    0.42962
393520.0000    0.50128
393560.0000    0.53822
393600.0000    0.45136
393640.0000    0.44047
393680.0000    0.29750
393720.0000    0.53403
393760.0000    0.53907
393800.0000    0.11719
393840.0000    0.14681
393880.0000    0.24329
393920.0000    0.14068
393960.0000    0.38098
394000.0000    0.36119
394040.0000    0.32747
394080.0000    0.52412
394120.0000    0.58898
394160.0000    0.58027
394200.0000    0.53803
394240.0000    0.68560
394280.0000    0.56801
394320.0000    0.66744
394360.0000    0.60672
394400.0000    0.33607
394440.0000    0.20646
394480.0000    0.15148
394520.0000    0.48831
394560.0000    0.48765
394600.0000    0.47087
394640.0000    0.55092
394680.0000    0.61786
394720.0000    0.48103
394760.0000    0.49780
394800.0000    0.43174
394840.0000    0.42005
394880.0000    0.36951
394920.0000    0.37677
394960.0000    0.35076
395000.0000    0.40317
395040.0000    0.31410
395080.0000    0.32434
395120.0000    0.40771
395160.0000    0.12551
395200.0000    0.74378
395240.0000    0.65123
395280.0000    0.67553
395320.0000    0.58000
395360.0000    0.40322
395400.0000    0.46534
395440.0000    0.51845
395480.0000    0.59498
395520.0000    0.66621
395560.0000    0.33704
395600.0000    0.41470
395640.0000    0.64030
395680.0000    0.52427
395720.0000    0.21567
395760.0000    0.30125
395800.0000    0.52374
395840.0000    0.50622
395880.0000    0.46253
395920.0000    0.34426
395960.0000    0.53788
396000.0000    0.44327
396040.0000    0.48336
396080.0000    0.33995
396120.0000    0.37471
396160.0000    0.73280
396200.0000    0.67162
396240.0000    0.75791
396280.0000    0.75413
396320.0000    0.58180
396360.0000    0.53436
396400.0000    0.63995
396440.0000    0.61326
396480.0000    0.52223
396520.0000    0.55511
396560.0000    0.62715
396600.0000    0.67688
396640.0000    0.52274
396680.0000    0.60302
396720.0000    0.56578
396760.0000    0.47442
396800.0000    0.34760
396840.0000    0.62394
396880.0000    0.59369
396920.0000    0.26632
396960.0000    0.42944
397000.0000    0.47257
397040.0000    0.41293
397080.0000    0.67753
397120.0000    0.45809
397160.0000    0.65794
397200.0000    0.49915
397240.0000    0.55036
397280.0000    0.46158
397320.0000    0.53373
397360.0000    0.61153
397400.0000    0.54774
397440.0000    0.38392
397480.0000    0.38537
397520.0000    0.51873
397560.0000    0.48724
397600.0000    0.36285
397640.0000    0.38740
397680.0000    0.26189
397720.0000    0.39678
397760.0000    0.25739
397800.0000    0.48230
397840.0000    0.25632
397880.0000    0.58174
397920.0000    0.46585
397960.0000    0.51374
398000.0000    0.72923
398040.0000    0.42973
398080.0000    0.45328
398120.0000    0.38241
398160.0000    0.47467
398200.0000    0.46378
398240.0000    0.57265
398280.0000    0.40669
398320.0000    0.40957
398360.0000    0.46842
398400.0000    0.35434
398440.0000    0.41025
398480.0000    0.52507
398520.0000    0.50699
398560.0000    0.28370
398600.0000    0.45616
398640.0000    0.37222
398680.0000    0.45105
398720.0000    0.47660
398760.0000    0.46852
398800.0000    0.57021
398840.0000    0.40468
398880.0000    0.61489
398920.0000    0.54649
398960.0000    0.50396
399000.0000    0.50134
399040.0000    0.39342
399080.0000    0.36600
399120.0000    0.33215
399160.0000    0.46032
399200.0000    0.29881
399240.0000    0.44010
399280.0000    0.64665
399320.0000    0.48025
399360.0000    0.61966
399400.0000    0.49836
399440.0000    0.46012
399480.0000    0.39970
399520.0000    0.50073
399560.0000    0.36289
399600.0000    0.23123
399640.0000    0.54000
399680.0000    0.41405
399720.0000    0.56362
399760.0000    0.39184
399800.0000    0.35717
399840.0000    0.35332
399880.0000    0.28622
399920.0000    0.42225
399960.0000    0.52263
400000.0000    0.42404
400040.0000    0.20406
400080.0000    0.60446
400120.0000    0.61014
400160.0000    0.28842
400200.0000    0.34756
400240.0000    0.21442
400280.0000    0.40539
400320.0000    0.18761
400360.0000    0.32446
400400.0000    0.45475
400440.0000    0.45564
400480.0000    0.48120
400520.0000    0.62211
400560.0000    0.42207
400600.0000    0.50761
400640.0000    0.58750
400680.0000    0.53110
400720.0000    0.56099
400760.0000    0.54405
400800.0000    0.69037
400840.0000    0.96340
400880.0000    0.71677
400920.0000    0.79488
400960.0000    0.60120
401000.0000    0.67960
401040.0000    0.62036
401080.0000    0.64368
401120.0000    0.55492
401160.0000    0.45885
401200.0000    0.58114
401240.0000    0.60321
401280.0000    0.48459
401320.0000    0.55481
401360.0000    0.54869
401400.0000    0.81532
401440.0000    0.64245
401480.0000    0.59526
401520.0000    0.70913
401560.0000    0.40803
401600.0000    0.56970
401640.0000    0.59555
401680.0000    0.26542
401720.0000    0.56388
401760.0000    0.55112
401800.0000    0.30484
401840.0000    0.41174
401880.0000    0.63970
401920.0000    0.48894
401960.0000    0.45738
402000.0000    0.40255
402040.0000    0.32129
402080.0000    0.52496
402120.0000    0.08213
402160.0000    0.45759
402200.0000    0.25799
402240.0000    0.41494
402280.0000    0.49193
402320.0000    0.43334
402360.0000    0.46823
402400.0000    0.35062
402440.0000    0.47399
402480.0000    0.54342
402520.0000    0.61562
402560.0000    0.25039
402600.0000    0.48154
402640.0000    0.58186
402680.0000    0.45186
402720.0000    0.74224
402760.0000    0.69058
402800.0000    0.65944
402840.0000    0.49421
402880.0000    0.50833
402920.0000    0.47687
402960.0000    0.57778
403000.0000    0.49965
403040.0000    0.64844
403080.0000    0.50928
403120.0000    0.77740
403160.0000    0.79552
403200.0000    0.30968
403240.0000    0.61539
403280.0000    0.45741
403320.0000    0.47625
403360.0000    0.44074
403400.0000    0.59545
403440.0000    0.66916
403480.0000    0.66446
403520.0000    0.46818
403560.0000    0.65868
403600.0000    0.64570
403640.0000    0.66878
403680.0000    0.75653
403720.0000    0.49540
403760.0000    0.22098
403800.0000    0.22772
403840.0000    0.24374
403880.0000    0.38026
403920.0000    0.57579
403960.0000    0.58591
404000.0000    0.47465
404040.0000    0.39749
404080.0000    0.49715
404120.0000    0.47060
404160.0000    0.31432
404200.0000    0.32002
404240.0000    0.01033
404280.0000    0.39393
404320.0000    0.29130
404360.0000    0.53500
404400.0000    0.52515
404440.0000    0.44898
404480.0000    0.35585
404520.0000    0.27530
404560.0000    0.41372
404600.0000    0.41994
404640.0000    0.58990
404680.0000    0.45319
404720.0000    0.43478
404760.0000    0.57873
404800.0000    0.52027
404840.0000    0.43485
404880.0000    0.45081
404920.0000    0.43846
404960.0000    0.41806
405000.0000    0.33659
405040.0000    0.34310
405080.0000    0.36650
405120.0000    0.33307
405160.0000    0.62065
405200.0000    0.16368
405240.0000    0.52857
405280.0000    0.57634
405320.0000    0.73618
405360.0000    0.70474
405400.0000    0.71757
405440.0000    0.62143
405480.0000    0.65267
405520.0000    0.39741
405560.0000    0.41369
405600.0000    0.62973
405640.0000    0.59147
405680.0000    0.42652
405720.0000    0.57045
405760.0000    0.53160
405800.0000    0.36783
405840.0000    0.49126
405880.0000    0.48966
405920.0000    0.55459
405960.0000    0.48502
406000.0000    0.51673
406040.0000    0.36500
406080.0000    0.18047
406120.0000    0.61647
406160.0000    0.50594
406200.0000    0.51875
406240.0000    0.69349
406280.0000    0.63379
406320.0000    0.70751
406360.0000    0.73171
406400.0000    0.50235
406440.0000    0.65122
406480.0000    0.45343
406520.0000    0.47324
406560.0000    0.62833
406600.0000    0.83270
406640.0000    0.59635
406680.0000    0.53609
406720.0000    0.62358
406760.0000    0.57590
406800.0000    0.50396
406840.0000    0.62281
406880.0000    0.49855
406920.0000    0.39192
406960.0000    0.52335
407000.0000    0.69077
407040.0000    0.44769
407080.0000    0.49817
407120.0000    0.50627
407160.0000    0.46162
407200.0000    0.31765
407240.0000    0.69142
407280.0000    0.63901
407320.0000    0.61661
407360.0000    0.52753
407400.0000    0.43072
407440.0000    0.51568
407480.0000    0.35019
407520.0000    0.55133
407560.0000    0.52875
407600.0000    0.45376
407640.0000    0.57501
407680.0000    0.14451
407720.0000    0.47704
407760.0000    0.57079
407800.0000    0.43827
407840.0000    0.24779
407880.0000    0.49806
407920.0000    0.57561
407960.0000    0.57789
408000.0000    0.59000
408040.0000    0.64788
408080.0000    0.64052
408120.0000    0.55859
408160.0000    0.53051
408200.0000    0.44351
408240.0000    0.61035
408280.0000    0.54255
408320.0000    0.59545
408360.0000    0.65908
408400.0000    0.45528
408440.0000    0.31828
408480.0000    0.62566
408520.0000    0.53922
408560.0000    0.50588
408600.0000    0.67518
408640.0000    0.46793
408680.0000    0.30234
408720.0000    0.41795
408760.0000    0.50732
408800.0000    0.54703
408840.0000    0.38123
408880.0000    0.65428
408920.0000    0.27819
408960.0000    0.64091
409000.0000    0.58331
409040.0000    0.44870
409080.0000    0.40672
409120.0000    0.43195
409160.0000    0.56531
409200.0000    0.39973
409240.0000    0.66115
409280.0000    0.46284
409320.0000    0.52255
409360.0000    0.49908
409400.0000    0.57114
409440.0000    0.27387
409480.0000    0.42004
409520.0000    0.37066
409560.0000    0.59678
409600.0000    0.41851
409640.0000    0.48396
409680.0000    0.50547
409720.0000    0.49265
409760.0000    0.23632
409800.0000    0.53630
409840.0000    0.13306
409880.0000   -0.12436
409920.0000   -0.05663
409960.0000    0.18314
410000.0000    0.32132
410040.0000    0.42351
410080.0000    0.56177
410120.0000    0.65416
410160.0000    0.38142
410200.0000    0.40142
410240.0000    0.27966
410280.0000    0.39540
410320.0000    0.62636
410360.0000    0.09136
410400.0000    0.06482
410440.0000    0.08887
410480.0000    0.15908
410520.0000    0.29939
410560.0000    0.43132
410600.0000    0.35743
410640.0000    0.40435
410680.0000    0.33880
410720.0000    0.21620
410760.0000    0.37649
410800.0000    0.38153
410840.0000   -0.01814
410880.0000    0.57323
410920.0000    0.73849
410960.0000    0.54408
411000.0000    0.70462
411040.0000    0.54989
411080.0000    0.67950
411120.0000    0.69040
411160.0000    0.61853
411200.0000    0.13347
411240.0000    0.09359
411280.0000   -0.04829
411320.0000    0.24985
411360.0000    0.16973
411400.0000    0.19085
411440.0000    0.20892
411480.0000    0.16024
411520.0000    0.19325
411560.0000    0.45290
411600.0000    0.39649
411640.0000    0.26414
411680.0000    0.43340
411720.0000    0.49576
411760.0000    0.61183
411800.0000    0.64623
411840.0000    0.50826
411880.0000    0.32418
411920.0000    0.50211
411960.0000    0.34851
412000.0000    0.28183
412040.0000    0.60179
412080.0000    0.69028
412120.0000    0.61717
412160.0000    0.43372
412200.0000    0.56237
412240.0000    0.36535
412280.0000    0.23165
412320.0000    0.24451
412360.0000    0.36974
412400.0000    0.37216
412440.0000    0.03094
412480.0000    0.16635
412520.0000    0.24501
412560.0000   -0.14092
412600.0000   -0.00463
412640.0000   -0.09481
412680.0000    0.00092
412720.0000   -0.17571
412760.0000   -0.13817
412800.0000   -0.09080
412840.0000    0.04179
412880.0000   -0.04005
412920.0000    0.24598
412960.0000    0.27453
413000.0000    0.14663
413040.0000    0.25077
413080.0000    0.32459
413120.0000    0.39047
413160.0000    0.21724
413200.0000    0.68614
413240.0000    0.56202
413280.0000    0.67094
413320.0000    0.56572
413360.0000    0.47274
413400.0000    0.58900
413440.0000    0.57666
413480.0000    0.65354
413520.0000    0.42152
413560.0000    0.52988
413600.0000    0.34583
413640.0000    0.39032
413680.0000    0.50537
413720.0000    0.39916
413760.0000    0.32236
413800.0000    0.27695
413840.0000    0.29929
413880.0000    0.10799
413920.0000    0.30325
413960.0000    0.40307
414000.0000    0.03570
414040.0000    0.20792
414080.0000    0.29356
414120.0000    0.10648
414160.0000    0.27286
414200.0000    0.12548
414240.0000    0.23046
414280.0000   -0.06579
414320.0000   -0.44120
414360.0000   -0.26666
414400.0000    0.15901
414440.0000    0.29552
414480.0000    0.18738
414520.0000   -0.28820
414560.0000    0.17385
414600.0000    0.38872
414640.0000    0.10203
414680.0000    0.21142
414720.0000    0.05308
414760.0000    0.18180
414800.0000    0.03769
414840.0000    0.11742
414880.0000   -0.21492
414920.0000   -0.16339
414960.0000   -0.25285
415000.0000   -0.23223
415040.0000   -0.16274
415080.0000   -0.12226
415120.0000   -0.44106
415160.0000   -0.42706
415200.0000   -0.14055
415240.0000   -0.07017
415280.0000    0.16309
415320.0000   -0.46703
415360.0000   -0.41385
415400.0000   -0.24994
415440.0000   -0.04653
415480.0000    0.03746
415520.0000    0.11157
415560.0000    0.09544
415600.0000    0.13261
415640.0000    0.27184
415680.0000    0.08558
415720.0000    0.22708
415760.0000    0.06763
415800.0000   -0.09785
415840.0000   -0.03794
415880.0000   -0.01213
415920.0000    0.02834
415960.0000   -0.10372
416000.0000   -0.15290
416040.0000    0.08154
416080.0000   -0.01813
416120.0000   -0.04864
416160.0000    0.02665
416200.0000   -0.07163
416240.0000    0.53526
416280.0000    0.50369
416320.0000    0.54234
416360.0000    0.39508
416400.0000    0.56271
416440.0000    0.43325
416480.0000    0.52867
416520.0000    0.62637
416560.0000    0.51517
416600.0000    0.54198
416640.0000    0.78019
416680.0000    0.86795
416720.0000    0.91088
416760.0000    0.72861
416800.0000    0.68775
416840.0000    0.74654
416880.0000    0.66509
416920.0000    0.65015
416960.0000    0.70294
417000.0000    0.71918
417040.0000    0.71039
417080.0000    0.60359
417120.0000    0.84791
417160.0000    0.58404
417200.0000    0.48173
417240.0000    0.07745
417280.0000    0.46738
417320.0000    0.37581
417360.0000    0.43631
417400.0000    0.33416
417440.0000    0.36195
417480.0000    0.18130
417520.0000    0.76202
417560.0000    0.54639
417600.0000    0.51141
417640.0000    0.47709
417680.0000    0.42388
417720.0000    0.71892
417760.0000    0.48504
417800.0000    0.16855
417840.0000    0.49330
417880.0000    0.51408
417920.0000    0.39950
417960.0000    0.47932
418000.0000    0.58716
418040.0000    0.43988
418080.0000    0.45857
418120.0000    0.57458
418160.0000    0.53168
418200.0000    0.64490
418240.0000    0.15580
418280.0000    0.47274
418320.0000    0.15641
418360.0000    0.32139
418400.0000    0.48895
418440.0000    0.37619
418480.0000    0.32466
418520.0000    0.67288
418560.0000    0.49201
418600.0000    0.58568
418640.0000    0.47846
418680.0000    0.49154
418720.0000    0.41564
418760.0000    0.37367
418800.0000    0.29759
418840.0000    0.40222
418880.0000    0.44088
418920.0000    0.33860
418960.0000    0.27227
419000.0000   -0.01659
419040.0000    0.21963
419080.0000    0.13177
419120.0000    0.03250
419160.0000    0.25582
419200.0000    0.27902
419240.0000    0.12520
419280.0000    0.41873
419320.0000    0.14227
419360.0000    0.32108
419400.0000    0.11838
419440.0000    0.31520
419480.0000    0.28884
419520.0000    0.30294
419560.0000    0.38385
419600.0000    0.16598
419640.0000    0.04775
419680.0000    0.22345
419720.0000    0.22098
419760.0000    0.13567
419800.0000    0.16029
419840.0000    0.21869
419880.0000    0.16167
419920.0000    0.33102
419960.0000    0.19759
420000.0000    0.15082
420040.0000    0.00865
420080.0000    0.02064
420120.0000    0.08795
420160.0000    0.02415
420200.0000   -0.01232
420240.0000    0.00423
420280.0000   -0.07295
420320.0000    0.34160
420360.0000    0.03136
420400.0000    0.14072
420440.0000    0.34492
420480.0000   -0.07070
420520.0000    0.09964
420560.0000    0.14320
420600.0000    0.05129
420640.0000    0.44409
420680.0000    0.23929
420720.0000    0.10533
420760.0000    0.32611
420800.0000    0.10992
420840.0000    0.25292
420880.0000    0.33450
420920.0000    0.21277
420960.0000    0.28400
421000.0000    0.25787
421040.0000    0.00239
421080.0000    0.29593
421120.0000    0.20289
421160.0000    0.07245
421200.0000   -0.03478
421240.0000    0.13903
421280.0000    0.16456
421320.0000    0.20718
421360.0000    0.25788
421400.0000    0.10172
421440.0000    0.30167
421480.0000    0.08920
421520.0000    0.13799
421560.0000    0.05740
421600.0000    0.00121
421640.0000    0.14241
421680.0000    0.20887
421720.0000    0.18284
421760.0000    0.06883
421800.0000    0.25522
421840.0000   -0.01472
421880.0000    0.36900
421920.0000    0.13200
421960.0000    0.29984
422000.0000    0.14882
422040.0000    0.16190
422080.0000    0.10742
422120.0000    0.27159
422160.0000    0.44018
422200.0000    0.23673
422240.0000    0.14809
422280.0000    0.21937
422320.0000    0.06456
422360.0000    0.32744
422400.0000    0.23767
422440.0000    0.07746
422480.0000    0.37602
422520.0000    0.15258
422560.0000    0.21564
422600.0000    0.07052
422640.0000    0.11646
422680.0000    0.19855
422720.0000    0.14395
422760.0000    0.26059
422800.0000    0.31675
422840.0000    0.17959
422880.0000    0.18759
422920.0000    0.08174
422960.0000   -0.05077
423000.0000    0.06605
423040.0000    0.06778
423080.0000   -0.04090
423120.0000    0.02689
423160.0000    0.18137
423200.0000    0.21123
423240.0000    0.22728
423280.0000    0.15207
423320.0000    0.18943
423360.0000    0.25424
423400.0000    0.21054
423440.0000    0.14160
423480.0000    0.16556
423520.0000    0.16134
423560.0000    0.05828
423600.0000    0.16152
423640.0000   -0.00539
423680.0000    0.35850
423720.0000    0.20159
423760.0000    0.21503
423800.0000    0.09718
423840.0000    0.43766
423880.0000    0.42541
423920.0000    0.44950
423960.0000    0.21909
424000.0000    0.21734
424040.0000    0.47010
424080.0000    0.36329
424120.0000    0.29565
424160.0000    0.27930
424200.0000    0.41822
424240.0000    0.28239
424280.0000    0.10774
424320.0000    0.32167
424360.0000    0.08865
424400.0000    0.36621
424440.0000    0.01204
424480.0000    0.04432
424520.0000    0.11905
424560.0000    0.10065
424600.0000    0.18478
424640.0000   -0.01868
424680.0000    0.33316
424720.0000    0.30026
424760.0000    0.30364
424800.0000    0.15753
424840.0000    0.31407
424880.0000    0.30060
424920.0000    0.13618
424960.0000    0.12303
425000.0000    0.26225
425040.0000    0.23752
425080.0000    0.13831
425120.0000    0.23821
425160.0000    0.31746
425200.0000    0.15122
425240.0000    0.16152
425280.0000    0.36058
425320.0000   -0.17916
425360.0000   -0.00685
425400.0000    0.52448
425440.0000    0.48046
425480.0000    0.56929
425520.0000    0.28312
425560.0000    0.43982
425600.0000    0.53870
425640.0000    0.41793
425680.0000    0.52538
425720.0000    0.37639
425760.0000    0.51367
425800.0000    0.36383
425840.0000    0.28815
425880.0000    0.66791
425920.0000    0.09447
425960.0000    0.36754
426000.0000    0.36800
426040.0000    0.47317
426080.0000    0.59255
426120.0000    0.40590
426160.0000    0.24626
426200.0000    0.16631
426240.0000    0.22377
426280.0000    0.40907
426320.0000    0.13253
426360.0000    0.31410
426400.0000    0.42908
426440.0000    0.48778
426480.0000    0.43689
426520.0000    0.30675
426560.0000    0.49025
426600.0000    0.38264
426640.0000    0.14508
426680.0000    0.21129
426720.0000    0.20606
426760.0000    0.13551
426800.0000    0.21869
426840.0000    0.37651
426880.0000    0.26738
426920.0000    0.39335
426960.0000    0.54908
427000.0000    0.41315
427040.0000    0.35878
427080.0000    0.37970
427120.0000    0.31105
427160.0000    0.06887
427200.0000    0.12686
427240.0000    0.25385
427280.0000    0.24227
427320.0000    0.18837
427360.0000    0.21827
427400.0000    0.45143
427440.0000    0.20018
427480.0000    0.26485
427520.0000    0.17592
427560.0000    0.32005
427600.0000    0.24063
427640.0000    0.19991
427680.0000    0.26914
427720.0000    0.15825
427760.0000    0.33800
427800.0000    0.29898
427840.0000    0.53063
427880.0000    0.35269
427920.0000    0.37198
427960.0000    0.34775
428000.0000    0.36561
428040.0000    0.42664
428080.0000    0.40184
428120.0000    0.21343
428160.0000    0.40130
428200.0000    0.56472
428240.0000    0.44461
428280.0000    0.48136
428320.0000    0.38216
428360.0000    0.26660
428400.0000    0.42439
428440.0000    0.49512
428480.0000    0.56596
428520.0000    0.36782
428560.0000    0.36586
428600.0000    0.46810
428640.0000    0.60932
428680.0000    0.49234
428720.0000    0.50697
428760.0000    0.48896
428800.0000    0.61337
428840.0000    0.61993
428880.0000    0.39630
428920.0000    0.54443
428960.0000    0.55434
429000.0000    0.42802
429040.0000    0.88460
429080.0000    0.56708
429120.0000    0.47777
429160.0000    0.42776
429200.0000    0.37678
429240.0000    0.42897
429280.0000    0.51544
429320.0000    0.27850
429360.0000    0.37859
429400.0000    0.51377
429440.0000    0.33637
429480.0000    0.32167
429520.0000    0.30938
429560.0000    0.29706
429600.0000    0.22072
429640.0000    0.01758
429680.0000    0.36197
429720.0000    0.40892
429760.0000    0.77243
429800.0000    0.43788
429840.0000    0.32520
429880.0000    0.38395
429920.0000    0.02394
429960.0000    0.27031
430000.0000    0.34009
430040.0000    0.24676
430080.0000    0.29374
430120.0000    0.26830
430160.0000    0.63202
430200.0000    0.36857
430240.0000    0.62464
430280.0000    0.65900
430320.0000    0.71249
430360.0000    0.50353
430400.0000    0.69293
430440.0000    0.70588
430480.0000    0.60643
430520.0000    0.54069
430560.0000    0.55858
430600.0000    0.64152
430640.0000    0.74007
430680.0000    0.70232
430720.0000    0.58120
430760.0000    0.48731
430800.0000    0.47522
430840.0000    0.55233
430880.0000    0.51350
430920.0000    0.36858
430960.0000    0.74095
431000.0000    0.64119
431040.0000    0.83370
431080.0000    0.64876
431120.0000    0.82726
431160.0000    0.68943
431200.0000    0.32817
431240.0000    0.34799
431280.0000    0.33399
431320.0000    0.29575
431360.0000    0.36382
431400.0000    0.37072
431440.0000    0.41143
431480.0000    0.65632
431520.0000    0.11916
431560.0000    0.31428
431600.0000    0.18270
431640.0000    0.49232
431680.0000    0.35201
431720.0000    0.21924
431760.0000    0.59435
431800.0000    0.60762
431840.0000    0.51068
431880.0000    0.35125
431920.0000    0.40932
431960.0000    0.46369
432000.0000    0.42766
432040.0000    0.44214
432080.0000    0.43969
432120.0000    0.36564
432160.0000    0.51833
432200.0000    0.50466
432240.0000    0.31119
432280.0000    0.58431
432320.0000    0.49796
432360.0000    0.49472
432400.0000    0.73034
432440.0000    0.48173
432480.0000    0.68533
432520.0000    0.66341
432560.0000    0.68737
432600.0000    0.40448
432640.0000    0.56836
432680.0000    0.40907
432720.0000    0.40863
432760.0000    0.35226
432800.0000    0.25412
432840.0000    0.68085
432880.0000    0.53479
432920.0000    0.52572
432960.0000    0.19486
433000.0000    0.35516
433040.0000    0.53183
433080.0000    0.51783
433120.0000    0.30268
433160.0000    0.24694
433200.0000    0.23264
433240.0000    0.11627
433280.0000    0.06381
433320.0000    0.23178
433360.0000    0.07041
433400.0000    0.40159
433440.0000    0.18271
433480.0000    0.19440
433520.0000   -0.10117
433560.0000   -0.18946
433600.0000    0.05572
433640.0000    0.22201
433680.0000    0.59719
433720.0000    0.29671
433760.0000    0.73024
433800.0000    0.70087
433840.0000    0.71496
433880.0000    0.72149
433920.0000    0.58656
433960.0000    0.59895
434000.0000    0.36035
434040.0000    0.39620
434080.0000    0.27918
434120.0000    0.21862
434160.0000    0.25357
434200.0000    0.16319
434240.0000    0.18939
434280.0000    0.21901
434320.0000    0.16840
434360.0000    0.02887
434400.0000    0.21574
434440.0000    0.04253
434480.0000    0.06880
434520.0000    0.61423
434560.0000    0.39382
434600.0000   -0.00934
434640.0000   -0.13231
434680.0000    0.30945
434720.0000    0.13045
434760.0000    0.41233
434800.0000    0.09097
434840.0000    0.06705
434880.0000    0.07938
434920.0000    0.41267
434960.0000    0.14075
435000.0000    0.24177
435040.0000    0.42734
435080.0000    0.10233
435120.0000    0.16204
435160.0000    0.39388
435200.0000    0.24516
435240.0000    0.13191
435280.0000    0.05101
435320.0000   -0.05844
435360.0000   -0.33175
435400.0000   -0.36412
435440.0000   -0.45556
435480.0000   -0.28336
435520.0000   -0.60752
435560.0000   -0.37181
435600.0000   -0.39106
435640.0000   -0.72691
435680.0000   -0.38310
435720.0000   -0.38552
435760.0000   -0.31612
435800.0000   -0.26302
435840.0000   -0.18755
435880.0000   -0.08709
435920.0000   -0.41620
435960.0000   -0.09282
436000.0000   -0.26694
436040.0000   -0.41231
436080.0000   -0.39923
436120.0000   -0.49221
436160.0000   -0.69423
436200.0000   -0.56780
436240.0000   -0.47999
436280.0000   -0.66394
436320.0000   -0.51987
436360.0000   -0.51815
436400.0000   -0.90860
436440.0000   -1.05175
436480.0000   -0.98528
436520.0000   -1.29436
436560.0000   -1.36834
436600.0000   -1.29217
436640.0000   -1.08915
436680.0000   -1.37653
436720.0000   -1.08949
436760.0000   -0.77371
436800.0000   -1.06314
436840.0000   -0.78608
436880.0000   -1.03967
436920.0000   -0.85026
436960.0000   -0.84744
437000.0000   -0.70878
437040.0000   -1.05752
437080.0000   -0.41941
437120.0000   -0.53096
437160.0000   -0.54085
437200.0000   -0.91927
437240.0000   -0.71411
437280.0000   -0.71194
437320.0000   -0.57971
437360.0000   -0.80303
437400.0000   -0.87683
437440.0000   -0.53008
437480.0000   -0.99576
437520.0000   -0.70357
437560.0000   -0.78469
437600.0000   -0.53551
437640.0000   -0.47137
437680.0000   -0.99689
437720.0000   -0.59083
437760.0000   -0.52965
437800.0000   -0.67960
437840.0000   -0.66441
437880.0000   -0.86959
437920.0000   -0.96747
437960.0000   -0.89511
438000.0000   -1.08111
438040.0000   -1.02833
438080.0000   -1.09662
438120.0000   -0.98213
438160.0000   -0.89927
438200.0000   -0.68159
438240.0000   -0.95989
438280.0000   -0.97231
438320.0000   -0.80480
438360.0000   -0.85420
438400.0000   -0.95651
438440.0000   -0.78934
438480.0000   -0.85202
438520.0000   -0.65593
438560.0000   -0.65279
438600.0000   -0.53439
438640.0000   -0.29507
438680.0000   -0.57020
438720.0000   -0.93792
438760.0000   -0.71667
438800.0000   -0.78053
438840.0000   -0.92451
438880.0000   -0.87952
438920.0000   -0.51110
438960.0000   -0.52144
439000.0000   -0.27438
439040.0000   -0.47109
439080.0000   -0.49624
439120.0000   -0.65598
439160.0000   -0.56636
439200.0000   -0.41985
439240.0000   -0.88612
439280.0000   -0.53918
439320.0000   -0.65100
439360.0000   -0.51225
439400.0000   -0.59201
439440.0000   -0.77915
439480.0000   -0.75587
439520.0000   -0.80587
439560.0000   -0.48989
439600.0000   -0.59927
439640.0000   -0.54891
439680.0000   -0.63272
439720.0000   -0.72361
439760.0000   -0.85330
439800.0000   -0.62831
439840.0000   -0.39372
439880.0000   -0.87944
439920.0000   -0.70784
439960.0000   -0.91140
440000.0000   -0.61194
440040.0000   -0.87733
440080.0000   -0.79981
440120.0000   -0.99024
440160.0000   -0.64464
440200.0000   -0.96587
440240.0000   -0.93039
440280.0000   -0.82353
440320.0000   -0.88708
440360.0000   -1.07246
440400.0000   -0.91713
440440.0000   -0.88890
440480.0000   -0.71268
440520.0000   -0.62262
440560.0000   -0.70303
440600.0000   -1.03935
440640.0000   -0.75597
440680.0000   -1.13298
440720.0000   -0.93102
440760.0000   -0.73293
440800.0000   -0.75179
440840.0000   -0.33454
440880.0000   -0.67621
440920.0000   -0.39047
440960.0000   -0.75141
441000.0000   -0.59658
441040.0000   -0.62722
441080.0000   -0.72941
441120.0000   -0.53429
441160.0000   -0.62138
441200.0000   -0.64453
441240.0000   -0.55528
441280.0000   -0.49524
441320.0000   -0.98768
441360.0000   -0.95869
441400.0000   -0.98839
441440.0000   -0.70984
441480.0000   -0.49787
441520.0000   -0.23638
441560.0000   -0.61332
441600.0000   -0.74096
441640.0000   -0.52839
441680.0000   -0.52699
441720.0000   -0.97951
441760.0000   -0.60059
441800.0000   -1.01589
441840.0000   -0.73225
441880.0000   -0.63628
441920.0000   -0.19558
441960.0000   -0.30739
442000.0000   -0.52404
442040.0000   -0.58814
442080.0000   -0.41062
442120.0000   -0.62702
442160.0000   -0.42689
442200.0000   -0.37039
442240.0000   -0.44101
442280.0000   -0.68353
442320.0000   -0.42501
442360.0000   -0.70556
442400.0000   -0.32853
442440.0000   -0.48004
442480.0000   -0.60785
442520.0000   -0.67828
442560.0000   -0.49477
442600.0000   -0.41141
442640.0000   -0.62131
442680.0000   -0.51305
442720.0000   -0.62827
442760.0000   -0.61973
442800.0000   -0.62607
442840.0000   -0.21530
442880.0000    0.27247
442920.0000   -0.05652
442960.0000    0.18181
443000.0000    0.07529
443040.0000    0.05185
443080.0000   -0.14754
443120.0000    0.03663
443160.0000    0.01979
443200.0000    0.15565
443240.0000    0.17894
443280.0000    0.16484
443320.0000    0.20201
443360.0000    0.12041
443400.0000    0.18659
443440.0000    0.37564
443480.0000    0.39520
443520.0000    0.44343
443560.0000    0.21038
443600.0000    0.03684
443640.0000    0.49560
443680.0000    0.23786
443720.0000    0.12272
443760.0000    0.30159
443800.0000    0.39431
443840.0000    0.27342
443880.0000   -0.26249
443920.0000   -0.03317
443960.0000    0.28124
444000.0000    0.11826
444040.0000    0.25924
444080.0000    0.09245
444120.0000   -0.13037
444160.0000    0.05079
444200.0000    0.12246
444240.0000    0.07691
444280.0000    0.01322
444320.0000    0.31094
444360.0000   -0.16822
444400.0000    0.30742
444440.0000    0.10548
444480.0000    0.12565
444520.0000    0.15642
444560.0000   -0.17261
444600.0000   -0.41550
444640.0000    0.23788
444680.0000   -0.13675
444720.0000   -0.30931
444760.0000   -0.04372
444800.0000    0.00241
444840.0000    0.05691
444880.0000    0.21731
444920.0000    0.21142
444960.0000    0.02713
445000.0000   -0.35423
445040.0000   -0.03257
445080.0000   -0.13515
445120.0000    0.04461
445160.0000   -0.22488
445200.0000    0.07025
445240.0000    0.10085
445280.0000   -0.14282
445320.0000   -0.03840
445360.0000   -0.08927
445400.0000    0.11568
445440.0000    0.22911
445480.0000    0.22067
445520.0000    0.01830
445560.0000   -0.26629
445600.0000   -0.26433
445640.0000   -0.35177
445680.0000   -0.34580
445720.0000    0.11323
445760.0000   -0.06964
445800.0000   -0.05401
445840.0000   -0.42709
445880.0000   -0.12975
445920.0000   -0.01138
445960.0000   -0.42182
446000.0000   -0.07139
446040.0000   -0.04487
446080.0000   -0.43402
446120.0000   -0.26232
446160.0000   -0.44564
446200.0000   -0.38164
446240.0000   -0.17515
446280.0000   -0.31512
446320.0000   -0.18386
446360.0000    0.29004
446400.0000    0.28416
446440.0000   -0.01076
446480.0000    0.13663
446520.0000    0.08768
446560.0000   -0.01634
446600.0000   -0.00997
446640.0000    0.22528
446680.0000   -0.11562
446720.0000    0.18967
446760.0000    0.07990
446800.0000   -0.03217
446840.0000    0.02149
446880.0000   -0.24260
446920.0000    0.04353
446960.0000    0.00008
447000.0000   -0.08029
447040.0000   -0.15819
447080.0000   -0.17661
447120.0000   -0.20139
447160.0000   -0.16637
447200.0000    0.03057
447240.0000   -0.24430
447280.0000   -0.20609
447320.0000    0.08513
447360.0000   -0.20645
447400.0000   -0.47038
447440.0000   -0.09193
447480.0000   -0.10997
447520.0000    0.19970
447560.0000   -0.07000
447600.0000   -0.04228
447640.0000   -0.00210
447680.0000    0.12386
447720.0000   -0.05395
447760.0000    0.18072
447800.0000   -0.07083
447840.0000    0.06186
447880.0000   -0.25736
447920.0000   -0.38007
447960.0000   -0.25010
448000.0000   -0.11799
448040.0000    0.26178
448080.0000    0.26835
448120.0000    0.50508
448160.0000    0.54938
448200.0000    0.41006
448240.0000    0.50996
448280.0000    0.58781
448320.0000    0.42286
448360.0000    0.47903
448400.0000    0.23243
448440.0000    0.39087
448480.0000    0.36117
448520.0000   -0.07072
448560.0000    0.18457
448600.0000    0.10333
448640.0000    0.05498
448680.0000   -0.10709
448720.0000    0.04713
448760.0000    0.08672
448800.0000   -0.16650
448840.0000    0.00977
448880.0000    0.25807
448920.0000    0.02196
448960.0000    0.11859
449000.0000    0.02735
449040.0000   -0.02192
449080.0000   -0.01153
449120.0000    0.00263
449160.0000    0.24751
449200.0000    0.48411
449240.0000    0.10458
449280.0000    0.10977
449320.0000    0.19610
449360.0000    0.30932
449400.0000    0.16235
449440.0000    0.15625
449480.0000   -0.01384
449520.0000    0.02633
449560.0000    0.10018
449600.0000   -0.00394
449640.0000    0.15770
449680.0000    0.02999
449720.0000   -0.43279
449760.0000   -0.39929
449800.0000   -0.29247
449840.0000   -0.29767
449880.0000   -0.09309
449920.0000   -0.16022
449960.0000   -0.39952
450000.0000   -0.20992
450040.0000    0.03447
450080.0000   -0.20174
450120.0000   -0.30876
450160.0000   -0.20369
450200.0000    0.03602
450240.0000   -0.35027
450280.0000    0.02895
450320.0000    0.10735
450360.0000   -0.22639
450400.0000   -0.29376
450440.0000   -0.47799
450480.0000   -0.25574
450520.0000    0.03076
450560.0000   -0.32110
450600.0000   -0.29595
450640.0000    0.06848
450680.0000   -0.07815
450720.0000    0.29332
450760.0000   -0.33388
450800.0000   -0.26913
450840.0000    0.11926
450880.0000   -0.07098
450920.0000   -0.28719
450960.0000   -0.22254
451000.0000    0.18730
451040.0000    0.09319
451080.0000    0.03685
451120.0000   -0.05021
451160.0000    0.10953
451200.0000    0.05854
451240.0000    0.13348
451280.0000    0.08335
451320.0000    0.13268
451360.0000   -0.03267
451400.0000   -0.08441
451440.0000   -0.01248
451480.0000    0.25083
451520.0000    0.07924
451560.0000   -0.15069
451600.0000    0.00821
451640.0000   -0.16459
451680.0000   -0.33592
451720.0000    0.10113
451760.0000   -0.06794
451800.0000    0.17384
451840.0000    0.06113
451880.0000   -0.49069
451920.0000   -0.07867
451960.0000   -0.03115
452000.0000   -0.11092
452040.0000   -0.22899
452080.0000    0.02807
452120.0000    0.01781
452160.0000   -0.00819
452200.0000    0.25083
452240.0000    0.24929
452280.0000   -0.07070
452320.0000   -0.04400
452360.0000   -0.26488
452400.0000   -0.03292
452440.0000    0.20568
452480.0000    0.22841
452520.0000    0.08900
452560.0000    0.05920
452600.0000    0.11517
452640.0000   -0.20288
452680.0000   -0.22742
452720.0000   -0.07312
452760.0000    0.15106
452800.0000    0.00207
452840.0000   -0.31810
452880.0000   -0.38155
452920.0000   -0.11985
452960.0000   -0.30815
453000.0000   -0.19482
453040.0000   -0.11551
453080.0000    0.04207
453120.0000   -0.17205
453160.0000    0.14479
453200.0000   -0.08451
453240.0000   -0.02956
453280.0000   -0.15664
453320.0000   -0.16715
453360.0000   -0.31851
453400.0000   -0.39576
453440.0000   -0.32796
453480.0000   -0.42768
453520.0000   -0.37044
453560.0000   -0.07836
453600.0000   -0.04282
453640.0000   -0.38063
453680.0000   -0.50632
453720.0000   -0.63215
453760.0000   -0.26550
453800.0000   -0.35025
453840.0000   -0.31299
453880.0000   -0.24666
453920.0000   -0.40542
453960.0000   -0.11857
454000.0000   -0.24703
454040.0000   -0.34811
454080.0000    0.16346
454120.0000   -0.32124
454160.0000   -0.14725
454200.0000   -0.20148
454240.0000   -0.09237
454280.0000   -0.27223
454320.0000   -0.04381
454360.0000   -0.20202
454400.0000   -0.13184
454440.0000   -0.00215
454480.0000    0.03235
454520.0000   -0.11276
454560.0000   -0.02007
454600.0000    0.05663
454640.0000   -0.35471
454680.0000   -0.13451
454720.0000    0.07899
454760.0000    0.01545
454800.0000    0.05522
454840.0000   -0.10835
454880.0000   -0.02129
454920.0000   -0.13033
454960.0000   -0.26268
455000.0000   -0.21114
455040.0000   -0.22660
455080.0000    0.18305
455120.0000   -0.06090
455160.0000   -0.33520
455200.0000   -0.03001
455240.0000   -0.34406
455280.0000   -0.42725
455320.0000   -0.18390
455360.0000   -0.22489
455400.0000    0.23052
455440.0000   -0.09976
455480.0000    0.00430
455520.0000   -0.57425
455560.0000   -0.50111
455600.0000   -0.65174
455640.0000   -0.58089
455680.0000   -0.92872
455720.0000   -0.98585
455760.0000   -0.76752
455800.0000   -0.63053
455840.0000   -0.28398
455880.0000    0.07347
455920.0000    0.00637
455960.0000    0.02473
456000.0000   -0.32195
456040.0000    0.03015
456080.0000    0.03390
456120.0000   -0.00901
456160.0000   -0.12677
456200.0000   -0.06331
456240.0000   -0.19290
456280.0000   -0.22838
456320.0000   -0.06589
456360.0000   -0.07066
456400.0000   -0.10212
456440.0000   -0.18252
456480.0000   -0.33492
456520.0000    0.06131
456560.0000   -0.18974
456600.0000   -0.26419
456640.0000   -0.55715
456680.0000   -0.45550
456720.0000   -0.45885
456760.0000   -0.32554
456800.0000   -0.26613
456840.0000   -0.49372
456880.0000   -0.27688
456920.0000   -0.52860
456960.0000   -0.35823
457000.0000   -0.33035
457040.0000    0.19527
457080.0000   -0.16306
457120.0000   -0.18393
457160.0000   -0.50935
457200.0000   -0.13991
457240.0000   -0.27492
457280.0000   -0.21327
457320.0000   -0.40023
457360.0000   -0.18726
457400.0000    0.03196
457440.0000    0.05335
457480.0000    0.12731
457520.0000   -0.18642
457560.0000   -0.32669
457600.0000    0.07510
457640.0000    0.11334
457680.0000   -0.01008
457720.0000   -0.02621
457760.0000   -0.05094
457800.0000    0.03135
457840.0000    0.02443
457880.0000   -0.09210
457920.0000   -0.55762
457960.0000   -0.14775
458000.0000    0.00074
458040.0000   -0.21332
458080.0000    0.17072
458120.0000    0.26915
458160.0000    0.19805
458200.0000    0.02815
458240.0000    0.05588
458280.0000   -0.35010
458320.0000    0.09168
458360.0000   -0.06512
458400.0000    0.09171
458440.0000    0.17318
458480.0000    0.07297
458520.0000   -0.26970
458560.0000    0.02503
458600.0000   -0.21119
458640.0000   -0.16442
458680.0000   -0.39484
458720.0000   -0.45873
458760.0000   -0.16583
458800.0000   -0.19930
458840.0000   -0.11713
458880.0000   -0.16379
458920.0000   -0.27929
458960.0000   -0.48278
459000.0000   -0.41958
459040.0000   -0.12251
459080.0000   -0.23529
459120.0000    0.16201
459160.0000    0.12417
459200.0000    0.55295
459240.0000    0.27711
459280.0000   -0.49238
459320.0000   -0.25466
459360.0000    0.06761
459400.0000   -0.13862
459440.0000   -0.44201
459480.0000   -0.27301
459520.0000   -0.14671
459560.0000   -0.41398
459600.0000   -0.09309
459640.0000   -0.64905
459680.0000   -1.16444
459720.0000   -0.95854
459760.0000   -0.69108
459800.0000   -0.35174
459840.0000   -0.24747
459880.0000   -0.05385
459920.0000   -0.47792
459960.0000   -0.77115
460000.0000   -0.00655
460040.0000   -0.25994
460080.0000   -0.66229
460120.0000   -0.67733
460160.0000   -0.25539
460200.0000   -0.30593
460240.0000   -0.49253
460280.0000    0.03914
460320.0000   -0.33843
460360.0000   -0.41001
460400.0000   -0.38765
460440.0000   -0.73487
460480.0000   -0.74724
460520.0000   -0.51095
460560.0000   -0.73393
460600.0000   -0.42857
460640.0000   -0.40492
460680.0000   -0.42947
460720.0000   -0.53952
460760.0000   -0.29936
460800.0000   -0.24852
460840.0000   -0.01813
460880.0000   -0.23930
460920.0000   -0.00118
460960.0000   -0.12029
461000.0000   -0.14644
461040.0000   -0.14261
461080.0000   -0.43920
461120.0000   -0.39593
461160.0000   -0.50299
461200.0000   -0.45049
461240.0000   -0.48289
461280.0000   -0.43643
461320.0000   -0.27868
461360.0000   -0.21849
461400.0000   -0.23709
461440.0000   -0.03437
461480.0000   -0.02729
461520.0000    0.01497
461560.0000    0.07360
461600.0000   -0.12159
461640.0000   -0.02717
461680.0000   -0.43468
461720.0000   -0.11331
461760.0000    0.02006
461800.0000    0.09374
461840.0000   -0.02533
461880.0000   -0.08369
461920.0000   -0.19669
461960.0000   -0.15540
462000.0000   -0.04303
462040.0000    0.11588
462080.0000   -0.14524
462120.0000   -0.26636
462160.0000   -0.11292
462200.0000    0.17421
462240.0000    0.08490
462280.0000    0.04094
462320.0000   -0.07407
462360.0000    0.02525
462400.0000    0.02494
462440.0000    0.27024
462480.0000    0.13591
462520.0000   -0.25672
462560.0000    0.00045
462600.0000   -0.10773
462640.0000   -0.34513
462680.0000   -0.45300
462720.0000   -0.08355
462760.0000   -0.18060
462800.0000    0.00515
462840.0000   -0.13797
462880.0000   -0.20782
462920.0000   -0.37355
462960.0000   -0.43729
463000.0000   -0.14013
463040.0000   -0.17212
463080.0000   -0.37903
463120.0000   -0.29354
463160.0000    0.12891
463200.0000   -0.35630
463240.0000   -0.41301
463280.0000   -0.10074
463320.0000   -0.26933
463360.0000   -0.17643
463400.0000   -0.02149
463440.0000   -0.28427
463480.0000   -0.33692
463520.0000   -0.31984
463560.0000   -0.32764
463600.0000   -0.47762
463640.0000   -0.10412
463680.0000    0.03047
463720.0000   -0.47824
463760.0000   -0.09435
463800.0000    0.18169
463840.0000    0.26985
463880.0000    0.30732
463920.0000   -0.30470
463960.0000    0.14433
464000.0000    0.01651
464040.0000   -0.26305
464080.0000   -0.00157
464120.0000   -0.11922
464160.0000    0.01342
464200.0000    0.00331
464240.0000   -0.16946
464280.0000    0.06101
464320.0000    0.03672
464360.0000   -0.20033
464400.0000    0.21608
464440.0000    0.05194
464480.0000    0.01505
464520.0000    0.27277
464560.0000    0.07697
464600.0000    0.01179
464640.0000    0.10612
464680.0000   -0.08388
464720.0000   -0.08860
464760.0000    0.03149
464800.0000    0.28063
464840.0000    0.24656
464880.0000    0.20957
464920.0000    0.31564
464960.0000    0.14917
465000.0000    0.35283
465040.0000    0.14290
465080.0000    0.26802
465120.0000    0.48287
465160.0000    0.44166
465200.0000    0.20063
465240.0000    0.25019
465280.0000    0.54260
465320.0000    0.13272
465360.0000    0.47051
465400.0000    0.19486
465440.0000    0.45174
465480.0000    0.28987
465520.0000   -0.00347
465560.0000   -0.04357
465600.0000    0.35099
465640.0000    0.48471
465680.0000    0.47562
465720.0000    0.32625
465760.0000    0.39351
465800.0000    0.34745
465840.0000    0.64409
465880.0000    0.39531
465920.0000    0.37836
465960.0000    0.58420
466000.0000    0.49014
466040.0000    0.60780
466080.0000    0.40308
466120.0000    0.52199
466160.0000    0.36933
466200.0000    0.39860
466240.0000    0.35599
466280.0000    0.38663
466320.0000    0.61370
466360.0000    0.20456
466400.0000    0.20075
466440.0000   -0.01225
466480.0000    0.21044
466520.0000    0.20457
466560.0000    0.26789
466600.0000    0.73493
466640.0000    0.74686
466680.0000    0.23717
466720.0000    0.33779
466760.0000    0.42015
466800.0000    0.34182
466840.0000    0.29958
466880.0000    0.39007
466920.0000    0.51820
466960.0000    0.32756
467000.0000    0.15756
467040.0000    0.33017
467080.0000    0.61434
467120.0000    0.48597
467160.0000    0.47365
467200.0000    0.54902
467240.0000    0.55862
467280.0000    0.61482
467320.0000    0.47985
467360.0000    0.47088
467400.0000    0.30067
467440.0000    0.25565
467480.0000    0.35508
467520.0000    0.17013
467560.0000    0.26908
467600.0000    0.21730
467640.0000    0.24355
467680.0000    0.22458
467720.0000    0.09649
467760.0000    0.16951
467800.0000    0.24248
467840.0000    0.31545
467880.0000    0.33329
467920.0000    0.20229
467960.0000    0.26782
468000.0000    0.26180
468040.0000   -0.04730
468080.0000    0.25579
468120.0000    0.41214
468160.0000    0.02501
468200.0000    0.09111
468240.0000    0.22491
468280.0000    0.23413
468320.0000    0.51845
468360.0000    0.44495
468400.0000    0.14798
468440.0000    0.04327
468480.0000    0.18925
468520.0000    0.25012
468560.0000    0.33999
468600.0000    0.20167
468640.0000    0.04280
468680.0000    0.11109
468720.0000    0.13743
468760.0000    0.15192
468800.0000    0.31171
468840.0000    0.23193
468880.0000    0.15226
468920.0000    0.09889
468960.0000    0.11487
469000.0000   -0.03641
469040.0000    0.12677
469080.0000    0.19984
469120.0000    0.30004
469160.0000    0.22069
469200.0000    0.56697
469240.0000    0.30656
469280.0000    0.47667
469320.0000    0.44026
469360.0000    0.34423
469400.0000    0.55573
469440.0000    0.19889
469480.0000    0.28787
469520.0000   -0.10864
469560.0000    0.16011
469600.0000    0.18040
469640.0000    0.41562
469680.0000    0.59894
469720.0000    0.37632
469760.0000    0.66007
469800.0000    0.33440
469840.0000    0.12348
469880.0000    0.12672
469920.0000    0.01754
469960.0000   -0.10781
470000.0000    0.15935
470040.0000   -0.08445
470080.0000    0.18104
470120.0000    0.28822
470160.0000    0.33782
470200.0000    0.40729
470240.0000    0.43723
470280.0000    0.52858
470320.0000    0.29494
470360.0000    0.41470
470400.0000    0.21343
470440.0000    0.59631
470480.0000    0.40000
470520.0000    0.29223
470560.0000    0.20646
470600.0000    0.31474
470640.0000    0.38784
470680.0000    0.47970
470720.0000    0.17355
470760.0000    0.50624
470800.0000    0.54684
470840.0000    0.39269
470880.0000    0.49235
470920.0000    0.62001
470960.0000    0.31032
471000.0000    0.36696
471040.0000    0.46268
471080.0000    0.30828
471120.0000    0.25954
471160.0000    0.63710
471200.0000    0.71928
471240.0000    0.52426
471280.0000    0.73289
471320.0000    0.87878
471360.0000    0.51695
471400.0000    0.20041
471440.0000    0.68993
471480.0000    0.37382
471520.0000    0.53818
471560.0000    0.62408
471600.0000    0.72851
471640.0000    0.42756
471680.0000    0.42323
471720.0000    0.37654
471760.0000    0.37438
471800.0000    0.34180
471840.0000    0.65668
471880.0000    0.64355
471920.0000    0.46290
471960.0000    0.69339
472000.0000    0.37256
472040.0000    0.43149
472080.0000    0.34345
472120.0000    0.51411
472160.0000    0.55085
472200.0000    0.65251
472240.0000    0.56008
472280.0000    0.55356
472320.0000    0.49295
472360.0000    0.61728
472400.0000    0.64919
472440.0000    0.63215
472480.0000    0.55406
472520.0000    0.71292
472560.0000    0.75137
472600.0000    0.64644
472640.0000    0.68632
472680.0000    0.63769
472720.0000    0.49557
472760.0000    0.47476
472800.0000    0.38468
472840.0000    0.42909
472880.0000    0.46230
472920.0000    0.34431
472960.0000    0.49818
473000.0000    0.53848
473040.0000    0.41649
473080.0000    0.54521
473120.0000    0.24099
473160.0000    0.27650
473200.0000    0.19422
473240.0000    0.36479
473280.0000    0.26579
473320.0000    0.42382
473360.0000    0.19387
473400.0000    0.14332
473440.0000    0.13981
473480.0000    0.19677
473520.0000    0.22750
473560.0000    0.21973
473600.0000    0.04240
473640.0000    0.33808
473680.0000    0.17931
473720.0000    0.74461
473760.0000    0.22532
473800.0000    0.42351
473840.0000    0.54105
473880.0000    0.65084
473920.0000    0.23106
473960.0000    0.24290
474000.0000    0.26014
474040.0000    0.24480
474080.0000    0.40309
474120.0000    0.74437
474160.0000    0.49070
474200.0000    0.32172
474240.0000    0.27108
474280.0000    0.07164
474320.0000    0.02763
474360.0000    0.03425
474400.0000    0.10505
474440.0000    0.23429
474480.0000    0.17179
474520.0000    0.25563
474560.0000    0.10843
474600.0000    0.01981
474640.0000    0.17542
474680.0000    0.08745
474720.0000   -0.07962
474760.0000   -0.38776
474800.0000    0.09925
474840.0000   -0.18213
474880.0000   -0.13564
474920.0000    0.06081
474960.0000    0.09009
475000.0000    0.17241
475040.0000    0.16419
475080.0000    0.00017
475120.0000   -0.21067
475160.0000   -0.17249
475200.0000   -0.08204
475240.0000   -0.00423
475280.0000   -0.04352
475320.0000   -0.00064
475360.0000    0.34897
475400.0000    0.60266
475440.0000    0.42354
475480.0000    0.49620
475520.0000    0.65785
475560.0000    0.48967
475600.0000    0.34992
475640.0000    0.59693
475680.0000    0.31738
475720.0000    0.37073
475760.0000    0.50558
475800.0000    0.31037
475840.0000    0.17242
475880.0000    0.38733
475920.0000    0.49139
475960.0000    0.34698
476000.0000    0.30221
476040.0000    0.35592
476080.0000    0.48260
476120.0000    0.47152
476160.0000    0.66895
476200.0000    0.53081
476240.0000    0.27774
476280.0000    0.22858
476320.0000    0.36784
476360.0000    0.42889
476400.0000    0.32590
476440.0000    0.42095
476480.0000    0.29866
476520.0000    0.40565
476560.0000    0.75438
476600.0000    0.71662
476640.0000    0.64022
476680.0000    0.41254
476720.0000    0.61653
476760.0000    0.50123
476800.0000    0.49861
476840.0000    0.34514
476880.0000    0.45356
476920.0000    0.41445
476960.0000    0.31905
477000.0000    0.54403
477040.0000    0.36419
477080.0000    0.46274
477120.0000    0.53872
477160.0000    0.39637
477200.0000    0.19478
477240.0000    0.18568
477280.0000    0.39183
477320.0000    0.10665
477360.0000    0.31613
477400.0000    0.64057
477440.0000    0.76063
477480.0000    0.70412
477520.0000    0.60541
477560.0000    0.74149
477600.0000    0.58522
477640.0000    0.57067
477680.0000    0.48541
477720.0000    0.50595
477760.0000    0.56110
477800.0000    0.53208
477840.0000    0.43996
477880.0000    0.43292
477920.0000    0.54710
477960.0000    0.40333
478000.0000    0.63296
478040.0000    0.54892
478080.0000    0.39084
478120.0000    0.46477
478160.0000    0.27395
478200.0000    0.02056
478240.0000   -0.01389
478280.0000    0.01646
478320.0000    0.01055
478360.0000    0.02760
478400.0000    0.67785
478440.0000    0.51929
478480.0000    0.49911
478520.0000    0.49122
478560.0000    0.62917
478600.0000    0.61899
478640.0000    0.45655
478680.0000    0.45161
478720.0000    0.32259
478760.0000    0.58602
478800.0000    0.66468
478840.0000    0.29505
478880.0000    0.29247
478920.0000    0.19018
478960.0000    0.19079
479000.0000    0.27362
479040.0000    0.37116
479080.0000    0.35785
479120.0000    0.43136
479160.0000    0.60123
479200.0000    0.42968
479240.0000    0.49581
479280.0000    0.36975
479320.0000    0.61778
479360.0000    0.25605
479400.0000    0.62322
479440.0000    0.54250
479480.0000    0.38365
479520.0000    0.56472
479560.0000    0.32624
479600.0000    0.10504
479640.0000    0.47589
479680.0000    0.50031
479720.0000    0.53539
479760.0000    0.36809
479800.0000    0.42026
479840.0000    0.53679
479880.0000    0.37267
479920.0000    0.60459
479960.0000    0.51011
480000.0000    0.43337
480040.0000    0.25882
480080.0000    0.44345
480120.0000    0.38888
480160.0000    0.69923
480200.0000    0.40037
480240.0000    0.47666
480280.0000    0.77148
480320.0000    0.52419
480360.0000    0.04098
480400.0000    0.33936
480440.0000    0.33142
480480.0000    0.42794
480520.0000    0.63648
480560.0000    0.70501
480600.0000    0.67737
480640.0000    0.87107
480680.0000    0.82083
480720.0000    0.52639
480760.0000    0.66518
480800.0000    0.69937
480840.0000    0.56356
480880.0000    0.58010
480920.0000    0.77175
480960.0000    0.73397
481000.0000    0.44348
481040.0000    0.54802
481080.0000    0.56052
481120.0000    0.56946
481160.0000    0.86518
481200.0000    0.38959
481240.0000    0.77994
481280.0000    0.48788
481320.0000    0.67462
481360.0000    0.64930
481400.0000    0.71373
481440.0000    0.78771
481480.0000    0.59526
481520.0000    0.92467
481560.0000    0.75365
481600.0000    0.75852
481640.0000    0.35800
481680.0000    0.63323
481720.0000    0.68240
481760.0000    0.46254
481800.0000    0.66457
481840.0000    0.48544
481880.0000    0.87983
481920.0000    0.62378
481960.0000    0.63469
482000.0000    0.52484
482040.0000    0.75772
482080.0000    0.54775
482120.0000    0.77590
482160.0000    0.59210
482200.0000    0.52925
482240.0000    0.67429
482280.0000    0.56488
482320.0000    0.72616
482360.0000    0.52505
482400.0000    0.65744
482440.0000    0.39296
482480.0000    0.47942
482520.0000    0.60608
482560.0000    0.60135
482600.0000    0.49192
482640.0000    0.55632
482680.0000    0.68081
482720.0000    0.53906
482760.0000    0.78506
482800.0000    0.55887
482840.0000    0.22957
482880.0000    0.53417
482920.0000    0.71260
482960.0000    0.54533
483000.0000    0.19456
483040.0000    0.38079
483080.0000    0.54903
483120.0000    0.59824
483160.0000    0.58164
483200.0000    0.47667
483240.0000    0.60411
483280.0000    0.68230
483320.0000    0.64948
483360.0000    0.74377
483400.0000    0.46988
483440.0000    0.73534
483480.0000    0.56860
483520.0000    0.61975
483560.0000    0.66325
483600.0000    0.59501
483640.0000    0.49738
483680.0000    0.56350
483720.0000    0.47931
483760.0000    0.65820
483800.0000    0.71619
483840.0000    0.53002
483880.0000    0.49194
483920.0000    0.48853
483960.0000    0.39979
484000.0000    0.69154
484040.0000    0.52555
484080.0000    0.53868
484120.0000    0.73916
484160.0000    0.60906
484200.0000    0.58340
484240.0000    0.44900
484280.0000    0.45197
484320.0000    0.42939
484360.0000    0.55511
484400.0000    0.59277
484440.0000    0.49526
484480.0000    0.47202
484520.0000    0.64454
484560.0000    0.84312
484600.0000    0.46900
484640.0000    0.37243
484680.0000    0.40822
484720.0000    0.50903
484760.0000    0.63784
484800.0000    0.79383
484840.0000    0.62956
484880.0000    0.78818
484920.0000    0.91380
484960.0000    0.87415
485000.0000    0.95311
485040.0000    0.93229
485080.0000    0.85021
485120.0000    0.81189
485160.0000    0.88410
485200.0000    0.71824
485240.0000    0.54367
485280.0000    0.52391
485320.0000    0.59610
485360.0000    0.66595
485400.0000    0.66349
485440.0000    0.87032
485480.0000    0.93772
485520.0000    0.83784
485560.0000    0.68905
485600.0000    0.87403
485640.0000    0.82592
485680.0000    0.56163
485720.0000    0.70020
485760.0000    0.55968
485800.0000    0.41291
485840.0000    0.72747
485880.0000    0.42424
485920.0000    0.67512
485960.0000    0.77935
486000.0000    0.79130
486040.0000    0.46722
486080.0000    0.60209
486120.0000    0.53525
486160.0000    0.58670
486200.0000    0.84831
486240.0000    0.89020
486280.0000    0.72197
486320.0000    0.66766
486360.0000    0.70499
486400.0000    0.77017
486440.0000    0.99496
486480.0000    0.48767
486520.0000    0.75777
486560.0000    0.64763
486600.0000    0.57019
486640.0000    0.89040
486680.0000    0.75330
486720.0000    0.65585
486760.0000    0.48276
486800.0000    0.67424
486840.0000    0.88678
486880.0000    0.92352
486920.0000    0.65991
486960.0000    0.95104
487000.0000    0.56860
487040.0000    0.78470
487080.0000    0.83448
487120.0000    0.64499
487160.0000    0.65220
487200.0000    0.44276
487240.0000    0.57654
487280.0000    0.56268
487320.0000    0.69843
487360.0000    0.45098
487400.0000    0.52440
487440.0000    0.58077
487480.0000    0.67834
487520.0000    0.48625
487560.0000    0.50170
487600.0000    0.25695
487640.0000    0.63773
487680.0000    0.47351
487720.0000    0.54047
487760.0000    0.83525
487800.0000    0.90493
487840.0000    0.78047
487880.0000    0.97168
487920.0000    0.60263
487960.0000    0.50771
488000.0000    0.76641
488040.0000    0.77496
488080.0000    0.71622
488120.0000    0.72769
488160.0000    0.59866
488200.0000    0.85966
488240.0000    0.66621
488280.0000    0.46334
488320.0000    0.49968
488360.0000    0.41479
488400.0000    0.57482
488440.0000    0.55724
488480.0000    0.76860
488520.0000    0.73383
488560.0000    0.63480
488600.0000    0.66389
488640.0000    0.80624
488680.0000    0.52633
488720.0000    0.72963
488760.0000    0.51426
488800.0000    0.70891
488840.0000    0.60355
488880.0000    0.67931
488920.0000    0.62024
488960.0000    0.74274
489000.0000    0.72489
489040.0000    0.79764
489080.0000    0.62771
489120.0000    0.88065
489160.0000    0.68594
489200.0000    0.77608
489240.0000    0.54381
489280.0000    0.49787
489320.0000    0.69632
489360.0000    0.54262
489400.0000    0.85032
489440.0000    0.63994
489480.0000    0.76510
489520.0000    0.86691
489560.0000    0.80693
489600.0000    0.50301
489640.0000    0.73063
489680.0000    0.93470
489720.0000    0.47038
489760.0000    0.35961
489800.0000    0.85273
489840.0000    0.65395
489880.0000    0.72068
489920.0000    0.74528
489960.0000    0.86300
490000.0000    0.84823
490040.0000    0.63124
490080.0000    0.52809
490120.0000    0.77652
490160.0000    0.63854
490200.0000    0.80167
490240.0000    0.94624
490280.0000    0.66056
490320.0000    0.74061
490360.0000    0.76607
490400.0000    0.78993
490440.0000    0.94606
490480.0000    0.76475
490520.0000    0.83663
490560.0000    0.78353
490600.0000    0.69822
490640.0000    0.79720
490680.0000    0.79547
490720.0000    0.75644
490760.0000    0.37729
490800.0000    0.71744
490840.0000    0.62727
490880.0000    0.52315
490920.0000    0.60852
490960.0000    0.87339
491000.0000    0.44533
491040.0000    0.31925
491080.0000    0.68945
491120.0000    0.61468
491160.0000    0.56647
491200.0000    0.61860
491240.0000    0.69337
491280.0000    0.65006
491320.0000    0.82403
491360.0000    0.55795
491400.0000    0.66489
491440.0000    0.73230
491480.0000    0.64406
491520.0000    0.57706
491560.0000    0.66361
491600.0000    0.84393
491640.0000    0.80099
491680.0000    0.52529
491720.0000    0.62313
491760.0000    0.67104
491800.0000    0.82074
491840.0000    0.85747
491880.0000    0.87392
491920.0000    0.73207
491960.0000    0.80181
492000.0000    0.66832
492040.0000    0.77560
492080.0000    0.67841
492120.0000    0.81027
492160.0000    0.57467
492200.0000    0.69866
492240.0000    0.59555
492280.0000    0.63464
492320.0000    0.75544
492360.0000    0.67012
492400.0000    0.63337
492440.0000    0.66794
492480.0000    0.75845
492520.0000    0.57049
492560.0000    0.75782
492600.0000    0.63801
492640.0000    0.65485
492680.0000    0.77415
492720.0000    0.72374
492760.0000    0.89956
492800.0000    0.70569
492840.0000    0.74544
492880.0000    0.62881
492920.0000    0.52915
492960.0000    0.60734
493000.0000    0.55977
493040.0000    0.48682
493080.0000    0.70011
493120.0000    0.46041
493160.0000    0.58076
493200.0000    0.73802
493240.0000    0.39465
493280.0000    0.56640
493320.0000    0.66965
493360.0000    0.79190
493400.0000    0.46867
493440.0000    0.84062
493480.0000    0.88726
493520.0000    0.86039
493560.0000    1.05280
493600.0000    0.74485
493640.0000    0.93247
493680.0000    0.71497
493720.0000    0.71307
493760.0000    0.74450
493800.0000    0.48287
493840.0000    0.90064
493880.0000    0.71719
493920.0000    0.84550
493960.0000    0.73988
494000.0000    0.74314
494040.0000    0.87153
494080.0000    1.01989
494120.0000    0.73225
494160.0000    0.66295
494200.0000    0.62777
494240.0000    0.62766
494280.0000    0.57580
494320.0000    0.53541
494360.0000    0.64597
494400.0000    0.50394
494440.0000    0.78292
494480.0000    0.51998
494520.0000    0.53749
494560.0000    0.54007
494600.0000    0.75045
494640.0000    0.59604
494680.0000    0.54531
494720.0000    0.60052
494760.0000    0.60849
494800.0000    0.52709
494840.0000    0.50663
494880.0000    0.54004
494920.0000    0.55852
494960.0000    0.89868
495000.0000    0.64643
495040.0000    0.68710
495080.0000    0.98738
495120.0000    0.71465
495160.0000    0.53699
495200.0000    0.51243
495240.0000    0.59877
495280.0000    0.50739
495320.0000    0.60638
495360.0000    0.47986
495400.0000    0.70327
495440.0000    0.61320
495480.0000    0.53057
495520.0000    0.33538
495560.0000    0.21504
495600.0000    0.38559
495640.0000    0.49613
495680.0000    0.43072
495720.0000    0.32205
495760.0000    0.41396
495800.0000    0.66811
495840.0000    0.47701
495880.0000    0.31943
495920.0000    0.75590
495960.0000    0.42750
496000.0000    0.78278
496040.0000    0.70504
496080.0000    0.56595
496120.0000    0.73113
496160.0000    0.69614
496200.0000    0.63441
496240.0000    0.74038
496280.0000    0.53252
496320.0000    0.51212
496360.0000    0.48860
496400.0000    0.52455
496440.0000    0.70263
496480.0000    0.60534
496520.0000    0.68623
496560.0000    0.83018
496600.0000    0.81185
496640.0000    0.59537
496680.0000    0.61362
496720.0000    0.65439
496760.0000    0.63848
496800.0000    0.59118
496840.0000    0.64333
496880.0000    0.71020
496920.0000    0.47204
496960.0000    0.52926
497000.0000    0.66129
497040.0000    0.54115
497080.0000    0.41056
497120.0000    0.80960
497160.0000    0.54162
497200.0000    0.60782
497240.0000    0.61469
497280.0000    0.72982
497320.0000    0.62754
497360.0000    0.64117
497400.0000    0.84792
497440.0000    0.81526
497480.0000    0.76837
497520.0000    0.72950
497560.0000    0.71450
497600.0000    0.56663
497640.0000    0.82856
497680.0000    0.89586
497720.0000    1.03951
497760.0000    0.60105
497800.0000    0.98701
497840.0000    0.92176
497880.0000    0.84760
497920.0000    0.83313
497960.0000    0.79170
498000.0000    0.70648
498040.0000    0.89949
498080.0000    0.81863
498120.0000    1.02789
498160.0000    0.84043
498200.0000    0.58080
498240.0000    0.39976
498280.0000    0.53238
498320.0000    0.25534
498360.0000    0.28557
498400.0000    0.14753
498440.0000    0.23863
498480.0000    0.32413
498520.0000    0.20802
498560.0000    0.06869
498600.0000    0.35626
498640.0000    0.58717
498680.0000    0.10432
498720.0000    0.15039
498760.0000    0.17682
498800.0000    0.23726
498840.0000    0.11264
498880.0000    0.19659
498920.0000    0.34188
498960.0000    0.29876
499000.0000    0.24892
499040.0000    0.22275
499080.0000    0.37414
499120.0000    0.34046
499160.0000    0.07973
499200.0000    0.19789
499240.0000    0.32483
499280.0000    0.24433
499320.0000    0.20756
499360.0000    0.40258
499400.0000   -0.27020
499440.0000   -0.31543
499480.0000    0.29367
499520.0000    0.22643
499560.0000    0.14510
499600.0000    0.24994
499640.0000    0.16971
499680.0000   -0.01161
499720.0000   -0.09786
499760.0000   -0.24021
499800.0000    0.47983
499840.0000    0.10666
499880.0000    0.15937
499920.0000    0.40023
499960.0000    0.17378
500000.0000    0.01885
500040.0000   -0.10009
500080.0000   -0.59143
500120.0000    0.21340
500160.0000   -0.06149
500200.0000   -0.08177
500240.0000   -0.35031
500280.0000   -0.06977
500320.0000    0.01463
500360.0000    0.00247
500400.0000    0.13951
500440.0000   -0.00133
500480.0000   -0.16999
500520.0000   -0.22811
500560.0000    0.10229
500600.0000   -0.24099
500640.0000   -0.25209
500680.0000   -0.39137
500720.0000   -0.12918
500760.0000   -0.33159
500800.0000   -0.31790
500840.0000   -0.09882
500880.0000   -0.28302
500920.0000   -0.32311
500960.0000   -0.46758
501000.0000   -0.31446
501040.0000   -0.48612
501080.0000   -0.41617
501120.0000   -0.42970
501160.0000   -0.16438
501200.0000   -0.12508
501240.0000   -0.50387
501280.0000   -0.38531
501320.0000   -0.29604
501360.0000   -0.13193
501400.0000   -0.23568
501440.0000   -0.21039
501480.0000   -0.30550
501520.0000   -0.28838
501560.0000   -0.53697
501600.0000   -0.80494
501640.0000   -0.39119
501680.0000   -0.26757
501720.0000   -0.50295
501760.0000   -0.33510
501800.0000   -0.39349
501840.0000   -0.46240
501880.0000   -0.32593
501920.0000   -0.41811
501960.0000   -0.54763
502000.0000   -0.35011
502040.0000   -0.44066
502080.0000   -0.57042
502120.0000   -0.67666
502160.0000   -0.49613
502200.0000   -0.38627
502240.0000   -0.48160
502280.0000   -0.38537
502320.0000   -0.69392
502360.0000   -0.59249
502400.0000   -0.59072
502440.0000   -0.62780
502480.0000   -0.65914
502520.0000   -0.43281
502560.0000   -0.61324
502600.0000   -0.59673
502640.0000   -0.77106
502680.0000   -0.78373
502720.0000   -0.47687
502760.0000   -0.36890
502800.0000   -0.64910
502840.0000   -0.56274
502880.0000   -0.50539
502920.0000   -0.82673
502960.0000   -0.57386
503000.0000   -0.90373
503040.0000   -0.40977
503080.0000   -0.35789
503120.0000   -0.65240
503160.0000   -0.25556
503200.0000   -0.32202
503240.0000    0.00612
503280.0000    0.04378
503320.0000    0.14860
503360.0000   -0.00685
503400.0000   -0.36718
503440.0000    0.13579
503480.0000   -0.08432
503520.0000   -0.05514
503560.0000   -0.11256
503600.0000    0.08087
503640.0000    0.11119
503680.0000    0.15047
503720.0000    0.16652
503760.0000   -0.04146
503800.0000    0.10452
503840.0000    0.23673
503880.0000    0.06310
503920.0000    0.04435
503960.0000    0.16646
504000.0000   -0.00987
504040.0000   -0.18949
504080.0000   -0.21731
504120.0000    0.12617
504160.0000    0.18413
504200.0000    0.09027
504240.0000    0.08509
504280.0000    0.16151
504320.0000   -0.02934
504360.0000    0.19740
504400.0000    0.11707
504440.0000   -0.11185
504480.0000    0.13849
504520.0000    0.02084
504560.0000   -0.07085
504600.0000   -0.18865
504640.0000   -0.37350
504680.0000   -0.34723
504720.0000   -0.26754
504760.0000   -0.19502
504800.0000    0.08105
504840.0000   -0.26731
504880.0000   -0.23000
504920.0000   -0.30999
504960.0000   -0.30062
505000.0000   -0.24523
505040.0000   -0.15153
505080.0000   -0.04886
505120.0000   -0.22076
505160.0000    0.01394
505200.0000   -0.06840
505240.0000   -0.02203
505280.0000   -0.29072
505320.0000   -0.18111
505360.0000    0.18144
505400.0000   -0.12865
505440.0000    0.03442
505480.0000    0.24193
505520.0000    0.25448
505560.0000    0.38711
505600.0000    0.15177
505640.0000    0.26057
505680.0000   -0.22327
505720.0000    0.22464
505760.0000    0.30766
505800.0000    0.22498
505840.0000    0.27746
505880.0000    0.17991
505920.0000   -0.00550
505960.0000   -0.14096
506000.0000   -0.34615
506040.0000   -0.20832
506080.0000    0.10348
506120.0000    0.26473
506160.0000    0.02631
506200.0000    0.13316
506240.0000    0.08005
506280.0000    0.47211
506320.0000    0.37012
506360.0000    0.04284
506400.0000   -0.17977
506440.0000    0.24558
506480.0000    0.11663
506520.0000    0.28503
506560.0000    0.11300
506600.0000    0.01829
506640.0000    0.30625
506680.0000    0.10207
506720.0000    0.19864
506760.0000    0.35426
506800.0000    0.39201
506840.0000    0.41384
506880.0000    0.25009
506920.0000    0.32698
506960.0000    0.56485
507000.0000    0.24966
507040.0000    0.14316
507080.0000    0.48548
507120.0000    0.59431
507160.0000    0.27911
507200.0000    0.40888
507240.0000    0.32842
507280.0000    0.56173
507320.0000    0.36602
507360.0000    0.63820
507400.0000    0.32386
507440.0000    0.34823
507480.0000    0.68915
507520.0000    0.52869
507560.0000    0.29341
507600.0000    0.27347
507640.0000    0.15012
507680.0000    0.15486
507720.0000    0.07108
507760.0000    0.21174
507800.0000    0.37432
507840.0000    0.35305
507880.0000   -0.05278
507920.0000   -0.20865
507960.0000    0.10660
508000.0000    0.04730
508040.0000    0.30276
508080.0000   -0.06266
508120.0000    0.24992
508160.0000    0.32710
508200.0000    0.28534
508240.0000    0.59661
508280.0000    0.14657
508320.0000    0.27463
508360.0000    0.00471
508400.0000    0.38066
508440.0000    0.41966
508480.0000    0.59599
508520.0000    0.56367
508560.0000    0.54814
508600.0000    0.38266
508640.0000    0.13369
508680.0000   -0.10344
508720.0000    0.09847
508760.0000    0.29108
508800.0000    0.10700
508840.0000    0.37945
508880.0000    0.27773
508920.0000    0.57207
508960.0000    0.19885
509000.0000    0.20249
509040.0000    0.45437
509080.0000    0.44426
509120.0000    0.23588
509160.0000    0.34165
509200.0000    0.45229
509240.0000    0.35398
509280.0000    0.37668
509320.0000    0.44479
509360.0000    0.49105
509400.0000    0.47104
509440.0000    0.30227
509480.0000    0.41998
509520.0000    0.55004
509560.0000    0.31894
509600.0000    0.41855
509640.0000    0.67486
509680.0000    0.65884
509720.0000    0.66491
509760.0000    0.49288
509800.0000    0.44360
509840.0000    0.67064
509880.0000    0.49552
509920.0000    0.51206
509960.0000    0.45269
510000.0000    0.55364
510040.0000    0.24145
510080.0000    0.47496
510120.0000    0.40150
510160.0000    0.43582
510200.0000    0.43430
510240.0000    0.61926
510280.0000    0.37724
510320.0000    0.44182
510360.0000    0.25959
510400.0000    0.65215
510440.0000    0.35824
510480.0000    0.56304
510520.0000    0.40451
510560.0000    0.64685
510600.0000    0.49538
510640.0000    0.41050
510680.0000    0.55552
510720.0000    0.48695
510760.0000    0.41830
510800.0000    0.55328
510840.0000    0.52819
510880.0000    0.68465
510920.0000    0.39550
510960.0000    0.37750
511000.0000    0.62161
511040.0000    0.36433
511080.0000    0.49772
511120.0000    0.45704
511160.0000    0.45544
511200.0000    0.66942
511240.0000    0.47809
511280.0000    0.58558
511320.0000    0.31758
511360.0000    0.48400
511400.0000    0.56156
511440.0000    0.61150
511480.0000    0.84575
511520.0000    0.48609
511560.0000    0.66570
511600.0000    0.30269
511640.0000    0.12669
511680.0000    0.27186
511720.0000    0.21785
511760.0000    0.16487
511800.0000    0.22368
511840.0000    0.28116
511880.0000    0.19957
511920.0000    0.18496
511960.0000    0.46854
512000.0000    0.38765
512040.0000    0.58010
512080.0000    0.41442
512120.0000    0.49290
512160.0000    0.27069
512200.0000    0.39468
512240.0000    0.28394
512280.0000    0.30214
512320.0000    0.50997
512360.0000    0.33214
512400.0000    0.57527
512440.0000    0.65456
512480.0000    0.42744
512520.0000    0.69182
512560.0000    0.75389
512600.0000    0.48191
512640.0000    0.68716
512680.0000    0.88367
512720.0000    0.52472
512760.0000    0.48695
512800.0000    0.65920
512840.0000    0.82909
512880.0000    0.86803
512920.0000    0.96721
512960.0000    0.94843
513000.0000    0.88928
513040.0000    0.90272
513080.0000    0.96470
513120.0000    0.50181
513160.0000    0.97727
513200.0000    0.81093
513240.0000    0.73707
513280.0000    0.99492
513320.0000    0.78438
513360.0000    0.81361
513400.0000    0.88795
513440.0000    0.98295
513480.0000    0.84414
513520.0000    0.74243
513560.0000    0.59659
513600.0000    0.78868
513640.0000    0.77400
513680.0000    0.54225
513720.0000    0.38663
513760.0000    0.61441
513800.0000    0.54933
513840.0000    0.77798
513880.0000    0.92470
513920.0000    0.68386
513960.0000    0.78279
514000.0000    0.57209
514040.0000    0.73658
514080.0000    0.72180
514120.0000    0.70478
514160.0000    0.58882
514200.0000    0.85562
514240.0000    0.66335
514280.0000    0.78948
514320.0000    0.69677
514360.0000    0.77983
514400.0000    0.55452
514440.0000    0.85967
514480.0000    0.34642
514520.0000    0.53463
514560.0000    0.44803
514600.0000    0.62140
514640.0000    0.66357
514680.0000    0.66367
514720.0000    0.28693
514760.0000    0.99575
514800.0000    0.74050
514840.0000    0.84419
514880.0000    0.64355
514920.0000    0.94648
514960.0000    0.39490
515000.0000    0.49565
515040.0000    0.72934
515080.0000    0.75739
515120.0000    0.52712
515160.0000    0.98904
515200.0000    0.84971
515240.0000    0.95705
515280.0000    1.06676
515320.0000    0.99375
515360.0000    1.04847
515400.0000    0.89759
515440.0000    0.96907
515480.0000    1.00454
515520.0000    1.13083
515560.0000    1.06191
515600.0000    0.92984
515640.0000    1.01070
515680.0000    1.16942
515720.0000    1.00355
515760.0000    0.89584
515800.0000    1.03425
515840.0000    1.03297
515880.0000    1.00552
515920.0000    0.94454
515960.0000    1.00731
516000.0000    0.98772
516040.0000    1.05603
516080.0000    0.99215
516120.0000    1.03023
516160.0000    1.02468
516200.0000    1.04947
516240.0000    1.01627
516280.0000    0.96369
516320.0000    0.98113
516360.0000    0.97785
516400.0000    1.08970
516440.0000    0.97032
516480.0000    0.98537
516520.0000    1.14428
516560.0000    1.10766
516600.0000    0.93655
516640.0000    0.92483
516680.0000    1.18481
516720.0000    0.95879
516760.0000    1.02667
516800.0000    1.03746
516840.0000    1.06583
516880.0000    1.14571
516920.0000    0.88997
516960.0000    1.02174
517000.0000    0.95437
517040.0000    0.99347
517080.0000    1.02752
517120.0000    0.98115
517160.0000    0.86762
517200.0000    1.13065
517240.0000    0.99889
517280.0000    0.59366
517320.0000    0.45409
517360.0000    0.94929
517400.0000    0.60405
517440.0000    0.55916
517480.0000    0.54376
517520.0000    0.65771
517560.0000    0.37712
517600.0000    0.45303
517640.0000    0.76705
517680.0000    0.53360
517720.0000    0.63307
517760.0000    0.63600
517800.0000    0.49056
517840.0000    0.56729
517880.0000    0.55150
517920.0000    0.76222
517960.0000    0.64001
518000.0000    0.97235
518040.0000    1.12674
518080.0000    1.11217
518120.0000    1.12720
518160.0000    1.10278
518200.0000    0.95417
518240.0000    0.94574
518280.0000    1.03789
518320.0000    1.05190
518360.0000    1.00943
518400.0000    0.94442
518440.0000    0.46491
518480.0000    0.52920
518520.0000    0.73595
518560.0000    0.88460
518600.0000    0.63176
518640.0000    0.64732
518680.0000    0.59537
518720.0000    0.58390
518760.0000    0.46031
518800.0000    0.61663
518840.0000    0.57048
518880.0000    0.56538
518920.0000    0.70196
518960.0000    0.57304
519000.0000    0.52374
519040.0000    0.03953
519080.0000    0.77136
519120.0000    0.64694
519160.0000    0.63512
519200.0000    0.75015
519240.0000    0.72122
519280.0000    0.65497
519320.0000    0.51509
519360.0000    0.53225
519400.0000    0.59551
519440.0000    0.68688
519480.0000    0.70596
519520.0000    0.63394
519560.0000    0.67357
519600.0000    0.76170
519640.0000    0.69118
519680.0000    0.56087
519720.0000    0.71453
519760.0000    1.04052
519800.0000    1.15802
519840.0000    1.13339
519880.0000    1.00567
519920.0000    1.15703
519960.0000    1.08791
520000.0000    1.07571
520040.0000    1.13538
520080.0000    1.24926
520120.0000    1.11377
520160.0000    1.15221
520200.0000    1.26533
520240.0000    1.13781
520280.0000    1.25931
520320.0000    1.09797
520360.0000    1.04796
520400.0000    0.99415
520440.0000    1.00083
520480.0000    0.94491
520520.0000    0.95376
520560.0000    1.15004
520600.0000    1.04385
520640.0000    1.05275
520680.0000    0.91472
520720.0000    1.13376
520760.0000    1.14184
520800.0000    1.00224
520840.0000    1.02581
520880.0000    1.04903
520920.0000    1.12769
520960.0000    0.99196
521000.0000    1.14475
521040.0000    0.90049
521080.0000    0.98500
521120.0000    1.03018
521160.0000    1.01644
521200.0000    0.95568
521240.0000    1.11254
521280.0000    1.06068
521320.0000    0.93127
521360.0000    0.98826
521400.0000    1.03459
521440.0000    0.87014
521480.0000    0.99429
521520.0000    1.06613
521560.0000    0.91701
521600.0000    1.02555
521640.0000    0.96775
521680.0000    0.91827
521720.0000    1.16357
521760.0000    0.93978
521800.0000    1.04243
521840.0000    1.01121
521880.0000    1.01259
521920.0000    1.01480
521960.0000    1.07299
522000.0000    0.89657
522040.0000    1.05442
522080.0000    1.07443
522120.0000    0.98100
522160.0000    0.82976
522200.0000    0.97368
522240.0000    0.82904
522280.0000    0.90660
522320.0000    0.93692
522360.0000    0.90357
522400.0000    0.99585
522440.0000    1.02972
522480.0000    0.99998
522520.0000    0.67083
522560.0000    0.82478
522600.0000    0.87063
522640.0000    0.88862
522680.0000    0.92505
522720.0000    1.05656
522760.0000    0.92121
522800.0000    0.94878
522840.0000    0.90731
522880.0000    0.92703
522920.0000    0.98857
522960.0000    0.65352
523000.0000    0.45514
523040.0000    0.61516
523080.0000    0.61767
523120.0000    0.54861
523160.0000    0.69568
523200.0000    0.68178
523240.0000    0.62725
523280.0000    0.44374
523320.0000    0.81557
523360.0000    0.74308
523400.0000    0.75099
523440.0000    0.59939
523480.0000    0.36297
523520.0000    0.37946
523560.0000    0.70917
523600.0000    0.47458
523640.0000    0.70241
523680.0000    0.45912
523720.0000    0.59627
523760.0000    0.63016
523800.0000    0.23974
523840.0000    0.89207
523880.0000    0.66007
523920.0000    0.72238
523960.0000    0.78640
524000.0000    0.64984
524040.0000    0.73736
524080.0000    0.67890
524120.0000    0.73330
524160.0000    0.80680
524200.0000    0.62790
524240.0000    0.97191
524280.0000    0.99073
524320.0000    0.74253
524360.0000    0.72282
524400.0000    0.68315
524440.0000    0.92436
524480.0000    0.66136
524520.0000    0.58725
524560.0000    0.65521
524600.0000    0.67530
524640.0000    0.59823
524680.0000    0.73276
524720.0000    0.80778
524760.0000    0.72508
524800.0000    0.64545
524840.0000    0.64773
524880.0000    0.58155
524920.0000    0.81172
524960.0000    0.73240
525000.0000    0.80596
525040.0000    0.81042
525080.0000    0.98210
525120.0000    0.90868
525160.0000    1.06487
525200.0000    0.99989
525240.0000    1.04257
525280.0000    1.02156
525320.0000    1.11134
525360.0000    0.95065
525400.0000    0.81159
525440.0000    1.00909
525480.0000    1.09214
525520.0000    0.93499
525560.0000    0.98378
525600.0000    0.90718
525640.0000    0.88146
525680.0000    0.98791
525720.0000    1.09882
525760.0000    0.98663
525800.0000    1.14775
525840.0000    1.20932
525880.0000    1.01700
525920.0000    1.03725
525960.0000    0.94073
526000.0000    1.04958
526040.0000    1.16958
526080.0000    0.83754
526120.0000    0.71104
526160.0000    0.70075
526200.0000    0.72478
526240.0000    0.69873
526280.0000    0.62703
526320.0000    0.90143
526360.0000    0.55579
526400.0000    0.64938
526440.0000    1.03581
526480.0000    0.77598
526520.0000    0.69671
526560.0000    0.48168
526600.0000    0.86322
526640.0000    0.74245
526680.0000    0.65879
526720.0000    0.68102
526760.0000    0.43139
526800.0000    0.59088
526840.0000    0.86562
526880.0000    0.50586
526920.0000    0.72388
526960.0000    0.48756
527000.0000    0.68215
527040.0000    0.51238
527080.0000    0.75805
527120.0000    0.63691
527160.0000    0.75401
527200.0000    0.34975
527240.0000    0.50605
527280.0000    0.86734
527320.0000    0.84194
527360.0000    0.85559
527400.0000    0.94834
527440.0000    1.02058
527480.0000    0.91771
527520.0000    0.96194
527560.0000    1.23302
527600.0000    0.92904
527640.0000    1.05761
527680.0000    1.03861
527720.0000    1.01541
527760.0000    0.74929
527800.0000    0.41339
527840.0000    0.80776
527880.0000    0.72539
527920.0000    0.81579
527960.0000    0.71605
528000.0000    0.65687
528040.0000    0.55282
528080.0000    0.48778
528120.0000    0.81892
528160.0000    0.78235
528200.0000    1.17174
528240.0000    0.98521
528280.0000    0.94818
528320.0000    1.01189
528360.0000    1.25182
528400.0000    1.19853
528440.0000    0.99590
528480.0000    1.14214
528520.0000    1.29032
528560.0000    1.17108
528600.0000    1.09232
528640.0000    1.13757
528680.0000    1.14291
528720.0000    1.09611
528760.0000    1.07825
528800.0000    1.19187
528840.0000    1.28623
528880.0000    1.00087
528920.0000    1.12904
528960.0000    1.00141
529000.0000    1.15065
529040.0000    0.96711
529080.0000    1.08949
529120.0000    0.97545
529160.0000    1.17495
529200.0000    0.99998
529240.0000    0.96570
529280.0000    0.90464
529320.0000    0.82343
529360.0000    0.98008
529400.0000    1.03805
529440.0000    1.03403
529480.0000    1.01399
529520.0000    0.87542
529560.0000    0.76612
529600.0000    0.79621
529640.0000    0.84621
529680.0000    0.82303
529720.0000    0.95137
529760.0000    0.64608
529800.0000    0.47107
529840.0000    0.50734
529880.0000    0.39731
529920.0000    0.24988
529960.0000    0.52231
530000.0000    0.70107
530040.0000    0.66470
530080.0000    0.74799
530120.0000    1.00568
530160.0000    1.08104
530200.0000    0.99441
530240.0000    1.05098
530280.0000    1.00872
530320.0000    1.06078
530360.0000    1.09252
530400.0000    1.06496
530440.0000    1.03455
530480.0000    1.09678
530520.0000    0.66058
530560.0000    0.48866
530600.0000    0.55747
530640.0000    0.68244
530680.0000    0.58135
530720.0000    0.71083
530760.0000    0.58119
530800.0000    0.98215
530840.0000    0.95163
530880.0000    1.04475
530920.0000    1.05854
530960.0000    1.11741
531000.0000    0.91110
531040.0000    1.01557
531080.0000    1.20788
531120.0000    0.94194
531160.0000    0.98184
531200.0000    0.99280
531240.0000    0.97513
531280.0000    0.96587
531320.0000    0.93720
531360.0000    1.04684
531400.0000    0.87980
531440.0000    0.97111
531480.0000    0.93406
531520.0000    1.06816
531560.0000    1.12176
531600.0000    0.95928
531640.0000    0.82935
531680.0000    1.14213
531720.0000    0.97286
531760.0000    0.93914
531800.0000    0.85127
531840.0000    0.75168
531880.0000    0.57512
531920.0000    0.59066
531960.0000    0.75694
532000.0000    0.68805
532040.0000    0.52666
532080.0000    0.34165
532120.0000    0.63695
532160.0000    0.53312
532200.0000    0.72122
532240.0000    0.64720
532280.0000    0.88158
532320.0000    1.03248
532360.0000    0.89712
532400.0000    1.00879
532440.0000    1.14107
532480.0000    0.86775
532520.0000    0.53596
532560.0000    0.65247
532600.0000    0.57821
532640.0000    0.53044
532680.0000    0.91309
532720.0000    0.59355
532760.0000    0.69295
532800.0000    0.60967
532840.0000    0.65872
532880.0000    0.51662
532920.0000    0.54665
532960.0000    0.40608
533000.0000    0.46352
533040.0000    0.84849
533080.0000    0.52806
533120.0000    0.65678
533160.0000    0.51433
533200.0000    0.44569
533240.0000    0.47396
533280.0000    0.62839
533320.0000    0.98195
533360.0000    0.95436
533400.0000    0.89802
533440.0000    0.97993
533480.0000    0.88068
533520.0000    1.00432
533560.0000    0.98544
533600.0000    0.96590
533640.0000    0.96323
533680.0000    0.92236
533720.0000    0.99532
533760.0000    0.93462
533800.0000    0.94841
533840.0000    0.90263
533880.0000    0.96184
533920.0000    1.02874
533960.0000    1.21632
534000.0000    1.13380
534040.0000    1.14193
534080.0000    1.09067
534120.0000    1.00606
534160.0000    1.12963
534200.0000    1.09971
534240.0000    1.07296
534280.0000    1.04186
534320.0000    1.20979
534360.0000    1.08730
534400.0000    0.93912
534440.0000    1.08945
534480.0000    0.69690
534520.0000    0.66284
534560.0000    0.76448
534600.0000    0.80810
534640.0000    0.87733
534680.0000    1.03826
534720.0000    0.47165
534760.0000    0.85233
534800.0000    1.02536
534840.0000    0.99836
534880.0000    0.93099
534920.0000    0.58350
534960.0000    1.05106
535000.0000    0.92534
535040.0000    0.99613
535080.0000    1.09781
535120.0000    0.90088
535160.0000    0.93135
535200.0000    1.05052
535240.0000    1.00846
535280.0000    1.01386
535320.0000    1.08081
535360.0000    0.87449
535400.0000    0.84553
535440.0000    1.04537
535480.0000    0.81383
535520.0000    0.76782
535560.0000    0.65852
535600.0000    1.06785
535640.0000    1.02181
535680.0000    0.95832
535720.0000    0.85252
535760.0000    0.80487
535800.0000    0.87824
535840.0000    1.14688
535880.0000    1.04225
535920.0000    0.73027
535960.0000    0.81391
536000.0000    0.96204
536040.0000    0.67892
536080.0000    0.50509
536120.0000    0.51697
536160.0000    0.49055
536200.0000    0.78211
536240.0000    0.87570
536280.0000    0.72489
536320.0000    0.84924
536360.0000    0.76335
536400.0000    0.66422
536440.0000    0.72920
536480.0000    0.55325
536520.0000    0.61133
536560.0000    0.64707
536600.0000    0.64561
536640.0000    0.63664
536680.0000    0.71922
536720.0000    0.86275
536760.0000    0.65847
536800.0000    0.61628
536840.0000    0.80862
536880.0000    0.86603
536920.0000    1.03303
536960.0000    0.65383
537000.0000    0.75141
537040.0000    0.76370
537080.0000    0.78226
537120.0000    0.81276
537160.0000    0.86267
537200.0000    0.78085
537240.0000    0.64164
537280.0000    0.67595
537320.0000    0.87092
537360.0000    0.69077
537400.0000    0.81255
537440.0000    0.69663
537480.0000    0.61295
537520.0000    0.89223
537560.0000    1.12488
537600.0000    1.27630
537640.0000    1.09143
537680.0000    1.23014
537720.0000    1.11219
537760.0000    1.32861
537800.0000    1.00157
537840.0000    1.17619
537880.0000    1.20913
537920.0000    1.21113
537960.0000    1.14989
538000.0000    1.16698
538040.0000    1.20891
538080.0000    1.22841
538120.0000    1.06357
538160.0000    1.24580
538200.0000    1.15927
538240.0000    1.00128
538280.0000    1.17065
538320.0000    1.04030
538360.0000    1.19413
538400.0000    0.85004
538440.0000    1.10362
538480.0000    1.20917
538520.0000    1.06636
538560.0000    1.01123
538600.0000    0.87009
538640.0000    0.96581
538680.0000    0.96970
538720.0000    0.92933
538760.0000    1.03619
538800.0000    1.05722
538840.0000    0.95502
538880.0000    1.03969
538920.0000    0.97365
538960.0000    1.00227
539000.0000    1.18914
539040.0000    1.12169
539080.0000    0.97105
539120.0000    1.02727
539160.0000    1.07011
539200.0000    1.08489
539240.0000    1.00683
539280.0000    1.04667
539320.0000    0.86022
539360.0000    1.03571
539400.0000    0.66614
539440.0000    0.78783
539480.0000    0.79131
539520.0000    0.95771
539560.0000    1.01544
539600.0000    1.03751
539640.0000    0.95928
539680.0000    0.82916
539720.0000    0.96371
539760.0000    0.88552
539800.0000    0.87925
539840.0000    0.82282
539880.0000    0.86304
539920.0000    0.80099
539960.0000    0.72175
540000.0000    0.80858
540040.0000    0.89664
540080.0000    0.65937
540120.0000    0.80299
540160.0000    0.65287
540200.0000    0.59726
540240.0000    0.74502
540280.0000    1.05071
540320.0000    0.47002
540360.0000    1.17175
540400.0000    0.76084
540440.0000    0.50675
540480.0000    0.50035
540520.0000    0.75231
540560.0000    0.75279
540600.0000    0.47587
540640.0000    0.71944
540680.0000    0.73425
540720.0000    0.68140
540760.0000    0.78489
540800.0000    0.80878
540840.0000    0.74774
540880.0000    0.64150
540920.0000    0.81815
540960.0000    0.68647
541000.0000    0.64631
541040.0000    0.75048
541080.0000    0.85724
541120.0000    0.87079
541160.0000    0.82250
541200.0000    0.63268
541240.0000    0.66307
541280.0000    0.67245
541320.0000    0.70502
541360.0000    0.70986
541400.0000    0.69311
541440.0000    0.62891
541480.0000    0.59981
541520.0000    0.79515
541560.0000    0.74462
541600.0000    0.71750
541640.0000    0.80271
541680.0000    0.79316
541720.0000    0.79858
541760.0000    0.82126
541800.0000    0.62319
541840.0000    0.62328
541880.0000    0.49608
541920.0000    0.66543
541960.0000    0.63816
542000.0000    0.68897
542040.0000    0.67926
542080.0000    0.59745
542120.0000    0.81991
542160.0000    0.84616
542200.0000    0.64118
542240.0000    0.75037
542280.0000    0.79340
542320.0000    0.95300
542360.0000    0.58492
542400.0000    0.73046
542440.0000    0.76724
542480.0000    0.80540
542520.0000    0.68966
542560.0000    0.64402
542600.0000    0.69012
542640.0000    0.65623
542680.0000    0.87091
542720.0000    0.75873
542760.0000    0.53177
542800.0000    0.95444
542840.0000    0.89519
542880.0000    0.66399
542920.0000    0.86416
542960.0000    0.75579
543000.0000    0.60719
543040.0000    0.60509
543080.0000    0.63680
543120.0000    0.69787
543160.0000    0.46774
543200.0000    0.32052
543240.0000    0.89276
543280.0000    0.85260
543320.0000    0.94829
543360.0000    0.85947
543400.0000    1.12712
543440.0000    1.07925
543480.0000    0.80654
543520.0000    0.77265
543560.0000    0.98420
543600.0000    0.60427
543640.0000    0.93275
543680.0000    0.80112
543720.0000    0.95741
543760.0000    0.90023
543800.0000    1.05900
543840.0000    0.80855
543880.0000    0.86680
543920.0000    0.57544
543960.0000    0.74268
544000.0000    0.87020
544040.0000    0.77929
544080.0000    0.72099
544120.0000    0.81211
544160.0000    0.71756
544200.0000    0.98406
544240.0000    0.64137
544280.0000    0.79087
544320.0000    0.61211
544360.0000    0.86078
544400.0000    0.89714
544440.0000    0.72674
544480.0000    0.80545
544520.0000    0.72516
544560.0000    0.92598
544600.0000    0.74947
544640.0000    0.91041
544680.0000    0.86165
544720.0000    0.77811
544760.0000    0.89760
544800.0000    0.87978
544840.0000    0.86517
544880.0000    0.87819
544920.0000    0.73525
544960.0000    0.66323
545000.0000    0.73246
545040.0000    0.66170
545080.0000    0.72136
545120.0000    0.51346
545160.0000    0.53085
545200.0000    0.47857
545240.0000    0.85620
545280.0000    0.70732
545320.0000    0.73058
545360.0000    0.65696
545400.0000    0.77909
545440.0000    0.73597
545480.0000    0.75619
545520.0000    0.67759
545560.0000    0.77708
545600.0000    0.81945
545640.0000    0.76222
545680.0000    0.53692
545720.0000    0.50763
545760.0000    0.46612
545800.0000    0.50598
545840.0000    0.45205
545880.0000    0.39549
545920.0000    0.45835
545960.0000    0.66911
546000.0000    0.49952
546040.0000    0.50190
546080.0000    0.75803
546120.0000    0.51316
546160.0000    0.57411
546200.0000    0.89699
546240.0000    0.88467
546280.0000    0.50362
546320.0000    0.50984
546360.0000    0.64793
546400.0000    0.89382
546440.0000    0.66978
546480.0000    0.84137
546520.0000    0.67377
546560.0000    0.50343
546600.0000    0.56937
546640.0000    0.62541
546680.0000    0.76956
546720.0000    0.56497
546760.0000    0.43733
546800.0000    0.59923
546840.0000    0.53676
546880.0000    0.51183
546920.0000    0.61383
546960.0000    0.57352
547000.0000    0.73922
547040.0000    0.81467
547080.0000    0.82594
547120.0000    0.75417
547160.0000    0.89441
547200.0000    0.88698
547240.0000    0.87584
547280.0000    0.79166
547320.0000    0.89488
547360.0000    0.80123
547400.0000    0.92109
547440.0000    0.89335
547480.0000    0.59748
547520.0000    0.69838
547560.0000    0.40525
547600.0000    0.67967
547640.0000    0.62642
547680.0000    0.52922
547720.0000    0.75362
547760.0000    0.36106
547800.0000    0.72006
547840.0000    0.70770
547880.0000    0.72420
547920.0000    0.38160
547960.0000    0.72725
548000.0000    0.86108
548040.0000    0.92764
548080.0000    0.77086
548120.0000    0.63859
548160.0000    0.47069
548200.0000    0.59635
548240.0000    0.81055
548280.0000    0.85569
548320.0000    0.83312
548360.0000    0.85887
548400.0000    0.75904
548440.0000    0.68360
548480.0000    0.49971
548520.0000    0.72350
548560.0000    0.78260
548600.0000    0.81889
548640.0000    0.90413
548680.0000    0.70065
548720.0000    0.74908
548760.0000    0.77405
548800.0000    0.56525
548840.0000    0.74716
548880.0000    0.84206
548920.0000    0.79258
548960.0000    0.82033
549000.0000    0.98846
549040.0000    0.98053
549080.0000    0.93828
549120.0000    0.85160
549160.0000    0.97266
549200.0000    1.00262
549240.0000    0.83907
549280.0000    0.87718
549320.0000    0.98507
549360.0000    0.73029
549400.0000    0.64734
549440.0000    0.53616
549480.0000    0.65029
549520.0000    0.85787
549560.0000    0.44204
549600.0000    0.76759
549640.0000    0.81077
549680.0000    0.78598
549720.0000    0.79276
549760.0000    0.78260
549800.0000    0.81902
549840.0000    0.67963
549880.0000    0.64037
549920.0000    0.81114
549960.0000    0.90098
550000.0000    0.88973
550040.0000    0.69736
550080.0000    0.66792
550120.0000    0.83015
550160.0000    0.82819
550200.0000    0.82291
550240.0000    0.69280
550280.0000    0.90536
550320.0000    0.68496
550360.0000    0.96113
550400.0000    0.80788
550440.0000    0.90557
550480.0000    0.60242
550520.0000    0.44137
550560.0000    0.64696
550600.0000    0.80451
550640.0000    0.49751
550680.0000    0.75789
550720.0000    0.52981
550760.0000    0.93259
550800.0000    0.71314
550840.0000    0.69241
550880.0000    0.75590
550920.0000    0.64534
550960.0000    0.52628
551000.0000    0.88907
551040.0000    0.57528
551080.0000    0.52639
551120.0000    0.49856
551160.0000    0.60061
551200.0000    0.66631
551240.0000    0.69074
551280.0000    0.66555
551320.0000    0.77972
551360.0000    0.74177
551400.0000    0.42952
551440.0000    0.49575
551480.0000    0.59242
551520.0000    0.61565
551560.0000    0.61918
551600.0000    0.74457
551640.0000    0.59948
551680.0000    0.56088
551720.0000    0.50997
551760.0000    0.48367
551800.0000    0.57359
551840.0000    0.64415
551880.0000    0.47617
551920.0000    0.47899
551960.0000    0.51050
552000.0000    0.75904
552040.0000    0.74973
552080.0000    0.73099
552120.0000    0.85054
552160.0000    0.64429
552200.0000    0.88654
552240.0000    0.60180
552280.0000    0.58064
552320.0000    0.51658
552360.0000    0.59138
552400.0000    0.65467
552440.0000    0.50344
552480.0000    0.61156
552520.0000    0.67736
552560.0000    0.61524
552600.0000    0.59169
552640.0000    0.66562
552680.0000    0.58547
552720.0000    0.77031
552760.0000    0.59035
552800.0000    0.63115
552840.0000    0.54463
552880.0000    0.65074
552920.0000    0.47233
552960.0000    0.48328
553000.0000    0.55240
553040.0000    0.73038
553080.0000    0.71661
553120.0000    0.36034
553160.0000    0.60123
553200.0000    0.51745
553240.0000    0.51257
553280.0000    0.75607
553320.0000    0.39304
553360.0000    0.57222
553400.0000    0.51154
553440.0000    0.54682
553480.0000    0.61377
553520.0000    0.52685
553560.0000    0.51144
553600.0000    0.44888
553640.0000    0.37010
553680.0000    0.77377
553720.0000    0.33317
553760.0000    0.53346
553800.0000    0.43791
553840.0000    0.50710
553880.0000    0.54672
553920.0000    0.36500
553960.0000    0.34889
554000.0000    0.44721
554040.0000    0.72536
554080.0000    0.42418
554120.0000    0.32575
554160.0000    0.49346
554200.0000    0.26153
554240.0000    0.57567
554280.0000    0.29410
554320.0000    0.32591
554360.0000    0.41440
554400.0000    0.66476
554440.0000    0.44594
554480.0000    0.63553
554520.0000    0.58694
554560.0000    0.51435
554600.0000    0.54442
554640.0000    0.37452
554680.0000    0.28235
554720.0000    0.33559
554760.0000    0.55428
554800.0000    0.33863
554840.0000    0.42236
554880.0000    0.43405
554920.0000    0.30442
554960.0000    0.79821
555000.0000    0.58311
555040.0000    0.37725
555080.0000    0.35849
555120.0000    0.47123
555160.0000    0.37921
555200.0000    0.70667
555240.0000    0.63235
555280.0000    0.32207
555320.0000    0.66527
555360.0000    0.44362
555400.0000    0.54147
555440.0000    0.53714
555480.0000    0.51364
555520.0000    0.51252
555560.0000    0.45923
555600.0000    0.48652
555640.0000    0.38637
555680.0000    0.58599
555720.0000    0.65339
555760.0000    0.54738
555800.0000    0.47832
555840.0000    0.50271
555880.0000    0.45920
555920.0000    0.34378
555960.0000    0.40703
556000.0000    0.42943
556040.0000    0.66904
556080.0000    0.52233
556120.0000    0.55549
556160.0000    0.46230
556200.0000    0.42525
556240.0000    0.39231
556280.0000    0.47852
556320.0000    0.53741
556360.0000    0.19257
556400.0000    0.44103
556440.0000    0.41703
556480.0000    0.23803
556520.0000    0.38568
556560.0000    0.25420
556600.0000    0.45515
556640.0000    0.36845
556680.0000    0.44996
556720.0000    0.59924
556760.0000    0.62168
556800.0000    0.61062
556840.0000    0.46823
556880.0000    0.47418
556920.0000    0.32489
556960.0000    0.48317
557000.0000    0.29500
557040.0000    0.77999
557080.0000    0.45083
557120.0000    0.44143
557160.0000    0.38094
557200.0000    0.35414
557240.0000    0.51670
557280.0000    0.50138
557320.0000    0.44056
557360.0000    0.51705
557400.0000    0.34220
557440.0000    0.51969
557480.0000    0.58267
557520.0000    0.66028
557560.0000    0.53507
557600.0000    0.22756
557640.0000    0.61406
557680.0000    0.55890
557720.0000    0.26100
557760.0000    0.39334
557800.0000    0.82106
557840.0000    0.44602
557880.0000    0.70640
557920.0000    0.44755
557960.0000    0.57193
558000.0000    0.77143
558040.0000    0.79024
558080.0000    0.70154
558120.0000    0.74165
558160.0000    0.80352
558200.0000    0.57111
558240.0000    0.43741
558280.0000    0.74177
558320.0000    0.54996
558360.0000    0.53025
558400.0000    0.48443
558440.0000    0.40293
558480.0000    0.36900
558520.0000    0.27169
558560.0000    0.19640
558600.0000    0.42214
558640.0000    0.39405
558680.0000    0.41462
558720.0000    0.44846
558760.0000    0.53917
558800.0000    0.78304
558840.0000    0.55689
558880.0000    0.40585
558920.0000    0.30198
558960.0000    0.40173
559000.0000    0.69958
559040.0000    0.69442
559080.0000    0.36491
559120.0000    0.33810
559160.0000    0.43162
559200.0000    0.73027
559240.0000    0.59782
559280.0000    0.63217
559320.0000    0.29089
559360.0000    0.50187
559400.0000    0.76661
559440.0000    0.60214
559480.0000    0.76453
559520.0000    0.67040
559560.0000    0.90674
559600.0000    0.39164
559640.0000    0.75456
559680.0000    0.60188
559720.0000    0.58927
559760.0000    0.52040
559800.0000    0.55166
559840.0000    0.57395
559880.0000    0.60874
559920.0000    0.49882
559960.0000    0.48371
560000.0000    0.52848
560040.0000    0.41787
560080.0000    0.70850
560120.0000    0.65941
560160.0000    0.65286
560200.0000    0.80372
560240.0000    0.55479
560280.0000    0.69273
560320.0000    0.99793
560360.0000    0.91004
560400.0000    0.77876
560440.0000    1.05583
560480.0000    0.77306
560520.0000    1.00152
560560.0000    0.69528
560600.0000    0.62193
560640.0000    0.82432
560680.0000    0.61149
560720.0000    0.47480
560760.0000    0.85394
560800.0000    0.56273
560840.0000    0.74678
560880.0000    0.67427
560920.0000    0.68662
560960.0000    0.81536
561000.0000    0.87297
561040.0000    0.69977
561080.0000    0.81433
561120.0000    0.76055
561160.0000    0.74233
561200.0000    0.82861
561240.0000    0.78487
561280.0000    0.75688
561320.0000    0.75703
561360.0000    0.70885
561400.0000    0.59786
561440.0000    0.60304
561480.0000    0.68254
561520.0000    0.55818
561560.0000    0.75306
561600.0000    0.49308
561640.0000    0.52487
561680.0000    0.52809
561720.0000    0.57836
561760.0000    0.84350
561800.0000    0.87600
561840.0000    0.91106
561880.0000    0.43661
561920.0000    0.73230
561960.0000    0.41717
562000.0000    0.34985
562040.0000    0.35719
562080.0000    0.22810
562120.0000    0.06587
562160.0000    0.60759
562200.0000    0.44007
562240.0000    0.69210
562280.0000    0.64338
562320.0000    0.82770
562360.0000    0.68678
562400.0000    0.59510
562440.0000    0.57055
562480.0000    0.62773
562520.0000    0.49395
562560.0000    0.50520
562600.0000    0.75498
562640.0000    0.67787
562680.0000    0.59214
562720.0000    0.83185
562760.0000    0.66663
562800.0000    0.82448
562840.0000    0.85094
562880.0000    0.85851
562920.0000    0.83177
562960.0000    0.42602
563000.0000    0.52396
563040.0000    0.65249
563080.0000    0.46962
563120.0000    0.52436
563160.0000    0.36163
563200.0000    0.57036
563240.0000    0.35240
563280.0000    0.37972
563320.0000    0.48299
563360.0000    0.79811
563400.0000    0.51781
563440.0000    0.49954
563480.0000    0.59626
563520.0000    0.76588
563560.0000    0.55360
563600.0000    0.73951
563640.0000    0.49421
563680.0000    0.34813
563720.0000    0.76690
563760.0000    0.39834
563800.0000    0.52723
563840.0000    0.59919
563880.0000    0.59520
563920.0000    0.51384
563960.0000    0.70579
564000.0000    0.52001
564040.0000    0.50834
564080.0000    0.73154
564120.0000    0.50442
564160.0000    0.69329
564200.0000    0.78522
564240.0000    0.59679
564280.0000    0.91012
564320.0000    0.69030
564360.0000    0.67487
564400.0000    0.74076
564440.0000    0.87531
564480.0000    0.70493
564520.0000    0.64272
564560.0000    0.82354
564600.0000    0.65335
564640.0000    0.59190
564680.0000    0.58624
564720.0000    0.63147
564760.0000    0.49126
564800.0000    0.66384
564840.0000    0.53327
564880.0000    0.64046
564920.0000    0.71600
564960.0000    0.35630
565000.0000    0.68246
565040.0000    0.56876
565080.0000    0.48885
565120.0000    0.66011
565160.0000    0.40588
565200.0000    0.50980
565240.0000    0.57158
565280.0000    0.93254
565320.0000    0.88509
565360.0000    0.66272
565400.0000    0.73961
565440.0000    0.85571
565480.0000    0.82631
565520.0000    0.94042
565560.0000    0.89863
565600.0000    0.65173
565640.0000    0.90297
565680.0000    0.77771
565720.0000    0.67762
565760.0000    0.70450
565800.0000    0.49411
565840.0000    0.51299
565880.0000    0.49915
565920.0000    0.46257
565960.0000    0.42426
566000.0000    0.47452
566040.0000    0.49465
566080.0000    0.60424
566120.0000    0.41249
566160.0000    0.53214
566200.0000    0.42207
566240.0000    0.59652
566280.0000    0.44536
566320.0000    0.40846
566360.0000    0.42913
566400.0000    0.41035
566440.0000    0.28731
566480.0000    0.48115
566520.0000    0.63666
566560.0000    0.63706
566600.0000    0.72473
566640.0000    0.77930
566680.0000    0.65736
566720.0000    0.57163
566760.0000    0.64266
566800.0000    0.61746
566840.0000    0.64323
566880.0000    0.44294
566920.0000    0.75413
566960.0000    0.62275
567000.0000    0.64615
567040.0000    0.84048
567080.0000    0.64105
567120.0000    0.68706
567160.0000    0.51983
567200.0000    0.58563
567240.0000    0.92344
567280.0000    0.61819
567320.0000    0.51416
567360.0000    0.70403
567400.0000    0.81651
567440.0000    0.55610
567480.0000    0.86875
567520.0000    0.67750
567560.0000    0.51157
567600.0000    0.58817
567640.0000    0.59620
567680.0000    0.50338
567720.0000    0.51154
567760.0000    0.43179
567800.0000    0.50199
567840.0000    0.31166
567880.0000    0.48098
567920.0000    0.77824
567960.0000    0.45706
568000.0000    0.43519
568040.0000    0.53812
568080.0000    0.79851
568120.0000    0.54408
568160.0000    0.73188
568200.0000    0.95324
568240.0000    0.63748
568280.0000    0.69825
568320.0000    0.49643
568360.0000    0.50540
568400.0000    0.47807
568440.0000    0.55931
568480.0000    0.76784
568520.0000    0.70236
568560.0000    0.32714
568600.0000    0.22123
568640.0000    0.86701
568680.0000    0.42417
568720.0000    0.63138
568760.0000    0.50592
568800.0000    0.69447
568840.0000    0.60695
568880.0000    0.39709
568920.0000    0.58400
568960.0000    0.84349
569000.0000    0.61649
569040.0000    0.66352
569080.0000    0.91601
569120.0000    0.77666
569160.0000    0.76438
569200.0000    0.32042
569240.0000    0.54523
569280.0000    0.62905
569320.0000    0.73412
569360.0000    0.57324
569400.0000    0.38212
569440.0000    0.52789
569480.0000    0.30955
569520.0000    0.40277
569560.0000    0.26712
569600.0000    0.57720
569640.0000    0.23260
569680.0000    0.55265
569720.0000    0.49887
569760.0000    0.45196
569800.0000    0.28187
569840.0000    0.51916
569880.0000    0.70316
569920.0000    0.41519
569960.0000    0.37194
570000.0000    0.35625
570040.0000    0.50524
570080.0000    0.60707
570120.0000    0.50485
570160.0000    0.79769
570200.0000    0.60922
570240.0000    0.53173
570280.0000    0.27566
570320.0000    0.34399
570360.0000    0.40498
570400.0000    0.51268
570440.0000    0.42750
570480.0000    0.44686
570520.0000    0.43250
570560.0000    0.42668
570600.0000    0.57189
570640.0000    0.31099
570680.0000    0.43141
570720.0000    0.58891
570760.0000    0.63109
570800.0000    0.67034
570840.0000    0.46816
570880.0000    0.51084
570920.0000    0.58782
570960.0000    0.78813
571000.0000    0.58733
571040.0000    0.33509
571080.0000    0.57317
571120.0000    0.50182
571160.0000    0.73824
571200.0000    0.59076
571240.0000    0.47381
571280.0000    0.51952
571320.0000    0.46863
571360.0000    0.38261
571400.0000    0.41482
571440.0000    0.30970
571480.0000    0.33458
571520.0000    0.34168
571560.0000    0.25831
571600.0000    0.46064
571640.0000    0.76608
571680.0000    0.63415
571720.0000    0.57740
571760.0000    0.51145
571800.0000    0.68553
571840.0000    0.59414
571880.0000    0.89598
571920.0000    0.52472
571960.0000    0.54303
572000.0000    0.68167
572040.0000    0.64974
572080.0000    0.75838
572120.0000    0.83974
572160.0000    0.85637
572200.0000    0.50274
572240.0000    0.43570
572280.0000    0.34732
572320.0000    0.68746
572360.0000    0.60402
572400.0000    0.73885
572440.0000    0.55540
572480.0000    0.83294
572520.0000    0.72367
572560.0000    0.54011
572600.0000    0.79237
572640.0000    0.72653
572680.0000    0.47983
572720.0000    0.62167
572760.0000    0.82881
572800.0000    0.62579
572840.0000    0.76728
572880.0000    0.52614
572920.0000    0.60785
572960.0000    0.63004
573000.0000    0.53505
573040.0000    0.41697
573080.0000    0.71211
573120.0000    0.57464
573160.0000    0.58105
573200.0000    0.77046
573240.0000    0.83589
573280.0000    0.90132
573320.0000    0.52773
573360.0000    0.47149
573400.0000    0.40961
573440.0000    0.50149
573480.0000    0.66250
573520.0000    0.53225
573560.0000    0.52903
573600.0000    0.79907
573640.0000    0.84504
573680.0000    0.86696
573720.0000    0.41102
573760.0000    0.53706
573800.0000    0.39592
573840.0000    0.77320
573880.0000    0.42316
573920.0000    0.51441
573960.0000    0.56534
574000.0000    0.56755
574040.0000    0.58728
574080.0000    0.73327
574120.0000    0.74106
574160.0000    0.93648
574200.0000    0.81834
574240.0000    0.69725
574280.0000    0.69849
574320.0000    0.64135
574360.0000    0.80020
574400.0000    0.79126
574440.0000    0.81417
574480.0000    0.60334
574520.0000    0.73421
574560.0000    0.77591
574600.0000    0.75490
574640.0000    0.78293
574680.0000    0.80809
574720.0000    0.78690
574760.0000    0.86197
574800.0000    0.74370
574840.0000    0.83705
574880.0000    1.13358
574920.0000    1.03040
574960.0000    0.58308
575000.0000    0.91522
575040.0000    0.99908
575080.0000    0.83416
575120.0000    0.78394
575160.0000    0.96341
575200.0000    0.85700
575240.0000    0.91663
575280.0000    1.11236
575320.0000    1.15170
575360.0000    1.17642
575400.0000    0.95321
575440.0000    1.04939
575480.0000    0.91857
575520.0000    0.95874
575560.0000    0.98756
575600.0000    0.82938
575640.0000    0.83922
575680.0000    0.95288
575720.0000    0.98825
575760.0000    1.22587
575800.0000    1.11837
575840.0000    1.06432
575880.0000    1.04475
575920.0000    1.12229
575960.0000    1.11732
576000.0000    1.09775
576040.0000    0.73607
576080.0000    0.79797
576120.0000    0.75691
576160.0000    0.58669
576200.0000    0.81038
576240.0000    0.81354
576280.0000    0.63955
576320.0000    0.73012
576360.0000    0.90138
576400.0000    0.75231
576440.0000    0.70618
576480.0000    0.88041
576520.0000    0.76548
576560.0000    0.92965
576600.0000    1.08070
576640.0000    0.89379
576680.0000    0.83568
576720.0000    0.67184
576760.0000    0.75237
576800.0000    0.64881
576840.0000    0.75412
576880.0000    0.72569
576920.0000    0.79394
576960.0000    0.84394
577000.0000    0.84247
577040.0000    0.72372
577080.0000    0.84070
577120.0000    0.44162
577160.0000    0.75200
577200.0000    0.77632
577240.0000    0.80244
577280.0000    0.74455
577320.0000    0.91210
577360.0000    0.64986
577400.0000    0.75328
577440.0000    0.83803
577480.0000    0.87197
577520.0000    0.82976
577560.0000    0.89154
577600.0000    0.80885
577640.0000    0.95641
577680.0000    0.82506
577720.0000    1.08272
577760.0000    0.93556
577800.0000    0.90359
577840.0000    1.04763
577880.0000    1.08973
577920.0000    0.83804
577960.0000    0.90050
578000.0000    0.88269
578040.0000    1.08299
578080.0000    1.18289
578120.0000    1.04738
578160.0000    0.88445
578200.0000    1.02746
578240.0000    1.01675
578280.0000    0.82519
578320.0000    0.68112
578360.0000    0.80526
578400.0000    0.79999
578440.0000    0.71697
578480.0000    0.76375
578520.0000    0.87208
578560.0000    0.78629
578600.0000    0.64088
578640.0000    0.81789
578680.0000    0.73699
578720.0000    0.74091
578760.0000    0.76549
578800.0000    0.88005
578840.0000    0.86488
578880.0000    0.64570
578920.0000    0.76038
578960.0000    0.82212
579000.0000    0.68581
579040.0000    0.54646
579080.0000    0.39365
579120.0000    0.73634
579160.0000    0.95486
579200.0000    1.03511
579240.0000    0.80330
579280.0000    0.87178
579320.0000    0.68126
579360.0000    0.80449
579400.0000    0.82443
579440.0000    1.13319
579480.0000    0.81362
579520.0000    1.08946
579560.0000    0.71200
579600.0000    0.55968
579640.0000    1.03156
579680.0000    0.79625
579720.0000    0.57117
579760.0000    0.78164
579800.0000    0.69110
579840.0000    0.59088
579880.0000    0.77451
579920.0000    0.81138
579960.0000    0.73763
580000.0000    0.74070
580040.0000    0.65507
580080.0000    0.64493
580120.0000    0.43665
580160.0000    0.80829
580200.0000    0.71452
580240.0000    0.77738
580280.0000    0.99401
580320.0000    0.74860
580360.0000    0.71152
580400.0000    0.34846
580440.0000    0.84300
580480.0000    0.49022
580520.0000    0.59835
580560.0000    0.62401
580600.0000    0.83739
580640.0000    0.77010
580680.0000    0.80518
580720.0000    0.58010
580760.0000    0.75386
580800.0000    0.76185
580840.0000    0.81024
580880.0000    0.62861
580920.0000    0.79353
580960.0000    0.81167
581000.0000    0.79369
581040.0000    0.51990
581080.0000    0.87612
581120.0000    0.83972
581160.0000    0.87485
581200.0000    0.74559
581240.0000    0.43650
581280.0000    0.88793
581320.0000    0.74079
581360.0000    0.91703
581400.0000    1.01281
581440.0000    1.15819
581480.0000    1.01171
581520.0000    0.97858
581560.0000    0.65170
581600.0000    1.02148
581640.0000    0.54651
581680.0000    1.05803
581720.0000    0.91744
581760.0000    0.99059
581800.0000    0.82151
581840.0000    0.87243
581880.0000    0.62748
581920.0000    0.74536
581960.0000    0.75007
582000.0000    0.66870
582040.0000    0.45796
582080.0000    0.54421
582120.0000    0.71332
582160.0000    0.60362
582200.0000    0.68876
582240.0000    0.71814
582280.0000    0.73883
582320.0000    0.73704
582360.0000    0.82213
582400.0000    0.65127
582440.0000    0.62687
582480.0000    0.84641
582520.0000    0.88467
582560.0000    0.69969
582600.0000    0.85624
582640.0000    0.88813
582680.0000    0.48729
582720.0000    0.68625
582760.0000    0.89287
582800.0000    0.72868
582840.0000    0.76209
582880.0000    0.96813
582920.0000    0.78204
582960.0000    0.91540
583000.0000    0.81200
583040.0000    0.69369
583080.0000    0.89025
583120.0000    0.95180
583160.0000    0.94867
583200.0000    0.73421
583240.0000    0.73821
583280.0000    0.68230
583320.0000    0.78690
583360.0000    0.68117
583400.0000    0.88959
583440.0000    0.87565
583480.0000    0.82513
583520.0000    0.76692
583560.0000    0.81100
583600.0000    0.88627
583640.0000    0.61874
583680.0000    0.95896
583720.0000    0.84429
583760.0000    0.71692
583800.0000    1.03126
583840.0000    0.82737
583880.0000    0.69559
583920.0000    0.78137
583960.0000    0.85763
584000.0000    0.72716
584040.0000    0.73716
584080.0000    0.89449
584120.0000    1.16630
584160.0000    0.85956
584200.0000    0.83726
584240.0000    0.86273
584280.0000    0.77751
584320.0000    0.55419
584360.0000    0.74572
584400.0000    0.84578
584440.0000    0.82876
584480.0000    0.43250
584520.0000    0.43224
584560.0000    0.46052
584600.0000    0.60154
584640.0000    0.68105
584680.0000    0.64978
584720.0000    0.59900
584760.0000    0.56851
584800.0000    0.64332
584840.0000    0.80228
584880.0000    0.85024
584920.0000    0.79562
584960.0000    0.67846
585000.0000    0.99851
585040.0000    0.60112
585080.0000    0.67441
585120.0000    0.89882
585160.0000    0.79791
585200.0000    0.60023
585240.0000    0.97511
585280.0000    0.78988
585320.0000    0.71529
585360.0000    0.86648
585400.0000    0.86060
585440.0000    0.78358
585480.0000    0.87585
585520.0000    0.91862
585560.0000    0.80592
585600.0000    0.86529
585640.0000    0.68074
585680.0000    0.33220
585720.0000    0.75604
585760.0000    0.61319
585800.0000    0.62831
585840.0000    0.47766
585880.0000    0.76152
585920.0000    0.66929
585960.0000    0.57746
586000.0000    0.50427
586040.0000    0.82451
586080.0000    0.68211
586120.0000    0.74535
586160.0000    0.65762
586200.0000    0.62673
586240.0000    0.80156
586280.0000    0.62527
586320.0000    0.89962
586360.0000    0.76205
586400.0000    0.80432
586440.0000    0.65161
586480.0000    0.86458
586520.0000    0.87538
586560.0000    0.77372
586600.0000    0.83872
586640.0000    0.86221
586680.0000    0.54915
586720.0000    0.46466
586760.0000    0.92122
586800.0000    0.79849
586840.0000    0.58603
586880.0000    0.79030
586920.0000    0.88268
586960.0000    0.59548
587000.0000    0.73449
587040.0000    0.70424
587080.0000    0.31839
587120.0000    0.53435
587160.0000    0.68035
587200.0000    0.60583
587240.0000    0.65376
587280.0000    0.46703
587320.0000    0.74976
587360.0000    0.77616
587400.0000    0.61145
587440.0000    0.81699
587480.0000    0.84703
587520.0000    0.68504
587560.0000    0.58501
587600.0000    0.50287
587640.0000    0.35835
587680.0000    0.67447
587720.0000    0.66222
587760.0000    0.79207
587800.0000    0.81326
587840.0000    0.81410
587880.0000    0.69390
587920.0000    0.73354
587960.0000    0.92351
588000.0000    0.75950
588040.0000    0.84214
588080.0000    1.05179
588120.0000    0.96875
588160.0000    0.72485
588200.0000    0.88390
588240.0000    0.91897
588280.0000    0.70032
588320.0000    0.96259
588360.0000    0.69740
588400.0000    0.91388
588440.0000    0.38708
588480.0000    0.81529
588520.0000    0.63930
588560.0000    0.62808
588600.0000    0.69617
588640.0000    0.79395
588680.0000    0.78266
588720.0000    0.79222
588760.0000    0.89183
588800.0000    0.95663
588840.0000    0.98050
588880.0000    0.85180
588920.0000    0.94512
588960.0000    0.52578
589000.0000    0.69125
589040.0000    0.64891
589080.0000    0.58787
589120.0000    0.30097
589160.0000    0.73543
589200.0000    0.73972
589240.0000    0.74108
589280.0000    0.69906
589320.0000    0.89599
589360.0000    0.57845
589400.0000    0.82548
589440.0000    0.68390
589480.0000    0.50926
589520.0000    0.86241
589560.0000    0.96929
589600.0000    0.72541
589640.0000    0.74393
589680.0000    0.57051
589720.0000    0.32011
589760.0000    0.52976
589800.0000    0.58926
589840.0000    0.61427
589880.0000    0.75664
589920.0000    0.63247
589960.0000    0.86549
590000.0000    0.64752
590040.0000    0.66952
590080.0000    0.51451
590120.0000    0.77175
590160.0000    0.71230
590200.0000    0.52805
590240.0000    0.57808
590280.0000    0.72481
590320.0000    0.80812
590360.0000    0.63320
590400.0000    0.65301
590440.0000    0.72032
590480.0000    0.92755
590520.0000    0.64667
590560.0000    0.63132
590600.0000    0.46998
590640.0000    0.63422
590680.0000    0.60756
590720.0000    0.44642
590760.0000    0.75922
590800.0000    0.84077
590840.0000    0.75225
590880.0000    0.71990
590920.0000    0.75446
590960.0000    0.67714
591000.0000    0.89210
591040.0000    0.81936
591080.0000    0.69489
591120.0000    0.94989
591160.0000    0.50487
591200.0000    0.68419
591240.0000    0.70525
591280.0000    0.63443
591320.0000    0.56521
591360.0000    0.60988
591400.0000    0.53861
591440.0000    0.53586
591480.0000    0.85173
591520.0000    0.52520
591560.0000    0.93783
591600.0000    1.04409
591640.0000    0.74441
591680.0000    0.77107
591720.0000    0.89958
591760.0000    0.77295
591800.0000    0.89863
591840.0000    0.72670
591880.0000    0.74770
591920.0000    0.78298
591960.0000    0.90814
592000.0000    0.85464
592040.0000    0.87981
592080.0000    0.53270
592120.0000    0.86049
592160.0000    0.92331
592200.0000    0.74124
592240.0000    0.88169
592280.0000    0.75929
592320.0000    0.93051
592360.0000    1.09440
592400.0000    0.70313
592440.0000    0.89654
592480.0000    0.79132
592520.0000    0.77990
592560.0000    0.63483
592600.0000    0.58365
592640.0000    0.52993
592680.0000    0.79697
592720.0000    0.79963
592760.0000    0.90521
592800.0000    0.46520
592840.0000    0.64364
592880.0000    0.75512
592920.0000    0.58853
592960.0000    0.60707
593000.0000    0.83853
593040.0000    0.50823
593080.0000    0.57477
593120.0000    0.98165
593160.0000    0.79712
593200.0000    1.10401
593240.0000    1.01973
593280.0000    0.99394
593320.0000    0.99212
593360.0000    0.69774
593400.0000    0.86428
593440.0000    0.92020
593480.0000    0.83123
593520.0000    0.81868
593560.0000    0.92886
593600.0000    1.03118
593640.0000    0.86202
593680.0000    0.78302
593720.0000    0.58545
593760.0000    0.73815
593800.0000    0.70718
593840.0000    0.85283
593880.0000    0.85432
593920.0000    0.71896
593960.0000    0.76054
594000.0000    0.74661
594040.0000    0.74867
594080.0000    0.59555
594120.0000    0.59781
594160.0000    0.61285
594200.0000    0.54024
594240.0000    0.87699
594280.0000    0.91154
594320.0000    1.10437
594360.0000    0.76326
594400.0000    0.65255
594440.0000    0.84531
594480.0000    1.01153
594520.0000    1.15468
594560.0000    0.81284
594600.0000    0.93931
594640.0000    0.22453
594680.0000    0.60301
594720.0000    0.77814
594760.0000    0.75614
594800.0000    0.57960
594840.0000    0.71760
594880.0000    0.83367
594920.0000    0.49822
594960.0000    0.37311
595000.0000    0.56970
595040.0000    0.43711
595080.0000    0.83535
595120.0000    0.78339
595160.0000    0.50114
595200.0000    0.80697
595240.0000    0.62182
595280.0000    0.62213
595320.0000    0.56366
595360.0000    0.57081
595400.0000    0.91470
595440.0000    0.98960
595480.0000    0.48139
595520.0000    0.84420
595560.0000    1.01875
595600.0000    0.84344
595640.0000    0.73133
595680.0000    0.71066
595720.0000    0.72192
595760.0000    0.64859
595800.0000    0.41193
595840.0000    0.84108
595880.0000    0.70587
595920.0000    0.58992
595960.0000    0.54140
596000.0000    0.67267
596040.0000    0.40803
596080.0000    0.86673
596120.0000    0.75502
596160.0000    0.95302
596200.0000    0.81829
596240.0000    0.82238
596280.0000    0.89563
596320.0000    0.71200
596360.0000    0.60609
596400.0000    0.68344
596440.0000    0.55315
596480.0000    0.43928
596520.0000    0.60230
596560.0000    0.73406
596600.0000    0.67089
596640.0000    0.74319
596680.0000    0.52650
596720.0000    0.55423
596760.0000    0.55388
596800.0000    0.68314
596840.0000    0.59590
596880.0000    0.63037
596920.0000    0.83401
596960.0000    0.66254
597000.0000    0.41608
597040.0000    0.57757
597080.0000    0.79395
597120.0000    0.69540
597160.0000    0.80340
597200.0000    0.88282
597240.0000    0.80488
597280.0000    0.55138
597320.0000    0.76892
597360.0000    0.82737
597400.0000    0.86417
597440.0000    0.72890
597480.0000    0.55401
597520.0000    0.55081
597560.0000    0.31828
597600.0000    0.57054
597640.0000    0.53690
597680.0000    0.73350
597720.0000    0.62841
597760.0000    0.95403
597800.0000    0.03597
597840.0000    0.60051
597880.0000    0.66942
597920.0000    0.52330
597960.0000    0.86289
598000.0000    0.49409
598040.0000    0.54279
598080.0000    0.27844
598120.0000    0.25191
598160.0000    0.55067
598200.0000    0.75762
598240.0000    0.94392
598280.0000    0.50893
598320.0000    0.53933
598360.0000    0.66387
598400.0000    0.55870
598440.0000    0.42647
598480.0000    0.49924
598520.0000    0.79680
598560.0000    0.44393
598600.0000    0.54796
598640.0000    0.95275
598680.0000    0.72683
598720.0000    0.75796
598760.0000    0.66622
598800.0000    0.63361
598840.0000    0.81814
598880.0000    0.67715
598920.0000    0.54274
598960.0000    0.81072
599000.0000    0.89056
599040.0000    0.59189
599080.0000    0.86890
599120.0000    0.70492
599160.0000    0.96927
599200.0000    0.65218
599240.0000    0.66171
599280.0000    0.86455
599320.0000    0.66186
599360.0000    0.80650
599400.0000    0.89236
599440.0000    0.88534
599480.0000    0.48374
599520.0000    0.71190
599560.0000    0.66778
599600.0000    0.99321
599640.0000    1.02898
599680.0000    0.76831
599720.0000    0.98350
599760.0000    0.73108
599800.0000    0.80141
599840.0000    0.68458
599880.0000    0.92066
599920.0000    0.84618
599960.0000    0.89624
600000.0000    0.75291
600040.0000    0.76096
600080.0000    0.79983
600120.0000    0.70931
600160.0000    0.77037
600200.0000    0.70367
600240.0000    0.87390
600280.0000    0.66850
600320.0000    0.63656
600360.0000    0.64805
600400.0000    0.47983
600440.0000    0.72511
600480.0000    0.77941
600520.0000    0.78052
600560.0000    0.54694
600600.0000    0.69952
600640.0000    0.58011
600680.0000    0.72064
600720.0000    0.75966
600760.0000    0.28047
600800.0000    0.42618
600840.0000    0.68528
600880.0000    0.72594
600920.0000    0.56895
600960.0000    0.66871
601000.0000    0.76004
601040.0000    0.90147
601080.0000    0.74387
601120.0000    0.52860
601160.0000    0.63637
601200.0000    0.55352
601240.0000    0.42869
601280.0000    0.62950
601320.0000    0.59260
601360.0000    0.62249
601400.0000    0.53626
601440.0000    0.71354
601480.0000    0.43356
601520.0000    0.44655
601560.0000    0.68629
601600.0000    0.45152
601640.0000    0.56533
601680.0000    0.49947
601720.0000    0.83412
601760.0000    0.69347
601800.0000    0.94526
601840.0000    0.97112
601880.0000    0.69449
601920.0000    0.71178
601960.0000    0.69107
602000.0000    0.47989
602040.0000    0.55513
602080.0000    0.66179
602120.0000    0.52176
602160.0000    0.62229
602200.0000    0.83971
602240.0000    0.78399
602280.0000    0.72884
602320.0000    0.37020
602360.0000    0.49343
602400.0000    0.84090
602440.0000    0.33703
602480.0000    0.40170
602520.0000    0.59248
602560.0000    0.60953
602600.0000    0.53582
602640.0000    0.34450
602680.0000    0.25714
602720.0000    0.26488
602760.0000    0.60973
602800.0000    0.52259
602840.0000    0.49023
602880.0000    0.48743
602920.0000    0.45713
602960.0000    0.45304
603000.0000    0.75738
603040.0000    0.54300
603080.0000    0.27028
603120.0000    0.59313
603160.0000    0.43220
603200.0000    0.74179
603240.0000    0.61627
603280.0000    0.53822
603320.0000    0.71225
603360.0000    0.35159
603400.0000    0.37405
603440.0000    0.29990
603480.0000    0.35775
603520.0000    0.63433
603560.0000    0.58073
603600.0000    0.63564
603640.0000    0.47323
603680.0000    0.48676
603720.0000    0.53022
603760.0000    0.52172
603800.0000    0.41258
603840.0000    0.19432
603880.0000    0.27893
603920.0000    0.65743
603960.0000    0.48711
604000.0000    0.54634
604040.0000    0.45807
604080.0000    0.46672
604120.0000    0.40165
604160.0000    0.51795
604200.0000    0.27843
604240.0000    0.32220
604280.0000    0.06623
604320.0000    0.37114
604360.0000    0.45468
604400.0000    0.19641
604440.0000    0.53646
604480.0000    0.35384
604520.0000    0.41985
604560.0000    0.28576
604600.0000    0.39972
604640.0000    0.10832
604680.0000    0.29972
604720.0000    0.22056
604760.0000    0.37321
604800.0000    0.10078
604840.0000    0.26905
604880.0000    0.22207
604920.0000   -0.01081
604960.0000    0.39431
605000.0000    0.58456
605040.0000    0.40649
605080.0000    0.37790
605120.0000    0.44913
605160.0000    0.51422
605200.0000    0.41441
605240.0000    0.21734
605280.0000    0.25853
605320.0000    0.24357
605360.0000    0.34530
605400.0000    0.31394
605440.0000    0.53496
605480.0000    0.54292
605520.0000    0.29959
605560.0000    0.53771
605600.0000    0.35251
605640.0000    0.29319
605680.0000    0.44553
605720.0000    0.41604
605760.0000    0.50827
605800.0000    0.38375
605840.0000    0.62108
605880.0000    0.45336
605920.0000    0.57012
605960.0000    0.50986
606000.0000    0.56536
606040.0000    0.63392
606080.0000    0.42731
606120.0000    0.35499
606160.0000    0.56777
606200.0000    0.39790
606240.0000    0.67229
606280.0000    0.39165
606320.0000    0.53514
606360.0000    0.56454
606400.0000    0.66554
606440.0000    0.41765
606480.0000    0.48737
606520.0000    0.38507
606560.0000    0.43093
606600.0000    0.36211
606640.0000    0.25021
606680.0000    0.30050
606720.0000    0.27841
606760.0000    0.44205
606800.0000    0.44817
606840.0000    0.40982
606880.0000   -0.34280
606920.0000    0.12712
606960.0000    0.60763
607000.0000    0.39492
607040.0000    0.63320
607080.0000    0.12367
607120.0000    0.33111
607160.0000    0.30920
607200.0000    0.25547
607240.0000    0.35563
607280.0000    0.32119
607320.0000    0.29964
607360.0000    0.45575
607400.0000    0.43596
607440.0000    0.51385
607480.0000    0.67386
607520.0000    0.33088
607560.0000    0.43298
607600.0000    0.20348
607640.0000    0.12495
607680.0000    0.48004
607720.0000    0.53987
607760.0000    0.33929
607800.0000    0.37866
607840.0000    0.31004
607880.0000    0.39676
607920.0000    0.30021
607960.0000    0.09090
608000.0000    0.36324
608040.0000    0.52542
608080.0000    0.35661
608120.0000    0.46256
608160.0000    0.33192
608200.0000    0.41359
608240.0000    0.57085
608280.0000    0.47821
608320.0000    0.33582
608360.0000   -0.04171
608400.0000    0.22227
608440.0000    0.28337
608480.0000    0.22473
608520.0000    0.11683
608560.0000    0.25147
608600.0000    0.49111
608640.0000    0.18837
608680.0000    0.25869
608720.0000    0.36821
608760.0000    0.35763
608800.0000    0.38629
608840.0000    0.10147
608880.0000    0.44804
608920.0000    0.48468
608960.0000    0.44409
609000.0000    0.57540
609040.0000    0.42216
609080.0000    0.52549
609120.0000    0.58016
609160.0000    0.79204
609200.0000    0.59519
609240.0000    0.57352
609280.0000    0.52009
609320.0000    0.59133
609360.0000    0.24675
609400.0000    0.18956
609440.0000    0.47776
609480.0000    0.44585
609520.0000    0.58363
609560.0000    0.46297
609600.0000    0.49961
609640.0000    0.52003
609680.0000    0.39340
609720.0000    0.55389
609760.0000    0.20836
609800.0000    0.30126
609840.0000    0.43463
609880.0000    0.47570
609920.0000    0.35914
609960.0000    0.60482
610000.0000    0.73105
610040.0000    0.44718
610080.0000    0.40621
610120.0000    0.36752
610160.0000    0.49978
610200.0000    0.25412
610240.0000    0.35421
610280.0000    0.29054
610320.0000    0.62404
610360.0000    0.25450
610400.0000    0.14950
610440.0000    0.48785
610480.0000    0.53285
610520.0000    0.34890
610560.0000    0.38094
610600.0000    0.38134
610640.0000    0.46267
610680.0000    0.40971
610720.0000    0.33993
610760.0000    0.28289
610800.0000    0.85035
610840.0000    0.11251
610880.0000    0.32666
610920.0000    0.50673
610960.0000    0.48254
611000.0000    0.43828
611040.0000    0.53548
611080.0000    0.28118
611120.0000    0.36939
611160.0000    0.36684
611200.0000    0.55846
611240.0000    0.60654
611280.0000    0.46531
611320.0000    0.42395
611360.0000    0.58879
611400.0000    0.66317
611440.0000    0.52287
611480.0000    0.25955
611520.0000    0.54806
611560.0000    0.48733
611600.0000    0.63847
611640.0000    0.36201
611680.0000    0.35470
611720.0000    0.47795
611760.0000    0.41146
611800.0000    0.49985
611840.0000    0.59893
611880.0000    0.78512
611920.0000    0.90768
611960.0000    0.45815
612000.0000    0.53214
612040.0000    0.45961
612080.0000    0.55224
612120.0000    0.40279
612160.0000    0.49850
612200.0000    0.35461
612240.0000    0.37530
612280.0000    0.29206
612320.0000    0.46808
612360.0000    0.20423
612400.0000    0.33306
612440.0000    0.28864
612480.0000    0.21338
612520.0000    0.54623
612560.0000    0.22420
612600.0000    0.21649
612640.0000    0.45026
612680.0000    0.31522
612720.0000    0.47874
612760.0000    0.20922
612800.0000    0.30068
612840.0000   -0.01417
612880.0000    0.14501
612920.0000    0.46319
612960.0000    0.40110
613000.0000    0.23607
613040.0000    0.60858
613080.0000    0.25103
613120.0000    0.40587
613160.0000    0.40316
613200.0000    0.51340
613240.0000    0.45068
613280.0000    0.38554
613320.0000    0.39934
613360.0000   -0.10873
613400.0000   -0.08181
613440.0000    0.01365
613480.0000   -0.07926
613520.0000   -0.12114
613560.0000    0.15069
613600.0000    0.07485
613640.0000    0.20710
613680.0000    0.19677
613720.0000    0.19989
613760.0000    0.23254
613800.0000    0.21191
613840.0000    0.02362
613880.0000    0.25190
613920.0000    0.40601
613960.0000    0.08600
614000.0000   -0.04485
614040.0000    0.37788
614080.0000   -0.09028
614120.0000    0.12874
614160.0000    0.38782
614200.0000    0.37237
614240.0000    0.14149
614280.0000    0.05999
614320.0000   -0.11649
614360.0000   -0.12768
614400.0000    0.34052
614440.0000    0.15922
614480.0000   -0.06081
614520.0000   -0.08545
614560.0000   -0.00282
614600.0000    0.32315
614640.0000    0.35613
614680.0000    0.40232
614720.0000    0.40038
614760.0000    0.24276
614800.0000    0.35000
614840.0000    0.17453
614880.0000    0.48537
614920.0000    0.45319
614960.0000    0.05699
615000.0000    0.21761
615040.0000    0.28872
615080.0000   -0.09576
615120.0000    0.03331
615160.0000    0.28389
615200.0000    0.26909
615240.0000    0.33591
615280.0000    0.32763
615320.0000    0.19710
615360.0000    0.20426
615400.0000    0.23012
615440.0000    0.16430
615480.0000    0.11111
615520.0000    0.35561
615560.0000    0.39747
615600.0000    0.23992
615640.0000    0.24704
615680.0000    0.24782
615720.0000    0.39605
615760.0000    0.20795
615800.0000    0.40001
615840.0000    0.24930
615880.0000    0.36606
615920.0000    0.23002
615960.0000    0.45026
616000.0000    0.40142
616040.0000    0.39322
616080.0000    0.41592
616120.0000    0.32349
616160.0000    0.28982
616200.0000    0.16405
616240.0000    0.22771
616280.0000    0.47344
616320.0000    0.19383
616360.0000    0.31092
616400.0000    0.48744
616440.0000    0.09963
616480.0000    0.51183
616520.0000    0.32472
616560.0000    0.31141
616600.0000    0.48071
616640.0000    0.62182
616680.0000    0.47379
616720.0000    0.27914
616760.0000    0.32995
616800.0000    0.27549
616840.0000    0.39540
616880.0000    0.49270
616920.0000    0.40458
616960.0000    0.39493
617000.0000    0.35337
617040.0000    0.23090
617080.0000    0.37967
617120.0000    0.69947
617160.0000    0.34247
617200.0000    0.15595
617240.0000    0.25319
617280.0000    0.18537
617320.0000    0.40733
617360.0000    0.24990
617400.0000    0.37734
617440.0000    0.07186
617480.0000    0.11867
617520.0000    0.20083
617560.0000   -0.05875
617600.0000   -0.06769
617640.0000   -0.11212
617680.0000   -0.00147
617720.0000    0.03035
617760.0000    0.40942
617800.0000    0.04523
617840.0000    0.27304
617880.0000    0.81219
617920.0000    0.59348
617960.0000    0.70538
618000.0000    1.05427
618040.0000    0.74704
618080.0000    0.77404
618120.0000    0.72239
618160.0000    0.63790
618200.0000    0.65024
618240.0000    0.55194
618280.0000    0.72889
618320.0000    0.63998
618360.0000    0.63032
618400.0000    0.54862
618440.0000    0.51021
618480.0000    0.89405
618520.0000    0.82613
618560.0000    0.82244
618600.0000    0.58588
618640.0000    0.84747
618680.0000    0.68910
618720.0000    0.86280
618760.0000    0.91451
618800.0000    0.83902
618840.0000    0.84472
618880.0000    0.82345
618920.0000    0.48956
618960.0000    0.84972
619000.0000    0.68899
619040.0000    0.79492
619080.0000    0.74689
619120.0000    0.81936
619160.0000    0.63645
619200.0000    1.11159
619240.0000    0.71210
619280.0000    0.80754
619320.0000    0.63858
619360.0000    0.80190
619400.0000    0.59163
619440.0000    0.70308
619480.0000    1.04250
619520.0000    0.98176
619560.0000    0.83622
619600.0000    0.70277
619640.0000    0.92663
619680.0000    0.98144
619720.0000    0.92885
619760.0000    0.83514
619800.0000    1.00308
619840.0000    0.97875
619880.0000    0.91725
619920.0000    0.70370
619960.0000    0.60352
620000.0000    0.59485
620040.0000    0.97662
620080.0000    0.59933
620120.0000    0.76396
620160.0000    0.97983
620200.0000    0.91830
620240.0000    1.04530
620280.0000    0.80671
620320.0000    0.86305
620360.0000    0.91684
620400.0000    0.86782
620440.0000    0.87217
620480.0000    0.61560
620520.0000    0.91435
620560.0000    0.85868
620600.0000    0.68939
620640.0000    0.52011
620680.0000    0.69248
620720.0000    0.42107
620760.0000    0.66665
620800.0000    0.59175
620840.0000    0.55970
620880.0000    0.67248
620920.0000    0.95337
620960.0000    0.79069
621000.0000    0.60302
621040.0000    0.83006
621080.0000    0.70855
621120.0000    0.50037
621160.0000    0.64559
621200.0000    0.71377
621240.0000    0.74252
621280.0000    0.69318
621320.0000    0.71845
621360.0000    0.66890
621400.0000    0.72401
621440.0000    0.72933
621480.0000    0.76647
621520.0000    0.74641
621560.0000    0.85752
621600.0000    1.05037
621640.0000    0.83267
621680.0000    0.91578
621720.0000    0.86127
621760.0000    0.80678
621800.0000    0.92272
621840.0000    0.99537
621880.0000    0.48674
621920.0000    0.62040
621960.0000    0.52280
622000.0000    0.63519
622040.0000    0.46931
622080.0000    0.48669
622120.0000    0.64194
622160.0000    0.65956
622200.0000    0.69412
622240.0000    0.67003
622280.0000    0.47612
622320.0000    1.02893
622360.0000    0.90639
622400.0000    0.80010
622440.0000    0.83590
622480.0000    0.79595
622520.0000    0.54441
622560.0000    0.43721
622600.0000    0.82345
622640.0000    0.81147
622680.0000    0.78547
622720.0000    0.75251
622760.0000    0.50992
622800.0000    0.97280
622840.0000    0.80767
622880.0000    0.91181
622920.0000    0.80118
622960.0000    0.95225
623000.0000    0.67948
623040.0000    0.48429
623080.0000    0.77617
623120.0000    0.72037
623160.0000    0.53369
623200.0000    0.49704
623240.0000    0.59155
623280.0000    0.61345
623320.0000    0.61433
623360.0000    0.61157
623400.0000    0.59542
623440.0000    0.67553
623480.0000    0.83028
623520.0000    0.76070
623560.0000    0.66859
623600.0000    0.64417
623640.0000    0.66289
623680.0000    0.89485
623720.0000    0.72735
623760.0000    0.67010
623800.0000    0.59108
623840.0000    0.70208
623880.0000    0.74104
623920.0000    0.61810
623960.0000    0.71345
624000.0000    0.78297
624040.0000    0.65559
624080.0000    0.82080
624120.0000    0.87632
624160.0000    0.81970
624200.0000    1.05697
624240.0000    1.07868
624280.0000    0.44471
624320.0000    0.97364
624360.0000    0.53452
624400.0000    0.73561
624440.0000    0.72446
624480.0000    0.55323
624520.0000    0.95895
624560.0000    0.71744
624600.0000    0.65976
624640.0000    0.82592
624680.0000    0.62162
624720.0000    0.61745
624760.0000    0.47300
624800.0000    0.53051
624840.0000    0.59488
624880.0000    0.49207
624920.0000    0.69247
624960.0000    0.74264
625000.0000    0.82924
625040.0000    0.76925
625080.0000    0.91518
625120.0000    0.86779
625160.0000    0.95765
625200.0000    0.94810
625240.0000    1.11641
625280.0000    0.97712
625320.0000    1.01372
625360.0000    0.78406
625400.0000    0.69844
625440.0000    0.93525
625480.0000    0.81567
625520.0000    0.91486
625560.0000    0.67812
625600.0000    0.67564
625640.0000    0.79904
625680.0000    0.97113
625720.0000    0.79233
625760.0000    0.96103
625800.0000    1.08565
625840.0000    0.78619
625880.0000    0.91861
625920.0000    0.76150
625960.0000    0.76721
626000.0000    0.82906
626040.0000    1.08046
626080.0000    0.66413
626120.0000    0.56110
626160.0000    0.53530
626200.0000    0.51651
626240.0000    0.57080
626280.0000    0.38314
626320.0000    0.21108
626360.0000    0.64369
626400.0000    0.65673
626440.0000    0.50259
626480.0000    0.45915
626520.0000    0.77268
626560.0000    0.49642
626600.0000    0.88038
626640.0000    0.59103
626680.0000    0.72886
626720.0000    0.81599
626760.0000    0.68717
626800.0000    0.84619
626840.0000    0.55819
626880.0000    0.51224
626920.0000    0.67511
626960.0000    0.78900
627000.0000    0.92609
627040.0000    0.91665
627080.0000    0.83581
627120.0000    0.73461
627160.0000    0.56537
627200.0000    0.53112
627240.0000    0.70019
627280.0000    0.68517
627320.0000    0.81807
627360.0000    0.75625
627400.0000    0.93130
627440.0000    0.83010
627480.0000    0.91904
627520.0000    0.94517
627560.0000    1.08961
627600.0000    0.82551
627640.0000    0.83111
627680.0000    0.79690
627720.0000    0.70642
627760.0000    0.82484
627800.0000    0.89181
627840.0000    0.91877
627880.0000    0.99767
627920.0000    0.84917
627960.0000    0.81789
628000.0000    0.76044
628040.0000    1.02428
628080.0000    0.97745
628120.0000    1.01560
628160.0000    0.67843
628200.0000    0.83761
628240.0000    0.74914
628280.0000    1.07339
628320.0000    0.94252
628360.0000    0.95277
628400.0000    0.90138
628440.0000    0.81385
628480.0000    1.07053
628520.0000    0.90712
628560.0000    0.59993
628600.0000    1.02315
628640.0000    0.91037
628680.0000    0.80693
628720.0000    0.75027
628760.0000    0.87091
628800.0000    0.69825
628840.0000    0.95373
628880.0000    0.65950
628920.0000    0.83684
628960.0000    0.71932
629000.0000    0.76600
629040.0000    0.52343
629080.0000    0.59353
629120.0000    0.73313
629160.0000    0.93713
629200.0000    0.70161
629240.0000    0.91917
629280.0000    0.89983
629320.0000    1.03421
629360.0000    0.99651
629400.0000    0.84568
629440.0000    0.63366
629480.0000    0.88074
629520.0000    0.68732
629560.0000    0.80239
629600.0000    0.41900
629640.0000    0.88106
629680.0000    0.79531
629720.0000    0.91105
629760.0000    0.57266
629800.0000    0.63628
629840.0000    0.73974
629880.0000    0.84895
629920.0000    0.65431
629960.0000    0.97138
630000.0000    0.79825
630040.0000    0.87696
630080.0000    0.80526
630120.0000    0.70183
630160.0000    1.01610
630200.0000    0.85928
630240.0000    0.98332
630280.0000    0.71742
630320.0000    0.77588
630360.0000    0.61684
630400.0000    0.88620
630440.0000    0.70505
630480.0000    0.83886
630520.0000    0.81060
630560.0000    0.93622
630600.0000    0.76877
630640.0000    1.02077
630680.0000    0.81744
630720.0000    0.66619
630760.0000    0.87120
630800.0000    0.81076
630840.0000    0.84350
630880.0000    0.66642
630920.0000    0.68361
630960.0000    0.74346
631000.0000    0.71420
631040.0000    0.93318
631080.0000    0.74803
631120.0000    0.85124
631160.0000    0.81779
631200.0000    0.99431
631240.0000    0.89974
631280.0000    0.93453
631320.0000    0.67867
631360.0000    0.57040
631400.0000    0.62649
631440.0000    0.70533
631480.0000    0.71072
631520.0000    1.04580
631560.0000    1.08103
631600.0000    1.03334
631640.0000    1.02940
631680.0000    1.09992
631720.0000    1.08647
631760.0000    1.01446
631800.0000    0.99610
631840.0000    1.07074
631880.0000    1.09816
631920.0000    1.08612
631960.0000    0.82598
632000.0000    0.88329
632040.0000    0.78622
632080.0000    0.96979
632120.0000    1.11424
632160.0000    1.05248
632200.0000    1.06865
632240.0000    1.19298
632280.0000    0.94377
632320.0000    0.63918
632360.0000    0.76312
632400.0000    0.83777
632440.0000    0.57863
632480.0000    0.50328
632520.0000    0.56125
632560.0000    0.65323
632600.0000    0.82784
632640.0000    0.94195
632680.0000    0.95756
632720.0000    0.54726
632760.0000    0.69610
632800.0000    0.61522
632840.0000    0.73495
632880.0000    0.89656
632920.0000    0.67029
632960.0000    0.68422
633000.0000    0.63328
633040.0000    0.69432
633080.0000    0.57313
633120.0000    0.86726
633160.0000    0.88245
633200.0000    0.68303
633240.0000    0.57226
633280.0000    0.73679
633320.0000    0.99966
633360.0000    1.18320
633400.0000    1.25619
633440.0000    1.08165
633480.0000    1.08929
633520.0000    1.22455
633560.0000    1.19519
633600.0000    0.99003
633640.0000    1.14977
633680.0000    1.17782
633720.0000    1.01741
633760.0000    1.17345
633800.0000    1.07750
633840.0000    1.02704
633880.0000    0.92506
633920.0000    1.12689
633960.0000    1.23122
634000.0000    1.20305
634040.0000    1.02937
634080.0000    1.03715
634120.0000    0.89282
634160.0000    1.09934
634200.0000    1.12495
634240.0000    1.12347
634280.0000    1.01128
634320.0000    1.03795
634360.0000    0.99425
634400.0000    0.51647
634440.0000    0.63454
634480.0000    0.55217
634520.0000    0.80763
634560.0000    0.71570
634600.0000    0.50176
634640.0000    0.70337
634680.0000    0.64073
634720.0000    0.88814
634760.0000    0.63721
634800.0000    0.65069
634840.0000    0.40404
634880.0000    0.76045
634920.0000    0.59957
634960.0000    0.70397
635000.0000    0.95949
635040.0000    0.79198
635080.0000    0.71874
635120.0000    0.63263
635160.0000    0.82113
635200.0000    0.85711
635240.0000    0.73192
635280.0000    0.48806
635320.0000    0.74845
635360.0000    0.49422
635400.0000    0.54493
635440.0000    0.56663
635480.0000    0.61344
635520.0000    0.68712
635560.0000    0.76518
635600.0000    0.70182
635640.0000    0.89261
635680.0000    0.83295
635720.0000    0.83958
635760.0000    0.84491
635800.0000    0.73292
635840.0000    0.75275
635880.0000    0.75467
635920.0000    0.70630
635960.0000    0.75382
636000.0000    0.44845
636040.0000    0.62843
636080.0000    0.48968
636120.0000    0.71408
636160.0000    0.73863
636200.0000    0.56218
636240.0000    0.54829
636280.0000    0.92188
636320.0000    0.55182
636360.0000    0.69454
636400.0000    0.53604
636440.0000    0.74990
636480.0000    0.74896
636520.0000    0.41937
636560.0000    0.77320
636600.0000    0.74894
636640.0000    0.51218
636680.0000    0.83358
636720.0000    0.64183
636760.0000    0.71895
636800.0000    0.77983
636840.0000    0.61854
636880.0000    0.68282
636920.0000    0.71801
636960.0000    0.80797
637000.0000    0.74917
637040.0000    0.59703
637080.0000    0.68841
637120.0000    0.59202
637160.0000    0.81009
637200.0000    0.98574
637240.0000    0.78317
637280.0000    0.88670
637320.0000    1.00219
637360.0000    0.55209
637400.0000    0.78730
637440.0000    0.53886
637480.0000    0.56479
637520.0000    0.30680
637560.0000    0.57840
637600.0000    0.58512
637640.0000    0.81420
637680.0000    0.92645
637720.0000    0.99917
637760.0000    0.75200
637800.0000    0.95079
637840.0000    0.75014
637880.0000    0.57964
637920.0000    0.67684
637960.0000    0.67698
638000.0000    0.51510
638040.0000    0.72434
638080.0000    0.76850
638120.0000    0.67373
638160.0000    0.54537
638200.0000    0.57188
638240.0000    0.46585
638280.0000    0.59660
638320.0000    0.46260
638360.0000    0.59414
638400.0000    0.66604
638440.0000    0.42911
638480.0000    0.67624
638520.0000    0.59144
638560.0000    0.53983
638600.0000    0.52690
638640.0000    0.76795
638680.0000    0.49821
638720.0000    0.89706
638760.0000    0.76053
638800.0000    0.67235
638840.0000    0.48093
638880.0000    0.99200
638920.0000    0.51854
638960.0000    0.92522
639000.0000    0.87442
639040.0000    0.66132
639080.0000    0.81581
639120.0000    0.88370
639160.0000    0.85873
639200.0000    0.57737
639240.0000    0.67956
639280.0000    0.69885
639320.0000    0.69688
639360.0000    0.77482
639400.0000    0.70188
639440.0000    0.64950
639480.0000    0.72651
639520.0000    0.60702
639560.0000    0.67850
639600.0000    0.69742
639640.0000    0.78269
639680.0000    0.71555
639720.0000    0.56778
639760.0000    0.73666
639800.0000    0.84760
639840.0000    0.51191
639880.0000    0.61285
639920.0000    0.67308
639960.0000    0.76859
640000.0000    0.74001
640040.0000    0.77938
640080.0000    0.81719
640120.0000    0.55167
640160.0000    0.72648
640200.0000    0.50664
640240.0000    0.77877
640280.0000    0.80397
640320.0000    0.69157
640360.0000    0.78891
640400.0000    0.77971
640440.0000    1.09808
640480.0000    0.85257
640520.0000    0.79528
640560.0000    0.87118
640600.0000    0.78625
640640.0000    0.88296
640680.0000    0.89215
640720.0000    0.98402
640760.0000    0.77034
640800.0000    0.69332
640840.0000    0.84020
640880.0000    0.59263
640920.0000    0.44425
640960.0000    0.52401
641000.0000    0.59460
641040.0000    0.85972
641080.0000    0.71323
641120.0000    0.60326
641160.0000    0.48908
641200.0000    0.69812
641240.0000    0.71755
641280.0000    0.52521
641320.0000    0.70452
641360.0000    0.58894
641400.0000    0.48893
641440.0000    0.80948
641480.0000    0.72412
641520.0000    0.55937
641560.0000    0.47417
641600.0000    0.57103
641640.0000    0.58436
641680.0000    0.79043
641720.0000    0.82521
641760.0000    0.57384
641800.0000    0.62062
641840.0000    0.43516
641880.0000    0.67858
641920.0000    0.45405
641960.0000    0.58311
642000.0000    0.68761
642040.0000    0.41548
642080.0000    0.64619
642120.0000    0.74434
642160.0000    0.79901
642200.0000    0.79732
642240.0000    0.70602
642280.0000    0.63945
642320.0000    0.62503
642360.0000    0.76590
642400.0000    0.65683
642440.0000    0.67077
642480.0000    0.33960
642520.0000    0.44043
642560.0000    0.51588
642600.0000    0.49616
642640.0000    0.78330
642680.0000    0.49580
642720.0000    0.61547
642760.0000    0.74744
642800.0000    0.46449
642840.0000    0.47591
642880.0000    0.71517
642920.0000    0.61404
642960.0000    0.69471
643000.0000    0.49222
643040.0000    0.60553
643080.0000    0.79461
643120.0000    0.66174
643160.0000    0.32671
643200.0000    0.70888
643240.0000    0.64076
643280.0000    0.75558
643320.0000    0.55666
643360.0000    0.63332
643400.0000    0.78780
643440.0000    0.77488
643480.0000    0.74208
643520.0000    0.74676
643560.0000    0.81868
643600.0000    0.82126
643640.0000    0.84926
643680.0000    0.59088
643720.0000    0.48238
643760.0000    0.55686
643800.0000    0.67427
643840.0000    0.91514
643880.0000    0.84756
643920.0000    0.67240
643960.0000    0.99544
644000.0000    0.88124
644040.0000    0.95260
644080.0000    0.89485
644120.0000    0.73987
644160.0000    0.79260
644200.0000    0.60181
644240.0000    0.95237
644280.0000    0.65052
644320.0000    0.97009
644360.0000    0.78885
644400.0000    0.78687
644440.0000    0.77691
644480.0000    0.75247
644520.0000    0.58437
644560.0000    0.50572
644600.0000    1.10418
644640.0000    1.00816
644680.0000    1.31336
644720.0000    1.24558
644760.0000    1.20674
644800.0000    1.17603
644840.0000    1.09650
644880.0000    1.19949
644920.0000    1.21760
644960.0000    1.20630
645000.0000    1.20542
645040.0000    1.16442
645080.0000    1.24553
645120.0000    1.19011
645160.0000    1.03544
645200.0000    1.03989
645240.0000    0.86378
645280.0000    0.78894
645320.0000    0.87802
645360.0000    1.16564
645400.0000    0.75859
645440.0000    0.89350
645480.0000    0.77111
645520.0000    0.96278
645560.0000    0.83480
645600.0000    0.98093
645640.0000    1.00368
645680.0000    1.15436
645720.0000    1.27085
645760.0000    0.83799
645800.0000    0.82026
645840.0000    0.63030
645880.0000    0.62503
645920.0000    0.83565
645960.0000    0.63971
646000.0000    0.77238
646040.0000    0.82891
646080.0000    0.77409
646120.0000    1.01288
646160.0000    0.75335
646200.0000    0.81468
646240.0000    1.00046
646280.0000    0.95341
646320.0000    0.71914
646360.0000    0.90541
646400.0000    0.73409
646440.0000    0.72411
646480.0000    0.64093
646520.0000    0.79150
646560.0000    0.79632
646600.0000    0.57968
646640.0000    0.78154
646680.0000    0.74135
646720.0000    0.59266
646760.0000    0.52237
646800.0000    0.80157
646840.0000    0.75318
646880.0000    0.61327
646920.0000    0.82146
646960.0000    0.76557
647000.0000    0.67628
647040.0000    0.97561
647080.0000    0.95613
647120.0000    0.89819
647160.0000    0.83194
647200.0000    0.99752
647240.0000    1.01747
647280.0000    0.80905
647320.0000    1.00754
647360.0000    0.99143
647400.0000    1.12907
647440.0000    1.11295
647480.0000    0.95079
647520.0000    1.07504
647560.0000    1.05563
647600.0000    1.01265
647640.0000    0.95069
647680.0000    0.90035
647720.0000    0.98315
647760.0000    0.76516
647800.0000    0.70580
647840.0000    0.79420
647880.0000    0.67374
647920.0000    0.92664
647960.0000    1.06710
648000.0000    0.72405
648040.0000    0.83751
648080.0000    0.65551
648120.0000    0.79025
648160.0000    0.58326
648200.0000    0.68173
648240.0000    0.62368
648280.0000    0.60533
648320.0000    0.76288
648360.0000    0.68766
648400.0000    0.90889
648440.0000    0.74445
648480.0000    0.78699
648520.0000    0.78426
648560.0000    0.53315
648600.0000    0.69149
648640.0000    0.93335
648680.0000    0.83742
648720.0000    0.76317
648760.0000    0.77867
648800.0000    0.86087
648840.0000    0.55659
648880.0000    0.58215
648920.0000    0.78520
648960.0000    0.29651
649000.0000    0.80019
649040.0000    0.74295
649080.0000    0.76485
649120.0000    0.83212
649160.0000    0.65852
649200.0000    0.76089
649240.0000    0.78645
649280.0000    0.94116
649320.0000    0.62592
649360.0000    0.67609
649400.0000    0.70467
649440.0000    0.86394
649480.0000    0.83798
649520.0000    0.93661
649560.0000    0.63802
649600.0000    1.00125
649640.0000    0.59888
649680.0000    0.56464
649720.0000    0.88553
649760.0000    0.82438
649800.0000    0.56858
649840.0000    0.55519
649880.0000    0.85326
649920.0000    0.71755
649960.0000    0.69550
650000.0000    0.68221
650040.0000    0.75934
650080.0000    0.69944
650120.0000    0.90598
650160.0000    0.99372
650200.0000    0.82785
650240.0000    0.90310
650280.0000    0.85598
650320.0000    0.39012
650360.0000    0.89677
650400.0000    0.39659
650440.0000    0.88193
650480.0000    0.75729
650520.0000    0.69855
650560.0000    0.79962
650600.0000    0.86298
650640.0000    0.63864
650680.0000    0.63566
650720.0000    0.67431
650760.0000    0.67939
650800.0000    0.54373
650840.0000    0.72348
650880.0000    0.39731
650920.0000    0.38799
650960.0000    0.45294
651000.0000    0.46628
651040.0000    0.40013
651080.0000    0.22772
651120.0000    0.54888
651160.0000    0.35351
651200.0000    0.86876
651240.0000    0.44315
651280.0000    0.32692
651320.0000    0.77045
651360.0000    0.47226
651400.0000    0.57023
651440.0000    0.49628
651480.0000    0.58030
651520.0000    0.77368
651560.0000    0.81048
651600.0000    0.69726
651640.0000    0.67443
651680.0000    0.82036
651720.0000    0.69101
651760.0000    0.84886
651800.0000    0.75749
651840.0000    0.63615
651880.0000    0.41154
651920.0000    0.72080
651960.0000    0.58045
652000.0000    0.66469
652040.0000    0.54335
652080.0000    0.50212
652120.0000    0.76273
652160.0000    0.84883
652200.0000    0.67350
652240.0000    0.67190
652280.0000    0.49086
652320.0000    0.64667
652360.0000    0.66681
652400.0000    0.71981
652440.0000    0.63487
652480.0000    0.84786
652520.0000    0.80433
652560.0000    0.48614
652600.0000    0.33501
652640.0000    0.77822
652680.0000    0.53349
652720.0000    0.56041
652760.0000    0.51759
652800.0000    0.48687
652840.0000    0.56300
652880.0000    0.73383
652920.0000    0.73827
652960.0000    0.75169
653000.0000    0.69245
653040.0000    0.48057
653080.0000    0.80390
653120.0000    0.87663
653160.0000    0.97071
653200.0000    0.82620
653240.0000    0.87592
653280.0000    0.76095
653320.0000    0.60927
653360.0000    0.32578
653400.0000    0.39579
653440.0000    0.80799
653480.0000    0.68377
653520.0000    0.64209
653560.0000    0.84897
653600.0000    0.58092
653640.0000    0.70693
653680.0000    0.70310
653720.0000    0.80045
653760.0000    0.61583
653800.0000    0.89236
653840.0000    1.02337
653880.0000    0.56173
653920.0000    0.79913
653960.0000    1.05459
654000.0000    0.73198
654040.0000    0.84865
654080.0000    0.75664
654120.0000    0.88169
654160.0000    0.65400
654200.0000    0.79013
654240.0000    0.66778
654280.0000    0.75023
654320.0000    0.67772
654360.0000    0.64785
654400.0000    0.78133
654440.0000    0.54062
654480.0000    0.88231
654520.0000    0.79371
654560.0000    0.72351
654600.0000    0.87276
654640.0000    0.97006
654680.0000    0.85611
654720.0000    0.61077
654760.0000    0.64407
654800.0000    0.87422
654840.0000    0.90270
654880.0000    0.71285
654920.0000    0.86591
654960.0000    0.80163
655000.0000    0.78363
655040.0000    0.93883
655080.0000    0.70119
655120.0000    0.43884
655160.0000    0.63111
655200.0000    0.82765
655240.0000    0.51131
655280.0000    0.91953
655320.0000    0.96121
655360.0000    0.80704
655400.0000    0.91236
655440.0000    0.88985
655480.0000    0.87082
655520.0000    0.78509
655560.0000    0.73968
655600.0000    0.86997
655640.0000    0.73398
655680.0000    0.51163
655720.0000    0.78962
655760.0000    0.56147
655800.0000    0.74030
655840.0000    0.78827
655880.0000    0.56477
655920.0000    0.72505
655960.0000    0.87380
656000.0000    0.67159
656040.0000    0.95594
656080.0000    0.63418
656120.0000    0.62058
656160.0000    0.70240
656200.0000    0.81313
656240.0000    0.60778
656280.0000    0.80747
656320.0000    0.56467
656360.0000    0.87904
656400.0000    0.79053
656440.0000    0.75116
656480.0000    0.90059
656520.0000    0.90643
656560.0000    0.63749
656600.0000    1.10299
656640.0000    0.88139
656680.0000    0.90197
656720.0000    0.67112
656760.0000    0.73786
656800.0000    0.71813
656840.0000    0.76815
656880.0000    0.48519
656920.0000    0.60795
656960.0000    0.88140
657000.0000    1.05065
657040.0000    0.75494
657080.0000    1.06049
657120.0000    0.76370
657160.0000    0.69225
657200.0000    0.81743
657240.0000    0.74178
657280.0000    0.60931
657320.0000    0.87262
657360.0000    0.59590
657400.0000    0.83110
657440.0000    0.63423
657480.0000    0.79989
657520.0000    0.70145
657560.0000    0.76583
657600.0000    0.91538
657640.0000    1.07259
657680.0000    1.13208
657720.0000    1.16116
657760.0000    1.15122
657800.0000    0.92612
657840.0000    0.73782
657880.0000    0.81872
657920.0000    0.67955
657960.0000    1.15073
658000.0000    0.64669
658040.0000    0.95315
658080.0000    0.90793
658120.0000    0.63266
658160.0000    0.78333
658200.0000    0.73641
658240.0000    0.60546
658280.0000    0.85779
658320.0000    0.55575
658360.0000    0.75008
658400.0000    0.53502
658440.0000    0.51236
658480.0000    1.03543
658520.0000    1.10882
658560.0000    0.88449
658600.0000    0.86862
658640.0000    0.96486
658680.0000    1.00902
658720.0000    0.87779
658760.0000    0.77005
658800.0000    0.95457
658840.0000    0.94648
658880.0000    0.46681
658920.0000    0.73767
658960.0000    0.79783
659000.0000    0.53448
659040.0000    0.54091
659080.0000    0.50488
659120.0000    0.49532
659160.0000    0.60865
659200.0000    0.51006
659240.0000    0.36999
659280.0000    0.67198
659320.0000    0.36952
659360.0000    0.45368
659400.0000    0.37082
659440.0000    0.75181
659480.0000    0.44880
659520.0000    0.45729
659560.0000    0.39032
659600.0000    0.42492
659640.0000    0.64536
659680.0000    0.71610
659720.0000    0.37398
659760.0000    0.37210
659800.0000    0.51328
659840.0000    0.53114
659880.0000    0.35867
659920.0000    0.27803
659960.0000    0.35104
660000.0000    0.44089
660040.0000    0.38862
660080.0000    0.60700
660120.0000    0.14165
660160.0000    0.36184
660200.0000    0.35700
660240.0000    0.25827
660280.0000    0.45497
660320.0000    0.34603
660360.0000    0.62670
660400.0000    0.41329
660440.0000    0.26554
660480.0000    0.54990
660520.0000    0.35014
660560.0000    0.49403
660600.0000    0.51444
660640.0000    0.39188
660680.0000    0.49188
660720.0000    0.51271
660760.0000    0.54818
660800.0000    0.54156
660840.0000    0.62196
660880.0000    0.24523
660920.0000    0.54730
660960.0000    0.54793
661000.0000    0.42035
661040.0000    0.34982
661080.0000    0.56430
661120.0000    0.44857
661160.0000    0.47604
661200.0000    0.62075
661240.0000    0.57363
661280.0000    0.47259
661320.0000    0.58947
661360.0000    0.62363
661400.0000    0.66033
661440.0000    0.55887
661480.0000    0.34516
661520.0000    0.53050
661560.0000    0.58143
661600.0000    0.55510
661640.0000    0.51610
661680.0000    0.26326
661720.0000    0.37665
661760.0000    0.56065
661800.0000    0.35200
661840.0000    0.39093
661880.0000    0.38919
661920.0000    0.52908
661960.0000    0.49793
662000.0000    0.61082
662040.0000    0.40594
662080.0000    0.50825
662120.0000    0.65055
662160.0000    0.71884
662200.0000    0.58964
662240.0000    0.41777
662280.0000    0.36197
662320.0000    0.56191
662360.0000    0.66119
662400.0000    0.68493
662440.0000    0.55827
662480.0000    0.62427
662520.0000    0.49403
662560.0000    0.39784
662600.0000    0.53083
662640.0000    0.52270
662680.0000    0.45076
662720.0000    0.74548
662760.0000    0.66466
662800.0000    0.51766
662840.0000    0.60016
662880.0000    0.45114
662920.0000    0.65716
662960.0000    0.52220
663000.0000    0.73639
663040.0000    0.45757
663080.0000    0.51945
663120.0000    0.66777
663160.0000    0.50611
663200.0000    0.52486
663240.0000    0.65418
663280.0000    0.80758
663320.0000    0.46992
663360.0000    0.71738
663400.0000    0.57281
663440.0000    0.61642
663480.0000    0.52859
663520.0000    0.27001
663560.0000    0.39670
663600.0000    0.30674
663640.0000    0.52154
663680.0000    0.72978
663720.0000    0.77457
663760.0000    0.79074
663800.0000    0.40574
663840.0000    0.59143
663880.0000    0.61062
663920.0000    0.36695
663960.0000    0.54662
664000.0000    0.47102
664040.0000    0.66421
664080.0000    0.44983
664120.0000    0.47592
664160.0000    0.52737
664200.0000    0.65997
664240.0000    0.41796
664280.0000    0.58978
664320.0000    0.53330
664360.0000    0.51381
664400.0000    0.14198
664440.0000    0.63562
664480.0000    0.65992
664520.0000    0.52275
664560.0000    0.44705
664600.0000    0.70807
664640.0000    0.28028
664680.0000    0.60144
664720.0000    0.36597
664760.0000    0.59677
664800.0000    0.78530
664840.0000    0.54456
664880.0000    0.61202
664920.0000    0.80185
664960.0000    0.42306
665000.0000    0.68159
665040.0000    0.48866
665080.0000    0.39283
665120.0000    0.49865
665160.0000    0.36387
665200.0000    0.51930
665240.0000    0.73267
665280.0000    0.64967
665320.0000    0.73423
665360.0000    0.51766
665400.0000    0.62833
665440.0000    0.59485
665480.0000    0.83605
665520.0000    0.62023
665560.0000    0.57478
665600.0000    0.50055
665640.0000    0.82887
665680.0000    0.54231
665720.0000    0.75897
665760.0000    0.55649
665800.0000    0.49124
665840.0000    0.71694
665880.0000    0.59893
665920.0000    0.40615
665960.0000    0.66194
666000.0000    0.61547
666040.0000    0.76021
666080.0000    0.71586
666120.0000    0.36952
666160.0000    0.62123
666200.0000    0.71837
666240.0000    0.57667
666280.0000    0.67398
666320.0000    0.55911
666360.0000    0.86496
666400.0000    0.89416
666440.0000    0.86724
666480.0000    0.66572
666520.0000    0.65386
666560.0000    0.69793
666600.0000    0.71032
666640.0000    0.77625
666680.0000    0.67334
666720.0000    0.88878
666760.0000    0.64838
666800.0000    0.64807
666840.0000    0.79301
666880.0000    0.28753
666920.0000    0.55028
666960.0000    0.37843
667000.0000    0.87790
667040.0000    0.66550
667080.0000    0.85523
667120.0000    0.63790
667160.0000    0.70226
667200.0000    0.70005
667240.0000    0.69714
667280.0000    0.82395
667320.0000    0.58653
667360.0000    0.59702
667400.0000    0.47405
667440.0000    0.76095
667480.0000    0.66407
667520.0000    0.74232
667560.0000    0.70409
667600.0000    0.53373
667640.0000    0.49765
667680.0000    0.65291
667720.0000    0.65833
667760.0000    0.62526
667800.0000    0.79640
667840.0000    0.63747
667880.0000    0.73723
667920.0000    0.67264
667960.0000    0.77861
668000.0000    0.54113
668040.0000    0.42502
668080.0000    0.82202
668120.0000    0.88895
668160.0000    0.62172
668200.0000    0.99394
668240.0000    0.91897
668280.0000    0.94327
668320.0000    0.80130
668360.0000    0.84286
668400.0000    0.85090
668440.0000    0.82046
668480.0000    0.74779
668520.0000    0.41487
668560.0000    0.79256
668600.0000    0.60878
668640.0000    0.80751
668680.0000    0.83851
668720.0000    0.77931
668760.0000    0.60695
668800.0000    0.25792
668840.0000    0.48416
668880.0000    0.87214
668920.0000    0.90184
668960.0000    0.77615
669000.0000    0.93676
669040.0000    0.62731
669080.0000    0.74235
669120.0000    0.66424
669160.0000    0.78476
669200.0000    0.71324
669240.0000    0.88584
669280.0000    0.73892
669320.0000    0.66622
669360.0000    0.77053
669400.0000    0.65502
669440.0000    0.62444
669480.0000    0.74297
669520.0000    0.50003
669560.0000    0.97202
669600.0000    0.83802
669640.0000    0.71504
669680.0000    0.73398
669720.0000    0.76970
669760.0000    0.75758
669800.0000    0.95626
669840.0000    0.56029
669880.0000    0.83909
669920.0000    0.71169
669960.0000    0.75806
670000.0000    0.92455
670040.0000    0.94495
670080.0000    0.82103
670120.0000    0.76643
670160.0000    0.90304
670200.0000    0.70713
670240.0000    0.42164
670280.0000    0.63166
670320.0000    0.82098
670360.0000    0.67563
670400.0000    0.87125
670440.0000    0.78673
670480.0000    0.58553
670520.0000    0.46226
670560.0000    0.88339
670600.0000    0.83532
670640.0000    0.67197
670680.0000    0.59274
670720.0000    1.05086
670760.0000    0.72630
670800.0000    0.61192
670840.0000    0.46007
670880.0000    0.38273
670920.0000    0.55129
670960.0000    0.45934
671000.0000    0.57886
671040.0000    0.81076
671080.0000    0.75977
671120.0000    0.77455
671160.0000    0.70262
671200.0000    0.77641
671240.0000    0.71857
671280.0000    0.83735
671320.0000    0.62466
671360.0000    0.57899
671400.0000    0.73084
671440.0000    0.80368
671480.0000    0.48466
671520.0000    0.75014
671560.0000    0.76466
671600.0000    0.61357
671640.0000    0.60757
671680.0000    0.61657
671720.0000    0.48479
671760.0000    0.74634
671800.0000    0.75181
671840.0000    0.68977
671880.0000    0.65567
671920.0000    0.65045
671960.0000    0.48043
672000.0000    0.82402
672040.0000    0.89449
672080.0000    0.78430
672120.0000    0.72166
672160.0000    0.83015
672200.0000    0.62609
672240.0000    0.58313
672280.0000    0.86474
672320.0000    0.85862
672360.0000    0.82005
672400.0000    0.74637
672440.0000    0.81162
672480.0000    0.76109
672520.0000    0.69536
672560.0000    0.57528
672600.0000    0.85272
672640.0000    0.56731
672680.0000    0.85036
672720.0000    1.00791
672760.0000    0.79388
672800.0000    0.83534
672840.0000    0.92663
672880.0000    0.67619
672920.0000    0.59111
672960.0000    1.17810
673000.0000    0.76324
673040.0000    0.52364
673080.0000    0.65777
673120.0000    0.82730
673160.0000    0.36762
673200.0000    0.91651
673240.0000    0.77824
673280.0000    0.64696
673320.0000    0.46299
673360.0000    0.79743
673400.0000    0.53936
673440.0000    0.50158
673480.0000    0.52776
673520.0000    0.70794
673560.0000    0.83509
673600.0000    0.82686
673640.0000    0.66212
673680.0000    0.68601
673720.0000    0.54083
673760.0000    0.69649
673800.0000    0.74756
673840.0000    0.82927
673880.0000    0.75100
673920.0000    0.79635
673960.0000    0.57579
674000.0000    0.62862
674040.0000    0.53662
674080.0000    0.84059
674120.0000    0.47844
674160.0000    0.34538
674200.0000    0.73140
674240.0000    0.64570
674280.0000    0.67870
674320.0000    0.29546
674360.0000    0.82615
674400.0000    0.54863
674440.0000    0.74413
674480.0000    0.63288
674520.0000    0.55007
674560.0000    0.81491
674600.0000    0.71071
674640.0000    0.88113
674680.0000    0.74064
674720.0000    0.79058
674760.0000    1.01156
674800.0000    0.55931
674840.0000    0.61972
674880.0000    0.62118
674920.0000    0.77140
674960.0000    0.73460
675000.0000    0.80130
675040.0000    0.90275
675080.0000    0.99466
675120.0000    0.73545
675160.0000    0.53776
675200.0000    0.81736
675240.0000    0.76840
675280.0000    0.65481
675320.0000    0.65420
675360.0000    0.59500
675400.0000    0.79015
675440.0000    0.43505
675480.0000    0.55911
675520.0000    0.52825
675560.0000    0.49216
675600.0000    0.88448
675640.0000    0.72222
675680.0000    0.73633
675720.0000    0.56926
675760.0000    0.57164
675800.0000    0.65330
675840.0000    0.66361
675880.0000    0.71702
675920.0000    0.79069
675960.0000    0.82303
676000.0000    0.71051
676040.0000    0.76180
676080.0000    0.48437
676120.0000    0.67176
676160.0000    0.53732
676200.0000    0.72837
676240.0000    0.70275
676280.0000    0.80464
676320.0000    0.56211
676360.0000    0.84515
676400.0000    0.45335
676440.0000    0.36659
676480.0000    0.79090
676520.0000    0.64788
676560.0000    0.81925
676600.0000    0.55569
676640.0000    0.87588
676680.0000    0.79241
676720.0000    0.76079
676760.0000    0.71616
676800.0000    0.58901
676840.0000    0.46740
676880.0000    0.87962
676920.0000    0.93806
676960.0000    0.52699
677000.0000    0.74118
677040.0000    0.87861
677080.0000    0.64330
677120.0000    0.74220
677160.0000    0.54674
677200.0000    0.67933
677240.0000    0.87804
677280.0000    0.66466
677320.0000    0.87627
677360.0000    0.74206
677400.0000    0.89954
677440.0000    0.94023
677480.0000    0.70380
677520.0000    0.79166
677560.0000    0.78033
677600.0000    0.82869
677640.0000    0.79360
677680.0000    0.95299
677720.0000    0.62493
677760.0000    0.71659
677800.0000    0.87418
677840.0000    1.05757
677880.0000    0.62327
677920.0000    0.71574
677960.0000    0.84088
678000.0000    0.77589
678040.0000    0.82321
678080.0000    0.63943
678120.0000    0.82371
678160.0000    0.62543
678200.0000    0.63681
678240.0000    0.72747
678280.0000    0.55025
678320.0000    0.76699
678360.0000    0.95455
678400.0000    0.52224
678440.0000    0.73405
678480.0000    0.56417
678520.0000    0.68699
678560.0000    0.72234
678600.0000    0.73264
678640.0000    0.63670
678680.0000    0.50888
678720.0000    0.62435
678760.0000    0.52797
678800.0000    0.79728
678840.0000    0.79468
678880.0000    0.45332
678920.0000    0.92504
678960.0000    0.73591
679000.0000    0.60623
679040.0000    0.44603
679080.0000    0.79513
679120.0000    0.73225
679160.0000    0.43393
679200.0000    0.45717
679240.0000    0.41030
679280.0000    0.59999
679320.0000    0.44245
679360.0000    0.49613
679400.0000    0.87670
679440.0000    0.74111
679480.0000    0.77765
679520.0000    0.64719
679560.0000    0.51336
679600.0000    0.73082
679640.0000    0.63290
679680.0000    0.73554
679720.0000    0.54882
679760.0000    0.94361
679800.0000    0.84682
679840.0000    0.92666
679880.0000    0.72041
679920.0000    0.49729
679960.0000    0.34542
680000.0000    0.68944
680040.0000    0.51138
680080.0000    0.63889
680120.0000    0.60318
680160.0000    0.77638
680200.0000    0.68104
680240.0000    0.64447
680280.0000    0.69920
680320.0000    0.44235
680360.0000    0.39714
680400.0000    0.68837
680440.0000    0.64315
680480.0000    0.38912
680520.0000    0.74925
680560.0000    0.63027
680600.0000    0.67431
680640.0000    0.53847
680680.0000    0.78450
680720.0000    0.54129
680760.0000    0.68618
680800.0000    0.79649
680840.0000    0.70672
680880.0000    0.69032
680920.0000    0.76983
680960.0000    0.77496
681000.0000    0.78168
681040.0000    0.74457
681080.0000    0.46104
681120.0000    0.99631
681160.0000    0.85181
681200.0000    0.54042
681240.0000    0.79371
681280.0000    0.66536
681320.0000    0.65278
681360.0000    0.71747
681400.0000    0.55110
681440.0000    0.62772
681480.0000    0.87052
681520.0000    0.72038
681560.0000    0.50440
681600.0000    0.46245
681640.0000    0.63729
681680.0000    0.51791
681720.0000    0.52580
681760.0000    0.73945
681800.0000    0.55617
681840.0000    0.17316
681880.0000    0.44705
681920.0000    0.34051
681960.0000    0.29451
682000.0000    0.55371
682040.0000    0.42711
682080.0000    0.52670
682120.0000    0.58455
682160.0000    0.48044
682200.0000    0.25352
682240.0000    0.61391
682280.0000    0.71876
682320.0000    0.41427
682360.0000    0.48433
682400.0000    0.44765
682440.0000    0.52154
682480.0000    0.41211
682520.0000    0.72552
682560.0000    0.67796
682600.0000    0.25680
682640.0000    0.48023
682680.0000    0.57240
682720.0000    0.34940
682760.0000    0.40862
682800.0000    0.63269
682840.0000    0.48746
682880.0000    0.56088
682920.0000    0.61029
682960.0000    0.46730
683000.0000    0.24971
683040.0000    0.42557
683080.0000    0.42323
683120.0000    0.57221
683160.0000    0.80713
683200.0000    0.37430
683240.0000    0.38042
683280.0000    0.52265
683320.0000    0.65144
683360.0000    0.57920
683400.0000    0.57075
683440.0000    0.58767
683480.0000    0.73733
683520.0000    0.46706
683560.0000    0.53489
683600.0000    0.60095
683640.0000    0.50623
683680.0000    0.48440
683720.0000    0.35518
683760.0000    0.35090
683800.0000    0.60223
683840.0000    0.28996
683880.0000    0.42048
683920.0000    0.58410
683960.0000    0.64096
684000.0000    0.57557
684040.0000    0.41567
684080.0000    0.54491
684120.0000    0.34086
684160.0000    0.43884
684200.0000    0.40415
684240.0000    0.50317
684280.0000    0.52570
684320.0000    0.50482
684360.0000    0.53063
684400.0000    0.60110
684440.0000    0.66623
684480.0000    0.89141
684520.0000    0.74143
684560.0000    0.83569
684600.0000    0.89789
684640.0000    1.02567
684680.0000    0.66565
684720.0000    0.53431
684760.0000    0.79155
684800.0000    1.03323
684840.0000    0.83429
684880.0000    0.49754
684920.0000    0.53702
684960.0000    0.62383
685000.0000    0.70563
685040.0000    0.62007
685080.0000    0.83040
685120.0000    0.65688
685160.0000    0.54714
685200.0000    0.52928
685240.0000    0.77592
685280.0000    0.53375
685320.0000    0.50896
685360.0000    0.53760
685400.0000    0.57603
685440.0000    0.52458
685480.0000    0.55046
685520.0000    0.59110
685560.0000    0.44577
685600.0000    0.44801
685640.0000    0.66608
685680.0000    0.50269
685720.0000    0.40134
685760.0000    0.56486
685800.0000    0.50274
685840.0000    0.57754
685880.0000    0.59540
685920.0000    0.49543
685960.0000    0.50032
686000.0000    0.38221
686040.0000    0.52511
686080.0000    0.88051
686120.0000    0.32302
686160.0000    0.53431
686200.0000    0.49138
686240.0000    0.41594
686280.0000    0.43548
686320.0000    0.17835
686360.0000    0.48202
686400.0000    0.33149
686440.0000    0.52064
686480.0000    0.49101
686520.0000    0.55615
686560.0000    0.56065
686600.0000    0.58905
686640.0000    0.59219
686680.0000    0.41911
686720.0000    0.78805
686760.0000    0.63583
686800.0000    0.75836
686840.0000    0.63314
686880.0000    0.46223
686920.0000    0.91873
686960.0000    0.87240
687000.0000    0.72990
687040.0000    0.58374
687080.0000    0.77494
687120.0000    0.84946
687160.0000    1.03357
687200.0000    0.68138
687240.0000    0.91452
687280.0000    0.96040
687320.0000    0.87687
687360.0000    0.87431
687400.0000    0.78661
687440.0000    0.72418
687480.0000    0.84444
687520.0000    0.81189
687560.0000    1.02075
687600.0000    0.81834
687640.0000    0.70451
687680.0000    0.62585
687720.0000    0.84396
687760.0000    0.82978
687800.0000    0.80756
687840.0000    0.80701
687880.0000    0.78038
687920.0000    0.68948
687960.0000    0.98427
688000.0000    0.71902
688040.0000    0.77658
688080.0000    0.86739
688120.0000    0.77514
688160.0000    0.69477
688200.0000    0.94228
688240.0000    0.61124
688280.0000    0.23386
688320.0000    0.49505
688360.0000    0.41897
688400.0000    0.43772
688440.0000    0.48425
688480.0000    0.57586
688520.0000    0.89015
688560.0000    0.68165
688600.0000    0.66803
688640.0000    0.45116
688680.0000    0.67052
688720.0000    0.61401
688760.0000    0.58282
688800.0000    0.78528
688840.0000    1.04773
688880.0000    0.57632
688920.0000    0.63194
688960.0000    0.57144
689000.0000    0.46420
689040.0000    0.65626
689080.0000    0.61942
689120.0000    0.69584
689160.0000    0.82731
689200.0000    0.86658
689240.0000    0.79987
689280.0000    0.48109
689320.0000    0.73464
689360.0000    1.03608
689400.0000    0.91068
689440.0000    0.66769
689480.0000    0.74905
689520.0000    0.79443
689560.0000    0.66601
689600.0000    0.53826
689640.0000    0.83717
689680.0000    0.79784
689720.0000    0.96922
689760.0000    0.53300
689800.0000    0.51241
689840.0000    0.55973
689880.0000    0.73341
689920.0000    0.99525
689960.0000    0.36572
690000.0000    0.67389
690040.0000    0.61373
690080.0000    0.60873
690120.0000    0.81920
690160.0000    0.88913
690200.0000    0.92836
690240.0000    0.71890
690280.0000    0.71544
690320.0000    0.77607
690360.0000    0.50563
690400.0000    0.38683
690440.0000    0.88956
690480.0000    0.38946
690520.0000    0.55146
690560.0000    0.88607
690600.0000    0.52943
690640.0000    0.35523
690680.0000    0.33309
690720.0000    0.60155
690760.0000    0.53958
690800.0000    0.60320
690840.0000    0.98223
690880.0000    0.70667
690920.0000    0.76484
690960.0000    0.60381
691000.0000    0.69098
691040.0000    0.71683
691080.0000    0.78103
691120.0000    0.54652
691160.0000    0.81956
691200.0000    0.86084
691240.0000    0.54547
691280.0000    0.44260
691320.0000    0.62980
691360.0000    0.64098
691400.0000    0.30636
691440.0000    0.34397
691480.0000    0.51424
691520.0000    0.26801
691560.0000    0.53675
691600.0000    0.53838
691640.0000    0.60951
691680.0000    0.24121
691720.0000    0.44230
691760.0000    0.56988
691800.0000    0.79180
691840.0000    0.60992
691880.0000    0.70833
691920.0000    0.50991
691960.0000    0.49789
692000.0000    0.73647
692040.0000    0.57690
692080.0000    0.59812
692120.0000    0.67274
692160.0000    0.47676
692200.0000    0.45170
692240.0000    0.64807
692280.0000    0.51704
692320.0000    0.64615
692360.0000    0.40132
692400.0000    0.50207
692440.0000    0.52082
692480.0000    0.52944
692520.0000    0.66983
692560.0000    0.58233
692600.0000    0.51634
692640.0000    0.64867
692680.0000    0.72793
692720.0000    0.65912
692760.0000    0.57820
692800.0000    0.39512
692840.0000    0.69808
692880.0000    0.54763
692920.0000    0.44595
692960.0000    0.47574
693000.0000    0.56633
693040.0000    0.47925
693080.0000    0.63215
693120.0000    0.30933
693160.0000    0.45107
693200.0000    0.33233
693240.0000    0.56306
693280.0000    0.55458
693320.0000    0.38790
693360.0000    0.53262
693400.0000    0.60101
693440.0000    0.76156
693480.0000    0.41236
693520.0000    0.30161
693560.0000    0.47823
693600.0000    0.54314
693640.0000    0.53173
693680.0000    0.64579
693720.0000    0.41130
693760.0000    0.73765
693800.0000    0.65240
693840.0000    0.80249
693880.0000    0.55790
693920.0000    0.54288
693960.0000    0.56781
694000.0000    0.26366
694040.0000    0.54946
694080.0000    0.55925
694120.0000    0.66113
694160.0000    0.76264
694200.0000    0.55397
694240.0000    0.42747
694280.0000    0.83804
694320.0000    0.56676
694360.0000    0.67626
694400.0000    0.63814
694440.0000    0.45178
694480.0000    0.65822
694520.0000    0.71598
694560.0000    0.94545
694600.0000    0.53817
694640.0000    0.50485
694680.0000    0.66843
694720.0000    0.40505
694760.0000    0.57181
694800.0000    0.73515
694840.0000    0.59134
694880.0000    0.88449
694920.0000    0.41885
694960.0000    0.48869
695000.0000    0.60168
695040.0000    0.28895
695080.0000    0.68312
695120.0000    0.62078
695160.0000    0.49936
695200.0000    0.93447
695240.0000    0.47086
695280.0000    0.69288
695320.0000    0.61809
695360.0000    0.63501
695400.0000    0.36549
695440.0000    0.41672
695480.0000    0.56798
695520.0000    0.66236
695560.0000    0.63812
695600.0000    0.79856
695640.0000    0.52279
695680.0000    0.49243
695720.0000    0.24879
695760.0000    0.19299
695800.0000    0.15829
695840.0000    0.27373
695880.0000    0.47416
695920.0000    0.66179
695960.0000    0.79549
696000.0000    0.56616
696040.0000    0.69769
696080.0000    0.52878
696120.0000    0.54445
696160.0000    0.47398
696200.0000    0.54089
696240.0000    0.72881
696280.0000    0.69167
696320.0000    0.61392
696360.0000    0.50210
696400.0000    0.78894
696440.0000    0.68640
696480.0000    0.50251
696520.0000    0.51895
696560.0000    0.50348
696600.0000    0.50073
696640.0000    0.44752
696680.0000    0.37454
696720.0000    0.48058
696760.0000    0.51364
696800.0000    0.48727
696840.0000    0.36524
696880.0000    0.76200
696920.0000    0.70431
696960.0000    0.58686
697000.0000    0.63278
697040.0000    0.88015
697080.0000    0.76369
697120.0000    0.34827
697160.0000    0.83341
697200.0000    0.35389
697240.0000    0.75241
697280.0000    0.57413
697320.0000    0.37851
697360.0000    0.47923
697400.0000    0.33909
697440.0000    0.52068
697480.0000    0.70422
697520.0000    0.33182
697560.0000    0.53029
697600.0000    0.31590
697640.0000    0.43071
697680.0000    0.46589
697720.0000    0.61721
697760.0000    0.62010
697800.0000    0.47523
697840.0000    0.47587
697880.0000    0.47116
697920.0000    0.70809
697960.0000    0.37885
698000.0000    0.54379
698040.0000    0.59800
698080.0000    0.66881
698120.0000    0.67404
698160.0000    0.65137
698200.0000    0.52758
698240.0000    0.61840
698280.0000    0.55880
698320.0000    0.35490
698360.0000    0.57246
698400.0000    0.48396
698440.0000    0.70549
698480.0000    0.55863
698520.0000    0.31492
698560.0000    0.31239
698600.0000    0.55616
698640.0000    0.49552
698680.0000    0.28229
698720.0000    0.51579
698760.0000    0.31711
698800.0000    0.52613
698840.0000    0.42171
698880.0000    0.56815
698920.0000    0.55375
698960.0000    0.57026
699000.0000    0.47546
699040.0000    0.34132
699080.0000    0.51121
699120.0000    0.53762
699160.0000    0.42762
699200.0000    0.58835
699240.0000    0.64472
699280.0000    0.45864
699320.0000    0.58850
699360.0000    0.66103
699400.0000    0.42385
699440.0000    0.30626
699480.0000    0.54837
699520.0000    0.62507
699560.0000    0.74011
699600.0000    0.73800
699640.0000    0.56509
699680.0000    0.74708
699720.0000    0.81083
699760.0000    0.56482
699800.0000    0.63799
699840.0000    0.68202
699880.0000    0.47315
699920.0000    0.43800
699960.0000    0.69868
700000.0000    0.54550
700040.0000    0.76741
700080.0000    0.54648
700120.0000    0.75921
700160.0000    0.64953
700200.0000    0.67307
700240.0000    0.48390
700280.0000    0.55167
700320.0000    0.50428
700360.0000    0.63098
700400.0000    0.56418
700440.0000    0.47056
700480.0000    0.38567
700520.0000    0.47979
700560.0000    0.43352
700600.0000    0.53270
700640.0000    0.78028
700680.0000    0.61663
700720.0000    0.47413
700760.0000    0.36286
700800.0000    0.73104
700840.0000    0.77455
700880.0000    0.81068
700920.0000    0.37082
700960.0000    0.42113
701000.0000    0.34213
701040.0000    0.43324
701080.0000    0.62508
701120.0000    0.51301
701160.0000    0.52537
701200.0000    0.57367
701240.0000    0.35403
701280.0000    0.77484
701320.0000    0.70567
701360.0000    0.56277
701400.0000    0.84243
701440.0000    0.58369
701480.0000    0.52632
701520.0000    0.44027
701560.0000    0.62954
701600.0000    0.44502
701640.0000    0.61210
701680.0000    0.56298
701720.0000    0.68871
701760.0000    0.57695
701800.0000    0.84223
701840.0000    0.62540
701880.0000    0.50996
701920.0000    0.48938
701960.0000    0.74066
702000.0000    0.63253
702040.0000    0.53469
702080.0000    0.53848
702120.0000    0.55003
702160.0000    0.76628
702200.0000    0.68165
702240.0000    0.73979
702280.0000    0.79742
702320.0000    0.63297
702360.0000    0.79234
702400.0000    0.75978
702440.0000    0.50629
702480.0000    0.45258
702520.0000    0.70395
702560.0000    0.57109
702600.0000    0.59161
702640.0000    0.60908
702680.0000    0.57313
702720.0000    0.42341
702760.0000    0.41644
702800.0000    0.55389
702840.0000    0.62142
702880.0000    0.84321
702920.0000    0.67209
702960.0000    0.81813
703000.0000    0.71204
703040.0000    0.72807
703080.0000    0.54289
703120.0000    0.33903
703160.0000    0.80672
703200.0000    0.56958
703240.0000    0.55283
703280.0000    0.64218
703320.0000    0.76226
703360.0000    0.53971
703400.0000    0.57279
703440.0000    0.70369
703480.0000    0.70192
703520.0000    0.67091
703560.0000    0.57709
703600.0000    0.52600
703640.0000    0.58693
703680.0000    0.35907
703720.0000    0.32000
703760.0000    0.33620
703800.0000    0.73825
703840.0000    0.72909
703880.0000    0.46425
703920.0000    0.31308
703960.0000    0.38337
704000.0000    0.60663
704040.0000    0.64207
704080.0000    0.42425
704120.0000    0.55944
704160.0000    0.68888
704200.0000    0.65309
704240.0000    0.36180
704280.0000    0.63362
704320.0000    0.54046
704360.0000    0.63823
704400.0000    0.45640
704440.0000    0.56352
704480.0000    0.46062
704520.0000    0.19577
704560.0000    0.44818
704600.0000    0.53734
704640.0000    0.68835
704680.0000    0.56252
704720.0000    0.53162
704760.0000    0.43031
704800.0000    0.73961
704840.0000    0.70143
704880.0000    0.33248
704920.0000    0.26019
704960.0000    0.61188
705000.0000    0.85210
705040.0000    0.97873
705080.0000    0.87004
705120.0000    0.65628
705160.0000    1.00009
705200.0000    0.84285
705240.0000    0.84016
705280.0000    0.83660
705320.0000    0.62465
705360.0000    0.90634
705400.0000    0.52420
705440.0000    0.71843
705480.0000    0.63049
705520.0000    0.50797
705560.0000    0.32307
705600.0000    0.33386
705640.0000    0.52948
705680.0000    0.60592
705720.0000    0.49977
705760.0000    0.46875
705800.0000    0.42467
705840.0000    0.41572
705880.0000    0.50142
705920.0000    0.52472
705960.0000    0.51685
706000.0000    0.73303
706040.0000    0.77077
706080.0000    0.80728
706120.0000    0.58487
706160.0000    1.01927
706200.0000    0.81927
706240.0000    0.69260
706280.0000    0.74644
706320.0000    0.55327
706360.0000    0.49674
706400.0000    0.64090
706440.0000    0.63399
706480.0000    0.78846
706520.0000    0.93474
706560.0000    0.94125
706600.0000    0.68674
706640.0000    0.65000
706680.0000    0.87807
706720.0000    0.55542
706760.0000    1.16207
706800.0000    0.97511
706840.0000    0.59247
706880.0000    0.73369
706920.0000    1.03603
706960.0000    1.02352
707000.0000    0.91310
707040.0000    0.92759
707080.0000    0.43605
707120.0000    0.68768
707160.0000    0.67711
707200.0000    0.92030
707240.0000    0.87290
707280.0000    0.52423
707320.0000    0.40944
707360.0000    0.55966
707400.0000    0.07230
707440.0000    0.54044
707480.0000    0.45702
707520.0000    0.53709
707560.0000    0.64925
707600.0000    1.00694
707640.0000    0.88786
707680.0000    0.61182
707720.0000    0.47198
707760.0000    0.79265
707800.0000    0.47351
707840.0000    0.49277
707880.0000    0.66937
707920.0000    0.89533
707960.0000    0.69080
708000.0000    0.48232
708040.0000    0.52236
708080.0000    0.71784
708120.0000    0.63545
708160.0000    0.49261
708200.0000    0.83969
708240.0000    0.87475
708280.0000    0.78750
708320.0000    0.71405
708360.0000    0.59651
708400.0000    0.79036
708440.0000    0.59776
708480.0000    0.70217
708520.0000    0.49288
708560.0000    0.55763
708600.0000    0.86626
708640.0000    1.10676
708680.0000    0.93121
708720.0000    0.60441
708760.0000    0.45896
708800.0000    0.26431
708840.0000    0.45837
708880.0000    0.33784
708920.0000    0.75146
708960.0000    0.83345
709000.0000    0.56581
709040.0000    0.73043
709080.0000    0.60265
709120.0000    0.68096
709160.0000    0.96529
709200.0000    0.56855
709240.0000    0.61084
709280.0000    0.56250
709320.0000    0.76210
709360.0000    0.50931
709400.0000    0.75251
709440.0000    0.77139
709480.0000    0.51664
709520.0000    0.82537
709560.0000    0.58473
709600.0000    0.54500
709640.0000    0.73128
709680.0000    0.69366
709720.0000    0.87572
709760.0000    0.64101
709800.0000    0.69194
709840.0000    0.82281
709880.0000    0.68819
709920.0000    0.54393
709960.0000    0.77647
710000.0000    0.69290
710040.0000    0.78340
710080.0000    0.59368
710120.0000    1.00036
710160.0000    0.99494
710200.0000    0.72157
710240.0000    0.95908
710280.0000    0.76579
710320.0000    0.80059
710360.0000    0.52425
710400.0000    0.71124
710440.0000    0.58108
710480.0000    0.84318
710520.0000    0.74230
710560.0000    0.62156
710600.0000    0.53012
710640.0000    0.64849
710680.0000    0.56801
710720.0000    0.70225
710760.0000    0.83751
710800.0000    0.75028
710840.0000    0.58396
710880.0000    0.95663
710920.0000    0.97815
710960.0000    0.86970
711000.0000    0.88894
711040.0000    0.80448
711080.0000    0.64600
711120.0000    0.80341
711160.0000    0.85382
711200.0000    0.74181
711240.0000    0.73845
711280.0000    0.98930
711320.0000    0.94427
711360.0000    0.51580
711400.0000    0.43723
711440.0000    0.48511
711480.0000    0.69492
711520.0000    0.70301
711560.0000    0.68007
711600.0000    0.38151
711640.0000    0.43655
711680.0000    0.41883
711720.0000    0.91292
711760.0000    0.77506
711800.0000    0.70122
711840.0000    0.79608
711880.0000    0.62378
711920.0000    0.83002
711960.0000    0.80730
712000.0000    0.90178
712040.0000    0.58473
712080.0000    0.56654
712120.0000    0.58123
712160.0000    0.42802
712200.0000    1.11851
712240.0000    0.78905
712280.0000    0.39736
712320.0000    0.40002
712360.0000    0.72734
712400.0000    0.51551
712440.0000    0.38122
712480.0000    0.85404
712520.0000    0.35218
712560.0000    0.38456
712600.0000    0.55486
712640.0000    0.58827
712680.0000    0.66632
712720.0000    0.39894
712760.0000    0.80246
712800.0000    0.71621
712840.0000    0.65885
712880.0000    0.84954
712920.0000    0.40655
712960.0000    0.67964
713000.0000    0.56639
713040.0000    0.75396
713080.0000    0.29871
713120.0000    0.41967
713160.0000    0.72040
713200.0000    0.65542
713240.0000    0.72654
713280.0000    0.77668
713320.0000    0.62778
713360.0000    0.50264
713400.0000    0.50736
713440.0000    0.60813
713480.0000    0.93594
713520.0000    0.71528
713560.0000    0.57625
713600.0000    0.85366
713640.0000    0.53021
713680.0000    0.87812
713720.0000    0.83888
713760.0000    0.54904
713800.0000    0.52267
713840.0000    0.57005
713880.0000    0.64240
713920.0000    0.45358
713960.0000    0.44903
714000.0000    0.68941
714040.0000    0.45928
714080.0000    0.45863
714120.0000    0.72328
714160.0000    0.73382
714200.0000    0.77314
714240.0000    0.50537
714280.0000    0.68933
714320.0000    0.72073
714360.0000    0.66436
714400.0000    0.92967
714440.0000    0.54572
714480.0000    0.40612
714520.0000    0.48245
714560.0000    0.79598
714600.0000    0.52509
714640.0000    0.69756
714680.0000    0.52941
714720.0000    0.49002
714760.0000    0.40436
714800.0000    0.51644
714840.0000    0.54166
714880.0000    0.58778
714920.0000    0.93150
714960.0000    0.80061
715000.0000    0.81130
715040.0000    0.61623
715080.0000    0.48519
715120.0000    0.59585
715160.0000    0.91857
715200.0000    0.89710
715240.0000    0.78154
715280.0000    0.51019
715320.0000    0.98197
715360.0000    0.83380
715400.0000    0.93465
715440.0000    0.80129
715480.0000    0.42892
715520.0000    0.65844
715560.0000    0.37932
715600.0000    0.51799
715640.0000    0.31303
715680.0000    0.68605
715720.0000    0.79883
715760.0000    0.37758
715800.0000    0.63974
715840.0000    0.53855
715880.0000    0.40418
715920.0000    0.33423
715960.0000    0.46567
716000.0000    0.61439
716040.0000    0.52633
716080.0000    0.41540
716120.0000    0.68041
716160.0000    0.49142
716200.0000    0.58503
716240.0000    0.62735
716280.0000    0.59432
716320.0000    0.40182
716360.0000    0.58212
716400.0000    0.81091
716440.0000    0.63460
716480.0000    0.70181
716520.0000    0.26056
716560.0000    0.53883
716600.0000    0.50044
716640.0000    0.56995
716680.0000    0.58968
716720.0000    0.72752
716760.0000    0.47787
716800.0000    0.53530
716840.0000    0.67081
716880.0000    0.71641
716920.0000    0.59553
716960.0000    0.71726
717000.0000    0.71409
717040.0000    0.72137
717080.0000    0.60429
717120.0000    0.80411
717160.0000    0.87692
717200.0000    0.82880
717240.0000    0.62963
717280.0000    0.74250
717320.0000    0.50345
717360.0000    0.74666
717400.0000    0.50571
717440.0000    0.63326
717480.0000    0.89877
717520.0000    0.64223
717560.0000    0.86745
717600.0000    0.82280
717640.0000    0.80885
717680.0000    0.83183
717720.0000    0.84815
717760.0000    0.72233
717800.0000    0.90156
717840.0000    0.95146
717880.0000    0.89019
717920.0000    0.72108
717960.0000    0.90272
718000.0000    0.59104
718040.0000    0.68850
718080.0000    0.73693
718120.0000    0.58795
718160.0000    0.65484
718200.0000    0.58528
718240.0000    0.64849
718280.0000    0.65294
718320.0000    0.60309
718360.0000    0.82507
718400.0000    0.76306
718440.0000    0.74469
718480.0000    0.77783
718520.0000    0.80398
718560.0000    0.61663
718600.0000    0.82267
718640.0000    0.80064
718680.0000    0.93999
718720.0000    0.56388
718760.0000    0.57978
718800.0000    0.81767
718840.0000    0.76398
718880.0000    0.63987
718920.0000    0.68819
718960.0000    0.76693
719000.0000    0.82478
719040.0000    0.68525
719080.0000    1.07217
719120.0000    0.76857
719160.0000    0.59291
719200.0000    0.56344
719240.0000    0.51903
719280.0000    0.91215
719320.0000    0.84843
719360.0000    0.76807
719400.0000    0.51028
719440.0000    0.59784
719480.0000    0.57493
719520.0000    0.64125
719560.0000    0.70601
719600.0000    0.74251
719640.0000    0.72410
719680.0000    0.61980
719720.0000    0.55344
719760.0000    0.83104
719800.0000    0.34685
719840.0000    0.81015
719880.0000    0.76235
719920.0000    0.68530
719960.0000    0.79538
720000.0000    0.76552
720040.0000    0.39763
720080.0000    0.52001
720120.0000    0.86136
720160.0000    0.60655
720200.0000    0.61370
720240.0000    0.86876
720280.0000    0.47992
720320.0000    0.91993
720360.0000    0.94667
720400.0000    1.00606
720440.0000    0.62702
720480.0000    0.66536
720520.0000    0.76258
720560.0000    0.62551
720600.0000    0.59807
720640.0000    0.52881
720680.0000    0.75174
720720.0000    0.67365
720760.0000    0.55582
720800.0000    0.19232
720840.0000    0.64667
720880.0000    0.68973
720920.0000    0.75778
720960.0000    0.66334
721000.0000    0.78961
721040.0000    0.63011
721080.0000    0.54503
721120.0000    0.78001
721160.0000    0.52308
721200.0000    0.83997
721240.0000    0.74714
721280.0000    0.85279
721320.0000    0.50138
721360.0000    0.81569
721400.0000    0.62939
721440.0000    0.67345
721480.0000    0.93949
721520.0000    0.83210
721560.0000    0.71748
721600.0000    0.67179
721640.0000    0.61516
721680.0000    0.78757
721720.0000    0.77461
721760.0000    0.78380
721800.0000    1.03105
721840.0000    0.63105
721880.0000    0.58168
721920.0000    0.69303
721960.0000    0.74131
722000.0000    0.58136
722040.0000    0.65756
722080.0000    0.56451
722120.0000    0.42436
722160.0000    0.54091
722200.0000    0.68818
722240.0000    0.86988
722280.0000    0.89288
722320.0000    0.58510
722360.0000    0.76890
722400.0000    0.29015
722440.0000    0.50107
722480.0000    0.78312
722520.0000    0.76891
722560.0000    0.63720
722600.0000    0.60983
722640.0000    0.54210
722680.0000    0.50852
722720.0000    0.67570
722760.0000    0.55284
722800.0000    0.50671
722840.0000    0.23469
722880.0000    0.77589
722920.0000    0.72398
722960.0000    0.71932
723000.0000    0.43938
723040.0000    0.30054
723080.0000    0.77214
723120.0000    0.56786
723160.0000    0.56516
723200.0000    0.57373
723240.0000    0.70452
723280.0000    0.87802
723320.0000    0.61196
723360.0000    0.69065
723400.0000    0.62763
723440.0000    0.49657
723480.0000    0.65900
723520.0000    0.63965
723560.0000    0.77419
723600.0000    0.66173
723640.0000    0.39339
723680.0000    0.57749
723720.0000    0.59833
723760.0000    0.09843
723800.0000    0.13701
723840.0000    0.11545
[truncated: 158,795 more chars]
