# Supplementary material for: Comment on 'Valid molecular dynamics simulations of human hemoglobin require a surprisingly large box size'
Source: eLife. 2019 Jun 20;8:e44718. doi: 10.7554/eLife.44718 (PMC6586461; doi:10.7554/eLife.44718)
Supplement: Figure 4—source data 1. — The zip archive contains a README file describing which source files correspond to the different panels. [file elife-44718-fig4-data1.zip › figure4/panels_EF/amber/box2/eq20/proj.xvg]

25000.0000    0.30552
25040.0000    0.48239
25080.0000    0.47813
25120.0000    0.26183
25160.0000    0.43872
25200.0000    0.25337
25240.0000    0.36694
25280.0000    0.38492
25320.0000    0.31586
25360.0000    0.07226
25400.0000    0.26544
25440.0000    0.24108
25480.0000    0.27537
25520.0000    0.16378
25560.0000    0.27481
25600.0000    0.32359
25640.0000    0.19889
25680.0000   -0.12946
25720.0000    0.15398
25760.0000    0.37962
25800.0000    0.00866
25840.0000   -0.00308
25880.0000   -0.15990
25920.0000   -0.03208
25960.0000   -0.13504
26000.0000   -0.03859
26040.0000    0.16593
26080.0000    0.41920
26120.0000    0.23519
26160.0000    0.58756
26200.0000    0.15807
26240.0000    0.09464
26280.0000    0.00604
26320.0000    0.08732
26360.0000   -0.00857
26400.0000    0.03978
26440.0000   -0.15236
26480.0000    0.06706
26520.0000   -0.04275
26560.0000    0.12614
26600.0000    0.19020
26640.0000    0.05990
26680.0000    0.37139
26720.0000    0.10734
26760.0000    0.45274
26800.0000    0.02453
26840.0000    0.08591
26880.0000   -0.04708
26920.0000    0.28664
26960.0000    0.11057
27000.0000   -0.26404
27040.0000   -0.02920
27080.0000   -0.35488
27120.0000   -0.21627
27160.0000    0.36135
27200.0000    0.22960
27240.0000    0.44850
27280.0000    0.05579
27320.0000    0.18946
27360.0000    0.30195
27400.0000    0.46131
27440.0000    0.35495
27480.0000    0.20445
27520.0000    0.19265
27560.0000    0.21653
27600.0000    0.14608
27640.0000    0.25528
27680.0000    0.17315
27720.0000    0.29592
27760.0000    0.18686
27800.0000    0.19081
27840.0000    0.35268
27880.0000    0.14301
27920.0000    0.18357
27960.0000   -0.06337
28000.0000    0.10083
28040.0000    0.11446
28080.0000    0.37309
28120.0000    0.00153
28160.0000   -0.00846
28200.0000   -0.30524
28240.0000   -0.14695
28280.0000    0.23075
28320.0000    0.09483
28360.0000   -0.19928
28400.0000   -0.90012
28440.0000   -0.03268
28480.0000   -0.22852
28520.0000    0.02456
28560.0000    0.18554
28600.0000    0.02153
28640.0000   -0.00544
28680.0000   -0.09377
28720.0000   -0.00883
28760.0000   -0.27980
28800.0000   -0.19472
28840.0000    0.09485
28880.0000   -0.02321
28920.0000    0.27708
28960.0000   -0.05474
29000.0000   -0.37825
29040.0000   -0.23723
29080.0000   -0.74613
29120.0000   -0.71769
29160.0000   -0.87035
29200.0000   -0.63979
29240.0000   -0.09141
29280.0000   -0.18819
29320.0000    0.11300
29360.0000    0.38432
29400.0000    0.22656
29440.0000    0.09648
29480.0000    0.28340
29520.0000   -0.17425
29560.0000   -0.18753
29600.0000   -0.22034
29640.0000   -0.45313
29680.0000   -0.90978
29720.0000   -0.86994
29760.0000   -0.99015
29800.0000   -1.04517
29840.0000   -0.63661
29880.0000   -0.60977
29920.0000   -0.41083
29960.0000   -0.97319
30000.0000   -0.80460
30040.0000   -0.54700
30080.0000   -0.53792
30120.0000   -0.06680
30160.0000   -0.39173
30200.0000   -0.16455
30240.0000   -0.24506
30280.0000   -0.10932
30320.0000   -0.03677
30360.0000   -0.42894
30400.0000   -0.48098
30440.0000   -0.48550
30480.0000   -0.18279
30520.0000   -0.09845
30560.0000   -0.42798
30600.0000   -0.64372
30640.0000   -0.54945
30680.0000   -1.01618
30720.0000   -0.59919
30760.0000   -0.53149
30800.0000   -0.90464
30840.0000   -0.54301
30880.0000   -0.57410
30920.0000   -0.73720
30960.0000   -0.55502
31000.0000   -0.42789
31040.0000   -0.72637
31080.0000   -0.76277
31120.0000   -0.52624
31160.0000   -0.71171
31200.0000   -0.52672
31240.0000   -0.67804
31280.0000   -0.51235
31320.0000   -0.60812
31360.0000   -0.46708
31400.0000   -0.76442
31440.0000   -0.67896
31480.0000   -0.66815
31520.0000   -0.42702
31560.0000   -1.04470
31600.0000   -0.72026
31640.0000   -0.85279
31680.0000   -0.66193
31720.0000   -0.98598
31760.0000   -0.62528
31800.0000   -0.41924
31840.0000   -0.13391
31880.0000   -0.48132
31920.0000   -0.54494
31960.0000   -0.53784
32000.0000   -0.38713
32040.0000   -0.28834
32080.0000   -0.35947
32120.0000   -0.43123
32160.0000   -0.13217
32200.0000   -0.18251
32240.0000   -0.35170
32280.0000   -0.56906
32320.0000   -0.55927
32360.0000   -0.29086
32400.0000   -0.28863
32440.0000   -0.07011
32480.0000   -0.22221
32520.0000   -0.14865
32560.0000   -0.32143
32600.0000   -0.52855
32640.0000   -0.36142
32680.0000   -0.44665
32720.0000   -0.37454
32760.0000   -0.28246
32800.0000   -0.72546
32840.0000   -0.53624
32880.0000   -0.35429
32920.0000   -0.59133
32960.0000   -0.50275
33000.0000   -0.63356
33040.0000   -0.50408
33080.0000   -0.75802
33120.0000   -0.65837
33160.0000   -0.50269
33200.0000   -0.07604
33240.0000   -0.25799
33280.0000   -0.37323
33320.0000   -0.40455
33360.0000   -0.51040
33400.0000   -0.36819
33440.0000   -0.42343
33480.0000   -0.39219
33520.0000   -0.51364
33560.0000   -0.59858
33600.0000   -0.82921
33640.0000   -0.68746
33680.0000   -0.81953
33720.0000   -0.65779
33760.0000   -0.41759
33800.0000   -0.64822
33840.0000   -0.60416
33880.0000   -0.60991
33920.0000   -0.60245
33960.0000   -0.83006
34000.0000   -0.63943
34040.0000   -0.52149
34080.0000   -0.47131
34120.0000   -0.47128
34160.0000   -0.62613
34200.0000   -0.51594
34240.0000   -0.71144
34280.0000   -0.50902
34320.0000   -0.60672
34360.0000   -0.24727
34400.0000   -0.35386
34440.0000   -0.38407
34480.0000   -0.42142
34520.0000   -0.73638
34560.0000   -0.36697
34600.0000   -0.44599
34640.0000   -0.36420
34680.0000   -0.37912
34720.0000   -0.45954
34760.0000   -0.59434
34800.0000   -0.52271
34840.0000   -0.63776
34880.0000   -0.33005
34920.0000   -0.60139
34960.0000   -0.69613
35000.0000   -0.51212
35040.0000   -0.57632
35080.0000   -0.60954
35120.0000   -0.49445
35160.0000   -0.66957
35200.0000   -0.50448
35240.0000   -0.69116
35280.0000   -0.73314
35320.0000   -0.52546
35360.0000   -0.61020
35400.0000   -0.53396
35440.0000   -1.13028
35480.0000   -0.65356
35520.0000   -0.57100
35560.0000   -0.82613
35600.0000   -0.54270
35640.0000   -0.70455
35680.0000   -0.62414
35720.0000   -0.68574
35760.0000   -0.61245
35800.0000   -0.30660
35840.0000   -0.18716
35880.0000   -0.27378
35920.0000   -0.42021
35960.0000   -0.28506
36000.0000   -0.26812
36040.0000   -0.20883
36080.0000   -0.05264
36120.0000    0.01747
36160.0000   -0.11255
36200.0000    0.08774
36240.0000   -0.09548
36280.0000   -0.29224
36320.0000   -0.05251
36360.0000   -0.06947
36400.0000   -0.07335
36440.0000   -0.15800
36480.0000   -0.28408
36520.0000   -0.46221
36560.0000   -0.33679
36600.0000   -0.04078
36640.0000   -0.11701
36680.0000   -0.45825
36720.0000   -0.43048
36760.0000   -0.55150
36800.0000   -0.64774
36840.0000   -0.24477
36880.0000   -0.20192
36920.0000   -0.20538
36960.0000   -0.46747
37000.0000   -0.35945
37040.0000   -0.48658
37080.0000   -0.71895
37120.0000   -0.31988
37160.0000   -0.40039
37200.0000   -0.38388
37240.0000   -0.28441
37280.0000   -0.20191
37320.0000   -0.16027
37360.0000   -0.22515
37400.0000   -0.31879
37440.0000   -0.00748
37480.0000    0.09607
37520.0000   -0.15429
37560.0000   -0.28500
37600.0000   -0.13607
37640.0000   -0.31364
37680.0000   -0.30784
37720.0000   -0.29748
37760.0000   -0.02073
37800.0000   -0.46633
37840.0000   -0.02698
37880.0000   -0.42825
37920.0000   -0.33035
37960.0000   -0.43687
38000.0000   -0.30917
38040.0000   -0.49735
38080.0000   -0.81948
38120.0000   -0.43679
38160.0000   -0.64518
38200.0000   -0.75977
38240.0000   -0.54265
38280.0000   -0.78324
38320.0000   -0.57321
38360.0000   -0.42918
38400.0000   -0.89658
38440.0000   -0.71085
38480.0000   -0.63838
38520.0000   -0.93578
38560.0000   -0.54680
38600.0000   -0.72910
38640.0000   -0.36531
38680.0000   -0.79948
38720.0000   -0.68275
38760.0000   -0.87698
38800.0000   -0.97432
38840.0000   -1.01160
38880.0000   -0.85152
38920.0000   -1.10464
38960.0000   -0.77595
39000.0000   -1.12449
39040.0000   -0.77884
39080.0000   -0.56362
39120.0000   -0.14678
39160.0000   -0.94681
39200.0000   -0.65724
39240.0000   -1.05651
39280.0000   -0.63634
39320.0000   -0.61042
39360.0000   -0.56740
39400.0000   -0.24984
39440.0000   -0.58610
39480.0000   -0.38808
39520.0000   -0.48619
39560.0000   -0.35624
39600.0000   -0.55129
39640.0000   -0.39915
39680.0000   -0.82371
39720.0000   -0.41986
39760.0000   -0.29709
39800.0000   -0.24067
39840.0000   -0.23956
39880.0000    0.00194
39920.0000    0.28794
39960.0000   -0.04978
40000.0000   -0.02790
40040.0000    0.17086
40080.0000    0.24977
40120.0000   -0.09786
40160.0000    0.03552
40200.0000    0.11181
40240.0000   -0.03337
40280.0000   -0.27831
40320.0000   -0.26343
40360.0000   -0.17264
40400.0000    0.04118
40440.0000   -0.22608
40480.0000   -0.67688
40520.0000   -0.54134
40560.0000   -0.48375
40600.0000   -0.30813
40640.0000   -0.29819
40680.0000   -0.45267
40720.0000   -0.76363
40760.0000   -0.54389
40800.0000   -0.63814
40840.0000   -0.46815
40880.0000   -0.54257
40920.0000   -0.48212
40960.0000   -0.39734
41000.0000   -0.56434
41040.0000   -0.64424
41080.0000   -0.55247
41120.0000   -0.39890
41160.0000   -0.48706
41200.0000   -0.55527
41240.0000   -0.58240
41280.0000   -0.61660
41320.0000   -0.48676
41360.0000   -0.83505
41400.0000   -0.31780
41440.0000   -0.50761
41480.0000   -0.94032
41520.0000   -0.49775
41560.0000   -0.48076
41600.0000   -0.79470
41640.0000   -0.41678
41680.0000   -0.11308
41720.0000    0.00466
41760.0000    0.06954
41800.0000    0.19006
41840.0000    0.16548
41880.0000   -0.28306
41920.0000   -0.43074
41960.0000   -0.77008
42000.0000   -0.12530
42040.0000    0.17981
42080.0000    0.43593
42120.0000    0.42069
42160.0000    0.23668
42200.0000    0.35041
42240.0000    0.33514
42280.0000    0.15105
42320.0000    0.40007
42360.0000    0.23330
42400.0000    0.35824
42440.0000    0.29673
42480.0000    0.18344
42520.0000    0.37183
42560.0000    0.28091
42600.0000    0.28783
42640.0000    0.41857
42680.0000    0.40080
42720.0000    0.29431
42760.0000    0.42620
42800.0000    0.53628
42840.0000    0.41367
42880.0000    0.58615
42920.0000    0.41939
42960.0000    0.30794
43000.0000    0.29645
43040.0000    0.22608
43080.0000    0.63818
43120.0000    0.40015
43160.0000    0.26931
43200.0000    0.24615
43240.0000    0.41629
43280.0000    0.64641
43320.0000    0.35435
43360.0000    0.61584
43400.0000    0.32697
43440.0000    0.36901
43480.0000    0.22019
43520.0000    0.16795
43560.0000    0.27314
43600.0000    0.23937
43640.0000    0.14983
43680.0000    0.39081
43720.0000    0.21894
43760.0000    0.40915
43800.0000    0.18766
43840.0000    0.27408
43880.0000   -0.00222
43920.0000    0.23740
43960.0000    0.27976
44000.0000    0.09906
44040.0000    0.35299
44080.0000    0.27186
44120.0000    0.03756
44160.0000    0.27507
44200.0000    0.16106
44240.0000    0.32564
44280.0000    0.19718
44320.0000    0.26869
44360.0000    0.32158
44400.0000    0.27739
44440.0000    0.15643
44480.0000   -0.25825
44520.0000    0.15299
44560.0000   -0.12013
44600.0000    0.29395
44640.0000    0.52889
44680.0000    0.38685
44720.0000    0.25848
44760.0000    0.62410
44800.0000    0.46303
44840.0000    0.24754
44880.0000    0.50229
44920.0000    0.50176
44960.0000    0.42804
45000.0000    0.88843
45040.0000    0.33624
45080.0000    0.29112
45120.0000    0.32938
45160.0000    0.41188
45200.0000    0.34150
45240.0000    0.41010
45280.0000    0.40854
45320.0000    0.35450
45360.0000    0.40906
45400.0000    0.40207
45440.0000    0.27372
45480.0000    0.08107
45520.0000    0.20843
45560.0000    0.35525
45600.0000    0.38970
45640.0000    0.18427
45680.0000    0.41880
45720.0000    0.11830
45760.0000    0.48760
45800.0000    0.34966
45840.0000    0.22970
45880.0000    0.38658
45920.0000    0.42606
45960.0000    0.31354
46000.0000    0.26916
46040.0000    0.30492
46080.0000    0.15635
46120.0000    0.16674
46160.0000    0.43696
46200.0000    0.15543
46240.0000    0.15746
46280.0000    0.17955
46320.0000    0.50781
46360.0000    0.29058
46400.0000    0.34981
46440.0000    0.38508
46480.0000    0.44787
46520.0000    0.32295
46560.0000    0.36283
46600.0000    0.23343
46640.0000    0.32501
46680.0000   -0.14014
46720.0000    0.42088
46760.0000    0.37019
46800.0000    0.15982
46840.0000    0.40452
46880.0000    0.35620
46920.0000    0.30562
46960.0000    0.48030
47000.0000    0.45263
47040.0000    0.23955
47080.0000    0.37435
47120.0000    0.13559
47160.0000    0.23479
47200.0000    0.26759
47240.0000    0.44559
47280.0000    0.24342
47320.0000    0.18446
47360.0000    0.38366
47400.0000    0.33682
47440.0000    0.14540
47480.0000    0.35053
47520.0000    0.35168
47560.0000    0.27024
47600.0000    0.36652
47640.0000    0.27903
47680.0000    0.11789
47720.0000    0.30944
47760.0000    0.20088
47800.0000    0.32896
47840.0000    0.02074
47880.0000    0.10553
47920.0000   -0.03602
47960.0000    0.44436
48000.0000   -0.04645
48040.0000    0.42911
48080.0000    0.16391
48120.0000    0.52907
48160.0000    0.27327
48200.0000    0.53707
48240.0000    0.04842
48280.0000   -0.18764
48320.0000   -0.37834
48360.0000   -0.44435
48400.0000   -0.70136
48440.0000   -0.76463
48480.0000   -0.98028
48520.0000   -0.53751
48560.0000   -0.72739
48600.0000   -0.51898
48640.0000   -0.72043
48680.0000   -0.88644
48720.0000   -0.80643
48760.0000   -0.83550
48800.0000   -0.58269
48840.0000   -0.69199
48880.0000   -0.74846
48920.0000   -0.59040
48960.0000   -0.55619
49000.0000   -0.39172
49040.0000   -0.24928
49080.0000   -0.12041
49120.0000   -0.57589
49160.0000   -0.56158
49200.0000   -0.25404
49240.0000   -0.88460
49280.0000   -0.62702
49320.0000   -0.65686
49360.0000   -0.63424
49400.0000   -0.76644
49440.0000   -0.73936
49480.0000   -0.80627
49520.0000   -0.39111
49560.0000   -0.65269
49600.0000   -0.34275
49640.0000   -0.44420
49680.0000   -0.69322
49720.0000   -0.72300
49760.0000   -0.48286
49800.0000   -0.75712
49840.0000   -0.69520
49880.0000   -0.43893
49920.0000   -0.82271
49960.0000   -0.65325
50000.0000   -0.68431
50040.0000   -0.68906
50080.0000   -0.64469
50120.0000   -0.77251
50160.0000   -0.69486
50200.0000   -0.30321
50240.0000   -0.61236
50280.0000   -0.50572
50320.0000   -0.62907
50360.0000   -0.48774
50400.0000   -0.38905
50440.0000   -0.43569
50480.0000   -0.02666
50520.0000   -0.47536
50560.0000   -0.43265
50600.0000   -0.09295
50640.0000   -0.26106
50680.0000   -0.14402
50720.0000   -0.09015
50760.0000   -0.49447
50800.0000   -0.30283
50840.0000   -0.36582
50880.0000   -0.44875
50920.0000   -0.10499
50960.0000   -0.09189
51000.0000   -0.09924
51040.0000   -0.27779
51080.0000   -0.07520
51120.0000   -0.38371
51160.0000   -0.07780
51200.0000   -0.53939
51240.0000   -0.49932
51280.0000   -0.43833
51320.0000   -0.63228
51360.0000   -0.46291
51400.0000    0.00948
51440.0000    0.02901
51480.0000    0.02443
51520.0000   -0.35691
51560.0000   -0.31021
51600.0000    0.08386
51640.0000   -0.02485
51680.0000   -0.53689
51720.0000   -0.36346
51760.0000   -0.80994
51800.0000   -0.98899
51840.0000   -0.71298
51880.0000   -0.97086
51920.0000   -0.24080
51960.0000   -0.14765
52000.0000   -0.79906
52040.0000   -0.76237
52080.0000   -0.63406
52120.0000   -0.96842
52160.0000   -0.82274
52200.0000   -0.74383
52240.0000   -0.67861
52280.0000   -0.85610
52320.0000   -0.80931
52360.0000   -0.52582
52400.0000   -0.71423
52440.0000   -0.13975
52480.0000    0.12997
52520.0000    0.18084
52560.0000    0.43079
52600.0000    0.24003
52640.0000    0.36535
52680.0000    0.14431
52720.0000    0.45403
52760.0000    0.34313
52800.0000    0.43577
52840.0000    0.38593
52880.0000    0.23635
52920.0000    0.37164
52960.0000    0.27206
53000.0000    0.21410
53040.0000    0.52970
53080.0000    0.20076
53120.0000    0.25829
53160.0000    0.34650
53200.0000    0.44481
53240.0000    0.45697
53280.0000    0.63685
53320.0000    0.25094
53360.0000    0.35032
53400.0000    0.38245
53440.0000    0.47440
53480.0000    0.21151
53520.0000    0.41621
53560.0000    0.45233
53600.0000    0.51809
53640.0000    0.34638
53680.0000    0.36114
53720.0000    0.29672
53760.0000    0.26023
53800.0000    0.35345
53840.0000    0.38232
53880.0000    0.44016
53920.0000    0.07236
53960.0000    0.58622
54000.0000   -0.08154
54040.0000   -0.15670
54080.0000    0.07398
54120.0000    0.31669
54160.0000    0.34571
54200.0000    0.06179
54240.0000    0.01251
54280.0000    0.31557
54320.0000    0.32568
54360.0000    0.49805
54400.0000    0.11563
54440.0000    0.45782
54480.0000    0.19593
54520.0000    0.10144
54560.0000    0.20622
54600.0000    0.28323
54640.0000    0.13046
54680.0000    0.11580
54720.0000    0.19076
54760.0000    0.19138
54800.0000    0.20019
54840.0000    0.28274
54880.0000    0.38017
54920.0000    0.24053
54960.0000    0.44669
55000.0000    0.21192
55040.0000    0.23818
55080.0000   -0.01222
55120.0000    0.41606
55160.0000    0.35906
55200.0000    0.35157
55240.0000    0.27104
55280.0000    0.29404
55320.0000    0.08202
55360.0000    0.54374
55400.0000    0.51173
55440.0000    0.18707
55480.0000    0.23632
55520.0000    0.39810
55560.0000    0.33307
55600.0000    0.41402
55640.0000    0.40841
55680.0000    0.24410
55720.0000    0.06744
55760.0000   -0.06781
55800.0000    0.05904
55840.0000    0.38245
55880.0000    0.26919
55920.0000    0.32352
55960.0000    0.52423
56000.0000    0.56047
56040.0000    0.28518
56080.0000    0.12878
56120.0000    0.22005
56160.0000    0.24401
56200.0000    0.39527
56240.0000    0.14034
56280.0000    0.01390
56320.0000   -0.05931
56360.0000    0.28567
56400.0000    0.22085
56440.0000    0.46191
56480.0000    0.33393
56520.0000    0.46502
56560.0000    0.28730
56600.0000    0.42919
56640.0000    0.16111
56680.0000    0.27987
56720.0000    0.33378
56760.0000    0.33302
56800.0000    0.70225
56840.0000    0.28859
56880.0000    0.53313
56920.0000    0.36384
56960.0000    0.29271
57000.0000    0.43604
57040.0000    0.35478
57080.0000    0.30505
57120.0000    0.43793
57160.0000    0.20857
57200.0000    0.16892
57240.0000    0.31213
57280.0000    0.26590
57320.0000    0.55263
57360.0000    0.32059
57400.0000    0.34059
57440.0000    0.33463
57480.0000    0.32366
57520.0000    0.37753
57560.0000    0.45931
57600.0000    0.21839
57640.0000    0.13687
57680.0000    0.16325
57720.0000    0.43284
57760.0000    0.30937
57800.0000    0.23076
57840.0000    0.41732
57880.0000    0.58831
57920.0000    0.49759
57960.0000    0.42477
58000.0000    0.29869
58040.0000   -0.05276
58080.0000    0.45715
58120.0000    0.18279
58160.0000    0.31649
58200.0000    0.31556
58240.0000    0.28424
58280.0000    0.53907
58320.0000    0.34374
58360.0000    0.29076
58400.0000    0.37625
58440.0000    0.39186
58480.0000    0.39569
58520.0000    0.36248
58560.0000    0.45987
58600.0000    0.50520
58640.0000    0.35085
58680.0000    0.24241
58720.0000    0.60412
58760.0000    0.48685
58800.0000    0.45908
58840.0000    0.29005
58880.0000    0.47041
58920.0000    0.40589
58960.0000    0.24771
59000.0000    0.50657
59040.0000    0.47988
59080.0000    0.47623
59120.0000    0.23464
59160.0000    0.58396
59200.0000    0.45258
59240.0000    0.32214
59280.0000    0.35396
59320.0000    0.56110
59360.0000    0.97831
59400.0000    0.88061
59440.0000    0.45150
59480.0000    0.60698
59520.0000    0.40799
59560.0000    0.78709
59600.0000    0.53582
59640.0000    0.45326
59680.0000    0.55541
59720.0000    0.37964
59760.0000    0.69826
59800.0000    0.48653
59840.0000    0.75147
59880.0000    0.50851
59920.0000    0.56521
59960.0000    0.25314
60000.0000    0.54439
60040.0000    0.30319
60080.0000    0.41270
60120.0000    0.40511
60160.0000    0.51012
60200.0000    0.31427
60240.0000    0.52257
60280.0000    0.51557
60320.0000    0.38283
60360.0000    0.30566
60400.0000    0.31474
60440.0000    0.38444
60480.0000    0.53661
60520.0000    0.39619
60560.0000    0.27847
60600.0000    0.41556
60640.0000    0.57224
60680.0000    0.48122
60720.0000    0.35313
60760.0000    0.25508
60800.0000    0.19033
60840.0000    0.45868
60880.0000    0.35704
60920.0000    0.34607
60960.0000    0.40621
61000.0000    0.56201
61040.0000    0.47336
61080.0000    0.32533
61120.0000    0.32335
61160.0000    0.41727
61200.0000    0.35105
61240.0000    0.23646
61280.0000    0.48405
61320.0000    0.36785
61360.0000    0.38420
61400.0000    0.41888
61440.0000    0.40079
61480.0000    0.06689
61520.0000    0.22524
61560.0000    0.25541
61600.0000    0.28767
61640.0000    0.19647
61680.0000    0.25545
61720.0000    0.42889
61760.0000   -0.02340
61800.0000    0.14259
61840.0000    0.27902
61880.0000    0.44481
61920.0000    0.18440
61960.0000    0.30114
62000.0000    0.24009
62040.0000    0.33142
62080.0000    0.34145
62120.0000    0.52708
62160.0000    0.31105
62200.0000    0.32592
62240.0000    0.43497
62280.0000    0.46407
62320.0000    0.30020
62360.0000    0.58902
62400.0000    0.41686
62440.0000    0.38894
62480.0000    0.32570
62520.0000    0.50906
62560.0000    0.52211
62600.0000    0.33580
62640.0000    0.60075
62680.0000    0.48843
62720.0000    0.31934
62760.0000    0.47127
62800.0000    0.30622
62840.0000    0.51586
62880.0000    0.53393
62920.0000    0.54472
62960.0000    0.43448
63000.0000    0.50285
63040.0000    0.55510
63080.0000    0.49832
63120.0000    0.52136
63160.0000    0.41081
63200.0000    0.34516
63240.0000    0.41718
63280.0000    0.28886
63320.0000    0.47604
63360.0000    0.54138
63400.0000    0.57424
63440.0000    0.37387
63480.0000    0.29998
63520.0000    0.38907
63560.0000    0.37121
63600.0000    0.51095
63640.0000    0.42620
63680.0000    0.42564
63720.0000    0.42590
63760.0000    0.48059
63800.0000    0.40989
63840.0000    0.45094
63880.0000    0.46082
63920.0000    0.50865
63960.0000    0.56690
64000.0000    0.59461
64040.0000    0.36211
64080.0000    0.34988
64120.0000    0.39925
64160.0000    0.24680
64200.0000    0.37311
64240.0000    0.46612
64280.0000    0.37242
64320.0000    0.44971
64360.0000    0.54588
64400.0000    0.62020
64440.0000    0.61658
64480.0000    0.61497
64520.0000    0.51058
64560.0000    0.70766
64600.0000    0.66045
64640.0000    0.62987
64680.0000    0.64365
64720.0000    0.62393
64760.0000    0.69146
64800.0000    0.59796
64840.0000    0.70152
64880.0000    0.64616
64920.0000    0.59732
64960.0000    0.35102
65000.0000    0.66215
65040.0000    0.45804
65080.0000    0.54706
65120.0000    0.63220
65160.0000    0.72174
65200.0000    0.53503
65240.0000    0.56764
65280.0000    0.51871
65320.0000    0.55493
65360.0000    0.44285
65400.0000    0.18062
65440.0000    0.46949
65480.0000    0.51224
65520.0000    0.27373
65560.0000    0.47113
65600.0000    0.21752
65640.0000    0.15580
65680.0000    0.39216
65720.0000    0.34750
65760.0000    0.32734
65800.0000    0.38268
65840.0000    0.26388
65880.0000    0.46228
65920.0000    0.31997
65960.0000    0.41793
66000.0000    0.35862
66040.0000    0.40807
66080.0000    0.25972
66120.0000    0.57489
66160.0000    0.16658
66200.0000    0.24621
66240.0000    0.42261
66280.0000    0.08714
66320.0000    0.45301
66360.0000    0.35869
66400.0000    0.38373
66440.0000    0.42830
66480.0000    0.43772
66520.0000    0.47039
66560.0000    0.46449
66600.0000    0.46569
66640.0000    0.35583
66680.0000    0.16076
66720.0000    0.42741
66760.0000    0.40504
66800.0000    0.41657
66840.0000    0.49409
66880.0000    0.26479
66920.0000    0.47961
66960.0000    0.61811
67000.0000    0.46499
67040.0000    0.27677
67080.0000    0.51505
67120.0000    0.37809
67160.0000    0.57124
67200.0000    0.63104
67240.0000    0.62059
67280.0000    0.66200
67320.0000    0.44415
67360.0000    0.52587
67400.0000    0.43064
67440.0000    0.56541
67480.0000    0.32748
67520.0000    0.25009
67560.0000    0.44676
67600.0000    0.31567
67640.0000    0.35445
67680.0000    0.48616
67720.0000    0.51523
67760.0000    0.29248
67800.0000    0.19881
67840.0000    0.42704
67880.0000    0.62736
67920.0000    0.51259
67960.0000    0.44571
68000.0000    0.43319
68040.0000    0.42459
68080.0000    0.54367
68120.0000    0.59429
68160.0000    0.51927
68200.0000    0.77016
68240.0000    0.49726
68280.0000    0.41479
68320.0000    0.54599
68360.0000    0.43844
68400.0000    0.36460
68440.0000    0.48589
68480.0000    0.57724
68520.0000    0.65518
68560.0000    0.67194
68600.0000    0.52477
68640.0000    0.47909
68680.0000    0.66442
68720.0000    0.42657
68760.0000    0.56760
68800.0000    0.43276
68840.0000    0.61310
68880.0000    0.60793
68920.0000    0.51482
68960.0000    0.37676
69000.0000    0.54808
69040.0000    0.24469
69080.0000    0.05138
69120.0000    0.25481
69160.0000    0.08263
69200.0000   -0.00940
69240.0000   -0.09237
69280.0000    0.31885
69320.0000    0.03443
69360.0000    0.26682
69400.0000   -0.06472
69440.0000    0.04706
69480.0000    0.27397
69520.0000    0.26529
69560.0000    0.37232
69600.0000    0.33146
69640.0000    0.29121
69680.0000    0.52120
69720.0000    0.42776
69760.0000    0.45192
69800.0000    0.66846
69840.0000    0.37809
69880.0000    0.47430
69920.0000    0.29978
69960.0000    0.42345
70000.0000    0.57468
70040.0000    0.42497
70080.0000    0.32062
70120.0000    0.38868
70160.0000    0.43669
70200.0000    0.34356
70240.0000    0.49582
70280.0000    0.30517
70320.0000    0.60621
70360.0000    0.47139
70400.0000    0.45907
70440.0000    0.34744
70480.0000    0.26840
70520.0000    0.35867
70560.0000    0.34004
70600.0000    0.34836
70640.0000    0.27569
70680.0000    0.43699
70720.0000    0.30333
70760.0000    0.46209
70800.0000    0.30810
70840.0000    0.11381
70880.0000    0.54231
70920.0000    0.35539
70960.0000    0.56008
71000.0000    0.42556
71040.0000    0.36045
71080.0000    0.59784
71120.0000    0.56073
71160.0000    0.42819
71200.0000    0.53194
71240.0000    0.28642
71280.0000    0.40084
71320.0000    0.45867
71360.0000    0.46208
71400.0000    0.42555
71440.0000    0.57657
71480.0000    0.39037
71520.0000    0.45629
71560.0000    0.63079
71600.0000    0.56503
71640.0000    0.83761
71680.0000    0.65010
71720.0000    0.73706
71760.0000    0.63278
71800.0000    0.55952
71840.0000    0.46566
71880.0000    0.48134
71920.0000    0.40984
71960.0000    0.48264
72000.0000    0.37635
72040.0000    0.23797
72080.0000    0.45073
72120.0000    0.24774
72160.0000    0.56388
72200.0000    0.45762
72240.0000    0.43745
72280.0000    0.50735
72320.0000    0.50913
72360.0000    0.50498
72400.0000   -0.02595
72440.0000    0.37694
72480.0000    0.35561
72520.0000    0.49253
72560.0000    0.76399
72600.0000    0.18716
72640.0000    0.61096
72680.0000    0.43803
72720.0000    0.39583
72760.0000    0.54706
72800.0000    0.44550
72840.0000    0.21513
72880.0000    0.55550
72920.0000    0.71201
72960.0000    0.53133
73000.0000    0.54632
73040.0000    0.50659
73080.0000    0.56015
73120.0000    0.25670
73160.0000    0.37869
73200.0000    0.64350
73240.0000    0.38551
73280.0000    0.40240
73320.0000    0.49257
73360.0000    0.57335
73400.0000    0.41205
73440.0000    0.63351
73480.0000    0.26364
73520.0000    0.14804
73560.0000    0.30400
73600.0000    0.41716
73640.0000    0.39961
73680.0000    0.54105
73720.0000    0.62523
73760.0000    0.34961
73800.0000    0.52062
73840.0000    0.30007
73880.0000    0.38458
73920.0000    0.28379
73960.0000    0.52084
74000.0000    0.29275
74040.0000    0.54789
74080.0000    0.39455
74120.0000    0.43921
74160.0000    0.50258
74200.0000    0.35188
74240.0000    0.34595
74280.0000    0.37619
74320.0000    0.27060
74360.0000    0.43871
74400.0000    0.41004
74440.0000    0.41393
74480.0000    0.66803
74520.0000    0.39670
74560.0000    0.47598
74600.0000    0.11618
74640.0000    0.44489
74680.0000    0.35443
74720.0000    0.39883
74760.0000    0.50910
74800.0000    0.50979
74840.0000    0.50246
74880.0000    0.43702
74920.0000    0.34774
74960.0000    0.52236
75000.0000    0.31041
75040.0000    0.43946
75080.0000    0.11508
75120.0000    0.36153
75160.0000    0.68618
75200.0000    0.19637
75240.0000    0.49603
75280.0000    0.44356
75320.0000    0.52310
75360.0000    0.52770
75400.0000    0.54603
75440.0000    0.59680
75480.0000    0.40327
75520.0000    0.34207
75560.0000    0.45209
75600.0000    0.25551
75640.0000    0.27990
75680.0000    0.59209
75720.0000    0.35280
75760.0000    0.27775
75800.0000    0.48535
75840.0000    0.33803
75880.0000    0.46337
75920.0000    0.32495
75960.0000    0.64521
76000.0000    0.45089
76040.0000    0.39229
76080.0000    0.49345
76120.0000    0.37381
76160.0000    0.39030
76200.0000    0.45959
76240.0000    0.44148
76280.0000    0.39089
76320.0000    0.53835
76360.0000    0.62096
76400.0000    0.60033
76440.0000    0.58493
76480.0000    0.44068
76520.0000    0.46165
76560.0000    0.32733
76600.0000    0.38593
76640.0000    0.33627
76680.0000    0.48542
76720.0000    0.43620
76760.0000    0.51458
76800.0000    0.42508
76840.0000    0.35330
76880.0000    0.61289
76920.0000    0.55775
76960.0000    0.63654
77000.0000    0.68962
77040.0000    0.41504
77080.0000    0.47640
77120.0000    0.47019
77160.0000    0.57631
77200.0000    0.52492
77240.0000    0.34554
77280.0000    0.33984
77320.0000    0.51933
77360.0000    0.47310
77400.0000    0.52536
77440.0000    0.30561
77480.0000    0.63522
77520.0000    0.08435
77560.0000    0.36414
77600.0000    0.42136
77640.0000    0.42429
77680.0000    0.21224
77720.0000    0.29773
77760.0000    0.65126
77800.0000    0.40142
77840.0000    0.26415
77880.0000    0.26421
77920.0000    0.27513
77960.0000    0.27372
78000.0000    0.44879
78040.0000    0.63951
78080.0000    0.36384
78120.0000    0.48953
78160.0000    0.28020
78200.0000    0.58657
78240.0000    0.42006
78280.0000    0.63934
78320.0000    0.23665
78360.0000    0.39927
78400.0000    0.43168
78440.0000    0.29009
78480.0000    0.41270
78520.0000    0.46676
78560.0000    0.49656
78600.0000    0.40718
78640.0000    0.62895
78680.0000    0.43807
78720.0000    0.44705
78760.0000    0.45674
78800.0000    0.46922
78840.0000    0.58702
78880.0000    0.58627
78920.0000    0.59646
78960.0000    0.59950
79000.0000    0.48858
79040.0000    0.39070
79080.0000    0.25102
79120.0000    0.45703
79160.0000    0.39239
79200.0000    0.55527
79240.0000    0.57085
79280.0000    0.50257
79320.0000    0.24734
79360.0000    0.44087
79400.0000    0.46378
79440.0000    0.34015
79480.0000    0.41666
79520.0000    0.18053
79560.0000    0.20915
79600.0000    0.39082
79640.0000    0.46123
79680.0000    0.47726
79720.0000    0.39443
79760.0000    0.52159
79800.0000    0.39198
79840.0000    0.38359
79880.0000    0.58916
79920.0000    0.42827
79960.0000    0.46340
80000.0000    0.41159
80040.0000    0.39531
80080.0000    0.31992
80120.0000    0.18896
80160.0000    0.37948
80200.0000    0.34290
80240.0000    0.41094
80280.0000    0.32840
80320.0000    0.71878
80360.0000    0.37458
80400.0000    0.46573
80440.0000    0.46139
80480.0000    0.39863
80520.0000    0.37202
80560.0000    0.48268
80600.0000    0.56258
80640.0000    0.36076
80680.0000    0.46639
80720.0000    0.39311
80760.0000    0.41868
80800.0000    0.38178
80840.0000    0.41622
80880.0000    0.28983
80920.0000    0.15086
80960.0000    0.17457
81000.0000    0.45242
81040.0000    0.23985
81080.0000    0.36545
81120.0000    0.24739
81160.0000    0.21220
81200.0000    0.27959
81240.0000    0.14395
81280.0000    0.23574
81320.0000    0.49493
81360.0000    0.22614
81400.0000    0.18738
81440.0000    0.08801
81480.0000    0.42198
81520.0000    0.06092
81560.0000    0.19545
81600.0000    0.27755
81640.0000    0.15617
81680.0000    0.01598
81720.0000    0.22145
81760.0000    0.49077
81800.0000    0.25965
81840.0000    0.11035
81880.0000    0.24778
81920.0000    0.24471
81960.0000    0.25720
82000.0000    0.39604
82040.0000    0.04426
82080.0000    0.39007
82120.0000    0.23588
82160.0000   -0.00669
82200.0000    0.34117
82240.0000    0.26565
82280.0000    0.27482
82320.0000    0.45982
82360.0000    0.36545
82400.0000    0.23345
82440.0000    0.24657
82480.0000    0.40115
82520.0000    0.05413
82560.0000    0.35067
82600.0000    0.35548
82640.0000    0.11571
82680.0000    0.12343
82720.0000    0.25459
82760.0000    0.30972
82800.0000    0.34330
82840.0000    0.35674
82880.0000    0.27243
82920.0000    0.25375
82960.0000    0.17844
83000.0000    0.35104
83040.0000    0.15271
83080.0000    0.28045
83120.0000    0.27749
83160.0000    0.14191
83200.0000    0.20653
83240.0000    0.24624
83280.0000    0.56465
83320.0000    0.52819
83360.0000    0.45776
83400.0000    0.48459
83440.0000    0.37584
83480.0000    0.40109
83520.0000    0.34211
83560.0000    0.31915
83600.0000    0.27913
83640.0000    0.24877
83680.0000    0.28974
83720.0000    0.20605
83760.0000    0.32204
83800.0000    0.35993
83840.0000    0.37449
83880.0000    0.33113
83920.0000    0.31620
83960.0000    0.40515
84000.0000    0.15827
84040.0000    0.43362
84080.0000    0.43145
84120.0000    0.45278
84160.0000    0.43401
84200.0000    0.40133
84240.0000    0.23087
84280.0000    0.50499
84320.0000    0.60158
84360.0000    0.68315
84400.0000    0.55392
84440.0000    0.51226
84480.0000    0.75085
84520.0000    0.68781
84560.0000    0.75760
84600.0000    0.55714
84640.0000    0.59160
84680.0000    0.59876
84720.0000    0.44287
84760.0000    0.33293
84800.0000    0.59018
84840.0000    0.49170
84880.0000    0.41805
84920.0000    0.50017
84960.0000    0.46628
85000.0000    0.46951
85040.0000    0.25720
85080.0000    0.28337
85120.0000    0.43499
85160.0000    0.47315
85200.0000    0.33411
85240.0000    0.08014
85280.0000    0.21751
85320.0000    0.49660
85360.0000    0.43745
85400.0000    0.53789
85440.0000    0.57915
85480.0000    0.71942
85520.0000    0.73394
85560.0000    0.45411
85600.0000    0.35814
85640.0000    0.72160
85680.0000    0.77059
85720.0000    0.47227
85760.0000    0.81037
85800.0000    0.50301
85840.0000    0.39184
85880.0000    0.37899
85920.0000    0.50681
85960.0000    0.58702
86000.0000    0.46874
86040.0000    0.29448
86080.0000    0.40538
86120.0000    0.44248
86160.0000    0.29112
86200.0000    0.18615
86240.0000    0.40363
86280.0000    0.31684
86320.0000    0.48633
86360.0000    0.43126
86400.0000    0.29404
86440.0000    0.39857
86480.0000    0.17889
86520.0000    0.17621
86560.0000    0.24309
86600.0000    0.31060
86640.0000    0.34533
86680.0000    0.29805
86720.0000    0.22511
86760.0000    0.47255
86800.0000    0.76455
86840.0000    0.51330
86880.0000    0.60864
86920.0000    0.93908
86960.0000    0.60309
87000.0000    0.83799
87040.0000    0.67590
87080.0000    0.53428
87120.0000    0.62849
87160.0000    0.77723
87200.0000    0.69372
87240.0000    0.72286
87280.0000    0.67271
87320.0000    0.91577
87360.0000    0.68296
87400.0000    1.11185
87440.0000    0.82284
87480.0000    0.74106
87520.0000    0.87803
87560.0000    0.78414
87600.0000    0.78749
87640.0000    0.74154
87680.0000    0.86316
87720.0000    0.97961
87760.0000    0.88891
87800.0000    0.92712
87840.0000    0.97058
87880.0000    0.92243
87920.0000    0.88544
87960.0000    0.93976
88000.0000    0.91901
88040.0000    0.89319
88080.0000    1.03248
88120.0000    0.67858
88160.0000    0.80517
88200.0000    0.78343
88240.0000    0.66484
88280.0000    0.58834
88320.0000    0.43631
88360.0000    0.65131
88400.0000    0.42954
88440.0000    0.62226
88480.0000    0.51347
88520.0000    0.56240
88560.0000    0.65113
88600.0000    0.41825
88640.0000    0.79753
88680.0000    0.71329
88720.0000    0.70868
88760.0000    0.52510
88800.0000    0.56799
88840.0000    0.41283
88880.0000    0.57958
88920.0000    0.64448
88960.0000    0.47589
89000.0000    0.43978
89040.0000    0.54840
89080.0000    0.78156
89120.0000    0.44257
89160.0000    0.61220
89200.0000    0.47962
89240.0000    0.54470
89280.0000    0.68599
89320.0000    0.69877
89360.0000    0.66511
89400.0000    0.51084
89440.0000    0.44057
89480.0000    0.59942
89520.0000    0.53227
89560.0000    0.50311
89600.0000    0.38895
89640.0000    0.69473
89680.0000    0.41375
89720.0000    0.47086
89760.0000    0.52121
89800.0000    0.32474
89840.0000    0.47919
89880.0000    0.41530
89920.0000    0.51294
89960.0000    0.52624
90000.0000    0.36292
90040.0000    0.15753
90080.0000    0.43029
90120.0000    0.30370
90160.0000    0.41553
90200.0000    0.29149
90240.0000    0.32478
90280.0000    0.25038
90320.0000    0.35655
90360.0000    0.30121
90400.0000    0.44394
90440.0000    0.52526
90480.0000    0.21814
90520.0000    0.26672
90560.0000    0.50516
90600.0000    0.41443
90640.0000    0.39883
90680.0000    0.49100
90720.0000    0.45243
90760.0000    0.60505
90800.0000    0.48037
90840.0000    0.66193
90880.0000    0.64237
90920.0000    0.86586
90960.0000    0.69002
91000.0000    0.89513
91040.0000    1.01360
91080.0000    0.68479
91120.0000    0.24048
91160.0000    0.19299
91200.0000    0.20577
91240.0000    0.18681
91280.0000    0.52814
91320.0000    0.44212
91360.0000    0.60671
91400.0000    0.13323
91440.0000    0.27426
91480.0000    0.29477
91520.0000    0.51889
91560.0000    0.31908
91600.0000    0.28667
91640.0000    0.24255
91680.0000    0.32009
91720.0000    0.18182
91760.0000   -0.06242
91800.0000    0.19023
91840.0000    0.18672
91880.0000    0.47177
91920.0000    0.04421
91960.0000    0.21655
92000.0000    0.71483
92040.0000    0.34009
92080.0000    0.52360
92120.0000    0.37222
92160.0000    0.41161
92200.0000    0.53628
92240.0000    0.28329
92280.0000    0.38639
92320.0000    0.16690
92360.0000    0.54945
92400.0000    0.54019
92440.0000    0.57853
92480.0000    0.50514
92520.0000    0.56213
92560.0000    0.38928
92600.0000    0.46462
92640.0000    0.42607
92680.0000    0.31191
92720.0000    0.45165
92760.0000    0.67571
92800.0000    0.72546
92840.0000    0.45471
92880.0000    0.18956
92920.0000    0.65520
92960.0000    0.32813
93000.0000    0.48688
93040.0000    0.24049
93080.0000    0.34603
93120.0000    0.43138
93160.0000    0.34878
93200.0000    0.42278
93240.0000    0.40475
93280.0000    0.45962
93320.0000    0.27065
93360.0000    0.19726
93400.0000    0.56486
93440.0000    0.52368
93480.0000    0.50620
93520.0000    0.43862
93560.0000    0.34095
93600.0000    0.22079
93640.0000    0.25956
93680.0000    0.32491
93720.0000    0.22340
93760.0000    0.32936
93800.0000    0.33569
93840.0000    0.15605
93880.0000    0.23243
93920.0000    0.33038
93960.0000    0.56030
94000.0000    0.43397
94040.0000    0.16304
94080.0000    0.36559
94120.0000    0.54760
94160.0000    0.37836
94200.0000    0.48957
94240.0000    0.56809
94280.0000    0.30567
94320.0000    0.36695
94360.0000    0.35343
94400.0000    0.69131
94440.0000    0.30023
94480.0000    0.57005
94520.0000    0.43744
94560.0000    0.37422
94600.0000    0.50658
94640.0000    0.58123
94680.0000    0.41610
94720.0000    0.29188
94760.0000    0.36666
94800.0000    0.43371
94840.0000    0.51563
94880.0000    0.26082
94920.0000    0.12975
94960.0000    0.31876
95000.0000    0.26947
95040.0000    0.30075
95080.0000    0.34647
95120.0000    0.41880
95160.0000    0.66985
95200.0000    0.33727
95240.0000    0.53823
95280.0000    0.19267
95320.0000    0.32529
95360.0000    0.43878
95400.0000    0.45413
95440.0000    0.48317
95480.0000    0.43971
95520.0000    0.43590
95560.0000    0.33022
95600.0000    0.45507
95640.0000    0.43631
95680.0000    0.50540
95720.0000    0.29757
95760.0000    0.33465
95800.0000    0.60439
95840.0000    0.58351
95880.0000    0.29639
95920.0000    0.45761
95960.0000    0.42275
96000.0000    0.57936
96040.0000    0.51180
96080.0000    0.54412
96120.0000    0.36788
96160.0000    0.46276
96200.0000    0.47797
96240.0000    0.45537
96280.0000    0.54466
96320.0000    0.46024
96360.0000    0.70915
96400.0000    0.53640
96440.0000    0.61088
96480.0000    0.71771
96520.0000    0.50935
96560.0000    0.58468
96600.0000    0.55251
96640.0000    0.49550
96680.0000    0.44854
96720.0000    0.57754
96760.0000    0.54026
96800.0000    0.37530
96840.0000    0.69509
96880.0000    0.36132
96920.0000    0.59064
96960.0000    0.49915
97000.0000    0.25321
97040.0000    0.47267
97080.0000    0.51829
97120.0000    0.55071
97160.0000    0.49456
97200.0000    0.58027
97240.0000    0.38538
97280.0000    0.36984
97320.0000    0.48463
97360.0000    0.29416
97400.0000    0.42771
97440.0000    0.21784
97480.0000    0.58022
97520.0000    0.29439
97560.0000    0.54705
97600.0000    0.47813
97640.0000    0.58311
97680.0000    0.54112
97720.0000    0.52935
97760.0000    0.24695
97800.0000    0.47799
97840.0000    0.54921
97880.0000    0.45144
97920.0000    0.52061
97960.0000    0.63682
98000.0000    0.64081
98040.0000    0.66945
98080.0000    0.55083
98120.0000    0.50901
98160.0000    0.38178
98200.0000    0.69089
98240.0000    0.67298
98280.0000    0.52115
98320.0000    0.67511
98360.0000    0.61288
98400.0000    0.59909
98440.0000    0.75349
98480.0000    0.55476
98520.0000    0.55593
98560.0000    0.32159
98600.0000    0.50213
98640.0000    0.32169
98680.0000    0.40837
98720.0000    0.39816
98760.0000    0.48873
98800.0000    0.64185
98840.0000    0.39542
98880.0000    0.45899
98920.0000    0.35476
98960.0000    0.40809
99000.0000    0.45002
99040.0000    0.08194
99080.0000    0.45681
99120.0000    0.31899
99160.0000    0.55683
99200.0000    0.37888
99240.0000    0.35241
99280.0000    0.59633
99320.0000    0.37576
99360.0000    0.23009
99400.0000    0.28865
99440.0000    0.19863
99480.0000    0.41787
99520.0000    0.56071
99560.0000    0.36520
99600.0000    0.49145
99640.0000    0.42880
99680.0000    0.59108
99720.0000    0.44800
99760.0000    0.52259
99800.0000    0.68711
99840.0000    0.58122
99880.0000    0.29614
99920.0000    0.51269
99960.0000    0.48203
100000.0000    0.27127
100040.0000    0.34685
100080.0000    0.45345
100120.0000    0.27630
100160.0000    0.62222
100200.0000    0.45882
100240.0000    0.50046
100280.0000    0.39062
100320.0000    0.44848
100360.0000    0.60491
100400.0000    0.40337
100440.0000    0.38260
100480.0000    0.35507
100520.0000    0.34480
100560.0000    0.27029
100600.0000    0.39841
100640.0000    0.33698
100680.0000    0.61127
100720.0000    0.49134
100760.0000    0.12678
100800.0000    0.19285
100840.0000    0.22460
100880.0000    0.53074
100920.0000    0.37537
100960.0000    0.44787
101000.0000    0.54997
101040.0000    0.42560
101080.0000    0.56969
101120.0000    0.52522
101160.0000    0.80548
101200.0000    0.62416
101240.0000    0.24591
101280.0000    0.62378
101320.0000    0.31337
101360.0000    0.32177
101400.0000    0.38900
101440.0000    0.41344
101480.0000    0.52280
101520.0000    0.35258
101560.0000    0.40850
101600.0000    0.28817
101640.0000    0.55772
101680.0000    0.47575
101720.0000    0.48604
101760.0000    0.24601
101800.0000    0.47610
101840.0000    0.40595
101880.0000    0.49446
101920.0000    0.64380
101960.0000    0.50996
102000.0000    0.16383
102040.0000    0.18997
102080.0000   -0.03622
102120.0000    0.00221
102160.0000   -0.07060
102200.0000    0.09807
102240.0000   -0.04752
102280.0000   -0.08453
102320.0000    0.07752
102360.0000   -0.01887
102400.0000    0.20322
102440.0000    0.37948
102480.0000    0.26680
102520.0000   -0.22423
102560.0000   -0.06498
102600.0000   -0.14029
102640.0000   -0.13793
102680.0000    0.24572
102720.0000   -0.08281
102760.0000   -0.07131
102800.0000    0.04287
102840.0000    0.34859
102880.0000    0.00175
102920.0000   -0.17044
102960.0000    0.21729
103000.0000   -0.05372
103040.0000    0.19258
103080.0000    0.11558
103120.0000   -0.17792
103160.0000   -0.21585
103200.0000    0.13169
103240.0000    0.20220
103280.0000    0.35797
103320.0000    0.33459
103360.0000    0.14543
103400.0000    0.15323
103440.0000    0.25108
103480.0000    0.22974
103520.0000    0.02999
103560.0000    0.11644
103600.0000    0.24217
103640.0000   -0.13388
103680.0000   -0.09386
103720.0000   -0.09453
103760.0000   -0.20910
103800.0000   -0.10068
103840.0000   -0.14924
103880.0000   -0.07292
103920.0000   -0.18457
103960.0000    0.17021
104000.0000   -0.11798
104040.0000   -0.25044
104080.0000   -0.22180
104120.0000   -0.10329
104160.0000    0.10301
104200.0000    0.02706
104240.0000    0.10261
104280.0000   -0.02560
104320.0000    0.05158
104360.0000    0.01715
104400.0000   -0.27009
104440.0000    0.06478
104480.0000   -0.14966
104520.0000    0.00170
104560.0000   -0.17032
104600.0000   -0.27663
104640.0000   -0.31398
104680.0000   -0.33346
104720.0000   -0.13247
104760.0000   -0.28743
104800.0000    0.11143
104840.0000   -0.65295
104880.0000   -0.69898
104920.0000   -0.55670
104960.0000   -0.58596
105000.0000   -0.78249
105040.0000   -0.41127
105080.0000   -0.23803
105120.0000   -0.12357
105160.0000   -0.38020
105200.0000   -0.17420
105240.0000   -0.12722
105280.0000   -0.18568
105320.0000   -0.17938
105360.0000   -0.27039
105400.0000   -0.38792
105440.0000   -0.03734
105480.0000   -0.14119
105520.0000   -0.10664
105560.0000    0.20698
105600.0000   -0.67004
105640.0000   -0.49205
105680.0000   -0.64805
105720.0000   -0.48076
105760.0000   -0.25951
105800.0000   -0.13863
105840.0000   -0.70373
105880.0000   -0.45655
105920.0000   -0.43975
105960.0000   -0.44509
106000.0000   -0.32306
106040.0000   -0.32294
106080.0000   -0.23848
106120.0000   -0.52750
106160.0000   -0.41337
106200.0000   -0.03255
106240.0000   -0.22296
106280.0000   -0.16741
106320.0000   -0.35204
106360.0000   -0.17906
106400.0000    0.07594
106440.0000   -0.05446
106480.0000    0.02439
106520.0000   -0.17308
106560.0000   -0.17973
106600.0000   -0.04672
106640.0000   -0.00420
106680.0000   -0.01565
106720.0000   -0.06178
106760.0000   -0.50150
106800.0000   -0.35832
106840.0000   -0.47515
106880.0000   -0.45763
106920.0000   -0.34061
106960.0000   -0.57972
107000.0000   -0.22805
107040.0000    0.11418
107080.0000    0.07802
107120.0000    0.42023
107160.0000    0.11292
107200.0000    0.20940
107240.0000   -0.48336
107280.0000   -0.30829
107320.0000   -0.32586
107360.0000   -0.41494
107400.0000   -0.04670
107440.0000   -0.46319
107480.0000   -0.36376
107520.0000   -0.40057
107560.0000   -0.51442
107600.0000   -0.46010
107640.0000   -0.50881
107680.0000   -0.18661
107720.0000   -0.32155
107760.0000   -0.40705
107800.0000   -0.50626
107840.0000   -0.34596
107880.0000   -0.53430
107920.0000   -0.57660
107960.0000   -0.52404
108000.0000   -0.45508
108040.0000   -0.38376
108080.0000   -0.69442
108120.0000   -0.37698
108160.0000   -0.59772
108200.0000   -0.46021
108240.0000   -0.06126
108280.0000   -0.11138
108320.0000   -0.40194
108360.0000   -0.45368
108400.0000   -0.44835
108440.0000   -0.26620
108480.0000   -0.62874
108520.0000   -0.33257
108560.0000   -0.41172
108600.0000   -0.58547
108640.0000   -0.32648
108680.0000   -0.52449
108720.0000   -0.41752
108760.0000   -0.27541
108800.0000   -0.54494
108840.0000   -0.62565
108880.0000   -0.31748
108920.0000   -0.48538
108960.0000   -0.40234
109000.0000   -0.62247
109040.0000   -0.65843
109080.0000   -0.78853
109120.0000   -0.77535
109160.0000   -0.61533
109200.0000   -0.75295
109240.0000   -0.44743
109280.0000   -0.45713
109320.0000   -0.54646
109360.0000   -0.68202
109400.0000   -0.93813
109440.0000   -0.88583
109480.0000   -0.55639
109520.0000   -0.52298
109560.0000   -0.82742
109600.0000   -0.63274
109640.0000   -0.51351
109680.0000   -0.53596
109720.0000   -0.26057
109760.0000   -0.66891
109800.0000   -0.47197
109840.0000   -0.70441
109880.0000   -0.56752
109920.0000   -0.64717
109960.0000   -0.40422
110000.0000   -0.68286
110040.0000   -0.28715
110080.0000   -0.45317
110120.0000   -0.34647
110160.0000   -0.45209
110200.0000   -0.39920
110240.0000   -0.21407
110280.0000   -0.52999
110320.0000   -0.40793
110360.0000   -0.64708
110400.0000   -0.33344
110440.0000   -0.66412
110480.0000   -1.22453
110520.0000   -0.83021
110560.0000   -0.89102
110600.0000   -0.92874
110640.0000   -0.79446
110680.0000   -0.83870
110720.0000   -0.98161
110760.0000   -0.99338
110800.0000   -0.94743
110840.0000   -0.90389
110880.0000   -0.86606
110920.0000   -0.98827
110960.0000   -1.08934
111000.0000   -0.96367
111040.0000   -0.70387
111080.0000   -0.93348
111120.0000   -0.97974
111160.0000   -0.46488
111200.0000   -0.94740
111240.0000   -1.05960
111280.0000   -0.79154
111320.0000   -0.47087
111360.0000   -0.74418
111400.0000   -0.69143
111440.0000   -0.78162
111480.0000   -0.87389
111520.0000   -0.79731
111560.0000   -0.87320
111600.0000   -0.59926
111640.0000   -0.97530
111680.0000   -0.81930
111720.0000   -0.91583
111760.0000   -0.72803
111800.0000   -0.87507
111840.0000   -1.09732
111880.0000   -1.09673
111920.0000   -0.96343
111960.0000   -0.83018
112000.0000   -1.03196
112040.0000   -0.60154
112080.0000   -0.52759
112120.0000   -0.70647
112160.0000   -0.91082
112200.0000   -0.68979
112240.0000   -0.52543
112280.0000   -0.50452
112320.0000   -0.55720
112360.0000   -0.29003
112400.0000   -0.62055
112440.0000   -0.74485
112480.0000   -0.45874
112520.0000   -0.73441
112560.0000   -0.74914
112600.0000   -0.56630
112640.0000   -0.58766
112680.0000   -0.70860
112720.0000   -0.37289
112760.0000   -0.40968
112800.0000   -0.41546
112840.0000   -0.18824
112880.0000   -0.45555
112920.0000   -0.58660
112960.0000   -0.60803
113000.0000   -0.76669
113040.0000   -0.60488
113080.0000   -0.35196
113120.0000   -0.82300
113160.0000   -0.73031
113200.0000   -0.68230
113240.0000   -0.26032
113280.0000   -0.58111
113320.0000    0.23407
113360.0000    0.29701
113400.0000    0.26714
113440.0000    0.47404
113480.0000    0.42052
113520.0000    0.38284
113560.0000    0.45252
113600.0000    0.17216
113640.0000   -0.17822
113680.0000   -0.27388
113720.0000   -0.41278
113760.0000   -0.29417
113800.0000   -0.56373
113840.0000   -0.58851
113880.0000   -0.47256
113920.0000   -0.10589
113960.0000   -0.66365
114000.0000   -0.38007
114040.0000   -0.29286
114080.0000   -0.25519
114120.0000   -0.57150
114160.0000   -0.69896
114200.0000   -0.92503
114240.0000   -0.54459
114280.0000   -0.30640
114320.0000   -0.92800
114360.0000   -0.95988
114400.0000   -0.77178
114440.0000   -0.62807
114480.0000   -0.49784
114520.0000   -0.13865
114560.0000   -0.53436
114600.0000   -0.69178
114640.0000   -0.69061
114680.0000   -0.80338
114720.0000   -0.87517
114760.0000   -0.81309
114800.0000   -0.84641
114840.0000   -0.61189
114880.0000   -0.29606
114920.0000   -0.55267
114960.0000   -0.99390
115000.0000   -0.54603
115040.0000   -0.61934
115080.0000   -0.81111
115120.0000   -0.64394
115160.0000   -0.52361
115200.0000   -0.69141
115240.0000   -0.47808
115280.0000   -0.67084
115320.0000   -0.42682
115360.0000   -0.75420
115400.0000   -0.10293
115440.0000   -0.41156
115480.0000   -0.28727
115520.0000   -0.44267
115560.0000   -0.01488
115600.0000   -0.42970
115640.0000   -0.77964
115680.0000   -0.65514
115720.0000   -0.58217
115760.0000   -0.28203
115800.0000   -0.78397
115840.0000   -0.18666
115880.0000   -0.25783
115920.0000   -0.20345
115960.0000   -0.30020
116000.0000   -0.26725
116040.0000    0.00387
116080.0000    0.28506
116120.0000    0.26737
116160.0000    0.31170
116200.0000    0.60087
116240.0000    0.44519
116280.0000    0.55227
116320.0000    0.30458
116360.0000    0.17963
116400.0000   -0.33470
116440.0000   -0.25895
116480.0000   -0.70427
116520.0000   -0.34797
116560.0000   -0.44214
116600.0000   -0.57399
116640.0000   -0.63092
116680.0000   -0.65368
116720.0000   -0.54395
116760.0000   -0.82217
116800.0000   -0.71130
116840.0000   -0.63929
116880.0000   -0.87562
116920.0000   -0.82349
116960.0000   -0.97428
117000.0000   -0.78898
117040.0000   -0.82473
117080.0000   -0.96408
117120.0000   -0.83061
117160.0000   -0.70215
117200.0000   -0.88542
117240.0000   -0.75507
117280.0000   -0.93004
117320.0000   -0.61396
117360.0000   -0.55881
117400.0000   -0.60436
117440.0000   -0.52663
117480.0000   -0.49850
117520.0000   -0.58813
117560.0000   -0.54078
117600.0000   -0.78539
117640.0000   -0.59684
117680.0000   -0.33575
117720.0000   -0.56647
117760.0000   -0.32498
117800.0000   -0.23995
117840.0000   -0.52786
117880.0000   -0.52690
117920.0000   -0.71364
117960.0000   -0.78485
118000.0000   -0.64231
118040.0000   -0.03849
118080.0000   -0.48612
118120.0000   -0.57049
118160.0000   -0.81869
118200.0000   -0.79548
118240.0000   -0.64471
118280.0000   -0.76821
118320.0000   -0.59788
118360.0000   -0.66902
118400.0000   -0.17872
118440.0000   -0.35931
118480.0000   -0.48230
118520.0000    0.21738
118560.0000   -0.27344
118600.0000   -0.57944
118640.0000   -0.67355
118680.0000   -0.62694
118720.0000   -0.43944
118760.0000   -0.43090
118800.0000   -0.26869
118840.0000   -0.55925
118880.0000   -0.76253
118920.0000   -0.38275
118960.0000   -0.37556
119000.0000   -0.47412
119040.0000    0.09082
119080.0000   -0.28903
119120.0000   -0.36572
119160.0000   -0.08559
119200.0000    0.02553
119240.0000    0.14462
119280.0000   -0.12592
119320.0000   -0.21003
119360.0000   -0.39845
119400.0000   -0.00080
119440.0000   -0.30237
119480.0000   -0.55049
119520.0000   -0.46465
119560.0000   -0.21189
119600.0000   -0.43815
119640.0000   -0.62757
119680.0000   -0.17595
119720.0000   -0.66180
119760.0000   -0.57615
119800.0000   -0.67282
119840.0000   -0.56854
119880.0000   -0.57123
119920.0000   -0.38568
119960.0000   -0.39356
120000.0000   -0.32603
120040.0000   -0.51250
120080.0000   -0.43137
120120.0000   -0.28394
120160.0000   -0.84265
120200.0000   -0.85199
120240.0000   -0.34513
120280.0000   -0.62891
120320.0000   -0.44974
120360.0000   -0.49809
120400.0000   -0.43842
120440.0000   -0.57343
120480.0000   -0.23530
120520.0000   -0.33613
120560.0000   -0.40142
120600.0000   -0.41288
120640.0000   -0.22128
120680.0000   -0.24430
120720.0000   -0.49956
120760.0000   -0.88455
120800.0000   -0.80832
120840.0000   -0.52320
120880.0000   -0.76264
120920.0000   -0.63419
120960.0000   -0.64398
121000.0000   -0.72600
121040.0000   -1.04528
121080.0000   -0.46432
121120.0000   -0.62138
121160.0000   -0.78411
121200.0000   -0.49867
121240.0000   -0.32532
121280.0000   -0.62177
121320.0000   -0.51631
121360.0000   -0.50460
121400.0000   -0.26793
121440.0000   -0.64308
121480.0000   -0.36579
121520.0000   -0.67082
121560.0000   -0.82662
121600.0000   -0.77074
121640.0000   -0.65168
121680.0000   -0.51409
121720.0000   -0.60561
121760.0000   -0.59584
121800.0000   -0.53448
121840.0000   -0.77081
121880.0000   -0.78029
121920.0000   -0.62566
121960.0000   -1.04476
122000.0000   -0.73138
122040.0000   -0.78528
122080.0000   -0.53014
122120.0000   -0.44404
122160.0000   -0.34273
122200.0000   -0.38549
122240.0000   -0.55585
122280.0000   -0.47863
122320.0000   -0.72628
122360.0000   -0.58852
122400.0000   -0.70713
122440.0000   -0.54510
122480.0000   -0.84393
122520.0000   -0.65731
122560.0000   -0.57563
122600.0000   -0.54259
122640.0000   -0.84813
122680.0000   -0.62308
122720.0000   -0.71682
122760.0000   -0.49348
122800.0000   -0.36633
122840.0000   -0.37535
122880.0000   -0.36673
122920.0000   -0.31535
122960.0000   -0.36100
123000.0000   -0.29445
123040.0000   -0.30590
123080.0000   -0.15432
123120.0000   -0.27465
123160.0000   -0.48829
123200.0000   -0.45025
123240.0000   -0.62322
123280.0000   -0.71956
123320.0000   -0.25761
123360.0000   -0.41043
123400.0000   -0.20019
123440.0000   -0.27080
123480.0000   -0.52749
123520.0000   -0.32647
123560.0000   -0.48902
123600.0000   -0.32199
123640.0000   -0.45750
123680.0000   -0.26903
123720.0000   -0.61319
123760.0000   -0.50656
123800.0000   -0.34662
123840.0000   -0.47674
123880.0000   -0.39659
123920.0000   -0.44729
123960.0000   -0.34199
124000.0000   -0.53288
124040.0000   -0.39581
124080.0000   -0.36576
124120.0000   -0.22535
124160.0000   -0.13366
124200.0000   -0.70769
124240.0000   -0.46389
124280.0000   -0.63539
124320.0000   -0.51048
124360.0000   -0.45243
124400.0000   -0.51461
124440.0000   -0.32117
124480.0000   -0.26659
124520.0000   -0.33365
124560.0000   -0.54451
124600.0000   -0.37925
124640.0000   -0.35547
124680.0000   -0.38837
124720.0000   -0.35983
124760.0000   -0.33522
124800.0000   -0.33486
124840.0000   -0.35129
124880.0000   -0.48400
124920.0000   -0.46731
124960.0000   -0.57020
125000.0000   -0.33894
125040.0000   -0.44086
125080.0000   -0.14965
125120.0000   -0.53671
125160.0000   -0.49805
125200.0000   -0.46415
125240.0000   -0.45601
125280.0000   -0.39629
125320.0000   -0.40811
125360.0000   -0.37188
125400.0000   -0.27054
125440.0000   -0.22987
125480.0000   -0.19893
125520.0000   -0.52074
125560.0000   -0.59280
125600.0000   -0.44460
125640.0000   -0.56468
125680.0000   -0.29636
125720.0000   -0.47153
125760.0000   -0.60278
125800.0000   -0.65995
125840.0000   -0.31518
125880.0000   -0.38743
125920.0000   -0.48445
125960.0000   -0.97913
126000.0000   -0.66101
126040.0000   -0.64972
126080.0000   -0.60673
126120.0000   -0.53924
126160.0000   -0.22668
126200.0000   -0.05588
126240.0000   -0.33686
126280.0000   -0.65319
126320.0000   -0.43316
126360.0000   -0.42131
126400.0000   -0.51043
126440.0000   -0.54988
126480.0000   -0.20382
126520.0000   -0.44447
126560.0000   -0.21043
126600.0000   -0.37261
126640.0000   -0.39075
126680.0000   -0.11379
126720.0000   -0.45834
126760.0000   -0.41191
126800.0000   -0.36179
126840.0000   -0.14997
126880.0000   -0.07804
126920.0000   -0.27789
126960.0000   -0.22109
127000.0000   -0.35788
127040.0000   -0.41657
127080.0000   -0.13295
127120.0000   -0.45734
127160.0000   -0.32023
127200.0000   -0.16230
127240.0000   -0.33739
127280.0000   -0.35857
127320.0000   -0.34187
127360.0000   -0.07475
127400.0000   -0.31711
127440.0000   -0.39949
127480.0000   -0.38065
127520.0000   -0.16900
127560.0000   -0.22836
127600.0000   -0.18853
127640.0000   -0.34904
127680.0000   -0.39762
127720.0000   -0.36644
127760.0000   -0.20748
127800.0000   -0.23150
127840.0000   -0.27301
127880.0000   -0.26389
127920.0000   -0.13023
127960.0000   -0.20572
128000.0000   -0.30017
128040.0000   -0.12038
128080.0000   -0.14446
128120.0000   -0.31945
128160.0000   -0.46490
128200.0000   -0.36005
128240.0000   -0.28859
128280.0000   -0.48567
128320.0000   -0.42638
128360.0000   -0.69638
128400.0000   -0.80194
128440.0000   -0.50403
128480.0000   -0.58295
128520.0000   -0.44023
128560.0000   -0.69115
128600.0000   -0.46453
128640.0000   -0.75548
128680.0000   -0.71016
128720.0000   -0.56177
128760.0000   -0.32427
128800.0000   -0.15575
128840.0000   -0.47344
128880.0000   -0.42018
128920.0000   -0.27996
128960.0000   -0.37188
129000.0000   -0.16323
129040.0000   -0.19949
129080.0000   -0.40721
129120.0000   -0.25409
129160.0000   -0.35906
129200.0000   -0.34723
129240.0000   -0.11769
129280.0000   -0.16510
129320.0000   -0.55183
129360.0000   -0.25306
129400.0000   -0.39033
129440.0000   -0.61681
129480.0000   -0.23424
129520.0000   -0.12537
129560.0000   -0.18599
129600.0000   -0.23588
129640.0000   -0.30769
129680.0000   -0.34556
129720.0000   -0.50010
129760.0000   -0.60609
129800.0000   -0.62757
129840.0000   -0.56356
129880.0000   -0.67084
129920.0000   -0.32522
129960.0000   -0.27996
130000.0000   -0.28712
130040.0000   -0.44526
130080.0000   -0.22331
130120.0000   -0.26499
130160.0000   -0.29241
130200.0000   -0.21274
130240.0000   -0.16272
130280.0000   -0.27978
130320.0000   -0.24101
130360.0000   -0.18629
130400.0000   -0.52858
130440.0000   -0.38852
130480.0000   -0.57482
130520.0000   -0.40761
130560.0000   -0.25334
130600.0000   -0.31837
130640.0000   -0.21680
130680.0000   -0.50061
130720.0000   -0.37272
130760.0000   -0.50197
130800.0000   -0.48238
130840.0000   -0.37860
130880.0000   -0.25711
130920.0000   -0.33942
130960.0000   -0.39394
131000.0000   -0.39218
131040.0000   -0.60786
131080.0000   -0.34071
131120.0000   -0.55561
131160.0000   -0.29903
131200.0000   -0.31506
131240.0000   -0.31436
131280.0000   -0.27867
131320.0000   -0.28610
131360.0000   -0.41879
131400.0000   -0.36075
131440.0000   -0.35622
131480.0000   -0.30669
131520.0000   -0.14141
131560.0000   -0.20404
131600.0000   -0.40538
131640.0000   -0.42543
131680.0000   -0.12494
131720.0000   -0.41143
131760.0000   -0.15261
131800.0000   -0.10730
131840.0000   -0.16214
131880.0000    0.20400
131920.0000    0.20269
131960.0000    0.24374
132000.0000    0.01593
132040.0000    0.12297
132080.0000    0.16683
132120.0000   -0.38029
132160.0000   -0.21560
132200.0000   -0.11767
132240.0000    0.13460
132280.0000   -0.05588
132320.0000   -0.48394
132360.0000   -0.42921
132400.0000   -0.31975
132440.0000   -0.30456
132480.0000   -0.11426
132520.0000   -0.07577
132560.0000   -0.28686
132600.0000   -0.25544
132640.0000   -0.21757
132680.0000   -0.28912
132720.0000   -0.29655
132760.0000   -0.22810
132800.0000   -0.32668
132840.0000   -0.12885
132880.0000   -0.14642
132920.0000   -0.12877
132960.0000   -0.11687
133000.0000   -0.32598
133040.0000   -0.32972
133080.0000   -0.35021
133120.0000   -0.32449
133160.0000   -0.40742
133200.0000   -0.32518
133240.0000   -0.21932
133280.0000   -0.21576
133320.0000   -0.55517
133360.0000   -0.43904
133400.0000   -0.22290
133440.0000   -0.29711
133480.0000   -0.28018
133520.0000   -0.17770
133560.0000   -0.36858
133600.0000   -0.32713
133640.0000   -0.56813
133680.0000   -0.09865
133720.0000   -0.57531
133760.0000   -0.21565
133800.0000    0.09841
133840.0000    0.23644
133880.0000   -0.37360
133920.0000   -0.26156
133960.0000   -0.08774
134000.0000   -0.23105
134040.0000   -0.27319
134080.0000    0.05370
134120.0000   -0.29436
134160.0000   -0.14287
134200.0000   -0.26088
134240.0000   -0.20971
134280.0000   -0.46933
134320.0000   -0.07987
134360.0000   -0.02929
134400.0000   -0.39484
134440.0000   -0.30168
134480.0000   -0.21760
134520.0000   -0.22935
134560.0000   -0.63015
134600.0000   -0.00492
134640.0000   -0.15965
134680.0000   -0.22931
134720.0000   -0.07826
134760.0000    0.19892
134800.0000    0.18131
134840.0000    0.27719
134880.0000    0.35568
134920.0000    0.25427
134960.0000    0.34613
135000.0000    0.10944
135040.0000    0.21883
135080.0000    0.14322
135120.0000    0.15444
135160.0000    0.43787
135200.0000    0.24450
135240.0000   -0.05279
135280.0000    0.41901
135320.0000    0.31842
135360.0000    0.39888
135400.0000    0.42612
135440.0000    0.40092
135480.0000    0.27719
135520.0000    0.14322
135560.0000    0.33988
135600.0000    0.46550
135640.0000    0.49701
135680.0000    0.43984
135720.0000    0.66592
135760.0000    0.41481
135800.0000    0.46436
135840.0000    0.26467
135880.0000    0.29820
135920.0000    0.34455
135960.0000    0.51489
136000.0000    0.34075
136040.0000    0.37446
136080.0000    0.28761
136120.0000    0.41075
136160.0000    0.15504
136200.0000    0.49461
136240.0000    0.38714
136280.0000    0.07794
136320.0000    0.09680
136360.0000    0.02477
136400.0000   -0.02640
136440.0000   -0.20796
136480.0000   -0.57827
136520.0000   -0.57400
136560.0000   -0.55285
136600.0000   -0.45260
136640.0000   -0.23276
136680.0000   -0.28105
136720.0000   -0.28942
136760.0000   -0.12811
136800.0000   -0.24562
136840.0000    0.00676
136880.0000    0.01351
136920.0000   -0.04332
136960.0000   -0.07453
137000.0000   -0.18007
137040.0000   -0.13379
137080.0000   -0.15190
137120.0000   -0.18124
137160.0000   -0.10036
137200.0000   -0.25632
137240.0000   -0.18475
137280.0000   -0.37903
137320.0000   -0.15411
137360.0000   -0.11758
137400.0000   -0.23442
137440.0000   -0.37586
137480.0000   -0.25203
137520.0000   -0.16536
137560.0000   -0.26967
137600.0000   -0.23177
137640.0000   -0.34458
137680.0000   -0.66841
137720.0000   -0.15277
137760.0000   -0.29089
137800.0000   -0.76698
137840.0000    0.00386
137880.0000   -0.19696
137920.0000   -0.54907
137960.0000   -0.40665
138000.0000   -0.51342
138040.0000   -0.74055
138080.0000   -0.59056
138120.0000   -0.38820
138160.0000   -0.45064
138200.0000   -0.51669
138240.0000   -0.85539
138280.0000   -0.48087
138320.0000   -0.43794
138360.0000   -0.81586
138400.0000   -0.60763
138440.0000   -0.73043
138480.0000   -0.42816
138520.0000   -0.37810
138560.0000   -0.36739
138600.0000   -0.40145
138640.0000   -0.19200
138680.0000   -0.40905
138720.0000   -0.23051
138760.0000   -0.47283
138800.0000   -0.20284
138840.0000   -0.23665
138880.0000   -0.05412
138920.0000   -0.26592
138960.0000   -0.40651
139000.0000   -0.38266
139040.0000   -0.43637
139080.0000   -0.45568
139120.0000   -0.79099
139160.0000   -0.15908
139200.0000   -0.26577
139240.0000   -0.56567
139280.0000   -0.26716
139320.0000   -0.39093
139360.0000   -0.30135
139400.0000   -0.32728
139440.0000   -0.30641
139480.0000   -0.35695
139520.0000   -0.42694
139560.0000   -0.36751
139600.0000   -0.46774
139640.0000   -0.36900
139680.0000   -0.55680
139720.0000   -0.43400
139760.0000   -0.36540
139800.0000   -0.30290
139840.0000   -0.39109
139880.0000   -0.31159
139920.0000   -0.50681
139960.0000   -0.23802
140000.0000   -0.19910
140040.0000   -0.30432
140080.0000   -0.18788
140120.0000   -0.20808
140160.0000   -0.29238
140200.0000   -0.33061
140240.0000    0.02425
140280.0000   -0.21525
140320.0000   -0.42884
140360.0000   -0.16726
140400.0000   -0.57482
140440.0000   -0.56725
140480.0000   -0.42808
140520.0000   -0.66903
140560.0000   -0.23851
140600.0000   -0.21916
140640.0000   -0.32658
140680.0000   -0.23893
140720.0000   -0.35201
140760.0000   -0.51739
140800.0000   -0.64417
140840.0000   -0.49937
140880.0000   -0.42771
140920.0000   -0.63592
140960.0000   -0.44081
141000.0000   -0.43379
141040.0000   -0.78290
141080.0000   -0.51124
141120.0000   -0.48228
141160.0000   -0.54335
141200.0000   -0.48351
141240.0000   -0.36992
141280.0000   -0.48738
141320.0000   -0.62431
141360.0000   -0.76018
141400.0000   -0.64978
141440.0000   -0.99178
141480.0000   -0.76168
141520.0000   -0.47766
141560.0000   -0.63203
141600.0000   -0.68183
141640.0000   -0.67093
141680.0000   -0.52845
141720.0000   -0.49118
141760.0000   -0.44529
141800.0000   -0.36733
141840.0000   -0.14452
141880.0000   -0.54053
141920.0000   -0.23478
141960.0000   -0.12030
142000.0000   -0.32291
142040.0000   -0.62519
142080.0000   -0.14385
142120.0000   -0.30711
142160.0000   -0.12050
142200.0000   -0.14646
142240.0000   -0.54225
142280.0000   -0.42356
142320.0000   -0.07010
142360.0000   -0.42780
142400.0000   -0.36901
142440.0000   -0.60486
142480.0000   -0.35967
142520.0000   -0.48809
142560.0000   -0.28735
142600.0000   -0.23838
142640.0000   -0.70093
142680.0000   -0.56859
142720.0000   -0.50141
142760.0000   -0.51002
142800.0000   -0.57283
142840.0000   -0.73537
142880.0000   -0.68479
142920.0000   -0.81161
142960.0000   -0.62013
143000.0000   -0.59488
143040.0000   -0.75964
143080.0000   -0.62044
143120.0000   -0.46740
143160.0000   -0.70405
143200.0000   -1.00023
143240.0000   -1.10611
143280.0000   -0.53816
143320.0000   -0.49847
143360.0000   -0.68157
143400.0000   -0.54776
143440.0000   -0.33280
143480.0000   -0.59973
143520.0000   -0.57595
143560.0000   -0.70329
143600.0000   -0.55325
143640.0000   -0.52725
143680.0000   -0.19269
143720.0000   -0.74213
143760.0000   -0.76617
143800.0000   -0.75107
143840.0000   -0.55522
143880.0000   -0.71525
143920.0000   -0.63503
143960.0000   -0.63177
144000.0000   -0.20355
144040.0000   -0.13001
144080.0000   -0.17167
144120.0000   -0.11890
144160.0000   -0.40046
144200.0000   -0.54710
144240.0000   -0.58101
144280.0000   -0.57282
144320.0000   -0.71139
144360.0000   -0.69990
144400.0000   -0.65172
144440.0000   -0.90699
144480.0000   -0.77624
144520.0000   -0.83543
144560.0000   -0.95807
144600.0000   -0.82141
144640.0000   -0.84643
144680.0000   -0.63208
144720.0000   -0.55880
144760.0000   -0.69145
144800.0000   -0.72976
144840.0000   -0.54756
144880.0000   -0.21742
144920.0000   -0.54304
144960.0000   -0.77236
145000.0000   -0.51819
145040.0000   -0.76203
145080.0000   -0.40103
145120.0000   -0.29472
145160.0000   -0.60688
145200.0000   -0.31509
145240.0000   -0.54180
145280.0000   -0.77498
145320.0000   -0.36037
145360.0000   -0.40891
145400.0000   -0.70699
145440.0000   -0.64141
145480.0000   -0.79477
145520.0000   -0.91522
145560.0000   -0.54243
145600.0000   -0.72124
145640.0000   -0.41603
145680.0000   -0.63027
145720.0000   -0.50746
145760.0000   -0.50757
145800.0000   -0.70630
145840.0000   -0.48017
145880.0000   -0.36255
145920.0000   -0.53577
145960.0000   -0.55447
146000.0000   -0.43745
146040.0000   -0.56446
146080.0000   -0.33267
146120.0000   -0.18883
146160.0000   -0.45582
146200.0000   -0.24835
146240.0000   -0.18304
146280.0000   -0.22899
146320.0000   -0.68007
146360.0000   -0.49066
146400.0000   -0.52091
146440.0000   -0.56263
146480.0000   -0.43726
146520.0000   -0.42727
146560.0000   -0.14416
146600.0000   -0.13036
146640.0000   -0.32065
146680.0000   -0.50949
146720.0000   -0.45565
146760.0000   -0.05549
146800.0000   -0.40698
146840.0000   -0.41062
146880.0000   -0.21262
146920.0000   -0.66713
146960.0000   -0.31929
147000.0000   -0.34875
147040.0000   -0.47642
147080.0000   -0.20654
147120.0000   -0.20618
147160.0000   -0.65875
147200.0000   -0.10856
147240.0000   -0.35251
147280.0000   -0.30714
147320.0000   -0.38418
147360.0000   -0.09273
147400.0000   -0.46175
147440.0000   -0.15301
147480.0000   -0.21703
147520.0000   -0.13815
147560.0000   -0.08600
147600.0000   -0.28181
147640.0000   -0.23641
147680.0000   -0.07946
147720.0000   -0.17248
147760.0000   -0.44223
147800.0000   -0.24662
147840.0000   -0.43058
147880.0000   -0.34708
147920.0000   -0.07084
147960.0000   -0.05886
148000.0000   -0.29918
148040.0000   -0.20788
148080.0000   -0.23147
148120.0000   -0.35420
148160.0000   -0.74899
148200.0000   -0.32549
148240.0000   -0.53099
148280.0000   -0.13548
148320.0000   -0.48656
148360.0000   -0.53451
148400.0000   -0.75565
148440.0000   -0.47317
148480.0000   -0.39890
148520.0000   -0.28309
148560.0000   -0.50289
148600.0000   -0.59422
148640.0000   -0.18127
148680.0000   -0.43338
148720.0000   -0.45190
148760.0000   -0.62520
148800.0000   -0.57256
148840.0000   -0.22466
148880.0000   -0.46661
148920.0000   -0.60029
148960.0000   -0.59429
149000.0000   -0.51972
149040.0000   -0.47137
149080.0000   -0.25325
149120.0000   -0.37083
149160.0000   -0.57483
149200.0000    0.32552
149240.0000    0.23875
149280.0000    0.14385
149320.0000    0.21928
149360.0000    0.15969
149400.0000    0.36585
149440.0000    0.44798
149480.0000    0.55404
149520.0000    0.47911
149560.0000    0.77876
149600.0000    0.59010
149640.0000    0.42892
149680.0000    0.30388
149720.0000    0.30825
149760.0000    0.17481
149800.0000    0.00023
149840.0000    0.06037
149880.0000    0.03693
149920.0000    0.27889
149960.0000    0.40164
150000.0000    0.06118
150040.0000    0.12017
150080.0000   -0.51176
150120.0000   -0.44735
150160.0000   -0.38993
150200.0000   -0.59137
150240.0000   -0.57748
150280.0000   -0.25419
150320.0000    0.41423
150360.0000   -0.17242
150400.0000    0.19359
150440.0000    0.10385
150480.0000   -0.24902
150520.0000   -0.04949
150560.0000   -0.09250
150600.0000    0.32483
150640.0000    0.13549
150680.0000    0.22454
150720.0000    0.24819
150760.0000    0.16519
150800.0000    0.40413
150840.0000    0.27527
150880.0000    0.07304
150920.0000    0.29907
150960.0000    0.40022
151000.0000    0.02182
151040.0000    0.22091
151080.0000    0.02615
151120.0000    0.31127
151160.0000    0.15636
151200.0000    0.28240
151240.0000    0.23436
151280.0000    0.34265
151320.0000    0.24892
151360.0000    0.17323
151400.0000   -0.05298
151440.0000    0.11790
151480.0000    0.38795
151520.0000   -0.05151
151560.0000    0.21650
151600.0000    0.40616
151640.0000    0.18028
151680.0000    0.16916
151720.0000    0.16090
151760.0000    0.02814
151800.0000   -0.01869
151840.0000    0.09748
151880.0000    0.27802
151920.0000    0.27873
151960.0000    0.27982
152000.0000    0.03533
152040.0000    0.21817
152080.0000   -0.41344
152120.0000    0.35129
152160.0000    0.23005
152200.0000    0.53700
152240.0000    0.08834
152280.0000    0.40281
152320.0000    0.45152
152360.0000    0.18629
152400.0000    0.49019
152440.0000    0.24728
152480.0000    0.25893
152520.0000    0.11471
152560.0000    0.31069
152600.0000    0.34177
152640.0000    0.36088
152680.0000    0.20160
152720.0000    0.37420
152760.0000    0.36046
152800.0000    0.30372
152840.0000    0.26104
152880.0000    0.15510
152920.0000    0.20386
152960.0000    0.33756
153000.0000    0.19686
153040.0000    0.30291
153080.0000    0.42860
153120.0000    0.15384
153160.0000    0.38482
153200.0000    0.41230
153240.0000    0.35186
153280.0000    0.46380
153320.0000    0.51425
153360.0000    0.50116
153400.0000    0.57299
153440.0000    0.56188
153480.0000    0.33948
153520.0000    0.56801
153560.0000    0.62124
153600.0000    0.86877
153640.0000    0.45213
153680.0000    0.63089
153720.0000    0.67881
153760.0000    0.35365
153800.0000    0.27195
153840.0000    0.24998
153880.0000    0.35824
153920.0000    0.21304
153960.0000    0.37723
154000.0000    0.03925
154040.0000    0.31602
154080.0000    0.41149
154120.0000    0.44186
154160.0000    0.16739
154200.0000    0.43880
154240.0000    0.37605
154280.0000    0.07544
154320.0000    0.19107
154360.0000    0.21936
154400.0000    0.40694
154440.0000    0.40733
154480.0000    0.03364
154520.0000    0.21289
154560.0000    0.28051
154600.0000    0.22992
154640.0000    0.22172
154680.0000    0.18585
154720.0000    0.17059
154760.0000   -0.19360
154800.0000   -0.29831
154840.0000   -0.10253
154880.0000    0.18567
154920.0000    0.26790
154960.0000    0.42633
155000.0000    0.12592
155040.0000    0.24140
155080.0000    0.24041
155120.0000   -0.25153
155160.0000    0.18792
155200.0000   -0.19459
155240.0000    0.25285
155280.0000    0.26965
155320.0000    0.18785
155360.0000    0.29210
155400.0000    0.31867
155440.0000    0.35285
155480.0000    0.36336
155520.0000    0.35968
155560.0000    0.26363
155600.0000   -0.16308
155640.0000    0.33539
155680.0000    0.36844
155720.0000    0.33649
155760.0000    0.32172
155800.0000   -0.18636
155840.0000   -0.02328
155880.0000    0.00616
155920.0000    0.15750
155960.0000    0.49490
156000.0000   -0.16473
156040.0000   -0.32070
156080.0000   -0.12617
156120.0000   -0.22639
156160.0000    0.21882
156200.0000    0.16093
156240.0000    0.30028
156280.0000    0.12776
156320.0000    0.12793
156360.0000    0.22812
156400.0000    0.10676
156440.0000    0.25265
156480.0000    0.24706
156520.0000    0.23461
156560.0000    0.22100
156600.0000    0.34511
156640.0000    0.09065
156680.0000    0.18722
156720.0000    0.44191
156760.0000    0.44181
156800.0000    0.35741
156840.0000    0.34878
156880.0000    0.14446
156920.0000    0.53708
156960.0000    0.56561
157000.0000    0.64118
157040.0000    0.47495
157080.0000    0.46724
157120.0000    0.56481
157160.0000    0.31781
157200.0000    0.52157
157240.0000    0.65060
157280.0000    0.40168
157320.0000    0.36757
157360.0000    0.31908
157400.0000    0.27901
157440.0000    0.36153
157480.0000    0.14514
157520.0000    0.56988
157560.0000    0.59641
157600.0000    0.34490
157640.0000    0.21804
157680.0000    0.23622
157720.0000    0.20342
157760.0000    0.21639
157800.0000    0.31267
157840.0000    0.18906
157880.0000    0.04774
157920.0000    0.07925
157960.0000    0.20270
158000.0000    0.33068
158040.0000    0.43994
158080.0000    0.19438
158120.0000    0.44877
158160.0000    0.23378
158200.0000    0.49488
158240.0000    0.36488
158280.0000    0.33122
158320.0000    0.35702
158360.0000    0.22835
158400.0000    0.20202
158440.0000    0.43700
158480.0000    0.20537
158520.0000    0.39516
158560.0000    0.11572
158600.0000    0.17974
158640.0000    0.35130
158680.0000    0.29349
158720.0000    0.32827
158760.0000    0.35240
158800.0000    0.37139
158840.0000    0.25726
158880.0000    0.31947
158920.0000    0.29965
158960.0000    0.36075
159000.0000    0.38810
159040.0000    0.35848
159080.0000    0.21293
159120.0000    0.22094
159160.0000    0.34860
159200.0000    0.37139
159240.0000    0.08364
159280.0000    0.21530
159320.0000    0.23558
159360.0000    0.02612
159400.0000    0.16605
159440.0000    0.10232
159480.0000   -0.00706
159520.0000    0.41469
159560.0000    0.35096
159600.0000    0.44133
159640.0000    0.40231
159680.0000    0.32689
159720.0000   -0.03281
159760.0000    0.30510
159800.0000    0.22096
159840.0000    0.27111
159880.0000    0.15448
159920.0000    0.32456
159960.0000    0.42503
160000.0000    0.32216
160040.0000    0.24917
160080.0000    0.53177
160120.0000    0.34478
160160.0000    0.28471
160200.0000    0.25839
160240.0000    0.38519
160280.0000    0.23417
160320.0000    0.31734
160360.0000    0.15757
160400.0000    0.05340
160440.0000    0.38206
160480.0000    0.51623
160520.0000    0.24560
160560.0000    0.44164
160600.0000    0.15648
160640.0000    0.49641
160680.0000    0.41785
160720.0000    0.60502
160760.0000    0.25053
160800.0000    0.27712
160840.0000    0.35051
160880.0000    0.34338
160920.0000    0.67969
160960.0000    0.59389
161000.0000    0.72513
161040.0000    0.43047
161080.0000    0.54229
161120.0000    0.56303
161160.0000    0.51998
161200.0000    0.28042
161240.0000    0.44169
161280.0000    0.46676
161320.0000    0.34983
161360.0000    0.29052
161400.0000    0.67717
161440.0000    0.56057
161480.0000    0.40975
161520.0000    0.40451
161560.0000    0.38476
161600.0000    0.38350
161640.0000    0.46714
161680.0000    0.51896
161720.0000    0.37457
161760.0000    0.56554
161800.0000    0.36987
161840.0000    0.46647
161880.0000    0.55588
161920.0000    0.73988
161960.0000    0.47896
162000.0000    0.34940
162040.0000    0.57320
162080.0000    0.46550
162120.0000    0.06842
162160.0000    0.20918
162200.0000    0.05761
162240.0000    0.27446
162280.0000    0.23615
162320.0000    0.31032
162360.0000    0.15459
162400.0000    0.18958
162440.0000    0.24485
162480.0000    0.16017
162520.0000    0.39778
162560.0000    0.62608
162600.0000    0.50486
162640.0000    0.60253
162680.0000    0.44253
162720.0000    0.44144
162760.0000    0.20961
162800.0000    0.37786
162840.0000    0.60043
162880.0000    0.73906
162920.0000    0.47261
162960.0000    0.28570
163000.0000    0.36728
163040.0000    0.47017
163080.0000    0.51301
163120.0000    0.46474
163160.0000    0.35392
163200.0000    0.52209
163240.0000    0.46400
163280.0000    0.46205
163320.0000    0.13025
163360.0000    0.17281
163400.0000    0.30186
163440.0000    0.26132
163480.0000    0.09366
163520.0000    0.26445
163560.0000    0.26444
163600.0000    0.15138
163640.0000    0.28975
163680.0000    0.20258
163720.0000    0.39259
163760.0000    0.27450
163800.0000    0.36418
163840.0000    0.27050
163880.0000    0.41265
163920.0000    0.39183
163960.0000    0.48954
164000.0000    0.67003
164040.0000    0.34449
164080.0000    0.40032
164120.0000    0.62987
164160.0000    0.21120
164200.0000    0.47463
164240.0000    0.64192
164280.0000    0.71266
164320.0000    0.83738
164360.0000    0.44257
164400.0000    0.21622
164440.0000    0.38818
164480.0000    0.35664
164520.0000    0.19079
164560.0000    0.25064
164600.0000    0.22666
164640.0000    0.43695
164680.0000    0.40715
164720.0000    0.52285
164760.0000    0.14523
164800.0000    0.08109
164840.0000    0.32816
164880.0000    0.22840
164920.0000    0.33998
164960.0000   -0.05243
165000.0000    0.04637
165040.0000   -0.48262
165080.0000   -0.44923
165120.0000   -0.58969
165160.0000   -0.53083
165200.0000   -0.48919
165240.0000   -0.56100
165280.0000   -0.64817
165320.0000   -0.66946
165360.0000   -0.59252
165400.0000   -0.20797
165440.0000   -0.49679
165480.0000   -0.65468
165520.0000   -0.52662
165560.0000   -0.65822
165600.0000   -0.25208
165640.0000   -0.51671
165680.0000   -0.43144
165720.0000   -0.51118
165760.0000   -0.70485
165800.0000   -0.53653
165840.0000   -0.61334
165880.0000   -0.63226
165920.0000   -0.55833
165960.0000   -0.59396
166000.0000   -0.60707
166040.0000   -0.45204
166080.0000   -0.38179
166120.0000   -0.77998
166160.0000   -0.78576
166200.0000   -0.68230
166240.0000   -0.47795
166280.0000   -0.64224
166320.0000   -0.55591
166360.0000   -0.51223
166400.0000   -0.60447
166440.0000   -0.10450
166480.0000   -0.30826
166520.0000    0.06762
166560.0000   -0.75263
166600.0000   -0.58523
166640.0000   -0.68110
166680.0000   -0.74528
166720.0000   -0.95358
166760.0000   -0.79660
166800.0000   -0.77357
166840.0000   -0.41987
166880.0000   -0.37500
166920.0000   -0.41873
166960.0000   -0.54658
167000.0000   -0.45225
167040.0000   -0.60489
167080.0000   -0.58035
167120.0000   -0.51832
167160.0000   -0.59582
167200.0000   -0.13949
167240.0000   -0.19094
167280.0000   -0.34107
167320.0000   -0.29384
167360.0000   -0.38294
167400.0000   -0.61391
167440.0000   -0.61007
167480.0000   -0.88127
167520.0000   -0.78395
167560.0000   -0.82441
167600.0000   -0.96187
167640.0000   -0.74459
167680.0000   -0.89480
167720.0000   -0.71585
167760.0000   -0.59491
167800.0000   -0.47201
167840.0000   -0.27697
167880.0000   -0.43428
167920.0000   -0.70357
167960.0000   -0.74798
168000.0000   -0.47653
168040.0000   -0.72666
168080.0000   -0.30146
168120.0000   -0.99501
168160.0000   -0.97378
168200.0000   -0.28783
168240.0000   -0.69862
168280.0000   -0.22659
168320.0000   -0.40576
168360.0000   -0.42336
168400.0000   -0.53637
168440.0000   -0.58601
168480.0000   -0.43637
168520.0000   -0.31860
168560.0000   -0.53659
168600.0000   -0.68938
168640.0000   -0.13536
168680.0000   -0.46705
168720.0000   -0.37609
168760.0000   -0.13984
168800.0000   -0.09143
168840.0000   -0.41249
168880.0000   -0.66025
168920.0000   -0.63197
168960.0000   -0.60370
169000.0000   -0.10008
169040.0000   -0.66340
169080.0000   -0.78873
169120.0000   -0.88068
169160.0000   -0.92378
169200.0000   -0.69473
169240.0000   -0.69380
169280.0000   -0.88272
169320.0000   -0.64623
169360.0000   -0.63341
169400.0000   -0.49255
169440.0000   -0.11152
169480.0000   -0.47959
169520.0000    0.07114
169560.0000    0.03470
169600.0000    0.10161
169640.0000    0.02180
169680.0000    0.04354
169720.0000   -0.04766
169760.0000    0.09125
169800.0000   -0.05798
169840.0000    0.08157
169880.0000   -0.33713
169920.0000   -0.15829
169960.0000   -0.38604
170000.0000   -0.28572
170040.0000   -0.01478
170080.0000    0.05814
170120.0000   -0.45602
170160.0000   -0.47352
170200.0000   -0.50517
170240.0000   -0.33734
170280.0000   -0.68742
170320.0000   -0.66237
170360.0000   -0.49873
170400.0000   -0.43613
170440.0000   -0.64233
170480.0000   -0.42570
170520.0000   -0.50741
170560.0000   -0.61351
170600.0000   -0.65173
170640.0000   -0.62843
170680.0000   -0.00078
170720.0000   -0.34640
170760.0000   -0.44173
170800.0000   -0.49693
170840.0000   -0.46147
170880.0000   -0.90557
170920.0000   -0.68807
170960.0000   -0.99801
171000.0000   -0.94667
171040.0000   -0.59785
171080.0000   -0.98009
171120.0000   -0.92614
171160.0000   -0.87536
171200.0000   -0.89276
171240.0000   -0.94494
171280.0000   -0.67503
171320.0000   -0.77957
171360.0000   -1.00056
171400.0000   -0.72194
171440.0000   -1.15453
171480.0000   -1.30739
171520.0000   -1.08849
171560.0000   -1.02462
171600.0000   -1.06114
171640.0000   -1.07392
171680.0000   -0.61170
171720.0000   -0.09690
171760.0000   -0.04654
171800.0000   -0.70057
171840.0000   -0.88100
171880.0000   -0.69879
171920.0000   -0.83813
171960.0000   -1.02060
172000.0000   -0.54348
172040.0000   -0.83913
172080.0000   -0.93624
172120.0000   -0.40204
172160.0000   -0.45414
172200.0000   -0.45058
172240.0000   -0.17135
172280.0000   -0.39003
172320.0000   -0.54808
172360.0000   -0.66441
172400.0000   -0.42295
172440.0000   -0.75290
172480.0000   -0.64091
172520.0000   -0.63937
172560.0000   -0.21517
172600.0000   -0.04861
172640.0000   -0.15508
172680.0000   -0.25401
172720.0000   -0.36441
172760.0000   -0.02772
172800.0000   -0.08322
172840.0000   -0.40261
172880.0000   -0.41146
172920.0000   -0.76857
172960.0000   -0.61040
173000.0000   -0.35633
173040.0000   -0.34724
173080.0000   -0.51524
173120.0000   -0.65326
173160.0000   -0.60228
173200.0000   -0.96439
173240.0000   -0.31028
173280.0000   -0.55112
173320.0000   -0.55981
173360.0000   -0.27499
173400.0000   -0.00372
173440.0000   -0.06232
173480.0000    0.12680
173520.0000    0.10946
173560.0000   -0.11281
173600.0000   -0.00470
173640.0000   -0.00958
173680.0000   -0.02091
173720.0000    0.00377
173760.0000    0.44329
173800.0000    0.30130
173840.0000    0.24329
173880.0000    0.24743
173920.0000    0.44599
173960.0000    0.28246
174000.0000    0.35569
174040.0000    0.28064
174080.0000    0.22746
174120.0000    0.27027
174160.0000    0.51026
174200.0000    0.32805
174240.0000    0.40192
174280.0000    0.31437
174320.0000    0.40029
174360.0000    0.29516
174400.0000    0.36203
174440.0000    0.18871
174480.0000    0.27329
174520.0000    0.32374
174560.0000    0.01955
174600.0000    0.43129
174640.0000    0.45159
174680.0000    0.38247
174720.0000    0.46739
174760.0000    0.53446
174800.0000    0.35196
174840.0000    0.24764
174880.0000    0.26321
174920.0000    0.46198
174960.0000    0.27147
175000.0000    0.60492
175040.0000    0.54402
175080.0000    0.21772
175120.0000    0.60150
175160.0000    0.58723
175200.0000    0.34930
175240.0000    0.25622
175280.0000    0.27934
175320.0000    0.24938
175360.0000    0.24967
175400.0000    0.27566
175440.0000    0.35633
175480.0000    0.12320
175520.0000    0.23971
175560.0000    0.50678
175600.0000    0.41066
175640.0000    0.26292
175680.0000    0.48427
175720.0000    0.24555
175760.0000    0.05165
175800.0000   -0.18071
175840.0000    0.34550
175880.0000    0.11296
175920.0000    0.39417
175960.0000    0.25062
176000.0000    0.03355
176040.0000    0.01407
176080.0000    0.02902
176120.0000   -0.22556
176160.0000   -0.07899
176200.0000    0.20702
176240.0000    0.23170
176280.0000    0.44474
176320.0000    0.29618
176360.0000    0.22569
176400.0000    0.29318
176440.0000    0.27632
176480.0000    0.35648
176520.0000    0.15564
176560.0000    0.09040
176600.0000   -0.11795
176640.0000    0.22872
176680.0000   -0.18895
176720.0000   -0.26276
176760.0000   -0.62656
176800.0000   -0.92772
176840.0000   -0.87950
176880.0000   -0.63867
176920.0000   -0.63511
176960.0000   -0.46358
177000.0000    0.06283
177040.0000   -0.26188
177080.0000   -0.40561
177120.0000   -0.12341
177160.0000   -0.05207
177200.0000   -0.22398
177240.0000   -0.13336
177280.0000    0.05947
177320.0000   -0.08086
177360.0000   -0.39513
177400.0000   -0.13244
177440.0000   -0.10688
177480.0000   -0.03986
177520.0000    0.02090
177560.0000   -0.07142
177600.0000   -0.18981
177640.0000    0.06196
177680.0000    0.10250
177720.0000   -0.24328
177760.0000   -0.13750
177800.0000   -0.13307
177840.0000    0.03103
177880.0000    0.15270
177920.0000    0.00610
177960.0000   -0.03075
178000.0000    0.07615
178040.0000    0.20282
178080.0000   -0.00082
178120.0000    0.09472
178160.0000    0.15169
178200.0000   -0.05777
178240.0000   -0.10008
178280.0000   -0.01541
178320.0000    0.03440
178360.0000   -0.12322
178400.0000   -0.20617
178440.0000    0.09969
178480.0000   -0.28975
178520.0000   -0.42015
178560.0000   -0.33793
178600.0000   -0.08349
178640.0000    0.21792
178680.0000    0.10196
178720.0000    0.07813
178760.0000   -0.10219
178800.0000   -0.31617
178840.0000   -0.02904
178880.0000    0.00643
178920.0000   -0.19856
178960.0000   -0.41294
179000.0000   -0.38680
179040.0000   -0.13992
179080.0000   -0.20194
179120.0000   -0.51088
179160.0000   -0.78112
179200.0000   -0.53312
179240.0000   -0.64229
179280.0000   -0.32153
179320.0000   -0.42398
179360.0000   -0.61420
179400.0000   -0.10242
179440.0000   -0.08532
179480.0000    0.24045
179520.0000    0.19361
179560.0000    0.08928
179600.0000    0.12655
179640.0000   -0.38704
179680.0000   -0.09218
179720.0000   -0.04024
179760.0000    0.07460
179800.0000    0.25791
179840.0000    0.33445
179880.0000    0.08890
179920.0000    0.27731
179960.0000    0.36950
180000.0000    0.17204
180040.0000    0.12542
180080.0000   -0.02992
180120.0000   -0.09250
180160.0000   -0.41935
180200.0000   -0.37870
180240.0000   -0.44344
180280.0000   -0.09596
180320.0000    0.13996
180360.0000    0.10059
180400.0000   -0.07370
180440.0000   -0.25087
180480.0000   -0.09298
180520.0000    0.25735
180560.0000    0.26145
180600.0000    0.41892
180640.0000    0.36580
180680.0000    0.25335
180720.0000    0.31853
180760.0000    0.30712
180800.0000    0.19582
180840.0000    0.42351
180880.0000    0.22101
180920.0000    0.21422
180960.0000    0.16014
181000.0000    0.20558
181040.0000    0.23416
181080.0000    0.24557
181120.0000    0.27335
181160.0000    0.34658
181200.0000    0.14647
181240.0000    0.36480
181280.0000    0.26546
181320.0000    0.18213
181360.0000   -0.03408
181400.0000   -0.31641
181440.0000    0.00730
181480.0000    0.00287
181520.0000   -0.05829
181560.0000    0.00284
181600.0000    0.15408
181640.0000   -0.02585
181680.0000    0.10360
181720.0000   -0.05206
181760.0000    0.09778
181800.0000    0.04742
181840.0000   -0.07737
181880.0000    0.10895
181920.0000    0.10579
181960.0000    0.04352
182000.0000    0.10018
182040.0000    0.10035
182080.0000   -0.18690
182120.0000   -0.30300
182160.0000    0.13241
182200.0000   -0.37791
182240.0000   -0.34704
182280.0000   -0.28018
182320.0000   -0.42334
182360.0000   -0.59431
182400.0000   -0.35856
182440.0000   -0.60501
182480.0000   -0.78982
182520.0000   -0.71671
182560.0000   -0.68989
182600.0000   -0.79227
182640.0000   -0.58693
182680.0000   -0.39028
182720.0000   -0.48465
182760.0000   -0.45615
182800.0000   -0.93012
182840.0000   -0.80443
182880.0000   -1.01581
182920.0000   -0.86914
182960.0000   -0.78068
183000.0000   -0.44878
183040.0000   -0.56550
183080.0000   -0.50720
183120.0000   -0.81836
183160.0000   -0.75998
183200.0000   -0.23420
183240.0000   -0.56612
183280.0000   -0.13291
183320.0000   -0.26522
183360.0000    0.08821
183400.0000   -0.23963
183440.0000   -0.23788
183480.0000   -0.31888
183520.0000   -0.72987
183560.0000   -0.38086
183600.0000   -0.37786
183640.0000   -0.57994
183680.0000   -0.73566
183720.0000   -0.06316
183760.0000   -0.50064
183800.0000   -0.44364
183840.0000   -0.75850
183880.0000   -0.46207
183920.0000   -0.46209
183960.0000   -0.63849
184000.0000   -0.59444
184040.0000   -0.59998
184080.0000   -0.59625
184120.0000   -0.59081
184160.0000   -0.59457
184200.0000   -0.21941
184240.0000   -0.63542
184280.0000   -0.83651
184320.0000   -0.78625
184360.0000   -0.53949
184400.0000   -0.34394
184440.0000   -0.18308
184480.0000   -0.00499
184520.0000   -0.08635
184560.0000    0.18509
184600.0000    0.17855
184640.0000    0.10844
184680.0000   -0.09250
184720.0000   -0.05489
184760.0000   -0.24146
184800.0000    0.01319
184840.0000   -0.09145
184880.0000   -0.16866
184920.0000   -0.06714
184960.0000   -0.11500
185000.0000   -0.03391
185040.0000   -0.22618
185080.0000    0.05869
185120.0000   -0.25695
185160.0000   -0.09617
185200.0000   -0.21878
185240.0000   -0.06465
185280.0000   -0.25978
185320.0000    0.15340
185360.0000   -0.24463
185400.0000   -0.19198
185440.0000   -0.50768
185480.0000   -0.45907
185520.0000   -0.50865
185560.0000   -0.63373
185600.0000   -0.76704
185640.0000   -0.86244
185680.0000   -0.82222
185720.0000   -0.59208
185760.0000   -0.99871
185800.0000   -0.50709
185840.0000   -0.46838
185880.0000   -0.50763
185920.0000   -0.52753
185960.0000   -1.06390
186000.0000   -0.52645
186040.0000   -1.02767
186080.0000   -0.65785
186120.0000   -0.50856
186160.0000   -0.60717
186200.0000   -0.47504
186240.0000   -0.50159
186280.0000   -0.43117
186320.0000   -0.12308
186360.0000   -0.66762
186400.0000   -0.60845
186440.0000   -0.66956
186480.0000   -0.63144
186520.0000   -0.74811
186560.0000   -0.55649
186600.0000   -0.70523
186640.0000   -0.64360
186680.0000   -0.82623
186720.0000   -0.82431
186760.0000   -0.52532
186800.0000   -0.40955
186840.0000   -0.75281
186880.0000   -0.84630
186920.0000   -0.64517
186960.0000   -0.60981
187000.0000   -0.79383
187040.0000   -0.55835
187080.0000   -0.59642
187120.0000   -0.54281
187160.0000   -0.63523
187200.0000   -0.71319
187240.0000   -0.31987
187280.0000   -0.40020
187320.0000   -0.35507
187360.0000   -0.53275
187400.0000   -0.45025
187440.0000   -0.60877
187480.0000   -0.29822
187520.0000   -0.07675
187560.0000    0.62400
187600.0000    0.37997
187640.0000    0.10800
187680.0000    0.52538
187720.0000    0.47204
187760.0000    0.57323
187800.0000    0.42428
187840.0000    0.54748
187880.0000    0.41514
187920.0000    0.32860
187960.0000    0.68809
188000.0000    0.72475
188040.0000    0.53003
188080.0000    0.26842
188120.0000    0.50663
188160.0000    0.34728
188200.0000    0.20785
188240.0000    0.41775
188280.0000    0.43710
188320.0000    0.04216
188360.0000    0.26916
188400.0000    0.19777
188440.0000    0.15810
188480.0000    0.05179
188520.0000   -0.27765
188560.0000   -0.12745
188600.0000   -0.24718
188640.0000    0.27962
188680.0000    0.16006
188720.0000    0.06932
188760.0000    0.15294
188800.0000    0.24886
188840.0000    0.17790
188880.0000    0.19475
188920.0000    0.35407
188960.0000    0.24469
189000.0000    0.28017
189040.0000    0.28168
189080.0000    0.10382
189120.0000   -0.19781
189160.0000   -0.03655
189200.0000   -0.01728
189240.0000    0.03217
189280.0000    0.05750
189320.0000   -0.27674
189360.0000    0.22635
189400.0000   -0.21327
189440.0000   -0.24446
189480.0000   -0.39056
189520.0000    0.04347
189560.0000    0.20115
189600.0000    0.08347
189640.0000    0.01323
189680.0000    0.04966
189720.0000    0.03811
189760.0000    0.40217
189800.0000    0.25308
189840.0000    0.36791
189880.0000    0.32424
189920.0000    0.36663
189960.0000    0.21458
190000.0000    0.16649
190040.0000   -0.02122
190080.0000    0.14987
190120.0000   -0.05676
190160.0000    0.21940
190200.0000    0.40942
190240.0000    0.15257
190280.0000    0.13944
190320.0000    0.11286
190360.0000    0.33551
190400.0000    0.55380
190440.0000    0.39135
190480.0000    0.20504
190520.0000    0.29658
190560.0000    0.36388
190600.0000    0.13623
190640.0000    0.13692
190680.0000    0.23954
190720.0000    0.18395
190760.0000    0.38197
190800.0000    0.05977
190840.0000   -0.00090
190880.0000    0.20356
190920.0000    0.19928
190960.0000    0.29270
191000.0000    0.43072
191040.0000    0.42288
191080.0000    0.31890
191120.0000    0.26637
191160.0000   -0.00047
191200.0000    0.26867
191240.0000    0.00643
191280.0000    0.30155
191320.0000    0.26286
191360.0000    0.24977
191400.0000    0.15644
191440.0000    0.31403
191480.0000    0.27707
191520.0000    0.31080
191560.0000    0.23410
191600.0000    0.28660
191640.0000    0.42134
191680.0000    0.07788
191720.0000   -0.11858
191760.0000    0.39104
191800.0000    0.33019
191840.0000    0.56368
191880.0000    0.11383
191920.0000    0.05643
191960.0000    0.27441
192000.0000   -0.00257
192040.0000    0.21828
192080.0000    0.11799
192120.0000    0.24111
192160.0000    0.27527
192200.0000   -0.47590
192240.0000   -0.02827
192280.0000   -0.09899
192320.0000   -0.12652
192360.0000   -0.01646
192400.0000   -0.35450
192440.0000   -0.46438
192480.0000   -0.57734
192520.0000   -0.44866
192560.0000   -0.81341
192600.0000   -0.73064
192640.0000   -0.75537
192680.0000   -0.52488
192720.0000   -0.89805
192760.0000   -0.96234
192800.0000   -0.57107
192840.0000   -0.89699
192880.0000   -0.91133
192920.0000   -0.79594
192960.0000   -0.89021
193000.0000   -0.83025
193040.0000   -0.62623
193080.0000   -0.71007
193120.0000   -0.72394
193160.0000   -0.80293
193200.0000   -0.57978
193240.0000   -1.31676
193280.0000   -0.78550
193320.0000   -0.85710
193360.0000   -0.45486
193400.0000   -0.34895
193440.0000   -0.86762
193480.0000   -0.61203
193520.0000   -0.24154
193560.0000   -0.16088
193600.0000   -0.43488
193640.0000   -0.60116
193680.0000   -0.18664
193720.0000   -0.09519
193760.0000   -0.38083
193800.0000   -0.61610
193840.0000   -0.56423
193880.0000   -0.53242
193920.0000   -0.78687
193960.0000   -0.72988
194000.0000   -0.43339
194040.0000   -0.62124
194080.0000   -0.73895
194120.0000   -0.50333
194160.0000   -0.24004
194200.0000   -0.57697
194240.0000   -0.39979
194280.0000   -0.52459
194320.0000   -0.39094
194360.0000   -0.29595
194400.0000   -0.45322
194440.0000   -0.11773
194480.0000    0.00931
194520.0000   -0.69019
194560.0000   -0.52590
194600.0000   -0.58888
194640.0000   -0.12112
194680.0000   -0.08810
194720.0000   -0.51161
194760.0000   -0.40230
194800.0000   -0.71641
194840.0000   -0.42315
194880.0000   -0.23949
194920.0000   -0.47246
194960.0000   -0.74512
195000.0000   -0.55346
195040.0000   -0.50056
195080.0000   -0.69629
195120.0000   -0.47779
195160.0000   -0.56260
195200.0000   -0.52871
195240.0000   -0.58187
195280.0000   -0.37549
195320.0000   -0.65940
195360.0000   -0.65321
195400.0000   -0.40499
195440.0000   -0.22349
195480.0000   -1.01470
195520.0000   -0.93558
195560.0000   -0.82863
195600.0000   -1.22728
195640.0000   -0.56161
195680.0000   -1.15377
195720.0000   -0.70208
195760.0000   -0.31315
195800.0000   -0.06362
195840.0000   -0.61923
195880.0000    0.02146
195920.0000    0.00686
195960.0000   -0.16877
196000.0000   -0.09642
196040.0000   -0.14609
196080.0000   -0.30332
196120.0000   -0.68022
196160.0000   -0.93648
196200.0000   -0.56833
196240.0000   -0.69291
196280.0000   -0.27202
196320.0000   -0.29685
196360.0000   -0.93377
196400.0000   -0.56850
196440.0000   -0.67545
196480.0000   -0.84378
196520.0000   -0.55661
196560.0000   -0.73144
196600.0000   -0.71328
196640.0000   -0.40081
196680.0000   -0.23802
196720.0000   -0.70550
196760.0000   -0.39501
196800.0000   -0.15148
196840.0000   -0.36152
196880.0000   -0.51608
196920.0000   -0.44983
196960.0000   -0.10619
197000.0000   -0.01311
197040.0000   -0.19212
197080.0000   -0.06622
197120.0000    0.34735
197160.0000    0.34211
197200.0000   -0.12879
197240.0000   -0.43668
197280.0000   -0.32689
197320.0000   -0.35321
197360.0000   -0.41315
197400.0000   -0.15584
197440.0000   -0.12973
197480.0000   -0.73777
197520.0000   -0.50081
197560.0000   -0.64356
197600.0000   -0.60105
197640.0000   -0.52184
197680.0000   -0.68362
197720.0000   -0.73234
197760.0000   -0.54656
197800.0000   -0.74332
197840.0000   -0.44091
197880.0000   -0.32720
197920.0000   -0.63318
197960.0000   -0.38187
198000.0000   -0.47987
198040.0000   -0.54907
198080.0000   -0.65482
198120.0000   -0.73382
198160.0000   -0.82816
198200.0000   -0.54625
198240.0000   -0.63503
198280.0000   -0.71174
198320.0000   -0.58391
198360.0000   -0.41766
198400.0000   -0.77895
198440.0000   -0.58930
198480.0000   -0.55642
198520.0000   -0.53044
198560.0000   -0.23631
198600.0000   -0.40337
198640.0000   -0.83505
198680.0000   -0.69662
198720.0000   -0.71524
198760.0000   -0.71403
198800.0000   -0.59067
198840.0000   -0.73954
198880.0000   -0.58938
198920.0000   -0.76356
198960.0000   -0.27181
199000.0000   -0.21061
199040.0000   -0.29486
199080.0000   -0.42446
199120.0000   -0.27031
199160.0000   -0.00752
199200.0000   -0.09349
199240.0000   -0.45120
199280.0000   -0.75285
199320.0000   -0.49825
199360.0000   -0.57586
199400.0000   -0.48933
199440.0000   -0.42547
199480.0000   -0.24382
199520.0000   -0.65485
199560.0000   -0.43016
199600.0000   -0.67922
199640.0000   -0.60418
199680.0000   -0.20063
199720.0000   -0.35192
199760.0000   -0.12475
199800.0000   -0.34265
199840.0000   -0.27901
199880.0000   -0.02228
199920.0000    0.03189
199960.0000    0.02363
200000.0000   -0.25080
200040.0000   -0.26644
200080.0000   -0.44754
200120.0000   -0.35514
200160.0000   -0.29319
200200.0000   -0.28479
200240.0000   -0.88080
200280.0000   -0.58103
200320.0000   -0.17149
200360.0000   -0.50244
200400.0000   -0.13074
200440.0000   -0.56235
200480.0000    0.01271
200520.0000   -0.02405
200560.0000   -0.37488
200600.0000   -0.43585
200640.0000   -0.17832
200680.0000   -0.19185
200720.0000   -0.47593
200760.0000   -0.42809
200800.0000   -0.68355
200840.0000    0.08796
200880.0000   -0.07674
200920.0000   -0.12537
200960.0000    0.10184
201000.0000   -0.43169
201040.0000   -0.11308
201080.0000   -0.37351
201120.0000   -0.29927
201160.0000   -0.46878
201200.0000   -0.72086
201240.0000    0.17397
201280.0000   -0.12184
201320.0000    0.18619
201360.0000   -0.13461
201400.0000    0.01045
201440.0000   -0.07010
201480.0000    0.04414
201520.0000   -0.07108
201560.0000    0.11862
201600.0000   -0.01418
201640.0000    0.07509
201680.0000   -0.06597
201720.0000   -0.07645
201760.0000   -0.47988
201800.0000   -0.56385
201840.0000   -0.28612
201880.0000   -0.39452
201920.0000   -0.07975
201960.0000    0.01423
202000.0000   -0.29613
202040.0000   -0.22537
202080.0000    0.02936
202120.0000   -0.28165
202160.0000   -0.34427
202200.0000   -0.39456
202240.0000   -0.46725
202280.0000   -0.45852
202320.0000   -0.30920
202360.0000   -0.28981
202400.0000   -0.66724
202440.0000   -0.34152
202480.0000   -0.42669
202520.0000   -0.21627
202560.0000   -0.76745
202600.0000   -0.57811
202640.0000   -0.44766
202680.0000   -0.22444
202720.0000   -0.11215
202760.0000   -0.20815
202800.0000   -0.09618
202840.0000   -0.73243
202880.0000   -0.48780
202920.0000   -0.68121
202960.0000   -0.62618
203000.0000   -0.55686
203040.0000   -0.28486
203080.0000   -0.58768
203120.0000   -0.61197
203160.0000   -0.62167
203200.0000   -0.67029
203240.0000   -0.47572
203280.0000   -0.56010
203320.0000   -0.55376
203360.0000   -0.70811
203400.0000   -0.71366
203440.0000   -0.66588
203480.0000   -0.51383
203520.0000   -0.60730
203560.0000   -0.41068
203600.0000   -0.53833
203640.0000   -0.30469
203680.0000   -0.28306
203720.0000   -0.54327
203760.0000   -0.50267
203800.0000   -0.40711
203840.0000   -0.45793
203880.0000   -0.53213
203920.0000   -0.40703
203960.0000   -0.46437
204000.0000   -0.48948
204040.0000   -0.51883
204080.0000   -0.31315
204120.0000   -0.27027
204160.0000   -0.63285
204200.0000   -0.47353
204240.0000   -0.37203
204280.0000   -0.70798
204320.0000   -0.30407
204360.0000   -0.44614
204400.0000   -0.36818
204440.0000   -0.61341
204480.0000   -0.13726
204520.0000   -0.52261
204560.0000   -0.71474
204600.0000   -0.46704
204640.0000   -0.30078
204680.0000   -0.39565
204720.0000   -0.20250
204760.0000   -0.28425
204800.0000   -0.02748
204840.0000   -0.73669
204880.0000   -0.66851
204920.0000   -0.64848
204960.0000   -0.60917
205000.0000   -0.65250
205040.0000   -0.43571
205080.0000   -0.61318
205120.0000   -0.50559
205160.0000   -0.80276
205200.0000   -0.55385
205240.0000   -0.62248
205280.0000   -0.65824
205320.0000   -0.89124
205360.0000   -0.84286
205400.0000   -0.55248
205440.0000   -0.42653
205480.0000   -0.52004
205520.0000   -0.87997
205560.0000   -0.40829
205600.0000   -0.61852
205640.0000   -0.83701
205680.0000   -0.67998
205720.0000   -0.61825
205760.0000   -0.75228
205800.0000   -0.85471
205840.0000   -0.94525
205880.0000   -0.90479
205920.0000   -0.72125
205960.0000   -0.63952
206000.0000   -0.68320
206040.0000   -0.45759
206080.0000   -0.68286
206120.0000   -0.74686
206160.0000   -0.76578
206200.0000   -0.58946
206240.0000   -0.83135
206280.0000   -0.88754
206320.0000   -0.65054
206360.0000   -0.55228
206400.0000   -0.64734
206440.0000   -0.57394
206480.0000   -0.27564
206520.0000   -0.65670
206560.0000   -1.01829
206600.0000   -0.76644
206640.0000   -0.95079
206680.0000   -0.77394
206720.0000   -0.68768
206760.0000   -0.46808
206800.0000   -0.65605
206840.0000   -0.82196
206880.0000   -0.29135
206920.0000   -0.44390
206960.0000   -0.49104
207000.0000   -0.19979
207040.0000   -0.43046
207080.0000   -0.26285
207120.0000   -0.03050
207160.0000   -0.16482
207200.0000   -0.70516
207240.0000   -0.51665
207280.0000   -0.31556
207320.0000   -0.36530
207360.0000   -0.15363
207400.0000   -0.15940
207440.0000   -0.36306
207480.0000   -0.10327
207520.0000   -0.26004
207560.0000   -0.11446
207600.0000   -0.12161
207640.0000   -0.26352
207680.0000   -0.34457
207720.0000   -0.53237
207760.0000   -0.21265
207800.0000   -0.61005
207840.0000   -0.53730
207880.0000   -0.68929
207920.0000   -0.87564
207960.0000   -1.26784
208000.0000   -0.64308
208040.0000   -0.93493
208080.0000   -0.80392
208120.0000   -0.47368
208160.0000   -0.70066
208200.0000   -0.70838
208240.0000   -0.50780
208280.0000   -0.79242
208320.0000   -0.51869
208360.0000   -0.31602
208400.0000   -0.68236
208440.0000   -0.66594
208480.0000   -0.77424
208520.0000   -0.61709
208560.0000   -0.57840
208600.0000   -0.32621
208640.0000   -0.09058
208680.0000   -0.58625
208720.0000   -0.26734
208760.0000   -0.79774
208800.0000   -0.60535
208840.0000   -0.53887
208880.0000   -0.54751
208920.0000   -0.48925
208960.0000   -0.51746
209000.0000   -0.40208
209040.0000   -0.59668
209080.0000   -0.11385
209120.0000   -0.48829
209160.0000   -0.30376
209200.0000   -0.60829
209240.0000   -0.65249
209280.0000   -0.28938
209320.0000   -0.14459
209360.0000   -0.37414
209400.0000   -0.80106
209440.0000   -0.55099
209480.0000   -0.57514
209520.0000   -0.55841
209560.0000   -0.47074
209600.0000   -0.41739
209640.0000   -0.30821
209680.0000   -0.70867
209720.0000   -0.49565
209760.0000   -0.39319
209800.0000   -0.23662
209840.0000   -0.61891
209880.0000   -0.22042
209920.0000   -0.17765
209960.0000   -0.39176
210000.0000   -0.57502
210040.0000   -0.77281
210080.0000   -0.31591
210120.0000   -0.43147
210160.0000   -0.35442
210200.0000   -0.57417
210240.0000   -0.57944
210280.0000   -0.77457
210320.0000   -0.54112
210360.0000   -1.06979
210400.0000   -0.72970
210440.0000   -0.85005
210480.0000   -0.60870
210520.0000   -0.68575
210560.0000   -0.63848
210600.0000   -0.40045
210640.0000   -0.64347
210680.0000   -0.50398
210720.0000   -0.46108
210760.0000   -0.55444
210800.0000   -0.55674
210840.0000   -0.55118
210880.0000   -0.54334
210920.0000   -0.45067
210960.0000   -0.52639
211000.0000   -0.32372
211040.0000   -0.81616
211080.0000   -0.64517
211120.0000   -0.74466
211160.0000   -0.54896
211200.0000   -0.67291
211240.0000   -0.36509
211280.0000   -0.35984
211320.0000   -0.54057
211360.0000   -0.31699
211400.0000   -0.78551
211440.0000   -0.57273
211480.0000   -0.55304
211520.0000   -0.25768
211560.0000   -0.14210
211600.0000   -0.75699
211640.0000   -0.57970
211680.0000   -0.46626
211720.0000   -0.29231
211760.0000   -0.34278
211800.0000   -0.54692
211840.0000   -0.31395
211880.0000   -0.80309
211920.0000   -0.56332
211960.0000   -0.38650
212000.0000   -0.50253
212040.0000   -0.42202
212080.0000   -0.18289
212120.0000   -0.55764
212160.0000   -0.30590
212200.0000   -0.52117
212240.0000   -0.46907
212280.0000   -0.52185
212320.0000   -0.54873
212360.0000   -0.42739
212400.0000   -0.50625
212440.0000   -0.69264
212480.0000   -0.26505
212520.0000   -0.24661
212560.0000   -0.21712
212600.0000   -0.23276
212640.0000   -0.26761
212680.0000   -0.34345
212720.0000   -0.56342
212760.0000   -0.20560
212800.0000   -0.50401
212840.0000   -0.79145
212880.0000   -0.83065
212920.0000   -0.84373
212960.0000   -0.91133
213000.0000   -0.63529
213040.0000   -0.54167
213080.0000   -0.88116
213120.0000   -0.82253
213160.0000   -0.65294
213200.0000   -0.31243
213240.0000   -0.43012
213280.0000   -0.39884
213320.0000   -0.53701
213360.0000   -0.88945
213400.0000   -0.66302
213440.0000   -0.74415
213480.0000   -0.72003
213520.0000   -0.58429
213560.0000   -0.41994
213600.0000   -0.36972
213640.0000   -0.63262
213680.0000   -0.22891
213720.0000   -0.03307
213760.0000   -0.40794
213800.0000   -0.11571
213840.0000   -0.20266
213880.0000   -0.39787
213920.0000   -0.37576
213960.0000   -0.44261
214000.0000   -0.30626
214040.0000   -0.56679
214080.0000   -0.11578
214120.0000   -0.20442
214160.0000    0.00644
214200.0000   -0.27057
214240.0000   -0.24110
214280.0000   -0.31163
214320.0000   -0.21097
214360.0000   -0.15257
214400.0000   -0.22584
214440.0000   -0.12066
214480.0000    0.03181
214520.0000   -0.20973
214560.0000   -0.08500
214600.0000   -0.78253
214640.0000   -0.77735
214680.0000   -0.97093
214720.0000   -0.20177
214760.0000   -0.32250
214800.0000   -0.44398
214840.0000   -0.29981
214880.0000   -0.58683
214920.0000   -0.58810
214960.0000   -0.22747
215000.0000   -0.37833
215040.0000   -0.30048
215080.0000   -0.20614
215120.0000   -0.19100
215160.0000    0.12471
215200.0000    0.04348
215240.0000   -0.14090
215280.0000   -0.46364
215320.0000   -0.30880
215360.0000   -0.17562
215400.0000   -0.38956
215440.0000   -0.33594
215480.0000   -0.03152
215520.0000   -0.25631
215560.0000   -0.02764
215600.0000   -0.33176
215640.0000    0.11714
215680.0000   -0.01799
215720.0000    0.01863
215760.0000   -0.02714
215800.0000    0.15356
215840.0000    0.10255
215880.0000   -0.07012
215920.0000   -0.38840
215960.0000    0.18500
216000.0000    0.24525
216040.0000    0.22887
216080.0000    0.21358
216120.0000   -0.13923
216160.0000    0.21314
216200.0000   -0.22124
216240.0000   -0.09253
216280.0000    0.13659
216320.0000   -0.04482
216360.0000    0.00498
216400.0000    0.09745
216440.0000    0.06273
216480.0000    0.14705
216520.0000    0.33115
216560.0000    0.28382
216600.0000    0.06127
216640.0000    0.41117
216680.0000    0.10394
216720.0000    0.33949
216760.0000    0.14305
216800.0000    0.06916
216840.0000    0.35739
216880.0000    0.04667
216920.0000   -0.01886
216960.0000    0.42050
217000.0000    0.37283
217040.0000    0.48361
217080.0000    0.20170
217120.0000    0.23341
217160.0000    0.15444
217200.0000   -0.05309
217240.0000   -0.00257
217280.0000    0.43390
217320.0000    0.16764
217360.0000    0.27350
217400.0000    0.16197
217440.0000    0.09254
217480.0000    0.21462
217520.0000   -0.44285
217560.0000   -0.01299
217600.0000    0.15832
217640.0000    0.14728
217680.0000    0.17257
217720.0000   -0.04412
217760.0000    0.13392
217800.0000    0.45434
217840.0000    0.47363
217880.0000    0.41497
217920.0000    0.24420
217960.0000    0.30434
218000.0000    0.26634
218040.0000    0.13589
218080.0000    0.31783
218120.0000    0.07293
218160.0000    0.16559
218200.0000    0.26367
218240.0000    0.13697
218280.0000   -0.06959
218320.0000    0.13653
218360.0000   -0.06043
218400.0000    0.06063
218440.0000    0.15848
218480.0000    0.26259
218520.0000    0.24879
218560.0000    0.17652
218600.0000    0.31024
218640.0000    0.25995
218680.0000    0.40998
218720.0000    0.23618
218760.0000   -0.10063
218800.0000    0.53618
218840.0000    0.24070
218880.0000    0.18057
218920.0000    0.09098
218960.0000    0.33329
219000.0000    0.15059
219040.0000    0.22157
219080.0000    0.17082
219120.0000    0.14515
219160.0000   -0.14087
219200.0000    0.10681
219240.0000   -0.07228
219280.0000    0.06980
219320.0000    0.14430
219360.0000    0.08276
219400.0000    0.05703
219440.0000    0.45204
219480.0000    0.25673
219520.0000    0.15762
219560.0000    0.30272
219600.0000    0.38340
219640.0000    0.18979
219680.0000    0.14716
219720.0000    0.33949
219760.0000    0.34314
219800.0000    0.17447
219840.0000    0.34355
219880.0000    0.36951
219920.0000    0.47169
219960.0000    0.26200
220000.0000    0.19991
220040.0000    0.64099
220080.0000    0.28381
220120.0000    0.51329
220160.0000    0.59224
220200.0000    0.53912
220240.0000    0.45416
220280.0000    0.45484
220320.0000    0.41260
220360.0000    0.54913
220400.0000    0.52622
220440.0000    0.49766
220480.0000    0.53338
220520.0000    0.58619
220560.0000    0.38872
220600.0000    0.36038
220640.0000    0.51035
220680.0000    0.35127
220720.0000    0.19071
220760.0000    0.56245
220800.0000    0.62966
220840.0000    0.27806
220880.0000    0.48016
220920.0000    0.12855
220960.0000    0.41530
221000.0000    0.21834
221040.0000    0.40879
221080.0000    0.15696
221120.0000    0.13605
221160.0000    0.09677
221200.0000    0.25150
221240.0000    0.05815
221280.0000    0.06233
221320.0000    0.14217
221360.0000    0.09373
221400.0000    0.29681
221440.0000    0.38168
221480.0000    0.27130
221520.0000    0.15372
221560.0000    0.13775
221600.0000    0.15104
221640.0000   -0.25274
221680.0000   -0.38921
221720.0000   -0.68833
221760.0000   -0.27421
221800.0000   -0.15015
221840.0000    0.05361
221880.0000    0.23495
221920.0000    0.18243
221960.0000    0.17112
222000.0000   -0.01247
222040.0000    0.10096
222080.0000    0.04664
222120.0000   -0.00577
222160.0000    0.02686
222200.0000    0.03731
222240.0000    0.27117
222280.0000    0.23715
222320.0000    0.34824
222360.0000   -0.05169
222400.0000   -0.11006
222440.0000   -0.25659
222480.0000   -0.40010
222520.0000   -0.31816
222560.0000   -0.00517
222600.0000   -0.08212
222640.0000   -0.22490
222680.0000    0.17919
222720.0000    0.10344
222760.0000   -0.17724
222800.0000   -0.46195
222840.0000   -0.30253
222880.0000   -0.04337
222920.0000   -0.43550
222960.0000   -0.68121
223000.0000   -0.44223
223040.0000   -0.45010
223080.0000   -0.10568
223120.0000   -0.02378
223160.0000    0.33041
223200.0000    0.49022
223240.0000    0.52286
223280.0000    0.42353
223320.0000    0.34603
223360.0000    0.43931
223400.0000    0.40811
223440.0000    0.42168
223480.0000    0.21047
223520.0000    0.31089
223560.0000    0.24020
223600.0000    0.21076
223640.0000    0.42525
223680.0000    0.14526
223720.0000    0.21711
223760.0000    0.47891
223800.0000    0.07535
223840.0000    0.11299
223880.0000    0.02704
223920.0000    0.16097
223960.0000    0.36095
224000.0000    0.48609
224040.0000    0.27759
224080.0000    0.09195
224120.0000    0.09015
224160.0000    0.09364
224200.0000    0.20503
224240.0000    0.34939
224280.0000    0.04279
224320.0000    0.18485
224360.0000    0.30240
224400.0000    0.31825
224440.0000    0.24108
224480.0000    0.43968
224520.0000    0.47361
224560.0000    0.37561
224600.0000    0.04128
224640.0000    0.18304
224680.0000    0.14478
224720.0000    0.20643
224760.0000    0.18997
224800.0000    0.25352
224840.0000    0.31987
224880.0000    0.24776
224920.0000    0.28709
224960.0000    0.35440
225000.0000    0.47823
225040.0000    0.30569
225080.0000    0.27052
225120.0000    0.32110
225160.0000    0.34924
225200.0000    0.19875
225240.0000   -0.02176
225280.0000   -0.02878
225320.0000    0.02292
225360.0000   -0.01873
225400.0000    0.12069
225440.0000    0.10027
225480.0000    0.36997
225520.0000    0.29524
225560.0000    0.34005
225600.0000    0.21566
225640.0000    0.45041
225680.0000    0.27371
225720.0000    0.19945
225760.0000    0.50167
225800.0000    0.16167
225840.0000    0.17577
225880.0000    0.31071
225920.0000    0.41415
225960.0000    0.43605
226000.0000    0.31339
226040.0000    0.42927
226080.0000    0.12712
226120.0000    0.31378
226160.0000    0.17550
226200.0000    0.36506
226240.0000    0.13703
226280.0000    0.09713
226320.0000    0.38707
226360.0000    0.40269
226400.0000    0.48821
226440.0000    0.21501
226480.0000    0.33949
226520.0000    0.26915
226560.0000    0.29106
226600.0000    0.33491
226640.0000    0.53644
226680.0000    0.37471
226720.0000    0.25819
226760.0000    0.20788
226800.0000    0.49323
226840.0000    0.44931
226880.0000    0.21274
226920.0000    0.18225
226960.0000    0.44897
227000.0000    0.22206
227040.0000    0.32878
227080.0000    0.36976
227120.0000    0.03731
227160.0000    0.31144
227200.0000    0.27494
227240.0000    0.27023
227280.0000    0.74714
227320.0000    0.30490
227360.0000    0.68061
227400.0000    0.25991
227440.0000    0.42257
227480.0000    0.37008
227520.0000    0.14802
227560.0000    0.39913
227600.0000    0.26598
227640.0000    0.30470
227680.0000    0.37027
227720.0000    0.50686
227760.0000    0.18327
227800.0000   -0.02280
227840.0000   -0.26664
227880.0000   -0.14888
227920.0000   -0.23626
227960.0000   -0.18352
228000.0000   -0.43638
228040.0000    0.09558
228080.0000    0.00047
228120.0000   -0.10563
228160.0000   -0.05541
228200.0000    0.30411
228240.0000    0.47025
228280.0000    0.33340
228320.0000    0.28941
228360.0000    0.33241
228400.0000    0.33777
228440.0000    0.15906
228480.0000    0.14067
228520.0000    0.40597
228560.0000    0.15340
228600.0000    0.40332
228640.0000    0.29891
228680.0000    0.42870
228720.0000    0.07452
228760.0000    0.62447
228800.0000    0.01234
228840.0000    0.27144
228880.0000    0.27035
228920.0000    0.27435
228960.0000    0.15800
229000.0000   -0.03121
229040.0000    0.37843
229080.0000    0.18405
229120.0000    0.37259
229160.0000    0.26232
229200.0000    0.45116
229240.0000    0.34448
229280.0000    0.16506
229320.0000    0.16518
229360.0000    0.27199
229400.0000   -0.09496
229440.0000   -0.08856
229480.0000   -0.13443
229520.0000    0.56533
229560.0000   -0.07249
229600.0000   -0.06645
229640.0000    0.39955
229680.0000   -0.04680
229720.0000    0.00113
229760.0000   -0.45774
229800.0000   -0.53207
229840.0000   -0.97061
229880.0000   -0.40932
229920.0000   -0.47925
229960.0000   -0.28361
230000.0000   -0.50842
230040.0000   -0.39027
230080.0000   -0.53462
230120.0000   -0.70026
230160.0000   -0.48027
230200.0000    0.03773
230240.0000   -0.09902
230280.0000   -0.40108
230320.0000   -0.29700
230360.0000   -0.66736
230400.0000    0.14017
230440.0000   -0.05470
230480.0000    0.15268
230520.0000    0.28641
230560.0000    0.14978
230600.0000    0.54434
230640.0000    0.32054
230680.0000    0.23551
230720.0000    0.44730
230760.0000    0.32083
230800.0000    0.30657
230840.0000    0.49782
230880.0000    0.20221
230920.0000    0.52581
230960.0000    0.56580
231000.0000    0.26671
231040.0000    0.16690
231080.0000    0.39903
231120.0000    0.48052
231160.0000    0.43540
231200.0000    0.35616
231240.0000    0.51205
231280.0000    0.53928
231320.0000    0.66693
231360.0000    0.46033
231400.0000    0.41266
231440.0000    0.31787
231480.0000    0.22074
231520.0000    0.46772
231560.0000    0.39869
231600.0000    0.34159
231640.0000    0.33822
231680.0000    0.36947
231720.0000    0.63309
231760.0000    0.15875
231800.0000    0.62291
231840.0000    0.56527
231880.0000    0.49568
231920.0000    0.43114
231960.0000    0.19391
232000.0000    0.23212
232040.0000    0.54039
232080.0000    0.36622
232120.0000    0.39629
232160.0000    0.44515
232200.0000    0.36634
232240.0000    0.24790
232280.0000    0.32341
232320.0000    0.43707
232360.0000    0.51570
232400.0000    0.54551
232440.0000    0.47688
232480.0000    0.41272
232520.0000    0.10481
232560.0000   -0.16367
232600.0000   -0.58187
232640.0000   -0.24767
232680.0000   -0.45337
232720.0000   -0.05161
232760.0000   -0.54146
232800.0000   -0.26716
232840.0000   -0.53202
232880.0000   -0.03316
232920.0000   -0.61612
232960.0000   -0.51589
233000.0000   -0.21552
233040.0000    0.03017
233080.0000    0.11675
233120.0000   -0.34129
233160.0000   -0.29400
233200.0000   -0.15438
233240.0000   -0.31665
233280.0000   -0.20677
233320.0000    0.15992
233360.0000   -0.10829
233400.0000    0.35054
233440.0000    0.30538
233480.0000    0.36311
233520.0000    0.44197
233560.0000    0.32676
233600.0000    0.38107
233640.0000    0.41919
233680.0000    0.45036
233720.0000    0.32664
233760.0000    0.43099
233800.0000    0.36442
233840.0000   -0.03687
233880.0000   -0.00498
233920.0000   -0.18688
233960.0000   -0.68687
234000.0000   -0.92437
234040.0000   -0.76349
234080.0000   -0.57479
234120.0000   -0.66846
234160.0000   -0.24574
234200.0000   -0.18897
234240.0000   -0.09174
234280.0000   -0.04445
234320.0000   -0.24940
234360.0000   -0.69204
234400.0000   -0.56459
234440.0000   -0.29444
234480.0000   -0.09029
234520.0000   -0.32099
234560.0000    0.02041
234600.0000   -0.27369
234640.0000   -0.11671
234680.0000   -0.23616
234720.0000   -0.08360
234760.0000   -0.00681
234800.0000   -0.14234
234840.0000   -0.01166
234880.0000   -0.32303
234920.0000   -0.34594
234960.0000   -0.15100
235000.0000   -0.40471
235040.0000   -0.62960
235080.0000   -0.48117
235120.0000   -0.41421
235160.0000   -0.60958
235200.0000   -0.67603
235240.0000   -0.69471
235280.0000   -0.56208
235320.0000   -0.47325
235360.0000   -0.27624
235400.0000   -0.08979
235440.0000   -0.07626
235480.0000   -0.26767
235520.0000   -0.60049
235560.0000   -0.57120
235600.0000   -0.05325
235640.0000   -0.00791
235680.0000   -0.72327
235720.0000   -0.24358
235760.0000   -0.09062
235800.0000   -0.25076
235840.0000   -0.28340
235880.0000    0.37072
235920.0000   -0.32324
235960.0000    0.20010
236000.0000    0.17600
236040.0000    0.18526
236080.0000    0.27291
236120.0000    0.37319
236160.0000    0.08921
236200.0000    0.06283
236240.0000   -0.10335
236280.0000   -0.30572
236320.0000   -0.21113
236360.0000   -0.02659
236400.0000   -0.07752
236440.0000    0.17217
236480.0000    0.21597
236520.0000   -0.14439
236560.0000    0.22938
236600.0000    0.11284
236640.0000   -0.09881
236680.0000   -0.16243
236720.0000   -0.25184
236760.0000   -0.20112
236800.0000   -0.09928
236840.0000   -0.11040
236880.0000   -0.14658
236920.0000    0.07310
236960.0000   -0.04441
237000.0000   -0.04750
237040.0000   -0.14665
237080.0000   -0.01264
237120.0000    0.09997
237160.0000    0.01415
237200.0000   -0.08652
237240.0000   -0.15470
237280.0000    0.13231
237320.0000   -0.08509
237360.0000   -0.10992
237400.0000    0.01211
237440.0000    0.06906
237480.0000   -0.09252
237520.0000   -0.23720
237560.0000   -0.09871
237600.0000    0.08933
237640.0000   -0.22226
237680.0000   -0.04357
237720.0000    0.13713
237760.0000    0.25206
237800.0000   -0.12054
237840.0000    0.15839
237880.0000    0.16830
237920.0000    0.34730
237960.0000    0.25771
238000.0000    0.27641
238040.0000    0.34087
238080.0000   -0.03684
238120.0000    0.64250
238160.0000    0.13815
238200.0000    0.18387
238240.0000    0.32919
238280.0000    0.27971
238320.0000    0.18509
238360.0000    0.19467
238400.0000    0.05377
238440.0000    0.07820
238480.0000    0.10960
238520.0000    0.10312
238560.0000    0.06958
238600.0000    0.19940
238640.0000   -0.08679
238680.0000    0.11073
238720.0000    0.12956
238760.0000    0.10763
238800.0000   -0.04093
238840.0000    0.16054
238880.0000    0.05002
238920.0000    0.27811
238960.0000    0.15381
239000.0000    0.55805
239040.0000    0.27209
239080.0000    0.32040
239120.0000    0.27487
239160.0000    0.39473
239200.0000    0.28503
239240.0000    0.21611
239280.0000    0.76332
239320.0000    0.35531
239360.0000    0.17213
239400.0000    0.39864
239440.0000   -0.01340
239480.0000   -0.00438
239520.0000    0.48724
239560.0000    0.11082
239600.0000    0.14676
239640.0000   -0.19748
239680.0000   -0.14333
239720.0000    0.14150
239760.0000    0.28532
239800.0000   -0.12290
239840.0000   -0.38353
239880.0000   -0.36357
239920.0000    0.20958
239960.0000    0.04584
240000.0000    0.26615
240040.0000    0.09053
240080.0000   -0.12130
240120.0000   -0.40313
240160.0000   -0.10516
240200.0000   -0.13015
240240.0000   -0.13382
240280.0000    0.12674
240320.0000   -0.20734
240360.0000    0.14859
240400.0000    0.19788
240440.0000    0.32699
240480.0000    0.46565
240520.0000    0.53492
240560.0000    0.78548
240600.0000    0.22062
240640.0000    0.42426
240680.0000    0.60727
240720.0000    0.45681
240760.0000    0.60727
240800.0000    0.45077
240840.0000    0.42615
240880.0000    0.41124
240920.0000    0.49299
240960.0000    0.40601
241000.0000    0.31335
241040.0000    0.50301
241080.0000    0.62811
241120.0000    0.35027
241160.0000    0.44865
241200.0000    0.48990
241240.0000    0.30370
241280.0000    0.45731
241320.0000    0.47265
241360.0000    0.57044
241400.0000    0.52063
241440.0000    0.58861
241480.0000    0.01832
241520.0000    0.06675
241560.0000    0.22258
241600.0000    0.42736
241640.0000    0.52882
241680.0000    0.54295
241720.0000    0.49307
241760.0000    0.43027
241800.0000    0.53417
241840.0000    0.28410
241880.0000    0.08288
241920.0000    0.63872
241960.0000    0.51197
242000.0000    0.24232
242040.0000    0.48014
242080.0000    0.43004
242120.0000    0.55684
242160.0000    0.24947
242200.0000    0.40245
242240.0000    0.36789
242280.0000    0.55886
242320.0000    0.31266
242360.0000    0.26269
242400.0000    0.13987
242440.0000    0.15274
242480.0000    0.11339
242520.0000    0.30441
242560.0000    0.32609
242600.0000    0.38721
242640.0000    0.48215
242680.0000    0.42863
242720.0000    0.39669
242760.0000    0.37768
242800.0000    0.60237
242840.0000    0.40543
242880.0000    0.32682
242920.0000    0.38972
242960.0000    0.23932
243000.0000    0.39439
243040.0000    0.33010
243080.0000    0.40713
243120.0000    0.44990
243160.0000    0.27103
243200.0000    0.33242
243240.0000    0.27770
243280.0000    0.54852
243320.0000    0.28115
243360.0000    0.37224
243400.0000    0.15120
243440.0000    0.18856
243480.0000    0.21617
243520.0000    0.13804
243560.0000    0.16490
243600.0000    0.25731
243640.0000    0.17581
243680.0000    0.31116
243720.0000    0.24357
243760.0000    0.24460
243800.0000    0.22042
243840.0000   -0.21232
243880.0000   -0.49569
243920.0000   -0.58491
243960.0000   -0.53509
244000.0000   -0.48510
244040.0000   -0.67975
244080.0000   -0.66903
244120.0000   -0.36874
244160.0000   -0.27513
244200.0000   -0.11361
244240.0000   -0.60910
244280.0000   -0.77549
244320.0000   -0.75824
244360.0000   -0.43350
244400.0000   -0.35005
244440.0000   -0.44737
244480.0000   -0.36801
244520.0000   -0.45116
244560.0000   -0.26618
244600.0000   -0.52575
244640.0000   -0.36831
244680.0000   -0.44341
244720.0000   -0.69489
244760.0000   -0.81096
244800.0000   -0.88448
244840.0000   -0.99852
244880.0000   -0.58746
244920.0000   -0.67810
244960.0000   -0.64266
245000.0000   -0.19179
245040.0000   -0.48601
245080.0000   -0.22772
245120.0000   -0.33904
245160.0000   -0.61509
245200.0000   -0.30485
245240.0000   -0.33768
245280.0000   -0.82417
245320.0000   -0.33929
245360.0000   -0.23923
245400.0000   -0.33085
245440.0000   -0.44796
245480.0000   -0.50864
245520.0000   -0.57011
245560.0000   -0.57128
245600.0000   -0.39469
245640.0000   -0.53659
245680.0000   -0.80067
245720.0000   -0.81407
245760.0000   -0.59962
245800.0000   -0.65728
245840.0000   -0.25112
245880.0000   -0.14532
245920.0000   -0.28099
245960.0000    0.02902
246000.0000   -0.14368
246040.0000   -0.31527
246080.0000   -0.23651
246120.0000   -0.29956
246160.0000   -0.42057
246200.0000   -0.25022
246240.0000   -0.44606
246280.0000   -0.22325
246320.0000   -0.34554
246360.0000   -0.27792
246400.0000   -0.28538
246440.0000   -0.43432
246480.0000   -0.56416
246520.0000   -0.59632
246560.0000   -0.49127
246600.0000   -0.45944
246640.0000   -0.52822
246680.0000   -0.21218
246720.0000   -0.57297
246760.0000   -0.47598
246800.0000   -0.84460
246840.0000   -0.38311
246880.0000   -0.44942
246920.0000   -0.19022
246960.0000   -0.40873
247000.0000   -0.31277
247040.0000   -0.57552
247080.0000   -0.43330
247120.0000   -0.37495
247160.0000   -0.43385
247200.0000   -0.28604
247240.0000   -0.45803
247280.0000   -0.13031
247320.0000   -0.32098
247360.0000   -0.12867
247400.0000   -0.43591
247440.0000   -0.22549
247480.0000   -0.57295
247520.0000   -0.51227
247560.0000   -0.60639
247600.0000   -0.08407
247640.0000   -0.27370
247680.0000    0.24575
247720.0000    0.08720
247760.0000    0.15603
247800.0000    0.09556
247840.0000   -0.16772
247880.0000   -0.22591
247920.0000    0.12143
247960.0000   -0.53113
248000.0000   -0.31562
248040.0000   -0.19203
248080.0000   -0.24483
248120.0000   -0.46702
248160.0000   -0.39350
248200.0000   -0.22995
248240.0000    0.16440
248280.0000   -0.23304
248320.0000   -0.01026
248360.0000   -0.15527
248400.0000   -0.21920
248440.0000   -0.35725
248480.0000    0.08527
248520.0000    0.25062
248560.0000   -0.14958
248600.0000   -0.37133
248640.0000    0.13471
248680.0000    0.19561
248720.0000    0.06180
248760.0000    0.07700
248800.0000   -0.10914
248840.0000    0.00292
248880.0000    0.04491
248920.0000   -0.29331
248960.0000    0.12636
249000.0000    0.46144
249040.0000    0.03218
249080.0000    0.38427
249120.0000    0.54634
249160.0000   -0.05310
249200.0000    0.13950
249240.0000   -0.28359
249280.0000   -0.26809
249320.0000    0.18408
249360.0000   -0.54301
249400.0000   -0.31586
249440.0000   -0.20779
249480.0000   -0.64302
249520.0000    0.16006
249560.0000    0.02953
249600.0000   -0.16147
249640.0000   -0.47983
249680.0000   -0.12399
249720.0000   -0.02277
249760.0000   -0.21876
249800.0000   -0.03613
249840.0000   -0.09089
249880.0000    0.12343
249920.0000   -0.03117
249960.0000   -0.23228
250000.0000   -0.41636
250040.0000   -0.39984
250080.0000   -0.60587
250120.0000   -0.00890
250160.0000   -0.15213
250200.0000   -0.38580
250240.0000   -0.85076
250280.0000   -0.74906
250320.0000   -0.42402
250360.0000   -0.39725
250400.0000   -0.82559
250440.0000   -0.46246
250480.0000   -0.49564
250520.0000   -0.51617
250560.0000   -0.43375
250600.0000   -0.56115
250640.0000   -0.43704
250680.0000   -0.13445
250720.0000   -0.22020
250760.0000   -0.25125
250800.0000   -0.33054
250840.0000   -0.67199
250880.0000   -0.57053
250920.0000   -0.61413
250960.0000   -0.53261
251000.0000   -0.41149
251040.0000   -0.67467
251080.0000   -0.22476
251120.0000   -0.16901
251160.0000   -0.20247
251200.0000   -0.21794
251240.0000   -0.03024
251280.0000   -0.08930
251320.0000   -0.10321
251360.0000   -0.33364
251400.0000    0.07334
251440.0000   -0.06882
251480.0000   -0.24735
251520.0000   -0.15338
251560.0000   -0.43027
251600.0000   -0.39170
251640.0000   -0.33190
251680.0000    0.10878
251720.0000    0.14740
251760.0000    0.14762
251800.0000   -0.06922
251840.0000   -0.21174
251880.0000   -0.08702
251920.0000   -0.24283
251960.0000   -0.36690
252000.0000   -0.55036
252040.0000   -0.45008
252080.0000   -0.45046
252120.0000   -0.32289
252160.0000   -0.53691
252200.0000   -0.39063
252240.0000   -0.75097
252280.0000   -0.45815
252320.0000   -0.44755
252360.0000   -0.32565
252400.0000   -0.46176
252440.0000   -0.13490
252480.0000   -0.06613
252520.0000   -0.15019
252560.0000    0.01895
252600.0000    0.15350
252640.0000    0.32689
252680.0000   -0.00131
252720.0000    0.39767
252760.0000    0.24391
252800.0000    0.27454
252840.0000    0.48243
252880.0000    0.34434
252920.0000    0.26064
252960.0000    0.48610
253000.0000    0.44325
253040.0000    0.50317
253080.0000    0.60333
253120.0000    0.63750
253160.0000    0.39206
253200.0000    0.44601
253240.0000    0.53285
253280.0000    0.32090
253320.0000    0.37341
253360.0000    0.44042
253400.0000    0.31604
253440.0000    0.28273
253480.0000    0.61528
253520.0000    0.28934
253560.0000    0.19027
253600.0000    0.18220
253640.0000    0.38611
253680.0000    0.31778
253720.0000    0.20750
253760.0000    0.33502
253800.0000    0.54117
253840.0000    0.31345
253880.0000    0.41992
253920.0000    0.19847
253960.0000    0.26742
254000.0000    0.43521
254040.0000    0.32487
254080.0000    0.35305
254120.0000    0.47181
254160.0000    0.52498
254200.0000    0.66738
254240.0000    0.44775
254280.0000    0.37832
254320.0000    0.48857
254360.0000    0.60452
254400.0000    0.47374
254440.0000    0.13870
254480.0000    0.65555
254520.0000    0.58637
254560.0000    0.76441
254600.0000    0.39841
254640.0000    0.60753
254680.0000    0.51602
254720.0000    0.49842
254760.0000    0.47559
254800.0000    0.41052
254840.0000    0.33897
254880.0000    0.43790
254920.0000    0.29764
254960.0000    0.56172
255000.0000    0.52078
255040.0000    0.34413
255080.0000    0.42297
255120.0000    0.29463
255160.0000    0.27843
255200.0000    0.31016
255240.0000    0.41366
255280.0000    0.35879
255320.0000    0.37659
255360.0000    0.52888
255400.0000    0.40162
255440.0000    0.40771
255480.0000    0.65666
255520.0000    0.51983
255560.0000    0.49606
255600.0000    0.17576
255640.0000    0.33978
255680.0000    0.46015
255720.0000    0.14217
255760.0000    0.41081
255800.0000    0.37339
255840.0000    0.33310
255880.0000    0.44414
255920.0000    0.30961
255960.0000    0.24142
256000.0000    0.39538
256040.0000    0.41780
256080.0000    0.40218
256120.0000    0.61442
256160.0000    0.51432
256200.0000    0.32662
256240.0000    0.42323
256280.0000    0.49324
256320.0000    0.53279
256360.0000    0.28637
256400.0000    0.25606
256440.0000    0.52957
256480.0000    0.68697
256520.0000    0.61280
256560.0000    0.61171
256600.0000    0.10753
256640.0000    0.26586
256680.0000    0.38370
256720.0000    0.32119
256760.0000    0.41037
256800.0000    0.43110
256840.0000    0.31623
256880.0000    0.29420
256920.0000    0.41781
256960.0000    0.50951
257000.0000    0.18972
257040.0000    0.19874
257080.0000    0.23353
257120.0000    0.31580
257160.0000    0.40605
257200.0000    0.12507
257240.0000    0.44311
257280.0000    0.25477
257320.0000    0.24995
257360.0000    0.11965
257400.0000    0.35718
257440.0000    0.36201
257480.0000    0.29592
257520.0000    0.17577
257560.0000    0.30644
257600.0000    0.37951
257640.0000    0.18319
257680.0000    0.22425
257720.0000    0.22954
257760.0000    0.28232
257800.0000    0.27620
257840.0000    0.16494
257880.0000    0.16906
257920.0000    0.33629
257960.0000    0.31909
258000.0000    0.51971
258040.0000    0.19744
258080.0000    0.55281
258120.0000    0.42811
258160.0000    0.43068
258200.0000    0.17567
258240.0000    0.22104
258280.0000    0.47832
258320.0000    0.27972
258360.0000    0.21035
258400.0000    0.39300
258440.0000   -0.01051
258480.0000    0.52969
258520.0000    0.52370
258560.0000    0.52176
258600.0000    0.38643
258640.0000    0.22023
258680.0000    0.42617
258720.0000    0.42157
258760.0000    0.38646
258800.0000    0.08680
258840.0000    0.66539
258880.0000    0.56738
258920.0000    0.30026
258960.0000    0.14764
259000.0000    0.30861
259040.0000    0.18286
259080.0000    0.26186
259120.0000    0.16292
259160.0000    0.01947
259200.0000   -0.11641
259240.0000    0.08533
259280.0000    0.06300
259320.0000    0.25965
259360.0000    0.34341
259400.0000   -0.40775
259440.0000   -0.50854
259480.0000   -0.95647
259520.0000   -0.42468
259560.0000   -0.66713
259600.0000   -0.62931
259640.0000   -0.75168
259680.0000   -0.51878
259720.0000   -0.40300
259760.0000   -0.44646
259800.0000   -0.37779
259840.0000   -0.37970
259880.0000   -0.31611
259920.0000   -0.43057
259960.0000   -0.34543
260000.0000   -0.43532
260040.0000   -0.50274
260080.0000   -0.20423
260120.0000    0.01652
260160.0000   -0.44048
260200.0000   -0.44720
260240.0000   -0.28776
260280.0000   -0.64375
260320.0000   -0.44299
260360.0000   -0.48157
260400.0000   -0.43428
260440.0000   -0.53932
260480.0000   -0.41474
260520.0000   -0.32784
260560.0000   -0.40407
260600.0000   -0.38128
260640.0000   -0.44102
260680.0000   -0.32593
260720.0000   -0.25690
260760.0000   -0.60705
260800.0000   -0.50829
260840.0000   -0.50046
260880.0000   -0.41335
260920.0000   -0.08911
260960.0000   -0.30405
261000.0000   -0.36364
261040.0000   -0.46761
261080.0000   -0.10424
261120.0000    0.06530
261160.0000   -0.26726
261200.0000   -0.68569
261240.0000   -0.21769
261280.0000   -0.40362
261320.0000   -0.41126
261360.0000   -0.73015
261400.0000   -0.53492
261440.0000   -0.38781
261480.0000   -0.27372
261520.0000   -0.10201
261560.0000   -0.58810
261600.0000   -0.00211
261640.0000    0.00735
261680.0000   -0.32769
261720.0000    0.13473
261760.0000   -0.10572
261800.0000    0.02053
261840.0000    0.51815
261880.0000    0.28276
261920.0000    0.28792
261960.0000   -0.09981
262000.0000    0.14638
262040.0000    0.08251
262080.0000    0.25028
262120.0000    0.48259
262160.0000    0.37644
262200.0000    0.24864
262240.0000    0.13433
262280.0000    0.20642
262320.0000    0.38391
262360.0000    0.18261
262400.0000    0.29069
262440.0000    0.00902
262480.0000   -0.06559
262520.0000    0.22824
262560.0000    0.38873
262600.0000    0.50982
262640.0000    0.55967
262680.0000    0.40161
262720.0000    0.15632
262760.0000    0.04904
262800.0000    0.05299
262840.0000    0.22246
262880.0000    0.21085
262920.0000    0.45974
262960.0000    0.38833
263000.0000    0.14665
263040.0000    0.25275
263080.0000    0.62991
263120.0000    0.43980
263160.0000    0.39644
263200.0000    0.08182
263240.0000    0.12531
263280.0000    0.30463
263320.0000    0.20849
263360.0000    0.13483
263400.0000    0.12166
263440.0000    0.01923
263480.0000   -0.00598
263520.0000   -0.08621
263560.0000   -0.31271
263600.0000   -0.14258
263640.0000   -0.01889
263680.0000   -0.22130
263720.0000   -0.36101
263760.0000   -0.01650
263800.0000    0.09103
263840.0000    0.52581
263880.0000    0.32875
263920.0000    0.05428
263960.0000   -0.05063
264000.0000    0.20274
264040.0000   -0.11834
264080.0000   -0.25257
264120.0000    0.06088
264160.0000   -0.38556
264200.0000   -0.68311
264240.0000   -0.48274
264280.0000   -0.26691
264320.0000   -0.43743
264360.0000   -0.45848
264400.0000    0.06291
264440.0000   -0.04035
264480.0000    0.07065
264520.0000   -0.11324
264560.0000   -0.18134
264600.0000   -0.37661
264640.0000   -0.52633
264680.0000   -0.26902
264720.0000   -0.71528
264760.0000   -0.57774
264800.0000    0.01986
264840.0000   -0.60518
264880.0000   -0.58190
264920.0000   -0.32420
264960.0000   -0.72460
265000.0000   -0.38719
265040.0000   -0.49657
265080.0000   -0.22093
265120.0000   -0.43463
265160.0000   -0.12066
265200.0000   -0.62504
265240.0000   -0.72690
265280.0000   -0.72160
265320.0000   -0.44189
265360.0000   -0.58115
265400.0000   -0.59402
265440.0000   -0.78924
265480.0000   -0.83119
265520.0000   -0.70869
265560.0000   -0.90402
265600.0000   -0.68676
265640.0000   -0.68644
265680.0000   -0.75113
265720.0000   -0.33933
265760.0000   -0.52374
265800.0000   -0.68974
265840.0000   -0.56799
265880.0000   -0.47568
265920.0000   -0.58087
265960.0000   -0.61769
266000.0000   -0.31367
266040.0000   -0.15126
266080.0000   -0.39644
266120.0000   -0.29878
266160.0000   -0.67796
266200.0000   -0.40371
266240.0000    0.06376
266280.0000   -0.12515
266320.0000    0.01599
266360.0000   -0.14863
266400.0000   -0.07518
266440.0000   -0.39097
266480.0000   -0.37072
266520.0000    0.14172
266560.0000   -0.27709
266600.0000   -0.16652
266640.0000   -0.23493
266680.0000   -0.38504
266720.0000   -0.20414
266760.0000   -0.01400
266800.0000   -0.18619
266840.0000   -0.58384
266880.0000   -0.49463
266920.0000   -0.54954
266960.0000   -0.86845
267000.0000   -0.54519
267040.0000   -0.28246
267080.0000   -0.58842
267120.0000   -0.68218
267160.0000   -0.48811
267200.0000   -0.75317
267240.0000   -0.25741
267280.0000   -0.49067
267320.0000    0.00851
267360.0000   -0.07735
267400.0000    0.14250
267440.0000   -0.16736
267480.0000    0.04240
267520.0000   -0.21287
267560.0000   -0.34952
267600.0000   -0.54723
267640.0000   -0.69018
267680.0000   -0.67047
267720.0000   -0.88119
267760.0000   -0.92564
267800.0000   -0.78720
267840.0000   -0.77750
267880.0000   -0.64267
267920.0000   -0.64451
267960.0000   -0.41046
268000.0000   -0.34663
268040.0000   -0.12190
268080.0000   -0.63302
268120.0000   -0.46170
268160.0000   -0.59630
268200.0000   -0.88831
268240.0000   -0.67822
268280.0000   -0.21969
268320.0000   -0.79552
268360.0000   -0.53054
268400.0000   -0.47931
268440.0000   -0.55460
268480.0000   -0.46095
268520.0000   -0.46564
268560.0000   -0.06426
268600.0000   -0.47260
268640.0000   -0.21290
268680.0000   -0.75853
268720.0000   -0.39200
268760.0000   -0.45787
268800.0000   -0.24937
268840.0000   -0.08280
268880.0000   -0.47274
268920.0000   -0.25981
268960.0000   -0.32236
269000.0000   -0.59757
269040.0000   -0.55490
269080.0000   -0.23236
269120.0000   -0.66849
269160.0000   -0.52725
269200.0000   -0.66943
269240.0000   -0.52422
269280.0000   -0.31459
269320.0000   -0.65874
269360.0000   -0.21477
269400.0000   -0.00844
269440.0000    0.06703
269480.0000    0.02151
269520.0000   -0.04787
269560.0000    0.02567
269600.0000   -0.17151
269640.0000   -0.02763
269680.0000   -0.15751
269720.0000    0.09376
269760.0000    0.01551
269800.0000    0.08225
269840.0000   -0.26218
269880.0000    0.09248
269920.0000   -0.05412
269960.0000    0.03924
270000.0000    0.17270
270040.0000   -0.17658
270080.0000   -0.13619
270120.0000   -0.28601
270160.0000    0.00049
270200.0000   -0.42984
270240.0000   -0.52714
270280.0000   -0.66554
270320.0000   -0.14066
270360.0000   -0.24653
270400.0000   -0.62304
270440.0000   -0.56846
270480.0000   -0.29513
270520.0000   -0.31128
270560.0000    0.05814
270600.0000   -0.34340
270640.0000    0.09381
270680.0000   -0.01704
270720.0000   -0.39819
270760.0000    0.00788
270800.0000   -0.20662
270840.0000   -0.14360
270880.0000   -0.16247
270920.0000    0.12019
270960.0000    0.14291
271000.0000   -0.43593
271040.0000   -0.19492
271080.0000   -0.53948
271120.0000   -0.43802
271160.0000   -0.06391
271200.0000   -0.02610
271240.0000    0.30147
271280.0000    0.28485
271320.0000    0.19888
271360.0000    0.39580
271400.0000    0.31928
271440.0000    0.57819
271480.0000    0.39783
271520.0000    0.68331
271560.0000    0.27534
271600.0000    0.75749
271640.0000    0.40725
271680.0000    0.39402
271720.0000    0.15817
271760.0000    0.33151
271800.0000    0.24507
271840.0000    0.45855
271880.0000    0.60647
271920.0000    0.41288
271960.0000    0.30792
272000.0000    0.36590
272040.0000    0.41151
272080.0000    0.31724
272120.0000    0.28944
272160.0000    0.22410
272200.0000    0.45580
272240.0000    0.51219
272280.0000    0.56997
272320.0000   -0.10219
272360.0000    0.13002
272400.0000    0.49338
272440.0000    0.18479
272480.0000    0.87255
272520.0000    0.30770
272560.0000    0.26211
272600.0000    0.23069
272640.0000    0.59086
272680.0000    0.33003
272720.0000    0.54481
272760.0000    0.29807
272800.0000    0.32319
272840.0000    0.36030
272880.0000    0.29302
272920.0000    0.26232
272960.0000    0.31527
273000.0000    0.11953
273040.0000    0.17120
273080.0000   -0.10235
273120.0000    0.12700
273160.0000    0.18158
273200.0000   -0.50937
273240.0000   -0.10141
273280.0000   -0.30732
273320.0000   -0.02877
273360.0000    0.10758
273400.0000    0.07592
273440.0000    0.23356
273480.0000    0.50631
273520.0000    0.27333
273560.0000   -0.31856
273600.0000    0.11571
273640.0000    0.03916
273680.0000   -0.27973
273720.0000   -0.27048
273760.0000   -0.08579
273800.0000   -0.22300
273840.0000   -0.16305
273880.0000   -0.01152
273920.0000   -0.14151
273960.0000   -0.08581
274000.0000   -0.12423
274040.0000   -0.18054
274080.0000    0.28185
274120.0000    0.07192
274160.0000   -0.15236
274200.0000   -0.20746
274240.0000    0.15483
274280.0000    0.15367
274320.0000    0.06337
274360.0000    0.02563
274400.0000    0.10634
274440.0000   -0.12712
274480.0000   -0.11978
274520.0000   -0.01195
274560.0000    0.11767
274600.0000   -0.25354
274640.0000    0.01807
274680.0000   -0.16130
274720.0000   -0.16206
274760.0000   -0.08513
274800.0000    0.05842
274840.0000    0.06556
274880.0000    0.02135
274920.0000   -0.13976
274960.0000    0.11721
275000.0000    0.08350
275040.0000   -0.19437
275080.0000   -0.10675
275120.0000    0.01669
275160.0000    0.34691
275200.0000    0.08670
275240.0000    0.22697
275280.0000    0.30883
275320.0000   -0.08375
275360.0000   -0.04737
275400.0000   -0.09989
275440.0000   -0.09947
275480.0000    0.11031
275520.0000   -0.06371
275560.0000    0.17378
275600.0000    0.27967
275640.0000    0.17033
275680.0000    0.26844
275720.0000    0.27523
275760.0000    0.18133
275800.0000    0.10753
275840.0000    0.26274
275880.0000    0.66247
275920.0000    0.32025
275960.0000    0.44865
276000.0000    0.26051
276040.0000    0.27677
276080.0000    0.11411
276120.0000    0.50920
276160.0000    0.60052
276200.0000    0.53151
276240.0000    0.41973
276280.0000    0.36402
276320.0000    0.10731
276360.0000    0.17774
276400.0000    0.29709
276440.0000    0.34797
276480.0000    0.40018
276520.0000    0.42400
276560.0000    0.43548
276600.0000    0.33687
276640.0000    0.39942
276680.0000    0.50679
276720.0000    0.54298
276760.0000    0.30063
276800.0000    0.15340
276840.0000    0.43616
276880.0000    0.18569
276920.0000    0.14903
276960.0000    0.34301
277000.0000    0.49601
277040.0000    0.49518
277080.0000    0.47887
277120.0000    0.40832
277160.0000    0.49451
277200.0000    0.52030
277240.0000    0.44624
277280.0000    0.51002
277320.0000    0.56062
277360.0000    0.28688
277400.0000    0.47199
277440.0000    0.44622
277480.0000    0.57490
277520.0000    0.70440
277560.0000    0.47357
277600.0000    0.40733
277640.0000    0.53914
277680.0000    0.40702
277720.0000    0.39312
277760.0000    0.41858
277800.0000    0.38660
277840.0000    0.55393
277880.0000    0.41520
277920.0000    0.53013
277960.0000    0.58793
278000.0000    0.54091
278040.0000    0.71313
278080.0000    0.65411
278120.0000    0.68409
278160.0000    0.79652
278200.0000    0.65510
278240.0000    0.49548
278280.0000    0.55349
278320.0000    0.65097
278360.0000    0.52672
278400.0000    0.78928
278440.0000    0.43135
278480.0000    0.44882
278520.0000    0.42084
278560.0000    0.71005
278600.0000    0.29959
278640.0000    0.54010
278680.0000    0.35284
278720.0000    0.50123
278760.0000    0.79271
278800.0000    0.47248
278840.0000    0.50047
278880.0000    0.52150
278920.0000    0.50866
278960.0000    0.56375
279000.0000    0.79740
279040.0000    0.49555
279080.0000    0.38001
279120.0000    0.46845
279160.0000    0.60235
279200.0000    0.43929
279240.0000    0.58250
279280.0000    0.64362
279320.0000    0.42194
279360.0000    0.70863
279400.0000    0.52866
279440.0000    0.62017
279480.0000    0.58164
279520.0000    0.41424
279560.0000    0.58848
279600.0000    0.56273
279640.0000    0.42511
279680.0000    0.49949
279720.0000    0.54697
279760.0000    0.53727
279800.0000    0.62199
279840.0000    0.45246
279880.0000    0.41203
279920.0000    0.28399
279960.0000    0.26130
280000.0000    0.22994
280040.0000    0.41615
280080.0000    0.46443
280120.0000    0.43629
280160.0000    0.52674
280200.0000    0.61954
280240.0000    0.50168
280280.0000    0.52366
280320.0000    0.56667
280360.0000    0.36193
280400.0000    0.33901
280440.0000    0.23185
280480.0000    0.60592
280520.0000    0.50868
280560.0000    0.35015
280600.0000    0.19505
280640.0000    0.22567
280680.0000   -0.04669
280720.0000    0.37989
280760.0000    0.53708
280800.0000    0.40841
280840.0000    0.32826
280880.0000    0.43546
280920.0000    0.41228
280960.0000    0.19164
281000.0000    0.34734
281040.0000    0.31091
281080.0000    0.33785
281120.0000    0.35813
281160.0000    0.16524
281200.0000    0.32128
281240.0000    0.41390
281280.0000    0.25353
281320.0000    0.41643
281360.0000    0.51946
281400.0000    0.31765
281440.0000    0.36934
281480.0000    0.38228
281520.0000    0.29406
281560.0000    0.46484
281600.0000    0.51797
281640.0000    0.26313
281680.0000    0.37115
281720.0000    0.40644
281760.0000    0.41935
281800.0000    0.38773
281840.0000    0.42539
281880.0000    0.53531
281920.0000    0.50835
281960.0000    0.54454
282000.0000    0.39520
282040.0000    0.39319
282080.0000    0.37032
282120.0000    0.25149
282160.0000    0.29861
282200.0000    0.55162
282240.0000    0.46433
282280.0000    0.36314
282320.0000    0.37871
282360.0000    0.55300
282400.0000    0.26989
282440.0000    0.27235
282480.0000    0.52270
282520.0000    0.36487
282560.0000    0.29099
282600.0000    0.23521
282640.0000    0.22893
282680.0000    0.34025
282720.0000    0.44572
282760.0000    0.37711
282800.0000    0.53458
282840.0000    0.29047
282880.0000    0.27181
282920.0000    0.32035
282960.0000    0.48378
283000.0000    0.29576
283040.0000    0.34702
283080.0000    0.27022
283120.0000    0.29417
283160.0000    0.32020
283200.0000    0.26117
283240.0000    0.35143
283280.0000    0.35720
283320.0000    0.38501
283360.0000    0.28314
283400.0000    0.23621
283440.0000    0.25233
283480.0000    0.47223
283520.0000    0.33153
283560.0000    0.28796
283600.0000    0.19381
283640.0000    0.48787
283680.0000    0.38420
283720.0000    0.51374
283760.0000    0.52571
283800.0000    0.49163
283840.0000    0.78215
283880.0000    0.46934
283920.0000    0.40909
283960.0000    0.10886
284000.0000    0.41595
284040.0000    0.27302
284080.0000    0.33201
284120.0000    0.43739
284160.0000    0.21489
284200.0000    0.38085
284240.0000    0.34618
284280.0000    0.43187
284320.0000    0.12483
284360.0000    0.22094
284400.0000    0.34507
284440.0000    0.39370
284480.0000    0.19922
284520.0000    0.36606
284560.0000    0.35806
284600.0000    0.23037
284640.0000    0.61615
284680.0000    0.31684
284720.0000    0.26816
284760.0000    0.25431
284800.0000    0.44495
284840.0000    0.36484
284880.0000    0.20590
284920.0000    0.26877
284960.0000    0.22548
285000.0000    0.33853
285040.0000    0.09191
285080.0000    0.33105
285120.0000    0.23171
285160.0000    0.23612
285200.0000    0.08383
285240.0000    0.31329
285280.0000    0.08472
285320.0000   -0.03746
285360.0000    0.26773
285400.0000    0.33914
285440.0000    0.17781
285480.0000    0.43356
285520.0000    0.36265
285560.0000    0.23228
285600.0000    0.10007
285640.0000   -0.20090
285680.0000    0.11104
285720.0000    0.15401
285760.0000    0.17796
285800.0000    0.40020
285840.0000    0.47247
285880.0000    0.39572
285920.0000    0.29567
285960.0000    0.44586
286000.0000    0.44113
286040.0000    0.19131
286080.0000    0.43676
286120.0000    0.51703
286160.0000    0.25321
286200.0000    0.49672
286240.0000    0.31665
286280.0000    0.11211
286320.0000    0.25260
286360.0000    0.51388
286400.0000    0.15177
286440.0000    0.29810
286480.0000    0.24385
286520.0000    0.18288
286560.0000    0.15776
286600.0000    0.22676
286640.0000    0.11896
286680.0000    0.31330
286720.0000    0.29541
286760.0000    0.34032
286800.0000    0.26862
286840.0000    0.52196
286880.0000    0.26007
286920.0000    0.39703
286960.0000    0.19320
287000.0000    0.36901
287040.0000    0.17666
287080.0000    0.33654
287120.0000    0.18030
287160.0000    0.45151
287200.0000    0.27813
287240.0000    0.35081
287280.0000    0.37593
287320.0000    0.42770
287360.0000    0.28940
287400.0000    0.12302
287440.0000    0.30178
287480.0000    0.33195
287520.0000    0.27775
287560.0000    0.25007
287600.0000    0.27996
287640.0000    0.51618
287680.0000    0.41444
287720.0000    0.22904
287760.0000    0.36265
287800.0000    0.20041
287840.0000    0.34350
287880.0000    0.48570
287920.0000    0.25808
287960.0000    0.43873
288000.0000    0.26941
288040.0000    0.27867
288080.0000    0.37529
288120.0000    0.41150
288160.0000    0.32072
288200.0000    0.32265
288240.0000    0.32755
288280.0000    0.45633
288320.0000    0.61065
288360.0000    0.31983
288400.0000    0.26554
288440.0000    0.36904
288480.0000    0.23252
288520.0000    0.33969
288560.0000    0.50969
288600.0000    0.36838
288640.0000    0.45961
288680.0000    0.44368
288720.0000    0.20992
288760.0000    0.35034
288800.0000    0.24938
288840.0000    0.25939
288880.0000    0.27326
288920.0000    0.33815
288960.0000    0.29428
289000.0000    0.21421
289040.0000    0.24059
289080.0000    0.14015
289120.0000    0.08459
289160.0000    0.44177
289200.0000    0.43103
289240.0000    0.39255
289280.0000    0.45163
289320.0000    0.54723
289360.0000    0.58640
289400.0000    0.69026
289440.0000    0.55353
289480.0000    0.30505
289520.0000    0.28613
289560.0000    0.38101
289600.0000    0.07310
289640.0000    0.45390
289680.0000    0.26933
289720.0000    0.36053
289760.0000    0.26654
289800.0000    0.42892
289840.0000    0.10308
289880.0000    0.30376
289920.0000    0.30148
289960.0000    0.39839
290000.0000    0.35057
290040.0000    0.39115
290080.0000    0.38528
290120.0000    0.30007
290160.0000    0.30687
290200.0000    0.45919
290240.0000    0.41240
290280.0000    0.37340
290320.0000    0.22282
290360.0000    0.45991
290400.0000    0.28602
290440.0000    0.35024
290480.0000    0.42190
290520.0000    0.49247
290560.0000    0.69063
290600.0000    0.41925
290640.0000    0.35192
290680.0000    0.32334
290720.0000    0.36245
290760.0000    0.65530
290800.0000    0.44405
290840.0000    0.35831
290880.0000    0.43631
290920.0000    0.63211
290960.0000    0.68562
291000.0000    0.53425
291040.0000    0.35156
291080.0000    0.63860
291120.0000    0.53296
291160.0000    0.60613
291200.0000    0.64700
291240.0000    0.36335
291280.0000    0.27145
291320.0000    0.47132
291360.0000    0.56494
291400.0000    0.49181
291440.0000    0.64007
291480.0000    0.50925
291520.0000    0.07087
291560.0000    0.39601
291600.0000    0.51946
291640.0000    0.56874
291680.0000    0.51015
291720.0000    0.51090
291760.0000    0.60430
291800.0000    0.46574
291840.0000    0.78386
291880.0000    0.51900
291920.0000    0.30975
291960.0000    0.22185
292000.0000    0.39377
292040.0000    0.39952
292080.0000   -0.03734
292120.0000    0.52538
292160.0000   -0.06643
292200.0000    0.21620
292240.0000    0.18319
292280.0000    0.20428
292320.0000    0.29821
292360.0000    0.43616
292400.0000    0.24389
292440.0000    0.32046
292480.0000    0.30662
292520.0000    0.30095
292560.0000    0.38179
292600.0000    0.39829
292640.0000    0.26785
292680.0000    0.28736
292720.0000    0.50594
292760.0000    0.55995
292800.0000    0.55921
292840.0000    0.24108
292880.0000    0.34190
292920.0000    0.32147
292960.0000    0.26646
293000.0000    0.31817
293040.0000    0.27617
293080.0000    0.24102
293120.0000    0.23926
293160.0000    0.20078
293200.0000    0.11925
293240.0000    0.27222
293280.0000    0.27840
293320.0000   -0.10657
293360.0000    0.29770
293400.0000   -0.45806
293440.0000   -0.22593
293480.0000   -0.10496
293520.0000   -0.28311
293560.0000   -0.23375
293600.0000   -0.53113
293640.0000   -0.01240
293680.0000   -0.07878
293720.0000    0.26388
293760.0000   -0.11608
293800.0000   -0.13694
293840.0000   -0.37796
293880.0000    0.02213
293920.0000    0.09072
293960.0000   -0.08759
294000.0000    0.22513
294040.0000   -0.07264
294080.0000    0.05021
294120.0000   -0.39937
294160.0000   -0.20805
294200.0000   -0.29025
294240.0000    0.02615
294280.0000    0.01087
294320.0000    0.22420
294360.0000    0.09077
294400.0000    0.39010
294440.0000    0.59338
294480.0000    0.55961
294520.0000    0.62301
294560.0000    0.68285
294600.0000    0.34498
294640.0000    0.41053
294680.0000    0.43296
294720.0000    0.56814
294760.0000    0.32565
294800.0000    0.46366
294840.0000    0.24446
294880.0000    0.33213
294920.0000    0.30297
294960.0000    0.04844
295000.0000    0.31455
295040.0000    0.44463
295080.0000    0.44984
295120.0000    0.23153
295160.0000    0.49914
295200.0000    0.18355
295240.0000    0.19368
295280.0000    0.32457
295320.0000    0.36048
295360.0000    0.30036
295400.0000    0.49278
295440.0000    0.21720
295480.0000    0.30866
295520.0000    0.39945
295560.0000    0.34971
295600.0000    0.44215
295640.0000    0.45533
295680.0000    0.29779
295720.0000    0.45040
295760.0000    0.18085
295800.0000    0.36962
295840.0000    0.56230
295880.0000    0.27341
295920.0000    0.31221
295960.0000    0.57420
296000.0000    0.46018
296040.0000    0.51272
296080.0000    0.46341
296120.0000    0.60810
296160.0000    0.35009
296200.0000    0.36568
296240.0000    0.42397
296280.0000    0.29547
296320.0000    0.38023
296360.0000    0.60604
296400.0000    0.46994
296440.0000    0.30097
296480.0000    0.25000
296520.0000    0.49313
296560.0000    0.47637
296600.0000    0.48667
296640.0000    0.45721
296680.0000    0.23894
296720.0000    0.40513
296760.0000    0.44638
296800.0000    0.55198
296840.0000    0.39606
296880.0000    0.41619
296920.0000    0.42308
296960.0000    0.49860
297000.0000    0.62002
297040.0000    0.33439
297080.0000    0.37582
297120.0000    0.36651
297160.0000    0.36295
297200.0000    0.24823
297240.0000    0.34607
297280.0000    0.35012
297320.0000    0.27322
297360.0000    0.30683
297400.0000    0.36048
297440.0000    0.23744
297480.0000    0.53105
297520.0000    0.25293
297560.0000    0.43158
297600.0000    0.42238
297640.0000    0.58115
297680.0000    0.57257
297720.0000    0.18087
297760.0000    0.38469
297800.0000    0.29962
297840.0000    0.16800
297880.0000   -0.11482
297920.0000    0.22327
297960.0000    0.08877
298000.0000   -0.15731
298040.0000    0.07708
298080.0000    0.16292
298120.0000    0.12858
298160.0000    0.29016
298200.0000    0.25248
298240.0000    0.23533
298280.0000    0.59514
298320.0000    0.34243
298360.0000    0.46858
298400.0000    0.39721
298440.0000    0.57509
298480.0000    0.61269
298520.0000    0.48765
298560.0000    0.49607
298600.0000    0.52201
298640.0000    0.39971
298680.0000    0.54362
298720.0000    0.40917
298760.0000    0.55742
298800.0000    0.78758
298840.0000    0.33643
298880.0000    0.57550
298920.0000    0.41965
298960.0000    0.25057
299000.0000    0.38165
299040.0000    0.29161
299080.0000   -0.02880
299120.0000    0.29874
299160.0000    0.22075
299200.0000    0.35294
299240.0000    0.12891
299280.0000    0.12699
299320.0000    0.35219
299360.0000    0.43460
299400.0000    0.57527
299440.0000    0.39340
299480.0000    0.23829
299520.0000   -0.19812
299560.0000   -0.46005
299600.0000   -0.59651
299640.0000    0.16634
299680.0000   -0.04426
299720.0000   -0.02026
299760.0000   -0.06478
299800.0000   -0.06501
299840.0000   -0.14469
299880.0000   -0.11092
299920.0000    0.05275
299960.0000   -0.26556
300000.0000    0.12028
300040.0000    0.23129
300080.0000   -0.38668
300120.0000    0.21901
300160.0000   -0.31993
300200.0000   -0.13268
300240.0000    0.12351
300280.0000    0.03810
300320.0000   -0.04241
300360.0000    0.01517
300400.0000    0.13563
300440.0000    0.34795
300480.0000    0.15079
300520.0000    0.16022
300560.0000    0.61968
300600.0000    0.37485
300640.0000    0.56351
300680.0000    0.60279
300720.0000    0.58104
300760.0000    0.68482
300800.0000    0.61352
300840.0000    0.36406
300880.0000    0.68858
300920.0000    0.14422
300960.0000    0.53256
301000.0000    0.21762
301040.0000    0.39977
301080.0000    0.38837
301120.0000    0.09667
301160.0000    0.30740
301200.0000    0.29830
301240.0000    0.31278
301280.0000    0.12127
301320.0000    0.20318
301360.0000    0.32222
301400.0000    0.19209
301440.0000    0.20129
301480.0000    0.27372
301520.0000    0.28997
301560.0000    0.17884
301600.0000   -0.00835
301640.0000    0.25996
301680.0000   -0.01070
301720.0000    0.08806
301760.0000    0.16852
301800.0000    0.07101
301840.0000    0.00459
301880.0000    0.40845
301920.0000    0.55342
301960.0000    0.29481
302000.0000    0.34675
302040.0000    0.05466
302080.0000    0.35707
302120.0000    0.26520
302160.0000    0.42974
302200.0000    0.56478
302240.0000    0.44524
302280.0000    0.40717
302320.0000    0.51903
302360.0000    0.51591
302400.0000    0.35598
302440.0000    0.36902
302480.0000    0.33680
302520.0000    0.29657
302560.0000    0.05920
302600.0000    0.32997
302640.0000    0.52526
302680.0000    0.40893
302720.0000    0.31434
302760.0000    0.15404
302800.0000    0.35521
302840.0000    0.23451
302880.0000    0.47675
302920.0000    0.30528
302960.0000    0.18291
303000.0000    0.04224
303040.0000    0.14101
303080.0000    0.25872
303120.0000    0.25346
303160.0000    0.29837
303200.0000    0.11692
303240.0000    0.30692
303280.0000    0.39577
303320.0000    0.32358
303360.0000    0.12937
303400.0000    0.21550
303440.0000    0.46638
303480.0000    0.44391
303520.0000    0.19518
303560.0000    0.44475
303600.0000    0.23406
303640.0000    0.45026
303680.0000    0.28000
303720.0000    0.41861
303760.0000    0.40534
303800.0000    0.36571
303840.0000    0.32851
303880.0000    0.29898
303920.0000    0.45913
303960.0000    0.40336
304000.0000    0.20779
304040.0000    0.52575
304080.0000   -0.09779
304120.0000   -0.08901
304160.0000    0.33356
304200.0000    0.34825
304240.0000    0.29184
304280.0000    0.26702
304320.0000    0.37381
304360.0000    0.46527
304400.0000    0.22765
304440.0000    0.52282
304480.0000    0.69274
304520.0000    0.30993
304560.0000    0.47629
304600.0000    0.39231
304640.0000    0.37281
304680.0000    0.16403
304720.0000    0.36518
304760.0000    0.48041
304800.0000    0.37394
304840.0000    0.53306
304880.0000    0.41453
304920.0000    0.54287
304960.0000    0.41680
305000.0000    0.26559
305040.0000    0.42352
305080.0000    0.50857
305120.0000    0.34910
305160.0000    0.43134
305200.0000    0.47004
305240.0000    0.55516
305280.0000    0.42386
305320.0000    0.34785
305360.0000    0.23855
305400.0000    0.35478
305440.0000    0.14168
305480.0000    0.38928
305520.0000    0.70633
305560.0000    0.44923
305600.0000    0.28418
305640.0000    0.45492
305680.0000    0.36584
305720.0000    0.52940
305760.0000    0.33811
305800.0000    0.35444
305840.0000    0.21339
305880.0000    0.43181
305920.0000    0.60739
305960.0000    0.15408
306000.0000   -0.08878
306040.0000    0.35394
306080.0000    0.52671
306120.0000    0.32660
306160.0000    0.25320
306200.0000    0.46721
306240.0000    0.37688
306280.0000    0.40497
306320.0000    0.08487
306360.0000    0.41020
306400.0000    0.48764
306440.0000    0.25311
306480.0000    0.25998
306520.0000    0.32761
306560.0000    0.45916
306600.0000    0.24546
306640.0000    0.39003
306680.0000    0.20408
306720.0000    0.23868
306760.0000    0.13816
306800.0000    0.25720
306840.0000    0.40311
306880.0000    0.40232
306920.0000    0.21441
306960.0000    0.31528
307000.0000    0.36382
307040.0000    0.26805
307080.0000    0.29237
307120.0000    0.39635
307160.0000    0.39659
307200.0000    0.28318
307240.0000    0.45644
307280.0000    0.19776
307320.0000    0.23514
307360.0000    0.21906
307400.0000    0.30025
307440.0000    0.15969
307480.0000    0.30287
307520.0000    0.30052
307560.0000    0.45214
307600.0000    0.29542
307640.0000    0.35479
307680.0000    0.53737
307720.0000    0.32441
307760.0000    0.37028
307800.0000    0.42421
307840.0000    0.35153
307880.0000    0.36305
307920.0000    0.54144
307960.0000    0.34160
308000.0000    0.37047
308040.0000    0.28514
308080.0000    0.26208
308120.0000    0.20707
308160.0000    0.28843
308200.0000    0.43449
308240.0000    0.18429
308280.0000    0.32743
308320.0000    0.18691
308360.0000    0.36858
308400.0000    0.65381
308440.0000    0.32960
308480.0000    0.41658
308520.0000    0.35025
308560.0000    0.07543
308600.0000    0.39272
308640.0000    0.55108
308680.0000    0.02533
308720.0000   -0.05460
308760.0000    0.01333
308800.0000    0.03029
308840.0000    0.24003
308880.0000    0.40997
308920.0000    0.38907
308960.0000    0.36089
309000.0000    0.58649
309040.0000    0.53416
309080.0000    0.31494
309120.0000    0.33805
309160.0000    0.59818
309200.0000    0.34107
309240.0000    0.61791
309280.0000    0.57044
309320.0000    0.34498
309360.0000    0.34975
309400.0000    0.44463
309440.0000    0.17832
309480.0000    0.38531
309520.0000    0.15091
309560.0000    0.11587
309600.0000    0.15421
309640.0000    0.22100
309680.0000    0.28138
309720.0000    0.28129
309760.0000    0.45814
309800.0000    0.23253
309840.0000   -0.05954
309880.0000    0.23214
309920.0000    0.39985
309960.0000    0.48418
310000.0000    0.08345
310040.0000    0.39997
310080.0000    0.36914
310120.0000    0.44256
310160.0000    0.39413
310200.0000    0.17402
310240.0000    0.50403
310280.0000    0.48273
310320.0000    0.34704
310360.0000    0.30618
310400.0000    0.20818
310440.0000    0.18899
310480.0000    0.53081
310520.0000    0.25777
310560.0000    0.22083
310600.0000    0.23220
310640.0000    0.27264
310680.0000   -0.00996
310720.0000   -0.03076
310760.0000    0.05783
310800.0000    0.29700
310840.0000    0.14435
310880.0000   -0.07891
310920.0000    0.19341
310960.0000    0.03014
311000.0000    0.25204
311040.0000    0.17725
311080.0000    0.08356
311120.0000    0.47534
311160.0000   -0.09355
311200.0000   -0.26085
311240.0000   -0.24660
311280.0000   -0.28412
311320.0000   -0.64193
311360.0000    0.08265
311400.0000   -0.15436
311440.0000    0.11844
311480.0000   -0.10655
311520.0000   -0.16277
311560.0000   -0.32974
311600.0000   -0.20962
311640.0000   -0.25833
311680.0000   -0.26521
311720.0000   -0.13702
311760.0000   -0.11533
311800.0000   -0.14854
311840.0000   -0.14345
311880.0000    0.00036
311920.0000    0.02493
311960.0000   -0.18552
312000.0000   -0.57361
312040.0000   -0.39666
312080.0000    0.01039
312120.0000   -0.26001
312160.0000   -0.35234
312200.0000   -0.36714
312240.0000   -0.57098
312280.0000   -0.55683
312320.0000   -0.36068
312360.0000   -0.09856
312400.0000   -0.21937
312440.0000   -0.41393
312480.0000   -0.15379
312520.0000   -0.37616
312560.0000   -0.31423
312600.0000   -0.43499
312640.0000   -0.38117
312680.0000   -0.22926
312720.0000   -0.32723
312760.0000   -0.42819
312800.0000   -0.63911
312840.0000   -0.50695
312880.0000   -0.07045
312920.0000   -0.51366
312960.0000   -0.39875
313000.0000   -0.16423
313040.0000   -0.42888
313080.0000    0.05123
313120.0000    0.07100
313160.0000   -0.05283
313200.0000   -0.24341
313240.0000    0.15811
313280.0000    0.08713
313320.0000   -0.03900
313360.0000    0.09584
313400.0000   -0.01981
313440.0000    0.06347
313480.0000   -0.17169
313520.0000    0.11135
313560.0000   -0.04306
313600.0000    0.20858
313640.0000    0.15548
313680.0000   -0.06845
313720.0000   -0.12310
313760.0000    0.07085
313800.0000    0.03192
313840.0000   -0.08224
313880.0000   -0.09037
313920.0000   -0.08132
313960.0000   -0.01016
314000.0000    0.11872
314040.0000   -0.01605
314080.0000   -0.48130
314120.0000    0.07931
314160.0000    0.04931
314200.0000   -0.63352
314240.0000   -0.21762
314280.0000   -0.01951
314320.0000   -0.11909
314360.0000    0.06998
314400.0000    0.03088
314440.0000   -0.10305
314480.0000   -0.16331
314520.0000    0.09759
314560.0000   -0.04758
314600.0000    0.31101
314640.0000    0.05216
314680.0000    0.04997
314720.0000   -0.24545
314760.0000    0.07932
314800.0000    0.22217
314840.0000    0.09560
314880.0000    0.14732
314920.0000    0.06430
314960.0000   -0.07679
315000.0000    0.08579
315040.0000   -0.02650
315080.0000   -0.11504
315120.0000   -0.13658
315160.0000   -0.07561
315200.0000   -0.03171
315240.0000    0.07187
315280.0000   -0.22309
315320.0000   -0.02486
315360.0000   -0.01692
315400.0000   -0.34531
315440.0000   -0.28538
315480.0000    0.07018
315520.0000   -0.31642
315560.0000    0.13198
315600.0000   -0.06628
315640.0000    0.13220
315680.0000    0.08579
315720.0000   -0.16505
315760.0000   -0.19481
315800.0000   -0.31488
315840.0000    0.10757
315880.0000    0.32935
315920.0000    0.05228
315960.0000    0.18007
316000.0000    0.16695
316040.0000    0.13811
316080.0000    0.20820
316120.0000    0.09451
316160.0000    0.09945
316200.0000    0.19726
316240.0000    0.08794
316280.0000   -0.04454
316320.0000    0.11084
316360.0000    0.07564
316400.0000   -0.26372
316440.0000   -0.05218
316480.0000   -0.02759
316520.0000    0.10589
316560.0000   -0.11917
316600.0000   -0.02268
316640.0000    0.11459
316680.0000    0.23270
316720.0000    0.50023
316760.0000    0.21652
316800.0000    0.44057
316840.0000    0.29207
316880.0000    0.30794
316920.0000    0.07466
316960.0000    0.58871
317000.0000    0.55221
317040.0000    0.48744
317080.0000    0.50169
317120.0000    0.17790
317160.0000    0.04719
317200.0000    0.45749
317240.0000    0.40394
317280.0000    0.27384
317320.0000    0.52494
317360.0000    0.34919
317400.0000    0.34407
317440.0000    0.32654
317480.0000    0.52604
317520.0000    0.24968
317560.0000    0.48179
317600.0000    0.47278
317640.0000    0.33470
317680.0000    0.34303
317720.0000    0.33783
317760.0000    0.43347
317800.0000    0.35670
317840.0000    0.35096
317880.0000    0.24717
317920.0000    0.28111
317960.0000    0.29733
318000.0000    0.43018
318040.0000    0.40847
318080.0000    0.36368
318120.0000    0.28897
318160.0000    0.40629
318200.0000    0.32520
318240.0000    0.32055
318280.0000    0.28326
318320.0000    0.43643
318360.0000    0.31205
318400.0000    0.03042
318440.0000    0.24817
318480.0000    0.35811
318520.0000    0.18591
318560.0000    0.30216
318600.0000    0.30698
318640.0000    0.15572
318680.0000    0.21234
318720.0000    0.03352
318760.0000   -0.05255
318800.0000    0.31215
318840.0000    0.19667
318880.0000    0.40088
318920.0000    0.31870
318960.0000    0.26306
319000.0000    0.58046
319040.0000    0.29095
319080.0000    0.24683
319120.0000    0.28701
319160.0000    0.19412
319200.0000    0.00544
319240.0000    0.20640
319280.0000    0.06253
319320.0000    0.19478
319360.0000    0.34926
319400.0000    0.29497
319440.0000    0.22081
319480.0000    0.31935
319520.0000    0.36944
319560.0000    0.02805
319600.0000    0.41009
319640.0000    0.27929
319680.0000    0.15525
319720.0000    0.27787
319760.0000    0.28744
319800.0000    0.38191
319840.0000    0.57748
319880.0000    0.49006
319920.0000    0.65214
319960.0000    0.51956
320000.0000    0.52361
320040.0000    0.50259
320080.0000    0.47752
320120.0000    0.45631
320160.0000    0.17660
320200.0000    0.23620
320240.0000   -0.08674
320280.0000   -0.00488
320320.0000    0.35985
320360.0000    0.57917
320400.0000    0.28541
320440.0000    0.18094
320480.0000    0.21754
320520.0000    0.35216
320560.0000    0.18226
320600.0000    0.26737
320640.0000    0.05540
320680.0000    0.35814
320720.0000    0.17582
320760.0000    0.44932
320800.0000    0.18765
320840.0000    0.38063
320880.0000    0.29298
320920.0000    0.36810
320960.0000    0.33021
321000.0000    0.72189
321040.0000    0.43264
321080.0000    0.44420
321120.0000    0.36217
321160.0000    0.69786
321200.0000    0.53023
321240.0000    0.29536
321280.0000    0.39281
321320.0000    0.58291
321360.0000    0.51885
321400.0000    0.32887
321440.0000    0.51429
321480.0000    0.22154
321520.0000    0.36857
321560.0000    0.36385
321600.0000    0.42688
321640.0000    0.50754
321680.0000    0.33615
321720.0000    0.46692
321760.0000    0.40971
321800.0000    0.10521
321840.0000    0.31623
321880.0000    0.11323
321920.0000    0.19558
321960.0000    0.04208
322000.0000    0.09497
322040.0000    0.17207
322080.0000    0.39972
322120.0000    0.05335
322160.0000    0.12469
322200.0000   -0.37840
322240.0000   -0.02413
322280.0000    0.04455
322320.0000   -0.25265
322360.0000   -0.66246
322400.0000   -0.38026
322440.0000   -0.53198
322480.0000   -0.41910
322520.0000   -0.36758
322560.0000   -0.17161
322600.0000   -0.28257
322640.0000   -0.05773
322680.0000   -0.43605
322720.0000   -0.31003
322760.0000   -0.22788
322800.0000    0.21719
322840.0000    0.36262
322880.0000    0.20977
322920.0000    0.37574
322960.0000    0.04903
323000.0000   -0.12667
323040.0000   -0.18209
323080.0000    0.36031
323120.0000    0.24031
323160.0000    0.25428
323200.0000    0.24600
323240.0000    0.25374
323280.0000    0.32616
323320.0000    0.23120
323360.0000    0.28269
323400.0000    0.17330
323440.0000    0.33619
323480.0000    0.22000
323520.0000    0.30390
323560.0000    0.17995
323600.0000    0.19559
323640.0000    0.41878
323680.0000    0.29594
323720.0000    0.34794
323760.0000    0.25806
323800.0000    0.38992
323840.0000    0.38177
323880.0000    0.23148
323920.0000    0.42423
323960.0000    0.57645
324000.0000    0.57741
324040.0000    0.66332
324080.0000    0.44561
324120.0000    0.70364
324160.0000    0.44958
324200.0000    0.51561
324240.0000    0.33594
324280.0000    0.53709
324320.0000    0.59239
324360.0000    0.59691
324400.0000    0.62696
324440.0000    0.62112
324480.0000    0.60901
324520.0000    0.51090
324560.0000    0.52535
324600.0000    0.65771
324640.0000    0.48822
324680.0000    0.63278
324720.0000    0.63791
324760.0000    0.57487
324800.0000    0.62115
324840.0000    0.44732
324880.0000    0.62356
324920.0000    0.56102
324960.0000    0.44268
325000.0000    0.52897
325040.0000    0.57830
325080.0000    0.61787
325120.0000    0.70978
325160.0000    0.58401
325200.0000    0.54321
325240.0000    0.27652
325280.0000    0.23813
325320.0000    0.27732
325360.0000    0.20118
325400.0000    0.50235
325440.0000    0.15514
325480.0000    0.36304
325520.0000    0.41893
325560.0000    0.18743
325600.0000    0.46589
325640.0000    0.36142
325680.0000    0.49197
325720.0000    0.27359
325760.0000    0.48912
325800.0000    0.53641
325840.0000    0.39661
325880.0000    0.30063
325920.0000    0.58047
325960.0000    0.48825
326000.0000    0.42769
326040.0000    0.44131
326080.0000    0.36319
326120.0000    0.48257
326160.0000    0.38720
326200.0000    0.40120
326240.0000    0.28927
326280.0000    0.69317
326320.0000    0.62877
326360.0000    0.70615
326400.0000    0.58033
326440.0000    0.68243
326480.0000    0.49147
326520.0000    0.53694
326560.0000    0.64065
326600.0000    0.49750
326640.0000    0.37823
326680.0000    0.59591
326720.0000    0.49638
326760.0000    0.66148
326800.0000    0.44550
326840.0000    0.57401
326880.0000    0.32966
326920.0000    0.46308
326960.0000    0.35946
327000.0000    0.29913
327040.0000    0.56398
327080.0000    0.53297
327120.0000    0.54819
327160.0000    0.38746
327200.0000    0.52292
327240.0000    0.37173
327280.0000    0.17953
327320.0000    0.49709
327360.0000    0.31699
327400.0000    0.35359
327440.0000    0.50538
327480.0000    0.42668
327520.0000    0.50096
327560.0000    0.47684
327600.0000    0.42077
327640.0000    0.57304
327680.0000    0.63805
327720.0000    0.64087
327760.0000    0.38201
327800.0000    0.41456
327840.0000    0.37892
327880.0000    0.30073
327920.0000    0.39099
327960.0000    0.36070
328000.0000    0.46466
328040.0000    0.45486
328080.0000    0.34954
328120.0000    0.55177
328160.0000    0.44095
328200.0000    0.30573
328240.0000    0.45753
328280.0000    0.42357
328320.0000    0.39100
328360.0000    0.42622
328400.0000    0.44348
328440.0000    0.35079
328480.0000    0.40383
328520.0000    0.39224
328560.0000    0.18802
328600.0000    0.38681
328640.0000    0.25574
328680.0000    0.21054
328720.0000    0.27788
328760.0000    0.38673
328800.0000    0.23494
328840.0000    0.27019
328880.0000    0.15658
328920.0000    0.10671
328960.0000    0.31091
329000.0000    0.46669
329040.0000    0.17248
329080.0000    0.43709
329120.0000    0.26259
329160.0000    0.78016
329200.0000    0.35526
329240.0000    0.41122
329280.0000    0.47068
329320.0000    0.41118
329360.0000    0.52378
329400.0000    0.39535
329440.0000    0.36406
329480.0000    0.42409
329520.0000    0.40184
329560.0000    0.37514
329600.0000    0.26602
329640.0000    0.28957
329680.0000    0.13888
329720.0000    0.37727
329760.0000    0.42592
329800.0000    0.27190
329840.0000    0.28209
329880.0000    0.37682
329920.0000    0.23283
329960.0000    0.31211
330000.0000    0.36089
330040.0000    0.23242
330080.0000    0.44703
330120.0000    0.34763
330160.0000    0.27293
330200.0000    0.39964
330240.0000    0.51173
330280.0000    0.21690
330320.0000    0.30847
330360.0000    0.30426
330400.0000    0.47423
330440.0000    0.36871
330480.0000    0.39467
330520.0000    0.42759
330560.0000    0.52626
330600.0000    0.41491
330640.0000    0.37566
330680.0000    0.29437
330720.0000    0.56833
330760.0000    0.44153
330800.0000    0.40554
330840.0000    0.40263
330880.0000    0.35804
330920.0000    0.48520
330960.0000    0.63172
331000.0000    0.48354
331040.0000    0.27304
331080.0000    0.39949
331120.0000    0.38248
331160.0000    0.82310
331200.0000    0.47241
331240.0000    0.49237
331280.0000    0.41804
331320.0000    0.35642
331360.0000    0.45569
331400.0000    0.37810
331440.0000    0.67988
331480.0000    0.44095
331520.0000    0.36324
331560.0000    0.44570
331600.0000    0.45498
331640.0000    0.41583
331680.0000    0.37400
331720.0000    0.31932
331760.0000    0.24428
331800.0000    0.55418
331840.0000    0.50982
331880.0000    0.31214
331920.0000    0.36176
331960.0000    0.34090
332000.0000    0.44545
332040.0000    0.40135
332080.0000    0.57111
332120.0000    0.35192
332160.0000    0.34539
332200.0000    0.31736
332240.0000    0.25023
332280.0000    0.35134
332320.0000    0.53653
332360.0000    0.43342
332400.0000    0.03299
332440.0000    0.41115
332480.0000    0.24820
332520.0000    0.33267
332560.0000    0.53291
332600.0000    0.34185
332640.0000    0.13011
332680.0000    0.37747
332720.0000    0.20396
332760.0000    0.41477
332800.0000    0.23997
332840.0000    0.18563
332880.0000    0.26947
332920.0000    0.28184
332960.0000    0.31741
333000.0000    0.38045
333040.0000    0.27411
333080.0000    0.17180
333120.0000    0.28513
333160.0000    0.44634
333200.0000    0.50884
333240.0000    0.24039
333280.0000    0.35942
333320.0000    0.19923
333360.0000    0.26730
333400.0000    0.35874
333440.0000    0.39905
333480.0000    0.29780
333520.0000    0.39539
333560.0000    0.13268
333600.0000    0.31227
333640.0000    0.04938
333680.0000    0.27627
333720.0000    0.20911
333760.0000    0.35576
333800.0000    0.26997
333840.0000    0.31775
333880.0000    0.17755
333920.0000    0.30136
333960.0000    0.19872
334000.0000    0.30145
334040.0000    0.38714
334080.0000    0.24973
334120.0000    0.18674
334160.0000    0.28496
334200.0000    0.34692
334240.0000    0.38704
334280.0000    0.24928
334320.0000    0.24669
334360.0000    0.29658
334400.0000    0.39174
334440.0000    0.36913
334480.0000    0.15995
334520.0000    0.38542
334560.0000    0.21741
334600.0000    0.52673
334640.0000    0.20866
334680.0000    0.42830
334720.0000    0.32378
334760.0000    0.18815
334800.0000    0.45879
334840.0000    0.34473
334880.0000    0.14014
334920.0000    0.22846
334960.0000    0.23180
335000.0000    0.45432
335040.0000    0.27983
335080.0000    0.08789
335120.0000    0.30143
335160.0000    0.14159
335200.0000    0.26144
335240.0000    0.22730
335280.0000    0.35952
335320.0000    0.31609
335360.0000    0.23485
335400.0000    0.27065
335440.0000    0.16389
335480.0000    0.19203
335520.0000   -0.01537
335560.0000   -0.16695
335600.0000    0.03649
335640.0000    0.38385
335680.0000    0.22488
335720.0000    0.37343
335760.0000    0.04747
335800.0000    0.04432
335840.0000   -0.09495
335880.0000    0.19488
335920.0000   -0.24715
335960.0000    0.17742
336000.0000   -0.45081
336040.0000    0.24604
336080.0000    0.23250
336120.0000    0.26048
336160.0000    0.35281
336200.0000    0.20169
336240.0000    0.32087
336280.0000    0.35442
336320.0000    0.38644
336360.0000    0.31025
336400.0000    0.31525
336440.0000    0.21788
336480.0000    0.29267
336520.0000    0.33227
336560.0000    0.24231
336600.0000    0.22670
336640.0000    0.20400
336680.0000    0.46089
336720.0000    0.51383
336760.0000    0.31410
336800.0000    0.24595
336840.0000    0.04981
336880.0000    0.35437
336920.0000    0.32690
336960.0000    0.26955
337000.0000    0.51344
337040.0000    0.22641
337080.0000    0.34561
337120.0000    0.35098
337160.0000    0.23806
337200.0000    0.30421
337240.0000    0.44879
337280.0000    0.22731
337320.0000    0.08911
337360.0000    0.54082
337400.0000    0.25034
337440.0000    0.56889
337480.0000    0.06758
337520.0000    0.20825
337560.0000    0.20400
337600.0000    0.18395
337640.0000    0.20576
337680.0000    0.09905
337720.0000    0.37609
337760.0000    0.26979
337800.0000    0.50669
337840.0000    0.48086
337880.0000    0.09110
337920.0000    0.25496
337960.0000    0.19623
338000.0000    0.25526
338040.0000    0.19880
338080.0000    0.12380
338120.0000   -0.01090
338160.0000   -0.03138
338200.0000    0.39274
338240.0000    0.19594
338280.0000    0.10337
338320.0000    0.32913
338360.0000    0.19991
338400.0000    0.18622
338440.0000   -0.13316
338480.0000   -0.34084
338520.0000   -0.20002
338560.0000   -0.00602
338600.0000   -0.05025
338640.0000   -0.07202
338680.0000    0.11049
338720.0000    0.03478
338760.0000    0.30569
338800.0000    0.50150
338840.0000    0.48628
338880.0000    0.35940
338920.0000    0.11335
338960.0000    0.55670
339000.0000    0.37010
339040.0000    0.39975
339080.0000    0.39412
339120.0000    0.32174
339160.0000    0.46859
339200.0000    0.36652
339240.0000    0.30437
339280.0000    0.12982
339320.0000    0.50014
339360.0000    0.47181
339400.0000    0.58093
339440.0000    0.40268
339480.0000    0.47794
339520.0000    0.25561
339560.0000    0.14766
339600.0000    0.48104
339640.0000    0.36661
339680.0000    0.38270
339720.0000    0.64205
339760.0000    0.15643
339800.0000    0.25822
339840.0000    0.57573
339880.0000    0.46836
339920.0000    0.06987
339960.0000    0.20961
340000.0000    0.07854
340040.0000    0.13566
340080.0000    0.56005
340120.0000    0.20933
340160.0000    0.27475
340200.0000    0.14088
340240.0000    0.44380
340280.0000    0.38781
340320.0000    0.27745
340360.0000    0.33541
340400.0000    0.33568
340440.0000    0.39730
340480.0000    0.20044
340520.0000    0.31664
340560.0000    0.23759
340600.0000    0.11264
340640.0000    0.22275
340680.0000    0.11396
340720.0000    0.39815
340760.0000    0.56326
340800.0000    0.37691
340840.0000    0.38030
340880.0000    0.23856
340920.0000    0.29200
340960.0000    0.45963
341000.0000    0.68647
341040.0000    0.39573
341080.0000    0.39102
341120.0000    0.30974
341160.0000    0.10465
341200.0000    0.22466
341240.0000    0.45309
341280.0000    0.34345
341320.0000    0.45066
341360.0000    0.31965
341400.0000    0.39638
341440.0000    0.47692
341480.0000    0.32084
341520.0000    0.59572
341560.0000    0.49896
341600.0000    0.35127
341640.0000    0.43938
341680.0000    0.33207
341720.0000    0.39906
341760.0000    0.24650
341800.0000    0.41333
341840.0000    0.44062
341880.0000    0.46845
341920.0000    0.60266
341960.0000    0.31744
342000.0000    0.27910
342040.0000    0.53302
342080.0000    0.40982
342120.0000    0.22557
342160.0000    0.17793
342200.0000    0.46319
342240.0000    0.30568
342280.0000    0.62383
342320.0000    0.43628
342360.0000    0.20892
342400.0000    0.63896
342440.0000    0.45553
342480.0000    0.57701
342520.0000    0.73035
342560.0000    0.76822
342600.0000    0.41432
342640.0000    0.54124
342680.0000    0.25530
342720.0000    0.48437
342760.0000    0.41535
342800.0000    0.40839
342840.0000    0.44372
342880.0000    0.39730
342920.0000    0.33647
342960.0000    0.14630
343000.0000    0.33418
343040.0000    0.34976
343080.0000    0.49421
343120.0000    0.54972
343160.0000    0.37699
343200.0000    0.30889
343240.0000    0.24104
343280.0000    0.36441
343320.0000    0.27912
343360.0000    0.29826
343400.0000    0.19306
343440.0000    0.28279
343480.0000    0.39488
343520.0000    0.39749
343560.0000    0.36001
343600.0000    0.45289
343640.0000    0.42949
343680.0000    0.44930
343720.0000    0.39766
343760.0000    0.31503
343800.0000    0.31630
343840.0000    0.58083
343880.0000    0.47426
343920.0000    0.54503
343960.0000    0.57370
344000.0000    0.43701
344040.0000    0.48459
344080.0000    0.65182
344120.0000    0.25056
344160.0000    0.08580
344200.0000    0.24443
344240.0000    0.39678
344280.0000    0.57889
344320.0000    0.65464
344360.0000    0.55744
344400.0000    0.55812
344440.0000    0.28106
344480.0000    0.38076
344520.0000    0.29367
344560.0000    0.31929
344600.0000    0.19465
344640.0000    0.61227
344680.0000    0.47843
344720.0000    0.33082
344760.0000    0.32390
344800.0000    0.33153
344840.0000    0.03869
344880.0000    0.21402
344920.0000    0.21055
344960.0000    0.22959
345000.0000    0.32840
345040.0000    0.22033
345080.0000    0.02229
345120.0000    0.04017
345160.0000   -0.21819
345200.0000    0.09910
345240.0000    0.11629
345280.0000    0.26928
345320.0000    0.30821
345360.0000    0.55952
345400.0000    0.43058
345440.0000    0.32162
345480.0000   -0.00486
345520.0000    0.03209
345560.0000    0.24871
345600.0000    0.33826
345640.0000    0.35889
345680.0000    0.39318
345720.0000    0.31131
345760.0000    0.18396
345800.0000    0.31523
345840.0000    0.23606
345880.0000    0.23281
345920.0000    0.17860
345960.0000    0.29396
346000.0000    0.39291
346040.0000    0.15622
346080.0000    0.07859
346120.0000    0.40524
346160.0000    0.49421
346200.0000    0.09738
346240.0000    0.33271
346280.0000    0.46864
346320.0000    0.13755
346360.0000    0.32391
346400.0000    0.04484
346440.0000    0.33625
346480.0000    0.24429
346520.0000    0.14585
346560.0000    0.16109
346600.0000    0.30827
346640.0000    0.24783
346680.0000   -0.02517
346720.0000    0.18686
346760.0000    0.23336
346800.0000    0.32652
346840.0000    0.19129
346880.0000    0.23658
346920.0000    0.42494
346960.0000    0.32418
347000.0000    0.28633
347040.0000    0.35797
347080.0000    0.22689
347120.0000    0.31985
347160.0000    0.48109
347200.0000    0.48634
347240.0000    0.35528
347280.0000    0.22685
347320.0000    0.47209
347360.0000    0.30314
347400.0000    0.23335
347440.0000    0.63719
347480.0000    0.48359
347520.0000    0.20574
347560.0000    0.23682
347600.0000    0.63623
347640.0000    0.42428
347680.0000    0.26598
347720.0000    0.32915
347760.0000    0.30708
347800.0000    0.23761
347840.0000    0.41323
347880.0000    0.49826
347920.0000    0.37811
347960.0000    0.37084
348000.0000    0.53881
348040.0000    0.53549
348080.0000    0.33150
348120.0000    0.18817
348160.0000    0.39791
348200.0000    0.19969
348240.0000    0.29369
348280.0000    0.30691
348320.0000    0.28903
348360.0000    0.27104
348400.0000    0.17066
348440.0000    0.32077
348480.0000    0.49047
348520.0000    0.65968
348560.0000    0.28650
348600.0000    0.08882
348640.0000    0.27174
348680.0000    0.22745
348720.0000    0.33739
348760.0000    0.34317
348800.0000    0.10187
348840.0000    0.26024
348880.0000    0.14545
348920.0000    0.33993
348960.0000    0.18619
349000.0000    0.17026
349040.0000    0.52084
349080.0000    0.28056
349120.0000    0.29371
349160.0000    0.18878
349200.0000    0.24405
349240.0000    0.24717
349280.0000    0.22008
349320.0000   -0.32448
349360.0000    0.06840
349400.0000    0.06738
349440.0000    0.10168
349480.0000    0.18112
349520.0000    0.13038
349560.0000    0.05498
349600.0000    0.12911
349640.0000    0.09673
349680.0000    0.09916
349720.0000    0.15431
349760.0000    0.06300
349800.0000   -0.07127
349840.0000    0.06706
349880.0000   -0.03072
349920.0000   -0.21295
349960.0000   -0.02448
350000.0000    0.13303
350040.0000   -0.20206
350080.0000   -0.13206
350120.0000   -0.01707
350160.0000    0.10079
350200.0000    0.28680
350240.0000   -0.03949
350280.0000    0.19542
350320.0000   -0.04514
350360.0000   -0.07924
350400.0000    0.02861
350440.0000   -0.42093
350480.0000   -0.52485
350520.0000    0.16024
350560.0000    0.04660
350600.0000    0.07179
350640.0000   -0.13919
350680.0000   -0.31588
350720.0000   -0.11337
350760.0000   -0.44305
350800.0000   -0.17075
350840.0000    0.22135
350880.0000    0.22532
350920.0000   -0.08598
350960.0000    0.23269
351000.0000    0.16572
351040.0000    0.04125
351080.0000    0.20568
351120.0000    0.24986
351160.0000    0.44380
351200.0000    0.51466
351240.0000    0.31555
351280.0000    0.13077
351320.0000    0.34263
351360.0000    0.26241
351400.0000    0.22691
351440.0000    0.18173
351480.0000    0.31671
351520.0000    0.30726
351560.0000    0.06662
351600.0000    0.25272
351640.0000   -0.04028
351680.0000   -0.47563
351720.0000   -0.24029
351760.0000   -0.05041
351800.0000    0.15407
351840.0000   -0.04801
351880.0000   -0.07428
351920.0000   -0.15550
351960.0000   -0.02454
352000.0000   -0.52869
352040.0000   -0.25046
352080.0000   -0.34114
352120.0000   -0.25619
352160.0000   -0.49259
352200.0000    0.07842
352240.0000   -0.29691
352280.0000   -0.09430
352320.0000    0.19648
352360.0000    0.05022
352400.0000    0.09191
352440.0000    0.16404
352480.0000   -0.04455
352520.0000   -0.07526
352560.0000   -0.39456
352600.0000   -0.80319
352640.0000   -0.82611
352680.0000   -0.81037
352720.0000   -0.93662
352760.0000   -0.76515
352800.0000   -0.88200
352840.0000   -0.75699
352880.0000   -1.01101
352920.0000   -0.71987
352960.0000   -0.75515
353000.0000   -0.82625
353040.0000   -0.54652
353080.0000   -0.62289
353120.0000   -0.68768
353160.0000   -0.71925
353200.0000   -0.52154
353240.0000   -0.62306
353280.0000   -0.59335
353320.0000   -0.62011
353360.0000   -0.61681
353400.0000   -0.41670
353440.0000   -0.24721
353480.0000   -0.45901
353520.0000   -0.39776
353560.0000   -0.11324
353600.0000   -0.45984
353640.0000   -0.10296
353680.0000   -0.34208
353720.0000   -0.40493
353760.0000   -0.24264
353800.0000   -0.23935
353840.0000   -0.39933
353880.0000   -0.64598
353920.0000   -0.44381
353960.0000   -0.32550
354000.0000   -0.45026
354040.0000   -0.53375
354080.0000   -0.73378
354120.0000   -0.52228
354160.0000   -0.37577
354200.0000   -0.18318
354240.0000   -0.33072
354280.0000   -0.35638
354320.0000   -0.79725
354360.0000   -0.53949
354400.0000   -0.44856
354440.0000   -0.33330
354480.0000   -0.77239
354520.0000   -0.53093
354560.0000   -0.47778
354600.0000   -0.68503
354640.0000   -0.82697
354680.0000   -0.36163
354720.0000   -0.34292
354760.0000   -0.18879
354800.0000   -0.25664
354840.0000   -0.23055
354880.0000   -0.12971
354920.0000   -0.08951
354960.0000   -0.23765
355000.0000   -0.29551
355040.0000   -0.45709
355080.0000   -0.60803
355120.0000   -0.82830
355160.0000   -0.55840
355200.0000   -0.31210
355240.0000   -0.62980
355280.0000   -0.65405
355320.0000   -0.75225
355360.0000   -0.71169
355400.0000   -0.63952
355440.0000   -0.74891
355480.0000   -0.71511
355520.0000   -0.56467
355560.0000   -0.85130
355600.0000   -0.57693
355640.0000   -0.49048
355680.0000   -0.59321
355720.0000   -0.44746
355760.0000   -0.41097
355800.0000   -0.74212
355840.0000   -0.58240
355880.0000   -1.02582
355920.0000   -0.62466
355960.0000   -0.56887
356000.0000   -0.49669
356040.0000   -0.45768
356080.0000   -0.59686
356120.0000   -0.59776
356160.0000   -0.58735
356200.0000   -0.44956
356240.0000   -0.39893
356280.0000   -0.58167
356320.0000   -0.50119
356360.0000   -0.52038
356400.0000   -0.23250
356440.0000   -0.42553
356480.0000   -0.60160
356520.0000   -0.38063
356560.0000   -0.20648
356600.0000   -0.23801
356640.0000   -0.49632
356680.0000   -0.49887
356720.0000   -0.16800
356760.0000   -0.65415
356800.0000   -0.60737
356840.0000   -0.40808
356880.0000   -0.76937
356920.0000   -0.53054
356960.0000   -0.57567
357000.0000   -0.34212
357040.0000   -0.71505
357080.0000   -0.77322
357120.0000   -0.70671
357160.0000   -0.71579
357200.0000   -0.70892
357240.0000   -0.47488
357280.0000   -0.70731
357320.0000   -0.82179
357360.0000   -0.91770
357400.0000   -0.50217
357440.0000   -0.30135
357480.0000   -0.52424
357520.0000   -0.42822
357560.0000   -0.31129
357600.0000   -0.40418
357640.0000   -0.42778
357680.0000   -0.73360
357720.0000   -0.58294
357760.0000   -0.90594
357800.0000   -0.37304
357840.0000   -1.10094
357880.0000   -0.60038
357920.0000   -0.43517
357960.0000   -0.71761
358000.0000   -0.75855
358040.0000   -0.71651
358080.0000   -0.44325
358120.0000   -0.58209
358160.0000   -0.74875
358200.0000   -0.70988
358240.0000   -0.42783
358280.0000   -0.09985
358320.0000    0.03856
358360.0000   -0.24689
358400.0000    0.09866
358440.0000   -0.15128
358480.0000    0.02687
358520.0000   -0.20130
358560.0000   -0.04748
358600.0000   -0.17990
358640.0000   -0.14836
358680.0000   -0.58302
358720.0000   -0.80448
358760.0000   -0.39977
358800.0000   -0.19049
358840.0000    0.21235
358880.0000    0.17821
358920.0000    0.31099
358960.0000    0.25859
359000.0000    0.27679
359040.0000    0.34792
359080.0000    0.29786
359120.0000    0.45691
359160.0000    0.30886
359200.0000    0.40091
359240.0000    0.19749
359280.0000    0.45532
359320.0000    0.21044
359360.0000    0.24477
359400.0000    0.30032
359440.0000    0.37671
359480.0000    0.49771
359520.0000    0.22496
359560.0000    0.21610
359600.0000    0.17192
359640.0000    0.23494
359680.0000    0.32394
359720.0000    0.12592
359760.0000    0.23746
359800.0000    0.31656
359840.0000    0.29728
359880.0000    0.37953
359920.0000    0.09060
359960.0000    0.26093
360000.0000    0.26351
360040.0000    0.00797
360080.0000    0.16333
360120.0000    0.16102
360160.0000    0.07020
360200.0000    0.12728
360240.0000    0.11465
360280.0000    0.01080
360320.0000   -0.00667
360360.0000   -0.02140
360400.0000   -0.48466
360440.0000   -0.29686
360480.0000   -0.47562
360520.0000   -0.19509
360560.0000   -0.21460
360600.0000   -0.13598
360640.0000   -0.05418
360680.0000    0.20225
360720.0000    0.28996
360760.0000    0.10830
360800.0000    0.51679
360840.0000    0.27070
360880.0000    0.30370
360920.0000    0.27387
360960.0000    0.04551
361000.0000    0.25760
361040.0000    0.19001
361080.0000    0.40228
361120.0000    0.31029
361160.0000    0.13468
361200.0000   -0.12911
361240.0000    0.07994
361280.0000    0.16175
361320.0000    0.10404
361360.0000   -0.20445
361400.0000   -0.08778
361440.0000    0.19191
361480.0000    0.27189
361520.0000    0.28532
361560.0000    0.18034
361600.0000    0.30952
361640.0000    0.00633
361680.0000   -0.26560
361720.0000   -0.29365
361760.0000   -0.48363
361800.0000   -0.26224
361840.0000   -0.03949
361880.0000   -0.64116
361920.0000   -0.22290
361960.0000   -0.16897
362000.0000   -0.49647
362040.0000   -0.45814
362080.0000   -0.21629
362120.0000   -0.41265
362160.0000   -0.75274
362200.0000   -0.57423
362240.0000   -0.42543
362280.0000   -0.49833
362320.0000   -0.62996
362360.0000   -0.55399
362400.0000   -0.92565
362440.0000   -0.63854
362480.0000   -0.61018
362520.0000   -1.02017
362560.0000   -0.91480
362600.0000   -0.70097
362640.0000   -0.95700
362680.0000   -0.64664
362720.0000   -0.67855
362760.0000   -0.62594
362800.0000   -0.50385
362840.0000   -0.54686
362880.0000   -0.76918
362920.0000   -0.53349
362960.0000   -0.74813
363000.0000   -0.97154
363040.0000   -0.80829
363080.0000   -0.42122
363120.0000   -0.36064
363160.0000   -0.07351
363200.0000   -0.55148
363240.0000   -0.37937
363280.0000   -0.51809
363320.0000   -0.44717
363360.0000   -0.77978
363400.0000   -0.72778
363440.0000   -0.28085
363480.0000   -0.16838
363520.0000   -0.06563
363560.0000   -0.07281
363600.0000   -0.01464
363640.0000    0.15909
363680.0000    0.59002
363720.0000    0.46460
363760.0000    0.33610
363800.0000    0.34993
363840.0000    0.40991
363880.0000    0.33074
363920.0000    0.25449
363960.0000    0.25799
364000.0000    0.41078
364040.0000    0.33339
364080.0000    0.01216
364120.0000    0.25299
364160.0000   -0.01123
364200.0000    0.15098
364240.0000   -0.11410
364280.0000    0.16281
364320.0000    0.36993
364360.0000    0.30999
364400.0000    0.16645
364440.0000    0.29290
364480.0000    0.25825
364520.0000    0.14128
364560.0000    0.39120
364600.0000    0.26264
364640.0000    0.19162
364680.0000    0.32335
364720.0000    0.39439
364760.0000    0.17381
364800.0000    0.17573
364840.0000    0.13295
364880.0000    0.15792
364920.0000    0.15117
364960.0000    0.23502
365000.0000    0.23530
365040.0000    0.18224
365080.0000    0.02464
365120.0000    0.05554
365160.0000    0.26102
365200.0000    0.30746
365240.0000    0.05307
365280.0000    0.19099
365320.0000    0.07706
365360.0000    0.46107
365400.0000    0.21315
365440.0000    0.39407
365480.0000    0.44556
365520.0000    0.17826
365560.0000    0.36177
365600.0000    0.14522
365640.0000    0.07104
365680.0000   -0.03054
365720.0000    0.38675
365760.0000    0.38770
365800.0000    0.29999
365840.0000    0.25890
365880.0000    0.05409
365920.0000    0.27961
365960.0000    0.30023
366000.0000    0.35049
366040.0000    0.46217
366080.0000    0.16788
366120.0000    0.34249
366160.0000    0.29621
366200.0000    0.30503
366240.0000    0.25446
366280.0000    0.32460
366320.0000    0.11072
366360.0000    0.29250
366400.0000    0.17517
366440.0000    0.03513
366480.0000    0.14553
366520.0000    0.28769
366560.0000    0.41294
366600.0000    0.64037
366640.0000    0.48174
366680.0000    0.20267
366720.0000    0.15638
366760.0000    0.30850
366800.0000    0.42948
366840.0000    0.43924
366880.0000    0.32949
366920.0000    0.46892
366960.0000    0.32523
367000.0000    0.30234
367040.0000    0.36772
367080.0000    0.15999
367120.0000    0.46682
367160.0000    0.37281
367200.0000    0.48744
367240.0000    0.28191
367280.0000    0.47949
367320.0000    0.44913
367360.0000    0.26128
367400.0000    0.47600
367440.0000    0.35587
367480.0000    0.48507
367520.0000    0.40237
367560.0000    0.31808
367600.0000    0.20624
367640.0000    0.42105
367680.0000    0.43622
367720.0000    0.01152
367760.0000    0.21310
367800.0000    0.10766
367840.0000    0.26449
367880.0000    0.14772
367920.0000    0.26898
367960.0000    0.27103
368000.0000    0.05837
368040.0000    0.41276
368080.0000    0.14035
368120.0000   -0.01936
368160.0000    0.26515
368200.0000    0.17130
368240.0000    0.18616
368280.0000   -0.07720
368320.0000   -0.07008
368360.0000   -0.85354
368400.0000   -0.72830
368440.0000   -0.25661
368480.0000   -0.50027
368520.0000   -0.27629
368560.0000   -0.73023
368600.0000   -0.83634
368640.0000   -0.53092
368680.0000   -0.50402
368720.0000   -0.66987
368760.0000   -0.69684
368800.0000   -0.62145
368840.0000   -0.58569
368880.0000   -0.50375
368920.0000   -0.57290
368960.0000   -0.59404
369000.0000   -0.34461
369040.0000   -0.65153
369080.0000   -0.46630
369120.0000   -0.42003
369160.0000   -0.28356
369200.0000   -0.34789
369240.0000   -0.10020
369280.0000   -0.33886
369320.0000   -0.46195
369360.0000   -0.09424
369400.0000    0.04728
369440.0000   -0.41864
369480.0000   -0.39341
369520.0000   -0.31633
369560.0000   -0.19458
369600.0000   -0.30720
369640.0000    0.14085
369680.0000   -0.39974
369720.0000   -0.33172
369760.0000   -0.57594
369800.0000   -0.17930
369840.0000   -0.43983
369880.0000   -0.26892
369920.0000   -0.28726
369960.0000   -0.35971
370000.0000   -0.38870
370040.0000   -0.33944
370080.0000   -0.32712
370120.0000   -0.07306
370160.0000   -0.20177
370200.0000   -0.49300
370240.0000   -0.18587
370280.0000   -0.26471
370320.0000   -0.26524
370360.0000   -0.56522
370400.0000   -0.61503
370440.0000   -0.55564
370480.0000   -0.52166
370520.0000   -0.43837
370560.0000   -0.50087
370600.0000   -0.47649
370640.0000   -0.45887
370680.0000   -0.57111
370720.0000   -0.75788
370760.0000   -0.34857
370800.0000   -0.77485
370840.0000    0.00299
370880.0000   -0.22365
370920.0000   -0.65152
370960.0000   -0.29640
371000.0000   -0.38171
371040.0000   -0.21023
371080.0000   -0.18138
371120.0000   -0.34784
371160.0000   -0.35319
371200.0000   -0.41263
371240.0000   -0.60177
371280.0000   -0.46375
371320.0000    0.07554
371360.0000   -0.11543
371400.0000   -0.16080
371440.0000   -0.05659
371480.0000   -0.19292
371520.0000   -0.22963
371560.0000   -0.21940
371600.0000   -0.19778
371640.0000   -0.38011
371680.0000   -0.19311
371720.0000   -0.30817
371760.0000   -0.29806
371800.0000   -0.32389
371840.0000   -0.69002
371880.0000   -0.39895
371920.0000   -0.48866
371960.0000   -0.31502
372000.0000   -0.37844
372040.0000   -0.32749
372080.0000   -0.20675
372120.0000   -0.20054
372160.0000   -0.03950
372200.0000   -0.12619
372240.0000   -0.05571
372280.0000   -0.11354
372320.0000   -0.21281
372360.0000   -0.49598
372400.0000   -0.23408
372440.0000   -0.29663
372480.0000   -0.09592
372520.0000   -0.26412
372560.0000   -0.02513
372600.0000   -0.14218
372640.0000   -0.25103
372680.0000   -0.15864
372720.0000   -0.20672
372760.0000   -0.06142
372800.0000   -0.15068
372840.0000   -0.22272
372880.0000   -0.18603
372920.0000   -0.10386
372960.0000   -0.06583
373000.0000    0.02282
373040.0000    0.01011
373080.0000   -0.14682
373120.0000   -0.19761
373160.0000   -0.20216
373200.0000   -0.27127
373240.0000   -0.04215
373280.0000   -0.12644
373320.0000   -0.15422
373360.0000   -0.25185
373400.0000   -0.28735
373440.0000   -0.01856
373480.0000   -0.15172
373520.0000   -0.16501
373560.0000   -0.13401
373600.0000   -0.39261
373640.0000   -0.09296
373680.0000   -0.17082
373720.0000   -0.43088
373760.0000   -0.36823
373800.0000   -0.11826
373840.0000   -0.16909
373880.0000   -0.33983
373920.0000   -0.40621
373960.0000   -0.47747
374000.0000   -0.33486
374040.0000   -0.57082
374080.0000   -0.52657
374120.0000   -0.35038
374160.0000   -0.30378
374200.0000   -0.34630
374240.0000   -0.02127
374280.0000   -0.43485
374320.0000   -0.46969
374360.0000   -0.44864
374400.0000    0.13350
374440.0000   -0.20152
374480.0000   -0.10852
374520.0000   -0.02872
374560.0000    0.01337
374600.0000    0.18675
374640.0000    0.09284
374680.0000    0.14260
374720.0000    0.18622
374760.0000    0.20708
374800.0000    0.19953
374840.0000    0.18014
374880.0000    0.15891
374920.0000   -0.10607
374960.0000    0.03412
375000.0000    0.14326
375040.0000    0.19085
375080.0000    0.13151
375120.0000    0.19521
375160.0000    0.36460
375200.0000    0.23213
375240.0000    0.12855
375280.0000    0.20119
375320.0000    0.15630
375360.0000   -0.11108
375400.0000    0.27980
375440.0000    0.03700
375480.0000    0.23639
375520.0000    0.05757
375560.0000    0.33859
375600.0000    0.15948
375640.0000   -0.05259
375680.0000   -0.14641
375720.0000    0.04977
375760.0000    0.17890
375800.0000    0.17764
375840.0000    0.25166
375880.0000    0.38036
375920.0000    0.16254
375960.0000    0.29198
376000.0000    0.10618
376040.0000    0.09260
376080.0000    0.37942
376120.0000    0.16365
376160.0000    0.30026
376200.0000    0.20576
376240.0000    0.57751
376280.0000    0.42867
376320.0000    0.27736
376360.0000    0.29144
376400.0000    0.40819
376440.0000    0.40125
376480.0000    0.27208
376520.0000    0.23295
376560.0000    0.21180
376600.0000    0.15058
376640.0000    0.21300
376680.0000    0.33475
376720.0000    0.45480
376760.0000    0.46763
376800.0000    0.39808
376840.0000    0.29665
376880.0000    0.23699
376920.0000    0.45993
376960.0000    0.00610
377000.0000    0.16110
377040.0000    0.32604
377080.0000    0.04008
377120.0000    0.34318
377160.0000    0.20923
377200.0000    0.20292
377240.0000    0.17556
377280.0000    0.20932
377320.0000    0.35668
377360.0000    0.25526
377400.0000    0.22826
377440.0000    0.31195
377480.0000    0.30081
377520.0000    0.03181
377560.0000    0.42267
377600.0000    0.46544
377640.0000    0.17144
377680.0000    0.40659
377720.0000    0.42053
377760.0000    0.18465
377800.0000    0.30860
377840.0000    0.23198
377880.0000    0.27364
377920.0000    0.22404
377960.0000    0.45848
378000.0000    0.34787
378040.0000    0.41029
378080.0000    0.59116
378120.0000    0.20660
378160.0000    0.24612
378200.0000    0.28643
378240.0000    0.34420
378280.0000    0.24558
378320.0000    0.30645
378360.0000    0.22407
378400.0000    0.16895
378440.0000    0.42099
378480.0000    0.12445
378520.0000    0.32261
378560.0000    0.17807
378600.0000    0.59233
378640.0000    0.48825
378680.0000    0.48256
378720.0000    0.48728
378760.0000    0.27936
378800.0000    0.07823
378840.0000    0.29785
378880.0000    0.34438
378920.0000    0.20178
378960.0000    0.24393
379000.0000    0.32745
379040.0000    0.26873
379080.0000    0.32560
379120.0000    0.28129
379160.0000    0.46499
379200.0000    0.24362
379240.0000    0.25939
379280.0000    0.20781
379320.0000    0.35308
379360.0000    0.28559
379400.0000    0.36299
379440.0000    0.18557
379480.0000    0.44242
379520.0000    0.37905
379560.0000    0.43111
379600.0000    0.27869
379640.0000    0.41180
379680.0000    0.41135
379720.0000    0.22173
379760.0000    0.23388
379800.0000    0.33368
379840.0000    0.25286
379880.0000   -0.01610
379920.0000   -0.01269
379960.0000    0.14227
380000.0000    0.17251
380040.0000    0.26947
380080.0000    0.34119
380120.0000    0.33265
380160.0000    0.32146
380200.0000    0.33271
380240.0000    0.18527
380280.0000    0.03397
380320.0000    0.09716
380360.0000    0.26599
380400.0000    0.31208
380440.0000    0.01892
380480.0000    0.16332
380520.0000    0.34388
380560.0000    0.13270
380600.0000    0.19578
380640.0000    0.22240
380680.0000    0.20048
380720.0000   -0.00479
380760.0000    0.22364
380800.0000    0.18630
380840.0000    0.31172
380880.0000    0.14165
380920.0000    0.38298
380960.0000    0.25753
381000.0000    0.20174
381040.0000    0.22287
381080.0000   -0.02108
381120.0000    0.04540
381160.0000    0.04249
381200.0000    0.18509
381240.0000    0.16894
381280.0000    0.05238
381320.0000    0.05081
381360.0000   -0.04965
381400.0000    0.28604
381440.0000    0.34691
381480.0000   -0.04139
381520.0000    0.14722
381560.0000    0.18864
381600.0000    0.20718
381640.0000    0.12448
381680.0000   -0.11906
381720.0000    0.09074
381760.0000    0.45116
381800.0000    0.24987
381840.0000    0.29076
381880.0000    0.17783
381920.0000    0.22987
381960.0000    0.11554
382000.0000    0.07417
382040.0000    0.25739
382080.0000    0.37195
382120.0000    0.50255
382160.0000    0.34849
382200.0000    0.50045
382240.0000    0.17244
382280.0000    0.30831
382320.0000    0.65147
382360.0000    0.36447
382400.0000    0.36795
382440.0000    0.36318
382480.0000    0.21543
382520.0000    0.27771
382560.0000    0.37639
382600.0000    0.31359
382640.0000    0.52207
382680.0000    0.06947
382720.0000    0.20562
382760.0000    0.08924
382800.0000    0.37880
382840.0000    0.53872
382880.0000    0.53770
382920.0000    0.07930
382960.0000    0.29806
383000.0000   -0.01582
383040.0000    0.10271
383080.0000   -0.12766
383120.0000    0.22796
383160.0000    0.17429
383200.0000   -0.12463
383240.0000    0.33310
383280.0000    0.20137
383320.0000    0.30664
383360.0000    0.55729
383400.0000    0.09092
383440.0000    0.26783
383480.0000    0.34271
383520.0000    0.34005
383560.0000    0.49267
383600.0000    0.41748
383640.0000    0.33121
383680.0000    0.25794
383720.0000    0.40607
383760.0000    0.37900
383800.0000    0.10294
383840.0000    0.47342
383880.0000    0.39541
383920.0000    0.44821
383960.0000    0.49140
384000.0000    0.22634
384040.0000    0.46449
384080.0000    0.21999
384120.0000    0.61444
384160.0000    0.27559
384200.0000    0.48252
384240.0000    0.24692
384280.0000    0.35300
384320.0000    0.40932
384360.0000    0.18926
384400.0000    0.26370
384440.0000    0.44076
384480.0000    0.21474
384520.0000    0.49564
384560.0000    0.35836
384600.0000    0.18756
384640.0000    0.40971
384680.0000    0.30261
384720.0000    0.21707
384760.0000    0.20395
384800.0000    0.21314
384840.0000    0.23172
384880.0000    0.17809
384920.0000    0.46829
384960.0000    0.39741
385000.0000    0.33405
385040.0000    0.18494
385080.0000    0.48165
385120.0000    0.40043
385160.0000    0.55440
385200.0000    0.46064
385240.0000    0.29630
385280.0000    0.66608
385320.0000    0.27496
385360.0000    0.26974
385400.0000    0.31720
385440.0000    0.53237
385480.0000    0.01770
385520.0000    0.02068
385560.0000   -0.45165
385600.0000   -0.14777
385640.0000    0.14707
385680.0000   -0.14804
385720.0000   -0.54168
385760.0000   -0.28983
385800.0000   -0.34618
385840.0000   -0.53644
385880.0000   -0.00097
385920.0000   -0.40240
385960.0000   -0.28619
386000.0000   -0.21585
386040.0000   -0.19219
386080.0000   -0.34085
386120.0000   -0.31417
386160.0000   -0.30258
386200.0000   -0.23071
386240.0000   -0.08361
386280.0000    0.15610
386320.0000    0.33170
386360.0000   -0.06998
386400.0000   -0.23206
386440.0000   -0.09333
386480.0000   -0.25093
386520.0000    0.15388
386560.0000   -0.15881
386600.0000   -0.01986
386640.0000   -0.20352
386680.0000   -0.26933
386720.0000   -0.19574
386760.0000   -0.17188
386800.0000   -0.01810
386840.0000    0.07542
386880.0000   -0.09196
386920.0000   -0.14521
386960.0000   -0.01016
387000.0000   -0.16768
387040.0000   -0.09141
387080.0000   -0.18806
387120.0000   -0.43490
387160.0000   -0.19420
387200.0000   -0.34415
387240.0000   -0.42976
387280.0000   -0.25467
387320.0000   -0.38442
387360.0000   -0.39051
387400.0000   -0.47456
387440.0000   -0.40959
387480.0000   -0.35774
387520.0000   -0.26431
387560.0000   -0.23673
387600.0000   -0.43005
387640.0000   -0.29598
387680.0000    0.11621
387720.0000    0.00403
387760.0000    0.04659
387800.0000    0.04905
387840.0000   -0.01105
387880.0000   -0.01073
387920.0000   -0.20762
387960.0000   -0.83158
388000.0000   -0.66099
388040.0000   -0.62262
388080.0000   -0.85429
388120.0000   -0.64790
388160.0000   -0.76654
388200.0000   -0.66350
388240.0000   -0.80389
388280.0000   -0.69525
388320.0000   -0.59562
388360.0000   -0.50627
388400.0000   -0.52647
388440.0000   -0.36022
388480.0000   -0.50536
388520.0000   -0.40621
388560.0000   -0.51090
388600.0000   -0.33731
388640.0000   -0.38983
388680.0000   -0.71110
388720.0000   -0.48615
388760.0000   -0.50248
388800.0000   -0.47531
388840.0000   -0.73747
388880.0000   -0.72627
388920.0000   -0.59120
388960.0000   -0.73305
389000.0000   -0.46336
389040.0000   -0.21171
389080.0000   -0.45036
389120.0000   -0.25591
389160.0000   -0.28823
389200.0000   -0.47981
389240.0000   -0.08469
389280.0000   -0.49462
389320.0000   -0.59251
389360.0000   -0.65078
389400.0000   -0.61941
389440.0000   -0.74057
389480.0000   -0.66020
389520.0000   -0.46302
389560.0000   -0.45356
389600.0000   -0.71946
389640.0000   -0.50906
389680.0000   -0.63956
389720.0000   -0.40930
389760.0000   -0.84371
389800.0000   -0.45611
389840.0000   -0.56790
389880.0000   -0.75201
389920.0000   -0.62425
389960.0000   -0.65970
390000.0000   -0.84378
390040.0000   -0.66491
390080.0000   -0.85539
390120.0000   -0.51788
390160.0000   -0.24860
390200.0000   -0.08625
390240.0000   -0.26847
390280.0000   -0.33019
390320.0000   -0.12368
390360.0000   -0.33611
390400.0000   -0.28635
390440.0000   -0.12652
390480.0000   -0.03911
390520.0000    0.02249
390560.0000   -0.12624
390600.0000   -0.30383
390640.0000   -0.13857
390680.0000   -0.09968
390720.0000   -0.16765
390760.0000   -0.50448
390800.0000   -0.51431
390840.0000   -0.74672
390880.0000   -0.40144
390920.0000   -0.68613
390960.0000   -0.30686
391000.0000   -0.47712
391040.0000   -0.59566
391080.0000   -0.55342
391120.0000   -0.33640
391160.0000   -0.46209
391200.0000   -0.33259
391240.0000   -0.63208
391280.0000   -0.31034
391320.0000   -0.49849
391360.0000   -0.25947
391400.0000   -0.53864
391440.0000   -0.45403
391480.0000   -0.41969
391520.0000   -0.41929
391560.0000   -0.20503
391600.0000    0.12581
391640.0000    0.25867
391680.0000    0.02023
391720.0000   -0.23053
391760.0000    0.08216
391800.0000   -0.12282
391840.0000   -0.03098
391880.0000   -0.09957
391920.0000   -0.14644
391960.0000   -0.03073
392000.0000   -0.14475
392040.0000   -0.21805
392080.0000    0.04618
392120.0000   -0.20796
392160.0000   -0.29245
392200.0000   -0.16565
392240.0000   -0.30939
392280.0000   -0.24365
392320.0000   -0.25156
392360.0000   -0.09635
392400.0000   -0.19591
392440.0000   -0.17133
392480.0000   -0.03613
392520.0000   -0.24143
392560.0000   -0.17624
392600.0000   -0.22526
392640.0000    0.01438
392680.0000   -0.35848
392720.0000    0.00782
392760.0000   -0.17571
392800.0000   -0.23094
392840.0000   -0.05654
392880.0000   -0.10866
392920.0000   -0.04479
392960.0000   -0.31386
393000.0000   -0.22842
393040.0000   -0.26102
393080.0000   -0.17818
393120.0000   -0.27144
393160.0000   -0.36266
393200.0000   -0.40143
393240.0000   -0.23809
393280.0000    0.00470
393320.0000   -0.22471
393360.0000   -0.32622
393400.0000   -0.13862
393440.0000   -0.36097
393480.0000   -0.23427
393520.0000   -0.04983
393560.0000   -0.58706
393600.0000   -0.36762
393640.0000   -0.33601
393680.0000   -0.75290
393720.0000   -0.42814
393760.0000   -0.66127
393800.0000   -0.38489
393840.0000   -0.29488
393880.0000   -0.21641
393920.0000    0.03822
393960.0000   -0.46884
394000.0000   -0.49570
394040.0000   -0.40234
394080.0000   -0.66903
394120.0000   -0.59871
394160.0000   -0.50276
394200.0000   -0.64759
394240.0000   -0.16986
394280.0000   -0.32479
394320.0000   -0.12165
394360.0000   -0.08537
394400.0000   -0.11324
394440.0000   -0.33519
394480.0000   -0.12231
394520.0000   -0.37304
394560.0000   -0.17071
394600.0000   -0.20591
394640.0000   -0.55230
394680.0000   -0.47434
394720.0000   -0.52640
394760.0000   -0.65235
394800.0000   -0.40525
394840.0000   -0.35297
394880.0000   -0.19369
394920.0000   -0.47800
394960.0000   -0.31381
395000.0000   -0.10316
395040.0000   -0.12462
395080.0000   -0.26067
395120.0000   -0.03580
395160.0000   -0.25798
395200.0000   -0.22355
395240.0000   -0.19583
395280.0000   -0.15047
395320.0000   -0.03982
395360.0000   -0.16607
395400.0000   -0.02145
395440.0000   -0.32258
395480.0000   -0.32789
395520.0000   -0.32870
395560.0000   -0.16902
395600.0000   -0.19211
395640.0000   -0.36534
395680.0000   -0.13070
395720.0000   -0.23004
395760.0000   -0.04056
395800.0000   -0.27544
395840.0000   -0.07677
395880.0000   -0.21657
395920.0000   -0.19370
395960.0000   -0.16996
396000.0000   -0.20138
396040.0000   -0.16474
396080.0000   -0.20528
396120.0000   -0.32294
396160.0000   -0.21967
396200.0000   -0.48469
396240.0000   -0.55117
396280.0000   -0.26552
396320.0000   -0.62299
396360.0000   -0.26161
396400.0000   -0.33511
396440.0000   -0.50725
396480.0000   -0.68827
396520.0000   -0.20111
396560.0000   -0.39903
396600.0000   -0.69000
396640.0000    0.00263
396680.0000   -0.06924
396720.0000   -0.08435
396760.0000   -0.32539
396800.0000   -0.35945
396840.0000   -0.37059
396880.0000   -0.81029
396920.0000   -0.36447
396960.0000   -0.23267
397000.0000   -0.44135
397040.0000   -0.61773
397080.0000   -0.39214
397120.0000   -0.65604
397160.0000   -0.15257
397200.0000   -0.03909
397240.0000   -0.32207
397280.0000   -0.03036
397320.0000    0.06296
397360.0000    0.02005
397400.0000    0.11000
397440.0000   -0.25013
397480.0000   -0.03846
397520.0000    0.08468
397560.0000   -0.12064
397600.0000    0.14390
397640.0000    0.17519
397680.0000    0.37989
397720.0000    0.35748
397760.0000    0.18469
397800.0000   -0.00716
397840.0000   -0.21396
397880.0000    0.17011
397920.0000    0.09260
397960.0000   -0.16822
398000.0000    0.40291
398040.0000    0.10105
398080.0000    0.34456
398120.0000    0.42845
398160.0000    0.23210
398200.0000    0.36862
398240.0000    0.18301
398280.0000    0.13605
398320.0000    0.17417
398360.0000    0.00457
398400.0000   -0.10141
398440.0000   -0.27500
398480.0000   -0.24594
398520.0000   -0.24519
398560.0000   -0.49026
398600.0000   -0.38029
398640.0000   -0.66217
398680.0000   -0.33167
398720.0000   -0.16871
398760.0000   -0.44819
398800.0000   -0.27876
398840.0000   -0.22028
398880.0000    0.17647
398920.0000    0.29060
398960.0000   -0.09829
399000.0000   -0.37573
399040.0000   -0.16831
399080.0000   -0.19933
399120.0000   -0.25894
399160.0000   -0.12519
399200.0000   -0.39077
399240.0000   -0.33201
399280.0000   -0.49305
399320.0000   -0.58335
399360.0000   -0.81366
399400.0000   -0.39878
399440.0000   -0.35657
399480.0000   -0.59659
399520.0000   -0.40792
399560.0000   -0.28295
399600.0000   -0.25508
399640.0000   -0.21694
399680.0000   -0.02416
399720.0000   -0.03635
399760.0000   -0.27194
399800.0000   -0.11283
399840.0000   -0.11611
399880.0000   -0.58404
399920.0000   -0.89981
399960.0000   -0.81905
400000.0000   -0.64535
400040.0000   -0.80110
400080.0000   -0.61477
400120.0000   -0.46407
400160.0000   -0.73590
400200.0000   -0.73827
400240.0000   -0.53899
400280.0000   -0.45540
400320.0000   -0.73837
400360.0000   -0.53762
400400.0000   -0.52978
400440.0000   -0.22874
400480.0000   -0.52088
400520.0000   -0.51541
400560.0000   -0.59554
400600.0000   -0.70510
400640.0000   -0.57584
400680.0000   -0.86164
400720.0000   -0.64775
400760.0000   -0.30342
400800.0000   -0.28275
400840.0000   -0.39367
400880.0000   -0.38408
400920.0000   -0.25886
400960.0000   -0.11663
401000.0000   -0.76224
401040.0000   -0.55330
401080.0000   -0.52612
401120.0000   -0.88217
401160.0000   -0.49761
401200.0000   -0.51535
401240.0000   -0.31022
401280.0000   -0.27561
401320.0000   -0.61730
401360.0000   -0.33159
401400.0000   -0.59148
401440.0000   -0.42261
401480.0000   -0.49102
401520.0000   -0.37667
401560.0000   -0.49009
401600.0000   -0.69656
401640.0000   -0.54156
401680.0000   -0.57909
401720.0000   -0.37754
401760.0000   -0.69116
401800.0000   -0.56555
401840.0000   -0.62658
401880.0000   -0.54589
401920.0000   -0.63186
401960.0000   -0.28580
402000.0000   -0.20882
402040.0000   -0.65111
402080.0000   -0.65951
402120.0000   -0.54207
402160.0000   -0.74088
402200.0000   -0.37439
402240.0000   -0.59628
402280.0000   -0.51870
402320.0000   -0.37312
402360.0000   -0.52167
402400.0000   -0.50839
402440.0000   -0.52657
402480.0000   -0.37437
402520.0000   -0.59871
402560.0000   -0.52502
402600.0000   -0.46626
402640.0000   -0.45759
402680.0000   -0.88988
402720.0000   -0.89326
402760.0000   -0.76289
402800.0000   -0.67364
402840.0000   -0.37962
402880.0000   -0.31606
402920.0000   -0.54958
402960.0000   -0.79116
403000.0000   -0.65149
403040.0000   -0.45998
403080.0000   -0.69696
403120.0000   -1.01011
403160.0000   -0.84719
403200.0000   -0.45208
403240.0000   -0.19393
403280.0000    0.03510
403320.0000   -0.15172
403360.0000   -0.33269
403400.0000    0.03817
403440.0000   -0.58678
403480.0000   -0.64029
403520.0000   -0.54085
403560.0000   -0.58031
403600.0000   -0.29208
403640.0000   -0.06016
403680.0000    0.04380
403720.0000   -0.27772
403760.0000   -0.32071
403800.0000   -0.32699
403840.0000   -0.25900
403880.0000   -0.44105
403920.0000   -0.10833
403960.0000    0.00340
404000.0000    0.13758
404040.0000   -0.34709
404080.0000   -0.38134
404120.0000   -0.33801
404160.0000   -0.33321
404200.0000   -0.40208
404240.0000   -0.39834
404280.0000   -0.49015
404320.0000   -0.48037
404360.0000   -0.42363
404400.0000   -0.25302
404440.0000   -0.47750
404480.0000   -0.59781
404520.0000   -0.33886
404560.0000   -0.24303
404600.0000   -0.06348
404640.0000   -0.45604
404680.0000   -0.34821
404720.0000   -0.26204
404760.0000   -0.34990
404800.0000   -0.48854
404840.0000   -0.12414
404880.0000   -0.40672
404920.0000   -0.30083
404960.0000   -0.33814
405000.0000   -0.44603
405040.0000   -0.44252
405080.0000   -0.09336
405120.0000   -0.07783
405160.0000   -0.18478
405200.0000   -0.31693
405240.0000   -0.20861
405280.0000   -0.19810
405320.0000   -0.12032
405360.0000    0.06706
405400.0000   -0.07560
405440.0000   -0.49025
405480.0000   -0.03195
405520.0000   -0.06098
405560.0000   -0.12272
405600.0000   -0.25778
405640.0000   -0.14915
405680.0000   -0.34911
405720.0000   -0.70206
405760.0000   -0.36034
405800.0000   -0.56787
405840.0000   -0.38554
405880.0000   -0.64688
405920.0000   -0.29022
405960.0000   -0.33610
406000.0000   -0.20726
406040.0000   -0.07324
406080.0000   -0.10178
406120.0000   -0.15418
406160.0000   -0.00751
406200.0000   -0.40799
406240.0000   -0.13309
406280.0000   -0.14900
406320.0000   -0.39358
406360.0000   -0.52298
406400.0000    0.22590
406440.0000    0.02528
406480.0000    0.04770
406520.0000   -0.17990
406560.0000    0.12254
406600.0000   -0.39295
406640.0000   -0.23945
406680.0000   -0.22598
406720.0000   -0.47011
406760.0000   -0.46213
406800.0000   -0.39952
406840.0000   -0.38580
406880.0000   -0.62389
406920.0000   -0.31559
406960.0000   -0.33796
407000.0000   -0.32175
407040.0000   -0.27656
407080.0000   -0.48329
407120.0000   -0.31690
407160.0000   -0.30737
407200.0000   -0.42218
407240.0000   -0.09122
407280.0000   -0.06359
407320.0000   -0.26824
407360.0000   -0.43366
407400.0000   -0.48284
407440.0000   -0.46475
407480.0000   -0.30720
407520.0000   -0.88917
407560.0000   -0.66767
407600.0000   -0.34700
407640.0000   -0.45331
407680.0000   -0.38665
407720.0000   -0.16619
407760.0000   -0.43361
407800.0000   -0.53972
407840.0000   -0.54093
407880.0000   -0.27284
407920.0000   -0.61497
407960.0000   -0.34001
408000.0000   -0.68650
408040.0000   -0.39353
408080.0000   -0.39053
408120.0000   -0.20265
408160.0000   -0.13706
408200.0000   -0.28452
408240.0000   -0.00115
408280.0000   -0.09081
408320.0000   -0.21518
408360.0000   -0.08790
408400.0000    0.05973
408440.0000   -0.24160
408480.0000   -0.14245
408520.0000   -0.16349
408560.0000   -0.23040
408600.0000   -0.13383
408640.0000   -0.21837
408680.0000   -0.15269
408720.0000   -0.15468
408760.0000   -0.17549
408800.0000   -0.10883
408840.0000   -0.16910
408880.0000   -0.15148
408920.0000   -0.11918
408960.0000   -0.02087
409000.0000   -0.14923
409040.0000   -0.08024
409080.0000   -0.13285
409120.0000   -0.27534
409160.0000   -0.32110
409200.0000   -0.24047
409240.0000   -0.25650
409280.0000   -0.48117
409320.0000   -0.25574
409360.0000   -0.42727
409400.0000   -0.44756
409440.0000   -0.33744
409480.0000   -0.36368
409520.0000   -0.17844
409560.0000   -0.49314
409600.0000   -0.27262
409640.0000   -0.38750
409680.0000   -0.23252
409720.0000   -0.23674
409760.0000    0.04691
409800.0000   -0.33325
409840.0000   -0.21902
409880.0000    0.00443
409920.0000   -0.08118
409960.0000   -0.11775
410000.0000   -0.11800
410040.0000   -0.06756
410080.0000    0.12175
410120.0000    0.02326
410160.0000   -0.20625
410200.0000   -0.27801
410240.0000   -0.28727
410280.0000   -0.49091
410320.0000   -0.16523
410360.0000   -0.21834
410400.0000   -0.48953
410440.0000   -0.20009
410480.0000   -0.19495
410520.0000   -0.04779
410560.0000   -0.14516
410600.0000   -0.16299
410640.0000   -0.36434
410680.0000   -0.59784
410720.0000   -0.60055
410760.0000   -0.30622
410800.0000    0.02735
410840.0000   -0.15006
410880.0000   -0.23526
410920.0000   -0.02130
410960.0000   -0.16525
411000.0000   -0.10222
411040.0000   -0.32036
411080.0000   -0.01810
411120.0000   -0.26264
411160.0000   -0.20197
411200.0000   -0.44622
411240.0000   -0.45223
411280.0000   -0.19453
411320.0000   -0.02409
411360.0000   -0.20936
411400.0000   -0.15260
411440.0000   -0.38640
411480.0000   -0.07400
411520.0000   -0.18866
411560.0000   -0.08611
411600.0000   -0.18469
411640.0000   -0.29351
411680.0000   -0.48654
411720.0000   -0.38627
411760.0000   -0.35416
411800.0000   -0.39133
411840.0000   -0.21428
411880.0000   -0.18402
411920.0000   -0.45249
411960.0000   -0.18702
412000.0000   -0.20731
412040.0000   -0.11516
412080.0000   -0.41280
412120.0000    0.01135
412160.0000   -0.09625
412200.0000   -0.34590
412240.0000   -0.34460
412280.0000   -0.13816
412320.0000   -0.12728
412360.0000   -0.18604
412400.0000   -0.17685
412440.0000   -0.21954
412480.0000   -0.35910
412520.0000   -0.02377
412560.0000   -0.22915
412600.0000   -0.01951
412640.0000   -0.05124
412680.0000   -0.16704
412720.0000    0.08471
412760.0000   -0.21487
412800.0000   -0.10387
412840.0000   -0.18015
412880.0000   -0.10044
412920.0000   -0.37179
412960.0000   -0.12384
413000.0000   -0.28194
413040.0000   -0.20218
413080.0000    0.03976
413120.0000   -0.15661
413160.0000   -0.44880
413200.0000   -0.01475
413240.0000   -0.36008
413280.0000   -0.11325
413320.0000   -0.26846
413360.0000   -0.36707
413400.0000    0.06740
413440.0000   -0.40009
413480.0000   -0.06500
413520.0000   -0.19001
413560.0000   -0.13799
413600.0000   -0.36553
413640.0000   -0.24037
413680.0000   -0.49378
413720.0000   -0.28206
413760.0000   -0.01626
413800.0000   -0.26623
413840.0000   -0.18035
413880.0000    0.04137
413920.0000   -0.07252
413960.0000   -0.20370
414000.0000   -0.34178
414040.0000   -0.11746
414080.0000   -0.28992
414120.0000   -0.13938
414160.0000   -0.44853
414200.0000   -0.66420
414240.0000   -0.75322
414280.0000   -0.48059
414320.0000   -0.37327
414360.0000   -0.04788
414400.0000   -0.24168
414440.0000    0.00611
414480.0000   -0.22745
414520.0000   -0.11306
414560.0000   -0.14529
414600.0000   -0.42069
414640.0000   -0.04141
414680.0000    0.00538
414720.0000   -0.32072
414760.0000   -0.48528
414800.0000   -0.07924
414840.0000   -0.09512
414880.0000   -0.15878
414920.0000   -0.45644
414960.0000   -0.32185
415000.0000   -0.64165
415040.0000   -0.50747
415080.0000   -0.64056
415120.0000   -0.55019
415160.0000   -0.58784
415200.0000   -0.35525
415240.0000   -0.57939
415280.0000   -0.31433
415320.0000   -0.23120
415360.0000   -0.41004
415400.0000   -0.35394
415440.0000   -0.18443
415480.0000   -0.40108
415520.0000   -0.49025
415560.0000   -0.41318
415600.0000   -0.25868
415640.0000   -0.07312
415680.0000   -0.35102
415720.0000   -0.37919
415760.0000   -0.41432
415800.0000   -0.14335
415840.0000   -0.17102
415880.0000   -0.40712
415920.0000   -0.31960
415960.0000   -0.35808
416000.0000   -0.27849
416040.0000   -0.30340
416080.0000   -0.17980
416120.0000   -0.31765
416160.0000   -0.39504
416200.0000   -0.39603
416240.0000   -0.19899
416280.0000   -0.34839
416320.0000   -0.62504
416360.0000   -0.48410
416400.0000   -0.46400
416440.0000   -0.40304
416480.0000   -0.30896
416520.0000   -0.39077
416560.0000   -0.42835
416600.0000   -0.22936
416640.0000   -0.50202
416680.0000   -0.78047
416720.0000   -0.52994
416760.0000   -0.46165
416800.0000   -0.56910
416840.0000   -0.06296
416880.0000   -0.09225
416920.0000   -0.23916
416960.0000   -0.41034
417000.0000   -0.35495
417040.0000   -0.40746
417080.0000   -0.26458
417120.0000   -0.17149
417160.0000   -0.22017
417200.0000   -0.18540
417240.0000   -0.25805
417280.0000   -0.29898
417320.0000   -0.20604
417360.0000   -0.42492
417400.0000   -0.28403
417440.0000   -0.30312
417480.0000   -0.20850
417520.0000   -0.29385
417560.0000   -0.28813
417600.0000   -0.22999
417640.0000   -0.13433
417680.0000   -0.32458
417720.0000   -0.38340
417760.0000   -0.32080
417800.0000   -0.21760
417840.0000   -0.28817
417880.0000   -0.06381
417920.0000   -0.12092
417960.0000   -0.47202
418000.0000   -0.17682
418040.0000   -0.27248
418080.0000   -0.23542
418120.0000   -0.06435
418160.0000   -0.18192
418200.0000   -0.12182
418240.0000   -0.17947
418280.0000   -0.27439
418320.0000   -0.18213
418360.0000   -0.17685
418400.0000   -0.14796
418440.0000   -0.11894
418480.0000   -0.18989
418520.0000   -0.09275
418560.0000   -0.15990
418600.0000   -0.05208
418640.0000   -0.13724
418680.0000   -0.10005
418720.0000   -0.26247
418760.0000   -0.23034
418800.0000   -0.12499
418840.0000    0.09783
418880.0000   -0.36799
418920.0000   -0.12406
418960.0000   -0.31776
419000.0000   -0.31288
419040.0000   -0.50867
419080.0000   -0.26418
419120.0000   -0.25279
419160.0000   -0.07463
419200.0000   -0.22647
419240.0000   -0.34194
419280.0000   -0.45400
419320.0000   -0.29647
419360.0000   -0.46735
419400.0000   -0.69105
419440.0000   -0.34311
419480.0000   -0.19272
419520.0000   -0.27024
419560.0000    0.05006
419600.0000   -0.42728
419640.0000   -0.07724
419680.0000   -0.39750
419720.0000   -0.19721
419760.0000   -0.22257
419800.0000   -0.32528
419840.0000   -0.43146
419880.0000   -0.34191
419920.0000   -0.39799
419960.0000   -0.25609
420000.0000   -0.11717
420040.0000   -0.21159
420080.0000   -0.24405
420120.0000   -0.29015
420160.0000   -0.33372
420200.0000   -0.39014
420240.0000   -0.41592
420280.0000   -0.13618
420320.0000   -0.13347
420360.0000   -0.13487
420400.0000   -0.14381
420440.0000   -0.15576
420480.0000   -0.26286
420520.0000   -0.08420
420560.0000   -0.13302
420600.0000   -0.40246
420640.0000   -0.26732
420680.0000   -0.23214
420720.0000   -0.14598
420760.0000   -0.06752
420800.0000   -0.10804
420840.0000   -0.15564
420880.0000   -0.01579
420920.0000    0.16342
420960.0000   -0.17828
421000.0000    0.08798
421040.0000   -0.03385
421080.0000   -0.02080
421120.0000   -0.22166
421160.0000   -0.06958
421200.0000   -0.28034
421240.0000   -0.13572
421280.0000   -0.33273
421320.0000   -0.48014
421360.0000   -0.04539
421400.0000   -0.24751
421440.0000   -0.17102
421480.0000   -0.36929
421520.0000   -0.04516
421560.0000   -0.15944
421600.0000   -0.20214
421640.0000    0.02717
421680.0000   -0.08847
421720.0000   -0.21482
421760.0000   -0.18613
421800.0000   -0.37095
421840.0000   -0.12497
421880.0000   -0.32253
421920.0000   -0.25246
421960.0000   -0.23404
422000.0000   -0.05294
422040.0000   -0.43132
422080.0000   -0.27308
422120.0000   -0.47148
422160.0000   -0.29174
422200.0000   -0.12886
422240.0000   -0.18170
422280.0000    0.18224
422320.0000   -0.40062
422360.0000    0.00640
422400.0000   -0.38551
422440.0000   -0.24426
422480.0000   -0.55167
422520.0000   -0.31383
422560.0000   -0.51984
422600.0000   -0.39600
422640.0000   -0.27194
422680.0000   -0.03641
422720.0000   -0.04820
422760.0000   -0.02872
422800.0000   -0.00242
422840.0000   -0.06506
422880.0000    0.00847
422920.0000   -0.19218
422960.0000   -0.16245
423000.0000   -0.12816
423040.0000   -0.15978
423080.0000   -0.04300
423120.0000   -0.05970
423160.0000   -0.21068
423200.0000   -0.22612
423240.0000   -0.28170
423280.0000   -0.33712
423320.0000   -0.13927
423360.0000   -0.17141
423400.0000   -0.22239
423440.0000   -0.16436
423480.0000   -0.07566
423520.0000    0.08149
423560.0000   -0.12201
423600.0000   -0.33809
423640.0000   -0.15868
423680.0000   -0.28853
423720.0000   -0.18132
423760.0000   -0.04980
423800.0000   -0.15542
423840.0000   -0.17267
423880.0000   -0.20275
423920.0000   -0.26067
423960.0000   -0.25839
424000.0000   -0.23355
424040.0000   -0.19800
424080.0000   -0.28481
424120.0000   -0.16045
424160.0000   -0.13413
424200.0000   -0.07927
424240.0000   -0.14856
424280.0000   -0.26515
424320.0000   -0.07630
424360.0000   -0.15992
424400.0000   -0.45341
424440.0000   -0.12715
424480.0000   -0.18277
424520.0000   -0.02068
424560.0000   -0.28678
424600.0000   -0.02895
424640.0000   -0.29737
424680.0000   -0.13141
424720.0000   -0.16202
424760.0000   -0.06589
424800.0000   -0.25111
424840.0000   -0.25079
424880.0000   -0.28178
424920.0000   -0.26474
424960.0000   -0.34692
425000.0000   -0.35836
425040.0000   -0.27311
425080.0000   -0.24570
425120.0000   -0.35659
425160.0000   -0.19220
425200.0000   -0.15243
425240.0000   -0.18030
425280.0000   -0.43956
425320.0000   -0.49747
425360.0000   -0.31869
425400.0000   -0.33726
425440.0000   -0.53961
425480.0000   -0.66572
425520.0000   -0.27796
425560.0000   -0.56034
425600.0000   -0.18899
425640.0000   -0.55687
425680.0000   -0.60710
425720.0000   -0.56467
425760.0000   -0.30869
425800.0000   -0.22462
425840.0000   -0.32906
425880.0000   -0.49164
425920.0000   -0.49676
425960.0000   -0.14060
426000.0000    0.01010
426040.0000   -0.12784
426080.0000   -0.04697
426120.0000   -0.31602
426160.0000   -0.43444
426200.0000   -0.62976
426240.0000   -0.79943
426280.0000   -0.45460
426320.0000   -0.37815
426360.0000   -0.46129
426400.0000   -0.30030
426440.0000   -0.36266
426480.0000   -0.54539
426520.0000   -0.02177
426560.0000   -0.50477
426600.0000   -0.47815
426640.0000   -0.86859
426680.0000   -0.81130
426720.0000   -0.42694
426760.0000   -0.81023
426800.0000   -0.55583
426840.0000   -0.55397
426880.0000   -0.25735
426920.0000   -0.09681
426960.0000    0.28611
427000.0000   -0.03496
427040.0000   -0.25659
427080.0000    0.16928
427120.0000    0.28459
427160.0000    0.77311
427200.0000    0.36367
427240.0000    0.20989
427280.0000    0.21488
427320.0000    0.41231
427360.0000    0.60283
427400.0000    0.41575
427440.0000    0.31661
427480.0000    0.35719
427520.0000    0.34076
427560.0000    0.20983
427600.0000    0.41273
427640.0000    0.17759
427680.0000    0.16820
427720.0000    0.34052
427760.0000    0.43115
427800.0000    0.32280
427840.0000    0.49399
427880.0000    0.37622
427920.0000    0.29538
427960.0000    0.40164
428000.0000    0.55429
428040.0000    0.55333
428080.0000    0.39265
428120.0000    0.40857
428160.0000    0.29264
428200.0000    0.13991
428240.0000    0.23643
428280.0000   -0.02878
428320.0000    0.05195
428360.0000   -0.07095
428400.0000   -0.27599
428440.0000    0.04050
428480.0000   -0.52505
428520.0000   -0.98372
428560.0000   -0.71213
428600.0000   -0.94799
428640.0000   -0.14767
428680.0000    0.10737
428720.0000   -0.02724
428760.0000   -0.33704
428800.0000    0.22834
428840.0000   -0.14339
428880.0000   -0.08382
428920.0000   -0.00891
428960.0000   -0.16072
429000.0000    0.15478
429040.0000   -0.05891
429080.0000   -0.03808
429120.0000   -0.07252
429160.0000    0.04481
429200.0000    0.08599
429240.0000    0.25251
429280.0000    0.36250
429320.0000    0.31673
429360.0000    0.31769
429400.0000    0.28537
429440.0000    0.34487
429480.0000    0.24810
429520.0000    0.25907
429560.0000    0.29116
429600.0000    0.43508
429640.0000    0.38024
429680.0000    0.31396
429720.0000    0.11860
429760.0000    0.25540
429800.0000    0.24962
429840.0000    0.21195
429880.0000    0.34354
429920.0000    0.33204
429960.0000    0.42589
430000.0000    0.29737
430040.0000    0.18708
430080.0000    0.56881
430120.0000    0.25451
430160.0000    0.22944
430200.0000    0.30964
430240.0000    0.32854
430280.0000    0.36711
430320.0000    0.24827
430360.0000    0.17154
430400.0000    0.47952
430440.0000    0.44294
430480.0000    0.16148
430520.0000    0.30023
430560.0000    0.08541
430600.0000    0.44503
430640.0000    0.31142
430680.0000    0.17166
430720.0000    0.15133
430760.0000    0.14017
430800.0000    0.24173
430840.0000    0.33356
430880.0000    0.41478
430920.0000    0.28963
430960.0000    0.39817
431000.0000    0.37790
431040.0000    0.35379
431080.0000    0.32243
431120.0000    0.22666
431160.0000    0.72272
431200.0000    0.26337
431240.0000    0.30041
431280.0000    0.29641
431320.0000    0.52469
431360.0000    0.26303
431400.0000    0.63182
431440.0000    0.35052
431480.0000    0.19610
431520.0000    0.35556
431560.0000    0.32782
431600.0000    0.28402
431640.0000    0.27369
431680.0000    0.41142
431720.0000    0.14954
431760.0000    0.25616
431800.0000    0.34449
431840.0000    0.27324
431880.0000    0.35708
431920.0000    0.22591
431960.0000    0.26258
432000.0000    0.20155
432040.0000    0.23089
432080.0000    0.19452
432120.0000    0.24203
432160.0000    0.06511
432200.0000    0.29726
432240.0000   -0.03735
432280.0000   -0.07410
432320.0000    0.31369
432360.0000    0.12810
432400.0000    0.34767
432440.0000   -0.04155
432480.0000    0.16188
432520.0000    0.01316
432560.0000   -0.20881
432600.0000   -0.06583
432640.0000    0.26414
432680.0000    0.14830
432720.0000    0.26531
432760.0000    0.43712
432800.0000    0.01960
432840.0000   -0.11629
432880.0000   -0.40943
432920.0000   -0.23783
432960.0000   -0.39051
433000.0000   -0.02844
433040.0000   -0.14542
433080.0000   -0.09154
433120.0000   -0.11903
433160.0000   -0.42325
433200.0000   -0.33850
433240.0000   -0.45844
433280.0000   -0.55915
433320.0000   -0.08364
433360.0000   -0.27024
433400.0000   -0.00052
433440.0000   -0.34862
433480.0000   -0.18112
433520.0000    0.20352
433560.0000    0.11765
433600.0000    0.24047
433640.0000    0.37836
433680.0000    0.28137
433720.0000    0.45160
433760.0000    0.20144
433800.0000    0.34447
433840.0000    0.40136
433880.0000    0.61050
433920.0000    0.25730
433960.0000    0.32958
434000.0000    0.55244
434040.0000    0.51417
434080.0000    0.86974
434120.0000    0.78706
434160.0000    0.85329
434200.0000    0.89491
434240.0000    0.94245
434280.0000    0.73673
434320.0000    0.80042
434360.0000    0.75176
434400.0000    0.77092
434440.0000    0.91636
434480.0000    0.67031
434520.0000    0.71296
434560.0000    0.68882
434600.0000    0.65175
434640.0000    0.67597
434680.0000    0.60506
434720.0000    0.79022
434760.0000    0.55458
434800.0000    0.54322
434840.0000    0.78062
434880.0000    0.89712
434920.0000    0.87778
434960.0000    0.56148
435000.0000    0.56686
435040.0000    0.40912
435080.0000    0.42979
435120.0000    0.44385
435160.0000    0.26634
435200.0000    0.59280
435240.0000    0.27196
435280.0000    0.39531
435320.0000    0.30491
435360.0000    0.44355
435400.0000    0.32279
435440.0000    0.44750
435480.0000    0.31066
435520.0000    0.46970
435560.0000    0.44336
435600.0000    0.38589
435640.0000    0.19050
435680.0000    0.34830
435720.0000    0.25775
435760.0000    0.34356
435800.0000    0.33468
435840.0000    0.38945
435880.0000    0.24044
435920.0000    0.38747
435960.0000    0.42600
436000.0000    0.45872
436040.0000    0.46052
436080.0000    0.43169
436120.0000    0.43336
436160.0000    0.34815
436200.0000    0.57302
436240.0000    0.39957
436280.0000    0.44183
436320.0000    0.48034
436360.0000    0.45454
436400.0000    0.21609
436440.0000    0.21784
436480.0000    0.12324
436520.0000   -0.17753
436560.0000   -0.44186
436600.0000   -0.48563
436640.0000   -0.15935
436680.0000   -0.12149
436720.0000    0.06887
436760.0000   -0.22989
436800.0000   -0.15655
436840.0000   -0.00325
436880.0000    0.03845
436920.0000    0.00070
436960.0000    0.08692
437000.0000   -0.00570
437040.0000   -0.01278
437080.0000    0.08509
437120.0000   -0.16880
437160.0000   -0.17070
437200.0000   -0.42429
437240.0000   -0.35495
437280.0000    0.00625
437320.0000   -0.29480
437360.0000   -0.26356
437400.0000   -0.58857
437440.0000   -0.48244
437480.0000   -0.40620
437520.0000   -0.39085
437560.0000   -0.51051
437600.0000   -0.48392
437640.0000   -0.06289
437680.0000   -0.10456
437720.0000    0.00231
437760.0000    0.19871
437800.0000   -0.28937
437840.0000   -0.07107
437880.0000    0.14688
437920.0000   -0.17802
437960.0000   -0.06485
438000.0000   -0.20275
438040.0000   -0.24826
438080.0000   -0.33911
438120.0000   -0.34886
438160.0000   -0.48193
438200.0000   -0.34280
438240.0000   -0.33090
438280.0000   -0.14164
438320.0000   -0.10569
438360.0000    0.16731
438400.0000   -0.02437
438440.0000   -0.09659
438480.0000   -0.18539
438520.0000   -0.30878
438560.0000   -0.57988
438600.0000   -0.46144
438640.0000   -0.61739
438680.0000   -0.80575
438720.0000   -0.08541
438760.0000   -0.35440
438800.0000   -0.36883
438840.0000   -0.21648
438880.0000   -0.18207
438920.0000   -0.10716
438960.0000   -0.09473
439000.0000   -0.32758
439040.0000   -0.40380
439080.0000   -0.29641
439120.0000   -0.23638
439160.0000   -0.68911
439200.0000   -0.86979
439240.0000   -0.34370
439280.0000   -0.45869
439320.0000   -0.67955
439360.0000   -0.75329
439400.0000   -0.48221
439440.0000   -0.13281
439480.0000   -0.54367
439520.0000   -0.63718
439560.0000   -0.51062
439600.0000   -0.44944
439640.0000   -0.65330
439680.0000   -0.58942
439720.0000   -0.61586
439760.0000   -0.76793
439800.0000   -0.61422
439840.0000   -0.28798
439880.0000   -0.57585
439920.0000   -0.38450
439960.0000   -0.36477
440000.0000   -0.40536
440040.0000   -0.47204
440080.0000   -0.28756
440120.0000   -0.68873
440160.0000   -0.69685
440200.0000   -0.55802
440240.0000   -0.67720
440280.0000   -0.54596
440320.0000   -0.87830
440360.0000   -0.49375
440400.0000   -0.43243
440440.0000   -0.73685
440480.0000   -0.50614
440520.0000   -0.26224
440560.0000   -0.30383
440600.0000   -0.41661
440640.0000   -0.22773
440680.0000   -0.35090
440720.0000   -0.18037
440760.0000   -0.24411
440800.0000   -0.38640
440840.0000   -0.69533
440880.0000   -0.98118
440920.0000   -0.57723
440960.0000   -0.39551
441000.0000   -0.35994
441040.0000   -0.21689
441080.0000   -0.13872
441120.0000   -0.09506
441160.0000   -0.31957
441200.0000   -0.37357
441240.0000   -0.30179
441280.0000   -0.07316
441320.0000   -0.14069
441360.0000   -0.24319
441400.0000   -0.22915
441440.0000   -0.18729
441480.0000   -0.09153
441520.0000   -0.48746
441560.0000   -0.52886
441600.0000   -0.19941
441640.0000   -0.03958
441680.0000   -0.27355
441720.0000   -0.26055
441760.0000   -0.55204
441800.0000   -0.22237
441840.0000   -0.12859
441880.0000   -0.49475
441920.0000   -0.49654
441960.0000   -0.34920
442000.0000   -0.57373
442040.0000   -0.42865
442080.0000   -0.52601
442120.0000   -0.31316
442160.0000   -0.37388
442200.0000   -0.35565
442240.0000   -0.10725
442280.0000   -0.45741
442320.0000   -0.62416
442360.0000   -0.84887
442400.0000   -0.30366
442440.0000   -0.36853
442480.0000   -0.53441
442520.0000   -0.38478
442560.0000   -0.67246
442600.0000   -0.81216
442640.0000   -0.57592
442680.0000   -0.90709
442720.0000   -0.79637
442760.0000   -0.59705
442800.0000   -1.01677
442840.0000   -0.80987
442880.0000   -0.53311
442920.0000   -0.70440
442960.0000   -0.64985
443000.0000   -0.73491
443040.0000   -0.62678
443080.0000   -0.62853
443120.0000   -0.75374
443160.0000   -0.75743
443200.0000   -0.58881
443240.0000   -0.90164
443280.0000   -0.80288
443320.0000   -0.79695
443360.0000   -0.73103
443400.0000   -0.79713
443440.0000   -0.59286
443480.0000   -0.32214
443520.0000   -0.48613
443560.0000   -0.28553
443600.0000   -0.02788
443640.0000   -0.28518
443680.0000   -0.06613
443720.0000   -0.39728
443760.0000   -0.45433
443800.0000   -0.12834
443840.0000   -0.02868
443880.0000   -0.03879
443920.0000   -0.50905
443960.0000   -0.39937
444000.0000   -0.32072
444040.0000   -0.87172
444080.0000   -0.51970
444120.0000   -0.90050
444160.0000   -0.47680
444200.0000   -0.90752
444240.0000   -0.64749
444280.0000   -0.67912
444320.0000   -0.59199
444360.0000   -0.86527
444400.0000   -0.62546
444440.0000   -0.73415
444480.0000   -0.56720
444520.0000   -0.37439
444560.0000   -0.76875
444600.0000   -0.67286
444640.0000   -0.67047
444680.0000   -0.43390
444720.0000   -0.72542
444760.0000   -0.51027
444800.0000   -0.72602
444840.0000   -1.01940
444880.0000   -0.93112
444920.0000   -1.37985
444960.0000   -1.08849
445000.0000   -0.88542
445040.0000   -0.72849
445080.0000   -0.65802
445120.0000   -0.64790
445160.0000   -0.70690
445200.0000   -0.62601
445240.0000   -0.75626
445280.0000   -0.42594
445320.0000   -0.81584
445360.0000   -0.84398
445400.0000   -0.50222
445440.0000   -0.25374
445480.0000   -0.72623
445520.0000   -1.21999
445560.0000   -0.75857
445600.0000   -0.66401
445640.0000   -0.71657
445680.0000   -0.47916
445720.0000   -0.40499
445760.0000   -0.60354
445800.0000   -0.65868
445840.0000   -0.81710
445880.0000   -0.66462
445920.0000   -0.65975
445960.0000   -0.72857
446000.0000   -0.51201
446040.0000   -0.75386
446080.0000   -0.41401
446120.0000   -0.62013
446160.0000   -0.55161
446200.0000   -0.59611
446240.0000   -0.73191
446280.0000   -0.91251
446320.0000   -0.78154
446360.0000   -1.09358
446400.0000   -1.00907
446440.0000   -0.92593
446480.0000   -0.76435
446520.0000   -0.99391
446560.0000   -0.68441
446600.0000   -0.73510
446640.0000   -0.54105
446680.0000   -0.70955
446720.0000   -0.82811
446760.0000   -1.03642
446800.0000   -0.81622
446840.0000   -0.74547
446880.0000   -0.87311
446920.0000   -0.55407
446960.0000   -0.44032
447000.0000   -0.35697
447040.0000   -0.48291
447080.0000   -0.21772
447120.0000   -0.73494
447160.0000   -0.62500
447200.0000   -0.51887
447240.0000   -0.63194
447280.0000   -0.58067
447320.0000   -0.82982
447360.0000   -0.40191
447400.0000   -0.62457
447440.0000   -0.50191
447480.0000   -0.47244
447520.0000   -0.68316
447560.0000   -0.45207
447600.0000   -0.79907
447640.0000   -0.70705
447680.0000   -0.64825
447720.0000   -0.76524
447760.0000   -0.82135
447800.0000   -0.64780
447840.0000   -0.78305
447880.0000   -0.49479
447920.0000   -0.75633
447960.0000   -0.34436
448000.0000   -0.40363
448040.0000   -0.72369
448080.0000   -0.86071
448120.0000   -0.46270
448160.0000   -0.40254
448200.0000   -0.49971
448240.0000   -0.76801
448280.0000   -0.60782
448320.0000   -0.35424
448360.0000   -0.51944
448400.0000   -0.74750
448440.0000   -0.79399
448480.0000   -0.44142
448520.0000   -0.52952
448560.0000   -0.47286
448600.0000   -0.45177
448640.0000   -0.14751
448680.0000   -0.59135
448720.0000   -0.12473
448760.0000   -0.07151
448800.0000   -0.01705
448840.0000   -0.32958
448880.0000   -0.94246
448920.0000   -0.45971
448960.0000   -0.38674
449000.0000   -0.53704
449040.0000   -0.54245
449080.0000   -0.46891
449120.0000   -0.73906
449160.0000   -0.45740
449200.0000   -0.76660
449240.0000   -0.59821
449280.0000   -0.53233
449320.0000   -0.58829
449360.0000   -0.68908
449400.0000   -0.61566
449440.0000   -0.83183
449480.0000   -0.64843
449520.0000   -0.60488
449560.0000   -0.75330
449600.0000   -0.78002
449640.0000   -0.45576
449680.0000   -0.73207
449720.0000   -0.69298
449760.0000   -0.97483
449800.0000   -0.72041
449840.0000   -0.67889
449880.0000   -0.31840
449920.0000   -0.36479
449960.0000   -0.25686
450000.0000   -0.11564
450040.0000   -0.18859
450080.0000   -0.20189
450120.0000   -0.17637
450160.0000   -0.32965
450200.0000   -0.31648
450240.0000   -0.28117
450280.0000   -0.26913
450320.0000   -0.09735
450360.0000   -0.35136
450400.0000   -0.04005
450440.0000   -0.20696
450480.0000   -0.17934
450520.0000   -0.29572
450560.0000   -0.13464
450600.0000   -0.24230
450640.0000   -0.26397
450680.0000   -0.09872
450720.0000   -0.10855
450760.0000   -0.24819
450800.0000   -0.14267
450840.0000   -0.08822
450880.0000   -0.10179
450920.0000   -0.16849
450960.0000   -0.46442
451000.0000   -0.32176
451040.0000   -0.17617
451080.0000   -0.18241
451120.0000   -0.59173
451160.0000   -0.66276
451200.0000   -0.56849
451240.0000   -0.96328
451280.0000   -0.69073
451320.0000   -0.57121
451360.0000   -0.48342
451400.0000   -0.39155
451440.0000   -0.14161
451480.0000   -0.14451
451520.0000   -0.10872
451560.0000   -0.15840
451600.0000   -0.20475
451640.0000   -0.20619
451680.0000   -0.21506
451720.0000   -0.20380
451760.0000   -0.05241
451800.0000   -0.36206
451840.0000   -0.52423
451880.0000   -0.66623
451920.0000   -0.32224
451960.0000    0.40949
452000.0000    0.34680
452040.0000    0.47381
452080.0000    0.49964
452120.0000    0.35487
452160.0000    0.34800
452200.0000    0.38705
452240.0000    0.21531
452280.0000    0.40590
452320.0000    0.37972
452360.0000    0.44078
452400.0000    0.38058
452440.0000    0.23140
452480.0000    0.43731
452520.0000    0.40553
452560.0000    0.30569
452600.0000    0.53423
452640.0000    0.31582
452680.0000    0.28872
452720.0000    0.43845
452760.0000    0.39154
452800.0000    0.46506
452840.0000    0.38207
452880.0000    0.44484
452920.0000    0.28394
452960.0000    0.44058
453000.0000    0.15808
453040.0000    0.42529
453080.0000    0.29701
453120.0000    0.09965
453160.0000    0.24157
453200.0000    0.29860
453240.0000    0.30866
453280.0000    0.22494
453320.0000    0.16286
453360.0000    0.31869
453400.0000    0.35898
453440.0000    0.28416
453480.0000    0.30030
453520.0000    0.54363
453560.0000    0.32099
453600.0000    0.49946
453640.0000    0.21638
453680.0000    0.44930
453720.0000    0.30686
453760.0000    0.47608
453800.0000    0.58281
453840.0000    0.11819
453880.0000    0.11157
453920.0000    0.28496
453960.0000    0.48396
454000.0000    0.59757
454040.0000    0.34728
454080.0000    0.33922
454120.0000    0.49193
454160.0000   -0.01317
454200.0000    0.53522
454240.0000    0.39486
454280.0000    0.39784
454320.0000    0.20116
454360.0000    0.45056
454400.0000    0.04623
454440.0000    0.53102
454480.0000    0.46796
454520.0000    0.39941
454560.0000    0.42971
454600.0000    0.41704
454640.0000    0.21366
454680.0000    0.16694
454720.0000    0.11597
454760.0000    0.25991
454800.0000   -0.14573
454840.0000   -0.03323
454880.0000    0.14917
454920.0000   -0.41228
454960.0000   -0.28781
455000.0000   -0.08202
455040.0000   -0.32805
455080.0000   -0.34260
455120.0000   -0.24869
455160.0000   -0.69030
455200.0000   -0.46563
455240.0000   -0.55982
455280.0000   -0.59178
455320.0000   -0.33911
455360.0000   -0.67256
455400.0000   -0.57131
455440.0000   -0.55268
455480.0000   -0.52399
455520.0000   -0.71410
455560.0000   -0.41559
455600.0000   -0.38762
455640.0000   -0.17383
455680.0000   -0.28765
455720.0000   -0.13600
455760.0000   -0.22692
455800.0000   -0.00021
455840.0000   -0.24584
455880.0000   -0.07545
455920.0000   -0.23641
455960.0000   -0.20732
456000.0000   -0.39792
456040.0000   -0.19935
456080.0000    0.01374
456120.0000   -0.16583
456160.0000   -0.05854
456200.0000   -0.15485
456240.0000    0.02988
456280.0000    0.06665
456320.0000   -0.23668
456360.0000   -0.10781
456400.0000   -0.12145
456440.0000   -0.11633
456480.0000   -0.36493
456520.0000   -0.07614
456560.0000    0.02084
456600.0000   -0.09768
456640.0000    0.04146
456680.0000   -0.15783
456720.0000   -0.20681
456760.0000   -0.57760
456800.0000   -0.46216
456840.0000   -0.49487
456880.0000   -0.37625
456920.0000   -0.43243
456960.0000   -0.65013
457000.0000   -0.73795
457040.0000   -0.34286
457080.0000   -0.28522
457120.0000    0.11487
457160.0000    0.16010
457200.0000   -0.01440
457240.0000    0.17399
457280.0000    0.35406
457320.0000    0.36741
457360.0000    0.48594
457400.0000    0.59172
457440.0000    0.64037
457480.0000    0.65439
457520.0000    0.68466
457560.0000    0.64714
457600.0000    0.52970
457640.0000    0.59500
457680.0000    0.79313
457720.0000    0.84521
457760.0000    0.59047
457800.0000    0.57789
457840.0000    0.41893
457880.0000    0.28952
457920.0000    0.28875
457960.0000    0.32588
458000.0000    0.63619
458040.0000    0.66741
458080.0000    0.44184
458120.0000    0.06427
458160.0000   -0.23301
458200.0000    0.00758
458240.0000   -0.70514
458280.0000   -0.25347
458320.0000   -0.44839
458360.0000   -0.50550
458400.0000   -0.51691
458440.0000    0.02728
458480.0000   -0.21470
458520.0000   -0.06435
458560.0000   -0.15988
458600.0000   -0.15058
458640.0000   -0.21105
458680.0000   -0.20522
458720.0000   -0.17883
458760.0000   -0.36035
458800.0000   -0.26015
458840.0000   -0.31577
458880.0000   -0.21842
458920.0000   -0.56999
458960.0000   -0.54156
459000.0000   -0.25105
459040.0000   -0.34731
459080.0000   -0.13744
459120.0000   -0.10787
459160.0000   -0.21998
459200.0000   -0.45408
459240.0000   -0.20957
459280.0000   -0.03322
459320.0000   -0.47996
459360.0000   -0.29726
459400.0000   -0.35000
459440.0000   -0.31985
459480.0000   -0.43701
459520.0000   -0.37453
459560.0000   -0.44053
459600.0000   -0.16471
459640.0000   -0.36457
459680.0000   -0.25819
459720.0000   -0.13007
459760.0000   -0.23361
459800.0000   -0.03093
459840.0000   -0.12179
459880.0000   -0.19887
459920.0000   -0.37269
459960.0000   -0.10764
460000.0000   -0.04993
460040.0000   -0.21141
460080.0000   -0.20081
460120.0000   -0.33295
460160.0000   -0.41215
460200.0000   -0.35887
460240.0000   -0.37652
460280.0000   -0.53891
460320.0000   -0.42151
460360.0000   -0.41093
460400.0000   -0.18637
460440.0000   -0.38502
460480.0000   -0.30207
460520.0000   -0.53963
460560.0000   -0.30486
460600.0000   -0.45638
460640.0000   -0.10318
460680.0000    0.12253
460720.0000   -0.16981
460760.0000   -0.39716
460800.0000   -0.54332
460840.0000   -0.19721
460880.0000   -0.30881
460920.0000   -0.34844
460960.0000    0.06361
461000.0000    0.04665
461040.0000   -0.20708
461080.0000   -0.29596
461120.0000    0.01369
461160.0000   -0.27864
461200.0000   -0.28150
461240.0000   -0.38983
461280.0000   -0.32348
461320.0000   -0.18246
461360.0000   -0.10039
461400.0000   -0.02993
461440.0000   -0.36242
461480.0000   -0.27451
461520.0000   -0.32852
461560.0000   -0.23037
461600.0000   -0.38897
461640.0000    0.11641
461680.0000   -0.31348
461720.0000   -0.41277
461760.0000   -0.43710
461800.0000   -0.60308
461840.0000   -0.42276
461880.0000   -0.21066
461920.0000   -0.24355
461960.0000   -0.08013
462000.0000   -0.21700
462040.0000   -0.00875
462080.0000    0.05135
462120.0000   -0.23300
462160.0000    0.16406
462200.0000   -0.14534
462240.0000   -0.13930
462280.0000   -0.30157
462320.0000   -0.12905
462360.0000   -0.16890
462400.0000   -0.28375
462440.0000   -0.35886
462480.0000   -0.02513
462520.0000    0.23488
462560.0000   -0.47034
462600.0000   -0.20838
462640.0000   -0.51131
462680.0000   -0.30728
462720.0000    0.25881
462760.0000    0.07206
462800.0000   -0.19648
462840.0000    0.25304
462880.0000   -0.32006
462920.0000   -0.46581
462960.0000   -0.14434
463000.0000   -0.22214
463040.0000   -0.16035
463080.0000   -0.32364
463120.0000    0.06418
463160.0000    0.24435
463200.0000    0.27743
463240.0000    0.09532
463280.0000    0.20522
463320.0000    0.19346
463360.0000    0.39766
463400.0000   -0.07770
463440.0000   -0.06225
463480.0000   -0.15028
463520.0000   -0.22318
463560.0000   -0.12724
463600.0000   -0.06859
463640.0000   -0.20196
463680.0000   -0.26030
463720.0000   -0.08193
463760.0000   -0.24937
463800.0000   -0.24821
463840.0000   -0.03413
463880.0000   -0.40127
463920.0000   -0.05420
463960.0000   -0.19176
464000.0000   -0.26662
464040.0000   -0.28260
464080.0000   -0.19556
464120.0000   -0.11193
464160.0000    0.20436
464200.0000   -0.06279
464240.0000   -0.31058
464280.0000   -0.31102
464320.0000   -0.03139
464360.0000    0.05724
464400.0000   -0.11791
464440.0000   -0.25703
464480.0000   -0.43596
464520.0000   -0.29413
464560.0000   -0.32072
464600.0000   -0.40824
464640.0000   -0.68716
464680.0000   -0.29538
464720.0000   -0.07227
464760.0000   -0.11292
464800.0000   -0.18433
464840.0000   -0.11504
464880.0000   -0.32816
464920.0000   -0.24718
464960.0000    0.06876
465000.0000   -0.15814
465040.0000   -0.26422
465080.0000   -0.28543
465120.0000   -0.18620
465160.0000    0.01552
465200.0000   -0.16954
465240.0000   -0.32653
465280.0000   -0.22694
465320.0000   -0.31353
465360.0000   -0.34631
465400.0000   -0.22033
465440.0000   -0.05299
465480.0000   -0.11692
465520.0000   -0.16980
465560.0000    0.00300
465600.0000   -0.12527
465640.0000    0.09546
465680.0000    0.02886
465720.0000   -0.02548
465760.0000   -0.19498
465800.0000    0.02043
465840.0000   -0.14702
465880.0000   -0.03500
465920.0000   -0.24069
465960.0000   -0.07534
466000.0000   -0.01893
466040.0000   -0.04521
466080.0000   -0.26187
466120.0000   -0.03937
466160.0000   -0.23087
466200.0000   -0.21018
466240.0000    0.09378
466280.0000   -0.10557
466320.0000    0.06469
466360.0000   -0.11535
466400.0000   -0.21206
466440.0000   -0.24142
466480.0000   -0.37478
466520.0000   -0.27287
466560.0000    0.07262
466600.0000   -0.10515
466640.0000   -0.46588
466680.0000   -0.37513
466720.0000   -0.34031
466760.0000   -0.14381
466800.0000   -0.31746
466840.0000   -0.21196
466880.0000   -0.28443
466920.0000   -0.40337
466960.0000   -0.31052
467000.0000   -0.38228
467040.0000   -0.15163
467080.0000   -0.11667
467120.0000   -0.29319
467160.0000   -0.13127
467200.0000   -0.26679
467240.0000   -0.57137
467280.0000   -0.21518
467320.0000   -0.43715
467360.0000   -0.29156
467400.0000   -0.07873
467440.0000   -0.30464
467480.0000   -0.32511
467520.0000   -0.45924
467560.0000   -0.33018
467600.0000   -0.33557
467640.0000   -0.47926
467680.0000   -0.45664
467720.0000   -0.18583
467760.0000   -0.53806
467800.0000   -0.12675
467840.0000   -0.03094
467880.0000   -0.24879
467920.0000   -0.37930
467960.0000   -0.31314
468000.0000   -0.49684
468040.0000   -0.38675
468080.0000   -0.09133
468120.0000   -0.36883
468160.0000   -0.37847
468200.0000   -0.35731
468240.0000   -0.20221
468280.0000   -0.49833
468320.0000   -0.51851
468360.0000   -0.47457
468400.0000   -0.52202
468440.0000   -0.39297
468480.0000   -0.60442
468520.0000   -0.46065
468560.0000   -0.75286
468600.0000   -0.46336
468640.0000   -0.52275
468680.0000   -0.41949
468720.0000   -0.41935
468760.0000   -0.63679
468800.0000   -0.53733
468840.0000   -0.38518
468880.0000   -0.47219
468920.0000   -0.55885
468960.0000   -0.42483
469000.0000   -0.17178
469040.0000    0.00569
469080.0000   -0.06997
469120.0000   -0.41115
469160.0000   -0.33067
469200.0000   -0.17357
469240.0000   -0.38310
469280.0000   -0.38119
469320.0000   -0.36791
469360.0000   -0.18335
469400.0000   -0.28981
469440.0000   -0.06951
469480.0000   -0.35345
469520.0000   -0.30819
469560.0000   -0.06499
469600.0000   -0.17367
469640.0000   -0.33904
469680.0000   -0.32999
469720.0000   -0.43790
469760.0000   -0.22297
469800.0000   -0.26452
469840.0000   -0.29848
469880.0000   -0.23261
469920.0000   -0.26608
469960.0000   -0.30811
470000.0000   -0.09246
470040.0000   -0.26089
470080.0000   -0.18788
470120.0000   -0.15099
470160.0000   -0.18662
470200.0000   -0.02214
470240.0000    0.13490
470280.0000    0.08357
470320.0000   -0.00304
470360.0000   -0.23885
470400.0000   -0.41682
470440.0000   -0.22480
470480.0000   -0.13606
470520.0000   -0.02761
470560.0000   -0.06209
470600.0000   -0.02605
470640.0000   -0.12584
470680.0000   -0.41271
470720.0000   -0.18555
470760.0000   -0.25684
470800.0000   -0.32849
470840.0000   -0.78725
470880.0000   -0.59284
470920.0000   -0.84154
470960.0000   -0.60969
471000.0000   -0.79596
471040.0000   -0.71978
471080.0000   -0.81450
471120.0000   -0.53084
471160.0000   -0.80339
471200.0000   -0.47595
471240.0000   -0.40143
471280.0000   -0.76814
471320.0000   -0.68947
471360.0000   -0.96889
471400.0000   -0.64882
471440.0000   -0.63315
471480.0000   -0.94111
471520.0000   -0.74567
471560.0000   -0.60323
471600.0000   -0.90281
471640.0000   -0.89699
471680.0000   -0.87438
471720.0000   -0.87450
471760.0000   -1.13307
471800.0000   -1.02086
471840.0000   -1.23902
471880.0000   -0.90719
471920.0000   -0.84276
471960.0000   -1.03094
472000.0000   -0.90697
472040.0000   -0.83327
472080.0000   -0.92023
472120.0000   -0.72815
472160.0000   -0.79072
472200.0000   -0.59954
472240.0000   -0.82399
472280.0000   -0.87935
472320.0000   -0.70244
472360.0000   -0.70624
472400.0000   -0.80137
472440.0000   -0.82633
472480.0000   -1.05322
472520.0000   -0.46553
472560.0000   -0.50351
472600.0000   -0.77377
472640.0000   -0.29550
472680.0000   -0.83231
472720.0000   -0.59280
472760.0000   -0.58964
472800.0000   -0.30859
472840.0000   -0.54576
472880.0000   -0.72306
472920.0000   -0.62483
472960.0000    0.34675
473000.0000    0.24561
473040.0000    0.12171
473080.0000   -0.06189
473120.0000   -0.09715
473160.0000   -0.32078
473200.0000   -0.13981
473240.0000    0.11997
473280.0000    0.20185
473320.0000   -0.03037
473360.0000   -0.10958
473400.0000    0.06267
473440.0000   -0.25282
473480.0000    0.18501
473520.0000   -0.27338
473560.0000   -0.47806
473600.0000    0.04966
473640.0000   -0.12917
473680.0000   -0.18776
473720.0000   -0.57331
473760.0000   -0.29475
473800.0000   -0.24468
473840.0000   -0.54945
473880.0000   -0.56653
473920.0000   -0.46466
473960.0000   -0.52105
474000.0000   -0.58765
474040.0000   -0.61339
474080.0000   -0.65572
474120.0000   -0.67100
474160.0000   -0.53212
474200.0000   -0.51816
474240.0000   -0.47741
474280.0000   -0.48807
474320.0000   -0.31898
474360.0000   -0.39392
474400.0000   -0.53656
474440.0000   -0.26589
474480.0000   -0.41810
474520.0000   -0.31093
474560.0000   -0.73130
474600.0000   -0.20455
474640.0000   -0.45440
474680.0000   -0.37713
474720.0000   -0.47504
474760.0000   -0.76510
474800.0000   -0.63029
474840.0000   -0.49513
474880.0000   -0.32974
474920.0000   -0.36239
474960.0000   -0.50873
475000.0000   -0.60629
475040.0000   -0.55486
475080.0000   -0.30352
475120.0000   -0.49296
475160.0000   -0.21894
475200.0000   -0.30912
475240.0000   -0.46969
475280.0000   -0.47211
475320.0000   -0.37798
475360.0000   -0.31561
475400.0000   -0.55695
475440.0000   -0.05295
475480.0000   -0.51778
475520.0000   -0.39159
475560.0000   -0.57780
475600.0000   -0.73280
475640.0000   -0.44525
475680.0000   -0.40795
475720.0000   -0.53066
475760.0000   -0.78812
475800.0000   -0.41814
475840.0000   -0.55516
475880.0000    0.28230
475920.0000    0.12858
475960.0000    0.45651
476000.0000   -0.00183
476040.0000    0.12436
476080.0000    0.18093
476120.0000   -0.26337
476160.0000   -0.21829
476200.0000   -0.39333
476240.0000   -0.48002
476280.0000   -0.09607
476320.0000   -0.16642
476360.0000   -0.48111
476400.0000   -0.43263
476440.0000   -0.61216
476480.0000   -0.10639
476520.0000   -0.21691
476560.0000    0.01530
476600.0000   -0.03606
476640.0000   -0.27780
476680.0000   -0.21217
476720.0000   -0.43905
476760.0000   -0.17725
476800.0000   -0.54243
476840.0000   -0.42928
476880.0000   -0.49179
476920.0000   -0.66501
476960.0000   -0.67896
477000.0000   -0.73439
477040.0000   -0.63163
477080.0000   -0.45749
477120.0000   -0.51660
477160.0000   -0.54489
477200.0000   -0.65214
477240.0000   -0.71768
477280.0000   -0.62871
477320.0000   -0.52958
477360.0000   -0.58281
477400.0000   -0.50438
477440.0000   -0.80608
477480.0000   -0.43348
477520.0000   -0.67972
477560.0000   -0.51305
477600.0000   -0.71436
477640.0000   -0.82033
477680.0000   -0.91192
477720.0000   -0.71447
477760.0000   -0.63691
477800.0000   -0.83012
477840.0000   -0.70605
477880.0000   -0.75828
477920.0000   -0.28897
477960.0000   -0.49866
478000.0000   -0.29461
478040.0000   -0.30258
478080.0000   -0.49403
478120.0000   -0.18276
478160.0000   -0.25985
478200.0000   -0.30216
478240.0000   -0.14377
478280.0000   -0.02448
478320.0000   -0.05979
478360.0000    0.07149
478400.0000   -0.38919
478440.0000    0.11468
478480.0000    0.21396
478520.0000    0.05253
478560.0000    0.15218
478600.0000    0.23033
478640.0000    0.22964
478680.0000   -0.01828
478720.0000    0.23851
478760.0000    0.16741
478800.0000    0.06061
478840.0000    0.41442
478880.0000    0.52784
478920.0000    0.41174
478960.0000    0.40247
479000.0000    0.07852
479040.0000    0.03298
479080.0000    0.36173
479120.0000    0.26562
479160.0000    0.01254
479200.0000   -0.06463
479240.0000    0.17340
479280.0000    0.42946
479320.0000    0.44295
479360.0000    0.27489
479400.0000    0.36528
479440.0000    0.25699
479480.0000    0.52738
479520.0000    0.56598
479560.0000    0.42410
479600.0000    0.58665
479640.0000    0.62638
479680.0000    0.47977
479720.0000    0.28240
479760.0000    0.44989
479800.0000    0.32954
479840.0000    0.42216
479880.0000    0.36031
479920.0000    0.01182
479960.0000    0.41740
480000.0000    0.34416
480040.0000    0.13768
480080.0000    0.34101
480120.0000    0.09981
480160.0000    0.15452
480200.0000    0.19495
480240.0000    0.18071
480280.0000   -0.04070
480320.0000   -0.07565
480360.0000    0.37803
480400.0000    0.14028
480440.0000    0.09960
480480.0000    0.29792
480520.0000    0.29980
480560.0000    0.33320
480600.0000    0.12985
480640.0000    0.09241
480680.0000    0.24401
480720.0000    0.27663
480760.0000    0.15183
480800.0000    0.31118
480840.0000    0.35248
480880.0000   -0.23993
480920.0000    0.39730
480960.0000    0.29267
481000.0000   -0.00536
481040.0000    0.12269
481080.0000    0.22711
481120.0000    0.30506
481160.0000    0.19768
481200.0000    0.38164
481240.0000    0.48342
481280.0000    0.26326
481320.0000    0.41689
481360.0000    0.39654
481400.0000    0.43963
481440.0000    0.53068
481480.0000    0.20009
481520.0000    0.23975
481560.0000    0.33373
481600.0000    0.45258
481640.0000    0.58574
481680.0000    0.54999
481720.0000    0.28222
481760.0000    0.40158
481800.0000    0.26272
481840.0000    0.03827
481880.0000    0.21728
481920.0000    0.27163
481960.0000    0.22955
482000.0000    0.28574
482040.0000    0.14658
482080.0000    0.13693
482120.0000    0.04640
482160.0000    0.17311
482200.0000    0.36149
482240.0000    0.26720
482280.0000    0.19001
482320.0000    0.12449
482360.0000    0.10766
482400.0000    0.38620
482440.0000    0.61739
482480.0000    0.69818
482520.0000    0.22929
482560.0000    0.35478
482600.0000    0.36044
482640.0000    0.42064
482680.0000   -0.04695
482720.0000    0.27101
482760.0000    0.42366
482800.0000    0.41013
482840.0000    0.14190
482880.0000    0.16292
482920.0000   -0.22524
482960.0000    0.28692
483000.0000    0.44890
483040.0000    0.37006
483080.0000    0.43832
483120.0000    0.34224
483160.0000   -0.13606
483200.0000   -0.02139
483240.0000   -0.00875
483280.0000   -0.04911
483320.0000    0.24283
483360.0000    0.24579
483400.0000    0.18828
483440.0000    0.24946
483480.0000    0.25503
483520.0000    0.18109
483560.0000    0.15705
483600.0000    0.27625
483640.0000    0.35649
483680.0000    0.64052
483720.0000    0.42392
483760.0000    0.32298
483800.0000    0.28813
483840.0000    0.45841
483880.0000    0.40687
483920.0000    0.33582
483960.0000    0.28840
484000.0000    0.24048
484040.0000    0.39343
484080.0000    0.09257
484120.0000    0.05652
484160.0000    0.14917
484200.0000    0.44237
484240.0000    0.06771
484280.0000   -0.13707
484320.0000   -0.43484
484360.0000   -0.33610
484400.0000   -0.23552
484440.0000   -0.21292
484480.0000   -0.06716
484520.0000   -0.11800
484560.0000    0.03804
484600.0000   -0.34858
484640.0000   -0.25588
484680.0000   -0.48583
484720.0000   -0.15085
484760.0000   -0.57752
484800.0000   -0.59705
484840.0000   -0.60270
484880.0000   -0.34580
484920.0000   -0.52178
484960.0000   -0.19018
485000.0000   -0.57557
485040.0000   -0.14644
485080.0000   -0.10822
485120.0000   -0.02377
485160.0000    0.09547
485200.0000   -0.06125
485240.0000   -0.21641
485280.0000   -0.38462
485320.0000   -0.49239
485360.0000   -0.68352
485400.0000   -0.62693
485440.0000   -0.38135
485480.0000   -0.65108
485520.0000   -0.33496
485560.0000   -0.03581
485600.0000   -0.27176
485640.0000   -0.15979
485680.0000   -0.15840
485720.0000    0.01414
485760.0000   -0.01725
485800.0000   -0.30475
485840.0000   -0.10937
485880.0000    0.10227
485920.0000   -0.13280
485960.0000   -0.06917
486000.0000    0.13116
486040.0000   -0.59809
486080.0000   -0.32835
486120.0000   -0.66866
486160.0000   -0.56576
486200.0000   -0.51821
486240.0000   -0.56024
486280.0000   -0.56987
486320.0000   -0.49296
486360.0000   -0.55323
486400.0000   -0.41829
486440.0000   -0.69251
486480.0000   -0.67536
486520.0000   -0.69382
486560.0000   -0.39196
486600.0000   -0.56262
486640.0000   -0.62925
486680.0000   -0.64199
486720.0000   -0.34648
486760.0000   -0.57308
486800.0000   -0.42297
486840.0000   -0.33324
486880.0000   -0.43171
486920.0000   -0.62458
486960.0000    0.00679
487000.0000   -0.20280
487040.0000   -0.04313
487080.0000   -0.27968
487120.0000   -0.42352
487160.0000   -0.55798
487200.0000   -0.50085
487240.0000   -0.46267
487280.0000   -0.17917
487320.0000   -0.63083
487360.0000   -0.34477
487400.0000   -0.47243
487440.0000   -0.40666
487480.0000   -0.59069
487520.0000   -0.24954
487560.0000   -0.37774
487600.0000   -0.32156
487640.0000   -0.22325
487680.0000   -0.20114
487720.0000   -0.37609
487760.0000   -0.78442
487800.0000   -0.24510
487840.0000   -0.41832
487880.0000   -0.22411
487920.0000   -0.25945
487960.0000   -0.30459
488000.0000   -0.49998
488040.0000   -0.46932
488080.0000   -0.77580
488120.0000   -0.85494
488160.0000   -0.62768
488200.0000   -0.52035
488240.0000   -0.65015
488280.0000   -0.63474
488320.0000   -0.49074
488360.0000   -0.48580
488400.0000   -0.57467
488440.0000   -0.52800
488480.0000   -0.37213
488520.0000   -0.27179
488560.0000   -0.53527
488600.0000   -0.58153
488640.0000   -0.14313
488680.0000   -0.75120
488720.0000   -0.54526
488760.0000   -0.84552
488800.0000   -0.41673
488840.0000   -0.51249
488880.0000   -0.58948
488920.0000   -0.33977
488960.0000   -0.23767
489000.0000   -0.57632
489040.0000   -0.52992
489080.0000   -0.43419
489120.0000   -0.01789
489160.0000   -0.10365
489200.0000   -0.04009
489240.0000   -0.25514
489280.0000   -0.17097
489320.0000   -0.20524
489360.0000   -0.29898
489400.0000   -0.23360
489440.0000   -0.28137
489480.0000   -0.04881
489520.0000   -0.01368
489560.0000   -0.11487
489600.0000   -0.10672
489640.0000    0.06381
489680.0000   -0.20460
489720.0000   -0.13317
489760.0000   -0.19599
489800.0000    0.10774
489840.0000    0.32119
489880.0000    0.35391
489920.0000    0.87839
489960.0000    0.59512
490000.0000    0.40002
490040.0000    0.54857
490080.0000    0.34157
490120.0000    0.49678
490160.0000    0.36284
490200.0000    0.30550
490240.0000    0.52041
490280.0000    0.23705
490320.0000    0.37603
490360.0000    0.29661
490400.0000    0.33629
490440.0000    0.41392
490480.0000    0.46145
490520.0000    0.46296
490560.0000    0.40382
490600.0000    0.35042
490640.0000    0.46051
490680.0000    0.38470
490720.0000    0.38456
490760.0000    0.58208
490800.0000    0.41642
490840.0000    0.38905
490880.0000    0.54261
490920.0000    0.63768
490960.0000    0.49529
491000.0000    0.50018
491040.0000    0.49253
491080.0000    0.43223
491120.0000    0.46496
491160.0000    0.18775
491200.0000    0.65615
491240.0000    0.55375
491280.0000    0.41195
491320.0000    0.34501
491360.0000    0.42544
491400.0000    0.46885
491440.0000    0.36177
491480.0000    0.38351
491520.0000    0.08145
491560.0000    0.07011
491600.0000    0.29922
491640.0000    0.23786
491680.0000    0.43295
491720.0000    0.19896
491760.0000    0.30547
491800.0000    0.36244
491840.0000    0.46140
491880.0000    0.61956
491920.0000    0.57105
491960.0000    0.57195
492000.0000    0.42562
492040.0000    0.29899
492080.0000    0.44511
492120.0000    0.34215
492160.0000    0.24445
492200.0000    0.08134
492240.0000    0.41801
492280.0000    0.33054
492320.0000    0.40768
492360.0000    0.36954
492400.0000    0.49269
492440.0000    0.36570
492480.0000    0.36759
492520.0000    0.46264
492560.0000    0.46069
492600.0000    0.45256
492640.0000    0.25071
492680.0000    0.56379
492720.0000    0.41733
492760.0000    0.48461
492800.0000    0.52985
492840.0000    0.60073
492880.0000    0.71798
492920.0000    0.33191
492960.0000    0.49932
493000.0000    0.26164
493040.0000    0.08416
493080.0000    0.26410
493120.0000    0.06184
493160.0000    0.06292
493200.0000    0.39853
493240.0000    0.58579
493280.0000    0.48891
493320.0000    0.43255
493360.0000    0.55365
493400.0000    0.29614
493440.0000    0.33587
493480.0000    0.54915
493520.0000    0.35618
493560.0000    0.20918
493600.0000    0.27585
493640.0000    0.54413
493680.0000    0.43332
493720.0000    0.48389
493760.0000    0.07097
493800.0000   -0.24454
493840.0000   -0.42059
493880.0000   -0.32079
493920.0000   -0.17960
493960.0000   -0.10289
494000.0000   -0.35894
494040.0000   -0.14374
494080.0000   -0.45134
494120.0000   -0.69710
494160.0000   -0.58484
494200.0000   -0.84315
494240.0000   -0.33596
494280.0000   -0.37556
494320.0000   -0.27150
494360.0000   -0.32792
494400.0000   -0.02891
494440.0000   -0.14927
494480.0000    0.21270
494520.0000    0.17368
494560.0000    0.07158
494600.0000    0.05469
494640.0000    0.10261
494680.0000    0.17497
494720.0000    0.41287
494760.0000    0.42063
494800.0000    0.41525
494840.0000    0.82482
494880.0000    0.62304
494920.0000    0.35167
494960.0000    0.19210
495000.0000    0.61789
495040.0000    0.43437
495080.0000    0.39675
495120.0000    0.49576
495160.0000    0.46460
495200.0000    0.09019
495240.0000    0.30960
495280.0000   -0.03113
495320.0000   -0.15353
495360.0000   -0.12533
495400.0000    0.11613
495440.0000   -0.01557
495480.0000   -0.14573
495520.0000   -0.06781
495560.0000    0.16049
495600.0000   -0.00426
495640.0000   -0.22380
495680.0000   -0.11053
495720.0000   -0.29224
495760.0000   -0.20357
495800.0000    0.05550
495840.0000   -0.13291
495880.0000   -0.40874
495920.0000   -0.36154
495960.0000   -0.08112
496000.0000    0.15607
496040.0000   -0.00715
496080.0000    0.23886
496120.0000    0.11379
496160.0000   -0.12707
496200.0000   -0.31556
496240.0000   -0.08989
496280.0000   -0.42452
496320.0000   -0.39615
496360.0000   -0.54198
496400.0000   -0.43505
496440.0000   -0.57718
496480.0000   -0.53347
496520.0000   -0.48512
496560.0000   -0.73306
496600.0000   -0.50724
496640.0000   -0.57970
496680.0000   -0.31901
496720.0000   -0.59336
496760.0000   -0.31309
496800.0000   -0.20868
496840.0000   -0.71473
496880.0000   -0.37032
496920.0000   -0.32791
496960.0000   -0.43366
497000.0000   -0.41944
497040.0000   -0.28764
497080.0000   -0.26647
497120.0000   -0.61003
497160.0000   -0.30250
497200.0000   -0.41956
497240.0000   -0.21315
497280.0000    0.03222
497320.0000   -0.25038
497360.0000   -0.12614
497400.0000   -0.24108
497440.0000   -0.09033
497480.0000   -0.20067
497520.0000   -0.38187
497560.0000   -0.64551
497600.0000   -0.20856
497640.0000   -0.14187
497680.0000   -0.17124
497720.0000   -0.05530
497760.0000    0.03154
497800.0000   -0.47151
497840.0000   -0.24488
497880.0000   -0.11609
497920.0000   -0.38557
497960.0000   -0.24344
498000.0000   -0.30892
498040.0000   -0.36033
498080.0000   -0.59418
498120.0000   -0.18148
498160.0000   -0.31466
498200.0000   -0.34070
498240.0000   -0.07529
498280.0000   -0.49112
498320.0000   -0.18023
498360.0000   -0.67772
498400.0000   -0.22148
498440.0000   -0.12632
498480.0000   -0.17593
498520.0000   -0.35604
498560.0000   -0.54065
498600.0000   -0.17709
498640.0000   -0.53628
498680.0000   -0.27228
498720.0000   -0.17316
498760.0000   -0.10406
498800.0000   -0.09453
498840.0000   -0.07993
498880.0000    0.06550
498920.0000   -0.05976
498960.0000   -0.26998
499000.0000   -0.30878
499040.0000   -0.26772
499080.0000   -0.13666
499120.0000   -0.26109
499160.0000   -0.03360
499200.0000   -0.12551
499240.0000   -0.40312
499280.0000   -0.37063
499320.0000   -0.41754
499360.0000   -0.24334
499400.0000   -0.21233
499440.0000   -0.53407
499480.0000   -0.35649
499520.0000   -0.52206
499560.0000   -0.66808
499600.0000   -0.39918
499640.0000   -0.59902
499680.0000   -0.58268
499720.0000   -0.70209
499760.0000   -0.53124
499800.0000   -0.59205
499840.0000   -0.54672
499880.0000   -0.33511
499920.0000   -0.10424
499960.0000   -0.12230
500000.0000   -0.18621
500040.0000   -0.81886
500080.0000   -0.51409
500120.0000   -0.00618
500160.0000   -0.41423
500200.0000   -0.66238
500240.0000   -0.63066
500280.0000   -0.51491
500320.0000   -0.22147
500360.0000   -0.31996
500400.0000   -0.49181
500440.0000   -0.50566
500480.0000   -0.31277
500520.0000   -0.40283
500560.0000   -0.63500
500600.0000   -0.50991
500640.0000   -0.53442
500680.0000   -0.41977
500720.0000   -0.70991
500760.0000   -0.55114
500800.0000   -0.26045
500840.0000   -0.49982
500880.0000   -0.38069
500920.0000   -0.40321
500960.0000   -0.39002
501000.0000   -0.34119
501040.0000   -0.51035
501080.0000   -0.47273
501120.0000   -0.88779
501160.0000   -0.56573
501200.0000   -0.67684
501240.0000   -0.59647
501280.0000   -0.40625
501320.0000   -0.34616
501360.0000   -0.30978
501400.0000   -0.23102
501440.0000   -0.34349
501480.0000   -0.48522
501520.0000   -0.60028
501560.0000   -0.16116
501600.0000   -0.11345
501640.0000    0.03573
501680.0000    0.00902
501720.0000   -0.02718
501760.0000   -0.33633
501800.0000   -0.10996
501840.0000   -0.13016
501880.0000   -0.01869
501920.0000    0.12116
501960.0000    0.31659
502000.0000    0.38929
502040.0000    0.25296
502080.0000    0.24810
502120.0000    0.38657
502160.0000    0.26932
502200.0000    0.27427
502240.0000    0.26372
502280.0000    0.27040
502320.0000    0.31841
502360.0000    0.31826
502400.0000    0.32131
502440.0000    0.29262
502480.0000   -0.03445
502520.0000   -0.01241
502560.0000    0.03847
502600.0000    0.20201
502640.0000    0.17161
502680.0000    0.24179
502720.0000    0.21321
502760.0000    0.32270
502800.0000   -0.16201
502840.0000   -0.28024
502880.0000   -0.19694
502920.0000   -0.18029
502960.0000   -0.57008
503000.0000   -0.50144
503040.0000   -0.39762
503080.0000   -0.49536
503120.0000   -0.47068
503160.0000   -0.43458
503200.0000   -0.26712
503240.0000   -0.54271
503280.0000   -0.72647
503320.0000   -0.52496
503360.0000   -0.42149
503400.0000   -0.66438
503440.0000   -0.35001
503480.0000   -0.67215
503520.0000   -0.64817
503560.0000   -0.69025
503600.0000   -0.61859
503640.0000   -0.69624
503680.0000   -0.47611
503720.0000   -0.80907
503760.0000   -0.38615
503800.0000   -0.64891
503840.0000   -0.37081
503880.0000   -0.56682
503920.0000   -0.88230
503960.0000   -0.83627
504000.0000   -0.36671
504040.0000   -0.87060
504080.0000   -0.61887
504120.0000   -0.66374
504160.0000   -0.65755
504200.0000   -0.86611
504240.0000   -0.80304
504280.0000   -0.59403
504320.0000   -0.69313
504360.0000   -0.76597
504400.0000   -0.45483
504440.0000   -0.67835
504480.0000   -0.64918
504520.0000   -0.60197
504560.0000   -0.63325
504600.0000   -0.73753
504640.0000   -0.60329
504680.0000   -0.74849
504720.0000   -0.74474
504760.0000   -0.71051
504800.0000   -0.82130
504840.0000   -0.41341
504880.0000   -0.23306
504920.0000   -0.25651
504960.0000   -0.37786
505000.0000   -0.65079
505040.0000   -0.70168
505080.0000   -0.56741
505120.0000   -0.52017
505160.0000   -0.35943
505200.0000   -0.48950
505240.0000   -0.33129
505280.0000   -0.38917
505320.0000   -0.48312
505360.0000   -0.36637
505400.0000   -0.33053
505440.0000   -0.31927
505480.0000   -0.29915
505520.0000   -0.39800
505560.0000   -0.40542
505600.0000   -0.49807
505640.0000   -0.44605
505680.0000   -0.17609
505720.0000   -0.23215
505760.0000   -0.45127
505800.0000   -0.42201
505840.0000   -0.29777
505880.0000   -0.35988
505920.0000   -0.56478
505960.0000   -0.19258
506000.0000   -0.36650
506040.0000   -0.45517
506080.0000   -0.27662
506120.0000   -0.16225
506160.0000   -0.22945
506200.0000   -0.39362
506240.0000   -0.38239
506280.0000   -0.30738
506320.0000   -0.53860
506360.0000   -0.43912
506400.0000   -0.23370
506440.0000   -0.39977
506480.0000   -0.66437
506520.0000   -0.59785
506560.0000   -0.59456
506600.0000   -0.97297
506640.0000   -0.87529
506680.0000   -0.27009
506720.0000   -0.66852
506760.0000   -0.77376
506800.0000   -0.78605
506840.0000   -0.95549
506880.0000   -0.79406
506920.0000   -0.51861
506960.0000   -0.51492
507000.0000   -0.28077
507040.0000   -0.50508
507080.0000   -0.64537
507120.0000   -0.14759
507160.0000   -0.22313
507200.0000   -0.35186
507240.0000   -0.63764
507280.0000   -0.48731
507320.0000   -0.81466
507360.0000   -0.45845
507400.0000   -0.69241
507440.0000   -0.80235
507480.0000   -0.63123
507520.0000   -0.43318
507560.0000   -0.52751
507600.0000   -0.25436
507640.0000   -0.09787
507680.0000   -0.01344
507720.0000   -0.16438
507760.0000   -0.52815
507800.0000   -0.38569
507840.0000   -0.18021
507880.0000   -0.44705
507920.0000   -0.31169
507960.0000   -0.09312
508000.0000   -0.26022
508040.0000   -0.40052
508080.0000   -0.27862
508120.0000   -0.61530
508160.0000   -0.67073
508200.0000   -0.62922
508240.0000   -0.77513
508280.0000   -0.53713
508320.0000   -0.97140
508360.0000   -0.90543
508400.0000   -0.06368
508440.0000   -0.33816
508480.0000   -0.08505
508520.0000    0.04569
508560.0000   -0.15918
508600.0000   -0.04035
508640.0000   -0.07529
508680.0000   -0.31517
508720.0000   -0.35472
508760.0000   -0.64048
508800.0000   -0.57523
508840.0000   -0.53534
508880.0000   -0.42975
508920.0000   -0.58243
508960.0000   -0.70668
509000.0000   -0.68915
509040.0000   -0.47276
509080.0000   -0.26218
509120.0000   -0.66077
509160.0000   -0.68470
509200.0000   -0.49118
509240.0000   -0.46546
509280.0000   -0.34832
509320.0000   -0.61019
509360.0000   -0.80727
509400.0000   -0.60229
509440.0000   -0.52518
509480.0000   -0.77586
509520.0000   -0.52606
509560.0000   -0.38996
509600.0000   -0.37659
509640.0000   -0.42419
509680.0000   -0.62376
509720.0000   -0.57008
509760.0000   -0.45628
509800.0000   -0.53303
509840.0000   -0.72738
509880.0000   -0.61193
509920.0000   -0.61113
509960.0000   -0.69883
510000.0000   -0.64376
510040.0000   -0.50249
510080.0000   -0.54015
510120.0000   -0.62277
510160.0000   -0.49739
510200.0000   -0.48370
510240.0000   -0.62996
510280.0000   -0.65711
510320.0000   -0.41160
510360.0000   -0.59580
510400.0000   -0.51710
510440.0000   -0.99029
510480.0000   -0.94692
510520.0000   -0.80995
510560.0000   -0.61122
510600.0000   -0.62887
510640.0000   -0.60666
510680.0000   -0.41861
510720.0000   -0.73917
510760.0000   -0.49949
510800.0000   -0.47030
510840.0000   -0.31375
510880.0000   -0.32973
510920.0000   -0.48090
510960.0000   -0.41473
511000.0000   -0.73768
511040.0000   -0.65333
511080.0000   -0.59381
511120.0000   -0.42519
511160.0000   -0.66623
511200.0000   -0.45712
511240.0000   -0.62862
511280.0000   -0.43108
511320.0000   -0.54274
511360.0000   -0.56507
511400.0000   -0.62239
511440.0000   -0.40140
511480.0000   -0.28915
511520.0000   -0.41477
511560.0000   -0.42304
511600.0000   -0.63214
511640.0000   -0.33145
511680.0000   -0.45185
511720.0000   -0.49281
511760.0000   -0.71154
511800.0000   -0.80115
511840.0000   -0.70973
511880.0000   -0.76076
511920.0000   -0.86127
511960.0000   -0.67959
512000.0000   -0.46504
512040.0000   -0.22132
512080.0000   -0.59859
512120.0000   -0.34452
512160.0000   -0.35259
512200.0000   -0.39490
512240.0000   -0.49084
512280.0000   -0.56084
512320.0000   -0.16893
512360.0000   -0.54689
512400.0000   -0.57276
512440.0000   -0.49930
512480.0000   -0.62690
512520.0000   -0.99211
512560.0000   -0.41235
512600.0000   -0.57485
512640.0000   -0.67362
512680.0000   -0.75471
512720.0000   -0.79651
512760.0000   -1.17206
512800.0000   -0.68022
512840.0000   -0.64956
512880.0000   -0.69623
512920.0000   -0.52673
512960.0000   -0.73309
513000.0000   -0.91764
513040.0000   -0.68989
513080.0000   -0.57904
513120.0000   -0.88794
513160.0000   -0.57944
513200.0000   -0.58910
513240.0000   -0.71919
513280.0000   -0.66102
513320.0000   -0.69976
513360.0000   -0.74528
513400.0000   -0.59374
513440.0000   -0.54667
513480.0000   -0.57357
513520.0000   -0.71775
513560.0000   -0.57427
513600.0000   -0.78696
513640.0000   -0.71581
513680.0000   -0.70202
513720.0000   -0.75947
513760.0000   -0.85027
513800.0000   -0.56697
513840.0000   -0.69402
513880.0000   -0.70924
513920.0000   -0.46320
513960.0000    0.00159
514000.0000    0.22456
514040.0000    0.21011
514080.0000    0.07659
514120.0000    0.25215
514160.0000    0.27643
514200.0000    0.24160
514240.0000    0.46162
514280.0000    0.09216
514320.0000    0.20262
514360.0000    0.10878
514400.0000    0.17846
514440.0000    0.24964
514480.0000    0.10209
514520.0000    0.05937
514560.0000    0.14033
514600.0000    0.20750
514640.0000    0.11049
514680.0000    0.20565
514720.0000   -0.04198
514760.0000    0.04904
514800.0000    0.18703
514840.0000    0.19038
514880.0000    0.22885
514920.0000    0.12637
514960.0000    0.12449
515000.0000    0.39542
515040.0000    0.13630
515080.0000    0.15263
515120.0000    0.24915
515160.0000    0.18742
515200.0000    0.30960
515240.0000    0.14663
515280.0000    0.18366
515320.0000    0.06412
515360.0000    0.13921
515400.0000    0.45398
515440.0000    0.20162
515480.0000    0.29079
515520.0000    0.41830
515560.0000    0.27126
515600.0000    0.40022
515640.0000    0.22115
515680.0000    0.18615
515720.0000    0.12643
515760.0000    0.41465
515800.0000    0.47134
515840.0000    0.34834
515880.0000    0.45993
515920.0000    0.26787
515960.0000    0.42866
516000.0000    0.65858
516040.0000    0.17645
516080.0000    0.36922
516120.0000    0.44158
516160.0000    0.38399
516200.0000    0.14705
516240.0000    0.30554
516280.0000    0.34380
516320.0000    0.36762
516360.0000    0.31566
516400.0000    0.40438
516440.0000    0.21396
516480.0000    0.03887
516520.0000   -0.04381
516560.0000   -0.24360
516600.0000   -0.03072
516640.0000    0.17722
516680.0000    0.21726
516720.0000    0.20663
516760.0000    0.32013
516800.0000    0.21571
516840.0000    0.48378
516880.0000    0.30330
516920.0000    0.30430
516960.0000    0.15804
517000.0000    0.11197
517040.0000    0.37906
517080.0000    0.48914
517120.0000    0.40116
517160.0000    0.49139
517200.0000    0.64021
517240.0000    0.57306
517280.0000    0.32407
517320.0000    0.00648
517360.0000    0.45796
517400.0000    0.48015
517440.0000    0.60616
517480.0000    0.27206
517520.0000    0.52242
517560.0000    0.47715
517600.0000    0.30366
517640.0000    0.37042
517680.0000    0.58004
517720.0000    0.75071
517760.0000    0.50845
517800.0000    0.43890
517840.0000    0.42154
517880.0000    0.19047
517920.0000    0.30279
517960.0000    0.19134
518000.0000    0.52076
518040.0000    0.23351
518080.0000   -0.15334
518120.0000    0.32655
518160.0000    0.66773
518200.0000    0.52848
518240.0000    0.42707
518280.0000    0.62263
518320.0000    0.39698
518360.0000    0.29286
518400.0000    0.45106
518440.0000    0.43719
518480.0000    0.67070
518520.0000    0.65706
518560.0000    0.39805
518600.0000    0.27811
518640.0000    0.28682
518680.0000    0.42503
518720.0000   -0.16735
518760.0000   -0.24732
518800.0000   -0.27572
518840.0000   -0.18531
518880.0000   -0.02466
518920.0000   -0.11516
518960.0000   -0.23363
519000.0000   -0.27335
519040.0000    0.35404
519080.0000    0.28245
519120.0000    0.35339
519160.0000    0.34830
519200.0000    0.23180
519240.0000    0.36492
519280.0000    0.40457
519320.0000    0.34865
519360.0000    0.45840
519400.0000    0.37975
519440.0000    0.35802
519480.0000    0.32816
519520.0000    0.19979
519560.0000    0.68540
519600.0000    0.40085
519640.0000    0.41098
519680.0000    0.28391
519720.0000    0.36398
519760.0000    0.36330
519800.0000    0.30222
519840.0000    0.46709
519880.0000    0.42248
519920.0000    0.46262
519960.0000    0.30596
520000.0000    0.04381
520040.0000    0.09281
520080.0000    0.61053
520120.0000    0.52519
520160.0000    0.60348
520200.0000    0.46811
520240.0000    0.48815
520280.0000    0.23884
520320.0000    0.61815
520360.0000    0.41812
520400.0000    0.46263
520440.0000    0.68166
520480.0000    0.40958
520520.0000    0.59931
520560.0000    0.30680
520600.0000    0.38995
520640.0000    0.60186
520680.0000    0.43754
520720.0000    0.08622
520760.0000    0.45715
520800.0000    0.43813
520840.0000    0.61824
520880.0000    0.53739
520920.0000    0.41403
520960.0000    0.75253
521000.0000    0.55458
521040.0000    0.44307
521080.0000    0.70348
521120.0000    0.41788
521160.0000    0.49613
521200.0000    0.41724
521240.0000    0.49301
521280.0000    0.49005
521320.0000    0.39838
521360.0000    0.33415
521400.0000    0.25397
521440.0000    0.27754
521480.0000    0.58617
521520.0000    0.72179
521560.0000    0.26600
521600.0000    0.33405
521640.0000    0.37658
521680.0000    0.62835
521720.0000    0.22987
521760.0000    0.33675
521800.0000    0.33097
521840.0000    0.09363
521880.0000    0.10702
521920.0000    0.09418
521960.0000    0.50819
522000.0000    0.15952
522040.0000    0.50845
522080.0000    0.25563
522120.0000    0.22735
522160.0000    0.28985
522200.0000    0.15512
522240.0000    0.36234
522280.0000    0.28742
522320.0000    0.43302
522360.0000    0.41231
522400.0000    0.14009
522440.0000    0.46483
522480.0000    0.35125
522520.0000    0.32182
522560.0000    0.30817
522600.0000    0.24505
522640.0000    0.40110
522680.0000    0.27040
522720.0000    0.35815
522760.0000    0.38522
522800.0000    0.32850
522840.0000    0.52192
522880.0000    0.52850
522920.0000    0.55021
522960.0000    0.10002
523000.0000    0.40055
523040.0000    0.26928
523080.0000    0.31672
523120.0000    0.29970
523160.0000    0.16416
523200.0000    0.30786
523240.0000    0.44390
523280.0000    0.27337
523320.0000    0.33822
523360.0000    0.34184
523400.0000    0.16410
523440.0000    0.37973
523480.0000    0.19767
523520.0000    0.29311
523560.0000    0.14180
523600.0000    0.23056
523640.0000    0.16477
523680.0000    0.28637
523720.0000    0.37384
523760.0000    0.31900
523800.0000    0.45403
523840.0000    0.31483
523880.0000    0.27070
523920.0000    0.46785
523960.0000    0.13888
524000.0000    0.17563
524040.0000    0.42865
524080.0000    0.33627
524120.0000    0.46685
524160.0000    0.30765
524200.0000    0.39524
524240.0000    0.42653
524280.0000    0.64103
524320.0000    0.29021
524360.0000    0.34379
524400.0000    0.45590
524440.0000    0.29216
524480.0000    0.42229
524520.0000    0.28651
524560.0000    0.28363
524600.0000    0.44331
524640.0000    0.29002
524680.0000    0.11035
524720.0000    0.42760
524760.0000    0.13342
524800.0000    0.32558
524840.0000   -0.04950
524880.0000    0.40010
524920.0000    0.31113
524960.0000    0.43703
525000.0000    0.39123
525040.0000    0.35236
525080.0000    0.34440
525120.0000    0.41452
525160.0000    0.22025
525200.0000    0.45551
525240.0000    0.40845
525280.0000    0.67604
525320.0000    0.53449
525360.0000    0.45297
525400.0000    0.43108
525440.0000    0.79325
525480.0000    0.36466
525520.0000    0.27507
525560.0000    0.35830
525600.0000    0.31883
525640.0000    0.34330
525680.0000    0.42797
525720.0000    0.38394
525760.0000    0.26904
525800.0000    0.42100
525840.0000    0.30363
525880.0000    0.26453
525920.0000    0.48464
525960.0000    0.32905
526000.0000    0.16495
526040.0000    0.14943
526080.0000    0.42974
526120.0000    0.50553
526160.0000    0.42648
526200.0000    0.52048
526240.0000    0.34039
526280.0000    0.52008
526320.0000    0.45259
526360.0000    0.41494
526400.0000    0.48431
526440.0000    0.59230
526480.0000    0.45488
526520.0000    0.34991
526560.0000    0.38442
526600.0000    0.37598
526640.0000    0.50458
526680.0000    0.31060
526720.0000    0.42393
526760.0000    0.37841
526800.0000    0.26619
526840.0000    0.20336
526880.0000    0.54547
526920.0000    0.52028
526960.0000    0.48646
527000.0000    0.16732
527040.0000    0.37365
527080.0000    0.45244
527120.0000    0.47180
527160.0000    0.27081
527200.0000    0.23400
527240.0000    0.61637
527280.0000    0.37346
527320.0000    0.33967
527360.0000    0.23134
527400.0000    0.10258
527440.0000    0.34585
527480.0000    0.54554
527520.0000    0.23645
527560.0000    0.34758
527600.0000    0.10845
527640.0000    0.41596
527680.0000    0.44305
527720.0000    0.17986
527760.0000    0.17664
527800.0000    0.52326
527840.0000    0.29819
527880.0000    0.63671
527920.0000    0.42006
527960.0000    0.28417
528000.0000    0.27289
528040.0000    0.35596
528080.0000    0.19432
528120.0000    0.41616
528160.0000    0.39061
528200.0000    0.35255
528240.0000    0.29182
528280.0000    0.40941
528320.0000    0.29048
528360.0000    0.34801
528400.0000    0.22599
528440.0000    0.47294
528480.0000    0.45412
528520.0000    0.38552
528560.0000    0.39694
528600.0000    0.50387
528640.0000    0.48802
528680.0000    0.31779
528720.0000    0.20975
528760.0000    0.28527
528800.0000    0.15711
528840.0000    0.52202
528880.0000    0.53150
528920.0000    0.58405
528960.0000    0.15474
529000.0000    0.07130
529040.0000    0.45513
529080.0000    0.14522
529120.0000    0.38269
529160.0000    0.33267
529200.0000    0.32127
529240.0000    0.28623
529280.0000    0.17792
529320.0000    0.35075
529360.0000    0.22129
529400.0000    0.19914
529440.0000    0.26762
529480.0000    0.11449
529520.0000    0.06362
529560.0000    0.01388
529600.0000    0.22872
529640.0000    0.51509
529680.0000    0.42699
529720.0000    0.28794
529760.0000    0.57173
529800.0000    0.60918
529840.0000    0.70999
529880.0000    0.65736
529920.0000    0.32567
529960.0000    0.42342
530000.0000    0.32420
530040.0000    0.35378
530080.0000    0.46143
530120.0000    0.30149
530160.0000    0.39439
530200.0000    0.50742
530240.0000    0.05575
530280.0000    0.44442
530320.0000    0.34719
530360.0000    0.49075
530400.0000    0.26170
530440.0000    0.27498
530480.0000    0.45548
530520.0000    0.55954
530560.0000    0.14296
530600.0000    0.31870
530640.0000    0.44024
530680.0000    0.41791
530720.0000    0.25611
530760.0000    0.43434
530800.0000    0.40737
530840.0000    0.59846
530880.0000    0.61119
530920.0000    0.41659
530960.0000    0.21308
531000.0000    0.36966
531040.0000    0.44586
531080.0000    0.64288
531120.0000    0.50026
531160.0000    0.31466
531200.0000    0.23038
531240.0000    0.21937
531280.0000    0.41509
531320.0000    0.26530
531360.0000    0.46464
531400.0000    0.41617
531440.0000    0.67969
531480.0000    0.54094
531520.0000    0.27539
531560.0000    0.36503
531600.0000    0.21492
531640.0000    0.23677
531680.0000    0.45016
531720.0000    0.44607
531760.0000    0.37013
531800.0000    0.33485
531840.0000    0.55862
531880.0000    0.54233
531920.0000    0.73669
531960.0000    0.27905
532000.0000    0.45391
532040.0000    0.55275
532080.0000    0.42125
532120.0000    0.42616
532160.0000    0.42076
532200.0000    0.13705
532240.0000    0.34821
532280.0000    0.44041
532320.0000    0.38238
532360.0000    0.46207
532400.0000    0.33189
532440.0000    0.28208
532480.0000    0.28580
532520.0000    0.39072
532560.0000    0.46172
532600.0000    0.46214
532640.0000    0.49380
532680.0000    0.38424
532720.0000    0.06187
532760.0000    0.20492
532800.0000    0.37954
532840.0000    0.38082
532880.0000    0.16966
532920.0000    0.23320
532960.0000    0.29481
533000.0000    0.30071
533040.0000    0.38123
533080.0000    0.37067
533120.0000    0.53983
533160.0000    0.37288
533200.0000    0.51048
533240.0000    0.29212
533280.0000    0.28741
533320.0000    0.41571
533360.0000    0.30943
533400.0000    0.31618
533440.0000    0.33731
533480.0000    0.31374
533520.0000    0.54541
533560.0000    0.17688
533600.0000    0.40037
533640.0000    0.56508
533680.0000    0.47555
533720.0000    0.46351
533760.0000    0.25740
533800.0000    0.33272
533840.0000    0.45784
533880.0000    0.60964
533920.0000    0.54541
533960.0000    0.35168
534000.0000    0.29694
534040.0000    0.49697
534080.0000    0.28365
534120.0000    0.16347
534160.0000    0.43988
534200.0000    0.55021
534240.0000    0.29768
534280.0000    0.26446
534320.0000    0.28088
534360.0000    0.32270
534400.0000    0.24790
534440.0000    0.22725
534480.0000    0.52504
534520.0000    0.45670
534560.0000    0.33910
534600.0000   -0.09698
534640.0000    0.15668
534680.0000    0.10458
534720.0000    0.29057
534760.0000    0.27607
534800.0000    0.26008
534840.0000    0.25918
534880.0000    0.18976
534920.0000    0.16190
534960.0000    0.16332
535000.0000    0.15801
535040.0000    0.40090
535080.0000    0.08029
535120.0000    0.06067
535160.0000    0.02621
535200.0000   -0.02768
535240.0000   -0.26097
535280.0000   -0.09500
535320.0000   -0.39768
535360.0000   -0.23913
535400.0000    0.25833
535440.0000   -0.05123
535480.0000    0.09018
535520.0000   -0.02081
535560.0000    0.40628
535600.0000    0.31705
535640.0000    0.49265
535680.0000    0.46071
535720.0000    0.10389
535760.0000   -0.21159
535800.0000   -0.04359
535840.0000    0.32778
535880.0000    0.21334
535920.0000   -0.01697
535960.0000    0.09157
536000.0000    0.48678
536040.0000    0.34211
536080.0000    0.28804
536120.0000    0.22632
536160.0000    0.51085
536200.0000    0.34464
536240.0000    0.27881
536280.0000    0.25442
536320.0000    0.21415
536360.0000    0.29469
536400.0000    0.10790
536440.0000    0.10919
536480.0000    0.12201
536520.0000    0.20455
536560.0000    0.26901
536600.0000    0.40117
536640.0000    0.46577
536680.0000    0.07904
536720.0000    0.16261
536760.0000    0.50842
536800.0000   -0.00510
536840.0000    0.03488
536880.0000    0.22545
536920.0000    0.40197
536960.0000    0.30849
537000.0000    0.35389
537040.0000    0.46497
537080.0000    0.27622
537120.0000    0.03223
537160.0000    0.37677
537200.0000    0.24048
537240.0000    0.42276
537280.0000    0.73319
537320.0000    0.52715
537360.0000    0.55687
537400.0000    0.26702
537440.0000    0.12455
537480.0000    0.25326
537520.0000    0.51892
537560.0000    0.33833
537600.0000    0.34334
537640.0000    0.43296
537680.0000    0.63628
537720.0000    0.27629
537760.0000    0.34991
537800.0000    0.22751
537840.0000    0.28930
537880.0000    0.09688
537920.0000    0.43230
537960.0000    0.44287
538000.0000    0.14805
538040.0000    0.46897
538080.0000    0.29482
538120.0000    0.11955
538160.0000    0.24549
538200.0000    0.38199
538240.0000    0.21812
538280.0000    0.63910
538320.0000    0.52471
538360.0000    0.37300
538400.0000    0.54633
538440.0000    0.40594
538480.0000    0.44986
538520.0000    0.36605
538560.0000    0.26228
538600.0000    0.24284
538640.0000    0.06304
538680.0000    0.38421
538720.0000    0.26549
538760.0000    0.23331
538800.0000    0.27964
538840.0000    0.16588
538880.0000    0.44886
538920.0000    0.14708
538960.0000    0.05165
539000.0000    0.45191
539040.0000    0.31816
539080.0000    0.31227
539120.0000    0.29174
539160.0000    0.40890
539200.0000    0.33444
539240.0000    0.41517
539280.0000    0.22936
539320.0000    0.31862
539360.0000    0.28079
539400.0000    0.01992
539440.0000    0.18063
539480.0000    0.20315
539520.0000    0.11983
539560.0000    0.40706
539600.0000    0.28203
539640.0000    0.31811
539680.0000   -0.08067
539720.0000    0.13426
539760.0000   -0.06736
539800.0000    0.21234
539840.0000    0.16822
539880.0000    0.24930
539920.0000    0.25437
539960.0000    0.45180
540000.0000    0.47444
540040.0000    0.42567
540080.0000    0.32671
540120.0000    0.40833
540160.0000    0.30999
540200.0000    0.35300
540240.0000    0.49064
540280.0000    0.21910
540320.0000    0.23236
540360.0000    0.40176
540400.0000    0.34692
540440.0000    0.29487
540480.0000    0.17446
540520.0000    0.36078
540560.0000    0.19117
540600.0000    0.49946
540640.0000    0.32130
540680.0000    0.19986
540720.0000    0.36849
540760.0000    0.14749
540800.0000    0.64279
540840.0000    0.33576
540880.0000    0.44745
540920.0000    0.11325
540960.0000    0.37459
541000.0000   -0.02909
541040.0000    0.26378
541080.0000    0.23968
541120.0000    0.14961
541160.0000   -0.14163
541200.0000    0.31301
541240.0000    0.20889
541280.0000    0.19831
541320.0000    0.42560
541360.0000    0.14004
541400.0000    0.19980
541440.0000    0.22708
541480.0000    0.38173
541520.0000    0.58793
541560.0000    0.41338
541600.0000    0.29447
541640.0000    0.40791
541680.0000    0.29624
541720.0000    0.19700
541760.0000    0.58555
541800.0000    0.26987
541840.0000    0.05988
541880.0000    0.13811
541920.0000    0.20286
541960.0000    0.33051
542000.0000    0.21465
542040.0000    0.33384
542080.0000    0.39774
542120.0000    0.06810
542160.0000    0.12033
542200.0000    0.36160
542240.0000    0.29232
542280.0000    0.45216
542320.0000    0.52919
542360.0000    0.38465
542400.0000    0.21915
542440.0000    0.42590
542480.0000    0.44318
542520.0000    0.38685
542560.0000    0.35643
542600.0000    0.44915
542640.0000    0.51877
542680.0000    0.31241
542720.0000    0.16582
542760.0000    0.49616
542800.0000   -0.06891
542840.0000    0.08957
542880.0000   -0.02099
542920.0000   -0.09143
542960.0000    0.51894
543000.0000   -0.00819
543040.0000    0.23085
543080.0000    0.28553
543120.0000    0.33823
543160.0000    0.20414
543200.0000    0.42565
543240.0000    0.60950
543280.0000    0.43187
543320.0000    0.48643
543360.0000    0.20750
543400.0000    0.36462
543440.0000    0.27765
543480.0000    0.17394
543520.0000    0.27369
543560.0000    0.19714
543600.0000    0.18187
543640.0000    0.46181
543680.0000    0.33051
543720.0000    0.12645
543760.0000    0.44853
543800.0000    0.34411
543840.0000    0.15466
543880.0000   -0.31889
543920.0000    0.24126
543960.0000    0.22228
544000.0000    0.14314
544040.0000    0.14014
544080.0000    0.31516
544120.0000    0.23201
544160.0000    0.11844
544200.0000    0.16094
544240.0000    0.27909
544280.0000    0.24424
544320.0000    0.14594
544360.0000    0.25132
544400.0000    0.33076
544440.0000    0.16115
544480.0000    0.46822
544520.0000    0.13793
544560.0000    0.43181
544600.0000    0.57718
544640.0000    0.40776
544680.0000    0.40423
544720.0000    0.20060
544760.0000    0.32101
544800.0000    0.24436
544840.0000    0.45718
544880.0000    0.38308
544920.0000    0.22439
544960.0000    0.50188
545000.0000    0.45001
545040.0000    0.34143
545080.0000    0.15910
545120.0000    0.07413
545160.0000   -0.04322
545200.0000    0.04945
545240.0000    0.33808
545280.0000   -0.10768
545320.0000   -0.11219
545360.0000    0.21379
545400.0000    0.14581
545440.0000    0.22851
545480.0000    0.20342
545520.0000    0.05156
545560.0000    0.32777
545600.0000    0.46031
545640.0000    0.44545
545680.0000    0.34896
545720.0000    0.29863
545760.0000    0.47092
545800.0000    0.32552
545840.0000    0.28409
545880.0000    0.31967
545920.0000    0.35779
545960.0000   -0.01455
546000.0000    0.18044
546040.0000   -0.02562
546080.0000   -0.30147
546120.0000    0.07510
546160.0000   -0.08403
546200.0000    0.01700
546240.0000   -0.04699
546280.0000   -0.19691
546320.0000   -0.11072
546360.0000   -0.01658
546400.0000   -0.05327
546440.0000    0.00881
546480.0000    0.39760
546520.0000    0.51681
546560.0000    0.17137
546600.0000    0.13269
546640.0000    0.49327
546680.0000    0.44702
546720.0000    0.35262
546760.0000    0.42741
546800.0000    0.33409
546840.0000    0.14119
546880.0000    0.08716
546920.0000    0.25528
546960.0000    0.20800
547000.0000    0.39565
547040.0000    0.55252
547080.0000    0.05970
547120.0000    0.31584
547160.0000    0.19943
547200.0000    0.35320
547240.0000    0.30811
547280.0000    0.50287
547320.0000    0.64826
547360.0000    0.68212
547400.0000    0.24753
547440.0000    0.26592
547480.0000    0.52202
547520.0000    0.36480
547560.0000    0.39216
547600.0000    0.27465
547640.0000    0.33685
547680.0000    0.37410
547720.0000    0.29838
547760.0000    0.16532
547800.0000    0.21726
547840.0000    0.19914
547880.0000    0.34388
547920.0000    0.31258
547960.0000    0.12143
548000.0000    0.32366
548040.0000    0.16982
548080.0000    0.36624
548120.0000    0.31625
548160.0000    0.46745
548200.0000    0.26947
548240.0000    0.49412
548280.0000    0.22540
548320.0000    0.28540
548360.0000    0.33248
548400.0000   -0.48733
548440.0000   -0.68882
548480.0000   -0.18809
548520.0000    0.13593
548560.0000   -0.04122
548600.0000    0.22398
548640.0000    0.01016
548680.0000    0.55451
548720.0000    0.30767
548760.0000    0.04042
548800.0000    0.15618
548840.0000    0.01893
548880.0000    0.20072
548920.0000    0.19675
548960.0000    0.20631
549000.0000    0.29239
549040.0000    0.45265
549080.0000    0.23289
549120.0000    0.21189
549160.0000    0.27834
549200.0000    0.17899
549240.0000    0.29663
549280.0000    0.45667
549320.0000    0.29169
549360.0000    0.30018
549400.0000    0.24608
549440.0000    0.14942
549480.0000    0.44743
549520.0000    0.34201
549560.0000    0.33898
549600.0000    0.41144
549640.0000    0.35883
549680.0000    0.16576
549720.0000    0.38551
549760.0000   -0.07126
549800.0000    0.35529
549840.0000    0.29634
549880.0000    0.36668
549920.0000    0.54043
549960.0000    0.40378
550000.0000    0.28389
550040.0000    0.34126
550080.0000    0.33120
550120.0000    0.56460
550160.0000    0.10794
550200.0000    0.41209
550240.0000    0.48243
550280.0000    0.75537
550320.0000    0.58155
550360.0000    0.66820
550400.0000    0.53353
550440.0000    0.24343
550480.0000    0.38581
550520.0000    0.43161
550560.0000    0.41581
550600.0000    0.22616
550640.0000    0.33838
550680.0000    0.47255
550720.0000    0.36051
550760.0000    0.32671
550800.0000    0.48336
550840.0000    0.57506
550880.0000    0.31950
550920.0000    0.22745
550960.0000    0.43962
551000.0000    0.27127
551040.0000    0.51289
551080.0000    0.40554
551120.0000    0.41413
551160.0000    0.46790
551200.0000    0.27790
551240.0000    0.30021
551280.0000    0.36391
551320.0000    0.36109
551360.0000    0.51284
551400.0000    0.37763
551440.0000    0.38762
551480.0000    0.42371
551520.0000    0.64068
551560.0000    0.37559
551600.0000    0.54886
551640.0000    0.40633
551680.0000    0.45386
551720.0000    0.49247
551760.0000    0.27602
551800.0000    0.34183
551840.0000    0.38383
551880.0000    0.34095
551920.0000    0.27881
551960.0000    0.20255
552000.0000    0.12991
552040.0000    0.40232
552080.0000    0.31488
552120.0000    0.59753
552160.0000    0.53899
552200.0000    0.33507
552240.0000    0.51963
552280.0000    0.70704
552320.0000    0.61382
552360.0000    0.43547
552400.0000    0.46321
552440.0000    0.46412
552480.0000    0.28579
552520.0000    0.08835
552560.0000    0.20883
552600.0000    0.41572
552640.0000    0.24401
552680.0000    0.45466
552720.0000    0.38449
552760.0000    0.27229
552800.0000    0.51216
552840.0000    0.45277
552880.0000    0.44915
552920.0000    0.50472
552960.0000    0.51742
553000.0000    0.26125
553040.0000    0.06310
553080.0000    0.11180
553120.0000    0.05539
553160.0000    0.39837
553200.0000    0.31461
553240.0000   -0.03568
553280.0000    0.28586
553320.0000    0.67824
553360.0000    0.46750
553400.0000    0.58512
553440.0000    0.50765
553480.0000    0.31671
553520.0000    0.55324
553560.0000    0.24164
553600.0000    0.46567
553640.0000    0.61442
553680.0000    0.60170
553720.0000    0.53634
553760.0000    0.60199
553800.0000    0.41697
553840.0000    0.46181
553880.0000    0.48161
553920.0000    0.56268
553960.0000    0.55370
554000.0000    0.62001
554040.0000    0.37673
554080.0000    0.63509
554120.0000    0.30399
554160.0000    0.41612
554200.0000    0.45137
554240.0000    0.28502
554280.0000    0.25014
554320.0000    0.25482
554360.0000    0.42911
554400.0000    0.54296
554440.0000    0.22446
554480.0000    0.38774
554520.0000    0.48209
554560.0000    0.18982
554600.0000    0.45807
554640.0000    0.40705
554680.0000    0.15812
554720.0000    0.58848
554760.0000    0.45118
554800.0000    0.30332
554840.0000    0.21764
554880.0000    0.53219
554920.0000    0.41528
554960.0000    0.41211
555000.0000    0.53665
555040.0000    0.61844
555080.0000    0.52672
555120.0000    0.30151
555160.0000    0.57416
555200.0000    0.50987
555240.0000    0.37722
555280.0000    0.39454
555320.0000    0.46616
555360.0000    0.51168
555400.0000    0.34286
555440.0000    0.46853
555480.0000    0.39061
555520.0000    0.54237
555560.0000    0.51806
555600.0000    0.47255
555640.0000    0.70232
555680.0000    0.46265
555720.0000    0.50997
555760.0000    0.61572
555800.0000    0.48769
555840.0000    0.47459
555880.0000    0.50895
555920.0000    0.27310
555960.0000    0.47348
556000.0000    0.45400
556040.0000    0.48502
556080.0000    0.72462
556120.0000    0.62338
556160.0000    0.36992
556200.0000    0.10198
556240.0000    0.13864
556280.0000    0.19419
556320.0000    0.26349
556360.0000    0.47014
556400.0000    0.55844
556440.0000    0.26461
556480.0000    0.46361
556520.0000    0.61664
556560.0000    0.65543
556600.0000    0.53168
556640.0000    0.33024
556680.0000    0.31599
556720.0000    0.67289
556760.0000    0.51287
556800.0000    0.55437
556840.0000    0.64382
556880.0000    0.52128
556920.0000    0.44292
556960.0000    0.73280
557000.0000    0.80348
557040.0000    0.75928
557080.0000    0.59783
557120.0000    0.25364
557160.0000    0.26530
557200.0000    0.75152
557240.0000    0.58671
557280.0000    0.71248
557320.0000    0.72010
557360.0000    0.76785
557400.0000    0.59486
557440.0000    0.40717
557480.0000    0.45830
557520.0000    0.28832
557560.0000    0.29032
557600.0000    0.43091
557640.0000    0.57426
557680.0000    0.53262
557720.0000    0.55153
557760.0000    0.60551
557800.0000    0.61638
557840.0000    0.40187
557880.0000    0.67896
557920.0000    0.56635
557960.0000    0.40828
558000.0000    0.47045
558040.0000    0.31774
558080.0000    0.62698
558120.0000    0.49974
558160.0000    0.53821
558200.0000    0.41785
558240.0000    0.68667
558280.0000    0.26771
558320.0000    0.58099
558360.0000    0.55519
558400.0000    0.44264
558440.0000    0.47748
558480.0000    0.45508
558520.0000    0.62056
558560.0000    0.75656
558600.0000    0.62197
558640.0000    0.62980
558680.0000    0.62044
558720.0000    0.48529
558760.0000    0.29170
558800.0000    0.27786
558840.0000    0.47012
558880.0000    0.72035
558920.0000    0.66046
558960.0000    0.52773
559000.0000    0.41149
559040.0000    0.18493
559080.0000    0.17168
559120.0000    0.42128
559160.0000    0.29844
559200.0000    0.18989
559240.0000    0.12644
559280.0000    0.15147
559320.0000    0.32691
559360.0000    0.44789
559400.0000    0.60729
559440.0000    0.77161
559480.0000    0.66201
559520.0000    0.53586
559560.0000    0.50958
559600.0000    0.46644
559640.0000    0.56993
559680.0000    0.23831
559720.0000    0.31666
559760.0000    0.18150
559800.0000    0.38747
559840.0000    0.66758
559880.0000    0.55278
559920.0000    0.38309
559960.0000    0.29900
560000.0000    0.60490
560040.0000    0.42419
560080.0000    0.42820
560120.0000    0.52216
560160.0000    0.49404
560200.0000    0.47902
560240.0000    0.34702
560280.0000    0.46419
560320.0000    0.50001
560360.0000    0.39899
560400.0000    0.42805
560440.0000    0.21127
560480.0000    0.35817
560520.0000    0.33409
560560.0000    0.37124
560600.0000    0.26392
560640.0000    0.23515
560680.0000    0.37688
560720.0000    0.42311
560760.0000    0.46950
560800.0000    0.32693
560840.0000    0.46506
560880.0000    0.41821
560920.0000    0.36452
560960.0000    0.31739
561000.0000    0.48440
561040.0000    0.26587
561080.0000    0.38701
561120.0000    0.33507
561160.0000    0.61853
561200.0000    0.60317
561240.0000    0.26058
561280.0000    0.62328
561320.0000    0.56790
561360.0000    0.41091
561400.0000    0.38928
561440.0000    0.52924
561480.0000    0.69814
561520.0000    0.49716
561560.0000    0.36590
561600.0000    0.51201
561640.0000    0.24619
561680.0000    0.52440
561720.0000    0.56316
561760.0000    0.37528
561800.0000    0.59328
561840.0000    0.57446
561880.0000    0.40550
561920.0000    0.52071
561960.0000    0.44562
562000.0000    0.69122
562040.0000    0.85867
562080.0000    0.54319
562120.0000    0.51595
562160.0000    0.58754
562200.0000    0.49021
562240.0000    0.68248
562280.0000    0.57632
562320.0000    0.73089
562360.0000    0.43297
562400.0000    0.50209
562440.0000    0.47360
562480.0000    0.50268
562520.0000    0.54521
562560.0000    0.36733
562600.0000    0.40167
562640.0000    0.56949
562680.0000    0.48329
562720.0000    0.38496
562760.0000    0.56312
562800.0000    0.72475
562840.0000    0.64910
562880.0000    0.57618
562920.0000    0.51253
562960.0000    0.61888
563000.0000    0.33349
563040.0000    0.49381
563080.0000    0.27756
563120.0000    0.39933
563160.0000    0.41453
563200.0000    0.26400
563240.0000    0.33651
563280.0000    0.32849
563320.0000    0.70975
563360.0000    0.59208
563400.0000    0.46827
563440.0000    0.46785
563480.0000    0.32707
563520.0000    0.41261
563560.0000    0.47499
563600.0000    0.24737
563640.0000    0.52839
563680.0000    0.42235
563720.0000    0.66917
563760.0000    0.21399
563800.0000    0.48320
563840.0000    0.47470
563880.0000    0.61225
563920.0000    0.68773
563960.0000    0.30067
564000.0000    0.51163
564040.0000    0.67014
564080.0000    0.38352
564120.0000    0.08839
564160.0000    0.22973
564200.0000    0.24415
564240.0000    0.32930
564280.0000    0.33765
564320.0000    0.64681
564360.0000    0.79358
564400.0000    0.58785
564440.0000    0.85140
564480.0000    0.53112
564520.0000    0.76111
564560.0000    0.60715
564600.0000    0.56441
564640.0000    0.40612
564680.0000    0.50962
564720.0000    0.36134
564760.0000    0.47447
564800.0000    0.36422
564840.0000    0.49934
564880.0000    0.33757
564920.0000    0.48622
564960.0000    0.54123
565000.0000    0.27287
565040.0000    0.51285
565080.0000    0.35493
565120.0000    0.64020
565160.0000    0.66939
565200.0000    0.24282
565240.0000    0.58073
565280.0000    0.48737
565320.0000    0.51683
565360.0000    0.65958
565400.0000    0.67836
565440.0000    0.53043
565480.0000    0.65682
565520.0000    0.51545
565560.0000    0.34335
565600.0000    0.35962
565640.0000    0.24175
565680.0000    0.57585
565720.0000    0.40317
565760.0000    0.64154
565800.0000    0.69782
565840.0000    0.49708
565880.0000    0.24275
565920.0000    0.69492
565960.0000    0.63211
566000.0000    0.61580
566040.0000    0.29685
566080.0000    0.85010
566120.0000    0.26709
566160.0000    0.50438
566200.0000    0.72232
566240.0000    0.19242
566280.0000    0.47610
566320.0000    0.42447
566360.0000    0.38694
566400.0000    0.30257
566440.0000    0.56040
566480.0000    0.62313
566520.0000    0.40793
566560.0000    0.40069
566600.0000    0.35664
566640.0000    0.35642
566680.0000    0.32994
566720.0000    0.36543
566760.0000    0.29813
566800.0000    0.44048
566840.0000    0.33199
566880.0000    0.35009
566920.0000    0.36030
566960.0000    0.18458
567000.0000    0.26752
567040.0000    0.22996
567080.0000    0.20433
567120.0000    0.22673
567160.0000    0.40663
567200.0000    0.46923
567240.0000    0.05689
567280.0000    0.22020
567320.0000    0.39225
567360.0000    0.27551
567400.0000    0.23413
567440.0000    0.35022
567480.0000    0.49496
567520.0000    0.25547
567560.0000    0.12702
567600.0000    0.44356
567640.0000    0.37324
567680.0000    0.30576
567720.0000    0.21488
567760.0000    0.18413
567800.0000    0.32408
567840.0000    0.12946
567880.0000   -0.15409
567920.0000   -0.11245
567960.0000    0.03561
568000.0000    0.14147
568040.0000    0.35451
568080.0000    0.40810
568120.0000    0.19961
568160.0000    0.35010
568200.0000    0.36332
568240.0000    0.34835
568280.0000    0.27798
568320.0000    0.20613
568360.0000    0.25220
568400.0000    0.32304
568440.0000    0.27371
568480.0000    0.18422
568520.0000    0.29941
568560.0000    0.10189
568600.0000    0.00395
568640.0000   -0.31235
568680.0000   -0.33037
568720.0000   -0.50884
568760.0000   -0.67551
568800.0000    0.09428
568840.0000   -0.13407
568880.0000   -0.10726
568920.0000   -0.22415
568960.0000    0.02937
569000.0000   -0.05680
569040.0000   -0.21183
569080.0000   -0.33801
569120.0000   -0.06482
569160.0000    0.06890
569200.0000    0.20516
569240.0000    0.37371
569280.0000    0.57772
569320.0000    0.19081
569360.0000    0.42675
569400.0000    0.40536
569440.0000    0.52789
569480.0000    0.42644
569520.0000    0.54362
569560.0000    0.27850
569600.0000    0.17509
569640.0000    0.43070
569680.0000    0.27665
569720.0000    0.25247
569760.0000    0.31590
569800.0000    0.14637
569840.0000    0.36597
569880.0000    0.20559
569920.0000    0.40377
569960.0000    0.35030
570000.0000    0.39912
570040.0000    0.53279
570080.0000    0.16816
570120.0000    0.28614
570160.0000    0.26257
570200.0000    0.11213
570240.0000    0.30408
570280.0000    0.49201
570320.0000    0.34838
570360.0000    0.45692
570400.0000    0.54112
570440.0000   -0.02434
570480.0000    0.22867
570520.0000    0.10742
570560.0000    0.23717
570600.0000    0.51094
570640.0000    0.44104
570680.0000    0.33704
570720.0000    0.16590
570760.0000    0.19973
570800.0000    0.18957
570840.0000    0.26979
570880.0000    0.32800
570920.0000    0.04612
570960.0000    0.49030
571000.0000    0.42286
571040.0000    0.27351
571080.0000    0.27199
571120.0000    0.22047
571160.0000    0.35700
571200.0000    0.37129
571240.0000    0.31990
571280.0000    0.10853
571320.0000    0.10825
571360.0000    0.33933
571400.0000    0.36936
571440.0000    0.28953
571480.0000    0.37157
571520.0000    0.38892
571560.0000    0.36071
571600.0000    0.16466
571640.0000    0.28668
571680.0000    0.15705
571720.0000    0.32869
571760.0000   -0.11291
571800.0000    0.07635
571840.0000    0.44156
571880.0000    0.51923
571920.0000    0.68876
571960.0000    0.52867
572000.0000    0.49259
572040.0000    0.39003
572080.0000    0.02376
572120.0000    0.01976
572160.0000   -0.05073
572200.0000   -0.05604
572240.0000   -0.12495
572280.0000    0.06132
572320.0000   -0.03242
572360.0000   -0.07911
572400.0000   -0.24580
572440.0000   -0.27471
572480.0000   -0.17830
572520.0000   -0.58166
572560.0000   -0.62374
572600.0000   -0.12906
572640.0000   -0.45770
572680.0000    0.09858
572720.0000    0.02203
572760.0000    0.49714
572800.0000   -0.14125
572840.0000   -0.48802
572880.0000   -0.59459
572920.0000   -0.59111
572960.0000   -0.61668
573000.0000   -0.80180
573040.0000   -0.56562
573080.0000   -0.60097
573120.0000   -0.73145
573160.0000   -0.49881
573200.0000   -0.93701
573240.0000   -0.53033
573280.0000   -0.51444
573320.0000    0.02522
573360.0000    0.21523
573400.0000    0.28579
573440.0000    0.14970
573480.0000   -0.07114
573520.0000   -0.06762
573560.0000   -0.54245
573600.0000   -0.90791
573640.0000   -0.67557
573680.0000   -0.45453
573720.0000   -0.54761
573760.0000   -0.43089
573800.0000   -0.13319
573840.0000   -0.19945
573880.0000   -0.34110
573920.0000   -0.12480
573960.0000   -0.24333
574000.0000   -0.41159
574040.0000   -0.24055
574080.0000   -0.53157
574120.0000   -0.47362
574160.0000   -0.33136
574200.0000   -0.36335
574240.0000   -0.28234
574280.0000   -0.26214
574320.0000   -0.75338
574360.0000   -0.47329
574400.0000   -0.36437
574440.0000   -0.63915
574480.0000   -0.49533
574520.0000   -0.72433
574560.0000   -0.75776
574600.0000   -0.51413
574640.0000   -0.48525
574680.0000   -0.45420
574720.0000   -0.21730
574760.0000    0.07367
574800.0000   -0.00969
574840.0000    0.14734
574880.0000    0.36031
574920.0000    0.35814
574960.0000    0.46042
575000.0000    0.42566
575040.0000    0.15930
575080.0000    0.73978
575120.0000    0.29509
575160.0000    0.35655
575200.0000    0.24296
575240.0000    0.39642
575280.0000    0.46567
575320.0000    0.47153
575360.0000    0.58701
575400.0000    0.42837
575440.0000    0.36224
575480.0000    0.36169
575520.0000    0.35721
575560.0000    0.39299
575600.0000    0.17378
575640.0000    0.51382
575680.0000    0.18823
575720.0000    0.50778
575760.0000    0.40972
575800.0000    0.18081
575840.0000    0.29253
575880.0000    0.16449
575920.0000    0.26300
575960.0000    0.25545
576000.0000    0.21613
576040.0000    0.35902
576080.0000    0.43692
576120.0000    0.21396
576160.0000    0.27383
576200.0000    0.33804
576240.0000    0.19518
576280.0000    0.41162
576320.0000    0.25039
576360.0000    0.38940
576400.0000    0.30579
576440.0000    0.37865
576480.0000    0.34141
576520.0000    0.35772
576560.0000    0.35202
576600.0000    0.07106
576640.0000    0.35798
576680.0000    0.32898
576720.0000    0.31389
576760.0000    0.60261
576800.0000    0.34334
576840.0000    0.18997
576880.0000    0.14859
576920.0000    0.51943
576960.0000    0.36906
577000.0000    0.36736
577040.0000    0.48905
577080.0000    0.36822
577120.0000    0.31662
577160.0000    0.39305
577200.0000    0.13758
577240.0000    0.46127
577280.0000    0.14584
577320.0000    0.11218
577360.0000    0.14219
577400.0000   -0.00201
577440.0000    0.36748
577480.0000    0.40331
577520.0000    0.35351
577560.0000    0.21937
577600.0000    0.25479
577640.0000    0.27609
577680.0000    0.55332
577720.0000    0.31363
577760.0000    0.68250
577800.0000    0.45922
577840.0000    0.45865
577880.0000    0.41726
577920.0000    0.35418
577960.0000    0.25638
578000.0000    0.37706
578040.0000    0.60859
578080.0000    0.34665
578120.0000    0.33992
578160.0000    0.30017
578200.0000    0.28893
578240.0000    0.24990
578280.0000    0.07065
578320.0000   -0.10337
578360.0000    0.11926
578400.0000    0.49456
578440.0000    0.29897
578480.0000    0.41978
578520.0000    0.09078
578560.0000    0.17034
578600.0000    0.33530
578640.0000    0.46141
578680.0000    0.25979
578720.0000    0.35553
578760.0000    0.38023
578800.0000    0.24490
578840.0000    0.28054
578880.0000    0.32713
578920.0000    0.15117
578960.0000    0.21883
579000.0000    0.39082
579040.0000    0.35564
579080.0000    0.38364
579120.0000    0.42273
579160.0000    0.16632
579200.0000    0.35555
579240.0000    0.16445
579280.0000    0.39731
579320.0000    0.45190
579360.0000    0.33776
579400.0000    0.52169
579440.0000    0.40556
579480.0000    0.44803
579520.0000    0.43553
579560.0000    0.16103
579600.0000    0.15280
579640.0000    0.34281
579680.0000    0.07119
579720.0000    0.40871
579760.0000    0.32966
579800.0000    0.28744
579840.0000    0.33648
579880.0000    0.25634
579920.0000    0.35058
579960.0000    0.37237
580000.0000    0.57234
580040.0000    0.26140
580080.0000    0.52658
580120.0000    0.65601
580160.0000    0.33276
580200.0000    0.27793
580240.0000    0.35268
580280.0000    0.29128
580320.0000    0.34253
580360.0000    0.12516
580400.0000   -0.26541
580440.0000   -0.12978
580480.0000   -0.22952
580520.0000   -0.38715
580560.0000   -0.11172
580600.0000   -0.05069
580640.0000   -0.03954
580680.0000    0.29021
580720.0000    0.10490
580760.0000   -0.43157
580800.0000   -0.70739
580840.0000   -0.50297
580880.0000   -0.38570
580920.0000   -0.43334
580960.0000   -0.10246
581000.0000   -0.07573
581040.0000   -0.49184
581080.0000   -0.38434
581120.0000   -0.42035
581160.0000   -0.38255
581200.0000   -0.15128
581240.0000   -0.63308
581280.0000   -0.51933
581320.0000   -0.64512
581360.0000   -0.69703
581400.0000   -0.46199
581440.0000   -0.67961
581480.0000   -0.49898
581520.0000   -0.38462
581560.0000   -0.59909
581600.0000   -0.66244
581640.0000   -0.49609
581680.0000   -0.60753
581720.0000   -0.58210
581760.0000   -0.61581
581800.0000   -0.60079
581840.0000   -0.56290
581880.0000   -0.50582
581920.0000   -0.51728
581960.0000   -0.35845
582000.0000   -0.62231
582040.0000   -0.74355
582080.0000   -0.63178
582120.0000   -0.55440
582160.0000   -0.31084
582200.0000   -0.60426
582240.0000   -0.54315
582280.0000   -0.51237
582320.0000   -0.40503
582360.0000   -0.54760
582400.0000   -0.28114
582440.0000   -0.22726
582480.0000   -0.21774
582520.0000   -0.20091
582560.0000   -0.08166
582600.0000   -0.01970
582640.0000    0.09947
582680.0000    0.20805
582720.0000    0.17384
582760.0000   -0.06178
582800.0000    0.12811
582840.0000    0.26686
582880.0000    0.38526
582920.0000    0.44716
582960.0000    0.36739
583000.0000    0.33477
583040.0000   -0.04485
583080.0000    0.25254
583120.0000    0.14734
583160.0000    0.34235
583200.0000    0.45882
583240.0000    0.28249
583280.0000    0.16253
583320.0000    0.46639
583360.0000    0.17933
583400.0000    0.39611
583440.0000    0.25212
583480.0000    0.21021
583520.0000    0.45544
583560.0000    0.16078
583600.0000    0.49809
583640.0000    0.37066
583680.0000    0.28994
583720.0000    0.40440
583760.0000    0.22042
583800.0000    0.37864
583840.0000    0.16731
583880.0000    0.30497
583920.0000    0.24848
583960.0000    0.44897
584000.0000    0.34161
584040.0000    0.55142
584080.0000    0.29617
584120.0000    0.71097
584160.0000    0.37588
584200.0000    0.51499
584240.0000    0.37762
584280.0000    0.51969
584320.0000    0.26048
584360.0000    0.20677
584400.0000    0.21933
584440.0000    0.35599
584480.0000    0.42801
584520.0000    0.26546
584560.0000    0.21643
584600.0000    0.28600
584640.0000    0.37206
584680.0000    0.01986
584720.0000    0.26895
584760.0000    0.27557
584800.0000    0.17445
584840.0000    0.17477
584880.0000    0.21480
584920.0000   -0.05864
584960.0000   -0.27258
585000.0000   -0.08295
585040.0000   -0.11563
585080.0000   -0.31093
585120.0000   -0.15146
585160.0000   -0.06244
585200.0000   -0.29348
585240.0000   -0.14890
585280.0000   -0.25682
585320.0000    0.00489
585360.0000   -0.04398
585400.0000    0.27905
585440.0000    0.06849
585480.0000    0.04412
585520.0000   -0.02059
585560.0000   -0.10716
585600.0000   -0.07860
585640.0000   -0.47740
585680.0000   -0.07020
585720.0000   -0.16308
585760.0000   -0.07742
585800.0000   -0.16688
585840.0000   -0.31334
585880.0000   -0.17419
585920.0000   -0.21116
585960.0000   -0.12789
586000.0000   -0.25355
586040.0000   -0.50364
586080.0000   -0.66210
586120.0000   -0.36660
586160.0000   -0.47681
586200.0000   -0.52013
586240.0000   -0.06403
586280.0000   -0.38265
586320.0000   -0.36632
586360.0000   -0.77089
586400.0000   -0.73568
586440.0000   -0.39056
586480.0000   -0.58374
586520.0000   -0.58578
586560.0000   -0.60390
586600.0000   -0.45587
586640.0000   -0.57757
586680.0000   -0.57810
586720.0000   -0.44328
586760.0000   -0.40170
586800.0000   -0.72416
586840.0000   -0.45008
586880.0000   -0.54226
586920.0000   -0.38977
586960.0000   -0.39362
587000.0000   -0.66233
587040.0000   -0.47500
587080.0000   -0.58723
587120.0000   -0.51744
587160.0000   -0.21084
587200.0000   -0.47011
587240.0000   -0.43674
587280.0000   -0.26191
587320.0000   -0.16296
587360.0000   -0.12859
587400.0000   -0.13166
587440.0000   -0.08550
587480.0000   -0.10599
587520.0000   -0.32954
587560.0000   -0.23919
587600.0000    0.02796
587640.0000   -0.14610
587680.0000   -0.14876
587720.0000   -0.08152
587760.0000   -0.34870
587800.0000   -0.26397
587840.0000   -0.48598
587880.0000   -0.17213
587920.0000   -0.30323
587960.0000   -0.32118
588000.0000   -0.10803
588040.0000   -0.11854
588080.0000   -0.41693
588120.0000   -0.29762
588160.0000   -0.20658
588200.0000   -0.30435
588240.0000   -0.34662
588280.0000   -0.05629
588320.0000   -0.08830
588360.0000   -0.30367
588400.0000   -0.12202
588440.0000   -0.46222
588480.0000    0.02673
588520.0000   -0.31488
588560.0000   -0.01453
588600.0000   -0.23557
588640.0000   -0.36149
588680.0000   -0.23644
588720.0000   -0.10619
588760.0000   -0.53968
588800.0000   -0.55467
588840.0000   -0.54529
588880.0000   -0.27950
588920.0000   -0.17815
588960.0000   -0.42751
589000.0000   -0.46029
589040.0000   -0.39653
589080.0000   -0.20624
589120.0000   -0.10936
589160.0000   -0.30680
589200.0000   -0.23832
589240.0000   -0.11377
589280.0000   -0.11170
589320.0000   -0.13932
589360.0000   -0.09373
589400.0000   -0.16423
589440.0000   -0.20879
589480.0000   -0.49142
589520.0000   -0.11005
589560.0000   -0.38137
589600.0000   -0.60140
589640.0000   -0.65828
589680.0000   -0.69443
589720.0000   -0.54184
589760.0000   -0.66230
589800.0000   -0.66522
589840.0000   -0.57544
589880.0000   -0.39560
589920.0000   -0.35616
589960.0000   -0.44928
590000.0000   -0.56324
590040.0000   -0.51354
590080.0000   -0.84861
590120.0000   -0.62527
590160.0000   -0.85953
590200.0000   -0.66861
590240.0000   -0.59079
590280.0000   -0.52523
590320.0000   -0.45658
590360.0000   -0.20676
590400.0000   -0.49270
590440.0000   -0.36528
590480.0000   -0.81926
590520.0000   -0.89596
590560.0000   -0.72381
590600.0000   -0.70780
590640.0000   -0.71740
590680.0000   -0.59081
590720.0000   -0.51436
590760.0000   -0.11438
590800.0000    0.29515
590840.0000    0.05391
590880.0000   -0.42136
590920.0000   -0.34854
590960.0000   -0.38222
591000.0000    0.08047
591040.0000   -0.55108
591080.0000   -0.14028
591120.0000   -0.02767
591160.0000    0.12674
591200.0000    0.06527
591240.0000    0.20199
591280.0000    0.19522
591320.0000    0.57831
591360.0000    0.35391
591400.0000    0.64473
591440.0000    0.61759
591480.0000    0.18422
591520.0000    0.12652
591560.0000   -0.01804
591600.0000    0.07634
591640.0000    0.00357
591680.0000   -0.03913
591720.0000    0.05640
591760.0000    0.01310
591800.0000    0.14539
591840.0000    0.16315
591880.0000    0.00705
591920.0000   -0.02499
591960.0000   -0.06973
592000.0000    0.01296
592040.0000    0.09879
592080.0000   -0.17222
592120.0000    0.19030
592160.0000   -0.04830
592200.0000   -0.17644
592240.0000   -0.18099
592280.0000   -0.02099
592320.0000   -0.00417
592360.0000   -0.13192
592400.0000   -0.99588
592440.0000   -0.50507
592480.0000   -0.54426
592520.0000   -0.61509
592560.0000   -0.26719
592600.0000   -0.07872
592640.0000   -0.65375
592680.0000   -0.51396
592720.0000   -0.41815
592760.0000   -0.88733
592800.0000   -0.43936
592840.0000   -0.41095
592880.0000   -0.10222
592920.0000   -0.06554
592960.0000   -0.14874
593000.0000   -0.69295
593040.0000   -0.79550
593080.0000   -0.90014
593120.0000   -0.15453
593160.0000   -0.21828
593200.0000   -0.76107
593240.0000   -0.40862
593280.0000   -0.48804
593320.0000   -0.98202
593360.0000   -0.45871
593400.0000   -0.41731
593440.0000   -0.33438
593480.0000   -0.26739
593520.0000   -0.46558
593560.0000   -0.06229
593600.0000   -0.18805
593640.0000   -0.10598
593680.0000   -0.00098
593720.0000   -0.12856
593760.0000   -0.01267
593800.0000   -0.03154
593840.0000   -0.46462
593880.0000   -0.06365
593920.0000   -0.34024
593960.0000   -0.60537
594000.0000   -0.18636
594040.0000   -0.48492
594080.0000   -0.42368
594120.0000   -0.25698
594160.0000   -0.70388
594200.0000   -0.58606
594240.0000   -0.69135
594280.0000   -0.09003
594320.0000   -0.42380
594360.0000   -0.35416
594400.0000   -0.44843
594440.0000   -0.15121
594480.0000   -0.15730
594520.0000   -0.33842
594560.0000   -0.37002
594600.0000   -0.63794
594640.0000   -0.58591
594680.0000   -0.19442
594720.0000   -0.35297
594760.0000   -0.62480
594800.0000   -0.48659
594840.0000   -0.58017
594880.0000   -0.45591
594920.0000   -1.05861
594960.0000   -0.70673
595000.0000   -0.48899
595040.0000   -0.21066
595080.0000   -0.39238
595120.0000    0.02284
595160.0000   -0.41431
595200.0000   -0.52711
595240.0000   -0.65284
595280.0000   -0.46304
595320.0000   -0.63525
595360.0000   -0.66431
595400.0000   -0.80346
595440.0000   -0.22367
595480.0000   -0.50239
595520.0000   -0.53552
595560.0000   -0.42414
595600.0000   -0.40385
595640.0000   -0.14121
595680.0000   -0.65255
595720.0000   -0.64645
595760.0000   -0.51290
595800.0000   -0.61359
595840.0000   -0.69903
595880.0000   -0.62791
595920.0000   -0.72739
595960.0000   -0.84153
596000.0000   -0.76788
596040.0000   -0.42711
596080.0000   -0.38597
596120.0000   -0.44470
596160.0000   -0.76007
596200.0000   -0.22240
596240.0000   -0.51349
596280.0000   -0.71318
596320.0000   -0.61890
596360.0000   -0.70732
596400.0000   -0.78528
596440.0000   -0.48059
596480.0000   -0.57266
596520.0000   -0.55900
596560.0000   -0.43879
596600.0000   -0.60401
596640.0000   -0.42335
596680.0000   -0.51658
596720.0000   -0.49595
596760.0000   -0.45022
596800.0000   -0.20888
596840.0000   -0.51302
596880.0000   -0.49185
596920.0000   -0.57969
596960.0000   -0.47082
597000.0000   -0.51456
597040.0000   -0.71106
597080.0000   -0.56372
597120.0000   -0.67965
597160.0000   -0.58073
597200.0000   -0.70279
597240.0000   -0.52962
597280.0000   -0.76188
597320.0000   -0.71805
597360.0000   -0.82276
597400.0000   -0.70815
597440.0000   -0.86382
597480.0000   -0.96572
597520.0000   -0.73980
597560.0000   -0.37611
597600.0000   -0.73093
597640.0000   -0.60492
597680.0000   -0.64354
597720.0000   -0.48264
597760.0000   -0.37746
597800.0000   -0.26076
597840.0000   -0.28118
597880.0000   -0.53258
597920.0000   -0.48474
597960.0000   -0.71164
598000.0000   -0.70286
598040.0000   -0.90601
598080.0000   -0.99353
598120.0000   -0.83159
598160.0000   -0.69100
598200.0000   -0.43449
598240.0000   -0.64608
598280.0000   -0.61670
598320.0000   -0.47848
598360.0000   -0.44048
598400.0000   -0.51191
598440.0000   -0.51680
598480.0000   -0.70497
598520.0000   -0.62403
598560.0000   -0.55672
598600.0000   -0.58170
598640.0000   -0.71385
598680.0000   -0.69512
598720.0000   -0.73747
598760.0000   -0.78610
598800.0000   -0.33472
598840.0000   -0.56269
598880.0000   -0.15516
598920.0000   -0.63625
598960.0000   -0.68499
599000.0000   -0.02108
599040.0000   -0.21310
599080.0000   -0.47314
599120.0000   -0.31089
599160.0000    0.37697
599200.0000    0.30464
599240.0000    0.38334
599280.0000    0.22356
599320.0000    0.39427
599360.0000    0.19728
599400.0000    0.33077
599440.0000    0.28473
599480.0000    0.12938
599520.0000    0.26543
599560.0000    0.05293
599600.0000    0.16837
599640.0000   -0.30151
599680.0000   -0.42083
599720.0000   -0.42581
599760.0000   -0.69985
599800.0000   -0.85169
599840.0000   -1.10103
599880.0000   -0.41525
599920.0000   -0.51541
599960.0000   -0.68147
600000.0000   -0.69472
600040.0000   -0.11655
600080.0000   -0.56010
600120.0000   -0.45745
600160.0000   -0.86345
600200.0000   -0.28461
600240.0000   -0.34398
600280.0000   -0.81091
600320.0000   -0.35237
600360.0000   -0.46101
600400.0000   -0.23945
600440.0000   -0.49331
600480.0000   -0.85786
600520.0000   -0.33458
600560.0000   -0.17431
600600.0000   -0.37132
600640.0000   -0.48236
600680.0000   -0.47894
600720.0000   -0.84139
600760.0000   -0.34259
600800.0000   -0.59609
600840.0000   -0.41572
600880.0000   -0.61521
600920.0000   -0.08674
600960.0000   -0.05814
601000.0000   -0.27089
601040.0000   -0.27085
601080.0000   -0.55402
601120.0000   -0.24614
601160.0000   -0.47274
601200.0000   -0.76748
601240.0000   -0.56175
601280.0000   -0.49178
601320.0000   -0.68282
601360.0000   -0.58771
601400.0000   -0.63633
601440.0000   -0.58923
601480.0000   -0.08794
601520.0000   -0.55947
601560.0000   -0.27796
601600.0000   -0.33563
601640.0000   -0.44149
601680.0000   -0.20875
601720.0000   -0.24989
601760.0000   -0.52493
601800.0000   -0.05324
601840.0000    0.08256
601880.0000   -0.39889
601920.0000   -0.12597
601960.0000   -0.20381
602000.0000   -0.10555
602040.0000   -0.08732
602080.0000   -0.18938
602120.0000   -0.07678
602160.0000   -0.25355
602200.0000   -0.19699
602240.0000   -0.31059
602280.0000   -0.61986
602320.0000   -0.40283
602360.0000   -0.37645
602400.0000   -0.25935
602440.0000   -0.54050
602480.0000   -0.18035
602520.0000   -0.45281
602560.0000   -0.48728
602600.0000   -0.37560
602640.0000   -0.58361
602680.0000   -0.60488
602720.0000   -0.37894
602760.0000   -0.28199
602800.0000   -0.60056
602840.0000   -0.48356
602880.0000   -0.38615
602920.0000   -0.64185
602960.0000   -0.42853
603000.0000   -0.26429
603040.0000   -0.65731
603080.0000   -0.52937
603120.0000   -0.50146
603160.0000   -0.25475
603200.0000   -0.83613
603240.0000   -0.71348
603280.0000   -0.46423
603320.0000   -0.55096
603360.0000   -0.78971
603400.0000   -0.41561
603440.0000   -0.52839
603480.0000   -0.91284
603520.0000   -0.66679
603560.0000   -0.68443
603600.0000   -0.52394
603640.0000   -0.58299
603680.0000   -0.33731
603720.0000   -0.63557
603760.0000   -0.35539
603800.0000   -0.38749
603840.0000   -0.47007
603880.0000   -0.28045
603920.0000   -0.10237
603960.0000   -0.44844
604000.0000   -0.25738
604040.0000   -0.47329
604080.0000   -0.41008
604120.0000   -0.76360
604160.0000   -0.31904
604200.0000   -0.67949
604240.0000   -0.21098
604280.0000   -0.22017
604320.0000   -0.17181
604360.0000   -0.54428
604400.0000   -0.34759
604440.0000   -0.38223
604480.0000   -0.25193
604520.0000   -0.39055
604560.0000   -0.52365
604600.0000   -0.40932
604640.0000   -0.49442
604680.0000   -0.83790
604720.0000   -0.34064
604760.0000   -0.68202
604800.0000   -0.46195
604840.0000   -0.44868
604880.0000   -0.53020
604920.0000   -0.64930
604960.0000   -0.65423
605000.0000   -0.47382
605040.0000   -0.70385
605080.0000   -0.82136
605120.0000   -0.61406
605160.0000   -0.74056
605200.0000   -0.72924
605240.0000   -0.97941
605280.0000   -0.52043
605320.0000   -0.69747
605360.0000   -0.98940
605400.0000   -0.63595
605440.0000   -0.44781
605480.0000   -0.50489
605520.0000   -0.06830
605560.0000   -0.35666
605600.0000   -0.26426
605640.0000   -0.82587
605680.0000   -0.69105
605720.0000   -0.96968
605760.0000   -0.94544
605800.0000   -0.83876
605840.0000   -1.15863
605880.0000   -0.91128
605920.0000   -0.92197
605960.0000   -0.69184
606000.0000   -0.79102
606040.0000   -0.95718
606080.0000   -1.01438
606120.0000   -1.23790
606160.0000   -1.19198
606200.0000   -0.99913
606240.0000   -0.74557
606280.0000   -0.89387
606320.0000   -0.95343
606360.0000   -0.94470
606400.0000   -1.02486
606440.0000   -1.15785
606480.0000   -0.97139
606520.0000   -1.12566
606560.0000   -1.08090
606600.0000   -0.89902
606640.0000   -0.94785
606680.0000   -0.96260
606720.0000   -0.77267
606760.0000   -0.73862
606800.0000   -0.91099
606840.0000   -0.95619
606880.0000   -0.78602
606920.0000   -0.49569
606960.0000   -0.56491
607000.0000   -0.56043
607040.0000   -0.65499
607080.0000   -0.39285
607120.0000   -0.33828
607160.0000   -0.30543
607200.0000   -0.51615
607240.0000   -0.44421
607280.0000   -0.33121
607320.0000   -0.45951
607360.0000   -0.51172
607400.0000   -0.17262
607440.0000   -0.48986
607480.0000   -0.34640
607520.0000   -0.40598
607560.0000   -0.20305
607600.0000   -0.42161
607640.0000   -0.10337
607680.0000   -0.29384
607720.0000   -0.27117
607760.0000   -0.52196
607800.0000   -0.51708
607840.0000   -0.20050
607880.0000   -0.16743
607920.0000   -0.02532
607960.0000   -0.22323
608000.0000   -0.30563
608040.0000   -0.29609
608080.0000   -0.30378
608120.0000   -0.02448
608160.0000   -0.23694
608200.0000   -0.35584
608240.0000   -0.49319
608280.0000    0.15359
608320.0000    0.01795
608360.0000   -0.16843
608400.0000   -0.28677
608440.0000   -0.13389
608480.0000   -0.07302
608520.0000   -0.12543
608560.0000   -0.35817
608600.0000   -0.63096
608640.0000   -0.55049
608680.0000   -0.26909
608720.0000   -0.28874
608760.0000   -0.48290
608800.0000   -0.19549
608840.0000    0.00380
608880.0000   -0.21566
608920.0000   -0.33825
608960.0000   -0.60563
609000.0000   -0.58514
609040.0000   -0.62297
609080.0000   -0.41632
609120.0000   -0.54358
609160.0000   -0.70505
609200.0000   -0.55467
609240.0000   -0.83164
609280.0000   -0.77592
609320.0000   -0.65259
609360.0000   -0.42169
609400.0000   -0.46866
609440.0000   -0.60881
609480.0000   -0.62857
609520.0000   -0.39790
609560.0000   -0.55347
609600.0000   -0.51879
609640.0000   -0.36841
609680.0000   -0.45392
609720.0000   -0.63676
609760.0000   -0.18726
609800.0000   -0.29928
609840.0000   -0.35030
609880.0000   -0.23183
609920.0000   -0.51774
609960.0000   -0.68080
610000.0000   -0.69692
610040.0000   -0.35949
610080.0000   -0.93789
610120.0000   -0.59920
610160.0000   -0.59233
610200.0000   -0.45216
610240.0000   -0.49373
610280.0000   -0.60120
610320.0000   -0.34076
610360.0000   -0.31900
610400.0000   -0.22717
610440.0000   -0.56814
610480.0000   -0.67445
610520.0000   -0.60281
610560.0000   -0.80023
610600.0000   -0.20293
610640.0000   -0.48074
610680.0000   -0.31956
610720.0000   -0.45412
610760.0000   -0.70705
610800.0000   -0.35396
610840.0000   -0.44224
610880.0000   -0.65589
610920.0000    0.32797
610960.0000    0.43586
611000.0000    0.18020
611040.0000    0.54079
611080.0000    0.40092
611120.0000    0.29404
611160.0000    0.27900
611200.0000    0.29319
611240.0000    0.47966
611280.0000    0.26900
611320.0000    0.51770
611360.0000    0.36163
611400.0000    0.38805
611440.0000    0.30642
611480.0000    0.44327
611520.0000    0.33164
611560.0000    0.39663
611600.0000    0.46266
611640.0000   -0.06539
611680.0000    0.17160
611720.0000   -0.01120
611760.0000    0.29631
611800.0000    0.21274
611840.0000    0.21550
611880.0000   -0.03917
611920.0000    0.13389
611960.0000   -0.33034
612000.0000   -0.32195
612040.0000   -0.05176
612080.0000   -0.12660
612120.0000    0.04922
612160.0000   -0.17427
612200.0000   -0.26457
612240.0000   -0.24339
612280.0000   -0.04316
612320.0000   -0.00983
612360.0000   -0.05098
612400.0000   -0.21017
612440.0000    0.00447
612480.0000   -0.32195
612520.0000   -0.21261
612560.0000   -0.13461
612600.0000   -0.20489
612640.0000    0.31937
612680.0000   -0.39883
612720.0000   -0.12561
612760.0000   -0.23167
612800.0000   -0.25771
612840.0000   -0.09432
612880.0000   -0.06211
612920.0000    0.01266
612960.0000   -0.32719
613000.0000   -0.29139
613040.0000   -0.57829
613080.0000   -0.30728
613120.0000   -0.39474
613160.0000   -0.48876
613200.0000    0.33947
613240.0000   -0.00826
613280.0000   -0.21017
613320.0000   -0.21687
613360.0000   -0.34301
613400.0000   -0.22718
613440.0000   -0.15523
613480.0000   -0.15487
613520.0000   -0.09250
613560.0000   -0.06068
613600.0000    0.02156
613640.0000   -0.08375
613680.0000    0.09579
613720.0000   -0.24589
613760.0000   -0.51080
613800.0000   -0.32207
613840.0000   -0.59826
613880.0000   -0.33476
613920.0000   -0.23545
613960.0000   -0.12916
614000.0000   -0.27258
614040.0000   -0.58021
614080.0000   -0.38418
614120.0000   -0.30026
614160.0000   -0.27307
614200.0000   -0.11346
614240.0000   -0.28133
614280.0000   -0.02553
614320.0000   -0.15908
614360.0000   -0.58286
614400.0000   -0.24103
614440.0000   -0.60146
614480.0000   -0.83032
614520.0000   -0.78510
614560.0000   -0.86184
614600.0000   -0.53434
614640.0000   -0.68734
614680.0000   -0.87402
614720.0000   -0.59564
614760.0000   -0.45793
614800.0000   -0.58601
614840.0000   -0.65885
614880.0000   -0.80597
614920.0000   -0.59845
614960.0000   -0.50132
615000.0000   -0.12446
615040.0000   -0.57806
615080.0000   -0.50260
615120.0000   -0.52133
615160.0000   -0.32877
615200.0000   -0.57287
615240.0000   -0.60337
615280.0000   -0.71661
615320.0000   -0.61950
615360.0000   -0.41637
615400.0000   -0.53952
615440.0000   -0.51506
615480.0000   -0.47821
615520.0000   -0.53685
615560.0000   -0.54756
615600.0000   -0.35722
615640.0000   -0.57785
615680.0000   -0.37306
615720.0000   -0.34487
615760.0000   -0.53066
615800.0000   -0.68763
615840.0000   -0.58268
615880.0000   -0.55769
615920.0000   -0.50549
615960.0000   -1.00190
616000.0000   -0.72132
616040.0000   -0.45702
616080.0000   -0.35084
616120.0000   -0.20451
616160.0000   -0.45117
616200.0000   -0.56108
616240.0000   -0.35723
616280.0000   -0.58835
616320.0000   -0.41843
616360.0000   -0.77563
616400.0000   -0.65765
616440.0000   -0.59869
616480.0000   -0.38711
616520.0000   -0.39657
616560.0000   -0.34237
616600.0000   -0.05460
616640.0000   -0.14364
616680.0000    0.05357
616720.0000    0.12313
616760.0000   -0.02146
616800.0000   -0.18719
616840.0000   -0.12316
616880.0000   -0.48200
616920.0000   -0.81252
616960.0000   -0.60518
617000.0000   -0.65102
617040.0000   -0.64516
617080.0000   -0.48481
617120.0000   -0.53914
617160.0000   -0.69749
617200.0000   -0.67821
617240.0000   -0.41504
617280.0000   -0.57279
617320.0000   -0.32648
617360.0000   -0.62440
617400.0000   -0.68318
617440.0000   -0.80017
617480.0000   -0.50228
617520.0000   -0.47564
617560.0000   -0.60579
617600.0000   -0.68650
617640.0000   -0.43748
617680.0000   -0.51107
617720.0000   -0.54008
617760.0000   -0.42365
617800.0000   -0.51929
617840.0000   -0.56922
617880.0000   -0.25052
617920.0000   -0.59522
617960.0000   -0.62514
618000.0000   -0.51776
618040.0000   -0.39891
618080.0000   -0.93849
618120.0000   -0.55045
618160.0000   -0.26370
618200.0000   -0.63575
618240.0000   -1.07589
618280.0000   -0.64020
618320.0000   -0.30541
618360.0000   -0.43403
618400.0000   -0.70113
618440.0000   -0.80612
618480.0000   -0.25838
618520.0000   -0.46582
618560.0000   -0.61945
618600.0000   -0.15350
618640.0000   -0.26032
618680.0000   -0.14890
618720.0000   -0.14799
618760.0000   -0.22330
618800.0000   -0.33616
618840.0000   -0.32587
618880.0000   -0.27090
618920.0000   -0.23584
618960.0000   -0.14950
619000.0000   -0.36717
619040.0000   -0.42876
619080.0000   -0.43658
619120.0000   -0.41147
619160.0000   -0.24529
619200.0000   -0.61985
619240.0000   -0.17303
619280.0000   -0.12465
619320.0000    0.03773
619360.0000   -0.13138
619400.0000    0.25957
619440.0000    0.06982
619480.0000    0.09978
619520.0000    0.40196
619560.0000    0.15687
619600.0000    0.24296
619640.0000    0.29980
619680.0000    0.37266
619720.0000    0.28446
619760.0000    0.24814
619800.0000   -0.05516
619840.0000   -0.38900
619880.0000   -0.61050
619920.0000   -0.17351
619960.0000   -0.83005
620000.0000   -0.30499
620040.0000   -0.81889
620080.0000   -0.36502
620120.0000   -0.55662
620160.0000   -0.39763
620200.0000   -0.50797
620240.0000   -0.38231
620280.0000   -0.48054
620320.0000   -0.40404
620360.0000   -0.56738
620400.0000   -0.59839
620440.0000   -0.42480
620480.0000   -0.68686
620520.0000   -0.47409
620560.0000   -0.56908
620600.0000   -0.65828
620640.0000   -0.36421
620680.0000   -0.59273
620720.0000   -0.69297
620760.0000   -0.96467
620800.0000   -0.73778
620840.0000   -0.59761
620880.0000   -0.42906
620920.0000   -0.35985
620960.0000   -0.56954
621000.0000   -0.31069
621040.0000   -0.49695
621080.0000   -0.68154
621120.0000   -0.32195
621160.0000   -0.58540
621200.0000   -0.47214
621240.0000   -0.23416
621280.0000   -0.42796
621320.0000   -0.18937
621360.0000   -0.33487
621400.0000   -0.52943
621440.0000   -0.50201
621480.0000   -0.49880
621520.0000   -0.49801
621560.0000   -0.47093
621600.0000   -0.25961
621640.0000   -0.25733
621680.0000   -0.10315
621720.0000   -0.33575
621760.0000   -0.23350
621800.0000   -0.47034
621840.0000   -0.39640
621880.0000   -0.36139
621920.0000   -0.34870
621960.0000   -0.33570
622000.0000   -0.26028
622040.0000   -0.41120
622080.0000   -0.40970
622120.0000   -0.37156
622160.0000   -0.31956
622200.0000   -0.36630
622240.0000   -0.30523
622280.0000   -0.44966
622320.0000   -0.41274
622360.0000   -0.51504
622400.0000   -0.23516
622440.0000   -0.34120
622480.0000   -0.56866
622520.0000   -0.28262
622560.0000   -0.40726
622600.0000   -0.41247
622640.0000   -0.31785
622680.0000   -0.37209
622720.0000   -0.43451
622760.0000   -0.45918
622800.0000   -0.54944
622840.0000   -0.42832
622880.0000   -0.23579
622920.0000   -0.34049
622960.0000   -0.33520
623000.0000   -0.54047
623040.0000   -0.48050
623080.0000   -0.31110
623120.0000   -0.39485
623160.0000   -0.64726
623200.0000   -0.67687
623240.0000   -0.41326
623280.0000   -0.51898
623320.0000   -0.76981
623360.0000   -0.32435
623400.0000   -0.60162
623440.0000   -0.78212
623480.0000   -0.41282
623520.0000   -0.48055
623560.0000   -0.47012
623600.0000   -0.36762
623640.0000   -0.33123
623680.0000   -0.39113
623720.0000   -0.59346
623760.0000   -0.54855
623800.0000   -0.36019
623840.0000   -0.65822
623880.0000   -0.91640
623920.0000   -0.93849
623960.0000   -0.63539
624000.0000   -0.68740
624040.0000   -0.35220
624080.0000   -0.68206
624120.0000   -0.08284
624160.0000   -0.49182
624200.0000   -0.66326
624240.0000   -0.72889
624280.0000   -0.32815
624320.0000   -0.70423
624360.0000   -0.54471
624400.0000   -1.03412
624440.0000   -0.64677
624480.0000   -0.55392
624520.0000   -0.68713
624560.0000   -0.42854
624600.0000   -0.23183
624640.0000   -0.34679
624680.0000   -0.29429
624720.0000   -0.36808
624760.0000   -0.21917
624800.0000   -0.03883
624840.0000   -0.10811
624880.0000   -0.27724
624920.0000   -0.37446
624960.0000   -0.21948
625000.0000   -0.22499
625040.0000   -0.32355
625080.0000   -0.15066
625120.0000   -0.43100
625160.0000   -0.23705
625200.0000   -0.19057
625240.0000    0.02694
625280.0000   -0.42110
625320.0000   -0.51180
625360.0000   -0.19110
625400.0000   -0.32469
625440.0000   -0.20423
625480.0000   -0.34560
625520.0000   -0.43829
625560.0000   -0.56490
625600.0000   -0.78084
625640.0000   -0.97381
625680.0000   -0.63969
625720.0000   -0.55995
625760.0000   -0.46899
625800.0000   -0.89754
625840.0000   -0.64928
625880.0000   -0.60139
625920.0000   -0.45706
625960.0000   -0.82566
626000.0000   -0.76723
626040.0000   -0.75115
626080.0000   -0.62420
626120.0000   -0.94089
626160.0000   -0.82968
626200.0000   -0.64851
626240.0000   -0.69213
626280.0000   -1.05970
626320.0000   -1.20970
626360.0000   -0.91438
626400.0000   -0.85861
626440.0000   -0.63575
626480.0000   -0.74309
626520.0000   -0.82676
626560.0000   -0.71188
626600.0000   -0.90002
626640.0000   -0.51893
626680.0000   -0.86350
626720.0000   -0.60243
626760.0000   -0.47432
626800.0000   -0.78369
626840.0000   -0.26307
626880.0000   -0.48651
626920.0000   -0.56466
626960.0000   -0.60696
627000.0000   -0.25477
627040.0000   -0.27666
627080.0000   -0.47062
627120.0000   -0.56277
627160.0000   -0.38977
627200.0000   -0.41429
627240.0000   -0.69837
627280.0000   -0.57522
627320.0000   -0.33841
627360.0000   -0.43030
627400.0000   -0.64384
627440.0000   -0.64523
627480.0000   -0.52489
627520.0000   -0.84168
627560.0000   -0.66814
627600.0000   -0.52402
627640.0000   -0.84503
627680.0000   -0.79934
627720.0000   -0.70748
627760.0000   -0.49600
627800.0000   -0.62691
627840.0000   -0.60090
627880.0000   -0.45931
627920.0000   -0.60551
627960.0000   -0.70392
628000.0000   -0.59092
628040.0000   -0.35132
628080.0000   -0.40395
628120.0000   -0.68299
628160.0000   -0.47895
628200.0000   -0.53219
628240.0000   -0.30307
628280.0000   -0.54840
628320.0000   -0.57622
628360.0000   -0.62806
628400.0000   -0.25827
628440.0000   -0.45600
628480.0000   -0.54479
628520.0000   -0.51719
628560.0000   -0.73362
628600.0000   -0.57228
628640.0000   -0.51600
628680.0000   -0.54170
628720.0000   -0.70485
628760.0000   -0.78780
628800.0000   -0.65243
628840.0000   -0.69214
628880.0000   -0.63743
628920.0000   -0.48895
628960.0000   -0.75914
629000.0000   -0.57735
629040.0000   -0.44380
629080.0000   -0.34013
629120.0000   -0.32873
629160.0000   -0.53494
629200.0000   -0.19929
629240.0000    0.10922
629280.0000    0.20336
629320.0000    0.22815
629360.0000    0.22784
629400.0000    0.18535
629440.0000    0.28555
629480.0000    0.17610
629520.0000    0.23281
629560.0000   -0.16943
629600.0000   -0.13920
629640.0000   -0.38068
629680.0000   -0.23574
629720.0000   -0.05864
629760.0000   -0.44432
629800.0000   -0.29898
629840.0000   -0.35057
629880.0000   -0.35873
629920.0000   -0.33685
629960.0000   -0.35260
630000.0000   -0.07116
630040.0000   -0.15049
630080.0000   -0.17739
630120.0000   -0.39948
630160.0000   -0.50641
630200.0000   -0.32388
630240.0000   -0.36649
630280.0000   -0.48795
630320.0000   -1.03351
630360.0000   -0.57817
630400.0000   -0.66204
630440.0000   -0.67980
630480.0000   -0.50064
630520.0000   -0.38906
630560.0000   -0.36931
630600.0000   -0.21974
630640.0000   -0.21319
630680.0000   -0.42214
630720.0000   -0.29959
630760.0000   -0.14136
630800.0000   -0.10908
630840.0000   -0.46168
630880.0000   -0.28032
630920.0000   -0.22220
630960.0000   -0.15138
631000.0000    0.06185
631040.0000   -0.52872
631080.0000   -0.79344
631120.0000   -0.47139
631160.0000   -0.63112
631200.0000   -0.36717
631240.0000   -0.31706
631280.0000   -0.31885
631320.0000   -0.20529
631360.0000   -0.20453
631400.0000   -0.38362
631440.0000   -0.35990
631480.0000   -0.22358
631520.0000   -0.33518
631560.0000   -0.23446
631600.0000   -0.48716
631640.0000   -0.28836
631680.0000   -0.32839
631720.0000   -0.33896
631760.0000   -0.42874
631800.0000   -0.09903
631840.0000   -0.01570
631880.0000   -0.50696
631920.0000   -0.23277
631960.0000   -0.23901
632000.0000   -0.06126
632040.0000   -0.23625
632080.0000   -0.41556
632120.0000   -0.18005
632160.0000   -0.11950
632200.0000   -0.45281
632240.0000   -0.32259
632280.0000   -0.02605
632320.0000   -0.08351
632360.0000   -0.27364
632400.0000   -0.34809
632440.0000   -0.46862
632480.0000   -0.45609
632520.0000   -0.23880
632560.0000   -0.31259
632600.0000   -0.41037
632640.0000    0.00629
632680.0000   -0.25515
632720.0000   -0.12431
632760.0000   -0.23367
632800.0000   -0.37491
632840.0000   -0.52154
632880.0000   -0.55648
632920.0000   -0.58815
632960.0000   -0.54931
633000.0000   -0.56726
633040.0000   -0.48149
633080.0000   -0.55844
633120.0000   -0.49146
633160.0000   -0.71550
633200.0000   -0.60811
633240.0000   -0.36973
633280.0000   -0.46154
633320.0000   -0.63761
633360.0000   -0.53641
633400.0000   -0.38269
633440.0000   -0.46415
633480.0000   -0.46603
633520.0000   -0.38775
633560.0000   -0.30826
633600.0000   -0.06030
633640.0000   -0.32890
633680.0000   -0.17954
633720.0000   -0.34538
633760.0000   -0.16514
633800.0000   -0.08023
633840.0000   -0.13502
633880.0000   -0.42660
633920.0000   -0.28064
633960.0000   -0.12744
634000.0000   -0.04368
634040.0000   -0.57259
634080.0000   -0.23040
634120.0000   -0.32973
634160.0000   -0.17306
634200.0000   -0.35836
634240.0000   -0.21359
634280.0000   -0.26979
634320.0000   -0.40620
634360.0000   -0.21179
634400.0000   -0.24548
634440.0000   -0.35095
634480.0000   -0.11109
634520.0000   -0.22417
634560.0000   -0.24596
634600.0000   -0.11660
634640.0000   -0.19070
634680.0000   -0.27776
634720.0000   -0.08857
634760.0000    0.10213
634800.0000   -0.04526
634840.0000   -0.33357
634880.0000   -0.24566
634920.0000   -0.41359
634960.0000   -0.36592
635000.0000   -0.41511
635040.0000   -0.21934
635080.0000   -0.34641
635120.0000   -0.39518
635160.0000   -0.35520
635200.0000   -0.39198
635240.0000   -0.19653
635280.0000   -0.21784
635320.0000   -0.47103
635360.0000   -0.42956
635400.0000   -0.24959
635440.0000   -0.41485
635480.0000   -0.30703
635520.0000   -0.33836
635560.0000   -0.32714
635600.0000   -0.16587
635640.0000   -0.18760
635680.0000   -0.40540
635720.0000   -0.46768
635760.0000   -0.49817
635800.0000   -0.48690
635840.0000   -0.32989
635880.0000   -0.34434
635920.0000   -0.15022
635960.0000   -0.23672
636000.0000   -0.36855
636040.0000   -0.40660
636080.0000   -0.15779
636120.0000   -0.24240
636160.0000   -0.16348
636200.0000   -0.37634
636240.0000   -0.27317
636280.0000   -0.29956
636320.0000   -0.31213
636360.0000   -0.04209
636400.0000   -0.24656
636440.0000   -0.48991
636480.0000   -0.40148
636520.0000   -0.62629
636560.0000   -0.90456
636600.0000   -0.69136
636640.0000   -0.43098
636680.0000   -0.26089
636720.0000   -0.55575
636760.0000   -0.36336
636800.0000   -0.30512
636840.0000   -0.33153
636880.0000   -0.12240
636920.0000   -0.44338
636960.0000   -0.25552
637000.0000   -0.42673
637040.0000   -0.36696
637080.0000   -0.36425
637120.0000   -0.32792
637160.0000   -0.60356
637200.0000   -0.62086
637240.0000   -0.17384
637280.0000   -0.01748
637320.0000   -0.19352
637360.0000   -0.53633
637400.0000   -0.52121
637440.0000   -0.41586
637480.0000   -0.54597
637520.0000   -0.50107
637560.0000   -0.54966
637600.0000   -0.52450
637640.0000   -0.39535
637680.0000   -0.46250
637720.0000   -0.50793
637760.0000   -0.61788
637800.0000   -0.40706
637840.0000   -0.57334
637880.0000   -0.12259
637920.0000   -0.26794
637960.0000   -0.18806
638000.0000   -0.23493
638040.0000   -0.26743
638080.0000   -0.26776
638120.0000   -0.25926
638160.0000    0.07615
638200.0000   -0.11163
638240.0000   -0.09496
638280.0000   -0.23957
638320.0000   -0.12350
638360.0000   -0.21747
638400.0000   -0.02774
638440.0000   -0.24291
638480.0000   -0.63403
638520.0000   -0.33487
638560.0000   -0.52544
638600.0000   -0.18969
638640.0000   -0.24445
638680.0000   -0.04361
638720.0000   -0.39317
638760.0000   -0.21893
638800.0000   -0.38343
638840.0000   -0.36131
638880.0000   -0.59148
638920.0000   -0.49082
638960.0000   -0.42768
639000.0000   -0.37722
639040.0000   -0.45128
639080.0000   -0.15994
639120.0000   -0.34576
639160.0000   -0.16642
639200.0000   -0.30046
639240.0000   -0.23572
639280.0000   -0.37872
639320.0000   -0.51072
639360.0000   -0.47487
639400.0000   -0.73170
639440.0000   -0.45325
639480.0000   -0.29328
639520.0000   -0.20722
639560.0000   -0.50634
639600.0000   -0.98485
639640.0000   -0.59672
639680.0000   -0.38372
639720.0000   -0.67003
639760.0000   -0.24289
639800.0000   -0.30074
639840.0000   -0.67146
639880.0000   -0.29711
639920.0000    0.14130
639960.0000   -0.09346
640000.0000   -0.11980
640040.0000   -0.48100
640080.0000   -0.32697
640120.0000   -0.19800
640160.0000   -0.40525
640200.0000   -0.26715
640240.0000   -0.13882
640280.0000   -0.22377
640320.0000    0.04833
640360.0000   -0.41542
640400.0000   -0.31149
640440.0000   -0.35915
640480.0000   -0.60236
640520.0000   -0.44531
640560.0000   -0.26718
640600.0000   -0.41788
640640.0000   -0.30819
640680.0000   -0.39788
640720.0000   -0.12037
640760.0000   -0.06254
640800.0000   -0.23999
640840.0000   -0.69603
640880.0000   -0.48526
640920.0000   -0.54909
640960.0000   -0.63610
641000.0000   -0.52738
641040.0000   -0.41839
641080.0000   -0.10277
641120.0000   -0.16333
641160.0000   -0.29002
641200.0000   -0.37818
641240.0000   -0.08849
641280.0000   -0.24849
641320.0000   -0.26083
641360.0000   -0.21149
641400.0000   -0.17554
641440.0000   -0.23350
641480.0000   -0.48636
641520.0000   -0.75322
641560.0000   -0.47158
641600.0000   -0.43983
641640.0000   -0.31768
641680.0000   -0.63101
641720.0000   -0.47415
641760.0000   -0.48606
641800.0000   -0.48899
641840.0000   -0.53846
641880.0000   -0.22399
641920.0000   -0.43270
641960.0000   -0.62050
642000.0000   -0.32262
642040.0000   -0.72859
642080.0000   -0.40082
642120.0000   -0.45058
642160.0000   -0.48947
642200.0000   -0.71172
642240.0000   -0.89987
642280.0000   -0.66277
642320.0000   -0.90927
642360.0000   -0.65584
642400.0000   -0.90927
642440.0000   -0.61712
642480.0000   -0.67079
642520.0000   -0.76584
642560.0000   -0.70571
642600.0000   -0.66044
642640.0000   -0.57270
642680.0000   -0.50560
642720.0000   -0.63305
642760.0000   -0.55721
642800.0000   -0.83292
642840.0000   -0.44118
642880.0000   -0.44754
642920.0000   -0.76246
642960.0000   -0.60577
643000.0000   -0.52101
643040.0000   -0.80358
643080.0000   -0.07933
643120.0000    0.16574
643160.0000   -0.14744
643200.0000   -0.15027
643240.0000   -0.20848
643280.0000   -0.32793
643320.0000   -0.48697
643360.0000   -0.68375
643400.0000   -0.66800
643440.0000   -0.89257
643480.0000   -0.68260
643520.0000   -0.42657
643560.0000   -0.55978
643600.0000   -0.40450
643640.0000   -0.53281
643680.0000   -0.40946
643720.0000   -0.68307
643760.0000   -0.76476
643800.0000   -0.55765
643840.0000   -0.44187
643880.0000   -0.49834
643920.0000   -0.60466
643960.0000   -0.67415
644000.0000   -0.47042
644040.0000   -0.72967
644080.0000   -0.91948
644120.0000   -0.80041
644160.0000   -0.72110
644200.0000   -0.61604
644240.0000   -0.85206
644280.0000   -0.73411
644320.0000   -0.92375
644360.0000   -0.30963
644400.0000   -0.29663
644440.0000   -0.48624
644480.0000   -0.37365
644520.0000   -0.34365
644560.0000   -0.32619
644600.0000   -0.39537
644640.0000   -0.57075
644680.0000   -0.61930
644720.0000   -0.52824
644760.0000   -0.43846
644800.0000   -0.55562
644840.0000   -0.48701
644880.0000   -0.57648
644920.0000   -0.66666
644960.0000   -0.49629
645000.0000   -0.30551
645040.0000   -0.29950
645080.0000   -0.40761
645120.0000   -0.38395
645160.0000   -0.34979
645200.0000   -0.46927
645240.0000   -0.40440
645280.0000   -0.33198
645320.0000   -0.43717
645360.0000   -0.47793
645400.0000   -0.55102
645440.0000   -0.37245
645480.0000   -0.48226
645520.0000   -0.21416
645560.0000   -0.59814
645600.0000   -0.49840
645640.0000   -0.51908
645680.0000   -0.36605
645720.0000   -0.19816
645760.0000   -0.68930
645800.0000   -0.67028
645840.0000   -1.17287
645880.0000   -0.71843
645920.0000   -0.64059
645960.0000   -0.51822
646000.0000   -0.38046
646040.0000   -0.51460
646080.0000   -0.56590
646120.0000   -0.58929
646160.0000   -0.32674
646200.0000   -0.41437
646240.0000   -0.47035
646280.0000   -0.30981
646320.0000   -0.20342
646360.0000   -0.42299
646400.0000   -0.51379
646440.0000   -0.35761
646480.0000   -0.16102
646520.0000   -0.01799
646560.0000   -0.07702
646600.0000   -0.20080
646640.0000   -0.24139
646680.0000   -0.08916
646720.0000   -0.17035
646760.0000   -0.18713
646800.0000   -0.21595
646840.0000   -0.11984
646880.0000   -0.24065
646920.0000   -0.41717
646960.0000   -0.41924
647000.0000   -0.22565
647040.0000   -0.44556
647080.0000   -0.19434
647120.0000   -0.46778
647160.0000   -0.31627
647200.0000   -0.43083
647240.0000   -0.33042
647280.0000   -0.61456
647320.0000   -0.53580
647360.0000   -0.40287
647400.0000   -0.56981
647440.0000   -0.48162
647480.0000   -0.40354
647520.0000   -0.11150
647560.0000   -0.39801
647600.0000   -0.41483
647640.0000   -0.30623
647680.0000   -0.29125
647720.0000   -0.42953
647760.0000   -0.36171
647800.0000   -0.95060
647840.0000   -0.36589
647880.0000   -0.38336
647920.0000   -0.28093
647960.0000   -0.32679
648000.0000   -0.26041
648040.0000    0.03502
648080.0000    0.36364
648120.0000    0.17111
648160.0000    0.10513
648200.0000   -0.17177
648240.0000   -0.12139
648280.0000   -0.21664
648320.0000   -0.28287
648360.0000   -0.19809
648400.0000   -0.25355
648440.0000   -0.22173
648480.0000   -0.19812
648520.0000   -0.22743
648560.0000   -0.25122
648600.0000   -0.19352
648640.0000   -0.29100
648680.0000   -0.06385
648720.0000   -0.18089
648760.0000   -0.22793
648800.0000   -0.16815
648840.0000   -0.16590
648880.0000   -0.26923
648920.0000   -0.14084
648960.0000   -0.30250
649000.0000   -0.35404
649040.0000   -0.41195
649080.0000   -0.37005
649120.0000   -0.21853
649160.0000   -0.34009
649200.0000   -0.22179
649240.0000   -0.36656
649280.0000   -0.39804
649320.0000   -0.93205
649360.0000   -0.95240
649400.0000   -0.69804
649440.0000   -0.95298
649480.0000   -1.06323
649520.0000   -0.67290
649560.0000   -0.77290
649600.0000   -0.81108
649640.0000   -0.49749
649680.0000   -0.26549
649720.0000   -0.68461
649760.0000   -0.39724
649800.0000   -0.41989
649840.0000   -0.31113
649880.0000   -0.35252
649920.0000   -0.35649
649960.0000   -0.24603
650000.0000   -0.22435
650040.0000   -0.25253
650080.0000   -0.32907
650120.0000   -0.20999
650160.0000   -0.21804
650200.0000   -0.17256
650240.0000   -0.21531
650280.0000   -0.22473
650320.0000   -0.29832
650360.0000   -0.13555
650400.0000    0.04993
650440.0000   -0.16142
650480.0000   -0.15866
650520.0000    0.17617
650560.0000   -0.22396
650600.0000   -0.34530
650640.0000   -0.38532
650680.0000   -0.44370
650720.0000   -0.17283
650760.0000   -0.33630
650800.0000   -0.26008
650840.0000   -0.35572
650880.0000   -0.52733
650920.0000   -0.40996
650960.0000   -0.50818
651000.0000   -0.65467
651040.0000   -0.45917
651080.0000   -0.45385
651120.0000   -0.47518
651160.0000   -0.37990
651200.0000   -0.28533
651240.0000   -0.37755
651280.0000   -0.28702
651320.0000   -0.37704
651360.0000   -0.24219
651400.0000   -0.37368
651440.0000   -0.57982
651480.0000   -0.28033
651520.0000   -0.31676
651560.0000   -0.30431
651600.0000   -0.37425
651640.0000   -0.44085
651680.0000   -0.19397
651720.0000   -0.28410
651760.0000   -0.33346
651800.0000   -0.64127
651840.0000   -0.44046
651880.0000   -0.60368
651920.0000   -0.37368
651960.0000   -0.45061
652000.0000   -0.99248
652040.0000   -0.46001
652080.0000   -0.51748
652120.0000   -0.52132
652160.0000   -0.39691
652200.0000   -0.46398
652240.0000   -0.55341
652280.0000   -0.80354
652320.0000   -0.73691
652360.0000   -0.85688
652400.0000   -0.80915
652440.0000   -0.98648
652480.0000   -0.65678
652520.0000   -0.67745
652560.0000   -0.91441
652600.0000   -0.78412
652640.0000   -0.82368
652680.0000   -0.82010
652720.0000   -0.93901
652760.0000   -0.75579
652800.0000   -0.55610
652840.0000   -0.65856
652880.0000   -0.68395
652920.0000   -0.80845
652960.0000   -0.88339
653000.0000   -1.01736
653040.0000   -0.94369
653080.0000   -0.79716
653120.0000   -1.03688
653160.0000   -0.15951
653200.0000   -0.78901
653240.0000   -0.88080
653280.0000   -0.78421
653320.0000   -0.99384
653360.0000   -0.89292
653400.0000   -0.96879
653440.0000   -1.04644
653480.0000   -0.64282
653520.0000   -0.89751
653560.0000   -0.91005
653600.0000   -0.79064
653640.0000   -0.74231
653680.0000   -0.35202
653720.0000   -0.57846
653760.0000   -0.98713
653800.0000   -0.72597
653840.0000   -0.71685
653880.0000   -1.02209
653920.0000   -0.63067
653960.0000   -0.94052
654000.0000   -0.58897
654040.0000   -1.13892
654080.0000   -0.88270
654120.0000   -0.55067
654160.0000   -0.81604
654200.0000   -0.84822
654240.0000   -0.55340
654280.0000   -0.85120
654320.0000   -0.88826
654360.0000   -0.35231
654400.0000   -0.34088
654440.0000   -0.12578
654480.0000   -0.17118
654520.0000   -0.07527
654560.0000   -0.26701
654600.0000   -0.21799
654640.0000   -0.10993
654680.0000   -0.16946
654720.0000   -0.12207
654760.0000   -0.29302
654800.0000   -0.17060
654840.0000   -0.15468
654880.0000    0.22119
654920.0000    0.14128
654960.0000   -0.02315
655000.0000   -0.21879
655040.0000   -0.27987
655080.0000   -0.20131
655120.0000    0.06695
655160.0000    0.09621
655200.0000    0.01958
655240.0000   -0.48402
655280.0000   -0.48101
655320.0000   -0.47435
655360.0000   -0.46428
655400.0000   -0.54402
655440.0000   -0.50198
655480.0000   -0.39442
655520.0000   -0.54072
655560.0000   -0.36063
655600.0000   -0.31007
655640.0000   -0.58111
655680.0000   -0.27784
655720.0000   -0.48630
655760.0000   -0.50491
655800.0000   -0.18542
655840.0000   -0.20910
655880.0000   -0.33397
655920.0000   -0.34738
655960.0000   -0.36931
656000.0000   -0.03143
656040.0000   -0.00495
656080.0000    0.09498
656120.0000   -0.05149
656160.0000   -0.28192
656200.0000   -0.57632
656240.0000   -0.35293
656280.0000   -0.53198
656320.0000   -0.41472
656360.0000   -0.40567
656400.0000   -0.34279
656440.0000   -0.40042
656480.0000   -0.47217
656520.0000   -0.10820
656560.0000   -0.10225
656600.0000   -0.24698
656640.0000   -0.12271
656680.0000   -0.17620
656720.0000   -0.82250
656760.0000   -0.20886
656800.0000   -0.39440
656840.0000   -0.54601
656880.0000   -0.32544
656920.0000   -0.34797
656960.0000   -0.15704
657000.0000   -0.18076
657040.0000   -0.31475
657080.0000   -0.45426
657120.0000   -0.52117
657160.0000   -0.76803
657200.0000   -0.67371
657240.0000   -0.29650
657280.0000   -0.44107
657320.0000   -0.69251
657360.0000   -0.60290
657400.0000   -0.62614
657440.0000   -0.70533
657480.0000   -0.43645
657520.0000   -0.45768
657560.0000   -0.66226
657600.0000   -0.51018
657640.0000   -0.79624
657680.0000   -0.55770
657720.0000   -0.59033
657760.0000   -0.68194
657800.0000   -0.70800
657840.0000   -0.56932
657880.0000   -0.50454
657920.0000   -0.60432
657960.0000   -1.02614
658000.0000   -0.19922
658040.0000   -0.57516
658080.0000   -0.49205
658120.0000   -0.81199
658160.0000   -0.15922
658200.0000   -0.32764
658240.0000   -0.33932
658280.0000   -0.66437
658320.0000   -0.27483
658360.0000   -0.53552
658400.0000   -0.45936
658440.0000   -0.58911
658480.0000   -0.47730
658520.0000   -0.32657
658560.0000   -0.47964
658600.0000   -0.40533
658640.0000   -0.40625
658680.0000   -0.47814
658720.0000   -0.44020
658760.0000   -0.36792
658800.0000   -0.57401
658840.0000   -0.72615
658880.0000   -0.87466
658920.0000   -0.64644
658960.0000   -0.60549
659000.0000   -0.70253
659040.0000   -0.73994
659080.0000   -0.46764
659120.0000   -0.60834
659160.0000   -0.48467
659200.0000   -0.73743
659240.0000   -0.56818
659280.0000   -0.62379
659320.0000   -0.56893
659360.0000   -0.49775
659400.0000   -0.42355
659440.0000   -0.53746
659480.0000   -0.44055
659520.0000   -0.40631
659560.0000   -0.34029
659600.0000   -0.27338
659640.0000    0.02623
659680.0000   -0.14045
659720.0000   -0.24302
659760.0000   -0.19809
659800.0000   -0.20440
659840.0000   -0.48477
659880.0000   -0.13340
659920.0000   -0.25072
659960.0000   -0.38109
660000.0000   -0.25615
660040.0000   -0.40363
660080.0000   -0.51882
660120.0000   -0.46496
660160.0000   -0.45137
660200.0000   -0.47730
660240.0000   -0.65527
660280.0000   -0.67734
660320.0000   -0.82981
660360.0000   -0.52643
660400.0000   -0.62089
660440.0000   -0.73881
660480.0000   -0.91211
660520.0000   -0.49981
660560.0000   -0.49279
660600.0000   -0.10713
660640.0000   -0.16351
660680.0000   -0.54147
660720.0000   -0.62145
660760.0000   -0.76623
660800.0000   -0.66519
660840.0000   -0.64244
660880.0000   -0.75523
660920.0000   -0.13145
660960.0000   -0.73211
661000.0000   -0.72661
661040.0000   -0.10801
661080.0000   -0.60627
661120.0000   -0.65214
661160.0000   -0.87157
661200.0000   -0.61749
661240.0000   -0.61387
661280.0000   -0.34095
661320.0000   -0.39473
661360.0000   -0.64463
661400.0000   -0.62661
661440.0000   -0.85846
661480.0000   -0.72513
661520.0000   -0.53180
661560.0000   -0.75244
661600.0000   -0.57504
661640.0000   -0.78375
661680.0000   -0.65243
661720.0000   -0.70612
661760.0000   -0.39488
661800.0000   -0.62861
661840.0000   -0.55100
661880.0000   -0.73693
661920.0000   -0.71290
661960.0000   -0.54364
662000.0000   -0.59815
662040.0000   -0.67352
662080.0000   -0.76639
662120.0000   -0.56917
662160.0000   -0.48338
662200.0000   -0.44558
662240.0000   -0.45452
662280.0000   -0.59873
662320.0000   -0.39460
662360.0000   -0.42894
662400.0000   -0.51717
662440.0000   -0.56862
662480.0000   -0.27261
662520.0000   -0.26444
662560.0000   -0.62601
662600.0000   -0.69289
662640.0000   -0.56834
662680.0000   -0.54021
662720.0000   -0.38381
662760.0000   -0.56778
662800.0000   -0.65588
662840.0000   -0.83126
662880.0000   -0.72385
662920.0000   -0.39628
662960.0000   -0.61964
663000.0000   -0.78149
663040.0000   -1.16630
663080.0000   -0.91027
663120.0000   -0.97976
663160.0000   -0.86288
663200.0000   -0.93099
663240.0000   -0.84767
663280.0000   -0.96767
663320.0000   -0.93998
663360.0000   -0.87313
663400.0000   -0.44194
663440.0000   -0.54925
663480.0000   -0.55344
663520.0000   -0.64056
663560.0000   -0.78410
663600.0000   -0.52728
663640.0000   -0.74309
663680.0000   -0.74994
663720.0000   -0.81215
663760.0000   -0.75885
663800.0000   -0.75135
663840.0000   -0.68345
663880.0000   -0.80831
663920.0000   -0.81045
663960.0000   -0.48495
664000.0000   -0.69752
664040.0000   -0.78185
664080.0000   -0.55784
664120.0000   -0.32525
664160.0000   -0.66099
664200.0000   -0.68601
664240.0000   -0.72937
664280.0000   -0.67180
664320.0000   -0.86869
664360.0000   -0.42888
664400.0000   -0.75250
664440.0000   -0.66746
664480.0000   -0.80251
664520.0000   -0.01454
664560.0000    0.23374
664600.0000    0.15420
664640.0000    0.29399
664680.0000    0.44342
664720.0000    0.21813
664760.0000    0.35168
664800.0000    0.11600
664840.0000   -0.39346
664880.0000    0.36985
664920.0000    0.19649
664960.0000    0.26540
665000.0000    0.29463
665040.0000    0.16342
665080.0000    0.13991
665120.0000    0.00075
665160.0000    0.29318
665200.0000    0.53297
665240.0000    0.27519
665280.0000    0.11160
665320.0000    0.02033
665360.0000   -0.44209
665400.0000   -0.31833
665440.0000   -0.34419
665480.0000   -0.29477
665520.0000   -0.55044
665560.0000   -0.80711
665600.0000   -0.73277
665640.0000   -0.94267
665680.0000   -0.81695
665720.0000   -0.44015
665760.0000   -1.00657
665800.0000   -0.56930
665840.0000   -0.52254
665880.0000   -0.66541
665920.0000   -0.57949
665960.0000   -0.70052
666000.0000   -0.33392
666040.0000   -0.00613
666080.0000    0.01898
666120.0000   -0.17640
666160.0000   -0.03253
666200.0000   -0.22490
666240.0000   -0.18394
666280.0000   -0.16730
666320.0000   -0.24846
666360.0000   -0.02159
666400.0000   -0.28200
666440.0000   -0.34680
666480.0000   -0.32460
666520.0000   -0.35997
666560.0000   -0.48240
666600.0000   -0.73027
666640.0000   -0.60075
666680.0000   -0.55474
666720.0000   -0.79444
666760.0000   -0.81342
666800.0000   -0.69916
666840.0000   -0.36402
666880.0000   -0.66777
666920.0000   -0.64383
666960.0000   -0.64379
667000.0000   -0.63793
667040.0000   -0.60117
667080.0000   -0.51246
667120.0000   -0.63292
667160.0000   -0.53988
667200.0000   -0.46953
667240.0000   -0.83585
667280.0000   -0.42010
667320.0000   -0.22671
667360.0000   -0.19351
667400.0000   -0.22505
667440.0000   -0.21235
667480.0000   -0.33247
667520.0000   -0.42019
667560.0000   -0.47334
667600.0000   -0.33756
667640.0000   -0.52350
667680.0000   -0.29717
667720.0000   -0.32723
667760.0000   -0.34361
667800.0000   -0.29852
667840.0000   -0.36928
667880.0000   -0.47229
667920.0000   -0.36317
667960.0000   -0.52614
668000.0000   -0.48871
668040.0000   -0.59009
668080.0000   -0.66948
668120.0000   -0.34561
668160.0000   -0.49673
668200.0000   -0.67281
668240.0000   -0.13455
668280.0000    0.02667
668320.0000   -0.20633
668360.0000   -0.51605
668400.0000   -0.55158
668440.0000   -0.20815
668480.0000   -0.28198
668520.0000   -0.57759
668560.0000   -0.68865
668600.0000   -0.69806
668640.0000   -0.78588
668680.0000   -0.63034
668720.0000   -0.63174
668760.0000   -0.65589
668800.0000   -0.16904
668840.0000   -0.40746
668880.0000   -0.28735
668920.0000   -0.28066
668960.0000   -0.28460
669000.0000   -0.05212
669040.0000   -0.31348
669080.0000   -0.30753
669120.0000   -0.42130
669160.0000   -0.25822
669200.0000   -0.39978
669240.0000   -0.26173
669280.0000   -0.68201
669320.0000   -0.29822
669360.0000   -0.03088
669400.0000   -0.22435
669440.0000   -0.21830
669480.0000    0.06799
669520.0000   -0.11968
669560.0000    0.04042
669600.0000   -0.10854
669640.0000   -0.22206
669680.0000   -0.05726
669720.0000   -0.32672
669760.0000   -0.23413
669800.0000   -0.13872
669840.0000   -0.26403
669880.0000   -0.14651
669920.0000   -0.32446
669960.0000   -0.12694
670000.0000    0.11425
670040.0000    0.12834
670080.0000   -0.15515
670120.0000   -0.21982
670160.0000   -0.16188
670200.0000   -0.82234
670240.0000   -0.60050
670280.0000   -0.68302
670320.0000   -0.68589
670360.0000   -0.71266
670400.0000   -0.52153
670440.0000   -0.56613
670480.0000   -0.35981
670520.0000   -0.33072
670560.0000   -0.39774
670600.0000   -0.29236
670640.0000   -0.26091
670680.0000   -0.27520
670720.0000   -0.11619
670760.0000   -0.22478
670800.0000   -0.67756
670840.0000   -0.51465
670880.0000   -0.64274
670920.0000   -0.45878
670960.0000   -0.51248
671000.0000   -0.81563
671040.0000   -0.61259
671080.0000   -0.57557
671120.0000   -0.59002
671160.0000   -0.79388
671200.0000   -0.75710
671240.0000   -0.83680
671280.0000   -0.54146
671320.0000   -0.61093
671360.0000   -0.63220
671400.0000   -0.66842
671440.0000   -0.67573
671480.0000   -0.57743
671520.0000   -0.40608
671560.0000   -0.63167
671600.0000   -0.54632
671640.0000   -0.52835
671680.0000   -0.51306
671720.0000   -0.54169
671760.0000   -0.44225
671800.0000   -0.55788
671840.0000   -0.26217
671880.0000   -0.38818
671920.0000   -0.30708
671960.0000   -0.65323
672000.0000   -0.37533
672040.0000   -0.62211
672080.0000   -0.60093
672120.0000   -0.72205
672160.0000   -0.78812
672200.0000   -0.57985
672240.0000   -0.60669
672280.0000   -0.64540
672320.0000   -0.49986
672360.0000   -0.73872
672400.0000   -0.63678
672440.0000   -0.68008
672480.0000   -0.89365
672520.0000   -0.86345
672560.0000   -1.03595
672600.0000   -0.93478
672640.0000   -0.71880
672680.0000   -0.54694
672720.0000   -0.35943
672760.0000   -0.79878
672800.0000   -0.76246
672840.0000   -0.53751
672880.0000   -0.57491
672920.0000   -0.73245
672960.0000   -0.64315
673000.0000   -0.72499
673040.0000   -0.74808
673080.0000   -0.04241
673120.0000    0.04012
673160.0000   -0.37973
673200.0000   -0.31417
673240.0000   -0.44296
673280.0000   -0.39820
673320.0000   -0.73449
673360.0000   -0.32276
673400.0000   -0.17079
673440.0000   -0.24080
673480.0000   -0.24990
673520.0000   -0.14251
673560.0000   -0.34441
673600.0000    0.01234
673640.0000    0.18676
673680.0000    0.11558
673720.0000    0.21498
673760.0000   -0.08711
673800.0000    0.21801
673840.0000    0.17375
673880.0000    0.08161
673920.0000    0.15881
673960.0000    0.05806
674000.0000   -0.01115
674040.0000    0.19767
674080.0000    0.04736
674120.0000    0.19061
674160.0000    0.06879
674200.0000    0.21847
674240.0000    0.10111
674280.0000   -0.07271
674320.0000   -0.06164
674360.0000    0.03890
674400.0000    0.22861
674440.0000   -0.06195
674480.0000   -0.13948
674520.0000    0.35714
674560.0000    0.05062
674600.0000    0.17798
674640.0000    0.15007
674680.0000    0.11985
674720.0000   -0.40870
674760.0000    0.00379
674800.0000   -0.04388
674840.0000    0.14201
674880.0000   -0.13850
674920.0000   -0.11210
674960.0000   -0.03454
675000.0000   -0.08847
675040.0000    0.03166
675080.0000    0.07770
675120.0000    0.25962
675160.0000    0.08774
675200.0000    0.42583
675240.0000    0.13725
675280.0000    0.14746
675320.0000    0.50221
675360.0000    0.34571
675400.0000    0.15905
675440.0000    0.22588
675480.0000    0.23422
675520.0000   -0.11186
675560.0000    0.17217
675600.0000    0.41306
675640.0000    0.44814
675680.0000    0.36852
675720.0000    0.24832
675760.0000    0.46018
675800.0000    0.37135
675840.0000    0.37282
675880.0000    0.26096
675920.0000    0.23122
675960.0000    0.15606
676000.0000    0.45626
676040.0000    0.22645
676080.0000    0.51767
676120.0000    0.23807
676160.0000    0.15831
676200.0000    0.30211
676240.0000    0.24671
676280.0000    0.14169
676320.0000    0.45448
676360.0000    0.27057
676400.0000    0.33083
676440.0000    0.29441
676480.0000    0.47965
676520.0000    0.22987
676560.0000    0.35390
676600.0000    0.17761
676640.0000    0.48959
676680.0000    0.50930
676720.0000    0.67380
676760.0000    0.20028
676800.0000    0.11143
676840.0000    0.32742
676880.0000    0.32159
676920.0000    0.31071
676960.0000    0.21702
677000.0000    0.53973
677040.0000    0.45262
677080.0000    0.09221
677120.0000    0.38363
677160.0000    0.42933
677200.0000    0.34119
677240.0000    0.14502
677280.0000    0.68895
677320.0000    0.51004
677360.0000    0.38854
677400.0000    0.47220
677440.0000    0.54996
677480.0000    0.12840
677520.0000    0.36261
677560.0000    0.13580
677600.0000    0.18807
677640.0000    0.13136
677680.0000    0.06616
677720.0000    0.16280
677760.0000    0.03820
677800.0000   -0.03933
677840.0000    0.02986
677880.0000   -0.03542
677920.0000    0.02615
677960.0000   -0.40617
678000.0000    0.11795
678040.0000    0.12924
678080.0000   -0.24439
678120.0000    0.05184
678160.0000    0.11083
678200.0000   -0.01350
678240.0000   -0.04010
678280.0000   -0.06391
678320.0000   -0.21208
678360.0000   -0.42098
678400.0000   -0.24249
678440.0000    0.24076
678480.0000   -0.23689
678520.0000   -0.08170
678560.0000   -0.59136
678600.0000   -0.38955
678640.0000   -0.26767
678680.0000   -0.33683
678720.0000   -0.70629
678760.0000   -0.53356
678800.0000   -0.26660
678840.0000   -0.29766
678880.0000   -0.26247
678920.0000   -0.47228
678960.0000   -0.67933
679000.0000   -0.55759
679040.0000   -0.55121
679080.0000   -0.67616
679120.0000   -0.29378
679160.0000   -0.37148
679200.0000   -0.28969
679240.0000   -0.43975
679280.0000   -0.74917
679320.0000   -0.54407
679360.0000   -0.58456
679400.0000   -0.78215
679440.0000   -0.57263
679480.0000   -0.46522
679520.0000   -0.81818
679560.0000   -0.55346
679600.0000   -0.59838
679640.0000   -0.58222
679680.0000   -0.55455
679720.0000   -0.62590
679760.0000   -0.53124
679800.0000   -0.24304
679840.0000   -0.31877
679880.0000   -0.31455
679920.0000   -0.41752
679960.0000   -0.30095
680000.0000   -0.39430
680040.0000   -0.31303
680080.0000   -0.68050
680120.0000   -0.56536
680160.0000   -0.77510
680200.0000   -0.63832
680240.0000   -0.70747
680280.0000   -0.51613
680320.0000   -0.41568
680360.0000   -0.59123
680400.0000   -0.51645
680440.0000    0.01666
680480.0000   -0.16695
680520.0000    0.15767
680560.0000    0.14618
680600.0000    0.07827
680640.0000   -0.08234
680680.0000   -0.26478
680720.0000   -0.18469
680760.0000   -0.29230
680800.0000   -0.34999
680840.0000   -0.36649
680880.0000   -0.42893
680920.0000   -0.28520
680960.0000   -0.43895
681000.0000   -0.52106
681040.0000   -0.39841
681080.0000   -0.24071
681120.0000   -0.44790
681160.0000   -0.16505
681200.0000   -0.34835
681240.0000   -0.29581
681280.0000   -0.46532
681320.0000   -0.43770
681360.0000   -0.37423
681400.0000   -0.41206
681440.0000   -0.48785
681480.0000   -0.68559
681520.0000   -0.43886
681560.0000   -0.31455
681600.0000   -0.30336
681640.0000   -0.47956
681680.0000   -0.52261
681720.0000   -0.15167
681760.0000   -0.48543
681800.0000   -0.57172
681840.0000   -0.40084
681880.0000   -0.12457
681920.0000   -0.24220
681960.0000   -0.15028
682000.0000   -0.36760
682040.0000   -0.08763
682080.0000   -0.40075
682120.0000   -0.09559
682160.0000   -0.09294
682200.0000   -0.19092
682240.0000   -0.01959
682280.0000    0.18247
682320.0000    0.27187
682360.0000    0.01318
682400.0000    0.03709
682440.0000   -0.11460
682480.0000    0.04725
682520.0000    0.17383
682560.0000    0.05376
682600.0000   -0.02267
682640.0000    0.23853
682680.0000    0.02537
682720.0000   -0.23858
682760.0000    0.15159
682800.0000   -0.31661
682840.0000   -0.17949
682880.0000    0.02826
682920.0000   -0.09950
682960.0000    0.02826
683000.0000    0.07140
683040.0000   -0.04676
683080.0000   -0.02071
683120.0000    0.07115
683160.0000   -0.12277
683200.0000   -0.34526
683240.0000   -0.16573
683280.0000   -0.25317
683320.0000   -0.31484
683360.0000    0.09431
683400.0000   -0.23294
683440.0000    0.06820
683480.0000    0.03902
683520.0000    0.17414
683560.0000    0.32267
683600.0000   -0.20496
683640.0000   -0.19942
683680.0000   -0.03716
683720.0000   -0.01522
683760.0000   -0.01518
683800.0000    0.01005
683840.0000    0.02910
683880.0000   -0.01135
683920.0000    0.02790
683960.0000   -0.11255
684000.0000    0.09199
684040.0000    0.13408
684080.0000    0.19878
684120.0000    0.08702
684160.0000   -0.02517
684200.0000    0.06387
684240.0000    0.04281
684280.0000   -0.18715
684320.0000   -0.53610
684360.0000   -0.53301
684400.0000   -0.51645
684440.0000   -0.18791
684480.0000   -0.29259
684520.0000   -0.38371
684560.0000   -0.69706
684600.0000   -0.64631
684640.0000   -0.85695
684680.0000   -0.51731
684720.0000   -0.12728
684760.0000   -0.49921
684800.0000   -0.16893
684840.0000   -0.33141
684880.0000   -0.02562
684920.0000   -0.38971
684960.0000   -0.40919
685000.0000   -0.21863
685040.0000    0.12425
685080.0000   -0.54936
685120.0000   -0.45589
685160.0000   -0.46150
685200.0000   -0.49503
685240.0000   -0.33038
685280.0000   -0.13677
685320.0000   -0.25450
685360.0000   -0.15078
685400.0000   -0.21544
685440.0000   -0.03193
685480.0000   -0.22158
685520.0000   -0.06126
685560.0000   -0.24018
685600.0000   -0.23170
685640.0000   -0.01703
685680.0000   -0.34100
685720.0000   -0.31167
685760.0000   -0.30231
685800.0000   -0.30417
685840.0000   -0.26895
685880.0000   -0.11115
685920.0000   -0.27748
685960.0000   -0.38961
686000.0000   -0.31774
686040.0000   -0.16780
686080.0000   -0.20797
686120.0000   -0.45298
686160.0000    0.09067
686200.0000    0.06981
686240.0000   -0.29316
686280.0000   -0.43869
686320.0000   -0.27456
686360.0000    0.08216
686400.0000    0.40217
686440.0000    0.34968
686480.0000    0.39684
686520.0000    0.34538
686560.0000    0.16748
686600.0000    0.32684
686640.0000    0.32645
686680.0000    0.39322
686720.0000    0.61656
686760.0000    0.30758
686800.0000    0.47027
686840.0000    0.34506
686880.0000    0.40714
686920.0000    0.39359
686960.0000    0.20857
687000.0000    0.32988
687040.0000    0.16807
687080.0000    0.27576
687120.0000    0.04361
687160.0000   -0.63833
687200.0000   -0.43831
687240.0000   -0.13363
687280.0000   -0.09607
687320.0000   -0.34678
687360.0000   -0.56354
687400.0000   -0.38623
687440.0000   -0.42511
687480.0000   -0.22573
687520.0000   -0.08333
687560.0000   -0.26823
687600.0000   -0.22447
687640.0000   -0.27556
687680.0000   -0.34654
687720.0000   -0.72726
687760.0000   -0.21189
687800.0000   -0.11782
687840.0000   -0.38778
687880.0000   -0.14873
687920.0000   -0.12420
687960.0000   -0.35180
688000.0000   -0.05328
688040.0000   -0.38032
688080.0000   -0.59555
688120.0000   -0.36253
688160.0000   -0.28661
688200.0000   -0.58884
688240.0000   -0.58123
688280.0000   -0.70284
688320.0000   -0.41828
688360.0000   -0.47412
688400.0000   -0.62330
688440.0000   -0.46812
688480.0000   -0.57618
688520.0000   -0.61752
688560.0000    0.02006
688600.0000   -0.44803
688640.0000   -0.33014
688680.0000   -0.37554
688720.0000   -0.69695
688760.0000   -0.65198
688800.0000   -0.62447
688840.0000   -0.30609
688880.0000   -0.02992
688920.0000   -0.19648
688960.0000    0.24116
689000.0000   -0.05690
689040.0000   -0.14037
689080.0000   -0.06271
689120.0000   -0.05130
689160.0000   -0.13111
689200.0000    0.00245
689240.0000   -0.23350
689280.0000   -0.33344
689320.0000   -0.05701
689360.0000   -0.17595
689400.0000   -0.08391
689440.0000   -0.02598
689480.0000   -0.10248
689520.0000   -0.18819
689560.0000   -0.29792
689600.0000    0.11828
689640.0000   -0.46763
689680.0000   -0.56444
689720.0000   -0.24689
689760.0000   -0.20989
689800.0000   -0.58414
689840.0000   -0.32720
689880.0000   -0.14359
689920.0000   -0.29492
689960.0000   -0.35728
690000.0000   -0.38928
690040.0000   -0.47557
690080.0000   -0.43961
690120.0000   -0.17368
690160.0000   -0.19283
690200.0000   -0.19617
690240.0000   -0.27299
690280.0000   -0.27880
690320.0000   -0.43756
690360.0000   -0.45407
690400.0000   -0.11780
690440.0000   -0.56988
690480.0000   -0.69437
690520.0000   -0.46750
690560.0000   -0.65674
690600.0000   -0.62010
690640.0000   -0.41846
690680.0000   -0.57763
690720.0000   -0.54949
690760.0000   -0.98412
690800.0000   -0.74926
690840.0000   -0.72963
690880.0000   -0.93236
690920.0000   -0.66721
690960.0000   -0.83526
691000.0000   -0.60228
691040.0000   -0.34591
691080.0000   -0.62598
691120.0000   -0.71018
691160.0000   -0.78995
691200.0000   -0.46507
691240.0000   -0.38715
691280.0000   -0.69581
691320.0000   -0.50607
691360.0000   -0.61284
691400.0000   -0.41695
691440.0000   -0.02593
691480.0000   -0.16267
691520.0000   -0.14783
691560.0000   -0.46269
691600.0000   -0.60551
691640.0000   -0.58085
691680.0000   -0.01569
691720.0000   -0.05526
691760.0000   -0.13059
691800.0000   -0.08015
691840.0000    0.07650
691880.0000    0.17866
691920.0000    0.23280
691960.0000    0.14546
692000.0000    0.22106
692040.0000    0.21125
692080.0000   -0.05242
692120.0000    0.17305
692160.0000    0.11649
692200.0000    0.26481
692240.0000    0.38336
692280.0000    0.21883
692320.0000    0.19471
692360.0000    0.10368
692400.0000    0.34355
692440.0000    0.17771
692480.0000    0.16418
692520.0000    0.30214
692560.0000    0.16917
692600.0000    0.27807
692640.0000    0.35067
692680.0000    0.18035
692720.0000    0.40593
692760.0000    0.25304
692800.0000    0.37931
692840.0000    0.24418
692880.0000    0.28925
692920.0000   -0.03135
692960.0000    0.45422
693000.0000    0.65032
693040.0000    0.32255
693080.0000    0.46384
693120.0000    0.17772
693160.0000    0.22748
693200.0000    0.00716
693240.0000    0.32799
693280.0000    0.46214
693320.0000    0.51867
693360.0000    0.31912
693400.0000    0.11322
693440.0000    0.25907
693480.0000    0.10907
693520.0000    0.18650
693560.0000    0.64650
693600.0000    0.54481
693640.0000    0.50318
693680.0000    0.37911
693720.0000    0.31214
693760.0000    0.28667
693800.0000    0.59650
693840.0000    0.33764
693880.0000    0.58488
693920.0000    0.75397
693960.0000    0.33526
694000.0000    0.54042
694040.0000    0.38043
694080.0000    0.32201
694120.0000    0.49174
694160.0000    0.39191
694200.0000    0.25959
694240.0000    0.31812
694280.0000    0.38426
694320.0000    0.13103
694360.0000    0.39986
694400.0000    0.20491
694440.0000    0.15805
694480.0000    0.29430
694520.0000   -0.07511
694560.0000    0.10878
694600.0000    0.13980
694640.0000    0.35494
694680.0000    0.41021
694720.0000    0.34418
694760.0000    0.54809
694800.0000    0.45053
694840.0000    0.57238
694880.0000    0.26930
694920.0000    0.45476
694960.0000    0.49950
695000.0000    0.47653
695040.0000    0.19184
695080.0000    0.43873
695120.0000    0.40244
695160.0000    0.32693
695200.0000    0.40720
695240.0000    0.52385
695280.0000    0.24657
695320.0000    0.24413
695360.0000    0.34770
695400.0000    0.51353
695440.0000    0.05106
695480.0000    0.31307
695520.0000    0.31641
695560.0000    0.45115
695600.0000    0.44343
695640.0000    0.42504
695680.0000    0.23104
695720.0000    0.26084
695760.0000    0.40464
695800.0000    0.45875
695840.0000    0.25870
695880.0000    0.25311
695920.0000    0.22845
695960.0000    0.40736
696000.0000    0.57893
696040.0000    0.43462
696080.0000    0.28310
696120.0000    0.42287
696160.0000    0.41827
696200.0000    0.34459
696240.0000    0.27842
696280.0000    0.28756
696320.0000    0.45389
696360.0000    0.35792
696400.0000    0.45345
696440.0000    0.38348
696480.0000    0.50556
696520.0000    0.46843
696560.0000    0.42919
696600.0000    0.36138
696640.0000    0.32786
696680.0000    0.50137
696720.0000    0.50992
696760.0000    0.60677
696800.0000    0.37149
696840.0000    0.49949
696880.0000    0.58547
696920.0000    0.50469
696960.0000    0.33684
697000.0000    0.44078
697040.0000    0.41268
697080.0000    0.65409
697120.0000    0.55410
697160.0000    0.35624
697200.0000    0.31575
697240.0000    0.41992
697280.0000    0.36527
697320.0000    0.31558
697360.0000    0.52136
697400.0000    0.25664
697440.0000    0.28632
697480.0000    0.34717
697520.0000    0.32705
697560.0000    0.35373
697600.0000    0.37498
697640.0000    0.31213
697680.0000    0.39652
697720.0000    0.44220
697760.0000    0.33219
697800.0000    0.48717
697840.0000    0.26750
697880.0000    0.49429
697920.0000    0.20672
697960.0000    0.25212
698000.0000    0.26025
698040.0000    0.26188
698080.0000    0.37002
698120.0000    0.37241
698160.0000    0.52645
698200.0000    0.31438
698240.0000    0.43884
698280.0000    0.51913
698320.0000    0.63405
698360.0000    0.39577
698400.0000    0.43503
698440.0000    0.32032
698480.0000    0.38979
698520.0000    0.14333
698560.0000    0.28737
698600.0000    0.29830
698640.0000    0.44113
698680.0000    0.21936
698720.0000    0.28394
698760.0000    0.54567
698800.0000    0.54409
698840.0000    0.56313
698880.0000    0.40973
698920.0000    0.49603
698960.0000    0.40910
699000.0000    0.40004
699040.0000    0.38474
699080.0000    0.11360
699120.0000    0.35498
699160.0000    0.31648
699200.0000    0.29633
699240.0000    0.35582
699280.0000    0.51315
699320.0000    0.33990
699360.0000    0.37103
699400.0000    0.39715
699440.0000    0.35730
699480.0000    0.38147
699520.0000    0.19859
699560.0000    0.41716
699600.0000    0.33299
699640.0000    0.44265
699680.0000    0.26708
699720.0000    0.18746
699760.0000    0.27071
699800.0000    0.31726
699840.0000    0.33047
699880.0000    0.25057
699920.0000    0.30446
699960.0000    0.49333
700000.0000    0.31641
700040.0000    0.13402
700080.0000    0.26908
700120.0000    0.42026
700160.0000    0.18992
700200.0000    0.23688
700240.0000    0.27455
700280.0000    0.46964
700320.0000    0.36859
700360.0000    0.36228
700400.0000    0.71779
700440.0000    0.55076
700480.0000    0.56380
700520.0000    0.55431
700560.0000    0.50430
700600.0000    0.60638
700640.0000    0.40183
700680.0000    0.52750
700720.0000    0.16721
700760.0000    0.49011
700800.0000    0.62472
700840.0000    0.53059
700880.0000    0.72571
700920.0000    0.31847
700960.0000    0.28788
701000.0000    0.37556
701040.0000    0.47852
701080.0000    0.36093
701120.0000    0.61263
701160.0000    0.30392
701200.0000    0.43709
701240.0000    0.41609
701280.0000    0.26565
701320.0000    0.33654
701360.0000    0.38702
701400.0000    0.34147
701440.0000    0.33991
701480.0000    0.20151
701520.0000    0.15111
701560.0000    0.26073
701600.0000    0.41696
701640.0000    0.35083
701680.0000    0.58057
701720.0000    0.28831
701760.0000    0.41777
701800.0000    0.57297
701840.0000    0.31160
701880.0000    0.24033
701920.0000    0.09575
701960.0000    0.33466
702000.0000    0.43457
702040.0000    0.41351
702080.0000    0.41598
702120.0000    0.40764
702160.0000   -0.12930
702200.0000    0.06682
702240.0000    0.07094
702280.0000   -0.32695
702320.0000    0.02077
702360.0000    0.03802
702400.0000   -0.42811
702440.0000   -0.43193
702480.0000   -0.60022
702520.0000   -0.62706
702560.0000    0.02550
702600.0000   -0.09930
702640.0000   -0.02548
702680.0000   -0.50052
702720.0000   -0.17110
702760.0000   -0.54137
702800.0000   -0.02138
702840.0000   -0.16523
702880.0000   -0.01660
702920.0000    0.14617
702960.0000    0.10293
703000.0000    0.29576
703040.0000    0.49975
703080.0000    0.14018
703120.0000    0.27143
703160.0000    0.20510
703200.0000    0.10380
703240.0000   -0.03315
703280.0000    0.30541
703320.0000    0.37916
703360.0000    0.41068
703400.0000   -0.07490
703440.0000    0.27215
703480.0000    0.17300
703520.0000    0.14178
703560.0000    0.54230
703600.0000    0.25295
703640.0000    0.64351
703680.0000    0.09811
703720.0000    0.29148
703760.0000    0.45228
703800.0000    0.37462
703840.0000    0.45218
703880.0000    0.47263
703920.0000    0.25964
703960.0000    0.41532
704000.0000    0.26960
704040.0000    0.46404
704080.0000    0.35604
704120.0000    0.47885
704160.0000    0.49582
704200.0000    0.26781
704240.0000    0.06603
704280.0000   -0.03148
704320.0000    0.13434
704360.0000    0.21454
704400.0000    0.59108
704440.0000    0.47368
704480.0000    0.49401
704520.0000    0.30197
704560.0000    0.38396
704600.0000    0.19255
704640.0000    0.48227
704680.0000    0.30413
704720.0000    0.42748
704760.0000    0.64944
704800.0000    0.51769
704840.0000    0.19037
704880.0000    0.48370
704920.0000    0.67154
704960.0000    0.51672
705000.0000    0.12651
705040.0000    0.36566
705080.0000    0.25065
705120.0000    0.43752
705160.0000    0.54513
705200.0000    0.36542
705240.0000    0.31761
705280.0000    0.51360
705320.0000    0.24021
705360.0000    0.31950
705400.0000    0.53453
705440.0000    0.23106
705480.0000    0.40324
705520.0000    0.45469
705560.0000    0.57062
705600.0000    0.50000
705640.0000    0.41888
705680.0000    0.38019
705720.0000    0.44113
705760.0000    0.25192
705800.0000    0.33608
705840.0000    0.43873
705880.0000    0.11043
705920.0000    0.02951
705960.0000    0.14949
706000.0000   -0.06503
706040.0000    0.31486
706080.0000    0.21077
706120.0000    0.21599
706160.0000    0.32691
706200.0000    0.43708
706240.0000    0.18663
706280.0000    0.25269
706320.0000    0.42864
706360.0000    0.41744
706400.0000    0.24736
706440.0000    0.14120
706480.0000   -0.12287
706520.0000   -0.05157
706560.0000   -0.26726
706600.0000   -0.08113
706640.0000    0.05127
706680.0000    0.11216
706720.0000    0.23174
706760.0000    0.06476
706800.0000    0.17676
706840.0000    0.01806
706880.0000    0.23470
706920.0000    0.12864
706960.0000    0.35879
707000.0000    0.24321
707040.0000    0.18000
707080.0000   -0.03571
707120.0000    0.02090
707160.0000    0.09449
707200.0000    0.32252
707240.0000    0.00644
707280.0000   -0.16761
707320.0000    0.25414
707360.0000    0.29221
707400.0000    0.21400
707440.0000    0.05275
707480.0000   -0.41792
707520.0000    0.17402
707560.0000    0.05602
707600.0000   -0.11759
707640.0000   -0.22343
707680.0000   -0.28574
707720.0000   -0.44434
707760.0000   -0.44022
707800.0000   -0.51121
707840.0000   -0.48813
707880.0000   -0.60083
707920.0000   -0.37054
707960.0000    0.06783
708000.0000   -0.01153
708040.0000    0.22760
708080.0000   -0.13155
708120.0000   -0.25517
708160.0000   -0.12513
708200.0000   -0.10138
708240.0000    0.20589
708280.0000   -0.56445
708320.0000   -0.45259
708360.0000   -0.32771
708400.0000   -0.69776
708440.0000   -0.06512
708480.0000   -0.31226
708520.0000   -0.05128
708560.0000   -0.38824
708600.0000   -0.51161
708640.0000   -0.54579
708680.0000    0.15562
708720.0000    0.27305
708760.0000    0.17379
708800.0000    0.22945
708840.0000    0.00504
708880.0000   -0.27993
708920.0000   -0.14089
708960.0000   -0.14977
709000.0000   -0.34313
709040.0000   -0.24514
709080.0000    0.12324
709120.0000    0.01701
709160.0000    0.00582
709200.0000    0.12258
709240.0000   -0.19896
709280.0000    0.05091
709320.0000    0.12837
709360.0000    0.19716
709400.0000    0.32474
709440.0000    0.20652
709480.0000    0.35528
709520.0000    0.36415
709560.0000    0.34535
709600.0000    0.37141
709640.0000    0.49882
709680.0000    0.65007
709720.0000    0.38903
709760.0000    0.09883
709800.0000    0.11285
709840.0000    0.30913
709880.0000    0.00537
709920.0000    0.00377
709960.0000   -0.26033
710000.0000    0.30975
710040.0000    0.11964
710080.0000    0.05227
710120.0000    0.08377
710160.0000    0.01001
710200.0000    0.14825
710240.0000    0.44617
710280.0000    0.36214
710320.0000    0.50967
710360.0000    0.47788
710400.0000    0.22872
710440.0000   -0.04169
710480.0000    0.07898
710520.0000   -0.13096
710560.0000   -0.11802
710600.0000    0.03514
710640.0000   -0.03167
710680.0000    0.21498
710720.0000   -0.00560
710760.0000    0.11046
710800.0000   -0.21590
710840.0000   -0.00829
710880.0000   -0.10464
710920.0000   -0.23430
710960.0000   -0.20948
711000.0000   -0.02388
711040.0000   -0.03912
711080.0000    0.19943
711120.0000    0.30023
711160.0000    0.43844
711200.0000    0.00399
711240.0000    0.53784
711280.0000    0.27468
711320.0000   -0.06810
711360.0000    0.00855
711400.0000   -0.14721
711440.0000   -0.39271
711480.0000   -0.18760
711520.0000    0.02506
711560.0000   -0.40653
711600.0000   -0.38511
711640.0000   -0.22713
711680.0000   -0.87587
711720.0000   -0.67098
711760.0000   -0.43995
711800.0000   -0.08756
711840.0000   -0.34815
711880.0000   -0.34077
711920.0000   -0.50039
711960.0000   -0.32206
712000.0000   -0.22817
712040.0000   -0.27820
712080.0000   -0.52490
712120.0000   -0.69182
712160.0000   -0.66185
712200.0000   -0.67320
712240.0000   -0.80870
712280.0000   -0.51928
712320.0000   -0.40469
712360.0000   -0.48194
712400.0000   -0.51275
712440.0000   -0.65758
712480.0000   -0.72324
712520.0000   -0.59074
712560.0000   -0.27527
712600.0000   -0.54742
712640.0000   -0.26515
712680.0000   -0.60415
712720.0000   -0.36796
712760.0000   -0.20936
712800.0000   -0.53956
712840.0000   -0.39717
712880.0000   -0.74229
712920.0000   -0.34482
712960.0000   -0.53712
713000.0000   -0.42357
713040.0000   -0.42781
713080.0000   -0.45425
713120.0000   -0.51649
713160.0000   -0.30323
713200.0000   -0.40981
713240.0000   -0.44114
713280.0000    0.10141
713320.0000   -0.18414
713360.0000   -0.18389
713400.0000   -0.06277
713440.0000   -0.05239
713480.0000   -0.22399
713520.0000   -0.48621
713560.0000   -0.54407
713600.0000   -0.32722
713640.0000   -0.36427
713680.0000   -0.35079
713720.0000   -0.18270
713760.0000    0.12175
713800.0000   -0.07495
713840.0000   -0.21857
713880.0000   -0.53156
713920.0000   -0.50182
713960.0000   -0.07303
714000.0000   -0.23371
714040.0000   -0.34461
714080.0000   -0.09212
714120.0000    0.03306
714160.0000   -0.14241
714200.0000   -0.25091
714240.0000   -0.21898
714280.0000   -0.29744
714320.0000   -0.34169
714360.0000   -0.34474
714400.0000   -0.29552
714440.0000   -0.24290
714480.0000   -0.38562
714520.0000   -0.36400
714560.0000   -0.46765
714600.0000    0.07749
714640.0000   -0.05592
714680.0000   -0.27492
714720.0000    0.01735
714760.0000   -0.27231
714800.0000    0.10955
714840.0000   -0.11385
714880.0000   -0.20561
714920.0000   -0.00371
714960.0000    0.01955
715000.0000   -0.00822
715040.0000   -0.26882
715080.0000   -0.14884
715120.0000   -0.07446
715160.0000   -0.30635
715200.0000   -0.16658
715240.0000   -0.36679
715280.0000   -0.21727
715320.0000   -0.35276
715360.0000   -0.19793
715400.0000   -0.59835
715440.0000   -0.45159
715480.0000   -0.58979
715520.0000   -0.53736
715560.0000   -0.59394
715600.0000   -0.43991
715640.0000   -0.12172
715680.0000   -0.46513
715720.0000   -0.57928
715760.0000   -0.38891
715800.0000   -0.69428
715840.0000   -0.48952
715880.0000   -0.48788
715920.0000   -0.33609
715960.0000   -0.58007
716000.0000   -0.62051
716040.0000   -0.53933
716080.0000   -0.49565
716120.0000   -0.81152
716160.0000   -0.60095
716200.0000   -0.58045
716240.0000   -0.57848
716280.0000   -0.31700
716320.0000   -0.43490
716360.0000   -0.65027
716400.0000   -0.19995
716440.0000   -0.06608
716480.0000   -0.05692
716520.0000   -0.12766
716560.0000   -0.17752
716600.0000   -0.12819
716640.0000   -0.04969
716680.0000    0.11781
716720.0000   -0.30981
716760.0000   -0.36300
716800.0000   -0.22273
716840.0000   -0.07313
716880.0000   -0.05230
716920.0000   -0.51561
716960.0000   -0.29270
717000.0000   -0.16263
717040.0000   -0.47297
717080.0000   -0.49499
717120.0000   -0.55137
717160.0000   -0.86743
717200.0000   -0.46944
717240.0000   -0.45751
717280.0000    0.04668
717320.0000    0.18698
717360.0000   -0.21002
717400.0000   -0.35378
717440.0000   -0.47769
717480.0000   -0.39571
717520.0000   -0.79660
717560.0000   -0.67888
717600.0000   -0.72136
717640.0000   -0.56189
717680.0000   -0.56285
717720.0000   -0.39809
717760.0000   -0.83715
717800.0000   -0.75101
717840.0000   -0.40011
717880.0000   -0.21714
717920.0000   -0.45564
717960.0000   -0.59615
718000.0000   -0.40887
718040.0000   -0.32546
718080.0000   -0.33577
718120.0000   -0.46196
718160.0000   -0.46660
718200.0000   -0.51125
718240.0000   -0.52681
718280.0000    0.13465
718320.0000    0.33268
718360.0000   -0.03814
718400.0000    0.29797
718440.0000    0.03812
718480.0000    0.25603
718520.0000    0.32536
718560.0000    0.35848
718600.0000    0.41871
718640.0000    0.36764
718680.0000    0.35116
718720.0000    0.34632
718760.0000    0.66516
718800.0000    0.23136
718840.0000    0.43383
718880.0000    0.20227
718920.0000    0.25336
718960.0000    0.31380
719000.0000    0.27730
719040.0000    0.38717
719080.0000    0.30522
719120.0000    0.26112
719160.0000    0.32497
719200.0000    0.48553
719240.0000    0.27393
719280.0000    0.28348
719320.0000    0.23790
719360.0000    0.32455
719400.0000    0.35958
719440.0000    0.38906
719480.0000    0.23661
719520.0000    0.39411
719560.0000    0.06540
719600.0000   -0.20081
719640.0000   -0.02910
719680.0000    0.03955
719720.0000    0.40506
719760.0000    0.26892
719800.0000    0.40772
719840.0000    0.47983
719880.0000    0.55439
719920.0000    0.53679
719960.0000    0.30272
720000.0000    0.13611
720040.0000    0.08583
720080.0000    0.37500
720120.0000    0.29123
720160.0000    0.46595
720200.0000    0.57207
720240.0000    0.49826
720280.0000    0.03323
720320.0000    0.19179
720360.0000    0.12477
720400.0000    0.43953
720440.0000    0.50426
720480.0000    0.26840
720520.0000    0.47131
720560.0000    0.34747
720600.0000    0.50177
720640.0000    0.33889
720680.0000    0.36874
720720.0000    0.41178
720760.0000    0.61012
720800.0000    0.59407
720840.0000    0.59911
720880.0000    0.39405
720920.0000    0.39988
720960.0000    0.37163
721000.0000    0.52221
721040.0000    0.20172
721080.0000    0.51675
721120.0000    0.48164
721160.0000    0.46655
721200.0000    0.42600
721240.0000    0.60004
721280.0000    0.37000
721320.0000    0.58075
721360.0000    0.46730
721400.0000    0.38076
721440.0000    0.45146
721480.0000    0.40652
721520.0000    0.34261
721560.0000    0.17766
721600.0000    0.44159
721640.0000    0.32068
721680.0000    0.51054
721720.0000    0.36864
721760.0000    0.50341
721800.0000    0.42085
721840.0000    0.42297
721880.0000    0.31300
721920.0000    0.36418
721960.0000    0.62034
722000.0000    0.29366
722040.0000    0.10908
722080.0000    0.44105
722120.0000    0.37915
722160.0000    0.19237
722200.0000    0.54029
722240.0000   -0.10574
722280.0000   -0.29790
722320.0000   -0.15858
722360.0000   -0.44528
722400.0000    0.30455
722440.0000    0.29173
722480.0000    0.21532
722520.0000    0.05294
722560.0000   -0.15729
722600.0000    0.26365
722640.0000    0.02518
722680.0000   -0.48944
722720.0000   -0.10406
722760.0000   -0.38375
722800.0000   -0.22576
722840.0000   -0.42957
722880.0000   -0.41355
722920.0000   -0.37609
722960.0000   -0.56937
723000.0000   -0.48728
723040.0000   -0.33449
723080.0000   -0.55475
723120.0000   -0.63041
723160.0000   -0.37594
723200.0000   -0.57439
723240.0000   -0.62016
723280.0000   -0.36665
723320.0000   -0.35654
723360.0000   -0.09069
723400.0000   -0.22634
723440.0000   -0.09626
723480.0000   -0.16770
723520.0000   -0.18481
723560.0000   -0.50060
723600.0000   -0.62036
723640.0000   -0.29601
723680.0000   -0.31288
723720.0000   -0.25179
723760.0000   -0.09847
723800.0000   -0.43301
723840.0000   -0.32208
[truncated: 158,795 more chars]
