# Supplementary material for: Comment on 'Valid molecular dynamics simulations of human hemoglobin require a surprisingly large box size'
Source: eLife. 2019 Jun 20;8:e44718. doi: 10.7554/eLife.44718 (PMC6586461; doi:10.7554/eLife.44718)
Supplement: Figure 4—source data 1. — The zip archive contains a README file describing which source files correspond to the different panels. [file elife-44718-fig4-data1.zip › figure4/panels_EF/amber/box2/eq11/proj.xvg]

25000.0000   -0.57499
25040.0000   -0.52791
25080.0000   -0.41974
25120.0000   -0.47058
25160.0000   -0.23064
25200.0000   -0.19527
25240.0000   -0.26973
25280.0000   -0.24263
25320.0000   -0.14194
25360.0000   -0.37406
25400.0000   -0.22709
25440.0000   -0.23756
25480.0000   -0.18041
25520.0000   -0.03860
25560.0000   -0.04896
25600.0000    0.04081
25640.0000   -0.45350
25680.0000   -0.24098
25720.0000   -0.26984
25760.0000   -0.02458
25800.0000   -0.15041
25840.0000   -0.01984
25880.0000   -0.29771
25920.0000   -0.36314
25960.0000   -0.35163
26000.0000   -0.74470
26040.0000   -0.33160
26080.0000   -0.34481
26120.0000   -0.06046
26160.0000   -0.27112
26200.0000   -0.32568
26240.0000   -0.54910
26280.0000   -0.30187
26320.0000   -0.08253
26360.0000   -0.10245
26400.0000   -0.16398
26440.0000   -0.15659
26480.0000   -0.05205
26520.0000   -0.32324
26560.0000   -0.30512
26600.0000   -0.32066
26640.0000   -0.24298
26680.0000   -0.31779
26720.0000   -0.34627
26760.0000   -0.06521
26800.0000   -0.57100
26840.0000   -0.09938
26880.0000   -0.15215
26920.0000   -0.19748
26960.0000   -0.43575
27000.0000   -0.67525
27040.0000   -0.23747
27080.0000   -0.24782
27120.0000   -0.25357
27160.0000   -0.40835
27200.0000   -0.27682
27240.0000   -0.19023
27280.0000   -0.16462
27320.0000   -0.55587
27360.0000   -0.56659
27400.0000   -0.24766
27440.0000   -0.43528
27480.0000   -0.38592
27520.0000   -0.43963
27560.0000   -0.50809
27600.0000   -0.25747
27640.0000   -0.09636
27680.0000   -0.10097
27720.0000   -0.25365
27760.0000   -0.62398
27800.0000   -0.67619
27840.0000   -0.21054
27880.0000   -0.40412
27920.0000   -0.80915
27960.0000   -0.41642
28000.0000   -0.46780
28040.0000   -0.52510
28080.0000   -0.47711
28120.0000   -0.45076
28160.0000   -0.25901
28200.0000   -0.38147
28240.0000   -0.41615
28280.0000   -0.40446
28320.0000   -0.34732
28360.0000   -0.46550
28400.0000   -0.26884
28440.0000   -0.35413
28480.0000   -0.39017
28520.0000   -0.41432
28560.0000   -0.41040
28600.0000   -0.37117
28640.0000   -0.70992
28680.0000   -0.20183
28720.0000   -0.71126
28760.0000   -0.73430
28800.0000   -0.56858
28840.0000   -0.20988
28880.0000   -0.77151
28920.0000   -0.69217
28960.0000   -0.61312
29000.0000   -0.61785
29040.0000   -0.41095
29080.0000   -0.39649
29120.0000   -0.51310
29160.0000   -0.74053
29200.0000   -0.77616
29240.0000   -0.32021
29280.0000   -0.62723
29320.0000   -0.46972
29360.0000   -0.57120
29400.0000   -0.20623
29440.0000   -0.54864
29480.0000   -0.14465
29520.0000   -0.35990
29560.0000   -0.57038
29600.0000   -0.36481
29640.0000   -0.71172
29680.0000   -0.49463
29720.0000   -0.18333
29760.0000   -0.42906
29800.0000   -0.56391
29840.0000   -0.46083
29880.0000   -0.10094
29920.0000   -0.29597
29960.0000   -0.39739
30000.0000   -0.20120
30040.0000   -0.15876
30080.0000   -0.13523
30120.0000   -0.39299
30160.0000   -0.36060
30200.0000   -0.22162
30240.0000   -0.49984
30280.0000   -0.22230
30320.0000   -0.24597
30360.0000   -0.32250
30400.0000   -0.10891
30440.0000   -0.24781
30480.0000   -0.38063
30520.0000   -0.53705
30560.0000   -0.52749
30600.0000   -0.34078
30640.0000   -0.48281
30680.0000   -0.17354
30720.0000   -0.76506
30760.0000   -0.74209
30800.0000   -0.43137
30840.0000   -0.66924
30880.0000   -0.62609
30920.0000   -0.61398
30960.0000   -0.83269
31000.0000   -0.81734
31040.0000   -0.81430
31080.0000   -0.77157
31120.0000   -0.82438
31160.0000   -0.82079
31200.0000   -0.96359
31240.0000   -0.56875
31280.0000   -0.52600
31320.0000   -0.65473
31360.0000   -0.56057
31400.0000   -0.51102
31440.0000   -0.46826
31480.0000   -0.39722
31520.0000   -0.29505
31560.0000   -0.55281
31600.0000   -0.57432
31640.0000   -0.35905
31680.0000   -0.66169
31720.0000   -0.57109
31760.0000   -0.67591
31800.0000   -0.50121
31840.0000   -0.70098
31880.0000   -0.62905
31920.0000   -0.54207
31960.0000   -0.81905
32000.0000   -0.59965
32040.0000   -0.23145
32080.0000   -0.74918
32120.0000   -0.29324
32160.0000   -0.28871
32200.0000   -0.18463
32240.0000   -0.19300
32280.0000   -0.47537
32320.0000   -0.28306
32360.0000   -0.49634
32400.0000   -0.50696
32440.0000   -0.18216
32480.0000   -0.31457
32520.0000   -0.16213
32560.0000   -0.25724
32600.0000   -0.28158
32640.0000   -0.20045
32680.0000   -0.26668
32720.0000   -0.50549
32760.0000   -0.37005
32800.0000   -0.29247
32840.0000   -0.59980
32880.0000   -0.28471
32920.0000   -0.61327
32960.0000   -0.54063
33000.0000   -0.48542
33040.0000   -0.64252
33080.0000   -0.55456
33120.0000   -0.36524
33160.0000   -0.53730
33200.0000   -0.44402
33240.0000   -0.68526
33280.0000   -0.66755
33320.0000   -0.75040
33360.0000   -0.69264
33400.0000   -0.66897
33440.0000   -0.34370
33480.0000   -0.44677
33520.0000   -0.57624
33560.0000   -0.56010
33600.0000   -0.39237
33640.0000   -0.76678
33680.0000   -0.69309
33720.0000   -0.47261
33760.0000   -0.79922
33800.0000   -0.24015
33840.0000   -0.09730
33880.0000   -0.17751
33920.0000   -0.61916
33960.0000   -0.47030
34000.0000   -0.51402
34040.0000   -0.37058
34080.0000   -0.26763
34120.0000   -0.47107
34160.0000   -0.68798
34200.0000   -0.31701
34240.0000   -0.79672
34280.0000   -0.58497
34320.0000   -0.67882
34360.0000   -0.57423
34400.0000   -0.76357
34440.0000   -0.61572
34480.0000   -0.53205
34520.0000   -0.41658
34560.0000   -0.67255
34600.0000   -0.20675
34640.0000   -0.39010
34680.0000   -0.13136
34720.0000   -0.28705
34760.0000   -0.02323
34800.0000   -0.51483
34840.0000   -0.26966
34880.0000   -0.60162
34920.0000   -0.49530
34960.0000   -0.44589
35000.0000   -0.31046
35040.0000   -0.42027
35080.0000   -0.35107
35120.0000   -0.71472
35160.0000   -0.44954
35200.0000   -0.47358
35240.0000   -0.28717
35280.0000   -0.45428
35320.0000   -0.47107
35360.0000   -0.70064
35400.0000   -0.56997
35440.0000   -0.56610
35480.0000   -0.58163
35520.0000   -0.75754
35560.0000   -0.46356
35600.0000   -0.54619
35640.0000   -0.70090
35680.0000   -0.40166
35720.0000   -0.45407
35760.0000   -0.37975
35800.0000   -0.39569
35840.0000   -0.58198
35880.0000   -0.35623
35920.0000   -0.11195
35960.0000   -0.35619
36000.0000   -0.27164
36040.0000   -0.59495
36080.0000   -0.50355
36120.0000   -0.53139
36160.0000   -0.71944
36200.0000   -0.56466
36240.0000   -0.43811
36280.0000   -0.82183
36320.0000   -0.56972
36360.0000   -0.43926
36400.0000   -0.47732
36440.0000   -0.45572
36480.0000   -0.42244
36520.0000   -0.49009
36560.0000   -0.39199
36600.0000   -0.27394
36640.0000   -0.17081
36680.0000   -0.39879
36720.0000   -0.49185
36760.0000   -0.38432
36800.0000   -0.34835
36840.0000   -0.15636
36880.0000   -0.37277
36920.0000   -0.61125
36960.0000   -0.40313
37000.0000    0.00743
37040.0000   -0.55369
37080.0000   -0.64763
37120.0000   -0.62697
37160.0000   -0.27680
37200.0000   -0.45375
37240.0000   -0.15277
37280.0000   -0.28049
37320.0000   -0.15472
37360.0000   -0.56846
37400.0000   -0.70954
37440.0000   -0.34387
37480.0000   -0.97335
37520.0000   -0.51603
37560.0000   -0.73275
37600.0000   -0.71678
37640.0000   -0.15826
37680.0000   -0.21029
37720.0000   -0.42665
37760.0000   -0.21638
37800.0000   -0.24453
37840.0000   -0.42940
37880.0000    0.01964
37920.0000   -0.31968
37960.0000   -0.43120
38000.0000   -0.33765
38040.0000   -0.32190
38080.0000   -0.03776
38120.0000   -0.05240
38160.0000   -0.07643
38200.0000   -0.43669
38240.0000   -0.13962
38280.0000   -0.30336
38320.0000   -0.12376
38360.0000   -0.35643
38400.0000   -0.35065
38440.0000   -0.16449
38480.0000   -0.36490
38520.0000   -0.55234
38560.0000   -0.54838
38600.0000   -1.07843
38640.0000   -0.60081
38680.0000   -1.00437
38720.0000   -1.19918
38760.0000   -0.91446
38800.0000   -0.40229
38840.0000   -0.48439
38880.0000   -0.42269
38920.0000   -0.64327
38960.0000   -0.47769
39000.0000   -0.44695
39040.0000   -0.54194
39080.0000   -0.78639
39120.0000   -0.86300
39160.0000   -0.70923
39200.0000   -0.46349
39240.0000   -0.31547
39280.0000   -0.30890
39320.0000   -0.10113
39360.0000   -0.12425
39400.0000   -0.28515
39440.0000   -0.12832
39480.0000   -0.26233
39520.0000   -0.31763
39560.0000   -0.41551
39600.0000   -0.13598
39640.0000   -0.05171
39680.0000   -0.04274
39720.0000   -0.07380
39760.0000   -0.36987
39800.0000   -0.34244
39840.0000   -0.42835
39880.0000   -0.65107
39920.0000   -0.62409
39960.0000   -0.29898
40000.0000   -0.40688
40040.0000   -0.66643
40080.0000   -0.63568
40120.0000   -0.27016
40160.0000   -0.30111
40200.0000   -0.50192
40240.0000   -0.60600
40280.0000   -0.25907
40320.0000    0.01418
40360.0000   -0.00613
40400.0000   -0.47501
40440.0000   -0.49825
40480.0000   -0.14436
40520.0000   -0.21006
40560.0000   -0.07609
40600.0000   -0.03251
40640.0000   -0.11169
40680.0000   -0.50147
40720.0000   -0.32503
40760.0000   -0.84446
40800.0000   -0.02300
40840.0000   -0.19248
40880.0000   -0.32251
40920.0000   -0.53505
40960.0000   -0.48486
41000.0000   -0.65386
41040.0000   -0.76346
41080.0000   -0.28804
41120.0000   -0.45470
41160.0000   -0.52891
41200.0000   -0.59840
41240.0000   -0.70378
41280.0000   -0.40879
41320.0000   -0.15606
41360.0000   -0.58588
41400.0000   -0.27202
41440.0000   -0.57894
41480.0000   -0.39954
41520.0000   -0.33845
41560.0000   -0.75964
41600.0000   -0.43537
41640.0000   -0.59381
41680.0000   -0.31262
41720.0000   -0.32917
41760.0000   -0.72743
41800.0000   -0.65730
41840.0000   -0.77428
41880.0000   -0.58284
41920.0000   -0.88789
41960.0000   -0.54793
42000.0000   -0.62035
42040.0000   -0.48492
42080.0000   -0.20954
42120.0000   -0.30968
42160.0000   -0.33590
42200.0000   -0.31418
42240.0000   -0.11659
42280.0000   -0.30795
42320.0000   -0.09157
42360.0000   -0.09013
42400.0000   -0.15518
42440.0000   -0.23023
42480.0000   -0.07415
42520.0000   -0.26877
42560.0000   -0.29819
42600.0000   -0.20322
42640.0000   -0.12551
42680.0000   -0.00797
42720.0000    0.00310
42760.0000   -0.12928
42800.0000   -0.24039
42840.0000   -0.22000
42880.0000   -0.16060
42920.0000   -0.09626
42960.0000   -0.37932
43000.0000   -0.43155
43040.0000   -0.03713
43080.0000   -0.29054
43120.0000   -0.33479
43160.0000   -0.28709
43200.0000    0.18155
43240.0000    0.06937
43280.0000   -0.37328
43320.0000   -0.24302
43360.0000   -0.43235
43400.0000   -0.52913
43440.0000   -0.71188
43480.0000   -0.63376
43520.0000   -0.25520
43560.0000   -0.55302
43600.0000   -0.67058
43640.0000   -0.29975
43680.0000   -0.65222
43720.0000   -0.57669
43760.0000   -0.54229
43800.0000   -0.43151
43840.0000   -0.27342
43880.0000   -0.22187
43920.0000    0.01524
43960.0000   -0.37447
44000.0000   -0.65569
44040.0000   -0.37513
44080.0000   -0.56611
44120.0000   -0.32594
44160.0000   -0.54484
44200.0000   -0.76415
44240.0000   -0.51508
44280.0000   -0.03081
44320.0000   -0.05953
44360.0000   -0.37992
44400.0000    0.03012
44440.0000   -0.17592
44480.0000   -0.15134
44520.0000    0.20764
44560.0000   -0.36408
44600.0000   -0.57629
44640.0000   -0.33174
44680.0000   -0.06947
44720.0000   -0.20648
44760.0000   -0.24669
44800.0000   -0.03839
44840.0000   -0.42638
44880.0000   -0.56447
44920.0000   -0.76519
44960.0000   -0.25055
45000.0000   -0.04311
45040.0000   -0.18476
45080.0000    0.13146
45120.0000   -0.07398
45160.0000   -0.95909
45200.0000   -0.65810
45240.0000   -0.68014
45280.0000   -0.67061
45320.0000   -0.63829
45360.0000   -0.69082
45400.0000   -0.70699
45440.0000   -0.91722
45480.0000   -0.98804
45520.0000   -0.67698
45560.0000   -0.91620
45600.0000   -0.48811
45640.0000   -0.80941
45680.0000   -0.54176
45720.0000   -0.82167
45760.0000   -1.10886
45800.0000   -0.92204
45840.0000   -0.73815
45880.0000   -0.99717
45920.0000   -0.94239
45960.0000   -0.92216
46000.0000   -0.95728
46040.0000   -1.25587
46080.0000   -1.15838
46120.0000   -0.85959
46160.0000   -0.60825
46200.0000   -0.59509
46240.0000   -0.44074
46280.0000   -0.19409
46320.0000   -0.50017
46360.0000   -0.63435
46400.0000   -0.76405
46440.0000   -0.71467
46480.0000   -0.21977
46520.0000   -0.58466
46560.0000   -0.34697
46600.0000   -0.57054
46640.0000   -0.49466
46680.0000   -0.40195
46720.0000   -0.76961
46760.0000   -0.67122
46800.0000   -0.46578
46840.0000   -0.30230
46880.0000   -0.21284
46920.0000   -0.57153
46960.0000   -0.68441
47000.0000   -0.64737
47040.0000   -0.79871
47080.0000   -0.29695
47120.0000   -0.57953
47160.0000   -0.03713
47200.0000   -0.03236
47240.0000   -0.28510
47280.0000   -0.07928
47320.0000   -0.06412
47360.0000   -0.22170
47400.0000    0.02614
47440.0000   -0.14038
47480.0000   -0.32702
47520.0000   -0.22598
47560.0000    0.05729
47600.0000   -0.21834
47640.0000   -0.21699
47680.0000   -0.29534
47720.0000   -0.08725
47760.0000   -0.01805
47800.0000   -0.04173
47840.0000   -0.28210
47880.0000   -0.20348
47920.0000   -0.19342
47960.0000   -0.44943
48000.0000   -0.37162
48040.0000   -0.14626
48080.0000   -0.35474
48120.0000   -0.51891
48160.0000   -0.35806
48200.0000   -0.70394
48240.0000   -0.70585
48280.0000   -0.49192
48320.0000   -0.46670
48360.0000   -0.22132
48400.0000   -0.50700
48440.0000   -0.46844
48480.0000   -0.57187
48520.0000   -0.41610
48560.0000   -0.65912
48600.0000   -0.66033
48640.0000   -0.69982
48680.0000   -0.66264
48720.0000   -0.75916
48760.0000   -0.69337
48800.0000   -0.82535
48840.0000   -0.37963
48880.0000   -0.37800
48920.0000   -0.57362
48960.0000   -0.46652
49000.0000   -0.41958
49040.0000   -0.51783
49080.0000   -0.48041
49120.0000   -0.64906
49160.0000   -0.57480
49200.0000   -0.34579
49240.0000   -0.61518
49280.0000   -0.58652
49320.0000   -0.26308
49360.0000   -0.43077
49400.0000   -0.84165
49440.0000   -0.20087
49480.0000   -0.31182
49520.0000   -0.31798
49560.0000   -0.26214
49600.0000   -0.24070
49640.0000   -0.41777
49680.0000   -0.40822
49720.0000   -0.28503
49760.0000   -0.19773
49800.0000    0.07885
49840.0000   -0.39320
49880.0000   -0.52638
49920.0000   -0.36399
49960.0000   -0.48576
50000.0000   -0.58859
50040.0000   -0.40541
50080.0000   -0.11579
50120.0000   -0.49533
50160.0000   -0.22758
50200.0000   -0.37891
50240.0000   -0.34073
50280.0000   -0.38641
50320.0000   -0.37760
50360.0000   -0.92656
50400.0000   -1.07852
50440.0000   -0.78806
50480.0000   -0.65375
50520.0000   -0.88228
50560.0000   -0.55747
50600.0000   -0.75443
50640.0000   -0.63699
50680.0000   -0.98587
50720.0000   -0.57682
50760.0000   -0.65942
50800.0000   -0.76015
50840.0000   -0.61417
50880.0000   -0.74134
50920.0000   -0.52934
50960.0000   -0.95188
51000.0000   -0.51781
51040.0000   -0.62429
51080.0000   -0.58806
51120.0000   -0.53948
51160.0000   -0.66978
51200.0000   -0.73729
51240.0000   -0.59017
51280.0000   -0.50262
51320.0000   -0.83864
51360.0000   -0.46227
51400.0000   -0.79833
51440.0000   -0.50598
51480.0000   -0.55061
51520.0000   -0.54195
51560.0000   -0.74876
51600.0000   -0.29751
51640.0000   -0.51802
51680.0000   -0.85758
51720.0000   -0.78199
51760.0000   -0.77006
51800.0000   -0.74825
51840.0000   -0.97978
51880.0000   -0.80625
51920.0000   -0.76377
51960.0000   -0.68485
52000.0000   -0.69148
52040.0000   -1.01978
52080.0000   -0.75982
52120.0000   -0.88451
52160.0000   -0.92630
52200.0000   -1.06557
52240.0000   -0.43183
52280.0000   -1.06291
52320.0000   -0.87778
52360.0000   -1.08161
52400.0000   -0.75156
52440.0000   -0.72426
52480.0000   -0.64656
52520.0000   -0.02419
52560.0000   -0.61368
52600.0000   -0.77865
52640.0000   -0.97992
52680.0000   -0.51353
52720.0000   -0.70163
52760.0000   -0.72059
52800.0000   -0.81544
52840.0000   -0.47402
52880.0000   -0.33677
52920.0000   -0.56894
52960.0000   -0.67903
53000.0000   -0.67907
53040.0000   -0.38859
53080.0000   -0.88957
53120.0000   -0.87292
53160.0000   -0.80697
53200.0000   -0.54881
53240.0000   -0.33455
53280.0000   -0.59475
53320.0000   -0.77368
53360.0000   -0.44847
53400.0000   -0.54980
53440.0000   -0.70631
53480.0000   -0.60155
53520.0000   -0.50963
53560.0000   -0.25566
53600.0000   -0.21027
53640.0000   -0.22123
53680.0000   -0.17523
53720.0000   -0.48727
53760.0000   -0.34553
53800.0000   -0.13837
53840.0000   -0.51821
53880.0000   -0.47727
53920.0000   -0.38677
53960.0000   -0.57927
54000.0000   -0.45405
54040.0000   -0.62050
54080.0000   -0.53969
54120.0000   -0.41246
54160.0000   -0.43596
54200.0000   -0.52872
54240.0000   -0.27852
54280.0000   -0.42847
54320.0000   -0.39645
54360.0000   -0.42342
54400.0000   -0.47093
54440.0000   -0.37413
54480.0000   -0.36126
54520.0000   -0.15787
54560.0000   -0.61595
54600.0000   -0.48512
54640.0000   -0.69458
54680.0000   -0.51753
54720.0000   -0.29279
54760.0000   -0.49333
54800.0000   -0.35785
54840.0000   -0.40253
54880.0000   -0.40105
54920.0000   -0.47173
54960.0000   -0.58449
55000.0000   -0.57874
55040.0000   -0.62485
55080.0000   -0.70688
55120.0000   -0.54518
55160.0000   -0.41042
55200.0000   -0.47481
55240.0000   -0.34266
55280.0000   -0.48710
55320.0000   -0.36064
55360.0000   -0.57230
55400.0000   -0.63942
55440.0000   -0.63083
55480.0000    0.07636
55520.0000    0.22847
55560.0000   -0.19338
55600.0000   -0.21272
55640.0000   -0.47972
55680.0000   -0.22789
55720.0000   -0.53749
55760.0000   -0.49891
55800.0000   -0.41867
55840.0000   -0.36399
55880.0000   -0.44843
55920.0000   -0.35547
55960.0000   -0.15244
56000.0000   -0.22167
56040.0000   -0.08684
56080.0000    0.08605
56120.0000    0.01810
56160.0000   -0.20964
56200.0000   -0.11444
56240.0000   -0.33911
56280.0000   -0.51650
56320.0000   -0.09624
56360.0000   -0.44984
56400.0000   -0.49098
56440.0000   -0.11145
56480.0000   -0.25397
56520.0000   -0.17221
56560.0000   -0.18403
56600.0000   -0.04876
56640.0000   -0.44521
56680.0000   -0.25612
56720.0000   -0.31583
56760.0000   -0.44084
56800.0000   -0.40176
56840.0000   -0.25116
56880.0000   -0.38236
56920.0000    0.10376
56960.0000   -0.55788
57000.0000   -0.60131
57040.0000   -0.34223
57080.0000   -0.64130
57120.0000   -0.58213
57160.0000   -0.61437
57200.0000   -0.59041
57240.0000   -0.63016
57280.0000   -0.57889
57320.0000   -0.70004
57360.0000   -0.39719
57400.0000   -0.64451
57440.0000   -0.52605
57480.0000   -0.86367
57520.0000   -0.29836
57560.0000   -0.44406
57600.0000   -0.11192
57640.0000   -0.64194
57680.0000   -0.64200
57720.0000   -0.69626
57760.0000   -0.67145
57800.0000   -0.72232
57840.0000   -0.84956
57880.0000   -0.28311
57920.0000   -0.82517
57960.0000   -0.80241
58000.0000   -0.32087
58040.0000   -0.35838
58080.0000   -0.36048
58120.0000   -0.66704
58160.0000   -0.23701
58200.0000   -0.29355
58240.0000   -0.43819
58280.0000   -0.44250
58320.0000    0.04110
58360.0000    0.00367
58400.0000    0.09787
58440.0000   -0.27656
58480.0000   -0.48740
58520.0000   -0.28081
58560.0000   -0.28795
58600.0000   -0.31369
58640.0000   -0.71809
58680.0000   -0.65967
58720.0000   -0.37677
58760.0000   -0.54746
58800.0000   -0.28646
58840.0000   -0.49977
58880.0000   -0.39211
58920.0000   -0.28493
58960.0000   -0.31199
59000.0000   -0.43908
59040.0000   -0.08924
59080.0000    0.15528
59120.0000    0.09726
59160.0000    0.05397
59200.0000   -0.10430
59240.0000   -0.00210
59280.0000    0.04693
59320.0000   -0.24553
59360.0000    0.30406
59400.0000    0.00041
59440.0000    0.16537
59480.0000    0.20028
59520.0000    0.05019
59560.0000    0.06856
59600.0000   -0.00577
59640.0000    0.04552
59680.0000   -0.00277
59720.0000    0.00189
59760.0000   -0.38978
59800.0000    0.06190
59840.0000    0.29723
59880.0000    0.12885
59920.0000    0.09443
59960.0000   -0.08256
60000.0000   -0.19243
60040.0000   -0.09989
60080.0000   -0.52841
60120.0000   -0.24862
60160.0000   -0.43513
60200.0000   -0.07688
60240.0000   -0.09937
60280.0000   -0.35411
60320.0000   -0.40164
60360.0000   -0.65218
60400.0000   -0.50273
60440.0000   -0.38263
60480.0000   -0.55805
60520.0000   -0.48667
60560.0000   -0.70209
60600.0000   -0.77666
60640.0000   -0.67224
60680.0000   -0.54600
60720.0000   -0.31011
60760.0000   -0.44378
60800.0000   -0.29522
60840.0000   -0.25280
60880.0000   -0.41865
60920.0000   -0.50489
60960.0000   -0.64866
61000.0000   -0.26517
61040.0000   -0.09088
61080.0000    0.12713
61120.0000   -0.18503
61160.0000    0.17233
61200.0000   -0.62820
61240.0000   -0.55304
61280.0000   -0.21207
61320.0000   -0.76246
61360.0000   -0.28946
61400.0000   -0.31392
61440.0000   -0.14062
61480.0000   -0.19513
61520.0000   -0.32218
61560.0000   -0.03402
61600.0000   -0.01529
61640.0000   -0.18256
61680.0000   -0.08423
61720.0000    0.14423
61760.0000    0.07252
61800.0000   -0.00362
61840.0000   -0.13792
61880.0000    0.04416
61920.0000   -0.11607
61960.0000   -0.03174
62000.0000   -0.10335
62040.0000   -0.41287
62080.0000   -0.41577
62120.0000   -0.35235
62160.0000   -0.01957
62200.0000   -0.19837
62240.0000   -0.43949
62280.0000   -0.28021
62320.0000   -0.40032
62360.0000   -0.19287
62400.0000    0.08595
62440.0000    0.04282
62480.0000    0.03590
62520.0000   -0.01443
62560.0000   -0.18355
62600.0000   -0.33366
62640.0000   -0.54003
62680.0000   -0.61874
62720.0000   -0.47538
62760.0000   -0.57922
62800.0000   -0.72134
62840.0000   -0.66739
62880.0000   -0.79506
62920.0000   -0.55979
62960.0000   -0.58759
63000.0000   -0.44330
63040.0000   -0.66443
63080.0000   -0.53695
63120.0000   -0.39621
63160.0000   -0.38063
63200.0000   -0.63490
63240.0000   -0.51064
63280.0000   -0.45993
63320.0000   -0.30167
63360.0000   -0.23352
63400.0000   -0.16861
63440.0000   -0.37700
63480.0000   -0.01989
63520.0000   -0.00203
63560.0000    0.06011
63600.0000    0.27502
63640.0000   -0.27126
63680.0000   -0.04829
63720.0000    0.38509
63760.0000    0.12167
63800.0000    0.15421
63840.0000   -0.02179
63880.0000    0.12239
63920.0000    0.23587
63960.0000    0.24149
64000.0000    0.28459
64040.0000    0.47029
64080.0000    0.26990
64120.0000    0.45442
64160.0000    0.29749
64200.0000    0.33622
64240.0000    0.65888
64280.0000    0.26641
64320.0000    0.74574
64360.0000    0.17672
64400.0000    0.12753
64440.0000    0.36630
64480.0000    0.46723
64520.0000    0.07232
64560.0000    0.48053
64600.0000    0.37722
64640.0000    0.46853
64680.0000    0.52211
64720.0000    0.21772
64760.0000    0.36190
64800.0000    0.47817
64840.0000    0.23867
64880.0000    0.13316
64920.0000    0.35292
64960.0000    0.20018
65000.0000    0.08706
65040.0000    0.43207
65080.0000    0.16353
65120.0000    0.59716
65160.0000   -0.34135
65200.0000   -0.87166
65240.0000   -0.73628
65280.0000   -0.57614
65320.0000   -0.75020
65360.0000   -0.80440
65400.0000   -0.83179
65440.0000   -0.72420
65480.0000   -0.82963
65520.0000   -0.43059
65560.0000   -0.70742
65600.0000   -0.65145
65640.0000   -0.78342
65680.0000   -0.64945
65720.0000   -0.79321
65760.0000   -0.79715
65800.0000   -0.69613
65840.0000   -0.28856
65880.0000   -0.21162
65920.0000   -0.42304
65960.0000   -0.58974
66000.0000   -0.55772
66040.0000   -0.10520
66080.0000   -0.30239
66120.0000   -0.20683
66160.0000   -0.20371
66200.0000   -0.39675
66240.0000    0.19833
66280.0000   -0.10635
66320.0000   -0.51690
66360.0000   -0.27497
66400.0000   -0.07374
66440.0000   -0.11597
66480.0000   -0.32555
66520.0000    0.02373
66560.0000    0.08644
66600.0000   -0.05899
66640.0000   -0.12075
66680.0000   -0.22319
66720.0000   -0.08308
66760.0000   -0.19940
66800.0000   -0.64928
66840.0000   -0.02925
66880.0000   -0.03202
66920.0000    0.20873
66960.0000    0.05716
67000.0000   -0.16820
67040.0000   -0.06715
67080.0000    0.13870
67120.0000    0.11239
67160.0000    0.13880
67200.0000    0.21475
67240.0000    0.34060
67280.0000    0.08151
67320.0000    0.23775
67360.0000    0.39531
67400.0000    0.38946
67440.0000    0.63951
67480.0000    0.19655
67520.0000    0.29421
67560.0000    0.23024
67600.0000    0.20715
67640.0000    0.24130
67680.0000    0.32825
67720.0000    0.25054
67760.0000    0.06810
67800.0000    0.19971
67840.0000    0.33711
67880.0000    0.35448
67920.0000    0.28705
67960.0000    0.48033
68000.0000    0.26567
68040.0000    0.14180
68080.0000    0.24305
68120.0000    0.16713
68160.0000    0.24840
68200.0000    0.25171
68240.0000    0.15951
68280.0000    0.42952
68320.0000    0.44400
68360.0000    0.17903
68400.0000    0.25183
68440.0000    0.17066
68480.0000    0.32742
68520.0000    0.28300
68560.0000    0.40152
68600.0000    0.34319
68640.0000    0.63005
68680.0000    0.36392
68720.0000    0.42654
68760.0000    0.34991
68800.0000    0.11480
68840.0000    0.31094
68880.0000    0.54663
68920.0000    0.44059
68960.0000    0.41794
69000.0000    0.52305
69040.0000    0.33915
69080.0000    0.41171
69120.0000    0.32397
69160.0000    0.19105
69200.0000    0.39053
69240.0000    0.61854
69280.0000    0.35223
69320.0000    0.52329
69360.0000    0.16965
69400.0000    0.28540
69440.0000    0.25784
69480.0000    0.16349
69520.0000    0.17847
69560.0000    0.20035
69600.0000    0.46239
69640.0000    0.21049
69680.0000    0.24726
69720.0000    0.16968
69760.0000    0.25289
69800.0000    0.25947
69840.0000    0.00612
69880.0000    0.14767
69920.0000    0.21394
69960.0000   -0.20848
70000.0000    0.09856
70040.0000    0.02659
70080.0000    0.19497
70120.0000    0.43610
70160.0000    0.24253
70200.0000    0.26172
70240.0000    0.29166
70280.0000    0.57973
70320.0000   -0.01658
70360.0000    0.31593
70400.0000    0.31253
70440.0000    0.04127
70480.0000    0.23691
70520.0000    0.19438
70560.0000    0.36629
70600.0000    0.46532
70640.0000    0.60961
70680.0000    0.01771
70720.0000    0.01849
70760.0000    0.19969
70800.0000    0.08269
70840.0000    0.21985
70880.0000    0.09291
70920.0000    0.28304
70960.0000    0.29281
71000.0000    0.07987
71040.0000   -0.04692
71080.0000    0.07238
71120.0000    0.07163
71160.0000    0.28083
71200.0000   -0.03834
71240.0000    0.17038
71280.0000    0.24980
71320.0000    0.20321
71360.0000    0.21550
71400.0000    0.26393
71440.0000    0.30951
71480.0000    0.46170
71520.0000    0.29481
71560.0000    0.23528
71600.0000    0.37691
71640.0000    0.61315
71680.0000    0.38313
71720.0000    0.35750
71760.0000    0.21745
71800.0000    0.30908
71840.0000    0.18949
71880.0000    0.19437
71920.0000    0.48077
71960.0000    0.43167
72000.0000    0.35809
72040.0000    0.19133
72080.0000    0.08393
72120.0000    0.15535
72160.0000    0.50725
72200.0000    0.46050
72240.0000    0.26150
72280.0000    0.30672
72320.0000    0.19316
72360.0000    0.34318
72400.0000   -0.06745
72440.0000    0.29565
72480.0000    0.50775
72520.0000    0.27277
72560.0000    0.42850
72600.0000    0.13401
72640.0000    0.14102
72680.0000    0.03774
72720.0000    0.07537
72760.0000    0.09901
72800.0000   -0.00483
72840.0000    0.30709
72880.0000    0.49099
72920.0000    0.28006
72960.0000    0.28105
73000.0000    0.36619
73040.0000    0.06461
73080.0000    0.15252
73120.0000    0.32074
73160.0000    0.19549
73200.0000    0.34676
73240.0000    0.51530
73280.0000    0.29807
73320.0000    0.67251
73360.0000    0.41745
73400.0000    0.56735
73440.0000    0.40110
73480.0000    0.02992
73520.0000    0.05160
73560.0000    0.20491
73600.0000    0.58221
73640.0000    0.30926
73680.0000    0.11935
73720.0000    0.37369
73760.0000    0.27018
73800.0000    0.43089
73840.0000    0.36386
73880.0000    0.61327
73920.0000    0.43310
73960.0000    0.20626
74000.0000    0.29994
74040.0000    0.36268
74080.0000    0.16601
74120.0000    0.33274
74160.0000   -0.30117
74200.0000   -0.37657
74240.0000   -0.64741
74280.0000   -0.45509
74320.0000   -0.39579
74360.0000   -0.33960
74400.0000   -0.28499
74440.0000   -0.33576
74480.0000   -0.70483
74520.0000   -0.29072
74560.0000    0.09351
74600.0000   -0.00741
74640.0000   -0.09553
74680.0000   -0.36347
74720.0000   -0.41688
74760.0000   -0.08270
74800.0000   -0.10623
74840.0000   -0.20486
74880.0000   -0.38473
74920.0000   -0.10795
74960.0000   -0.39052
75000.0000   -0.18187
75040.0000   -0.15666
75080.0000   -0.18484
75120.0000   -0.05089
75160.0000   -0.20814
75200.0000   -0.24307
75240.0000   -0.25436
75280.0000   -0.22003
75320.0000   -0.30132
75360.0000   -0.21601
75400.0000    0.13693
75440.0000    0.02907
75480.0000   -0.17940
75520.0000   -0.10821
75560.0000   -0.29092
75600.0000   -0.20590
75640.0000   -0.23245
75680.0000   -0.06423
75720.0000   -0.12719
75760.0000   -0.01028
75800.0000    0.00571
75840.0000    0.01107
75880.0000   -0.03416
75920.0000   -0.21394
75960.0000    0.03225
76000.0000   -0.10125
76040.0000   -0.10098
76080.0000   -0.23392
76120.0000   -0.13302
76160.0000   -0.19255
76200.0000   -0.05417
76240.0000    0.07120
76280.0000   -0.48991
76320.0000   -0.32259
76360.0000   -0.78355
76400.0000   -0.82762
76440.0000   -1.04028
76480.0000   -0.54887
76520.0000   -0.45844
76560.0000   -0.18099
76600.0000   -0.48739
76640.0000   -0.37180
76680.0000   -0.43708
76720.0000   -0.62274
76760.0000   -0.65895
76800.0000   -0.60792
76840.0000   -0.36081
76880.0000   -0.38185
76920.0000   -0.55482
76960.0000   -0.97394
77000.0000   -0.39275
77040.0000   -0.30706
77080.0000   -0.41021
77120.0000   -0.69686
77160.0000   -0.08274
77200.0000   -0.26529
77240.0000   -0.14769
77280.0000   -0.47291
77320.0000   -0.19606
77360.0000   -0.16022
77400.0000   -0.22959
77440.0000   -0.09334
77480.0000   -0.15276
77520.0000    0.06960
77560.0000    0.35896
77600.0000    0.19425
77640.0000    0.37522
77680.0000    0.24381
77720.0000    0.27478
77760.0000    0.35712
77800.0000   -0.07930
77840.0000    0.38912
77880.0000    0.22915
77920.0000    0.15532
77960.0000    0.48811
78000.0000    0.61760
78040.0000    0.61085
78080.0000    0.47731
78120.0000    0.41982
78160.0000    0.25173
78200.0000    0.24090
78240.0000    0.21008
78280.0000    0.26462
78320.0000    0.24266
78360.0000    0.11695
78400.0000    0.11457
78440.0000    0.29026
78480.0000    0.71044
78520.0000    0.46202
78560.0000    0.26333
78600.0000    0.56009
78640.0000    0.29659
78680.0000    0.21117
78720.0000    0.15268
78760.0000    0.23607
78800.0000    0.10477
78840.0000    0.32412
78880.0000    0.46982
78920.0000    0.33687
78960.0000    0.43808
79000.0000    0.31850
79040.0000    0.57968
79080.0000    0.27386
79120.0000    0.59076
79160.0000    0.50240
79200.0000    0.40470
79240.0000    0.31630
79280.0000    0.37909
79320.0000    0.39702
79360.0000    0.17552
79400.0000    0.36167
79440.0000    0.26280
79480.0000    0.38156
79520.0000    0.17442
79560.0000    0.56433
79600.0000    0.45992
79640.0000    0.45429
79680.0000    0.32049
79720.0000    0.42967
79760.0000    0.22706
79800.0000    0.43325
79840.0000    0.10793
79880.0000    0.21702
79920.0000    0.28963
79960.0000    0.22315
80000.0000    0.39540
80040.0000    0.50876
80080.0000    0.38149
80120.0000    0.50479
80160.0000    0.45781
80200.0000    0.52845
80240.0000    0.57136
80280.0000    0.25676
80320.0000    0.37650
80360.0000    0.39880
80400.0000    0.26807
80440.0000    0.29579
80480.0000    0.24715
80520.0000    0.36894
80560.0000    0.37427
80600.0000    0.37336
80640.0000    0.31488
80680.0000    0.44083
80720.0000    0.29507
80760.0000    0.37700
80800.0000    0.48829
80840.0000    0.45825
80880.0000    0.34699
80920.0000    0.25645
80960.0000    0.35748
81000.0000    0.23739
81040.0000    0.30822
81080.0000    0.38283
81120.0000    0.56202
81160.0000    0.47785
81200.0000    0.29839
81240.0000    0.38245
81280.0000    0.41895
81320.0000    0.29439
81360.0000    0.31297
81400.0000    0.35547
81440.0000    0.84605
81480.0000    0.49665
81520.0000    0.48105
81560.0000    0.75630
81600.0000    0.70265
81640.0000    0.73505
81680.0000    0.63891
81720.0000    0.68691
81760.0000    0.67572
81800.0000    0.71315
81840.0000    0.54686
81880.0000    0.50093
81920.0000    0.47801
81960.0000    0.57906
82000.0000    0.53574
82040.0000    0.46495
82080.0000    0.39556
82120.0000    0.53640
82160.0000    0.68668
82200.0000    0.65013
82240.0000    0.39591
82280.0000    0.48260
82320.0000    0.32900
82360.0000    0.69999
82400.0000    0.66902
82440.0000    0.51912
82480.0000    0.55215
82520.0000    0.31131
82560.0000    0.34180
82600.0000    0.37200
82640.0000    0.47091
82680.0000    0.42182
82720.0000    0.22583
82760.0000    0.39588
82800.0000    0.38017
82840.0000    0.49849
82880.0000    0.61237
82920.0000    0.56629
82960.0000    0.49976
83000.0000    0.28808
83040.0000    0.29806
83080.0000    0.50139
83120.0000    0.41435
83160.0000    0.36220
83200.0000    0.13122
83240.0000    0.27628
83280.0000    0.48335
83320.0000    0.35943
83360.0000    0.37871
83400.0000    0.25058
83440.0000    0.21940
83480.0000    0.18901
83520.0000    0.32926
83560.0000    0.52981
83600.0000    0.31081
83640.0000    0.35237
83680.0000    0.47284
83720.0000    0.59321
83760.0000    0.43987
83800.0000    0.50596
83840.0000    0.38469
83880.0000    0.36228
83920.0000    0.42778
83960.0000    0.18163
84000.0000    0.34484
84040.0000    0.36435
84080.0000    0.49300
84120.0000    0.23817
84160.0000    0.37270
84200.0000    0.04514
84240.0000    0.26731
84280.0000    0.42645
84320.0000    0.60515
84360.0000    0.37070
84400.0000    0.61094
84440.0000    0.32332
84480.0000    0.34096
84520.0000    0.27915
84560.0000    0.18470
84600.0000    0.27680
84640.0000    0.40561
84680.0000    0.43947
84720.0000    0.47043
84760.0000    0.39424
84800.0000    0.01332
84840.0000    0.29111
84880.0000    0.18312
84920.0000    0.34738
84960.0000    0.33672
85000.0000    0.39332
85040.0000    0.28465
85080.0000    0.41209
85120.0000    0.50642
85160.0000    0.27609
85200.0000    0.23297
85240.0000    0.18516
85280.0000    0.23589
85320.0000    0.26460
85360.0000    0.11853
85400.0000    0.28468
85440.0000    0.24882
85480.0000    0.42980
85520.0000    0.23380
85560.0000    0.14993
85600.0000    0.28129
85640.0000    0.23603
85680.0000    0.13232
85720.0000    0.41442
85760.0000    0.23669
85800.0000    0.27951
85840.0000    0.37434
85880.0000    0.32790
85920.0000    0.30998
85960.0000    0.60631
86000.0000    0.29592
86040.0000    0.42218
86080.0000    0.25206
86120.0000    0.31358
86160.0000    0.46258
86200.0000    0.41083
86240.0000    0.39663
86280.0000    0.46802
86320.0000    0.17965
86360.0000    0.47776
86400.0000    0.45121
86440.0000    0.38658
86480.0000    0.41480
86520.0000    0.44321
86560.0000    0.59429
86600.0000    0.45807
86640.0000    0.39170
86680.0000    0.36005
86720.0000    0.28410
86760.0000    0.58809
86800.0000    0.63498
86840.0000    0.27764
86880.0000    0.22620
86920.0000    0.30067
86960.0000    0.31296
87000.0000    0.30628
87040.0000    0.31279
87080.0000    0.25084
87120.0000    0.31251
87160.0000    0.45510
87200.0000    0.33125
87240.0000    0.12007
87280.0000    0.54813
87320.0000    0.58928
87360.0000    0.37020
87400.0000    0.44311
87440.0000    0.21859
87480.0000    0.39054
87520.0000    0.55490
87560.0000    0.59569
87600.0000    0.56863
87640.0000    0.16916
87680.0000    0.35490
87720.0000    0.41533
87760.0000    0.49067
87800.0000    0.12979
87840.0000    0.22259
87880.0000    0.18820
87920.0000    0.31872
87960.0000    0.41582
88000.0000    0.45917
88040.0000    0.37665
88080.0000    0.45723
88120.0000    0.49692
88160.0000    0.40387
88200.0000    0.43733
88240.0000    0.19216
88280.0000    0.15378
88320.0000    0.58965
88360.0000    0.33429
88400.0000    0.31702
88440.0000    0.36064
88480.0000    0.34030
88520.0000    0.58150
88560.0000    0.37021
88600.0000    0.23734
88640.0000    0.22923
88680.0000    0.15811
88720.0000    0.24265
88760.0000    0.43836
88800.0000    0.34705
88840.0000    0.46307
88880.0000    0.29125
88920.0000    0.40073
88960.0000    0.37341
89000.0000    0.35662
89040.0000    0.38878
89080.0000    0.33485
89120.0000    0.24721
89160.0000    0.27813
89200.0000    0.22471
89240.0000    0.35805
89280.0000    0.15280
89320.0000    0.25698
89360.0000    0.37942
89400.0000    0.19312
89440.0000    0.42021
89480.0000    0.36609
89520.0000    0.44286
89560.0000    0.30865
89600.0000    0.27730
89640.0000    0.40104
89680.0000    0.31219
89720.0000    0.37335
89760.0000    0.36486
89800.0000    0.41242
89840.0000    0.02024
89880.0000    0.31205
89920.0000   -0.00869
89960.0000    0.13556
90000.0000    0.30949
90040.0000    0.33347
90080.0000    0.07664
90120.0000    0.19033
90160.0000    0.14101
90200.0000    0.24335
90240.0000    0.33898
90280.0000    0.26187
90320.0000    0.30110
90360.0000    0.38641
90400.0000   -0.00682
90440.0000   -0.31258
90480.0000   -0.41664
90520.0000   -0.04414
90560.0000   -0.14051
90600.0000    0.11091
90640.0000   -0.23942
90680.0000   -0.31154
90720.0000   -0.07382
90760.0000   -0.35023
90800.0000   -0.17733
90840.0000    0.02321
90880.0000    0.08587
90920.0000   -0.20920
90960.0000    0.11177
91000.0000   -0.04372
91040.0000   -0.11014
91080.0000   -0.00818
91120.0000   -0.15517
91160.0000   -0.05801
91200.0000    0.19767
91240.0000    0.24315
91280.0000    0.47291
91320.0000    0.36687
91360.0000    0.44580
91400.0000    0.73662
91440.0000    0.38130
91480.0000    0.44826
91520.0000    0.43882
91560.0000    0.07802
91600.0000   -0.01554
91640.0000   -0.06392
91680.0000   -0.13083
91720.0000    0.19366
91760.0000    0.29151
91800.0000    0.39371
91840.0000    0.45109
91880.0000    0.40133
91920.0000    0.57460
91960.0000    0.35297
92000.0000    0.09223
92040.0000    0.27419
92080.0000    0.11197
92120.0000   -0.49918
92160.0000    0.01333
92200.0000   -0.01261
92240.0000    0.28464
92280.0000    0.03878
92320.0000    0.00348
92360.0000    0.24393
92400.0000    0.05900
92440.0000    0.20344
92480.0000    0.09569
92520.0000    0.02442
92560.0000    0.54350
92600.0000    0.58014
92640.0000    0.12057
92680.0000    0.27944
92720.0000    0.45409
92760.0000    0.29920
92800.0000    0.36967
92840.0000    0.31952
92880.0000    0.47724
92920.0000    0.32282
92960.0000    0.28619
93000.0000    0.16507
93040.0000    0.23108
93080.0000    0.27897
93120.0000    0.24438
93160.0000    0.18751
93200.0000    0.33797
93240.0000    0.31426
93280.0000    0.26152
93320.0000    0.43147
93360.0000    0.21351
93400.0000    0.25501
93440.0000    0.47352
93480.0000    0.40812
93520.0000    0.36857
93560.0000    0.13835
93600.0000    0.14653
93640.0000    0.74484
93680.0000    0.45871
93720.0000    0.17507
93760.0000    0.19699
93800.0000    0.48875
93840.0000    0.41927
93880.0000    0.55633
93920.0000    0.44071
93960.0000    0.50226
94000.0000    0.49026
94040.0000    0.32309
94080.0000    0.31078
94120.0000    0.25345
94160.0000    0.58361
94200.0000    0.47832
94240.0000    0.39222
94280.0000    0.32691
94320.0000    0.49684
94360.0000    0.51853
94400.0000    0.42046
94440.0000    0.56190
94480.0000    0.52248
94520.0000    0.49314
94560.0000    0.39443
94600.0000    0.67358
94640.0000    0.65630
94680.0000    0.52699
94720.0000    0.54388
94760.0000    0.17933
94800.0000    0.42490
94840.0000    0.68934
94880.0000    0.47870
94920.0000    0.61698
94960.0000    0.44467
95000.0000    0.62716
95040.0000    0.59673
95080.0000    0.62220
95120.0000    0.59473
95160.0000    0.26222
95200.0000    0.49257
95240.0000    0.30535
95280.0000    0.12406
95320.0000    0.36392
95360.0000    0.40216
95400.0000    0.15583
95440.0000    0.51988
95480.0000    0.35881
95520.0000    0.58654
95560.0000    0.66002
95600.0000    0.30953
95640.0000    0.41611
95680.0000    0.32577
95720.0000    0.11164
95760.0000    0.12351
95800.0000    0.19396
95840.0000    0.12803
95880.0000    0.42312
95920.0000    0.27921
95960.0000    0.45064
96000.0000    0.40775
96040.0000    0.24607
96080.0000    0.31468
96120.0000    0.36094
96160.0000    0.44019
96200.0000    0.49599
96240.0000    0.24956
96280.0000    0.52942
96320.0000    0.55011
96360.0000    0.22300
96400.0000   -0.00528
96440.0000    0.34471
96480.0000   -0.07727
96520.0000    0.18709
96560.0000    0.32861
96600.0000    0.17024
96640.0000    0.26815
96680.0000    0.16974
96720.0000    0.57453
96760.0000    0.48054
96800.0000    0.61163
96840.0000    0.66972
96880.0000    0.48531
96920.0000    0.59832
96960.0000    0.65936
97000.0000    0.53570
97040.0000    0.55818
97080.0000    0.23863
97120.0000    0.32969
97160.0000    0.39283
97200.0000    0.56685
97240.0000    0.35475
97280.0000    0.51158
97320.0000    0.10729
97360.0000    0.35554
97400.0000    0.37469
97440.0000    0.42372
97480.0000    0.47848
97520.0000    0.32788
97560.0000    0.31364
97600.0000    0.42945
97640.0000    0.59825
97680.0000    0.39352
97720.0000    0.38923
97760.0000    0.34219
97800.0000    0.43320
97840.0000    0.49586
97880.0000    0.29278
97920.0000    0.41015
97960.0000    0.39243
98000.0000    0.43123
98040.0000    0.43163
98080.0000    0.32702
98120.0000    0.43519
98160.0000    0.37023
98200.0000    0.34767
98240.0000    0.60512
98280.0000    0.44896
98320.0000    0.40115
98360.0000    0.34317
98400.0000    0.45527
98440.0000    0.41156
98480.0000    0.41075
98520.0000    0.21923
98560.0000    0.31322
98600.0000    0.46774
98640.0000    0.46577
98680.0000    0.58010
98720.0000    0.60745
98760.0000    0.16582
98800.0000    0.45701
98840.0000    0.25728
98880.0000    0.32924
98920.0000    0.71247
98960.0000    0.37483
99000.0000    0.57888
99040.0000    0.42480
99080.0000    0.30686
99120.0000    0.56328
99160.0000    0.35092
99200.0000    0.45172
99240.0000    0.34804
99280.0000    0.31126
99320.0000    0.27122
99360.0000    0.33618
99400.0000    0.36665
99440.0000    0.44203
99480.0000    0.27730
99520.0000    0.42943
99560.0000    0.17569
99600.0000    0.14544
99640.0000    0.44173
99680.0000    0.42225
99720.0000    0.31963
99760.0000    0.19844
99800.0000    0.45329
99840.0000    0.28737
99880.0000    0.36230
99920.0000    0.49820
99960.0000    0.46415
100000.0000    0.41674
100040.0000    0.45500
100080.0000    0.43626
100120.0000    0.45911
100160.0000    0.31058
100200.0000    0.24015
100240.0000    0.40837
100280.0000    0.48832
100320.0000    0.31718
100360.0000    0.30411
100400.0000    0.47672
100440.0000    0.36794
100480.0000    0.38620
100520.0000    0.57210
100560.0000    0.43734
100600.0000    0.77739
100640.0000    0.30201
100680.0000    0.41112
100720.0000    0.19790
100760.0000    0.38144
100800.0000    0.28609
100840.0000    0.32638
100880.0000    0.48984
100920.0000    0.46925
100960.0000    0.41409
101000.0000    0.34353
101040.0000    0.05303
101080.0000   -0.16087
101120.0000   -0.28177
101160.0000    0.09918
101200.0000   -0.14568
101240.0000   -0.11652
101280.0000   -0.06655
101320.0000   -0.09497
101360.0000   -0.11320
101400.0000    0.08624
101440.0000    0.06445
101480.0000    0.18269
101520.0000    0.03285
101560.0000    0.02135
101600.0000   -0.06470
101640.0000   -0.11396
101680.0000    0.01760
101720.0000   -0.10196
101760.0000   -0.29108
101800.0000   -0.01275
101840.0000   -0.29904
101880.0000   -0.31952
101920.0000   -0.47405
101960.0000   -0.39607
102000.0000   -0.53365
102040.0000   -0.08350
102080.0000   -0.39415
102120.0000   -0.66397
102160.0000   -0.45996
102200.0000   -0.32364
102240.0000   -0.40941
102280.0000   -0.28623
102320.0000   -0.24701
102360.0000   -0.47444
102400.0000   -0.28554
102440.0000   -0.28384
102480.0000   -0.03231
102520.0000   -0.10833
102560.0000   -0.21979
102600.0000   -0.20420
102640.0000   -0.29740
102680.0000   -0.44885
102720.0000   -0.40342
102760.0000   -0.44178
102800.0000   -0.58682
102840.0000   -0.29414
102880.0000   -0.13468
102920.0000   -0.21228
102960.0000   -0.42863
103000.0000   -0.23403
103040.0000    0.12989
103080.0000   -0.19421
103120.0000   -0.19153
103160.0000   -0.31555
103200.0000   -0.25190
103240.0000    0.09448
103280.0000   -0.24673
103320.0000   -0.20624
103360.0000   -0.04841
103400.0000   -0.00562
103440.0000   -0.23570
103480.0000   -0.24805
103520.0000   -0.10827
103560.0000   -0.57623
103600.0000   -0.48653
103640.0000   -0.51147
103680.0000   -0.43866
103720.0000   -0.57461
103760.0000   -0.87116
103800.0000   -0.78256
103840.0000   -0.52590
103880.0000   -0.42665
103920.0000   -0.53004
103960.0000   -0.80099
104000.0000   -0.77197
104040.0000   -0.83030
104080.0000   -0.83512
104120.0000   -0.75765
104160.0000   -0.40223
104200.0000   -0.58378
104240.0000   -0.61765
104280.0000   -0.90494
104320.0000   -0.92506
104360.0000   -1.04900
104400.0000   -0.70931
104440.0000   -0.96891
104480.0000   -0.70691
104520.0000   -0.86190
104560.0000   -0.91832
104600.0000   -0.97539
104640.0000   -0.62055
104680.0000   -0.81467
104720.0000   -0.60115
104760.0000   -0.66392
104800.0000   -0.57575
104840.0000   -0.47756
104880.0000   -0.67304
104920.0000   -0.33602
104960.0000   -0.18035
105000.0000   -0.44383
105040.0000   -0.40240
105080.0000   -0.77559
105120.0000   -0.47523
105160.0000   -0.04559
105200.0000   -0.25257
105240.0000   -0.32820
105280.0000   -0.18990
105320.0000   -0.20767
105360.0000   -0.35954
105400.0000   -0.46452
105440.0000   -0.49381
105480.0000   -0.40657
105520.0000   -0.56552
105560.0000   -0.23985
105600.0000   -0.28143
105640.0000   -0.72395
105680.0000   -0.54661
105720.0000   -0.71533
105760.0000   -0.38462
105800.0000   -0.62694
105840.0000   -0.56873
105880.0000   -0.49354
105920.0000   -0.87008
105960.0000   -0.64111
106000.0000   -0.51663
106040.0000   -0.44456
106080.0000   -0.48700
106120.0000   -0.59117
106160.0000   -0.67628
106200.0000   -0.53347
106240.0000   -0.41137
106280.0000   -0.71932
106320.0000   -0.57001
106360.0000   -0.52194
106400.0000   -0.28258
106440.0000   -0.47127
106480.0000   -0.34327
106520.0000   -0.11525
106560.0000    0.07009
106600.0000   -0.32137
106640.0000   -0.07529
106680.0000   -0.28344
106720.0000   -0.24980
106760.0000   -0.09256
106800.0000   -0.02753
106840.0000   -0.14925
106880.0000   -0.14011
106920.0000   -0.09849
106960.0000   -0.09600
107000.0000   -0.30737
107040.0000   -0.32648
107080.0000   -0.45344
107120.0000   -0.44249
107160.0000   -0.59183
107200.0000   -0.46556
107240.0000   -0.50786
107280.0000   -0.39974
107320.0000   -0.74574
107360.0000   -0.48389
107400.0000   -0.81911
107440.0000   -0.64792
107480.0000   -0.55850
107520.0000   -0.54580
107560.0000   -0.57956
107600.0000   -0.38379
107640.0000   -0.39537
107680.0000   -0.21794
107720.0000   -0.23521
107760.0000   -0.15475
107800.0000   -0.27587
107840.0000   -0.20064
107880.0000   -0.18803
107920.0000   -0.19287
107960.0000   -0.15609
108000.0000   -0.64827
108040.0000   -0.04582
108080.0000   -0.29612
108120.0000   -0.25242
108160.0000   -0.21204
108200.0000   -0.39016
108240.0000   -0.48284
108280.0000   -0.16860
108320.0000   -0.02596
108360.0000   -0.17584
108400.0000   -0.52554
108440.0000   -0.32966
108480.0000   -0.46194
108520.0000   -0.65216
108560.0000   -0.48639
108600.0000   -0.39067
108640.0000   -0.51165
108680.0000   -0.44003
108720.0000   -0.68070
108760.0000   -0.79018
108800.0000   -0.57573
108840.0000   -0.67446
108880.0000   -0.67277
108920.0000   -0.67430
108960.0000   -0.71349
109000.0000   -0.39443
109040.0000   -0.51116
109080.0000   -0.43389
109120.0000   -0.42823
109160.0000   -0.63790
109200.0000   -0.72559
109240.0000   -0.61947
109280.0000   -0.76115
109320.0000   -0.60021
109360.0000   -0.57850
109400.0000   -0.77799
109440.0000   -0.37532
109480.0000   -0.79347
109520.0000   -0.63865
109560.0000   -0.79336
109600.0000   -0.75485
109640.0000   -0.51269
109680.0000   -0.73061
109720.0000   -0.34523
109760.0000   -0.40282
109800.0000   -0.23155
109840.0000   -0.41692
109880.0000   -0.46914
109920.0000   -0.64149
109960.0000   -0.53102
110000.0000   -0.76956
110040.0000   -0.44024
110080.0000   -0.45244
110120.0000   -0.35104
110160.0000   -0.58256
110200.0000   -0.51435
110240.0000   -0.47733
110280.0000   -0.73129
110320.0000   -0.45459
110360.0000   -0.77075
110400.0000   -0.62841
110440.0000   -0.58190
110480.0000   -0.63911
110520.0000   -0.50263
110560.0000   -0.46503
110600.0000   -0.53769
110640.0000   -0.72764
110680.0000   -0.66574
110720.0000   -0.55368
110760.0000   -0.60213
110800.0000   -0.51931
110840.0000   -0.48402
110880.0000   -0.65408
110920.0000   -0.57269
110960.0000   -0.60804
111000.0000   -0.50883
111040.0000   -0.59779
111080.0000   -0.49982
111120.0000   -0.51650
111160.0000   -0.63643
111200.0000   -0.72200
111240.0000   -0.56640
111280.0000   -0.74557
111320.0000   -0.82263
111360.0000   -0.46300
111400.0000   -0.68835
111440.0000   -0.61206
111480.0000   -0.71130
111520.0000   -0.45932
111560.0000   -0.68780
111600.0000   -0.67758
111640.0000   -0.57270
111680.0000   -0.53331
111720.0000   -0.58007
111760.0000   -0.58869
111800.0000   -0.68613
111840.0000   -0.58313
111880.0000   -0.52623
111920.0000   -0.82809
111960.0000   -0.71365
112000.0000   -0.45594
112040.0000   -0.54403
112080.0000   -0.88156
112120.0000   -0.63660
112160.0000   -0.58151
112200.0000   -0.47452
112240.0000   -0.11489
112280.0000   -0.26048
112320.0000   -0.53728
112360.0000   -0.37107
112400.0000   -0.28458
112440.0000   -0.61418
112480.0000   -0.63232
112520.0000   -0.07232
112560.0000   -0.40437
112600.0000   -0.57765
112640.0000   -0.49806
112680.0000   -0.33340
112720.0000   -0.41410
112760.0000   -0.67550
112800.0000   -0.60015
112840.0000   -0.72530
112880.0000   -0.75958
112920.0000   -0.50051
112960.0000   -0.29001
113000.0000   -0.64574
113040.0000   -0.38285
113080.0000   -0.41808
113120.0000   -0.30163
113160.0000   -0.45095
113200.0000   -0.39797
113240.0000   -0.32572
113280.0000   -0.36834
113320.0000   -0.30454
113360.0000   -0.22974
113400.0000   -0.35413
113440.0000   -0.43293
113480.0000   -0.29436
113520.0000   -0.36807
113560.0000   -0.48031
113600.0000   -0.64498
113640.0000   -0.45731
113680.0000   -0.42691
113720.0000   -0.64717
113760.0000   -0.69327
113800.0000   -0.50236
113840.0000   -0.50567
113880.0000   -0.65488
113920.0000   -0.44660
113960.0000   -0.75986
114000.0000   -0.48947
114040.0000   -0.41327
114080.0000   -0.36266
114120.0000   -0.64787
114160.0000   -0.52418
114200.0000   -0.55114
114240.0000   -0.71490
114280.0000   -0.51427
114320.0000   -0.46455
114360.0000   -0.71541
114400.0000   -0.35413
114440.0000   -0.13911
114480.0000   -0.39935
114520.0000   -0.21239
114560.0000   -0.40970
114600.0000   -0.53782
114640.0000   -0.43085
114680.0000   -0.48349
114720.0000   -0.31752
114760.0000   -0.33282
114800.0000   -0.35772
114840.0000   -0.35509
114880.0000   -0.59910
114920.0000   -0.37708
114960.0000   -0.44088
115000.0000   -0.45260
115040.0000   -0.59611
115080.0000   -0.58076
115120.0000   -0.29953
115160.0000   -0.14460
115200.0000   -0.10981
115240.0000   -0.21701
115280.0000   -0.41866
115320.0000   -0.35236
115360.0000   -0.27066
115400.0000   -0.41924
115440.0000   -0.52894
115480.0000   -0.41604
115520.0000   -0.21913
115560.0000   -0.37132
115600.0000   -0.07149
115640.0000   -0.31098
115680.0000    0.02122
115720.0000   -0.19011
115760.0000   -0.00445
115800.0000   -0.21773
115840.0000    0.02214
115880.0000   -0.11665
115920.0000   -0.27151
115960.0000    0.23199
116000.0000    0.11015
116040.0000   -0.15004
116080.0000    0.04794
116120.0000   -0.06895
116160.0000   -0.12541
116200.0000   -0.07984
116240.0000   -0.40548
116280.0000   -0.36231
116320.0000   -0.13251
116360.0000   -0.16901
116400.0000   -0.39273
116440.0000   -0.32733
116480.0000   -0.33069
116520.0000   -0.00073
116560.0000   -0.23721
116600.0000   -0.36750
116640.0000   -0.29080
116680.0000   -0.31411
116720.0000   -0.60633
116760.0000   -0.59636
116800.0000   -0.72330
116840.0000   -0.36173
116880.0000   -0.43574
116920.0000   -0.55156
116960.0000   -0.38886
117000.0000   -0.55614
117040.0000   -0.36463
117080.0000   -0.47507
117120.0000   -0.39189
117160.0000   -0.31046
117200.0000   -0.35819
117240.0000   -0.12592
117280.0000   -0.32715
117320.0000   -0.31810
117360.0000   -0.70661
117400.0000   -0.52414
117440.0000   -0.56112
117480.0000   -0.42015
117520.0000   -0.61165
117560.0000   -0.27819
117600.0000   -0.53218
117640.0000   -0.64931
117680.0000   -0.42721
117720.0000   -0.36218
117760.0000   -0.44190
117800.0000   -0.53411
117840.0000   -0.57896
117880.0000   -0.40109
117920.0000   -0.53728
117960.0000   -0.53695
118000.0000   -0.54808
118040.0000   -0.36219
118080.0000   -0.14614
118120.0000   -0.49844
118160.0000   -0.45352
118200.0000   -0.52366
118240.0000   -0.64350
118280.0000   -0.36572
118320.0000   -0.64193
118360.0000   -0.63717
118400.0000   -0.52995
118440.0000   -0.54775
118480.0000   -0.58229
118520.0000   -0.34204
118560.0000   -0.39277
118600.0000   -0.66422
118640.0000   -0.53519
118680.0000   -0.89109
118720.0000   -0.65304
118760.0000   -0.56238
118800.0000   -0.58151
118840.0000   -0.68043
118880.0000   -0.53971
118920.0000   -0.47684
118960.0000   -0.46827
119000.0000   -0.47773
119040.0000   -0.48280
119080.0000   -0.52285
119120.0000   -0.62806
119160.0000   -0.33929
119200.0000   -0.75394
119240.0000   -0.61106
119280.0000   -0.75909
119320.0000   -0.47640
119360.0000   -0.44812
119400.0000   -0.39373
119440.0000   -0.54052
119480.0000   -0.45560
119520.0000   -0.46229
119560.0000   -0.59820
119600.0000   -0.48569
119640.0000   -0.58599
119680.0000   -0.48541
119720.0000   -0.59041
119760.0000   -0.35391
119800.0000   -0.40135
119840.0000   -0.60858
119880.0000   -0.60490
119920.0000   -0.22971
119960.0000   -0.29737
120000.0000   -0.61253
120040.0000   -0.51143
120080.0000   -0.69605
120120.0000   -0.44482
120160.0000   -0.60185
120200.0000   -0.60753
120240.0000   -0.75309
120280.0000   -0.74248
120320.0000   -0.65561
120360.0000   -0.66341
120400.0000   -0.53471
120440.0000   -0.83649
120480.0000   -0.85993
120520.0000   -0.56384
120560.0000   -0.55857
120600.0000   -0.82966
120640.0000   -0.83760
120680.0000   -0.68769
120720.0000   -0.43996
120760.0000   -0.79467
120800.0000   -0.27956
120840.0000   -0.41029
120880.0000   -0.50662
120920.0000   -0.28538
120960.0000   -0.42214
121000.0000   -0.58318
121040.0000   -0.31654
121080.0000   -0.26123
121120.0000   -0.56497
121160.0000   -0.29936
121200.0000   -0.41617
121240.0000   -0.53760
121280.0000   -0.57365
121320.0000   -0.76996
121360.0000   -0.46176
121400.0000   -0.58914
121440.0000   -0.59514
121480.0000   -0.51827
121520.0000   -0.39650
121560.0000   -0.35305
121600.0000   -0.20330
121640.0000   -0.53831
121680.0000   -0.24831
121720.0000   -0.41307
121760.0000   -0.34596
121800.0000   -0.09838
121840.0000   -0.13394
121880.0000    0.02349
121920.0000   -0.35636
121960.0000   -0.72369
122000.0000   -0.02185
122040.0000   -0.47497
122080.0000   -0.36164
122120.0000   -0.85384
122160.0000   -0.44707
122200.0000   -0.23533
122240.0000   -0.22156
122280.0000    0.00081
122320.0000    0.03537
122360.0000   -0.33472
122400.0000   -0.03961
122440.0000   -0.16927
122480.0000   -0.24598
122520.0000   -0.17300
122560.0000   -0.17175
122600.0000   -0.16890
122640.0000   -0.31097
122680.0000   -0.72556
122720.0000   -0.30145
122760.0000   -0.29057
122800.0000   -0.23535
122840.0000   -0.21196
122880.0000   -0.28185
122920.0000   -0.27589
122960.0000   -0.21638
123000.0000   -0.39217
123040.0000   -0.19204
123080.0000   -0.13176
123120.0000   -0.15333
123160.0000   -0.21490
123200.0000   -0.42677
123240.0000   -0.29186
123280.0000   -0.22674
123320.0000   -0.36302
123360.0000   -0.21985
123400.0000   -0.28463
123440.0000   -0.06626
123480.0000   -0.32196
123520.0000   -0.20883
123560.0000   -0.24053
123600.0000   -0.11821
123640.0000   -0.20592
123680.0000   -0.13936
123720.0000   -0.38607
123760.0000   -0.44429
123800.0000   -0.29961
123840.0000   -0.38518
123880.0000   -0.30749
123920.0000   -0.36947
123960.0000   -0.25567
124000.0000   -0.31706
124040.0000   -0.07319
124080.0000   -0.30298
124120.0000   -0.18390
124160.0000   -0.09618
124200.0000   -0.06170
124240.0000   -0.16453
124280.0000   -0.17802
124320.0000   -0.25036
124360.0000   -0.14207
124400.0000   -0.09938
124440.0000   -0.26153
124480.0000   -0.21522
124520.0000   -0.48267
124560.0000   -0.61771
124600.0000   -0.30805
124640.0000   -0.30974
124680.0000   -0.45472
124720.0000   -0.21407
124760.0000   -0.26326
124800.0000   -0.03213
124840.0000   -0.37444
124880.0000   -0.26413
124920.0000   -0.13376
124960.0000   -0.13049
125000.0000   -0.13447
125040.0000   -0.13300
125080.0000    0.05218
125120.0000    0.01156
125160.0000   -0.04272
125200.0000   -0.31830
125240.0000   -0.19167
125280.0000   -0.06252
125320.0000   -0.09237
125360.0000   -0.17664
125400.0000   -0.10826
125440.0000   -0.05953
125480.0000    0.08859
125520.0000   -0.17304
125560.0000    0.08672
125600.0000   -0.28824
125640.0000   -0.00639
125680.0000   -0.12355
125720.0000   -0.13329
125760.0000   -0.00443
125800.0000   -0.08002
125840.0000    0.01988
125880.0000    0.00865
125920.0000   -0.13709
125960.0000   -0.04519
126000.0000   -0.05439
126040.0000   -0.06848
126080.0000   -0.08682
126120.0000   -0.17565
126160.0000   -0.10437
126200.0000   -0.00791
126240.0000   -0.06524
126280.0000   -0.31259
126320.0000   -0.25246
126360.0000    0.05835
126400.0000    0.10477
126440.0000   -0.33562
126480.0000   -0.01566
126520.0000   -0.17106
126560.0000   -0.08929
126600.0000    0.07888
126640.0000    0.19444
126680.0000   -0.16949
126720.0000   -0.01198
126760.0000   -0.20238
126800.0000   -0.01870
126840.0000   -0.62023
126880.0000   -0.10514
126920.0000    0.00718
126960.0000   -0.01681
127000.0000    0.12376
127040.0000   -0.10626
127080.0000    0.07319
127120.0000   -0.21123
127160.0000   -0.09531
127200.0000    0.11193
127240.0000    0.10851
127280.0000   -0.04795
127320.0000   -0.39096
127360.0000   -0.19253
127400.0000    0.13284
127440.0000   -0.07731
127480.0000   -0.03947
127520.0000   -0.13384
127560.0000    0.17608
127600.0000    0.18181
127640.0000    0.01155
127680.0000    0.20183
127720.0000   -0.21186
127760.0000   -0.52139
127800.0000   -0.01793
127840.0000   -0.17205
127880.0000   -0.22398
127920.0000   -0.28249
127960.0000   -0.06377
128000.0000   -0.42117
128040.0000   -0.35035
128080.0000   -0.13319
128120.0000   -0.01182
128160.0000    0.10619
128200.0000    0.04051
128240.0000    0.30416
128280.0000    0.26136
128320.0000   -0.09892
128360.0000   -0.01872
128400.0000   -0.00994
128440.0000   -0.13360
128480.0000   -0.39639
128520.0000   -0.04993
128560.0000    0.02627
128600.0000   -0.10752
128640.0000    0.16318
128680.0000   -0.09200
128720.0000   -0.14000
128760.0000   -0.14586
128800.0000   -0.03489
128840.0000   -0.18606
128880.0000   -0.03631
128920.0000   -0.01938
128960.0000   -0.08536
129000.0000   -0.10473
129040.0000   -0.20663
129080.0000   -0.16897
129120.0000   -0.24957
129160.0000   -0.37896
129200.0000    0.03527
129240.0000   -0.06716
129280.0000    0.09618
129320.0000   -0.11647
129360.0000   -0.09885
129400.0000   -0.22161
129440.0000   -0.00394
129480.0000   -0.11515
129520.0000   -0.31772
129560.0000   -0.06393
129600.0000   -0.09810
129640.0000   -0.11135
129680.0000    0.06582
129720.0000    0.17660
129760.0000    0.23307
129800.0000    0.04374
129840.0000   -0.06394
129880.0000   -0.14266
129920.0000    0.02129
129960.0000   -0.18679
130000.0000   -0.21973
130040.0000   -0.04501
130080.0000   -0.02455
130120.0000   -0.10697
130160.0000   -0.19804
130200.0000   -0.05401
130240.0000   -0.14993
130280.0000   -0.23651
130320.0000   -0.29693
130360.0000   -0.33595
130400.0000   -0.41616
130440.0000   -0.54302
130480.0000   -0.38816
130520.0000   -0.09727
130560.0000   -0.19647
130600.0000   -0.22730
130640.0000   -0.42211
130680.0000   -0.54957
130720.0000   -0.48105
130760.0000   -0.30495
130800.0000   -0.24995
130840.0000   -0.18091
130880.0000   -0.28710
130920.0000   -0.36704
130960.0000   -0.45874
131000.0000   -0.45407
131040.0000   -0.42517
131080.0000   -0.35223
131120.0000   -0.15611
131160.0000   -0.15547
131200.0000   -0.25100
131240.0000   -0.27294
131280.0000   -0.33099
131320.0000   -0.27897
131360.0000   -0.33516
131400.0000   -0.36043
131440.0000   -0.31681
131480.0000   -0.28246
131520.0000   -0.27213
131560.0000   -0.41882
131600.0000   -0.17748
131640.0000   -0.34039
131680.0000   -0.30622
131720.0000   -0.34171
131760.0000   -0.29623
131800.0000   -0.35465
131840.0000   -0.39018
131880.0000   -0.15745
131920.0000   -0.71764
131960.0000   -0.48805
132000.0000   -0.51007
132040.0000   -0.28081
132080.0000   -0.50407
132120.0000   -0.43780
132160.0000   -0.30889
132200.0000   -0.54105
132240.0000   -0.29279
132280.0000   -0.29203
132320.0000   -0.28883
132360.0000   -0.27673
132400.0000   -0.31371
132440.0000   -0.52025
132480.0000   -0.45518
132520.0000   -0.17579
132560.0000   -0.44688
132600.0000   -0.49593
132640.0000   -0.50388
132680.0000   -0.39347
132720.0000   -0.28100
132760.0000   -0.41260
132800.0000   -0.30139
132840.0000   -0.42853
132880.0000   -0.45182
132920.0000   -0.23656
132960.0000   -0.12569
133000.0000   -0.27561
133040.0000   -0.44579
133080.0000   -0.64045
133120.0000   -0.20011
133160.0000   -0.27778
133200.0000   -0.10472
133240.0000   -0.25290
133280.0000   -0.27377
133320.0000   -0.08898
133360.0000   -0.18861
133400.0000   -0.18072
133440.0000   -0.17868
133480.0000   -0.16362
133520.0000   -0.28428
133560.0000   -0.07161
133600.0000   -0.36873
133640.0000   -0.39491
133680.0000   -0.09526
133720.0000   -0.24996
133760.0000   -0.44962
133800.0000   -0.31960
133840.0000   -0.31168
133880.0000   -0.15977
133920.0000   -0.23113
133960.0000   -0.47523
134000.0000   -0.36773
134040.0000   -0.29615
134080.0000    0.06435
134120.0000   -0.17155
134160.0000   -0.11208
134200.0000   -0.34363
134240.0000   -0.24041
134280.0000   -0.07585
134320.0000   -0.11373
134360.0000    0.09015
134400.0000   -0.56578
134440.0000   -0.65049
134480.0000   -0.76968
134520.0000   -0.82240
134560.0000   -0.74224
134600.0000   -0.44876
134640.0000   -0.86638
134680.0000   -0.80867
134720.0000   -0.26444
134760.0000   -0.55136
134800.0000   -0.40844
134840.0000    0.00643
134880.0000   -0.19468
134920.0000   -0.20347
134960.0000   -0.05788
135000.0000   -0.11258
135040.0000   -0.26053
135080.0000    0.01438
135120.0000    0.24078
135160.0000    0.18183
135200.0000    0.46942
135240.0000    0.48861
135280.0000    0.42757
135320.0000    0.65471
135360.0000    0.60133
135400.0000    0.27065
135440.0000    0.27762
135480.0000    0.20974
135520.0000    0.22871
135560.0000    0.36783
135600.0000    0.30095
135640.0000    0.57450
135680.0000    0.18750
135720.0000    0.28000
135760.0000    0.37306
135800.0000    0.43722
135840.0000    0.36746
135880.0000    0.24668
135920.0000    0.62920
135960.0000    0.58068
136000.0000    0.08270
136040.0000    0.34983
136080.0000    0.03621
136120.0000    0.54020
136160.0000    0.47366
136200.0000    0.43604
136240.0000    0.30275
136280.0000    0.41044
136320.0000    0.37731
136360.0000    0.61960
136400.0000    0.64672
136440.0000    0.45720
136480.0000    0.31605
136520.0000    0.31435
136560.0000    0.34582
136600.0000    0.36832
136640.0000    0.34677
136680.0000    0.36931
136720.0000    0.15210
136760.0000    0.24110
136800.0000    0.53270
136840.0000    0.38546
136880.0000    0.20108
136920.0000    0.40602
136960.0000    0.37186
137000.0000    0.40254
137040.0000    0.21080
137080.0000    0.43089
137120.0000    0.31121
137160.0000    0.21714
137200.0000    0.27496
137240.0000    0.13888
137280.0000    0.17870
137320.0000    0.27730
137360.0000    0.00349
137400.0000    0.20810
137440.0000    0.42178
137480.0000    0.36414
137520.0000    0.59545
137560.0000    0.51081
137600.0000    0.61990
137640.0000    0.23222
137680.0000    0.27631
137720.0000    0.21955
137760.0000    0.26058
137800.0000    0.24790
137840.0000    0.28664
137880.0000    0.41082
137920.0000    0.20351
137960.0000    0.12180
138000.0000    0.31077
138040.0000    0.25205
138080.0000    0.40161
138120.0000    0.45542
138160.0000    0.36112
138200.0000    0.19643
138240.0000    0.27502
138280.0000    0.18326
138320.0000    0.19659
138360.0000    0.16904
138400.0000    0.11488
138440.0000    0.16004
138480.0000    0.15250
138520.0000    0.28551
138560.0000    0.19901
138600.0000   -0.05135
138640.0000   -0.25539
138680.0000    0.25506
138720.0000    0.55186
138760.0000    0.31482
138800.0000    0.02589
138840.0000    0.02045
138880.0000    0.08818
138920.0000    0.25483
138960.0000    0.31332
139000.0000    0.24526
139040.0000    0.30151
139080.0000    0.29065
139120.0000    0.02884
139160.0000    0.33508
139200.0000    0.16965
139240.0000    0.47302
139280.0000    0.23592
139320.0000    0.23897
139360.0000    0.08194
139400.0000    0.13328
139440.0000    0.31115
139480.0000    0.13540
139520.0000    0.25181
139560.0000    0.06156
139600.0000    0.23488
139640.0000    0.36826
139680.0000    0.20222
139720.0000    0.11137
139760.0000    0.27207
139800.0000    0.21697
139840.0000    0.36097
139880.0000    0.23846
139920.0000    0.22682
139960.0000    0.41938
140000.0000    0.31100
140040.0000    0.35281
140080.0000    0.31459
140120.0000    0.32920
140160.0000    0.23533
140200.0000    0.16877
140240.0000    0.57639
140280.0000    0.51580
140320.0000    0.50300
140360.0000    0.24693
140400.0000    0.24942
140440.0000    0.30278
140480.0000    0.36936
140520.0000    0.39812
140560.0000    0.49708
140600.0000    0.23813
140640.0000    0.33542
140680.0000    0.28654
140720.0000    0.32141
140760.0000    0.27667
140800.0000    0.42522
140840.0000    0.36667
140880.0000    0.30056
140920.0000    0.34855
140960.0000    0.51775
141000.0000    0.42455
141040.0000    0.37965
141080.0000    0.29747
141120.0000    0.48992
141160.0000    0.37321
141200.0000    0.47213
141240.0000    0.53633
141280.0000    0.74252
141320.0000    0.54497
141360.0000    0.56596
141400.0000    0.26521
141440.0000    0.27683
141480.0000    0.26708
141520.0000    0.36631
141560.0000    0.39805
141600.0000    0.21742
141640.0000    0.29964
141680.0000    0.41781
141720.0000    0.23727
141760.0000    0.50927
141800.0000    0.38838
141840.0000    0.37321
141880.0000    0.24043
141920.0000    0.54150
141960.0000    0.19818
142000.0000    0.45735
142040.0000    0.46170
142080.0000    0.30338
142120.0000    0.25305
142160.0000    0.19799
142200.0000    0.37112
142240.0000    0.31185
142280.0000    0.34730
142320.0000    0.13007
142360.0000    0.30542
142400.0000    0.55212
142440.0000    0.10350
142480.0000    0.37416
142520.0000    0.11844
142560.0000    0.13766
142600.0000    0.44617
142640.0000    0.30688
142680.0000    0.43695
142720.0000    0.31183
142760.0000    0.33105
142800.0000    0.67969
142840.0000    0.51752
142880.0000    0.34681
142920.0000    0.43421
142960.0000    0.33362
143000.0000    0.41447
143040.0000    0.66782
143080.0000    0.43592
143120.0000    0.41234
143160.0000    0.15489
143200.0000    0.33503
143240.0000   -0.02159
143280.0000    0.42918
143320.0000    0.37398
143360.0000    0.39947
143400.0000    0.42854
143440.0000    0.41290
143480.0000    0.32348
143520.0000    0.33319
143560.0000    0.42125
143600.0000    0.35449
143640.0000    0.69807
143680.0000    0.66112
143720.0000    0.46214
143760.0000    0.36596
143800.0000    0.39264
143840.0000    0.38293
143880.0000    0.40199
143920.0000    0.50838
143960.0000    0.70323
144000.0000    0.58663
144040.0000    0.86801
144080.0000    0.53068
144120.0000    0.49266
144160.0000    0.25253
144200.0000    0.50256
144240.0000    0.23134
144280.0000    0.31078
144320.0000    0.27209
144360.0000    0.57210
144400.0000    0.27655
144440.0000    0.56088
144480.0000    0.60844
144520.0000    0.50439
144560.0000    0.35390
144600.0000    0.30901
144640.0000    0.35089
144680.0000    0.29956
144720.0000    0.39411
144760.0000    0.38666
144800.0000    0.49748
144840.0000    0.32689
144880.0000    0.42154
144920.0000    0.02017
144960.0000    0.42755
145000.0000    0.49384
145040.0000    0.54058
145080.0000    0.32680
145120.0000    0.51291
145160.0000    0.36901
145200.0000    0.19587
145240.0000    0.49962
145280.0000    0.39414
145320.0000    0.71383
145360.0000    0.51242
145400.0000    0.65685
145440.0000    0.73527
145480.0000    0.60904
145520.0000    0.57320
145560.0000    0.36913
145600.0000    0.18356
145640.0000    0.40373
145680.0000    0.45849
145720.0000    0.43329
145760.0000    0.26029
145800.0000    0.33960
145840.0000    0.36177
145880.0000    0.19253
145920.0000    0.39822
145960.0000    0.45661
146000.0000    0.37661
146040.0000    0.70111
146080.0000    0.41373
146120.0000    0.47136
146160.0000    0.37707
146200.0000    0.56200
146240.0000    0.59300
146280.0000    0.67170
146320.0000    0.25108
146360.0000    0.36237
146400.0000    0.52372
146440.0000    0.49544
146480.0000    0.33986
146520.0000    0.39639
146560.0000    0.35604
146600.0000    0.40931
146640.0000    0.50799
146680.0000    0.37463
146720.0000    0.65360
146760.0000    0.42556
146800.0000    0.43216
146840.0000    0.33687
146880.0000    0.38289
146920.0000    0.34253
146960.0000    0.30409
147000.0000    0.13985
147040.0000    0.41856
147080.0000    0.23000
147120.0000    0.26440
147160.0000    0.49551
147200.0000    0.37341
147240.0000    0.30591
147280.0000    0.33045
147320.0000    0.48440
147360.0000    0.25204
147400.0000    0.51081
147440.0000    0.39870
147480.0000    0.37297
147520.0000    0.21132
147560.0000    0.21115
147600.0000    0.11273
147640.0000    0.02161
147680.0000    0.16273
147720.0000    0.18955
147760.0000    0.29185
147800.0000    0.49683
147840.0000    0.41880
147880.0000    0.42056
147920.0000    0.44380
147960.0000    0.42568
148000.0000    0.39393
148040.0000    0.38093
148080.0000    0.40800
148120.0000    0.15618
148160.0000    0.41207
148200.0000    0.41901
148240.0000    0.36690
148280.0000    0.40966
148320.0000    0.43541
148360.0000    0.52582
148400.0000    0.52668
148440.0000    0.54636
148480.0000    0.59389
148520.0000    0.65278
148560.0000    0.60468
148600.0000    0.73013
148640.0000    0.65305
148680.0000    0.41204
148720.0000    0.39974
148760.0000    0.39376
148800.0000    0.27867
148840.0000    0.43927
148880.0000    0.51469
148920.0000    0.61362
148960.0000    0.41257
149000.0000    0.36235
149040.0000    0.41908
149080.0000    0.40124
149120.0000    0.44683
149160.0000    0.31232
149200.0000    0.21570
149240.0000    0.36103
149280.0000    0.29963
149320.0000    0.57089
149360.0000    0.28380
149400.0000    0.31920
149440.0000    0.08715
149480.0000    0.01971
149520.0000    0.11069
149560.0000    0.66776
149600.0000    0.54041
149640.0000    0.32591
149680.0000    0.45303
149720.0000    0.36903
149760.0000    0.34126
149800.0000    0.33408
149840.0000    0.13628
149880.0000    0.48000
149920.0000    0.12354
149960.0000    0.37312
150000.0000    0.26162
150040.0000    0.17846
150080.0000    0.37252
150120.0000    0.40167
150160.0000    0.27962
150200.0000    0.18863
150240.0000    0.56353
150280.0000    0.30178
150320.0000    0.28430
150360.0000    0.35422
150400.0000    0.30725
150440.0000    0.35891
150480.0000    0.22947
150520.0000    0.40823
150560.0000    0.10431
150600.0000    0.28313
150640.0000    0.48057
150680.0000    0.34279
150720.0000    0.30638
150760.0000    0.58068
150800.0000    0.34243
150840.0000    0.29744
150880.0000    0.38332
150920.0000    0.39349
150960.0000    0.36318
151000.0000    0.39826
151040.0000    0.33466
151080.0000    0.55086
151120.0000    0.50263
151160.0000    0.42500
151200.0000    0.41172
151240.0000    0.37663
151280.0000    0.30162
151320.0000    0.41789
151360.0000    0.36625
151400.0000    0.41424
151440.0000    0.25904
151480.0000    0.45974
151520.0000    0.22923
151560.0000    0.44032
151600.0000    0.35886
151640.0000    0.35551
151680.0000    0.34544
151720.0000    0.42047
151760.0000    0.36538
151800.0000    0.45143
151840.0000    0.51618
151880.0000    0.29995
151920.0000    0.27900
151960.0000    0.47985
152000.0000    0.29669
152040.0000    0.23114
152080.0000    0.44130
152120.0000    0.37395
152160.0000    0.21695
152200.0000    0.28526
152240.0000    0.25220
152280.0000    0.28090
152320.0000    0.47831
152360.0000    0.36367
152400.0000    0.20471
152440.0000    0.20813
152480.0000    0.32142
152520.0000    0.19427
152560.0000    0.18513
152600.0000    0.24509
152640.0000    0.17864
152680.0000    0.18841
152720.0000   -0.13432
152760.0000    0.38899
152800.0000    0.10825
152840.0000    0.42616
152880.0000    0.31625
152920.0000    0.52342
152960.0000    0.36776
153000.0000    0.30986
153040.0000    0.21279
153080.0000    0.46907
153120.0000    0.40383
153160.0000    0.00708
153200.0000   -0.20016
153240.0000    0.17725
153280.0000    0.33017
153320.0000    0.15257
153360.0000    0.20039
153400.0000    0.15535
153440.0000    0.13089
153480.0000   -0.16888
153520.0000   -0.24895
153560.0000    0.01933
153600.0000   -0.06471
153640.0000   -0.01160
153680.0000    0.02989
153720.0000   -0.22593
153760.0000   -0.29445
153800.0000   -0.58476
153840.0000   -0.06373
153880.0000    0.17097
153920.0000   -0.07316
153960.0000    0.14226
154000.0000    0.16579
154040.0000   -0.37775
154080.0000   -0.63801
154120.0000   -0.21268
154160.0000   -0.32016
154200.0000   -0.26389
154240.0000   -0.26941
154280.0000   -0.29638
154320.0000   -0.29739
154360.0000   -0.25874
154400.0000   -0.32254
154440.0000   -0.65899
154480.0000   -0.62174
154520.0000   -0.56886
154560.0000   -0.40134
154600.0000   -0.38321
154640.0000   -0.28090
154680.0000   -0.42491
154720.0000   -0.51114
154760.0000   -0.45852
154800.0000   -0.50685
154840.0000   -0.49550
154880.0000   -0.36588
154920.0000   -0.55245
154960.0000   -0.59081
155000.0000   -0.08442
155040.0000   -0.32405
155080.0000    0.05919
155120.0000   -0.01703
155160.0000    0.15732
155200.0000   -0.01395
155240.0000   -0.44072
155280.0000   -0.46241
155320.0000   -0.45683
155360.0000   -0.44948
155400.0000   -0.41106
155440.0000   -0.49309
155480.0000   -0.37165
155520.0000   -0.23912
155560.0000   -0.54675
155600.0000   -0.41867
155640.0000   -0.58710
155680.0000   -0.70030
155720.0000   -0.64549
155760.0000   -0.65004
155800.0000   -0.70626
155840.0000   -1.07239
155880.0000   -0.53691
155920.0000   -0.54881
155960.0000   -0.54106
156000.0000   -0.49589
156040.0000   -0.68199
156080.0000   -0.61300
156120.0000   -0.77024
156160.0000   -0.82422
156200.0000   -0.87564
156240.0000   -0.54550
156280.0000   -0.52091
156320.0000   -0.77582
156360.0000   -0.40719
156400.0000   -0.68482
156440.0000   -0.39601
156480.0000   -0.36465
156520.0000   -0.29207
156560.0000   -0.17511
156600.0000   -0.55092
156640.0000   -0.53941
156680.0000   -0.70609
156720.0000   -0.61915
156760.0000   -0.39694
156800.0000   -0.62685
156840.0000   -0.63022
156880.0000   -0.52608
156920.0000   -0.46342
156960.0000   -0.60723
157000.0000   -0.68237
157040.0000   -0.66950
157080.0000   -0.67402
157120.0000   -0.45452
157160.0000   -0.57461
157200.0000   -0.66827
157240.0000   -0.34438
157280.0000   -0.58822
157320.0000   -0.35778
157360.0000   -0.57734
157400.0000   -0.54739
157440.0000   -0.42366
157480.0000   -0.62590
157520.0000   -0.76179
157560.0000   -0.77097
157600.0000   -0.61593
157640.0000   -0.72380
157680.0000   -0.38170
157720.0000   -0.21195
157760.0000   -0.67287
157800.0000   -0.83941
157840.0000   -0.75939
157880.0000   -0.44554
157920.0000   -0.00219
157960.0000   -0.60659
158000.0000   -0.56803
158040.0000   -0.77910
158080.0000   -0.70785
158120.0000   -0.80861
158160.0000   -0.30878
158200.0000   -0.74364
158240.0000   -0.93064
158280.0000   -0.79928
158320.0000   -0.46784
158360.0000   -0.88724
158400.0000   -0.78826
158440.0000   -0.88076
158480.0000   -0.56944
158520.0000   -0.42411
158560.0000   -0.04338
158600.0000   -0.28468
158640.0000   -0.28562
158680.0000   -0.52959
158720.0000   -0.94234
158760.0000   -0.51688
158800.0000   -0.43513
158840.0000   -0.72593
158880.0000   -0.90081
158920.0000   -0.93990
158960.0000   -0.70886
159000.0000   -0.77641
159040.0000   -0.43598
159080.0000   -0.38680
159120.0000   -0.51669
159160.0000   -0.54164
159200.0000   -0.31971
159240.0000   -0.59917
159280.0000   -0.39874
159320.0000   -0.76575
159360.0000   -0.12737
159400.0000   -0.20213
159440.0000   -0.48886
159480.0000   -0.31579
159520.0000   -0.42834
159560.0000   -0.22402
159600.0000   -0.73576
159640.0000   -0.51529
159680.0000   -0.68979
159720.0000   -0.49327
159760.0000   -0.69034
159800.0000   -0.51372
159840.0000   -0.11489
159880.0000   -0.31584
159920.0000   -0.97916
159960.0000   -0.62699
160000.0000   -0.70462
160040.0000   -0.94926
160080.0000   -0.79526
160120.0000   -0.78609
160160.0000   -0.56096
160200.0000   -0.30858
160240.0000   -0.36268
160280.0000   -0.29510
160320.0000   -0.01924
160360.0000   -0.50628
160400.0000   -0.08032
160440.0000   -0.18019
160480.0000   -0.20780
160520.0000   -0.65081
160560.0000   -0.57339
160600.0000   -0.46063
160640.0000   -0.51576
160680.0000   -0.47089
160720.0000   -0.27678
160760.0000   -0.42224
160800.0000   -0.44213
160840.0000   -0.50774
160880.0000   -0.46301
160920.0000   -0.02303
160960.0000   -0.19222
161000.0000   -0.83281
161040.0000   -0.14576
161080.0000    0.15772
161120.0000    0.27778
161160.0000   -0.19781
161200.0000   -0.21291
161240.0000    0.07302
161280.0000   -0.30073
161320.0000    0.04901
161360.0000   -0.08921
161400.0000   -0.09887
161440.0000   -0.11166
161480.0000    0.16915
161520.0000   -0.09396
161560.0000   -0.13463
161600.0000    0.04514
161640.0000   -0.15679
161680.0000   -0.26643
161720.0000   -0.01003
161760.0000   -0.07104
161800.0000   -0.27550
161840.0000   -0.12221
161880.0000   -0.33645
161920.0000   -0.14435
161960.0000    0.02589
162000.0000   -0.11362
162040.0000   -0.38138
162080.0000   -0.43932
162120.0000   -0.00026
162160.0000   -0.11443
162200.0000    0.20827
162240.0000   -0.23415
162280.0000    0.29517
162320.0000    0.50109
162360.0000    0.46311
162400.0000    0.38744
162440.0000    0.60096
162480.0000    0.45777
162520.0000    0.49884
162560.0000    0.49555
162600.0000    0.49893
162640.0000    0.61552
162680.0000    0.42268
162720.0000    0.40742
162760.0000    0.52872
162800.0000    0.54064
162840.0000    0.53052
162880.0000    0.49942
162920.0000    0.54975
162960.0000    0.45800
163000.0000    0.44673
163040.0000    0.24654
163080.0000    0.44179
163120.0000    0.53722
163160.0000    0.64739
163200.0000    0.28576
163240.0000    0.47087
163280.0000    0.41473
163320.0000    0.59575
163360.0000    0.39631
163400.0000    0.46466
163440.0000    0.41962
163480.0000    0.35858
163520.0000    0.57314
163560.0000    0.60101
163600.0000    0.63925
163640.0000    0.57116
163680.0000    0.55093
163720.0000    0.67810
163760.0000    0.49398
163800.0000    0.38456
163840.0000    0.31572
163880.0000    0.29606
163920.0000    0.27105
163960.0000    0.40141
164000.0000    0.02373
164040.0000    0.20766
164080.0000    0.27456
164120.0000    0.46530
164160.0000    0.16954
164200.0000    0.30958
164240.0000    0.41379
164280.0000    0.23576
164320.0000   -0.04200
164360.0000    0.25189
164400.0000    0.18769
164440.0000    0.37164
164480.0000    0.25851
164520.0000    0.38770
164560.0000    0.31879
164600.0000    0.24890
164640.0000    0.32855
164680.0000    0.42196
164720.0000    0.34264
164760.0000    0.41108
164800.0000    0.49785
164840.0000    0.29216
164880.0000    0.16127
164920.0000    0.47676
164960.0000    0.40552
165000.0000    0.44099
165040.0000    0.20307
165080.0000    0.22654
165120.0000    0.50269
165160.0000    0.67190
165200.0000    0.41545
165240.0000    0.51104
165280.0000    0.58342
165320.0000    0.68830
165360.0000    0.23789
165400.0000    0.38278
165440.0000    0.49949
165480.0000    0.49535
165520.0000    0.49080
165560.0000    0.31403
165600.0000    0.46333
165640.0000    0.37681
165680.0000    0.69811
165720.0000    0.47944
165760.0000    0.64802
165800.0000    0.28291
165840.0000    0.24517
165880.0000    0.27584
165920.0000    0.11855
165960.0000    0.54976
166000.0000    0.45803
166040.0000    0.55238
166080.0000    0.44902
166120.0000    0.59295
166160.0000    0.49102
166200.0000    0.39522
166240.0000    0.37476
166280.0000   -0.03374
166320.0000   -0.05252
166360.0000    0.32531
166400.0000    0.59149
166440.0000    0.84216
166480.0000    0.40952
166520.0000    0.50919
166560.0000    0.55413
166600.0000    0.49291
166640.0000    0.34124
166680.0000    0.50950
166720.0000    0.42460
166760.0000    0.40823
166800.0000    0.36260
166840.0000    0.59014
166880.0000    0.49833
166920.0000    0.63378
166960.0000    0.48267
167000.0000    0.52254
167040.0000    0.33980
167080.0000    0.42199
167120.0000    0.49209
167160.0000    0.48688
167200.0000    0.33559
167240.0000    0.58091
167280.0000    0.40190
167320.0000    0.48690
167360.0000    0.65993
167400.0000    0.55809
167440.0000    0.52669
167480.0000    0.48653
167520.0000    0.65061
167560.0000    0.74004
167600.0000    0.48192
167640.0000    0.64658
167680.0000    0.46481
167720.0000    0.36113
167760.0000    0.34309
167800.0000    0.44942
167840.0000    0.36610
167880.0000    0.45993
167920.0000    0.50224
167960.0000    0.57248
168000.0000    0.52221
168040.0000    0.71862
168080.0000    0.41248
168120.0000    0.60726
168160.0000    0.44248
168200.0000    0.55892
168240.0000    0.47237
168280.0000    0.46386
168320.0000    0.44978
168360.0000    0.42417
168400.0000    0.36603
168440.0000    0.42989
168480.0000    0.19891
168520.0000    0.47006
168560.0000    0.26123
168600.0000    0.31589
168640.0000    0.38700
168680.0000    0.32201
168720.0000    0.59133
168760.0000    0.52891
168800.0000    0.28603
168840.0000    0.49529
168880.0000    0.33850
168920.0000    0.70402
168960.0000    0.54403
169000.0000    0.67674
169040.0000    0.45382
169080.0000    0.38045
169120.0000    0.73799
169160.0000    0.40956
169200.0000    0.34142
169240.0000    0.30960
169280.0000    0.14870
169320.0000    0.41527
169360.0000    0.42268
169400.0000    0.54547
169440.0000    0.50177
169480.0000    0.50955
169520.0000    0.33413
169560.0000    0.40692
169600.0000    0.29936
169640.0000    0.27198
169680.0000    0.16479
169720.0000    0.36339
169760.0000    0.14205
169800.0000    0.28992
169840.0000    0.30026
169880.0000    0.38758
169920.0000    0.33900
169960.0000    0.49844
170000.0000    0.46727
170040.0000    0.38678
170080.0000    0.44300
170120.0000    0.24461
170160.0000    0.39779
170200.0000    0.19764
170240.0000    0.26982
170280.0000    0.26248
170320.0000    0.25299
170360.0000    0.34527
170400.0000    0.47692
170440.0000    0.40664
170480.0000    0.23749
170520.0000    0.37073
170560.0000    0.41967
170600.0000    0.36838
170640.0000    0.38273
170680.0000    0.12125
170720.0000    0.42079
170760.0000    0.05796
170800.0000    0.49740
170840.0000    0.48689
170880.0000    0.33552
170920.0000    0.34403
170960.0000    0.30013
171000.0000    0.34245
171040.0000    0.36996
171080.0000    0.54365
171120.0000    0.49248
171160.0000    0.64931
171200.0000    0.51294
171240.0000    0.04580
171280.0000    0.36998
171320.0000    0.37302
171360.0000    0.48269
171400.0000    0.47693
171440.0000    0.57968
171480.0000    0.39726
171520.0000    0.10245
171560.0000    0.24017
171600.0000    0.09520
171640.0000    0.38877
171680.0000    0.24079
171720.0000    0.20249
171760.0000    0.22487
171800.0000    0.39172
171840.0000    0.38481
171880.0000    0.48977
171920.0000    0.55795
171960.0000    0.53642
172000.0000    0.35439
172040.0000    0.36386
172080.0000    0.37724
172120.0000    0.27669
172160.0000    0.18690
172200.0000    0.13075
172240.0000    0.01914
172280.0000    0.44092
172320.0000    0.38857
172360.0000    0.53943
172400.0000    0.45300
172440.0000    0.44184
172480.0000    0.54580
172520.0000    0.42608
172560.0000    0.26332
172600.0000    0.15441
172640.0000    0.38041
172680.0000    0.28793
172720.0000    0.55066
172760.0000    0.23643
172800.0000    0.44592
172840.0000    0.33190
172880.0000    0.31627
172920.0000    0.24590
172960.0000    0.32291
173000.0000    0.13489
173040.0000    0.35090
173080.0000    0.31453
173120.0000    0.34127
173160.0000    0.33720
173200.0000    0.17570
173240.0000    0.38831
173280.0000    0.36028
173320.0000    0.31636
173360.0000    0.47537
173400.0000    0.52080
173440.0000    0.37963
173480.0000    0.66855
173520.0000    0.64094
173560.0000    0.71601
173600.0000    0.46503
173640.0000    0.35677
173680.0000    0.45796
173720.0000    0.60979
173760.0000    0.26861
173800.0000    0.32117
173840.0000    0.64260
173880.0000    0.58744
173920.0000    0.43041
173960.0000    0.50413
174000.0000    0.32381
174040.0000    0.55594
174080.0000    0.36569
174120.0000    0.37917
174160.0000    0.37287
174200.0000    0.33687
174240.0000    0.39206
174280.0000    0.33965
174320.0000    0.61953
174360.0000    0.39052
174400.0000    0.18029
174440.0000    0.40738
174480.0000    0.54252
174520.0000    0.56150
174560.0000    0.67379
174600.0000    0.53866
174640.0000    0.56254
174680.0000    0.22380
174720.0000    0.36472
174760.0000    0.39764
174800.0000    0.35751
174840.0000    0.39485
174880.0000    0.22197
174920.0000    0.32577
174960.0000    0.35490
175000.0000    0.36810
175040.0000    0.05044
175080.0000    0.21494
175120.0000    0.33501
175160.0000    0.59601
175200.0000    0.77190
175240.0000    0.66177
175280.0000    0.40978
175320.0000    0.50539
175360.0000    0.31825
175400.0000    0.41351
175440.0000    0.39737
175480.0000    0.53728
175520.0000    0.31861
175560.0000    0.46639
175600.0000    0.39348
175640.0000    0.36328
175680.0000    0.51663
175720.0000    0.20952
175760.0000    0.39001
175800.0000    0.33827
175840.0000    0.60673
175880.0000    0.40901
175920.0000    0.00697
175960.0000    0.51794
176000.0000    0.45903
176040.0000    0.54521
176080.0000    0.43873
176120.0000    0.33138
176160.0000    0.39178
176200.0000   -0.03762
176240.0000    0.44464
176280.0000    0.55516
176320.0000    0.45318
176360.0000    0.41921
176400.0000    0.23120
176440.0000    0.42436
176480.0000    0.08943
176520.0000    0.52446
176560.0000    0.62672
176600.0000    0.63662
176640.0000    0.51274
176680.0000    0.29699
176720.0000    0.48679
176760.0000    0.26002
176800.0000    0.60584
176840.0000    0.51212
176880.0000    0.40051
176920.0000    0.32868
176960.0000    0.58194
177000.0000    0.47867
177040.0000    0.45781
177080.0000    0.71901
177120.0000    0.66236
177160.0000    0.36638
177200.0000    0.42466
177240.0000    0.28480
177280.0000    0.36312
177320.0000    0.48146
177360.0000    0.42798
177400.0000    0.12329
177440.0000    0.44976
177480.0000    0.41999
177520.0000    0.59095
177560.0000    0.27069
177600.0000    0.15018
177640.0000    0.39512
177680.0000    0.34371
177720.0000    0.42330
177760.0000    0.25567
177800.0000    0.40463
177840.0000    0.26602
177880.0000    0.50526
177920.0000    0.28093
177960.0000    0.62929
178000.0000    0.18041
178040.0000    0.31606
178080.0000    0.35451
178120.0000    0.60171
178160.0000    0.51867
178200.0000    0.50184
178240.0000    0.11441
178280.0000    0.15011
178320.0000    0.00759
178360.0000    0.47290
178400.0000    0.27273
178440.0000    0.46427
178480.0000    0.23351
178520.0000    0.31272
178560.0000    0.41999
178600.0000    0.29477
178640.0000   -0.01480
178680.0000    0.62580
178720.0000    0.24852
178760.0000    0.33709
178800.0000    0.45408
178840.0000    0.59735
178880.0000    0.68150
178920.0000    0.51565
178960.0000    0.39930
179000.0000    0.69939
179040.0000    0.58041
179080.0000    0.64856
179120.0000    0.50094
179160.0000    0.60358
179200.0000    0.67183
179240.0000    0.46508
179280.0000    0.46553
179320.0000    0.54420
179360.0000    0.52619
179400.0000    0.42209
179440.0000    0.57241
179480.0000    0.63187
179520.0000    0.63160
179560.0000    0.17163
179600.0000    0.22781
179640.0000    0.51655
179680.0000    0.49941
179720.0000    0.51535
179760.0000    0.44613
179800.0000    0.43547
179840.0000    0.52862
179880.0000    0.55673
179920.0000    0.45642
179960.0000    0.44168
180000.0000    0.45707
180040.0000    0.25735
180080.0000    0.31216
180120.0000    0.32623
180160.0000    0.29891
180200.0000    0.37012
180240.0000    0.39358
180280.0000    0.29175
180320.0000    0.23433
180360.0000    0.35770
180400.0000    0.38156
180440.0000    0.46670
180480.0000    0.77117
180520.0000    0.85086
180560.0000    0.81653
180600.0000    0.55489
180640.0000    0.50887
180680.0000    0.54417
180720.0000    0.58553
180760.0000    0.53462
180800.0000    0.68109
180840.0000    0.72971
180880.0000    0.62664
180920.0000    0.63128
180960.0000    0.61189
181000.0000    0.55886
181040.0000    0.64699
181080.0000    0.71120
181120.0000    0.79957
181160.0000    0.62430
181200.0000    0.63514
181240.0000    0.47957
181280.0000    0.47673
181320.0000    0.57475
181360.0000    0.70140
181400.0000    0.39379
181440.0000    0.74473
181480.0000    0.65279
181520.0000    0.54375
181560.0000    0.45499
181600.0000    0.60579
181640.0000    0.49445
181680.0000    0.55481
181720.0000    0.33264
181760.0000    0.40790
181800.0000    0.46183
181840.0000    0.45228
181880.0000    0.44784
181920.0000    0.53120
181960.0000    0.63439
182000.0000    0.19636
182040.0000    0.46900
182080.0000    0.29468
182120.0000    0.22246
182160.0000    0.29469
182200.0000    0.07424
182240.0000    0.08991
182280.0000    0.41139
182320.0000    0.50180
182360.0000    0.19332
182400.0000    0.40588
182440.0000    0.49258
182480.0000    0.35945
182520.0000    0.24740
182560.0000    0.54438
182600.0000    0.14216
182640.0000    0.43671
182680.0000    0.64482
182720.0000    0.17428
182760.0000    0.30177
182800.0000    0.18512
182840.0000    0.19190
182880.0000    0.26464
182920.0000    0.12213
182960.0000    0.22776
183000.0000    0.11435
183040.0000    0.57032
183080.0000    0.31709
183120.0000    0.25477
183160.0000    0.16921
183200.0000    0.32290
183240.0000    0.35544
183280.0000    0.44010
183320.0000    0.49328
183360.0000    0.40156
183400.0000    0.28852
183440.0000    0.44038
183480.0000    0.56714
183520.0000    0.34980
183560.0000    0.42251
183600.0000    0.41039
183640.0000    0.17445
183680.0000    0.23299
183720.0000    0.26687
183760.0000    0.27792
183800.0000    0.29877
183840.0000    0.23282
183880.0000    0.26111
183920.0000    0.32248
183960.0000    0.28362
184000.0000    0.38471
184040.0000    0.18277
184080.0000    0.25704
184120.0000    0.22338
184160.0000    0.31643
184200.0000    0.39340
184240.0000    0.51916
184280.0000    0.44114
184320.0000    0.64832
184360.0000    0.55859
184400.0000   -0.01789
184440.0000   -0.00670
184480.0000    0.42807
184520.0000    0.43071
184560.0000    0.46610
184600.0000    0.53272
184640.0000    0.65894
184680.0000    0.36663
184720.0000    0.32065
184760.0000    0.48495
184800.0000    0.49668
184840.0000    0.37234
184880.0000    0.46839
184920.0000    0.64466
184960.0000    0.53649
185000.0000    0.31782
185040.0000    0.62065
185080.0000    0.32966
185120.0000    0.54045
185160.0000    0.55354
185200.0000    0.55694
185240.0000    0.68020
185280.0000    0.36739
185320.0000    0.48705
185360.0000    0.71047
185400.0000    0.53518
185440.0000    0.36742
185480.0000    0.28098
185520.0000    0.43571
185560.0000    0.67009
185600.0000    0.59806
185640.0000    0.48740
185680.0000    0.38302
185720.0000    0.60885
185760.0000    0.41862
185800.0000    0.57668
185840.0000    0.46629
185880.0000    0.42540
185920.0000    0.37153
185960.0000    0.67184
186000.0000    0.47074
186040.0000    0.55764
186080.0000    0.44996
186120.0000    0.27833
186160.0000    0.32510
186200.0000    0.40036
186240.0000    0.43156
186280.0000    0.61666
186320.0000    0.26424
186360.0000    0.59473
186400.0000    0.65816
186440.0000    0.63418
186480.0000    0.66895
186520.0000    0.67565
186560.0000    0.50515
186600.0000    0.56789
186640.0000    0.70009
186680.0000    0.52361
186720.0000    0.46477
186760.0000    0.29850
186800.0000    0.32610
186840.0000    0.42090
186880.0000    0.43298
186920.0000    0.61615
186960.0000    0.39522
187000.0000    0.39933
187040.0000    0.38032
187080.0000    0.67440
187120.0000    0.46728
187160.0000    0.64787
187200.0000    0.59644
187240.0000    0.42898
187280.0000    0.68190
187320.0000    0.40923
187360.0000    0.50265
187400.0000    0.11552
187440.0000    0.17333
187480.0000    0.58753
187520.0000    0.50565
187560.0000    0.62617
187600.0000    0.47776
187640.0000    0.43181
187680.0000    0.14899
187720.0000    0.20072
187760.0000    0.32914
187800.0000    0.28619
187840.0000    0.50582
187880.0000    0.31143
187920.0000    0.34464
187960.0000    0.40448
188000.0000    0.34355
188040.0000    0.38085
188080.0000    0.52264
188120.0000    0.45125
188160.0000    0.21498
188200.0000    0.55552
188240.0000    0.60744
188280.0000    0.37873
188320.0000    0.58224
188360.0000    0.50240
188400.0000    0.57762
188440.0000    0.39064
188480.0000    0.46148
188520.0000    0.43442
188560.0000    0.58069
188600.0000    0.30762
188640.0000    0.46772
188680.0000    0.45077
188720.0000    0.08863
188760.0000    0.21049
188800.0000    0.32054
188840.0000    0.31040
188880.0000    0.66705
188920.0000    0.32309
188960.0000    0.29615
189000.0000    0.14033
189040.0000    0.49998
189080.0000    0.36335
189120.0000    0.17089
189160.0000    0.29101
189200.0000    0.55901
189240.0000    0.44406
189280.0000    0.21602
189320.0000    0.38339
189360.0000    0.56937
189400.0000    0.08699
189440.0000   -0.05849
189480.0000    0.16990
189520.0000    0.35260
189560.0000    0.32621
189600.0000    0.38178
189640.0000    0.30679
189680.0000    0.41966
189720.0000    0.37890
189760.0000    0.34352
189800.0000    0.62586
189840.0000    0.44612
189880.0000    0.31277
189920.0000    0.52324
189960.0000    0.31693
190000.0000    0.50288
190040.0000    0.55240
190080.0000    0.52966
190120.0000    0.46834
190160.0000    0.61088
190200.0000    0.36636
190240.0000    0.66151
190280.0000    0.28306
190320.0000    0.50284
190360.0000    0.36521
190400.0000    0.54158
190440.0000    0.50954
190480.0000    0.42253
190520.0000    0.19588
190560.0000    0.53738
190600.0000    0.14316
190640.0000    0.44758
190680.0000    0.52631
190720.0000    0.61479
190760.0000    0.35631
190800.0000    0.59079
190840.0000    0.68644
190880.0000    0.50184
190920.0000    0.48150
190960.0000    0.48767
191000.0000    0.38993
191040.0000    0.33202
191080.0000    0.53442
191120.0000    0.39051
191160.0000    0.27308
191200.0000    0.26953
191240.0000    0.34398
191280.0000    0.42331
191320.0000    0.46612
191360.0000    0.24823
191400.0000    0.30376
191440.0000    0.12428
191480.0000    0.35778
191520.0000    0.32039
191560.0000    0.28314
191600.0000    0.30650
191640.0000    0.37400
191680.0000    0.32180
191720.0000    0.29845
191760.0000    0.25743
191800.0000    0.20563
191840.0000    0.32346
191880.0000    0.39897
191920.0000    0.37986
191960.0000    0.45310
192000.0000    0.45714
192040.0000    0.39785
192080.0000    0.57452
192120.0000    0.31878
192160.0000    0.31686
192200.0000    0.36896
192240.0000    0.31484
192280.0000    0.29825
192320.0000    0.40154
192360.0000    0.31396
192400.0000    0.33142
192440.0000    0.42065
192480.0000    0.28464
192520.0000    0.33833
192560.0000    0.38797
192600.0000    0.58609
192640.0000    0.39981
192680.0000    0.42392
192720.0000    0.48706
192760.0000    0.13722
192800.0000    0.32854
192840.0000    0.19594
192880.0000    0.04275
192920.0000    0.40224
192960.0000    0.46864
193000.0000    0.47711
193040.0000    0.09484
193080.0000    0.44007
193120.0000    0.36889
193160.0000    0.71671
193200.0000    0.29588
193240.0000    0.43602
193280.0000    0.51063
193320.0000    0.36893
193360.0000    0.40919
193400.0000    0.52718
193440.0000    0.53293
193480.0000    0.43385
193520.0000    0.41483
193560.0000    0.58129
193600.0000    0.35648
193640.0000    0.54206
193680.0000    0.38745
193720.0000    0.48550
193760.0000    0.34404
193800.0000    0.26810
193840.0000    0.49355
193880.0000    0.40167
193920.0000    0.53674
193960.0000    0.28799
194000.0000   -0.26855
194040.0000   -0.07252
194080.0000   -0.01495
194120.0000   -0.49271
194160.0000    0.05958
194200.0000   -0.16150
194240.0000    0.24794
194280.0000    0.26686
194320.0000    0.32033
194360.0000    0.27160
194400.0000    0.28722
194440.0000    0.26594
194480.0000    0.51510
194520.0000    0.45976
194560.0000    0.38588
194600.0000    0.48509
194640.0000    0.38907
194680.0000    0.14552
194720.0000   -0.31469
194760.0000   -0.24894
194800.0000    0.07381
194840.0000    0.15149
194880.0000    0.49940
194920.0000    0.72474
194960.0000    0.52662
195000.0000    0.55508
195040.0000    0.57598
195080.0000    0.57294
195120.0000    0.59586
195160.0000    0.44092
195200.0000    0.62579
195240.0000    0.30406
195280.0000    0.80548
195320.0000    0.75834
195360.0000    0.84002
195400.0000    0.88344
195440.0000    0.77428
195480.0000    0.79152
195520.0000    0.87927
195560.0000    0.70507
195600.0000    0.81684
195640.0000    0.82775
195680.0000    0.74673
195720.0000    0.73454
195760.0000    0.76877
195800.0000    0.89303
195840.0000    0.71512
195880.0000    0.69999
195920.0000    0.61512
195960.0000    0.63288
196000.0000    0.60409
196040.0000    0.70981
196080.0000    0.31492
196120.0000    0.40945
196160.0000    0.46068
196200.0000    0.45591
196240.0000    0.51213
196280.0000    0.62076
196320.0000    0.54209
196360.0000    0.78233
196400.0000    0.80098
196440.0000    0.78625
196480.0000    0.72518
196520.0000    0.68774
196560.0000    0.61209
196600.0000    0.35766
196640.0000    0.24307
196680.0000    0.33069
196720.0000    0.35698
196760.0000    0.15866
196800.0000    0.39102
196840.0000    0.32862
196880.0000    0.37440
196920.0000    0.37640
196960.0000    0.39579
197000.0000    0.35606
197040.0000    0.26366
197080.0000   -0.02818
197120.0000    0.43300
197160.0000    0.21175
197200.0000    0.42316
197240.0000    0.30203
197280.0000   -0.04088
197320.0000    0.09334
197360.0000    0.20898
197400.0000    0.29721
197440.0000    0.19032
197480.0000    0.16900
197520.0000    0.16419
197560.0000    0.25328
197600.0000    0.16607
197640.0000    0.25381
197680.0000    0.20265
197720.0000    0.31269
197760.0000    0.28346
197800.0000    0.23254
197840.0000    0.41681
197880.0000    0.05024
197920.0000    0.23106
197960.0000    0.13360
198000.0000    0.28206
198040.0000    0.62985
198080.0000    0.22899
198120.0000    0.50420
198160.0000    0.20749
198200.0000    0.02351
198240.0000    0.21869
198280.0000    0.32558
198320.0000    0.35898
198360.0000    0.19315
198400.0000   -0.08341
198440.0000    0.16220
198480.0000    0.16543
198520.0000    0.21545
198560.0000    0.21295
198600.0000    0.18354
198640.0000    0.25822
198680.0000    0.11674
198720.0000    0.21100
198760.0000    0.21829
198800.0000    0.23368
198840.0000    0.27559
198880.0000    0.42697
198920.0000    0.30703
198960.0000    0.38937
199000.0000    0.26844
199040.0000    0.36210
199080.0000    0.40882
199120.0000    0.44242
199160.0000    0.16142
199200.0000    0.22098
199240.0000    0.26690
199280.0000    0.21534
199320.0000    0.54346
199360.0000    0.30340
199400.0000    0.36913
199440.0000    0.22371
199480.0000    0.27579
199520.0000   -0.05683
199560.0000    0.24287
199600.0000    0.13990
199640.0000    0.30235
199680.0000    0.28066
199720.0000    0.49871
199760.0000    0.42261
199800.0000    0.36097
199840.0000    0.44483
199880.0000    0.39637
199920.0000    0.12224
199960.0000    0.41388
200000.0000    0.46454
200040.0000    0.09924
200080.0000    0.40830
200120.0000    0.26470
200160.0000    0.35661
200200.0000    0.49730
200240.0000   -0.10948
200280.0000    0.31870
200320.0000    0.28652
200360.0000    0.11333
200400.0000    0.23259
200440.0000    0.27973
200480.0000    0.45294
200520.0000    0.15745
200560.0000    0.33520
200600.0000    0.06752
200640.0000    0.07590
200680.0000    0.38273
200720.0000    0.37261
200760.0000    0.30415
200800.0000    0.37206
200840.0000    0.12424
200880.0000    0.43326
200920.0000    0.20730
200960.0000   -0.00604
201000.0000   -0.00132
201040.0000    0.26330
201080.0000    0.28295
201120.0000    0.70323
201160.0000    0.18637
201200.0000    0.25841
201240.0000    0.14038
201280.0000    0.33111
201320.0000    0.40217
201360.0000    0.29153
201400.0000    0.34303
201440.0000    0.29515
201480.0000    0.30036
201520.0000    0.37969
201560.0000    0.22141
201600.0000    0.43068
201640.0000    0.32302
201680.0000    0.25019
201720.0000    0.54608
201760.0000    0.46287
201800.0000    0.40748
201840.0000    0.64767
201880.0000    0.30879
201920.0000    0.37984
201960.0000    0.57341
202000.0000    0.45755
202040.0000    0.34697
202080.0000    0.35208
202120.0000    0.31900
202160.0000    0.31979
202200.0000    0.37182
202240.0000    0.34643
202280.0000    0.46462
202320.0000    0.30675
202360.0000    0.35109
202400.0000    0.45735
202440.0000    0.28870
202480.0000    0.21852
202520.0000    0.59829
202560.0000    0.41572
202600.0000    0.46171
202640.0000    0.22193
202680.0000    0.36402
202720.0000    0.33908
202760.0000    0.70674
202800.0000    0.40173
202840.0000    0.57138
202880.0000    0.52441
202920.0000    0.70821
202960.0000    0.58093
203000.0000    0.55256
203040.0000    0.68544
203080.0000    0.43230
203120.0000    0.62914
203160.0000    0.60402
203200.0000    0.57549
203240.0000    0.59170
203280.0000    0.41424
203320.0000    0.69009
203360.0000    0.73129
203400.0000    0.51173
203440.0000    0.29974
203480.0000    0.45936
203520.0000    0.33551
203560.0000    0.55559
203600.0000    0.56458
203640.0000    0.49152
203680.0000    0.39001
203720.0000    0.61293
203760.0000    0.74355
203800.0000    0.68654
203840.0000    0.60775
203880.0000    0.71744
203920.0000    0.73903
203960.0000    0.67099
204000.0000    0.67555
204040.0000    0.53573
204080.0000    0.68061
204120.0000    0.52509
204160.0000    0.36065
204200.0000    0.61151
204240.0000    0.37916
204280.0000    0.51364
204320.0000    0.33036
204360.0000    0.38559
204400.0000    0.37437
204440.0000    0.32960
204480.0000    0.29438
204520.0000    0.37276
204560.0000    0.62891
204600.0000    0.51664
204640.0000    0.16737
204680.0000    0.21205
204720.0000    0.21719
204760.0000    0.20167
204800.0000    0.47805
204840.0000    0.61528
204880.0000    0.50995
204920.0000    0.51454
204960.0000    0.51890
205000.0000    0.57093
205040.0000    0.51727
205080.0000    0.63626
205120.0000    0.36754
205160.0000    0.52296
205200.0000    0.55532
205240.0000    0.42390
205280.0000    0.27915
205320.0000    0.48798
205360.0000    0.76275
205400.0000    0.50680
205440.0000    0.35031
205480.0000    0.54174
205520.0000    0.31777
205560.0000    0.62483
205600.0000    0.47325
205640.0000    0.49500
205680.0000    0.41594
205720.0000    0.19180
205760.0000    0.25543
205800.0000    0.49179
205840.0000    0.40218
205880.0000    0.34229
205920.0000    0.07552
205960.0000    0.43212
206000.0000    0.42992
206040.0000    0.23217
206080.0000    0.21434
206120.0000    0.44673
206160.0000    0.13947
206200.0000    0.19791
206240.0000    0.33132
206280.0000    0.74085
206320.0000    0.57254
206360.0000    0.52018
206400.0000    0.45778
206440.0000    0.49721
206480.0000    0.24538
206520.0000    0.05095
206560.0000   -0.35791
206600.0000    0.13139
206640.0000    0.53932
206680.0000    0.06069
206720.0000    0.28021
206760.0000    0.07401
206800.0000    0.28105
206840.0000   -0.02181
206880.0000    0.14069
206920.0000    0.46585
206960.0000    0.25122
207000.0000    0.27707
207040.0000    0.39341
207080.0000    0.26096
207120.0000    0.35005
207160.0000    0.42059
207200.0000    0.31220
207240.0000    0.23690
207280.0000    0.32080
207320.0000    0.07562
207360.0000   -0.35250
207400.0000   -0.13324
207440.0000    0.16725
207480.0000    0.35054
207520.0000    0.19282
207560.0000    0.13178
207600.0000    0.30768
207640.0000    0.32028
207680.0000    0.34343
207720.0000    0.24303
207760.0000    0.15295
207800.0000    0.21887
207840.0000    0.22363
207880.0000    0.29150
207920.0000    0.32450
207960.0000    0.55567
208000.0000    0.51552
208040.0000    0.46969
208080.0000    0.41966
208120.0000    0.45426
208160.0000    0.46474
208200.0000    0.52964
208240.0000    0.64557
208280.0000    0.73899
208320.0000    0.53377
208360.0000    0.62976
208400.0000    0.72136
208440.0000    0.61581
208480.0000    0.29548
208520.0000    0.70581
208560.0000    0.55073
208600.0000    0.57960
208640.0000    0.08536
208680.0000    0.26816
208720.0000    0.56136
208760.0000    0.34592
208800.0000    0.40638
208840.0000    0.21142
208880.0000    0.55688
208920.0000    0.50004
208960.0000    0.18868
209000.0000    0.10063
209040.0000   -0.34022
209080.0000   -0.39733
209120.0000   -0.46074
209160.0000   -0.32930
209200.0000   -0.31667
209240.0000   -0.24450
209280.0000   -0.53939
209320.0000   -0.60916
209360.0000   -0.52477
209400.0000   -0.28986
209440.0000   -0.35533
209480.0000   -0.26791
209520.0000   -0.20522
209560.0000   -0.39576
209600.0000   -0.01654
209640.0000   -0.51936
209680.0000   -0.37581
209720.0000   -0.30529
209760.0000   -0.57025
209800.0000   -0.71848
209840.0000   -0.61850
209880.0000   -0.68619
209920.0000   -0.25369
209960.0000   -0.45314
210000.0000   -0.27969
210040.0000   -0.01788
210080.0000   -0.08328
210120.0000   -0.02283
210160.0000    0.33648
210200.0000    0.20760
210240.0000   -0.18725
210280.0000   -0.04371
210320.0000    0.34627
210360.0000    0.10781
210400.0000    0.23734
210440.0000    0.30616
210480.0000    0.18817
210520.0000   -0.00069
210560.0000    0.27331
210600.0000    0.31279
210640.0000    0.27013
210680.0000    0.24669
210720.0000    0.21039
210760.0000    0.40172
210800.0000    0.22319
210840.0000    0.35406
210880.0000    0.29334
210920.0000    0.31060
210960.0000    0.21493
211000.0000    0.29901
211040.0000    0.31844
211080.0000    0.58075
211120.0000    0.32284
211160.0000    0.35548
211200.0000    0.22385
211240.0000    0.36129
211280.0000    0.27616
211320.0000    0.48312
211360.0000    0.41918
211400.0000    0.36650
211440.0000    0.54480
211480.0000    0.50751
211520.0000    0.35512
211560.0000    0.33903
211600.0000    0.29476
211640.0000    0.34087
211680.0000    0.51443
211720.0000    0.46841
211760.0000    0.35072
211800.0000    0.26177
211840.0000    0.31054
211880.0000    0.31699
211920.0000    0.12583
211960.0000    0.55390
212000.0000    0.47097
212040.0000    0.35828
212080.0000    0.36168
212120.0000    0.21194
212160.0000    0.34538
212200.0000    0.41304
212240.0000    0.27620
212280.0000    0.33749
212320.0000    0.31550
212360.0000    0.18469
212400.0000    0.48376
212440.0000    0.41189
212480.0000    0.58363
212520.0000    0.51664
212560.0000    0.52437
212600.0000    0.26898
212640.0000    0.06450
212680.0000    0.30436
212720.0000    0.30354
212760.0000    0.28911
212800.0000    0.49470
212840.0000    0.21894
212880.0000    0.51506
212920.0000    0.43890
212960.0000    0.43774
213000.0000    0.13940
213040.0000    0.16258
213080.0000    0.40713
213120.0000    0.32461
213160.0000    0.57179
213200.0000    0.70667
213240.0000    0.44262
213280.0000    0.41679
213320.0000    0.39293
213360.0000    0.24903
213400.0000    0.37262
213440.0000    0.42985
213480.0000    0.23365
213520.0000    0.43232
213560.0000    0.23068
213600.0000    0.31035
213640.0000    0.12167
213680.0000    0.41874
213720.0000    0.31655
213760.0000    0.32792
213800.0000    0.45368
213840.0000    0.56273
213880.0000    0.34292
213920.0000    0.37901
213960.0000    0.31306
214000.0000    0.73400
214040.0000    0.36935
214080.0000    0.60941
214120.0000    0.35020
214160.0000    0.33684
214200.0000    0.40873
214240.0000    0.48175
214280.0000    0.54960
214320.0000    0.63082
214360.0000    0.41814
214400.0000    0.68162
214440.0000    0.40149
214480.0000    0.40478
214520.0000    0.60493
214560.0000    0.47250
214600.0000    0.54499
214640.0000    0.10350
214680.0000    0.24524
214720.0000    0.34663
214760.0000    0.17429
214800.0000    0.37672
214840.0000    0.34883
214880.0000    0.25698
214920.0000    0.35178
214960.0000    0.18881
215000.0000    0.29293
215040.0000    0.20854
215080.0000    0.25410
215120.0000    0.58532
215160.0000    0.64418
215200.0000    0.51471
215240.0000    0.25646
215280.0000    0.32513
215320.0000    0.54419
215360.0000    0.51901
215400.0000    0.40215
215440.0000    0.35150
215480.0000    0.65797
215520.0000    0.61232
215560.0000    0.53465
215600.0000    0.59873
215640.0000    0.53300
215680.0000    0.46537
215720.0000    0.59368
215760.0000    0.59985
215800.0000    0.51286
215840.0000    0.63832
215880.0000    0.56397
215920.0000    0.70611
215960.0000    0.60411
216000.0000    0.56037
216040.0000    0.62861
216080.0000    0.48453
216120.0000    0.21375
216160.0000    0.44035
216200.0000    0.75849
216240.0000    0.62216
216280.0000    0.52066
216320.0000    0.34676
216360.0000    0.21939
216400.0000    0.50376
216440.0000    0.40660
216480.0000    0.28004
216520.0000    0.48845
216560.0000    0.25037
216600.0000    0.57583
216640.0000    0.14996
216680.0000    0.43607
216720.0000    0.50173
216760.0000    0.51620
216800.0000    0.54309
216840.0000    0.46386
216880.0000    0.57737
216920.0000    0.26266
216960.0000    0.48297
217000.0000    0.46801
217040.0000    0.24435
217080.0000    0.48379
217120.0000    0.74014
217160.0000    0.35860
217200.0000    0.57362
217240.0000    0.49674
217280.0000    0.60820
217320.0000    0.17354
217360.0000    0.36226
217400.0000    0.41152
217440.0000    0.19055
217480.0000    0.13224
217520.0000    0.35598
217560.0000    0.26191
217600.0000    0.10003
217640.0000    0.23234
217680.0000    0.38494
217720.0000    0.33974
217760.0000    0.49341
217800.0000    0.70128
217840.0000    0.54677
217880.0000    0.54584
217920.0000    0.30552
217960.0000    0.19887
218000.0000    0.17783
218040.0000    0.43331
218080.0000    0.54699
218120.0000    0.34406
218160.0000    0.25155
218200.0000    0.27995
218240.0000    0.33701
218280.0000    0.43210
218320.0000    0.44199
218360.0000    0.51343
218400.0000    0.21757
218440.0000    0.45511
218480.0000    0.46118
218520.0000    0.36644
218560.0000    0.59207
218600.0000    0.27601
218640.0000    0.54596
218680.0000    0.29186
218720.0000    0.48236
218760.0000    0.58551
218800.0000    0.46300
218840.0000    0.48481
218880.0000    0.44436
218920.0000    0.33252
218960.0000    0.30047
219000.0000    0.38269
219040.0000    0.23797
219080.0000    0.46366
219120.0000    0.41930
219160.0000    0.52547
219200.0000    0.48985
219240.0000    0.36234
219280.0000    0.41011
219320.0000    0.38903
219360.0000    0.25785
219400.0000    0.42631
219440.0000    0.36390
219480.0000    0.30567
219520.0000    0.37610
219560.0000    0.53930
219600.0000    0.34746
219640.0000    0.28330
219680.0000    0.52684
219720.0000    0.33896
219760.0000    0.51736
219800.0000    0.42597
219840.0000    0.46005
219880.0000    0.38044
219920.0000    0.50037
219960.0000    0.42591
220000.0000    0.59662
220040.0000    0.15373
220080.0000    0.22741
220120.0000    0.39365
220160.0000    0.29551
220200.0000    0.15489
220240.0000    0.35986
220280.0000    0.43381
220320.0000    0.29768
220360.0000    0.47527
220400.0000    0.52486
220440.0000    0.53088
220480.0000    0.44250
220520.0000    0.26646
220560.0000    0.41880
220600.0000    0.29265
220640.0000    0.22291
220680.0000    0.51386
220720.0000    0.60398
220760.0000    0.37179
220800.0000    0.44808
220840.0000    0.66203
220880.0000    0.34035
220920.0000    0.43531
220960.0000    0.37049
221000.0000    0.36627
221040.0000    0.41892
221080.0000    0.52251
221120.0000    0.25850
221160.0000    0.32991
221200.0000    0.45622
221240.0000    0.49808
221280.0000    0.67979
221320.0000    0.66783
221360.0000    0.31140
221400.0000   -0.01722
221440.0000    0.22029
221480.0000    0.48492
221520.0000    0.36111
221560.0000    0.43233
221600.0000    0.42725
221640.0000    0.38978
221680.0000    0.29797
221720.0000    0.37352
221760.0000    0.07148
221800.0000    0.30256
221840.0000    0.28789
221880.0000    0.16918
221920.0000    0.09245
221960.0000    0.22507
222000.0000    0.10254
222040.0000    0.21976
222080.0000    0.50095
222120.0000    0.42931
222160.0000    0.24094
222200.0000    0.15120
222240.0000    0.28129
222280.0000    0.37332
222320.0000    0.71097
222360.0000    0.59487
222400.0000    0.74993
222440.0000    0.82688
222480.0000    1.20107
222520.0000    1.12980
222560.0000    0.84776
222600.0000    1.23559
222640.0000    1.11205
222680.0000    1.02117
222720.0000    0.69643
222760.0000    0.53533
222800.0000    0.66441
222840.0000    0.47596
222880.0000    0.63788
222920.0000    0.58092
222960.0000    0.46309
223000.0000    0.49209
223040.0000    0.58981
223080.0000    0.48512
223120.0000    0.27718
223160.0000    0.56949
223200.0000    0.52429
223240.0000    0.47606
223280.0000    0.33430
223320.0000    0.40901
223360.0000    0.48713
223400.0000    0.45974
223440.0000    0.48592
223480.0000    0.62673
223520.0000    0.51496
223560.0000    0.49031
223600.0000    0.52361
223640.0000    0.51188
223680.0000    0.50948
223720.0000    0.53491
223760.0000    0.44038
223800.0000    0.48964
223840.0000    0.52483
223880.0000    0.45286
223920.0000    0.35734
223960.0000    0.43656
224000.0000    0.25280
224040.0000    0.30055
224080.0000    0.40922
224120.0000    0.24676
224160.0000    0.48027
224200.0000    0.22115
224240.0000    0.30338
224280.0000    0.18810
224320.0000    0.33054
224360.0000    0.42085
224400.0000    0.53852
224440.0000    0.27973
224480.0000    0.31338
224520.0000    0.36028
224560.0000    0.28354
224600.0000    0.12910
224640.0000    0.41478
224680.0000    0.24825
224720.0000    0.56402
224760.0000    0.30521
224800.0000    0.24607
224840.0000    0.50507
224880.0000    0.48683
224920.0000    0.37989
224960.0000    0.56726
225000.0000    0.37499
225040.0000    0.08662
225080.0000    0.19880
225120.0000    0.25314
225160.0000    0.40633
225200.0000    0.16676
225240.0000    0.15435
225280.0000    0.26251
225320.0000    0.20887
225360.0000    0.27292
225400.0000    0.34250
225440.0000    0.29931
225480.0000    0.32452
225520.0000    0.26555
225560.0000    0.20721
225600.0000    0.14067
225640.0000    0.47537
225680.0000    0.44710
225720.0000    0.23333
225760.0000    0.61465
225800.0000    0.31719
225840.0000    0.06949
225880.0000   -0.09174
225920.0000    0.35314
225960.0000    0.19399
226000.0000    0.38535
226040.0000    0.20655
226080.0000    0.08960
226120.0000    0.35357
226160.0000    0.28034
226200.0000   -0.16034
226240.0000    0.47947
226280.0000    0.34992
226320.0000    0.31831
226360.0000    0.16660
226400.0000    0.31399
226440.0000    0.52622
226480.0000    0.38190
226520.0000    0.04023
226560.0000    0.21926
226600.0000    0.29977
226640.0000    0.41861
226680.0000    0.42792
226720.0000    0.34976
226760.0000    0.16622
226800.0000    0.49828
226840.0000    0.09979
226880.0000    0.44289
226920.0000    0.48306
226960.0000    0.45001
227000.0000    0.33754
227040.0000    0.33583
227080.0000    0.51649
227120.0000    0.35897
227160.0000    0.13177
227200.0000   -0.00189
227240.0000   -0.00673
227280.0000    0.01846
227320.0000    0.43743
227360.0000    0.05631
227400.0000    0.18403
227440.0000    0.40054
227480.0000    0.19814
227520.0000    0.52425
227560.0000    0.39456
227600.0000    0.40687
227640.0000    0.37862
227680.0000    0.36092
227720.0000    0.47393
227760.0000    0.19068
227800.0000    0.30964
227840.0000    0.42393
227880.0000    0.49045
227920.0000    0.21092
227960.0000    0.24032
228000.0000    0.31126
228040.0000    0.19626
228080.0000    0.37199
228120.0000    0.44832
228160.0000    0.32503
228200.0000    0.30251
228240.0000    0.14364
228280.0000    0.02283
228320.0000    0.01703
228360.0000    0.15269
228400.0000    0.46588
228440.0000    0.34379
228480.0000    0.38180
228520.0000    0.30324
228560.0000   -0.06827
228600.0000    0.29536
228640.0000    0.19425
228680.0000    0.23837
228720.0000    0.51479
228760.0000    0.45278
228800.0000    0.29605
228840.0000    0.38135
228880.0000   -0.01487
228920.0000    0.62732
228960.0000    0.53822
229000.0000    0.56838
229040.0000    0.34907
229080.0000    0.17097
229120.0000    0.46754
229160.0000    0.57707
229200.0000    0.38085
229240.0000    0.20766
229280.0000    0.23784
229320.0000    0.60211
229360.0000    0.31279
229400.0000    0.37355
229440.0000    0.54819
229480.0000    0.47957
229520.0000    0.26552
229560.0000    0.30912
229600.0000    0.52266
229640.0000    0.44179
229680.0000    0.21935
229720.0000    0.37080
229760.0000    0.35864
229800.0000    0.33006
229840.0000    0.37536
229880.0000    0.30755
229920.0000    0.60729
229960.0000    0.40494
230000.0000    0.50784
230040.0000    0.72604
230080.0000    0.47501
230120.0000    0.71649
230160.0000    0.40164
230200.0000    0.80991
230240.0000    0.32803
230280.0000    0.70436
230320.0000   -0.06266
230360.0000   -0.07735
230400.0000   -0.02666
230440.0000    0.11938
230480.0000    0.40954
230520.0000    0.75521
230560.0000    0.55436
230600.0000    0.67372
230640.0000    0.49795
230680.0000    0.65614
230720.0000    0.47929
230760.0000    0.46748
230800.0000    0.31788
230840.0000    0.61113
230880.0000    0.56003
230920.0000    0.55213
230960.0000    0.58388
231000.0000    0.63887
231040.0000    0.76142
231080.0000    0.58276
231120.0000    0.05565
231160.0000    0.08904
231200.0000    0.59574
231240.0000    0.53605
231280.0000    0.31977
231320.0000    0.48088
231360.0000    0.47360
231400.0000    0.52024
231440.0000    0.60730
231480.0000    0.44236
231520.0000    0.46065
231560.0000    0.29737
231600.0000    0.42098
231640.0000    0.56800
231680.0000    0.53820
231720.0000    0.56226
231760.0000    0.68220
231800.0000    0.56345
231840.0000    0.39618
231880.0000    0.03264
231920.0000   -0.11851
231960.0000    0.10598
232000.0000    0.31624
232040.0000    0.46601
232080.0000    0.33203
232120.0000    0.05472
232160.0000    0.30053
232200.0000    0.55461
232240.0000    0.42748
232280.0000    0.55104
232320.0000    0.43081
232360.0000    0.62728
232400.0000    0.40779
232440.0000    0.47032
232480.0000    0.36350
232520.0000    0.60518
232560.0000    0.44219
232600.0000    0.45635
232640.0000    0.59267
232680.0000    0.64700
232720.0000    0.58870
232760.0000    0.48088
232800.0000    0.49888
232840.0000    0.27532
232880.0000    0.31493
232920.0000    0.43406
232960.0000    0.20066
233000.0000    0.50524
233040.0000    0.40371
233080.0000    0.42601
233120.0000    0.50650
233160.0000    0.42407
233200.0000    0.51672
233240.0000    0.67635
233280.0000    0.51065
233320.0000    0.51841
233360.0000    0.49405
233400.0000    0.48302
233440.0000    0.65150
233480.0000    0.49224
233520.0000    0.44371
233560.0000    0.55252
233600.0000    0.24440
233640.0000   -0.05174
233680.0000    0.24491
233720.0000    0.43235
233760.0000    0.32676
233800.0000    0.43263
233840.0000    0.47808
233880.0000    0.26225
233920.0000    0.39617
233960.0000    0.21352
234000.0000    0.17641
234040.0000    0.16480
234080.0000    0.36080
234120.0000    0.31895
234160.0000    0.25952
234200.0000    0.25874
234240.0000    0.46373
234280.0000    0.21532
234320.0000    0.39343
234360.0000    0.40676
234400.0000    0.34417
234440.0000    0.11588
234480.0000    0.26063
234520.0000    0.29875
234560.0000    0.20522
234600.0000    0.46434
234640.0000    0.39080
234680.0000    0.39602
234720.0000    0.26946
234760.0000    0.27704
234800.0000    0.21275
234840.0000    0.37202
234880.0000    0.15944
234920.0000    0.41472
234960.0000    0.03451
235000.0000    0.19170
235040.0000    0.24940
235080.0000    0.51171
235120.0000   -0.15528
235160.0000    0.32537
235200.0000    0.12430
235240.0000    0.58977
235280.0000    0.30367
235320.0000    0.15297
235360.0000    0.17002
235400.0000    0.03391
235440.0000    0.14467
235480.0000    0.12927
235520.0000    0.64803
235560.0000    0.25785
235600.0000    0.56047
235640.0000    0.20233
235680.0000    0.19723
235720.0000    0.39111
235760.0000    0.27982
235800.0000    0.21039
235840.0000    0.20576
235880.0000    0.33314
235920.0000    0.16225
235960.0000    0.36261
236000.0000    0.21553
236040.0000    0.13256
236080.0000    0.36728
236120.0000    0.26879
236160.0000    0.44223
236200.0000    0.22742
236240.0000    0.19973
236280.0000    0.06238
236320.0000    0.42153
236360.0000    0.20560
236400.0000    0.39425
236440.0000    0.21044
236480.0000    0.46793
236520.0000    0.07077
236560.0000    0.36113
236600.0000    0.20689
236640.0000    0.38346
236680.0000    0.36272
236720.0000    0.13866
236760.0000    0.00981
236800.0000    0.03276
236840.0000    0.00860
236880.0000   -0.33639
236920.0000   -0.06764
236960.0000    0.25201
237000.0000    0.47424
237040.0000    0.32618
237080.0000    0.47727
237120.0000    0.46325
237160.0000    0.21188
237200.0000    0.14395
237240.0000    0.22518
237280.0000    0.22179
237320.0000    0.25561
237360.0000    0.32728
237400.0000    0.60662
237440.0000    0.10039
237480.0000    0.26766
237520.0000    0.19063
237560.0000    0.25445
237600.0000    0.31049
237640.0000    0.30118
237680.0000    0.13297
237720.0000    0.23139
237760.0000    0.20089
237800.0000    0.36160
237840.0000    0.34892
237880.0000    0.33755
237920.0000    0.29256
237960.0000    0.52290
238000.0000    0.58163
238040.0000    0.51214
238080.0000    0.64944
238120.0000    0.36983
238160.0000    0.59266
238200.0000    0.58757
238240.0000    0.74378
238280.0000    0.59493
238320.0000    0.40518
238360.0000    0.49915
238400.0000    0.32618
238440.0000    0.39986
238480.0000    0.35282
238520.0000    0.57272
238560.0000    0.70286
238600.0000    0.33562
238640.0000    0.37153
238680.0000    0.23227
238720.0000    0.27252
238760.0000   -0.29137
238800.0000    0.10305
238840.0000    0.22905
238880.0000    0.49262
238920.0000    0.32594
238960.0000    0.42283
239000.0000    0.36698
239040.0000    0.27728
239080.0000    0.52299
239120.0000    0.41930
239160.0000    0.43430
239200.0000    0.17587
239240.0000    0.41996
239280.0000    0.37533
239320.0000    0.13195
239360.0000    0.62085
239400.0000    0.42451
239440.0000    0.51794
239480.0000    0.56700
239520.0000    0.66899
239560.0000    0.70121
239600.0000    0.76711
239640.0000    0.54023
239680.0000    0.16909
239720.0000    0.41737
239760.0000    0.27628
239800.0000    0.12475
239840.0000    0.79774
239880.0000    0.42011
239920.0000    0.35054
239960.0000    0.51040
240000.0000    0.56834
240040.0000    0.31177
240080.0000    0.48310
240120.0000    0.43233
240160.0000    0.45453
240200.0000    0.27770
240240.0000    0.47721
240280.0000    0.43527
240320.0000    0.55888
240360.0000    0.05563
240400.0000    0.49334
240440.0000    0.35274
240480.0000    0.26923
240520.0000    0.11623
240560.0000    0.31152
240600.0000    0.48452
240640.0000    0.58389
240680.0000    0.62923
240720.0000    0.55028
240760.0000    0.54286
240800.0000    0.33174
240840.0000    0.19223
240880.0000    0.56481
240920.0000    0.42426
240960.0000    0.29702
241000.0000    0.46999
241040.0000    0.43395
241080.0000    0.34234
241120.0000    0.22073
241160.0000    0.05971
241200.0000   -0.04239
241240.0000    0.32763
241280.0000    0.58373
241320.0000    0.53638
241360.0000    0.58926
241400.0000    0.34919
241440.0000    0.56711
241480.0000    0.43336
241520.0000    0.39968
241560.0000    0.37843
241600.0000    0.45250
241640.0000    0.23279
241680.0000    0.29238
241720.0000    0.46536
241760.0000    0.42126
241800.0000    0.35053
241840.0000    0.29912
241880.0000    0.44170
241920.0000    0.59753
241960.0000    0.48146
242000.0000    0.18557
242040.0000    0.46893
242080.0000    0.46614
242120.0000    0.47914
242160.0000    0.36934
242200.0000    0.32387
242240.0000    0.45175
242280.0000    0.44705
242320.0000    0.63553
242360.0000    0.45834
242400.0000    0.56084
242440.0000    0.54720
242480.0000    0.45824
242520.0000    0.48672
242560.0000    0.36960
242600.0000    0.28732
242640.0000    0.08447
242680.0000    0.50801
242720.0000    0.17797
242760.0000    0.56565
242800.0000    0.55227
242840.0000    0.38602
242880.0000    0.38235
242920.0000    0.31106
242960.0000    0.33588
243000.0000    0.26071
243040.0000    0.38237
243080.0000    0.47189
243120.0000    0.38639
243160.0000    0.53003
243200.0000    0.47640
243240.0000    0.41738
243280.0000    0.18332
243320.0000    0.34419
243360.0000    0.13774
243400.0000    0.22471
243440.0000    0.62867
243480.0000    0.28807
243520.0000    0.30562
243560.0000    0.47595
243600.0000    0.35982
243640.0000    0.34709
243680.0000    0.39605
243720.0000    0.20646
243760.0000    0.39553
243800.0000    0.46119
243840.0000   -0.00456
243880.0000    0.54932
243920.0000    0.42475
243960.0000    0.38591
244000.0000    0.79576
244040.0000    0.42459
244080.0000    0.56264
244120.0000    0.51395
244160.0000    0.18699
244200.0000    0.40942
244240.0000    0.55173
244280.0000    0.69466
244320.0000    0.32267
244360.0000    0.38584
244400.0000    0.41174
244440.0000    0.75265
244480.0000    0.51041
244520.0000    0.36904
244560.0000    0.38546
244600.0000    0.37549
244640.0000    0.17737
244680.0000    0.39123
244720.0000    0.33997
244760.0000    0.26634
244800.0000    0.14410
244840.0000    0.05789
244880.0000    0.41489
244920.0000    0.22517
244960.0000    0.31822
245000.0000    0.42809
245040.0000    0.42488
245080.0000    0.45192
245120.0000    0.10548
245160.0000    0.34240
245200.0000    0.64225
245240.0000    0.38780
245280.0000    0.32835
245320.0000    0.37932
245360.0000    0.66967
245400.0000    0.54476
245440.0000    0.33540
245480.0000    0.23781
245520.0000    0.12042
245560.0000    0.56026
245600.0000    0.49599
245640.0000    0.50253
245680.0000    0.25818
245720.0000    0.54690
245760.0000    0.36472
245800.0000    0.42881
245840.0000    0.26655
245880.0000    0.20397
245920.0000    0.40591
245960.0000    0.60705
246000.0000    0.45326
246040.0000    0.64115
246080.0000    0.56881
246120.0000    0.50322
246160.0000    0.31948
246200.0000    0.39933
246240.0000    0.43018
246280.0000    0.50116
246320.0000    0.35282
246360.0000    0.46515
246400.0000    0.33317
246440.0000    0.44414
246480.0000    0.41749
246520.0000    0.32372
246560.0000    0.43584
246600.0000    0.47456
246640.0000    0.36872
246680.0000    0.47137
246720.0000    0.43109
246760.0000    0.30048
246800.0000    0.08066
246840.0000    0.22645
246880.0000    0.47701
246920.0000    0.46984
246960.0000    0.57298
247000.0000    0.31522
247040.0000    0.43067
247080.0000    0.31186
247120.0000    0.27336
247160.0000    0.33863
247200.0000    0.45688
247240.0000    0.21778
247280.0000    0.35757
247320.0000    0.29633
247360.0000    0.37230
247400.0000    0.48932
247440.0000    0.27543
247480.0000    0.33319
247520.0000    0.23113
247560.0000    0.18069
247600.0000    0.47127
247640.0000    0.50065
247680.0000    0.36499
247720.0000    0.25584
247760.0000    0.55604
247800.0000    0.27611
247840.0000    0.38558
247880.0000    0.55874
247920.0000    0.21032
247960.0000    0.14525
248000.0000    0.42184
248040.0000    0.15883
248080.0000    0.60838
248120.0000    0.60764
248160.0000    0.00819
248200.0000    0.22821
248240.0000    0.29882
248280.0000    0.42788
248320.0000    0.48358
248360.0000    0.63044
248400.0000    0.03678
248440.0000    0.44991
248480.0000    0.51924
248520.0000    0.51400
248560.0000    0.41759
248600.0000    0.43731
248640.0000    0.49949
248680.0000    0.32485
248720.0000    0.36962
248760.0000    0.29209
248800.0000    0.28548
248840.0000    0.51709
248880.0000    0.72308
248920.0000    0.74263
248960.0000    0.50649
249000.0000    0.71925
249040.0000    0.25135
249080.0000    0.34473
249120.0000    0.07623
249160.0000    0.46950
249200.0000    0.62331
249240.0000    0.23336
249280.0000    0.38267
249320.0000    0.35062
249360.0000    0.34323
249400.0000    0.18514
249440.0000    0.31131
249480.0000    0.32488
249520.0000    0.08992
249560.0000    0.17477
249600.0000    0.21331
249640.0000    0.47433
249680.0000    0.63467
249720.0000   -0.19418
249760.0000   -0.34776
249800.0000   -0.37141
249840.0000   -0.38425
249880.0000   -0.36010
249920.0000   -0.21262
249960.0000   -0.42067
250000.0000    0.09406
250040.0000    0.07941
250080.0000   -0.40219
250120.0000   -0.01082
250160.0000    0.01639
250200.0000   -0.45206
250240.0000   -0.42104
250280.0000   -0.18513
250320.0000   -0.34645
250360.0000   -0.07248
250400.0000   -0.30695
250440.0000   -0.11895
250480.0000   -0.15346
250520.0000   -0.39203
250560.0000   -0.19222
250600.0000   -0.12801
250640.0000    0.18575
250680.0000   -0.41321
250720.0000   -0.36504
250760.0000   -0.01463
250800.0000   -0.15318
250840.0000   -0.41268
250880.0000   -0.22579
250920.0000   -0.09173
250960.0000    0.40149
251000.0000    0.00400
251040.0000    0.24566
251080.0000    0.36980
251120.0000    0.53476
251160.0000    0.27150
251200.0000    0.35885
251240.0000    0.38744
251280.0000   -0.21147
251320.0000    0.23423
251360.0000   -0.15814
251400.0000    0.17357
251440.0000    0.01338
251480.0000    0.35925
251520.0000    0.26195
251560.0000    0.35294
251600.0000    0.43766
251640.0000    0.58186
251680.0000    0.33269
251720.0000    0.52077
251760.0000    0.47230
251800.0000    0.44999
251840.0000    0.33577
251880.0000    0.07961
251920.0000    0.18209
251960.0000    0.19177
252000.0000    0.30411
252040.0000    0.37788
252080.0000    0.16985
252120.0000    0.27264
252160.0000    0.38853
252200.0000    0.33231
252240.0000    0.17258
252280.0000    0.36981
252320.0000    0.34497
252360.0000    0.20134
252400.0000    0.17866
252440.0000    0.26973
252480.0000    0.08822
252520.0000    0.18055
252560.0000    0.28884
252600.0000    0.12826
252640.0000   -0.01622
252680.0000    0.31288
252720.0000    0.28851
252760.0000    0.08108
252800.0000   -0.03413
252840.0000    0.40292
252880.0000    0.57345
252920.0000    0.72203
252960.0000    0.24611
253000.0000   -0.01801
253040.0000    0.18231
253080.0000   -0.60017
253120.0000   -0.56990
253160.0000   -0.39689
253200.0000   -0.12229
253240.0000    0.26374
253280.0000    0.32119
253320.0000    0.06416
253360.0000   -0.08083
253400.0000   -0.48592
253440.0000   -0.25508
253480.0000    0.06794
253520.0000   -0.37799
253560.0000   -0.24305
253600.0000    0.20009
253640.0000    0.18670
253680.0000    0.22118
253720.0000    0.33775
253760.0000   -0.02302
253800.0000    0.19036
253840.0000    0.08231
253880.0000    0.26519
253920.0000   -0.10949
253960.0000    0.03004
254000.0000    0.18282
254040.0000    0.37639
254080.0000    0.44736
254120.0000    0.04853
254160.0000   -0.12289
254200.0000   -0.17601
254240.0000    0.19288
254280.0000    0.05540
254320.0000    0.11941
254360.0000    0.16886
254400.0000    0.49964
254440.0000    0.17316
254480.0000    0.02067
254520.0000    0.39561
254560.0000    0.31435
254600.0000    0.36286
254640.0000    0.19709
254680.0000    0.17346
254720.0000    0.39410
254760.0000    0.29118
254800.0000    0.35843
254840.0000    0.12578
254880.0000    0.49719
254920.0000    0.44382
254960.0000    0.13442
255000.0000    0.38404
255040.0000    0.36064
255080.0000    0.14646
255120.0000    0.56540
255160.0000    0.09642
255200.0000    0.29973
255240.0000    0.26652
255280.0000    0.12211
255320.0000    0.36488
255360.0000    0.48052
255400.0000    0.44803
255440.0000    0.58512
255480.0000    0.47917
255520.0000    0.14359
255560.0000    0.04621
255600.0000    0.09845
255640.0000    0.04909
255680.0000    0.05946
255720.0000   -0.52755
255760.0000   -0.39797
255800.0000    0.05793
255840.0000    0.26687
255880.0000    0.28624
255920.0000   -0.05999
255960.0000    0.00247
256000.0000    0.15614
256040.0000    0.23818
256080.0000    0.12375
256120.0000   -0.02472
256160.0000   -0.05160
256200.0000   -0.34588
256240.0000   -0.02707
256280.0000   -0.27041
256320.0000    0.08258
256360.0000    0.05147
256400.0000    0.04903
256440.0000   -0.63995
256480.0000   -0.44959
256520.0000    0.14613
256560.0000    0.08821
256600.0000    0.14412
256640.0000    0.03646
256680.0000    0.08993
256720.0000    0.07481
256760.0000   -0.01604
256800.0000   -0.08778
256840.0000   -0.02262
256880.0000    0.16525
256920.0000   -0.00946
256960.0000    0.12650
257000.0000    0.00182
257040.0000   -0.00463
257080.0000   -0.02231
257120.0000    0.08222
257160.0000    0.01711
257200.0000   -0.14964
257240.0000   -0.29430
257280.0000   -0.17167
257320.0000   -0.06912
257360.0000   -0.15132
257400.0000   -0.32688
257440.0000   -0.19891
257480.0000    0.03507
257520.0000   -0.58299
257560.0000   -0.03365
257600.0000   -0.00357
257640.0000    0.16417
257680.0000    0.09416
257720.0000    0.06493
257760.0000   -0.14450
257800.0000   -0.27869
257840.0000   -0.07476
257880.0000    0.07357
257920.0000   -0.21337
257960.0000   -0.04744
258000.0000    0.18905
258040.0000    0.20964
258080.0000   -0.07936
258120.0000    0.01281
258160.0000   -0.02742
258200.0000    0.11342
258240.0000   -0.13560
258280.0000    0.02459
258320.0000   -0.15123
258360.0000   -0.13280
258400.0000    0.08987
258440.0000   -0.13343
258480.0000    0.28581
258520.0000   -0.02922
258560.0000    0.48770
258600.0000    0.38343
258640.0000    0.41542
258680.0000    0.36271
258720.0000    0.56064
258760.0000    0.29411
258800.0000    0.33330
258840.0000    0.12464
258880.0000    0.30899
258920.0000    0.27747
258960.0000    0.22763
259000.0000    0.48064
259040.0000    0.50070
259080.0000    0.50114
259120.0000    0.41762
259160.0000    0.41450
259200.0000    0.18185
259240.0000    0.03241
259280.0000    0.52822
259320.0000    0.43772
259360.0000    0.28778
259400.0000    0.48845
259440.0000    0.29898
259480.0000    0.29398
259520.0000    0.35254
259560.0000    0.31770
259600.0000    0.35900
259640.0000    0.07722
259680.0000    0.58308
259720.0000    0.68972
259760.0000    0.59418
259800.0000    0.48593
259840.0000    0.47729
259880.0000    0.44183
259920.0000    0.37431
259960.0000    0.70221
260000.0000    0.38957
260040.0000    0.34748
260080.0000    0.41168
260120.0000    0.28840
260160.0000    0.18685
260200.0000    0.49629
260240.0000    0.63139
260280.0000    0.77258
260320.0000    0.41807
260360.0000    0.28248
260400.0000    0.41650
260440.0000    0.50265
260480.0000    0.50368
260520.0000    0.44283
260560.0000    0.63554
260600.0000    0.45231
260640.0000    0.11458
260680.0000   -0.01661
260720.0000    0.05274
260760.0000   -0.32462
260800.0000   -0.38974
260840.0000   -0.16914
260880.0000   -0.09358
260920.0000   -0.15754
260960.0000   -0.10497
261000.0000   -0.19469
261040.0000   -0.03912
261080.0000   -0.18842
261120.0000    0.16214
261160.0000    0.08389
261200.0000   -0.26861
261240.0000   -0.36596
261280.0000   -0.23449
261320.0000   -0.21471
261360.0000    0.07989
261400.0000   -0.18966
261440.0000   -0.16229
261480.0000   -0.25345
261520.0000   -0.31603
261560.0000   -0.26141
261600.0000   -0.48064
261640.0000   -0.50254
261680.0000   -0.12029
261720.0000   -0.34128
261760.0000   -0.28756
261800.0000   -0.35440
261840.0000   -0.06845
261880.0000   -0.15402
261920.0000   -0.12116
261960.0000   -0.30426
262000.0000   -0.23613
262040.0000   -0.14800
262080.0000   -0.17310
262120.0000   -0.49545
262160.0000   -0.16089
262200.0000   -0.60578
262240.0000   -0.28237
262280.0000   -0.28542
262320.0000   -0.09888
262360.0000   -0.11233
262400.0000   -0.45806
262440.0000   -0.18990
262480.0000   -0.08814
262520.0000   -0.18913
262560.0000   -0.45040
262600.0000   -0.48159
262640.0000   -0.29105
262680.0000   -0.37740
262720.0000   -0.27141
262760.0000   -0.24730
262800.0000   -0.11097
262840.0000   -0.14398
262880.0000   -0.13864
262920.0000   -0.30594
262960.0000   -0.32249
263000.0000   -0.29153
263040.0000   -0.23475
263080.0000   -0.31899
263120.0000   -0.19863
263160.0000   -0.33111
263200.0000   -0.34333
263240.0000   -0.54460
263280.0000   -0.20012
263320.0000   -0.38372
263360.0000   -0.41086
263400.0000   -0.31246
263440.0000   -0.41047
263480.0000   -0.38454
263520.0000   -0.44761
263560.0000   -0.26894
263600.0000   -0.27888
263640.0000    0.07299
263680.0000    0.26836
263720.0000    0.24019
263760.0000   -0.53572
263800.0000   -0.37837
263840.0000   -0.15451
263880.0000   -0.37283
263920.0000   -0.10067
263960.0000   -0.07560
264000.0000   -0.31783
264040.0000   -0.27279
264080.0000   -0.31587
264120.0000   -0.46861
264160.0000   -0.23331
264200.0000   -0.40283
264240.0000   -0.43216
264280.0000   -0.35485
264320.0000   -0.26247
264360.0000   -0.36469
264400.0000   -0.34303
264440.0000   -0.21226
264480.0000    0.20210
264520.0000    0.51304
264560.0000    0.23338
264600.0000    0.33573
264640.0000    0.15692
264680.0000    0.14904
264720.0000    0.02321
264760.0000    0.50982
264800.0000    0.49663
264840.0000    0.21362
264880.0000   -0.13721
264920.0000   -0.05510
264960.0000   -0.53173
265000.0000   -0.08583
265040.0000   -0.32597
265080.0000   -0.28005
265120.0000   -0.11119
265160.0000   -0.36610
265200.0000   -0.18106
265240.0000   -0.33885
265280.0000   -0.02762
265320.0000   -0.32057
265360.0000   -0.34818
265400.0000   -0.08665
265440.0000   -0.25887
265480.0000   -0.32387
265520.0000   -0.10551
265560.0000   -0.10353
265600.0000   -0.03749
265640.0000   -0.34297
265680.0000    0.02065
265720.0000    0.25936
265760.0000    0.13309
265800.0000    0.14322
265840.0000    0.25564
265880.0000    0.30204
265920.0000    0.14183
265960.0000    0.05978
266000.0000    0.40821
266040.0000    0.34656
266080.0000   -0.04929
266120.0000    0.02506
266160.0000    0.36518
266200.0000   -0.03577
266240.0000    0.11017
266280.0000    0.23345
266320.0000   -0.19006
266360.0000    0.28038
266400.0000    0.26498
266440.0000    0.06158
266480.0000    0.35972
266520.0000    0.23509
266560.0000   -0.01643
266600.0000    0.27766
266640.0000    0.22365
266680.0000    0.00107
266720.0000    0.29549
266760.0000    0.34000
266800.0000    0.24966
266840.0000   -0.28953
266880.0000   -0.16106
266920.0000   -0.40660
266960.0000   -0.16483
267000.0000    0.04121
267040.0000   -0.11189
267080.0000    0.37033
267120.0000    0.18079
267160.0000    0.31637
267200.0000    0.16343
267240.0000    0.28400
267280.0000   -0.08571
267320.0000    0.03080
267360.0000   -0.39077
267400.0000    0.24897
267440.0000    0.63283
267480.0000    0.44073
267520.0000    0.46215
267560.0000    0.25626
267600.0000    0.12951
267640.0000    0.11267
267680.0000    0.17844
267720.0000    0.18744
267760.0000    0.12280
267800.0000   -0.00349
267840.0000   -0.04559
267880.0000    0.13099
267920.0000    0.17018
267960.0000    0.30507
268000.0000    0.27437
268040.0000   -0.05703
268080.0000    0.15986
268120.0000    0.28129
268160.0000   -0.40539
268200.0000   -0.42760
268240.0000   -0.24086
268280.0000   -0.54068
268320.0000   -0.63615
268360.0000   -0.14178
268400.0000   -0.33643
268440.0000   -0.43192
268480.0000   -0.11958
268520.0000   -0.37542
268560.0000   -0.40003
268600.0000   -0.34348
268640.0000    0.01483
268680.0000    0.19871
268720.0000    0.32196
268760.0000    0.20927
268800.0000    0.15866
268840.0000   -0.31606
268880.0000   -0.50087
268920.0000   -0.50106
268960.0000   -0.52430
269000.0000   -0.18609
269040.0000   -0.59520
269080.0000   -0.28945
269120.0000   -0.50689
269160.0000   -0.27257
269200.0000   -0.32520
269240.0000   -0.34825
269280.0000   -0.46947
269320.0000   -0.06975
269360.0000   -0.27742
269400.0000   -0.15310
269440.0000   -0.03429
269480.0000   -0.10073
269520.0000    0.05628
269560.0000   -0.02263
269600.0000   -0.13869
269640.0000   -0.08371
269680.0000    0.07315
269720.0000   -0.16686
269760.0000    0.05545
269800.0000    0.05689
269840.0000    0.03471
269880.0000    0.10619
269920.0000   -0.07891
269960.0000   -0.25511
270000.0000    0.29408
270040.0000   -0.00660
270080.0000   -0.02928
270120.0000    0.01950
270160.0000   -0.55741
270200.0000   -0.11085
270240.0000   -0.39738
270280.0000   -0.22813
270320.0000   -0.30892
270360.0000   -0.24755
270400.0000   -0.14728
270440.0000   -0.13286
270480.0000   -0.33556
270520.0000    0.04269
270560.0000   -0.16295
270600.0000   -0.36286
270640.0000   -0.34141
270680.0000   -0.34718
270720.0000   -0.22913
270760.0000    0.00553
270800.0000   -0.06781
270840.0000    0.05027
270880.0000   -0.00504
270920.0000   -0.31735
270960.0000   -0.33048
271000.0000    0.21367
271040.0000    0.36925
271080.0000    0.37768
271120.0000    0.03048
271160.0000   -0.13013
271200.0000    0.14929
271240.0000   -0.18488
271280.0000   -0.42561
271320.0000   -0.20380
271360.0000   -0.31673
271400.0000    0.01760
271440.0000    0.28154
271480.0000    0.29546
271520.0000    0.13354
271560.0000    0.15369
271600.0000    0.15505
271640.0000    0.35664
271680.0000    0.37604
271720.0000    0.45522
271760.0000    0.00554
271800.0000    0.49776
271840.0000    0.30908
271880.0000    0.48741
271920.0000    0.31924
271960.0000    0.27139
272000.0000    0.48691
272040.0000    0.28104
272080.0000    0.26028
272120.0000   -0.07333
272160.0000    0.12210
272200.0000    0.46238
272240.0000    0.20114
272280.0000    0.11656
272320.0000    0.08154
272360.0000    0.28746
272400.0000    0.31178
272440.0000    0.37059
272480.0000    0.17974
272520.0000    0.15110
272560.0000    0.32293
272600.0000   -0.02870
272640.0000    0.05026
272680.0000    0.06775
272720.0000    0.12664
272760.0000    0.36135
272800.0000    0.28354
272840.0000    0.04441
272880.0000    0.39019
272920.0000    0.37919
272960.0000    0.27231
273000.0000    0.36580
273040.0000    0.34664
273080.0000    0.08970
273120.0000    0.04263
273160.0000    0.02176
273200.0000    0.21736
273240.0000    0.19524
273280.0000    0.38702
273320.0000    0.26473
273360.0000    0.33956
273400.0000    0.22658
273440.0000    0.45767
273480.0000    0.44847
273520.0000    0.32430
273560.0000    0.27860
273600.0000    0.48380
273640.0000    0.34111
273680.0000   -0.03755
273720.0000   -0.32367
273760.0000   -0.29572
273800.0000   -0.16586
273840.0000   -0.49777
273880.0000   -0.60969
273920.0000   -0.45457
273960.0000   -0.16286
274000.0000   -0.29200
274040.0000   -0.25452
274080.0000   -0.25372
274120.0000   -0.28781
274160.0000   -0.33435
274200.0000   -0.17780
274240.0000   -0.27910
274280.0000   -0.35963
274320.0000   -0.17427
274360.0000   -0.10235
274400.0000   -0.52565
274440.0000    0.01615
274480.0000   -0.33603
274520.0000   -0.42700
274560.0000   -0.63238
274600.0000   -0.81938
274640.0000   -0.67464
274680.0000   -0.57205
274720.0000   -0.52838
274760.0000   -0.72619
274800.0000   -1.02308
274840.0000   -0.81276
274880.0000   -0.80869
274920.0000   -0.78600
274960.0000   -0.34993
275000.0000   -0.41943
275040.0000   -0.58061
275080.0000   -0.41660
275120.0000   -0.41797
275160.0000   -0.80792
275200.0000   -0.35025
275240.0000   -0.40305
275280.0000   -0.51298
275320.0000   -0.76615
275360.0000   -0.76984
275400.0000   -1.09792
275440.0000   -0.67637
275480.0000   -0.79551
275520.0000   -1.19275
275560.0000   -1.10423
275600.0000   -0.74184
275640.0000   -0.68761
275680.0000   -0.71585
275720.0000   -0.64282
275760.0000   -0.87672
275800.0000    0.13982
275840.0000    0.25016
275880.0000    0.31701
275920.0000   -0.01335
275960.0000   -0.05850
276000.0000   -0.23705
276040.0000   -0.20498
276080.0000    0.24944
276120.0000    0.31755
276160.0000    0.23043
276200.0000    0.25663
276240.0000   -0.00661
276280.0000   -0.05713
276320.0000    0.19216
276360.0000    0.10659
276400.0000   -0.05081
276440.0000   -0.25058
276480.0000    0.00709
276520.0000    0.23006
276560.0000    0.07031
276600.0000    0.39929
276640.0000    0.17636
276680.0000    0.08414
276720.0000    0.26845
276760.0000    0.31099
276800.0000    0.09086
276840.0000    0.26939
276880.0000    0.12623
276920.0000    0.21269
276960.0000    0.26857
277000.0000    0.47041
277040.0000   -0.13184
277080.0000    0.28255
277120.0000    0.49482
277160.0000    0.27323
277200.0000    0.29738
277240.0000    0.09519
277280.0000    0.31297
277320.0000    0.37691
277360.0000    0.20476
277400.0000    0.19335
277440.0000    0.06892
277480.0000    0.29081
277520.0000    0.33698
277560.0000    0.37472
277600.0000    0.26189
277640.0000    0.49652
277680.0000    0.27185
277720.0000    0.49659
277760.0000    0.21012
277800.0000    0.43266
277840.0000    0.79841
277880.0000   -0.00172
277920.0000    0.24074
277960.0000    0.26976
278000.0000    0.68138
278040.0000    0.41413
278080.0000    0.32178
278120.0000    0.13034
278160.0000    0.20432
278200.0000    0.09804
278240.0000    0.30397
278280.0000    0.33320
278320.0000    0.38102
278360.0000    0.52701
278400.0000    0.27514
278440.0000    0.29939
278480.0000    0.14706
278520.0000    0.24104
278560.0000    0.46639
278600.0000    0.35251
278640.0000    0.51916
278680.0000    0.46663
278720.0000    0.27431
278760.0000    0.56748
278800.0000    0.11611
278840.0000    0.50890
278880.0000    0.38561
278920.0000    0.40379
278960.0000    0.26232
279000.0000    0.37403
279040.0000    0.23385
279080.0000    0.15926
279120.0000    0.16433
279160.0000    0.17432
279200.0000    0.35048
279240.0000    0.38331
279280.0000    0.11030
279320.0000    0.11078
279360.0000   -0.01570
279400.0000    0.21458
279440.0000   -0.09550
279480.0000    0.01973
279520.0000    0.13964
279560.0000    0.17548
279600.0000    0.02425
279640.0000    0.21160
279680.0000    0.18894
279720.0000   -0.34604
279760.0000   -0.01899
279800.0000    0.14347
279840.0000    0.19999
279880.0000    0.50746
279920.0000    0.19514
279960.0000    0.23613
280000.0000    0.39685
280040.0000    0.19010
280080.0000    0.21760
280120.0000    0.26121
280160.0000    0.26294
280200.0000    0.48301
280240.0000    0.43949
280280.0000    0.49424
280320.0000    0.20287
280360.0000    0.38732
280400.0000    0.34351
280440.0000    0.46266
280480.0000    0.52121
280520.0000    0.20227
280560.0000    0.30244
280600.0000    0.54666
280640.0000    0.55051
280680.0000    0.57895
280720.0000    0.47304
280760.0000    0.49787
280800.0000    0.45261
280840.0000    0.36318
280880.0000    0.31704
280920.0000    0.56098
280960.0000    0.41832
281000.0000   -0.08933
281040.0000    0.22706
281080.0000    0.51157
281120.0000   -0.03983
281160.0000    0.29402
281200.0000    0.16339
281240.0000    0.27297
281280.0000    0.37432
281320.0000    0.30466
281360.0000    0.18110
281400.0000    0.27460
281440.0000    0.32794
281480.0000    0.47801
281520.0000    0.36302
281560.0000    0.37176
281600.0000    0.10934
281640.0000    0.38027
281680.0000    0.28018
281720.0000    0.06898
281760.0000    0.24951
281800.0000    0.07532
281840.0000    0.13239
281880.0000    0.15190
281920.0000   -0.01674
281960.0000    0.16975
282000.0000    0.27429
282040.0000    0.16896
282080.0000    0.53640
282120.0000    0.36540
282160.0000    0.20857
282200.0000    0.48007
282240.0000    0.52267
282280.0000    0.50314
282320.0000    0.54037
282360.0000    0.42973
282400.0000    0.60288
282440.0000    0.53039
282480.0000    0.48577
282520.0000    0.54005
282560.0000    0.36839
282600.0000    0.45702
282640.0000    0.47021
282680.0000    0.50711
282720.0000    0.53845
282760.0000    0.41844
282800.0000    0.46519
282840.0000    0.45473
282880.0000    0.53026
282920.0000    0.58658
282960.0000    0.51593
283000.0000    0.54867
283040.0000    0.41297
283080.0000    0.40297
283120.0000    0.24858
283160.0000   -0.13355
283200.0000    0.28048
283240.0000    0.26135
283280.0000    0.23433
283320.0000    0.22032
283360.0000   -0.09258
283400.0000   -0.48501
283440.0000   -0.17249
283480.0000   -0.33525
283520.0000   -0.70527
283560.0000   -0.44498
283600.0000   -0.28266
283640.0000   -0.28813
283680.0000   -0.81340
283720.0000   -0.52928
283760.0000   -0.46246
283800.0000   -0.46053
283840.0000   -0.29968
283880.0000   -0.51857
283920.0000   -0.36007
283960.0000   -0.26067
284000.0000   -0.42494
284040.0000   -0.31872
284080.0000   -0.74797
284120.0000   -0.49112
284160.0000   -0.83995
284200.0000   -0.43942
284240.0000   -0.59437
284280.0000   -0.42920
284320.0000   -0.76187
284360.0000   -0.38920
284400.0000   -0.63743
284440.0000   -0.54647
284480.0000   -0.40373
284520.0000   -0.67845
284560.0000   -0.59963
284600.0000   -0.35438
284640.0000   -0.70189
284680.0000   -0.57611
284720.0000   -0.53505
284760.0000   -0.48017
284800.0000   -0.57642
284840.0000   -0.64749
284880.0000   -0.58402
284920.0000   -1.01000
284960.0000   -0.44585
285000.0000   -0.58429
285040.0000   -0.35556
285080.0000   -0.54452
285120.0000   -0.53611
285160.0000   -0.17773
285200.0000   -0.55189
285240.0000   -0.70120
285280.0000   -0.43258
285320.0000   -0.40344
285360.0000   -0.90279
285400.0000   -0.72101
285440.0000   -0.70702
285480.0000   -0.61932
285520.0000   -0.37407
285560.0000   -0.59511
285600.0000   -0.88956
285640.0000   -0.70252
285680.0000   -0.58151
285720.0000   -0.60946
285760.0000   -0.46603
285800.0000   -0.57313
285840.0000   -0.49997
285880.0000   -0.53893
285920.0000   -0.40096
285960.0000   -0.51856
286000.0000   -0.15413
286040.0000   -0.21933
286080.0000   -0.30116
286120.0000   -0.09078
286160.0000   -0.06251
286200.0000   -0.51167
286240.0000   -0.70865
286280.0000   -0.48481
286320.0000   -0.30473
286360.0000   -0.59518
286400.0000   -0.44328
286440.0000   -0.53643
286480.0000   -0.40594
286520.0000   -0.64317
286560.0000   -0.68781
286600.0000   -0.40287
286640.0000   -0.66845
286680.0000   -0.41668
286720.0000   -0.43502
286760.0000   -0.63298
286800.0000   -0.69500
286840.0000   -0.50938
286880.0000   -0.65346
286920.0000   -0.15509
286960.0000   -0.09925
287000.0000   -0.01841
287040.0000   -0.27157
287080.0000   -0.57565
287120.0000   -0.58958
287160.0000   -0.37778
287200.0000   -0.22793
287240.0000   -0.33763
287280.0000   -0.40930
287320.0000   -0.24435
287360.0000    0.24105
287400.0000   -0.23522
287440.0000    0.08462
287480.0000    0.45502
287520.0000   -0.03717
287560.0000   -0.43501
287600.0000   -0.44482
287640.0000   -0.60110
287680.0000   -0.55231
287720.0000   -0.70178
287760.0000   -0.84293
287800.0000   -0.63041
287840.0000   -0.57516
287880.0000   -0.48994
287920.0000   -0.45722
287960.0000   -0.34683
288000.0000   -0.63623
288040.0000   -0.38406
288080.0000   -0.69485
288120.0000   -0.57977
288160.0000   -0.22367
288200.0000   -0.59149
288240.0000   -0.36142
288280.0000   -0.20831
288320.0000   -0.53009
288360.0000   -0.29400
288400.0000   -0.43691
288440.0000   -0.51673
288480.0000   -0.44285
288520.0000   -0.43740
288560.0000   -0.63193
288600.0000   -0.44498
288640.0000   -0.58196
288680.0000   -0.54412
288720.0000   -0.79814
288760.0000   -0.23063
288800.0000   -0.47373
288840.0000   -0.63469
288880.0000   -0.72250
288920.0000   -0.63567
288960.0000   -0.50607
289000.0000   -0.86445
289040.0000   -0.88038
289080.0000   -0.52775
289120.0000   -0.71098
289160.0000   -0.65665
289200.0000   -0.35819
289240.0000   -0.40321
289280.0000   -0.45096
289320.0000   -0.46351
289360.0000   -0.67427
289400.0000   -0.47318
289440.0000   -0.79139
289480.0000   -0.74505
289520.0000   -0.68759
289560.0000   -0.67956
289600.0000   -0.60982
289640.0000   -0.47833
289680.0000   -0.40369
289720.0000   -0.52226
289760.0000   -0.81954
289800.0000   -0.57151
289840.0000   -0.76323
289880.0000   -0.86843
289920.0000   -0.49361
289960.0000   -0.17018
290000.0000   -0.33157
290040.0000   -0.33792
290080.0000   -0.70762
290120.0000   -0.70404
290160.0000   -0.65338
290200.0000   -0.62790
290240.0000   -0.93653
290280.0000   -0.81312
290320.0000   -0.71163
290360.0000   -0.64930
290400.0000   -0.53990
290440.0000   -0.97361
290480.0000   -0.86664
290520.0000   -0.64444
290560.0000   -0.50347
290600.0000   -0.63107
290640.0000   -0.97623
290680.0000   -0.49275
290720.0000   -0.61144
290760.0000   -0.47114
290800.0000   -0.76435
290840.0000   -0.37011
290880.0000   -0.61669
290920.0000   -0.79643
290960.0000   -0.63254
291000.0000   -0.50519
291040.0000   -0.68256
291080.0000   -0.60645
291120.0000    0.01413
291160.0000   -0.03542
291200.0000   -0.02540
291240.0000   -0.72290
291280.0000   -0.44685
291320.0000   -0.33475
291360.0000    0.09914
291400.0000   -0.54132
291440.0000   -0.50773
291480.0000   -0.51243
291520.0000   -0.24867
291560.0000   -0.40583
291600.0000   -0.36101
291640.0000   -0.38774
291680.0000   -0.88500
291720.0000   -0.16294
291760.0000   -0.40663
291800.0000   -0.33775
291840.0000   -0.26368
291880.0000   -0.42416
291920.0000   -0.27974
291960.0000    0.40643
292000.0000    0.21313
292040.0000    0.37788
292080.0000    0.26466
292120.0000    0.35247
292160.0000    0.32312
292200.0000    0.39287
292240.0000    0.33749
292280.0000   -0.08593
292320.0000    0.41467
292360.0000    0.44805
292400.0000    0.34087
292440.0000    0.33546
292480.0000    0.38595
292520.0000    0.34124
292560.0000    0.25182
292600.0000    0.22745
292640.0000    0.36806
292680.0000    0.52985
292720.0000    0.37279
292760.0000    0.39453
292800.0000    0.50306
292840.0000    0.31212
292880.0000    0.49511
292920.0000    0.49185
292960.0000    0.39577
293000.0000    0.47719
293040.0000    0.41688
293080.0000    0.64947
293120.0000    0.44120
293160.0000    0.50030
293200.0000    0.48819
293240.0000    0.55361
293280.0000    0.71596
293320.0000    0.36246
293360.0000    0.29650
293400.0000    0.39374
293440.0000    0.37385
293480.0000    0.51589
293520.0000    0.46015
293560.0000    0.30761
293600.0000    0.44128
293640.0000    0.45810
293680.0000    0.42293
293720.0000    0.47285
293760.0000    0.45367
293800.0000    0.55244
293840.0000    0.41574
293880.0000    0.44682
293920.0000    0.48681
293960.0000    0.47245
294000.0000    0.11632
294040.0000    0.55802
294080.0000    0.39452
294120.0000    0.32535
294160.0000    0.59298
294200.0000    0.68983
294240.0000    0.44283
294280.0000    0.13558
294320.0000    0.43909
294360.0000    0.37065
294400.0000    0.42574
294440.0000    0.36501
294480.0000    0.19542
294520.0000    0.44610
294560.0000    0.48164
294600.0000    0.15415
294640.0000    0.10790
294680.0000    0.46203
294720.0000    0.35303
294760.0000    0.50981
294800.0000    0.37365
294840.0000    0.31118
294880.0000    0.42808
294920.0000    0.51785
294960.0000    0.55292
295000.0000    0.31915
295040.0000    0.51352
295080.0000    0.31546
295120.0000    0.46429
295160.0000    0.52146
295200.0000    0.43082
295240.0000    0.58805
295280.0000    0.32380
295320.0000    0.33501
295360.0000    0.44369
295400.0000    0.40160
295440.0000    0.29881
295480.0000    0.44950
295520.0000    0.36785
295560.0000    0.34834
295600.0000    0.56524
295640.0000    0.61928
295680.0000    0.42285
295720.0000    0.60994
295760.0000    0.57856
295800.0000    0.37805
295840.0000    0.49783
295880.0000    0.46500
295920.0000    0.35153
295960.0000    0.10631
296000.0000    0.28255
296040.0000    0.38542
296080.0000    0.17007
296120.0000    0.39058
296160.0000    0.25495
296200.0000    0.39693
296240.0000    0.34011
296280.0000    0.31754
296320.0000    0.10269
296360.0000    0.06224
296400.0000    0.13653
296440.0000    0.25245
296480.0000    0.32871
296520.0000    0.29496
296560.0000    0.45361
296600.0000    0.42136
296640.0000    0.13851
296680.0000    0.43802
296720.0000    0.33250
296760.0000    0.30221
296800.0000    0.44967
296840.0000    0.22577
296880.0000    0.27322
296920.0000    0.11881
296960.0000    0.28450
297000.0000    0.38444
297040.0000    0.58968
297080.0000    0.17759
297120.0000    0.43913
297160.0000    0.22539
297200.0000    0.27802
297240.0000    0.60677
297280.0000    0.38767
297320.0000    0.48991
297360.0000    0.31422
297400.0000    0.19085
297440.0000    0.30483
297480.0000    0.13480
297520.0000    0.53750
297560.0000    0.00955
297600.0000    0.37781
297640.0000    0.33952
297680.0000    0.21578
297720.0000    0.38805
297760.0000    0.42634
297800.0000    0.27802
297840.0000   -0.04518
297880.0000    0.51901
297920.0000    0.28865
297960.0000    0.44225
298000.0000    0.29048
298040.0000    0.32193
298080.0000    0.27715
298120.0000    0.40830
298160.0000    0.24436
298200.0000    0.38780
298240.0000    0.30804
298280.0000    0.35164
298320.0000    0.34356
298360.0000    0.45709
298400.0000    0.47977
298440.0000    0.53406
298480.0000    0.37184
298520.0000    0.66348
298560.0000    0.52379
298600.0000    0.47111
298640.0000    0.41680
298680.0000    0.51795
298720.0000    0.48456
298760.0000    0.36227
298800.0000    0.39368
298840.0000    0.51710
298880.0000    0.58673
298920.0000    0.41241
298960.0000    0.41978
299000.0000    0.38268
299040.0000    0.26248
299080.0000    0.56209
299120.0000    0.32936
299160.0000    0.55311
299200.0000    0.38152
299240.0000    0.68261
299280.0000    0.81030
299320.0000    0.36667
299360.0000    0.32307
299400.0000    0.31821
299440.0000    0.63758
299480.0000    0.49868
299520.0000    0.38526
299560.0000    0.45146
299600.0000    0.41100
299640.0000    0.51695
299680.0000    0.49866
299720.0000    0.44026
299760.0000    0.44563
299800.0000    0.46611
299840.0000    0.61541
299880.0000    0.64388
299920.0000    0.30045
299960.0000    0.43368
300000.0000    0.42193
300040.0000    0.66692
300080.0000    0.76762
300120.0000    0.57811
300160.0000    0.61867
300200.0000    0.31486
300240.0000    0.40823
300280.0000    0.33629
300320.0000    0.43690
300360.0000    0.47906
300400.0000    0.52948
300440.0000    0.60008
300480.0000    0.43255
300520.0000    0.39488
300560.0000    0.52394
300600.0000    0.50142
300640.0000    0.39882
300680.0000    0.52167
300720.0000    0.40704
300760.0000    0.60088
300800.0000    0.59465
300840.0000    0.45033
300880.0000    0.50915
300920.0000    0.60753
300960.0000    0.60320
301000.0000    0.54935
301040.0000    0.39728
301080.0000    0.39191
301120.0000    0.37168
301160.0000    0.66086
301200.0000    0.42828
301240.0000    0.47577
301280.0000    0.43855
301320.0000    0.55272
301360.0000    0.38649
301400.0000    0.52896
301440.0000    0.53397
301480.0000    0.35037
301520.0000    0.36405
301560.0000    0.45656
301600.0000    0.49084
301640.0000    0.34393
301680.0000    0.47948
301720.0000    0.28167
301760.0000    0.53267
301800.0000    0.30651
301840.0000    0.27987
301880.0000    0.43940
301920.0000    0.34678
301960.0000    0.27252
302000.0000    0.53110
302040.0000    0.44267
302080.0000    0.40237
302120.0000    0.03494
302160.0000    0.38003
302200.0000    0.13355
302240.0000    0.15617
302280.0000    0.38794
302320.0000    0.16392
302360.0000    0.31147
302400.0000    0.31414
302440.0000    0.41831
302480.0000    0.32053
302520.0000    0.54233
302560.0000    0.18863
302600.0000    0.53330
302640.0000    0.18006
302680.0000    0.32573
302720.0000    0.55554
302760.0000    0.62706
302800.0000    0.38006
302840.0000    0.12773
302880.0000    0.47373
302920.0000    0.41805
302960.0000    0.42693
303000.0000    0.34732
303040.0000    0.26144
303080.0000    0.59995
303120.0000    0.12757
303160.0000    0.29265
303200.0000    0.49448
303240.0000    0.49567
303280.0000    0.46084
303320.0000    0.82903
303360.0000    0.63055
303400.0000    0.42139
303440.0000    0.44771
303480.0000    0.31389
303520.0000    0.29172
303560.0000    0.36122
303600.0000    0.28938
303640.0000    0.20217
303680.0000    0.23936
303720.0000    0.56568
303760.0000    0.60065
303800.0000    0.39496
303840.0000    0.40410
303880.0000    0.40972
303920.0000    0.37546
303960.0000    0.58304
304000.0000    0.50314
304040.0000    0.32411
304080.0000    0.24119
304120.0000    0.25937
304160.0000    0.22861
304200.0000    0.24801
304240.0000    0.23199
304280.0000    0.43964
304320.0000    0.64586
304360.0000    0.41349
304400.0000    0.32436
304440.0000    0.23362
304480.0000    0.30636
304520.0000    0.31809
304560.0000    0.61082
304600.0000    0.34525
304640.0000    0.14162
304680.0000   -0.03167
304720.0000    0.00855
304760.0000    0.42023
304800.0000    0.17197
304840.0000    0.15521
304880.0000    0.41250
304920.0000    0.25580
304960.0000    0.39291
305000.0000    0.32994
305040.0000    0.17698
305080.0000    0.08868
305120.0000   -0.13659
305160.0000    0.34191
305200.0000   -0.01142
305240.0000   -0.00613
305280.0000    0.20380
305320.0000    0.17234
305360.0000    0.15097
305400.0000    0.18333
305440.0000    0.10599
305480.0000    0.34572
305520.0000    0.13631
305560.0000    0.31875
305600.0000    0.35472
305640.0000    0.38554
305680.0000    0.30062
305720.0000    0.13982
305760.0000    0.45897
305800.0000    0.47463
305840.0000    0.64111
305880.0000    0.49255
305920.0000    0.47845
305960.0000    0.59294
306000.0000    0.61706
306040.0000    0.52057
306080.0000    0.71809
306120.0000    0.61584
306160.0000    0.52527
306200.0000    0.43097
306240.0000    0.49045
306280.0000    0.45308
306320.0000    0.66002
306360.0000    0.66689
306400.0000    0.59180
306440.0000    0.69829
306480.0000    0.72034
306520.0000    0.48283
306560.0000    0.63494
306600.0000    0.56667
306640.0000    0.26237
306680.0000    0.34928
306720.0000    0.61510
306760.0000    0.44120
306800.0000    0.69607
306840.0000    0.60175
306880.0000    0.34010
306920.0000    0.35790
306960.0000    0.49600
307000.0000    0.25901
307040.0000    0.50940
307080.0000    0.48282
307120.0000    0.44414
307160.0000    0.51935
307200.0000    0.51623
307240.0000    0.36094
307280.0000    0.35077
307320.0000    0.18192
307360.0000    0.32049
307400.0000    0.43233
307440.0000    0.34116
307480.0000    0.43551
307520.0000    0.45358
307560.0000    0.58470
307600.0000    0.43314
307640.0000    0.47220
307680.0000    0.48605
307720.0000    0.77649
307760.0000    0.39357
307800.0000    0.50156
307840.0000    0.44321
307880.0000    0.45159
307920.0000    0.26295
307960.0000    0.51399
308000.0000    0.52098
308040.0000    0.50821
308080.0000    0.58874
308120.0000    0.51454
308160.0000    0.49454
308200.0000    0.47748
308240.0000    0.39812
308280.0000    0.33938
308320.0000    0.31131
308360.0000    0.32727
308400.0000    0.31937
308440.0000    0.41319
308480.0000    0.54084
308520.0000    0.61418
308560.0000    0.44142
308600.0000    0.64357
308640.0000    0.44890
308680.0000    0.39975
308720.0000    0.37328
308760.0000    0.39663
308800.0000    0.43722
308840.0000    0.27033
308880.0000    0.43385
308920.0000    0.15753
308960.0000    0.34642
309000.0000    0.57088
309040.0000    0.37913
309080.0000    0.64947
309120.0000    0.58591
309160.0000    0.35142
309200.0000    0.63450
309240.0000    0.59967
309280.0000    0.53909
309320.0000    0.72417
309360.0000    0.27397
309400.0000    0.35445
309440.0000    0.53527
309480.0000    0.39306
309520.0000    0.56065
309560.0000    0.24224
309600.0000    0.54381
309640.0000    0.36991
309680.0000    0.39567
309720.0000    0.26003
309760.0000    0.30653
309800.0000    0.11383
309840.0000    0.36714
309880.0000    0.29015
309920.0000    0.20044
309960.0000   -0.00434
310000.0000    0.21037
310040.0000    0.27020
310080.0000    0.05013
310120.0000    0.22667
310160.0000    0.43154
310200.0000    0.45166
310240.0000    0.46662
310280.0000    0.38132
310320.0000    0.53666
310360.0000    0.61691
310400.0000    0.42732
310440.0000    0.40835
310480.0000    0.43000
310520.0000    0.44074
310560.0000    0.56502
310600.0000    0.44180
310640.0000    0.32476
310680.0000    0.43602
310720.0000    0.40712
310760.0000    0.37781
310800.0000    0.30890
310840.0000    0.46868
310880.0000    0.36010
310920.0000    0.33653
310960.0000    0.45017
311000.0000    0.47448
311040.0000    0.68540
311080.0000    0.61717
311120.0000    0.58385
311160.0000    0.66757
311200.0000    0.55296
311240.0000    0.52379
311280.0000    0.38394
311320.0000    0.45622
311360.0000    0.14366
311400.0000    0.44999
311440.0000    0.25456
311480.0000    0.45460
311520.0000    0.57036
311560.0000    0.42161
311600.0000    0.32185
311640.0000    0.33878
311680.0000    0.26633
311720.0000    0.30760
311760.0000    0.39077
311800.0000    0.50639
311840.0000    0.43547
311880.0000    0.10330
311920.0000    0.30084
311960.0000    0.38370
312000.0000    0.63362
312040.0000    0.36368
312080.0000    0.29169
312120.0000    0.50998
312160.0000    0.30085
312200.0000    0.51927
312240.0000   -0.00840
312280.0000    0.28820
312320.0000    0.15605
312360.0000    0.45113
312400.0000    0.28336
312440.0000    0.25280
312480.0000    0.51712
312520.0000    0.70115
312560.0000    0.42714
312600.0000    0.47704
312640.0000    0.66612
312680.0000    0.79482
312720.0000    0.52944
312760.0000    0.61784
312800.0000    0.83794
312840.0000    0.27145
312880.0000    0.15155
312920.0000    0.43797
312960.0000    0.63576
313000.0000    0.49402
313040.0000    0.61115
313080.0000    0.42011
313120.0000    0.44370
313160.0000    0.49916
313200.0000    0.39660
313240.0000    0.43888
313280.0000    0.49222
313320.0000    0.27354
313360.0000    0.26563
313400.0000    0.46653
313440.0000    0.51558
313480.0000    0.17559
313520.0000    0.51765
313560.0000    0.71341
313600.0000    0.59397
313640.0000    0.58161
313680.0000    0.30347
313720.0000    0.60441
313760.0000    0.55036
313800.0000    0.53770
313840.0000    0.62492
313880.0000    0.62179
313920.0000    0.32593
313960.0000    0.60155
314000.0000    0.47755
314040.0000    0.43223
314080.0000    0.34606
314120.0000    0.51900
314160.0000    0.52862
314200.0000    0.26191
314240.0000    0.47670
314280.0000    0.19666
314320.0000    0.46364
314360.0000    0.56161
314400.0000    0.42226
314440.0000    0.35151
314480.0000    0.33261
314520.0000    0.50616
314560.0000    0.09852
314600.0000    0.46886
314640.0000    0.42122
314680.0000    0.31692
314720.0000    0.44002
314760.0000    0.33067
314800.0000    0.28781
314840.0000    0.57998
314880.0000    0.51020
314920.0000    0.69367
314960.0000    0.46961
315000.0000    0.50836
315040.0000    0.71761
315080.0000    0.42280
315120.0000    0.00067
315160.0000    0.28708
315200.0000    0.41987
315240.0000    0.31828
315280.0000    0.32644
315320.0000    0.29532
315360.0000    0.15514
315400.0000    0.47371
315440.0000   -0.11191
315480.0000    0.02763
315520.0000    0.05932
315560.0000    0.21267
315600.0000    0.31166
315640.0000    0.22063
315680.0000    0.41277
315720.0000    0.61012
315760.0000    0.28567
315800.0000    0.54143
315840.0000    0.15706
315880.0000   -0.70012
315920.0000   -0.63536
315960.0000   -0.75881
316000.0000   -0.54048
316040.0000   -0.64188
316080.0000   -0.52378
316120.0000   -0.65868
316160.0000   -0.50301
316200.0000   -0.35756
316240.0000   -0.76818
316280.0000   -0.12529
316320.0000   -0.66543
316360.0000   -0.55395
316400.0000   -0.15588
316440.0000   -0.17877
316480.0000   -0.42480
316520.0000   -0.22623
316560.0000   -0.44976
316600.0000   -0.13652
316640.0000   -0.18637
316680.0000   -0.72337
316720.0000   -0.62392
316760.0000   -0.60944
316800.0000   -0.43335
316840.0000   -0.78421
316880.0000   -0.51810
316920.0000   -0.61095
316960.0000   -0.01466
317000.0000    0.12878
317040.0000    0.05559
317080.0000    0.21659
317120.0000    0.25100
317160.0000    0.25706
317200.0000    0.41534
317240.0000    0.06222
317280.0000    0.20753
317320.0000    0.34726
317360.0000    0.59461
317400.0000    0.55299
317440.0000    0.17980
317480.0000    0.31892
317520.0000    0.52383
317560.0000    0.37964
317600.0000    0.09296
317640.0000    0.14483
317680.0000    0.09022
317720.0000    0.13767
317760.0000    0.32261
317800.0000    0.13638
317840.0000    0.27134
317880.0000    0.39621
317920.0000    0.11563
317960.0000    0.37586
318000.0000    0.39808
318040.0000    0.62697
318080.0000    0.38038
318120.0000    0.40496
318160.0000    0.26567
318200.0000    0.45782
318240.0000    0.59162
318280.0000    0.66054
318320.0000    0.53513
318360.0000    0.31522
318400.0000    0.51904
318440.0000    0.31258
318480.0000    0.44762
318520.0000    0.39312
318560.0000    0.39681
318600.0000    0.52724
318640.0000    0.52450
318680.0000    0.57710
318720.0000    0.55233
318760.0000    0.58132
318800.0000    0.20724
318840.0000    0.03248
318880.0000    0.23480
318920.0000    0.25675
318960.0000    0.10060
319000.0000    0.24790
319040.0000    0.36591
319080.0000    0.27436
319120.0000    0.39693
319160.0000    0.16688
319200.0000    0.09344
319240.0000    0.26005
319280.0000    0.34709
319320.0000    0.48194
319360.0000    0.53651
319400.0000    0.59201
319440.0000    0.50215
319480.0000    0.14498
319520.0000   -0.12588
319560.0000    0.14037
319600.0000    0.08631
319640.0000   -0.28066
319680.0000    0.05392
319720.0000    0.10672
319760.0000   -0.00153
319800.0000   -0.04121
319840.0000   -0.20865
319880.0000   -0.37831
319920.0000   -0.11796
319960.0000    0.31253
320000.0000   -0.09946
320040.0000    0.05863
320080.0000    0.31830
320120.0000    0.27526
320160.0000    0.19530
320200.0000    0.78867
320240.0000    0.49664
320280.0000    0.23404
320320.0000    0.33952
320360.0000    0.01354
320400.0000    0.16417
320440.0000    0.61106
320480.0000    0.56221
320520.0000    0.38969
320560.0000    0.62975
320600.0000    0.46310
320640.0000    0.15816
320680.0000    0.51588
320720.0000    0.23827
320760.0000    0.41455
320800.0000    0.40213
320840.0000    0.54156
320880.0000    0.27495
320920.0000    0.46009
320960.0000    0.19540
321000.0000    0.40647
321040.0000    0.25932
321080.0000    0.62099
321120.0000    0.14714
321160.0000    0.35251
321200.0000    0.32242
321240.0000    0.25546
321280.0000    0.51021
321320.0000    0.42420
321360.0000    0.33406
321400.0000    0.21753
321440.0000    0.30589
321480.0000    0.39481
321520.0000    0.36198
321560.0000    0.17763
321600.0000    0.28274
321640.0000    0.31996
321680.0000    0.58374
321720.0000    0.54013
321760.0000    0.44839
321800.0000    0.54348
321840.0000    0.13179
321880.0000    0.23768
321920.0000    0.39835
321960.0000    0.48450
322000.0000    0.08746
322040.0000    0.35259
322080.0000    0.32455
322120.0000   -0.05436
322160.0000    0.09497
322200.0000   -0.32934
322240.0000   -0.44526
322280.0000   -0.40709
322320.0000   -0.05726
322360.0000   -0.57798
322400.0000   -0.23521
322440.0000    0.02787
322480.0000    0.24363
322520.0000    0.40471
322560.0000    0.46264
322600.0000    0.56532
322640.0000    0.56880
322680.0000    0.40111
322720.0000    0.54813
322760.0000    0.43285
322800.0000    0.45786
322840.0000    0.34891
322880.0000    0.46387
322920.0000    0.52284
322960.0000    0.49426
323000.0000    0.26933
323040.0000    0.18093
323080.0000    0.37323
323120.0000    0.36220
323160.0000    0.33573
323200.0000    0.38611
323240.0000    0.51356
323280.0000    0.54958
323320.0000    0.37761
323360.0000    0.27456
323400.0000    0.28812
323440.0000    0.40403
323480.0000    0.38596
323520.0000    0.42834
323560.0000    0.24735
323600.0000    0.11471
323640.0000    0.39759
323680.0000    0.38146
323720.0000    0.43727
323760.0000    0.30325
323800.0000    0.46796
323840.0000    0.54766
323880.0000    0.18321
323920.0000    0.51863
323960.0000    0.24710
324000.0000    0.40363
324040.0000    0.43581
324080.0000    0.59337
324120.0000    0.39612
324160.0000    0.53640
324200.0000    0.55290
324240.0000    0.43614
324280.0000    0.24218
324320.0000    0.39746
324360.0000    0.54331
324400.0000    0.54745
324440.0000    0.35719
324480.0000    0.20806
324520.0000    0.14575
324560.0000    0.29043
324600.0000    0.56178
324640.0000    0.37683
324680.0000    0.11675
324720.0000    0.34305
324760.0000    0.23614
324800.0000    0.33300
324840.0000    0.59807
324880.0000    0.37467
324920.0000    0.38629
324960.0000    0.32314
325000.0000    0.50324
325040.0000    0.40576
325080.0000    0.34328
325120.0000    0.32390
325160.0000    0.36825
325200.0000    0.32720
325240.0000    0.12297
325280.0000    0.46797
325320.0000    0.47001
325360.0000    0.31880
325400.0000    0.21066
325440.0000    0.24123
325480.0000    0.40244
325520.0000    0.54173
325560.0000    0.51085
325600.0000    0.19468
325640.0000    0.22334
325680.0000    0.07984
325720.0000    0.24195
325760.0000    0.31607
325800.0000    0.63185
325840.0000    0.56159
325880.0000    0.41313
325920.0000    0.51367
325960.0000    0.46744
326000.0000    0.42962
326040.0000    0.33633
326080.0000    0.44649
326120.0000    0.33892
326160.0000    0.62136
326200.0000    0.29810
326240.0000    0.19901
326280.0000    0.44273
326320.0000    0.30097
326360.0000    0.25554
326400.0000    0.34668
326440.0000    0.71981
326480.0000    0.30163
326520.0000    0.16797
326560.0000    0.26692
326600.0000    0.29273
326640.0000    0.56686
326680.0000    0.50728
326720.0000    0.43741
326760.0000    0.36558
326800.0000    0.41221
326840.0000    0.41494
326880.0000    0.27324
326920.0000    0.50962
326960.0000    0.42612
327000.0000    0.21765
327040.0000    0.36123
327080.0000    0.32663
327120.0000    0.45542
327160.0000    0.23380
327200.0000    0.61760
327240.0000    0.35226
327280.0000    0.42462
327320.0000    0.36299
327360.0000    0.61226
327400.0000    0.38740
327440.0000    0.36774
327480.0000    0.38170
327520.0000    0.19809
327560.0000    0.54275
327600.0000    0.43523
327640.0000    0.36192
327680.0000    0.25476
327720.0000   -0.02251
327760.0000    0.51492
327800.0000   -0.03534
327840.0000    0.23857
327880.0000    0.31555
327920.0000    0.12195
327960.0000    0.49883
328000.0000    0.80700
328040.0000    0.56330
328080.0000    0.49560
328120.0000    0.63952
328160.0000    0.53316
328200.0000    0.58596
328240.0000    0.58431
328280.0000    0.28471
328320.0000    0.44130
328360.0000    0.22239
328400.0000    0.37880
328440.0000    0.24445
328480.0000    0.27491
328520.0000    0.31944
328560.0000    0.22365
328600.0000    0.32832
328640.0000    0.14924
328680.0000   -0.19065
328720.0000    0.16253
328760.0000   -0.12579
328800.0000   -0.05628
328840.0000    0.14854
328880.0000   -0.03220
328920.0000    0.11509
328960.0000   -0.12314
329000.0000    0.23571
329040.0000   -0.15339
329080.0000    0.03422
329120.0000    0.21755
329160.0000   -0.24173
329200.0000   -0.29442
329240.0000   -0.01052
329280.0000   -0.46382
329320.0000   -0.16867
329360.0000   -0.00603
329400.0000   -0.52353
329440.0000   -0.49461
329480.0000   -0.42705
329520.0000   -0.56402
329560.0000    0.05359
329600.0000    0.03024
329640.0000    0.12559
329680.0000    0.17979
329720.0000    0.17999
329760.0000    0.14038
329800.0000    0.16965
329840.0000    0.16226
329880.0000    0.53270
329920.0000    0.49069
329960.0000    0.37870
330000.0000    0.36466
330040.0000    0.61150
330080.0000    0.09167
330120.0000    0.26503
330160.0000    0.47293
330200.0000    0.19701
330240.0000    0.05832
330280.0000   -0.05290
330320.0000    0.04498
330360.0000    0.06525
330400.0000    0.07760
330440.0000    0.36918
330480.0000    0.45397
330520.0000    0.38467
330560.0000   -0.16948
330600.0000   -0.35180
330640.0000   -0.61098
330680.0000   -0.88446
330720.0000   -0.58302
330760.0000   -0.83661
330800.0000   -0.61983
330840.0000   -0.30742
330880.0000   -0.49999
330920.0000   -0.92206
330960.0000   -0.44084
331000.0000   -0.81940
331040.0000   -0.61206
331080.0000   -0.46409
331120.0000   -0.60391
331160.0000   -0.72207
331200.0000   -0.56160
331240.0000   -0.61658
331280.0000   -0.57550
331320.0000   -0.46754
331360.0000   -0.94854
331400.0000   -0.73560
331440.0000   -0.60714
331480.0000   -0.73177
331520.0000   -0.94803
331560.0000   -0.85424
331600.0000   -0.59530
331640.0000   -0.52058
331680.0000   -0.27633
331720.0000   -0.56423
331760.0000   -0.15055
331800.0000    0.33499
331840.0000    0.39858
331880.0000    0.07284
331920.0000   -0.01147
331960.0000    0.17018
332000.0000    0.26766
332040.0000    0.43439
332080.0000    0.23180
332120.0000    0.43684
332160.0000    0.54446
332200.0000    0.73499
332240.0000    0.71506
332280.0000    0.61484
332320.0000    0.59531
332360.0000    0.50342
332400.0000    0.52961
332440.0000    0.25640
332480.0000    0.29092
332520.0000    0.39780
332560.0000    0.20757
332600.0000    0.26124
332640.0000    0.43297
332680.0000    0.59385
332720.0000    0.11509
332760.0000    0.23778
332800.0000    0.42236
332840.0000    0.67976
332880.0000    0.39143
332920.0000    0.59988
332960.0000    0.66067
333000.0000    0.20924
333040.0000    0.28870
333080.0000    0.10156
333120.0000    0.03509
333160.0000   -0.35019
333200.0000   -0.16250
333240.0000   -0.46261
333280.0000   -0.41179
333320.0000   -0.43039
333360.0000   -0.54039
333400.0000   -0.11765
333440.0000   -0.45515
333480.0000   -0.21292
333520.0000   -0.54299
333560.0000   -0.56970
333600.0000   -0.43903
333640.0000   -0.59482
333680.0000   -0.33160
333720.0000   -0.19780
333760.0000   -0.56500
333800.0000   -0.61364
333840.0000   -0.42443
333880.0000   -0.42985
333920.0000   -0.42131
333960.0000   -0.37130
334000.0000   -0.39468
334040.0000   -0.56780
334080.0000   -0.40566
334120.0000   -0.37031
334160.0000   -0.26430
334200.0000   -0.51370
334240.0000   -0.37470
334280.0000   -0.39221
334320.0000   -0.17561
334360.0000   -0.65952
334400.0000   -0.60848
334440.0000   -0.61967
334480.0000   -0.39868
334520.0000   -0.49129
334560.0000   -0.43266
334600.0000   -0.25801
334640.0000   -0.50135
334680.0000   -0.47311
334720.0000   -0.22094
334760.0000   -0.23470
334800.0000   -0.41648
334840.0000   -0.34867
334880.0000   -0.43074
334920.0000   -0.35871
334960.0000   -0.34241
335000.0000   -0.28296
335040.0000   -0.17233
335080.0000    0.09562
335120.0000   -0.15090
335160.0000   -0.23112
335200.0000   -0.28461
335240.0000   -0.26236
335280.0000   -0.26041
335320.0000   -0.59882
335360.0000   -0.38151
335400.0000   -0.08863
335440.0000   -0.28632
335480.0000   -0.53939
335520.0000   -0.29818
335560.0000   -0.49957
335600.0000   -0.25593
335640.0000   -0.24557
335680.0000   -0.36392
335720.0000   -0.37650
335760.0000   -0.42965
335800.0000   -0.35558
335840.0000   -0.05685
335880.0000   -0.25759
335920.0000   -0.19426
335960.0000   -0.41293
336000.0000   -0.28570
336040.0000   -0.24787
336080.0000   -0.19179
336120.0000   -0.19028
336160.0000   -0.32472
336200.0000   -0.36351
336240.0000   -0.43101
336280.0000   -0.72778
336320.0000   -0.44055
336360.0000   -0.54903
336400.0000   -0.50281
336440.0000   -0.52300
336480.0000   -0.64147
336520.0000   -0.37675
336560.0000   -0.47341
336600.0000   -0.65089
336640.0000   -0.57897
336680.0000   -0.84110
336720.0000   -0.90303
336760.0000   -0.70356
336800.0000   -0.71798
336840.0000   -0.55862
336880.0000   -0.53087
336920.0000   -0.26346
336960.0000   -0.18790
337000.0000   -0.28166
337040.0000   -0.31734
337080.0000   -0.25617
337120.0000   -0.38735
337160.0000   -0.14248
337200.0000   -0.48741
337240.0000   -0.35850
337280.0000   -0.25631
337320.0000   -0.31930
337360.0000   -0.28320
337400.0000   -0.21968
337440.0000   -0.28754
337480.0000   -0.17074
337520.0000   -0.22775
337560.0000   -0.23469
337600.0000   -0.29136
337640.0000    0.12986
337680.0000   -0.34736
337720.0000   -0.05512
337760.0000   -0.31864
337800.0000   -0.19860
337840.0000   -0.30454
337880.0000   -0.55664
337920.0000   -0.61809
337960.0000   -0.23924
338000.0000   -0.36421
338040.0000   -0.27368
338080.0000   -0.10514
338120.0000   -0.11425
338160.0000   -0.54066
338200.0000   -0.50670
338240.0000   -0.54901
338280.0000   -0.50389
338320.0000   -0.40309
338360.0000   -0.59247
338400.0000   -0.31093
338440.0000   -0.69978
338480.0000   -0.37946
338520.0000   -0.62363
338560.0000   -0.33591
338600.0000   -0.55442
338640.0000   -0.34806
338680.0000   -0.27718
338720.0000   -0.58835
338760.0000   -0.39189
338800.0000   -0.52498
338840.0000   -0.43481
338880.0000   -0.35899
338920.0000   -0.51530
338960.0000   -0.13902
339000.0000   -0.29430
339040.0000   -0.08124
339080.0000   -0.22321
339120.0000    0.09963
339160.0000   -0.16732
339200.0000   -0.46129
339240.0000   -0.58564
339280.0000   -0.43980
339320.0000   -0.12909
339360.0000   -0.28459
339400.0000   -0.43489
339440.0000   -0.10244
339480.0000   -0.35373
339520.0000   -0.04961
339560.0000   -0.14429
339600.0000   -0.15463
339640.0000   -0.65474
339680.0000   -0.57220
339720.0000   -0.77147
339760.0000   -0.34869
339800.0000    0.30668
339840.0000   -0.02298
339880.0000   -0.48125
339920.0000   -0.67780
339960.0000   -0.69258
340000.0000   -0.94492
340040.0000   -0.63659
340080.0000   -0.67605
340120.0000   -0.32405
340160.0000   -0.47684
340200.0000   -0.35304
340240.0000   -0.14859
340280.0000   -0.14062
340320.0000    0.07493
340360.0000   -0.06991
340400.0000    0.01581
340440.0000   -0.36976
340480.0000   -0.23366
340520.0000   -0.02084
340560.0000   -0.19139
340600.0000    0.00059
340640.0000   -0.26465
340680.0000   -0.21764
340720.0000   -0.23242
340760.0000   -0.25324
340800.0000   -0.63077
340840.0000   -0.23575
340880.0000   -0.32656
340920.0000   -0.54801
340960.0000    0.20505
341000.0000   -0.16141
341040.0000   -0.17677
341080.0000    0.02805
341120.0000   -0.21413
341160.0000   -0.31353
341200.0000   -0.09136
341240.0000   -0.35022
341280.0000   -0.45471
341320.0000    0.18446
341360.0000    0.07440
341400.0000    0.25338
341440.0000    0.03438
341480.0000    0.15220
341520.0000    0.48173
341560.0000   -0.41454
341600.0000   -0.16319
341640.0000   -0.32388
341680.0000   -0.16340
341720.0000   -0.30059
341760.0000   -0.45298
341800.0000   -0.26555
341840.0000   -0.28731
341880.0000   -0.09801
341920.0000   -0.41393
341960.0000    0.17371
342000.0000   -0.28959
342040.0000   -0.13951
342080.0000   -0.22160
342120.0000    0.00032
342160.0000    0.14803
342200.0000    0.21442
342240.0000    0.06653
342280.0000   -0.17223
342320.0000   -0.59480
342360.0000   -0.31807
342400.0000   -0.08304
342440.0000   -0.08188
342480.0000   -0.42399
342520.0000   -0.24679
342560.0000   -0.43568
342600.0000    0.16727
342640.0000    0.20789
342680.0000    0.15942
342720.0000    0.27036
342760.0000    0.20048
342800.0000    0.24586
342840.0000    0.42333
342880.0000    0.34597
342920.0000    0.32136
342960.0000    0.13655
343000.0000    0.16741
343040.0000    0.09262
343080.0000    0.31652
343120.0000    0.37781
343160.0000    0.23252
343200.0000    0.20501
343240.0000    0.14248
343280.0000   -0.08232
343320.0000    0.23420
343360.0000   -0.06148
343400.0000    0.17582
343440.0000    0.20337
343480.0000    0.22157
343520.0000    0.26573
343560.0000    0.29858
343600.0000    0.28691
343640.0000    0.15475
343680.0000    0.12505
343720.0000    0.27726
343760.0000    0.13793
343800.0000    0.22152
343840.0000   -0.08372
343880.0000    0.15765
343920.0000    0.25748
343960.0000    0.33428
344000.0000    0.15402
344040.0000    0.20169
344080.0000    0.15065
344120.0000    0.37617
344160.0000    0.26938
344200.0000    0.22616
344240.0000    0.37316
344280.0000    0.47527
344320.0000    0.09331
344360.0000    0.16817
344400.0000    0.17364
344440.0000    0.32918
344480.0000    0.21903
344520.0000    0.37963
344560.0000   -0.07446
344600.0000    0.09236
344640.0000    0.26987
344680.0000    0.40397
344720.0000    0.48889
344760.0000    0.05579
344800.0000    0.11685
344840.0000    0.29746
344880.0000    0.02230
344920.0000    0.31003
344960.0000    0.06718
345000.0000    0.08971
345040.0000   -0.04721
345080.0000   -0.11059
345120.0000   -0.19625
345160.0000   -0.45423
345200.0000   -0.33583
345240.0000   -0.10814
345280.0000   -0.18605
345320.0000    0.06926
345360.0000   -0.11985
345400.0000    0.00819
345440.0000   -0.09287
345480.0000   -0.27982
345520.0000   -0.16886
345560.0000   -0.36699
345600.0000   -0.35736
345640.0000   -0.30736
345680.0000    0.28942
345720.0000    0.24391
345760.0000    0.10140
345800.0000    0.06353
345840.0000    0.12387
345880.0000    0.03827
345920.0000    0.23786
345960.0000   -0.11744
346000.0000    0.01604
346040.0000   -0.12378
346080.0000    0.22068
346120.0000    0.19538
346160.0000    0.01959
346200.0000    0.01695
346240.0000    0.13037
346280.0000    0.13996
346320.0000    0.04916
346360.0000   -0.02746
346400.0000    0.06466
346440.0000    0.41951
346480.0000    0.02742
346520.0000    0.09202
346560.0000    0.33717
346600.0000    0.58726
346640.0000    0.23173
346680.0000    0.41743
346720.0000    0.31516
346760.0000   -0.00992
346800.0000   -0.05507
346840.0000    0.05021
346880.0000    0.27780
346920.0000   -0.21648
346960.0000   -0.02675
347000.0000   -0.03834
347040.0000   -0.00600
347080.0000    0.00389
347120.0000    0.15829
347160.0000    0.25280
347200.0000    0.24267
347240.0000   -0.21526
347280.0000    0.04716
347320.0000    0.05384
347360.0000    0.04587
347400.0000   -0.14527
347440.0000   -0.01524
347480.0000   -0.02042
347520.0000   -0.24871
347560.0000    0.02308
347600.0000   -0.08860
347640.0000   -0.05061
347680.0000    0.10618
347720.0000   -0.01725
347760.0000   -0.20048
347800.0000   -0.06901
347840.0000    0.05544
347880.0000   -0.05805
347920.0000   -0.17206
347960.0000   -0.38511
348000.0000    0.01283
348040.0000   -0.12031
348080.0000    0.16122
348120.0000    0.05993
348160.0000   -0.12401
348200.0000   -0.15172
348240.0000   -0.01055
348280.0000   -0.32533
348320.0000   -0.27269
348360.0000    0.09366
348400.0000    0.30540
348440.0000    0.28284
348480.0000    0.12962
348520.0000    0.02513
348560.0000   -0.24449
348600.0000    0.24691
348640.0000    0.01668
348680.0000    0.21635
348720.0000   -0.12379
348760.0000   -0.12134
348800.0000   -0.25251
348840.0000   -0.41737
348880.0000   -0.58557
348920.0000   -0.89736
348960.0000   -0.44957
349000.0000   -0.70731
349040.0000   -0.46988
349080.0000   -0.55464
349120.0000   -0.08595
349160.0000   -0.06963
349200.0000    0.04251
349240.0000    0.42838
349280.0000    0.08233
349320.0000    0.25949
349360.0000    0.62708
349400.0000    0.67159
349440.0000    0.53812
349480.0000    0.27138
349520.0000    0.76396
349560.0000    0.55317
349600.0000    0.59100
349640.0000    0.52731
349680.0000    0.48739
349720.0000    0.77500
349760.0000    0.29197
349800.0000    0.39360
349840.0000    0.37522
349880.0000    0.14316
349920.0000    0.22498
349960.0000    0.50608
350000.0000    0.41819
350040.0000    0.22651
350080.0000    0.47137
350120.0000    0.32909
350160.0000    0.57081
350200.0000    0.35324
350240.0000    0.49373
350280.0000    0.10153
350320.0000    0.21476
350360.0000    0.50864
350400.0000    0.34081
350440.0000    0.15612
350480.0000    0.23192
350520.0000    0.44366
350560.0000    0.40181
350600.0000    0.47940
350640.0000    0.04363
350680.0000    0.47959
350720.0000    0.61775
350760.0000    0.37307
350800.0000    0.50689
350840.0000    0.44528
350880.0000    0.19110
350920.0000    0.07611
350960.0000    0.29330
351000.0000    0.33388
351040.0000    0.35846
351080.0000    0.50832
351120.0000    0.17384
351160.0000    0.52317
351200.0000    0.52178
351240.0000    0.40498
351280.0000    0.40220
351320.0000    0.22948
351360.0000    0.20455
351400.0000    0.03217
351440.0000    0.15647
351480.0000    0.30674
351520.0000    0.14250
351560.0000    0.43039
351600.0000    0.25963
351640.0000    0.22321
351680.0000    0.46296
351720.0000    0.46447
351760.0000    0.42586
351800.0000    0.46770
351840.0000    0.32706
351880.0000    0.36078
351920.0000    0.43666
351960.0000    0.28632
352000.0000    0.08110
352040.0000    0.59239
352080.0000    0.08649
352120.0000    0.14225
352160.0000    0.21277
352200.0000    0.13671
352240.0000    0.28824
352280.0000   -0.04542
352320.0000    0.15982
352360.0000   -0.25594
352400.0000    0.31827
352440.0000    0.14452
352480.0000    0.32085
352520.0000    0.06378
352560.0000    0.33343
352600.0000    0.06715
352640.0000    0.14047
352680.0000    0.33280
352720.0000    0.46034
352760.0000   -0.03284
352800.0000   -0.00746
352840.0000    0.02086
352880.0000   -0.05345
352920.0000    0.38046
352960.0000    0.27485
353000.0000    0.43764
353040.0000    0.11648
353080.0000    0.28741
353120.0000    0.57492
353160.0000    0.16628
353200.0000    0.60002
353240.0000    0.36741
353280.0000    0.50772
353320.0000    0.37943
353360.0000   -0.03418
353400.0000    0.28783
353440.0000    0.18209
353480.0000    0.35478
353520.0000    0.19968
353560.0000    0.29833
353600.0000    0.31963
353640.0000    0.32959
353680.0000    0.30284
353720.0000    0.48495
353760.0000    0.25054
353800.0000    0.10430
353840.0000    0.25006
353880.0000    0.34537
353920.0000    0.55611
353960.0000    0.68776
354000.0000    0.52034
354040.0000    0.56849
354080.0000    0.53673
354120.0000    0.21889
354160.0000   -0.12310
354200.0000    0.06761
354240.0000    0.51503
354280.0000    0.55790
354320.0000    0.32718
354360.0000    0.50568
354400.0000    0.63947
354440.0000    0.57414
354480.0000    0.28843
354520.0000    0.25960
354560.0000    0.20998
354600.0000    0.00205
354640.0000    0.09821
354680.0000    0.09439
354720.0000    0.12448
354760.0000    0.29974
354800.0000    0.37982
354840.0000    0.18093
354880.0000    0.45459
354920.0000    0.32029
354960.0000    0.01488
355000.0000    0.26788
355040.0000    0.42531
355080.0000    0.27008
355120.0000    0.12848
355160.0000    0.31987
355200.0000    0.37950
355240.0000    0.40693
355280.0000    0.57332
355320.0000    0.46394
355360.0000    0.48041
355400.0000    0.52397
355440.0000    0.10014
355480.0000    0.50260
355520.0000    0.44026
355560.0000    0.34300
355600.0000    0.47644
355640.0000    0.57792
355680.0000    0.32149
355720.0000    0.61082
355760.0000    0.31576
355800.0000    0.56849
355840.0000    0.38737
355880.0000    0.37600
355920.0000    0.31589
355960.0000    0.38481
356000.0000    0.35400
356040.0000    0.51245
356080.0000    0.20133
356120.0000    0.47178
356160.0000    0.55615
356200.0000    0.54702
356240.0000    0.55558
356280.0000    0.41848
356320.0000    0.44992
356360.0000    0.27221
356400.0000    0.61317
356440.0000    0.56802
356480.0000    0.38990
356520.0000    0.36961
356560.0000    0.53661
356600.0000    0.23541
356640.0000    0.32002
356680.0000    0.60376
356720.0000    0.58160
356760.0000    0.50762
356800.0000    0.65961
356840.0000    0.45587
356880.0000    0.49371
356920.0000    0.43923
356960.0000    0.35154
357000.0000    0.40841
357040.0000    0.54952
357080.0000    0.44548
357120.0000    0.59111
357160.0000    0.56238
357200.0000    0.36690
357240.0000    0.08491
357280.0000    0.67701
357320.0000    0.58078
357360.0000    0.50711
357400.0000    0.55037
357440.0000    0.49057
357480.0000    0.21958
357520.0000    0.42732
357560.0000    0.58979
357600.0000    0.32336
357640.0000    0.48854
357680.0000    0.58655
357720.0000    0.75173
357760.0000    0.82009
357800.0000    0.72666
357840.0000    0.90290
357880.0000    1.01523
357920.0000    1.03939
357960.0000    0.64393
358000.0000    0.77216
358040.0000    0.75321
358080.0000    0.18247
358120.0000    0.19114
358160.0000    0.16693
358200.0000    0.29528
358240.0000    0.54878
358280.0000    0.39219
358320.0000    0.23080
358360.0000    0.44166
358400.0000    0.43304
358440.0000    0.37361
358480.0000    0.10955
358520.0000   -0.00616
358560.0000    0.45579
358600.0000    0.23088
358640.0000    0.45028
358680.0000    0.37904
358720.0000    0.35777
358760.0000    0.46260
358800.0000    0.25870
358840.0000    0.28843
358880.0000    0.36083
358920.0000    0.39787
358960.0000    0.21578
359000.0000    0.45093
359040.0000    0.28107
359080.0000    0.39656
359120.0000    0.50828
359160.0000    0.43835
359200.0000    0.45987
359240.0000    0.38378
359280.0000    0.31954
359320.0000    0.33771
359360.0000    0.56083
359400.0000    0.49493
359440.0000    0.57217
359480.0000    0.23493
359520.0000    0.34994
359560.0000    0.37023
359600.0000    0.49951
359640.0000    0.27959
359680.0000    0.20296
359720.0000    0.29867
359760.0000    0.53525
359800.0000    0.27834
359840.0000    0.50185
359880.0000    0.24226
359920.0000    0.22637
359960.0000    0.44266
360000.0000    0.28355
360040.0000    0.14471
360080.0000    0.46129
360120.0000    0.29933
360160.0000    0.37426
360200.0000    0.53732
360240.0000    0.52757
360280.0000    0.37451
360320.0000    0.34407
360360.0000    0.39682
360400.0000    0.42551
360440.0000    0.45887
360480.0000    0.44139
360520.0000    0.35332
360560.0000    0.44121
360600.0000    0.42594
360640.0000    0.46885
360680.0000    0.48554
360720.0000    0.37522
360760.0000    0.28203
360800.0000    0.46886
360840.0000    0.28087
360880.0000    0.64714
360920.0000    0.31354
360960.0000    0.20566
361000.0000    0.20441
361040.0000    0.46276
361080.0000    0.52394
361120.0000    0.02483
361160.0000    0.56342
361200.0000    0.45672
361240.0000    0.30586
361280.0000    0.62062
361320.0000    0.42851
361360.0000    0.47421
361400.0000   -0.04903
361440.0000    0.09473
361480.0000   -0.05630
361520.0000    0.04927
361560.0000   -0.19942
361600.0000    0.01271
361640.0000    0.08530
361680.0000   -0.10176
361720.0000    0.13780
361760.0000    0.28379
361800.0000    0.50657
361840.0000    0.50682
361880.0000    0.52117
361920.0000    0.36667
361960.0000    0.28181
362000.0000    0.36115
362040.0000    0.44123
362080.0000    0.58533
362120.0000    0.51602
362160.0000   -0.14925
362200.0000    0.30298
362240.0000    0.50741
362280.0000    0.64244
362320.0000    0.34028
362360.0000    0.40217
362400.0000    0.33392
362440.0000    0.33359
362480.0000    0.40941
362520.0000    0.41515
362560.0000    0.51004
362600.0000    0.55310
362640.0000    0.50373
362680.0000    0.42673
362720.0000    0.33790
362760.0000    0.31822
362800.0000    0.49785
362840.0000    0.36487
362880.0000    0.27158
362920.0000    0.16557
362960.0000    0.30856
363000.0000    0.23607
363040.0000    0.08922
363080.0000    0.30632
363120.0000    0.45018
363160.0000    0.32051
363200.0000    0.16948
363240.0000    0.29166
363280.0000    0.15490
363320.0000    0.36981
363360.0000    0.57614
363400.0000    0.36598
363440.0000    0.57250
363480.0000    0.42294
363520.0000    0.46818
363560.0000    0.54714
363600.0000    0.63398
363640.0000    0.43653
363680.0000    0.38549
363720.0000    0.35749
363760.0000    0.29992
363800.0000    0.46844
363840.0000    0.33455
363880.0000    0.27247
363920.0000    0.36191
363960.0000    0.35201
364000.0000    0.50862
364040.0000    0.54750
364080.0000    0.60714
364120.0000    0.49783
364160.0000    0.35336
364200.0000    0.68250
364240.0000    0.34720
364280.0000    0.25419
364320.0000    0.23333
364360.0000    0.52182
364400.0000    0.39560
364440.0000    0.39567
364480.0000    0.21900
364520.0000    0.34738
364560.0000    0.46223
364600.0000    0.44577
364640.0000    0.48855
364680.0000    0.34916
364720.0000    0.46786
364760.0000    0.38567
364800.0000    0.38050
364840.0000    0.41137
364880.0000    0.46942
364920.0000    0.46545
364960.0000    0.33949
365000.0000    0.35015
365040.0000    0.29418
365080.0000    0.36768
365120.0000    0.34526
365160.0000    0.56823
365200.0000    0.48199
365240.0000    0.65029
365280.0000    0.46245
365320.0000    0.34132
365360.0000    0.26493
365400.0000    0.51670
365440.0000    0.49860
365480.0000    0.50753
365520.0000    0.30085
365560.0000    0.33596
365600.0000    0.38594
365640.0000    0.40050
365680.0000    0.12665
365720.0000    0.37026
365760.0000    0.32757
365800.0000    0.53220
365840.0000    0.12951
365880.0000    0.40557
365920.0000    0.44209
365960.0000    0.40473
366000.0000    0.45394
366040.0000    0.27976
366080.0000    0.32373
366120.0000    0.44252
366160.0000    0.46452
366200.0000    0.45341
366240.0000    0.50814
366280.0000    0.28545
366320.0000    0.46615
366360.0000    0.43509
366400.0000    0.47535
366440.0000    0.32069
366480.0000    0.41849
366520.0000    0.28448
366560.0000    0.43513
366600.0000    0.33721
366640.0000    0.40869
366680.0000    0.63143
366720.0000    0.36487
366760.0000    0.42418
366800.0000    0.35360
366840.0000    0.34119
366880.0000    0.31270
366920.0000    0.56539
366960.0000    0.34300
367000.0000    0.44623
367040.0000    0.56782
367080.0000    0.45212
367120.0000    0.58585
367160.0000    0.52017
367200.0000    0.69715
367240.0000    0.51890
367280.0000    0.54314
367320.0000    0.65275
367360.0000    0.49866
367400.0000    0.34127
367440.0000    0.47659
367480.0000    0.26894
367520.0000    0.50592
367560.0000    0.53772
367600.0000    0.58222
367640.0000    0.39384
367680.0000    0.53184
367720.0000    0.49793
367760.0000    0.60202
367800.0000    0.50529
367840.0000    0.43694
367880.0000    0.37133
367920.0000    0.35036
367960.0000    0.48358
368000.0000    0.56398
368040.0000    0.39898
368080.0000    0.38866
368120.0000    0.22538
368160.0000    0.38712
368200.0000    0.30973
368240.0000    0.38558
368280.0000    0.46691
368320.0000    0.61439
368360.0000    0.43971
368400.0000    0.37252
368440.0000    0.47453
368480.0000    0.35354
368520.0000    0.23753
368560.0000    0.19756
368600.0000    0.38080
368640.0000    0.33438
368680.0000    0.14001
368720.0000    0.42973
368760.0000    0.14969
368800.0000    0.25692
368840.0000    0.35752
368880.0000    0.30981
368920.0000    0.68815
368960.0000    0.43798
369000.0000    0.51279
369040.0000    0.59843
369080.0000    0.34912
369120.0000    0.39154
369160.0000    0.51705
369200.0000    0.49887
369240.0000    0.39338
369280.0000    0.50334
369320.0000    0.32457
369360.0000    0.16745
369400.0000    0.79036
369440.0000    0.50230
369480.0000    0.46566
369520.0000    0.41452
369560.0000    0.32566
369600.0000    0.45715
369640.0000    0.41019
369680.0000    0.49326
369720.0000    0.41627
369760.0000    0.28707
369800.0000    0.25858
369840.0000    0.54678
369880.0000    0.23038
369920.0000    0.58856
369960.0000    0.32911
370000.0000    0.37742
370040.0000    0.54779
370080.0000    0.52409
370120.0000    0.28242
370160.0000    0.27996
370200.0000    0.42695
370240.0000    0.50132
370280.0000    0.38015
370320.0000    0.41172
370360.0000    0.33163
370400.0000    0.23489
370440.0000   -0.08965
370480.0000   -0.61295
370520.0000   -1.08744
370560.0000   -0.65624
370600.0000   -0.40899
370640.0000    0.15657
370680.0000    0.12991
370720.0000    0.23044
370760.0000    0.42132
370800.0000    0.34069
370840.0000    0.66783
370880.0000    0.31243
370920.0000    0.64139
370960.0000    0.59400
371000.0000    0.28814
371040.0000    0.22457
371080.0000    0.39408
371120.0000    0.26971
371160.0000    0.53920
371200.0000    0.43449
371240.0000    0.68107
371280.0000    0.39287
371320.0000    0.30377
371360.0000    0.55102
371400.0000    0.48795
371440.0000    0.41853
371480.0000    0.55741
371520.0000    0.36401
371560.0000    0.39080
371600.0000    0.30145
371640.0000    0.07616
371680.0000    0.48494
371720.0000    0.51181
371760.0000    0.35667
371800.0000    0.44548
371840.0000    0.31775
371880.0000    0.26632
371920.0000    0.65529
371960.0000    0.35018
372000.0000    0.46663
372040.0000    0.48140
372080.0000    0.39877
372120.0000    0.26431
372160.0000    0.19870
372200.0000    0.38918
372240.0000    0.42784
372280.0000    0.43795
372320.0000    0.45898
372360.0000    0.22296
372400.0000    0.38855
372440.0000    0.49880
372480.0000    0.33488
372520.0000    0.31807
372560.0000    0.37468
372600.0000    0.31579
372640.0000    0.30230
372680.0000    0.28128
372720.0000    0.62345
372760.0000    0.40188
372800.0000    0.55247
372840.0000    0.29492
372880.0000    0.43570
372920.0000    0.59014
372960.0000    0.33514
373000.0000    0.18301
373040.0000    0.54335
373080.0000    0.46953
373120.0000    0.53182
373160.0000    0.48645
373200.0000    0.50272
373240.0000    0.46061
373280.0000    0.49250
373320.0000    0.59811
373360.0000    0.44341
373400.0000    0.52918
373440.0000    0.36702
373480.0000    0.37075
373520.0000    0.33348
373560.0000    0.14824
373600.0000    0.37220
373640.0000    0.45442
373680.0000    0.42505
373720.0000    0.53572
373760.0000    0.47984
373800.0000    0.65811
373840.0000    0.61020
373880.0000    0.58314
373920.0000    0.50394
373960.0000    0.40771
374000.0000    0.16359
374040.0000    0.38059
374080.0000    0.26097
374120.0000    0.46434
374160.0000    0.45964
374200.0000    0.51867
374240.0000    0.54578
374280.0000    0.51645
374320.0000    0.63438
374360.0000    0.24361
374400.0000    0.30319
374440.0000    0.65383
374480.0000    0.45919
374520.0000    0.58077
374560.0000    0.44708
374600.0000    0.36145
374640.0000    0.63855
374680.0000    0.58294
374720.0000    0.31504
374760.0000    0.50739
374800.0000    0.58477
374840.0000    0.51678
374880.0000    0.42604
374920.0000    0.49339
374960.0000    0.35156
375000.0000    0.35280
375040.0000    0.74088
375080.0000    0.48808
375120.0000    0.45338
375160.0000    0.59552
375200.0000    0.43628
375240.0000    0.44779
375280.0000    0.44234
375320.0000    0.44467
375360.0000    0.38327
375400.0000    0.24832
375440.0000    0.09704
375480.0000    0.06368
375520.0000    0.17808
375560.0000   -0.25922
375600.0000   -0.36318
375640.0000   -0.44853
375680.0000   -0.36806
375720.0000   -0.16364
375760.0000   -0.42122
375800.0000   -0.62817
375840.0000   -0.27461
375880.0000   -0.27415
375920.0000   -0.20062
375960.0000   -0.41356
376000.0000   -0.41064
376040.0000   -0.55337
376080.0000   -0.49362
376120.0000   -0.60223
376160.0000   -0.50137
376200.0000   -0.37310
376240.0000   -0.27035
376280.0000   -0.51852
376320.0000   -0.82044
376360.0000   -0.35393
376400.0000   -0.02749
376440.0000   -0.41018
376480.0000   -0.33934
376520.0000   -0.25135
376560.0000   -0.50180
376600.0000   -0.74372
376640.0000   -0.52704
376680.0000   -0.55700
376720.0000   -0.42524
376760.0000   -0.05626
376800.0000    0.13463
376840.0000   -0.01980
376880.0000    0.02689
376920.0000    0.13091
376960.0000    0.14672
377000.0000    0.27907
377040.0000    0.20530
377080.0000   -0.21361
377120.0000   -0.08974
377160.0000    0.07427
377200.0000    0.27134
377240.0000    0.48760
377280.0000    0.58636
377320.0000    0.46891
377360.0000    0.33183
377400.0000    0.56639
377440.0000    0.54459
377480.0000    0.15092
377520.0000    0.40586
377560.0000    0.34842
377600.0000    0.19631
377640.0000    0.53103
377680.0000   -0.06276
377720.0000   -0.54583
377760.0000   -0.45160
377800.0000   -0.58642
377840.0000   -0.79262
377880.0000   -0.58503
377920.0000   -0.41370
377960.0000   -0.36153
378000.0000   -0.43076
378040.0000   -0.71941
378080.0000   -0.49438
378120.0000   -0.14823
378160.0000   -0.64173
378200.0000   -0.27384
378240.0000   -0.69172
378280.0000   -0.72919
378320.0000   -0.71904
378360.0000   -0.71803
378400.0000   -0.75716
378440.0000   -0.53770
378480.0000   -0.39554
378520.0000   -0.43116
378560.0000   -0.66002
378600.0000   -0.43168
378640.0000   -0.35900
378680.0000    0.04389
378720.0000   -0.07140
378760.0000   -0.06520
378800.0000    0.06725
378840.0000   -0.13833
378880.0000    0.23472
378920.0000    0.01147
378960.0000   -0.23368
379000.0000   -0.00572
379040.0000   -0.12073
379080.0000    0.02076
379120.0000   -0.00559
379160.0000   -0.20185
379200.0000   -0.17384
379240.0000   -0.20603
379280.0000   -0.33249
379320.0000   -0.05210
379360.0000    0.20646
379400.0000   -0.20655
379440.0000   -0.11582
379480.0000   -0.14250
379520.0000    0.19081
379560.0000    0.28801
379600.0000    0.43825
379640.0000    0.14487
379680.0000    0.39705
379720.0000    0.34000
379760.0000    0.41757
379800.0000    0.23066
379840.0000    0.22870
379880.0000   -0.08936
379920.0000    0.02169
379960.0000   -0.06301
380000.0000   -0.11468
380040.0000   -0.08865
380080.0000   -0.07205
380120.0000    0.02685
380160.0000    0.29270
380200.0000   -0.03619
380240.0000    0.39730
380280.0000    0.06871
380320.0000    0.17212
380360.0000    0.17849
380400.0000    0.24406
380440.0000    0.36144
380480.0000    0.55476
380520.0000    0.52146
380560.0000    0.36617
380600.0000    0.69281
380640.0000    0.51299
380680.0000    0.67285
380720.0000    0.45194
380760.0000    0.73876
380800.0000    0.54290
380840.0000    0.63136
380880.0000    0.51834
380920.0000    0.34431
380960.0000    0.50224
381000.0000    0.75754
381040.0000    0.49249
381080.0000    0.66287
381120.0000    0.37856
381160.0000    0.47766
381200.0000    0.71601
381240.0000    0.65850
381280.0000    0.80210
381320.0000    0.06092
381360.0000   -0.05953
381400.0000    0.15582
381440.0000   -0.14258
381480.0000   -0.33028
381520.0000   -0.14810
381560.0000   -0.16273
381600.0000   -0.44622
381640.0000   -0.27289
381680.0000   -0.03275
381720.0000    0.36817
381760.0000   -0.12281
381800.0000    0.20165
381840.0000   -0.27717
381880.0000   -0.80672
381920.0000   -0.57076
381960.0000   -0.20312
382000.0000   -0.20447
382040.0000   -0.10489
382080.0000   -0.42938
382120.0000   -0.23478
382160.0000   -0.44182
382200.0000   -0.74512
382240.0000   -0.87615
382280.0000   -0.61187
382320.0000   -0.26828
382360.0000   -0.26730
382400.0000   -0.66106
382440.0000   -0.60111
382480.0000   -0.62633
382520.0000   -0.58823
382560.0000   -0.57281
382600.0000   -0.55495
382640.0000   -0.84519
382680.0000   -0.39911
382720.0000   -0.69384
382760.0000   -0.39200
382800.0000   -0.69203
382840.0000   -0.17930
382880.0000   -0.24175
382920.0000   -0.24626
382960.0000    0.22302
383000.0000    0.06742
383040.0000    0.06304
383080.0000    0.01375
383120.0000   -0.09063
383160.0000    0.03099
383200.0000    0.13394
383240.0000   -0.03418
383280.0000   -0.19233
383320.0000    0.02021
383360.0000   -0.10050
383400.0000   -0.34557
383440.0000   -0.67095
383480.0000   -0.06831
383520.0000   -0.35477
383560.0000   -0.49280
383600.0000   -0.10198
383640.0000   -0.33411
383680.0000   -0.49651
383720.0000   -0.34927
383760.0000   -0.50951
383800.0000   -0.67851
383840.0000   -0.59632
383880.0000   -0.41755
383920.0000   -0.53372
383960.0000   -0.54629
384000.0000   -0.14004
384040.0000   -0.08982
384080.0000   -0.14891
384120.0000   -0.33698
384160.0000   -0.24461
384200.0000   -0.46830
384240.0000   -0.26235
384280.0000    0.01288
384320.0000    0.07506
384360.0000    0.33401
384400.0000    0.33563
384440.0000    0.21605
384480.0000    0.31877
384520.0000    0.34571
384560.0000    0.29935
384600.0000    0.37362
384640.0000    0.07256
384680.0000    0.26974
384720.0000    0.20233
384760.0000    0.49585
384800.0000    0.02248
384840.0000    0.22454
384880.0000    0.18148
384920.0000    0.33894
384960.0000    0.31726
385000.0000    0.32295
385040.0000    0.25806
385080.0000    0.40932
385120.0000    0.16599
385160.0000    0.28686
385200.0000    0.33551
385240.0000    0.33757
385280.0000   -0.08898
385320.0000    0.18427
385360.0000    0.11517
385400.0000    0.17020
385440.0000    0.05656
385480.0000    0.14194
385520.0000    0.34267
385560.0000    0.07652
385600.0000    0.15350
385640.0000   -0.05845
385680.0000    0.07599
385720.0000    0.21499
385760.0000    0.33294
385800.0000    0.27093
385840.0000    0.13200
385880.0000    0.44205
385920.0000    0.43822
385960.0000    0.38424
386000.0000    0.24755
386040.0000    0.20261
386080.0000    0.25068
386120.0000   -0.11578
386160.0000    0.11408
386200.0000   -0.15967
386240.0000   -0.11307
386280.0000    0.21979
386320.0000    0.23430
386360.0000    0.42152
386400.0000    0.06024
386440.0000    0.17756
386480.0000    0.51071
386520.0000   -0.14167
386560.0000   -0.08692
386600.0000   -0.07289
386640.0000   -0.23953
386680.0000   -0.16799
386720.0000   -0.28406
386760.0000   -0.24456
386800.0000   -0.20331
386840.0000   -0.02438
386880.0000    0.00387
386920.0000   -0.33468
386960.0000   -0.28273
387000.0000   -0.23364
387040.0000   -0.08601
387080.0000   -0.19011
387120.0000   -0.19944
387160.0000   -0.03296
387200.0000   -0.14651
387240.0000   -0.31110
387280.0000   -0.32744
387320.0000   -0.02484
387360.0000   -0.02895
387400.0000   -0.04406
387440.0000   -0.04705
387480.0000   -0.19528
387520.0000   -0.29166
387560.0000   -0.03661
387600.0000   -0.09634
387640.0000   -0.02172
387680.0000   -0.32053
387720.0000   -0.28692
387760.0000    0.02139
387800.0000   -0.05678
387840.0000    0.10136
387880.0000    0.20048
387920.0000   -0.21824
387960.0000   -0.10156
388000.0000   -0.44800
388040.0000    0.17111
388080.0000    0.02259
388120.0000    0.03404
388160.0000    0.00525
388200.0000   -0.01159
388240.0000   -0.41551
388280.0000   -0.27292
388320.0000    0.12016
388360.0000    0.08235
388400.0000   -0.38266
388440.0000   -0.25535
388480.0000   -0.29945
388520.0000   -0.14075
388560.0000   -0.32627
388600.0000   -0.17874
388640.0000   -0.29765
388680.0000   -0.21572
388720.0000   -0.18266
388760.0000    0.27393
388800.0000   -0.01883
388840.0000   -0.15344
388880.0000    0.31914
388920.0000   -0.19217
388960.0000   -0.08173
389000.0000   -0.06891
389040.0000   -0.12945
389080.0000   -0.07256
389120.0000    0.12762
389160.0000   -0.18473
389200.0000   -0.02656
389240.0000    0.04905
389280.0000   -0.05693
389320.0000   -0.17351
389360.0000    0.04082
389400.0000   -0.09871
389440.0000   -0.01061
389480.0000    0.04438
389520.0000    0.19226
389560.0000   -0.55193
389600.0000   -0.29077
389640.0000    0.16446
389680.0000   -0.14231
389720.0000    0.02340
389760.0000    0.00707
389800.0000    0.09984
389840.0000   -0.14893
389880.0000   -0.22473
389920.0000   -0.06246
389960.0000   -0.17541
390000.0000   -0.25853
390040.0000   -0.31625
390080.0000   -0.30056
390120.0000   -0.09752
390160.0000    0.02850
390200.0000   -0.12465
390240.0000    0.14801
390280.0000   -0.00391
390320.0000   -0.08271
390360.0000   -0.12213
390400.0000   -0.34703
390440.0000   -0.54194
390480.0000   -0.58555
390520.0000   -0.60446
390560.0000   -0.72877
390600.0000   -0.56879
390640.0000   -0.38160
390680.0000   -0.61064
390720.0000   -0.67819
390760.0000   -0.76448
390800.0000   -0.92507
390840.0000   -0.49349
390880.0000   -0.53157
390920.0000   -0.25907
390960.0000   -0.11800
391000.0000   -0.18710
391040.0000   -0.16399
391080.0000   -0.14104
391120.0000    0.07996
391160.0000    0.09922
391200.0000    0.29877
391240.0000   -0.25899
391280.0000   -0.20506
391320.0000    0.35568
391360.0000    0.33318
391400.0000   -0.13396
391440.0000   -0.38693
391480.0000    0.27276
391520.0000    0.10925
391560.0000    0.29857
391600.0000    0.10748
391640.0000    0.22148
391680.0000   -0.24579
391720.0000   -0.35228
391760.0000   -0.42642
391800.0000   -0.57923
391840.0000   -0.50377
391880.0000   -0.58407
391920.0000   -0.52944
391960.0000   -0.42092
392000.0000   -0.14228
392040.0000   -0.56531
392080.0000   -0.01367
392120.0000   -0.45836
392160.0000   -0.20176
392200.0000   -0.21071
392240.0000   -0.37153
392280.0000   -0.23370
392320.0000   -0.43532
392360.0000   -0.22381
392400.0000   -0.38534
392440.0000   -0.57795
392480.0000   -0.15847
392520.0000   -0.08350
392560.0000   -0.27701
392600.0000   -0.28929
392640.0000    0.32910
392680.0000   -0.00419
392720.0000   -0.02357
392760.0000   -0.56406
392800.0000   -0.30329
392840.0000   -0.66675
392880.0000   -0.62033
392920.0000   -0.47139
392960.0000   -1.20048
393000.0000   -0.90460
393040.0000   -0.63359
393080.0000   -0.25216
393120.0000   -0.55850
393160.0000   -0.60673
393200.0000   -0.15347
393240.0000   -0.39989
393280.0000   -0.56667
393320.0000   -0.59543
393360.0000   -0.41355
393400.0000   -0.53746
393440.0000   -0.57221
393480.0000   -0.87105
393520.0000   -0.46806
393560.0000   -0.46267
393600.0000   -0.47927
393640.0000   -0.20716
393680.0000   -0.44292
393720.0000   -0.13546
393760.0000   -0.29068
393800.0000   -0.15841
393840.0000   -0.23343
393880.0000    0.02183
393920.0000   -0.50756
393960.0000   -0.66567
394000.0000   -0.26778
394040.0000   -0.13059
394080.0000   -0.27164
394120.0000   -0.38553
394160.0000    0.14676
394200.0000   -0.13325
394240.0000   -0.30512
394280.0000   -0.07042
394320.0000   -0.64022
394360.0000   -0.33794
394400.0000   -0.52881
394440.0000   -0.30747
394480.0000   -0.36729
394520.0000    0.10828
394560.0000   -0.08926
394600.0000    0.09959
394640.0000   -0.12435
394680.0000   -0.11197
394720.0000    0.03928
394760.0000   -0.21263
394800.0000    0.02640
394840.0000   -0.31832
394880.0000   -0.24545
394920.0000   -0.52671
394960.0000   -0.27299
395000.0000   -0.16386
395040.0000   -0.41679
395080.0000   -0.85449
395120.0000   -0.64720
395160.0000   -0.43066
395200.0000   -0.45660
395240.0000   -0.79557
395280.0000   -0.79788
395320.0000   -0.52034
395360.0000   -0.41505
395400.0000   -0.49632
395440.0000   -0.59749
395480.0000   -0.51883
395520.0000   -0.15600
395560.0000   -0.23531
395600.0000   -0.14913
395640.0000   -0.47436
395680.0000   -0.54980
395720.0000   -0.13146
395760.0000   -0.07222
395800.0000   -0.25288
395840.0000   -0.06481
395880.0000   -0.31431
395920.0000   -0.41989
395960.0000   -0.45912
396000.0000   -0.33981
396040.0000   -0.34438
396080.0000   -0.51374
396120.0000   -0.29254
396160.0000   -0.07437
396200.0000   -0.00533
396240.0000    0.10951
396280.0000   -0.03404
396320.0000   -0.04943
396360.0000   -0.05086
396400.0000   -0.10210
396440.0000    0.07739
396480.0000   -0.33637
396520.0000   -0.27038
396560.0000   -0.07681
396600.0000   -0.11253
396640.0000   -0.38554
396680.0000   -0.24761
396720.0000   -0.16430
396760.0000   -0.33630
396800.0000   -0.49876
396840.0000   -0.46751
396880.0000   -0.07506
396920.0000   -0.35166
396960.0000   -0.75708
397000.0000   -0.27615
397040.0000    0.05897
397080.0000   -0.14325
397120.0000   -0.21457
397160.0000   -0.17620
397200.0000   -0.30998
397240.0000   -0.22314
397280.0000   -0.35992
397320.0000    0.06335
397360.0000   -0.38509
397400.0000   -0.34937
397440.0000   -0.46336
397480.0000   -0.39585
397520.0000   -0.64064
397560.0000   -0.84656
397600.0000   -0.54089
397640.0000   -0.65323
397680.0000   -0.02082
397720.0000   -0.20596
397760.0000   -0.78875
397800.0000   -0.12661
397840.0000    0.09617
397880.0000   -0.08832
397920.0000    0.26987
397960.0000    0.10055
398000.0000    0.33168
398040.0000    0.06618
398080.0000    0.63190
398120.0000    0.31760
398160.0000    0.63546
398200.0000    0.31966
398240.0000    0.42054
398280.0000   -0.10573
398320.0000   -0.14679
398360.0000    0.23239
398400.0000   -0.11918
398440.0000    0.07854
398480.0000    0.17056
398520.0000    0.44293
398560.0000    0.59684
398600.0000   -0.01163
398640.0000    0.04872
398680.0000   -0.00270
398720.0000    0.30769
398760.0000    0.16731
398800.0000   -0.01499
398840.0000    0.07364
398880.0000    0.54457
398920.0000    0.35744
398960.0000    0.27527
399000.0000    0.43638
399040.0000    0.42492
399080.0000    0.65804
399120.0000    0.37670
399160.0000    0.37956
399200.0000    0.50709
399240.0000    0.46403
399280.0000    0.43759
399320.0000    0.54090
399360.0000    0.55862
399400.0000    0.45229
399440.0000    0.27746
399480.0000    0.25854
399520.0000    0.39829
399560.0000    0.68141
399600.0000    0.44853
399640.0000    0.59416
399680.0000    0.24328
399720.0000    0.42238
399760.0000    0.69008
399800.0000    0.44444
399840.0000    0.33136
399880.0000    0.52441
399920.0000    0.39751
399960.0000    0.35533
400000.0000    0.29725
400040.0000    0.48274
400080.0000    0.37624
400120.0000    0.46936
400160.0000    0.63165
400200.0000    0.39490
400240.0000    0.32687
400280.0000    0.41956
400320.0000    0.41822
400360.0000    0.28786
400400.0000    0.53512
400440.0000    0.57830
400480.0000    0.49349
400520.0000    0.40911
400560.0000    0.57635
400600.0000    0.20680
400640.0000    0.27375
400680.0000    0.30520
400720.0000    0.56720
400760.0000    0.25937
400800.0000    0.32979
400840.0000    0.38491
400880.0000    0.22159
400920.0000    0.49432
400960.0000    0.44158
401000.0000    0.61652
401040.0000    0.52642
401080.0000    0.51416
401120.0000    0.55650
401160.0000    0.48907
401200.0000    0.45353
401240.0000    0.50549
401280.0000    0.58001
401320.0000    0.58226
401360.0000    0.15540
401400.0000   -0.19171
401440.0000   -0.14267
401480.0000   -0.23241
401520.0000    0.08003
401560.0000   -0.15324
401600.0000   -0.13475
401640.0000   -0.28990
401680.0000    0.07189
401720.0000   -0.59067
401760.0000   -0.36607
401800.0000   -0.37960
401840.0000   -0.27895
401880.0000   -0.12688
401920.0000   -0.31129
401960.0000   -0.38086
402000.0000   -0.36700
402040.0000   -0.33364
402080.0000   -0.47716
402120.0000   -0.42780
402160.0000   -0.29515
402200.0000   -0.55667
402240.0000   -0.84607
402280.0000   -0.37538
402320.0000   -0.48319
402360.0000   -0.75474
402400.0000   -0.23366
402440.0000   -0.56957
402480.0000   -0.47751
402520.0000   -0.63701
402560.0000   -0.40892
402600.0000   -0.58829
402640.0000   -0.51960
402680.0000   -0.59732
402720.0000   -0.31198
402760.0000   -0.17783
402800.0000   -0.30403
402840.0000   -0.62787
402880.0000   -0.59910
402920.0000   -0.75549
402960.0000   -0.35008
403000.0000   -0.84118
403040.0000   -0.80488
403080.0000   -0.75931
403120.0000   -0.74721
403160.0000   -0.63204
403200.0000   -0.29594
403240.0000   -0.54643
403280.0000   -0.66901
403320.0000   -1.01891
403360.0000   -0.87060
403400.0000   -0.76485
403440.0000   -0.80380
403480.0000   -0.62743
403520.0000   -0.82822
403560.0000   -0.90109
403600.0000   -0.90414
403640.0000   -0.36812
403680.0000   -0.79937
403720.0000   -0.71833
403760.0000   -0.49110
403800.0000   -0.55567
403840.0000   -0.59462
403880.0000   -0.56023
403920.0000   -0.60201
403960.0000   -0.69237
404000.0000   -0.76642
404040.0000   -0.58862
404080.0000   -0.50712
404120.0000   -0.34105
404160.0000   -0.67100
404200.0000   -0.12026
404240.0000   -0.46083
404280.0000   -0.50366
404320.0000   -0.12470
404360.0000   -0.23300
404400.0000   -0.37743
404440.0000   -0.25636
404480.0000   -0.50172
404520.0000   -0.54120
404560.0000   -0.59494
404600.0000   -0.65327
404640.0000   -0.54890
404680.0000   -0.61024
404720.0000   -0.44917
404760.0000   -0.69054
404800.0000   -0.43771
404840.0000   -0.39192
404880.0000   -0.59212
404920.0000   -0.34831
404960.0000   -0.55226
405000.0000   -0.19580
405040.0000   -0.32974
405080.0000   -0.55892
405120.0000   -0.49784
405160.0000   -0.56343
405200.0000   -0.47393
405240.0000   -0.41908
405280.0000   -0.45312
405320.0000   -0.43103
405360.0000   -0.25457
405400.0000   -0.33663
405440.0000   -0.59845
405480.0000   -0.49483
405520.0000   -0.42077
405560.0000   -0.31912
405600.0000   -0.18029
405640.0000   -0.23450
405680.0000   -0.28989
405720.0000   -0.28883
405760.0000    0.01253
405800.0000   -0.51707
405840.0000   -0.63473
405880.0000   -0.60341
405920.0000   -0.63954
405960.0000   -0.54735
406000.0000   -0.31837
406040.0000   -0.46782
406080.0000   -0.55121
406120.0000   -0.43778
406160.0000   -0.49823
406200.0000   -0.75768
406240.0000   -0.46353
406280.0000   -0.42395
406320.0000   -0.66295
406360.0000   -0.42432
406400.0000   -0.47742
406440.0000   -0.83387
406480.0000   -0.30253
406520.0000   -0.46361
406560.0000   -0.75061
406600.0000   -0.57543
406640.0000   -0.38328
406680.0000   -0.36021
406720.0000   -0.24060
406760.0000   -0.49332
406800.0000   -0.45356
406840.0000   -0.47650
406880.0000   -0.72323
406920.0000   -0.29262
406960.0000   -0.70329
407000.0000   -0.45502
407040.0000   -0.40346
407080.0000   -0.25898
407120.0000   -0.12116
407160.0000   -0.31800
407200.0000   -0.43563
407240.0000   -0.47617
407280.0000   -0.58607
407320.0000   -0.64193
407360.0000   -0.75968
407400.0000   -0.41100
407440.0000   -0.54042
407480.0000   -0.74266
407520.0000   -0.77109
407560.0000   -0.21949
407600.0000   -0.08003
407640.0000   -0.22565
407680.0000   -0.32247
407720.0000   -0.28128
407760.0000   -0.73264
407800.0000   -0.49599
407840.0000   -0.12623
407880.0000   -0.05536
407920.0000   -0.43276
407960.0000   -0.30226
408000.0000   -0.28370
408040.0000   -0.49960
408080.0000   -0.55199
408120.0000   -0.42998
408160.0000   -0.07459
408200.0000   -0.48399
408240.0000   -0.30313
408280.0000   -0.28393
408320.0000   -0.49032
408360.0000   -0.31887
408400.0000   -0.34564
408440.0000   -0.31481
408480.0000   -0.57491
408520.0000   -0.40694
408560.0000   -0.63214
408600.0000   -0.76279
408640.0000   -0.67289
408680.0000   -0.59132
408720.0000   -0.49868
408760.0000   -0.26192
408800.0000   -0.49484
408840.0000   -0.59966
408880.0000   -0.49634
408920.0000   -0.72957
408960.0000   -0.40769
409000.0000   -0.64746
409040.0000   -0.36636
409080.0000   -0.63786
409120.0000   -0.54091
409160.0000   -0.51040
409200.0000   -0.55855
409240.0000   -0.64440
409280.0000   -0.69040
409320.0000   -0.49659
409360.0000   -0.35607
409400.0000   -0.34012
409440.0000   -0.51016
409480.0000   -0.52803
409520.0000   -0.71277
409560.0000   -0.42896
409600.0000   -0.40858
409640.0000   -0.57237
409680.0000   -0.48078
409720.0000   -0.46108
409760.0000   -0.60581
409800.0000   -0.39626
409840.0000   -0.50194
409880.0000   -0.43614
409920.0000   -0.29460
409960.0000   -0.41030
410000.0000   -0.37241
410040.0000   -0.56218
410080.0000   -0.46189
410120.0000   -0.62100
410160.0000   -0.85569
410200.0000   -0.51981
410240.0000   -0.49370
410280.0000   -0.37641
410320.0000   -0.83708
410360.0000   -0.62514
410400.0000   -0.73231
410440.0000   -0.53501
410480.0000   -0.56809
410520.0000   -0.55599
410560.0000   -0.57410
410600.0000   -0.54777
410640.0000   -0.43085
410680.0000   -0.45488
410720.0000   -0.42735
410760.0000   -0.75267
410800.0000   -0.75844
410840.0000   -0.37702
410880.0000   -0.12999
410920.0000   -0.44067
410960.0000   -0.27245
411000.0000   -0.17364
411040.0000   -0.60613
411080.0000   -0.52450
411120.0000   -0.66360
411160.0000   -0.56508
411200.0000   -0.49735
411240.0000   -0.55035
411280.0000   -0.89275
411320.0000   -0.52272
411360.0000   -0.09892
411400.0000   -0.43036
411440.0000   -0.73320
411480.0000   -0.61388
411520.0000   -0.79481
411560.0000   -0.57350
411600.0000   -0.41507
411640.0000   -0.33935
411680.0000   -0.48582
411720.0000   -0.45514
411760.0000   -0.66869
411800.0000   -0.53529
411840.0000   -0.34175
411880.0000   -0.63953
411920.0000   -0.60061
411960.0000   -0.59186
412000.0000   -0.26653
412040.0000   -0.41317
412080.0000   -0.58860
412120.0000   -0.56277
412160.0000   -0.62564
412200.0000   -0.43324
412240.0000   -0.36473
412280.0000   -0.46073
412320.0000   -0.55088
412360.0000   -0.46272
412400.0000   -0.52094
412440.0000   -0.47315
412480.0000   -0.38928
412520.0000   -0.24754
412560.0000   -0.42376
412600.0000   -0.36336
412640.0000   -0.64704
412680.0000   -0.84573
412720.0000   -0.59880
412760.0000   -0.60996
412800.0000   -0.73371
412840.0000   -0.76243
412880.0000   -0.20927
412920.0000   -0.10940
412960.0000   -0.46718
413000.0000   -0.54430
413040.0000   -0.73697
413080.0000   -0.49772
413120.0000   -0.33297
413160.0000   -0.81907
413200.0000    0.10551
413240.0000   -0.15995
413280.0000    0.09587
413320.0000    0.10382
413360.0000   -0.40140
413400.0000   -0.08289
413440.0000   -0.00912
413480.0000   -0.21094
413520.0000   -0.17557
413560.0000   -0.34799
413600.0000    0.03888
413640.0000   -0.41760
413680.0000   -0.45381
413720.0000   -0.34659
413760.0000   -0.38939
413800.0000   -0.26772
413840.0000   -0.41604
413880.0000   -0.66155
413920.0000   -0.51306
413960.0000   -0.47000
414000.0000   -0.63845
414040.0000   -0.13886
414080.0000   -0.44753
414120.0000   -0.44066
414160.0000   -0.50686
414200.0000   -0.47801
414240.0000   -0.31669
414280.0000   -0.29931
414320.0000   -0.61392
414360.0000   -0.16772
414400.0000   -0.45489
414440.0000   -0.51347
414480.0000   -0.27461
414520.0000   -0.66662
414560.0000   -0.21020
414600.0000   -0.33063
414640.0000   -0.35310
414680.0000   -0.31227
414720.0000   -0.66619
414760.0000   -0.56847
414800.0000   -0.60506
414840.0000   -0.55293
414880.0000   -0.64954
414920.0000   -0.31784
414960.0000   -0.33374
415000.0000   -0.30670
415040.0000   -0.41641
415080.0000   -0.25205
415120.0000   -0.45327
415160.0000   -0.43074
415200.0000   -0.48854
415240.0000   -0.50580
415280.0000   -0.55732
415320.0000   -0.76753
415360.0000   -0.18124
415400.0000   -0.27196
415440.0000   -0.15892
415480.0000   -0.12354
415520.0000   -0.02087
415560.0000    0.26096
415600.0000   -0.06287
415640.0000    0.13301
415680.0000    0.41730
415720.0000    0.45440
415760.0000    0.60970
415800.0000    0.39552
415840.0000    0.20170
415880.0000   -0.18448
415920.0000   -0.20589
415960.0000    0.02559
416000.0000    0.04324
416040.0000   -0.22667
416080.0000   -0.12281
416120.0000   -0.08492
416160.0000    0.20431
416200.0000    0.05581
416240.0000   -0.09857
416280.0000   -0.66891
416320.0000   -0.30751
416360.0000   -0.11102
416400.0000    0.10840
416440.0000    0.04230
416480.0000   -0.00859
416520.0000   -0.19051
416560.0000   -0.32885
416600.0000   -0.18526
416640.0000    0.11251
416680.0000    0.13583
416720.0000   -0.15377
416760.0000   -0.13784
416800.0000    0.32758
416840.0000    0.32744
416880.0000   -0.11775
416920.0000   -0.16212
416960.0000   -0.30070
417000.0000   -0.33022
417040.0000   -0.28059
417080.0000    0.03898
417120.0000    0.08357
417160.0000    0.07800
417200.0000    0.59610
417240.0000    0.43639
417280.0000   -0.10732
417320.0000    0.35538
417360.0000    0.25730
417400.0000    0.69447
417440.0000    0.44089
417480.0000    0.48081
417520.0000    0.27097
417560.0000    0.18159
417600.0000    0.15677
417640.0000    0.10112
417680.0000    0.05262
417720.0000   -0.13447
417760.0000    0.00146
417800.0000    0.29678
417840.0000    0.22302
417880.0000    0.24682
417920.0000   -0.02301
417960.0000   -0.49770
418000.0000   -0.49571
418040.0000   -0.72812
418080.0000   -0.42492
418120.0000   -0.24701
418160.0000   -0.11959
418200.0000   -0.46699
418240.0000   -0.49972
418280.0000   -0.77438
418320.0000   -0.59493
418360.0000   -0.47972
418400.0000   -0.92214
418440.0000   -0.91642
418480.0000   -0.48175
418520.0000   -0.69026
418560.0000   -0.57921
418600.0000   -0.20203
418640.0000   -0.14437
418680.0000   -0.63368
418720.0000   -0.15597
418760.0000   -0.68899
418800.0000   -0.37571
418840.0000   -0.76576
418880.0000   -0.54159
418920.0000   -0.65953
418960.0000   -0.53263
419000.0000   -0.55082
419040.0000   -0.29960
419080.0000   -0.04062
419120.0000   -0.33901
419160.0000   -0.59847
419200.0000   -0.40544
419240.0000   -0.46033
419280.0000   -0.32584
419320.0000   -0.25881
419360.0000   -0.35810
419400.0000   -0.17029
419440.0000   -0.18533
419480.0000   -0.19597
419520.0000   -0.50516
419560.0000   -0.19858
419600.0000   -0.01199
419640.0000   -0.14047
419680.0000   -0.15060
419720.0000   -0.10425
419760.0000   -0.13739
419800.0000   -0.07467
419840.0000   -0.24178
419880.0000   -0.30978
419920.0000   -0.56317
419960.0000   -0.68254
420000.0000   -0.72975
420040.0000   -0.49606
420080.0000   -0.40568
420120.0000   -0.50126
420160.0000   -0.33762
420200.0000   -0.48427
420240.0000   -0.42910
420280.0000   -0.19325
420320.0000   -0.19496
420360.0000   -0.13150
420400.0000   -0.22216
420440.0000   -0.07077
420480.0000   -0.19742
420520.0000   -0.15484
420560.0000   -0.25622
420600.0000   -0.15543
420640.0000   -0.00523
420680.0000    0.07665
420720.0000   -0.69131
420760.0000   -0.42435
420800.0000   -0.08913
420840.0000   -0.35982
420880.0000   -0.52103
420920.0000   -0.65970
420960.0000   -0.39828
421000.0000   -0.56037
421040.0000   -0.61225
421080.0000   -0.55178
421120.0000   -0.25855
421160.0000   -0.39859
421200.0000   -0.17917
421240.0000   -0.53709
421280.0000   -0.47451
421320.0000   -0.37948
421360.0000   -0.17338
421400.0000   -0.40969
421440.0000   -0.58719
421480.0000   -0.27628
421520.0000   -0.74919
421560.0000   -0.37298
421600.0000   -0.65290
421640.0000   -0.49698
421680.0000   -0.28935
421720.0000   -0.12491
421760.0000   -0.02344
421800.0000   -0.00749
421840.0000   -0.78775
421880.0000   -0.06590
421920.0000   -0.62852
421960.0000   -0.71548
422000.0000   -0.73058
422040.0000   -0.81453
422080.0000   -0.76331
422120.0000   -0.62278
422160.0000   -0.88367
422200.0000   -0.79431
422240.0000   -0.80755
422280.0000   -0.60296
422320.0000   -0.82561
422360.0000   -0.99649
422400.0000   -1.07612
422440.0000   -0.70792
422480.0000   -0.69391
422520.0000   -0.75353
422560.0000   -0.75461
422600.0000   -0.62850
422640.0000   -0.66107
422680.0000   -0.89459
422720.0000   -0.59275
422760.0000    0.05735
422800.0000   -0.05469
422840.0000    0.17629
422880.0000    0.18844
422920.0000    0.06529
422960.0000    0.01002
423000.0000   -0.03008
423040.0000    0.00476
423080.0000    0.21488
423120.0000   -0.11166
423160.0000   -0.17004
423200.0000   -0.10066
423240.0000    0.09436
423280.0000    0.12857
423320.0000    0.10437
423360.0000   -0.06853
423400.0000   -0.00058
423440.0000    0.26112
423480.0000    0.15947
423520.0000    0.37635
423560.0000    0.34996
423600.0000    0.52194
423640.0000   -0.06354
423680.0000    0.12012
423720.0000    0.27073
423760.0000   -0.03940
423800.0000    0.20132
423840.0000    0.20108
423880.0000    0.38869
423920.0000    0.33040
423960.0000    0.43721
424000.0000    0.26022
424040.0000    0.43114
424080.0000    0.43608
424120.0000    0.19009
424160.0000    0.23152
424200.0000    0.49067
424240.0000    0.02682
424280.0000    0.31693
424320.0000    0.37646
424360.0000    0.41869
424400.0000    0.44870
424440.0000   -0.05752
424480.0000    0.22630
424520.0000    0.00355
424560.0000   -0.12062
424600.0000   -0.31458
424640.0000   -0.34468
424680.0000   -0.01400
424720.0000    0.00443
424760.0000    0.13610
424800.0000    0.39042
424840.0000    0.15627
424880.0000    0.30773
424920.0000    0.18143
424960.0000    0.14670
425000.0000   -0.02492
425040.0000   -0.34697
425080.0000   -0.33357
425120.0000   -0.24639
425160.0000   -0.16613
425200.0000   -0.44247
425240.0000   -0.15201
425280.0000   -0.29234
425320.0000   -0.22702
425360.0000   -0.06873
425400.0000   -0.43689
425440.0000   -0.22365
425480.0000   -0.58874
425520.0000   -0.65872
425560.0000   -0.50282
425600.0000   -0.31786
425640.0000   -0.64524
425680.0000   -0.60953
425720.0000   -0.32466
425760.0000   -0.09451
425800.0000   -0.54735
425840.0000   -0.56270
425880.0000   -0.51725
425920.0000   -0.33561
425960.0000    0.11228
426000.0000   -0.41699
426040.0000   -0.22852
426080.0000   -0.10777
426120.0000   -0.11362
426160.0000    0.02496
426200.0000   -0.20402
426240.0000   -0.09539
426280.0000   -0.10363
426320.0000   -0.00021
426360.0000   -0.27547
426400.0000   -0.47387
426440.0000    0.03296
426480.0000    0.10626
426520.0000    0.02925
426560.0000    0.14004
426600.0000    0.01755
426640.0000   -0.00230
426680.0000    0.03854
426720.0000   -0.04032
426760.0000    0.05560
426800.0000   -0.03476
426840.0000   -0.05440
426880.0000   -0.15764
426920.0000    0.12164
426960.0000   -0.04652
427000.0000    0.01647
427040.0000    0.18960
427080.0000   -0.09887
427120.0000   -0.07438
427160.0000    0.13376
427200.0000    0.04642
427240.0000    0.20348
427280.0000   -0.04712
427320.0000    0.08897
427360.0000   -0.25188
427400.0000    0.02620
427440.0000    0.24107
427480.0000   -0.02120
427520.0000    0.00761
427560.0000   -0.11059
427600.0000    0.42827
427640.0000    0.06867
427680.0000    0.16560
427720.0000    0.17425
427760.0000    0.19757
427800.0000    0.03039
427840.0000    0.26339
427880.0000   -0.14209
427920.0000   -0.27831
427960.0000   -0.17640
428000.0000    0.04568
428040.0000   -0.15172
428080.0000   -0.25259
428120.0000   -0.17336
428160.0000   -0.06728
428200.0000   -0.12252
428240.0000    0.05471
428280.0000   -0.15552
428320.0000    0.02360
428360.0000   -0.24228
428400.0000   -0.19246
428440.0000   -0.05090
428480.0000   -0.40108
428520.0000   -0.48942
428560.0000   -0.41304
428600.0000   -0.50979
428640.0000   -0.39133
428680.0000   -0.43759
428720.0000   -0.34048
428760.0000   -0.26271
428800.0000   -0.58924
428840.0000   -0.38666
428880.0000   -0.38227
428920.0000   -0.32289
428960.0000   -0.65988
429000.0000   -0.66456
429040.0000   -0.58049
429080.0000   -0.50967
429120.0000   -0.71330
429160.0000   -0.38927
429200.0000   -0.44007
429240.0000   -0.56499
429280.0000   -0.23640
429320.0000   -0.72248
429360.0000   -0.66489
429400.0000   -0.55955
429440.0000   -0.43007
429480.0000   -0.48018
429520.0000   -0.69142
429560.0000   -0.66712
429600.0000   -0.52259
429640.0000   -0.25287
429680.0000   -0.54562
429720.0000   -0.53023
429760.0000   -0.48186
429800.0000   -0.56695
429840.0000   -0.68179
429880.0000   -0.56033
429920.0000   -0.42406
429960.0000   -0.31876
430000.0000   -0.42776
430040.0000   -0.61178
430080.0000   -0.69002
430120.0000   -0.33662
430160.0000   -0.54724
430200.0000   -0.51509
430240.0000   -0.38217
430280.0000   -0.45199
430320.0000   -0.37458
430360.0000   -0.41463
430400.0000   -0.34036
430440.0000   -0.47378
430480.0000   -0.35654
430520.0000   -0.37387
430560.0000   -0.39178
430600.0000   -0.61990
430640.0000   -0.38872
430680.0000   -0.12697
430720.0000   -0.24212
430760.0000   -0.61942
430800.0000   -0.74579
430840.0000   -0.27655
430880.0000   -0.46573
430920.0000   -0.71210
430960.0000   -0.42526
431000.0000   -0.53543
431040.0000   -0.36679
431080.0000   -0.50771
431120.0000   -0.65179
431160.0000   -0.12944
431200.0000   -0.30932
431240.0000   -0.48066
431280.0000   -0.18315
431320.0000   -0.49508
431360.0000   -0.31554
431400.0000   -0.45059
431440.0000   -0.52491
431480.0000   -0.39383
431520.0000   -0.53636
431560.0000   -0.47751
431600.0000   -0.59769
431640.0000   -0.60254
431680.0000   -0.48899
431720.0000   -0.34021
431760.0000   -0.16555
431800.0000   -0.23372
431840.0000   -0.62390
431880.0000   -0.55176
431920.0000   -0.23211
431960.0000    0.04023
432000.0000    0.02125
432040.0000    0.01006
432080.0000    0.02876
432120.0000    0.09808
432160.0000    0.13902
432200.0000   -0.06193
432240.0000    0.11936
432280.0000    0.21177
432320.0000    0.03950
432360.0000    0.01974
432400.0000   -0.03770
432440.0000    0.15193
432480.0000   -0.12641
432520.0000   -0.07456
432560.0000    0.28155
432600.0000    0.20360
432640.0000    0.24190
432680.0000    0.01951
432720.0000    0.16517
432760.0000    0.16232
432800.0000   -0.25267
432840.0000   -0.07341
432880.0000   -0.05770
432920.0000   -0.22927
432960.0000   -0.44571
433000.0000   -0.37486
433040.0000   -0.07730
433080.0000   -0.21338
433120.0000   -0.16836
433160.0000   -0.55934
433200.0000   -0.78033
433240.0000   -0.25107
433280.0000   -0.96400
433320.0000   -0.31378
433360.0000   -0.52798
433400.0000   -0.46808
433440.0000   -0.56852
433480.0000   -0.58050
433520.0000   -0.66371
433560.0000   -0.27984
433600.0000   -0.40794
433640.0000   -0.34569
433680.0000   -0.40750
433720.0000   -0.23334
433760.0000   -0.22501
433800.0000   -0.24001
433840.0000   -0.64292
433880.0000   -0.22837
433920.0000   -0.45284
433960.0000   -0.55243
434000.0000   -0.69654
434040.0000   -0.34935
434080.0000   -0.50189
434120.0000   -0.50388
434160.0000   -0.52935
434200.0000   -0.68001
434240.0000   -0.48806
434280.0000   -0.08419
434320.0000   -0.62087
434360.0000   -0.73065
434400.0000   -0.94355
434440.0000   -1.11945
434480.0000   -0.67995
434520.0000   -0.72132
434560.0000   -0.30148
434600.0000   -0.50480
434640.0000   -0.60790
434680.0000   -0.66452
434720.0000   -0.34647
434760.0000   -0.45050
434800.0000   -0.24613
434840.0000   -0.63451
434880.0000   -0.59823
434920.0000   -0.28513
434960.0000   -0.56670
435000.0000   -0.63631
435040.0000   -0.37671
435080.0000   -0.70162
435120.0000   -0.44685
435160.0000   -0.46023
435200.0000   -0.24704
435240.0000   -0.36089
435280.0000   -0.14383
435320.0000   -0.23313
435360.0000   -0.21398
435400.0000   -0.29911
435440.0000   -0.25054
435480.0000   -0.11935
435520.0000   -0.27958
435560.0000   -0.50097
435600.0000   -0.38847
435640.0000   -0.81814
435680.0000   -0.61955
435720.0000   -0.54356
435760.0000   -0.47188
435800.0000   -0.52737
435840.0000   -0.51597
435880.0000   -0.54806
435920.0000   -0.43566
435960.0000   -0.46419
436000.0000   -0.37858
436040.0000   -0.57661
436080.0000   -0.44289
436120.0000   -0.46991
436160.0000   -0.52977
436200.0000   -0.64570
436240.0000   -0.42024
436280.0000   -0.51557
436320.0000   -0.53002
436360.0000   -0.78295
436400.0000   -0.61600
436440.0000   -0.51452
436480.0000   -0.37278
436520.0000   -0.83422
436560.0000   -0.48095
436600.0000   -0.33527
436640.0000   -0.74870
436680.0000   -0.20958
436720.0000    0.00917
436760.0000   -0.41097
436800.0000   -0.47905
436840.0000   -0.20104
436880.0000   -0.36119
436920.0000   -0.48490
436960.0000   -0.51305
437000.0000   -0.61875
437040.0000   -0.43251
437080.0000   -0.58351
437120.0000   -0.61968
437160.0000   -0.33231
437200.0000   -0.39973
437240.0000   -0.48831
437280.0000   -0.46315
437320.0000   -0.48461
437360.0000   -0.13951
437400.0000   -0.27596
437440.0000   -0.49514
437480.0000   -0.05704
437520.0000   -0.21659
437560.0000   -0.10984
437600.0000   -0.18931
437640.0000   -0.31223
437680.0000   -0.40011
437720.0000   -0.45311
437760.0000   -0.45570
437800.0000   -0.38209
437840.0000   -0.44787
437880.0000   -0.28156
437920.0000   -0.16749
437960.0000   -0.31163
438000.0000   -0.28665
438040.0000   -0.27350
438080.0000   -0.38807
438120.0000   -0.39292
438160.0000   -0.58735
438200.0000   -0.36010
438240.0000   -0.30823
438280.0000   -0.11611
438320.0000   -0.22863
438360.0000   -0.26024
438400.0000   -0.76885
438440.0000   -0.59350
438480.0000   -0.59592
438520.0000   -0.37354
438560.0000   -0.25405
438600.0000   -0.45069
438640.0000   -0.72970
438680.0000   -0.13930
438720.0000   -0.34521
438760.0000   -0.31139
438800.0000   -0.59246
438840.0000   -0.27483
438880.0000   -0.27289
438920.0000   -0.42945
438960.0000   -0.24535
439000.0000   -0.60045
439040.0000   -0.06814
439080.0000   -0.18505
439120.0000   -0.47628
439160.0000   -0.28382
439200.0000   -0.57268
439240.0000   -0.35315
439280.0000   -0.38906
439320.0000   -0.64900
439360.0000   -0.78529
439400.0000   -0.47808
439440.0000   -0.51663
439480.0000   -0.29042
439520.0000   -0.21026
439560.0000   -0.30279
439600.0000   -0.57380
439640.0000   -0.30680
439680.0000   -0.66985
439720.0000   -0.27280
439760.0000   -0.35381
439800.0000   -0.40795
439840.0000   -0.49356
439880.0000    0.04139
439920.0000   -0.26245
439960.0000   -0.16551
440000.0000   -0.24198
440040.0000   -0.46990
440080.0000   -0.05035
440120.0000   -0.12940
440160.0000   -0.04360
440200.0000   -0.33296
440240.0000   -0.19250
440280.0000   -0.15192
440320.0000   -0.16992
440360.0000   -0.21095
440400.0000   -0.15153
440440.0000   -0.21143
440480.0000   -0.28174
440520.0000   -0.28648
440560.0000   -0.27615
440600.0000   -0.14765
440640.0000    0.04817
440680.0000   -0.38143
440720.0000   -0.35245
440760.0000   -0.36433
440800.0000   -0.29698
440840.0000    0.02223
440880.0000   -0.09783
440920.0000   -0.30459
440960.0000   -0.09730
441000.0000   -0.07438
441040.0000   -0.25076
441080.0000    0.05995
441120.0000    0.18945
441160.0000    0.18846
441200.0000    0.10313
441240.0000    0.32248
441280.0000    0.42378
441320.0000    0.24414
441360.0000    0.19179
441400.0000    0.38403
441440.0000    0.28255
441480.0000    0.37840
441520.0000    0.25018
441560.0000    0.11142
441600.0000    0.10114
441640.0000    0.36406
441680.0000    0.23955
441720.0000    0.22192
441760.0000    0.20738
441800.0000   -0.20534
441840.0000   -0.01621
441880.0000   -0.35972
441920.0000   -0.43738
441960.0000   -0.29425
442000.0000   -0.26275
442040.0000   -0.43328
442080.0000   -0.44175
442120.0000   -0.34127
442160.0000   -0.34676
442200.0000   -0.51835
442240.0000   -0.38983
442280.0000   -0.29898
442320.0000   -0.31423
442360.0000   -0.39847
442400.0000   -0.24017
442440.0000   -0.14371
442480.0000   -0.25347
442520.0000   -0.35780
442560.0000   -0.33716
442600.0000   -0.16325
442640.0000   -0.23473
442680.0000   -0.14342
442720.0000   -0.31333
442760.0000   -0.41493
442800.0000   -0.11972
442840.0000   -0.33158
442880.0000   -0.37309
442920.0000   -0.58616
442960.0000   -0.43196
443000.0000   -0.36655
443040.0000   -0.18590
443080.0000   -0.46579
443120.0000    0.05016
443160.0000   -0.29852
443200.0000   -0.54729
443240.0000   -0.38927
443280.0000   -0.35794
443320.0000   -0.40140
443360.0000   -0.27514
443400.0000   -0.48258
443440.0000   -0.55142
443480.0000   -0.23917
443520.0000   -0.14508
443560.0000   -0.62267
443600.0000   -0.40094
443640.0000   -0.31772
443680.0000   -0.31077
443720.0000   -0.47607
443760.0000   -0.53719
443800.0000   -0.49544
443840.0000   -0.46200
443880.0000   -0.10916
443920.0000   -0.61988
443960.0000   -0.16270
444000.0000    0.04047
444040.0000   -0.21156
444080.0000   -0.21391
444120.0000   -0.25261
444160.0000   -0.29940
444200.0000   -0.34636
444240.0000   -0.38976
444280.0000   -0.30649
444320.0000   -0.02753
444360.0000   -0.04315
444400.0000   -0.08951
444440.0000   -0.50091
444480.0000   -0.50055
444520.0000    0.03554
444560.0000   -0.60429
444600.0000   -0.48513
444640.0000   -0.58339
444680.0000   -0.52867
444720.0000   -0.45849
444760.0000   -0.34012
444800.0000    0.05395
444840.0000    0.34785
444880.0000   -0.13380
444920.0000    0.13163
444960.0000   -0.20446
445000.0000   -0.47401
445040.0000    0.21804
445080.0000   -0.34618
445120.0000   -0.54908
445160.0000   -0.58629
445200.0000   -0.47581
445240.0000   -0.45863
445280.0000   -0.39280
445320.0000   -0.25546
445360.0000   -0.78183
445400.0000   -0.64454
445440.0000   -1.07886
445480.0000   -1.03995
445520.0000   -0.93469
445560.0000   -1.04505
445600.0000   -1.12835
445640.0000   -0.98283
445680.0000   -0.97581
445720.0000   -0.94880
445760.0000   -0.84087
445800.0000   -0.87068
445840.0000   -0.79231
445880.0000   -0.99362
445920.0000   -0.65624
445960.0000   -0.55228
446000.0000   -0.97806
446040.0000   -0.50548
446080.0000   -0.99057
446120.0000   -0.88962
446160.0000   -0.85193
446200.0000   -0.81254
446240.0000   -0.58001
446280.0000   -0.47537
446320.0000   -0.53070
446360.0000   -0.40197
446400.0000   -0.32417
446440.0000   -0.16557
446480.0000   -0.24061
446520.0000   -0.28915
446560.0000   -0.27600
446600.0000   -0.65637
446640.0000   -0.73191
446680.0000   -0.45588
446720.0000   -0.28957
446760.0000   -0.45178
446800.0000   -0.53797
446840.0000   -0.49485
446880.0000   -0.55267
446920.0000   -0.40779
446960.0000   -0.61575
447000.0000   -0.49108
447040.0000   -0.35632
447080.0000   -0.64027
447120.0000   -0.52419
447160.0000   -0.68868
447200.0000   -0.40129
447240.0000   -0.40960
447280.0000   -0.18861
447320.0000   -0.35129
447360.0000   -0.42540
447400.0000   -0.31912
447440.0000   -0.20387
447480.0000   -0.43751
447520.0000   -0.57845
447560.0000   -0.17622
447600.0000    0.01012
447640.0000   -0.26993
447680.0000   -0.31283
447720.0000   -0.27912
447760.0000   -0.02234
447800.0000   -0.15514
447840.0000   -0.28742
447880.0000    0.02508
447920.0000    0.01636
447960.0000   -0.31353
448000.0000   -0.07946
448040.0000   -0.17997
448080.0000   -0.74434
448120.0000   -0.52251
448160.0000   -0.36762
448200.0000   -0.14331
448240.0000    0.06588
448280.0000   -0.40068
448320.0000   -0.36019
448360.0000   -0.19744
448400.0000   -0.20737
448440.0000   -0.23330
448480.0000   -0.24378
448520.0000   -0.30606
448560.0000   -0.29675
448600.0000    0.09597
448640.0000   -0.32602
448680.0000   -0.17519
448720.0000   -0.09115
448760.0000   -0.28718
448800.0000   -0.37059
448840.0000   -0.20393
448880.0000   -0.15780
448920.0000   -0.32416
448960.0000   -0.13101
449000.0000   -0.13602
449040.0000   -0.43926
449080.0000   -0.20620
449120.0000   -0.28522
449160.0000   -0.51825
449200.0000   -0.70396
449240.0000   -0.25439
449280.0000   -0.43147
449320.0000   -0.41912
449360.0000   -0.63282
449400.0000   -0.39849
449440.0000   -0.68970
449480.0000   -0.55337
449520.0000   -0.28540
449560.0000   -0.20704
449600.0000   -0.41397
449640.0000   -0.45143
449680.0000   -0.37144
449720.0000   -0.28179
449760.0000   -0.38300
449800.0000   -0.59435
449840.0000   -0.35759
449880.0000   -0.70444
449920.0000   -0.39341
449960.0000   -0.24742
450000.0000   -0.29377
450040.0000   -0.13437
450080.0000   -0.43895
450120.0000   -0.51883
450160.0000   -0.46611
450200.0000   -0.42940
450240.0000   -0.69304
450280.0000   -0.60481
450320.0000   -0.70874
450360.0000   -0.74984
450400.0000   -0.48465
450440.0000   -0.23815
450480.0000   -0.42567
450520.0000   -0.22930
450560.0000   -0.36840
450600.0000   -0.14668
450640.0000   -0.17662
450680.0000   -0.11996
450720.0000   -0.34352
450760.0000   -0.45569
450800.0000   -0.14714
450840.0000   -0.13544
450880.0000   -0.02479
450920.0000   -0.32935
450960.0000   -0.19382
451000.0000   -0.35843
451040.0000   -0.34077
451080.0000   -0.12940
451120.0000   -0.22579
451160.0000   -0.02382
451200.0000    0.39653
451240.0000    0.48869
451280.0000    0.32470
451320.0000    0.41263
451360.0000    0.43348
451400.0000    0.34803
451440.0000    0.21285
451480.0000    0.45285
451520.0000    0.51791
451560.0000    0.10545
451600.0000    0.05767
451640.0000    0.25352
451680.0000    0.16371
451720.0000    0.05465
451760.0000   -0.06943
451800.0000    0.17480
451840.0000   -0.16324
451880.0000   -0.41019
451920.0000   -0.41460
451960.0000    0.01333
452000.0000    0.11731
452040.0000   -0.03999
452080.0000    0.11526
452120.0000   -0.14888
452160.0000    0.20469
452200.0000   -0.36277
452240.0000   -0.35862
452280.0000   -0.25095
452320.0000   -0.41800
452360.0000   -0.23688
452400.0000   -0.11351
452440.0000   -0.35406
452480.0000   -0.62548
452520.0000   -0.53464
452560.0000   -0.43622
452600.0000   -0.66865
452640.0000   -0.29287
452680.0000   -0.32209
452720.0000    0.09334
452760.0000    0.23227
452800.0000    0.06509
452840.0000    0.07490
452880.0000    0.22191
452920.0000    0.11384
452960.0000   -0.05242
453000.0000    0.29331
453040.0000    0.16246
453080.0000   -0.04241
453120.0000    0.12783
453160.0000    0.00977
453200.0000    0.09076
453240.0000   -0.29280
453280.0000   -0.26565
453320.0000   -0.07388
453360.0000   -0.17174
453400.0000   -0.20857
453440.0000   -0.30899
453480.0000    0.10084
453520.0000   -0.19643
453560.0000    0.07018
453600.0000   -0.14871
453640.0000   -0.05517
453680.0000   -0.21842
453720.0000   -0.24868
453760.0000   -0.08716
453800.0000   -0.26613
453840.0000   -0.31580
453880.0000   -0.36701
453920.0000   -0.21732
453960.0000   -0.39974
454000.0000   -0.43669
454040.0000   -0.47151
454080.0000   -0.19690
454120.0000   -0.40906
454160.0000   -0.38678
454200.0000   -0.26202
454240.0000   -0.44163
454280.0000   -0.37712
454320.0000   -0.52930
454360.0000   -0.39030
454400.0000   -0.10045
454440.0000   -0.45081
454480.0000   -0.49812
454520.0000   -0.43771
454560.0000    0.13720
454600.0000   -0.39802
454640.0000   -0.21921
454680.0000   -0.37063
454720.0000   -0.18037
454760.0000    0.01117
454800.0000   -0.07692
454840.0000   -0.37932
454880.0000   -0.23670
454920.0000   -0.30193
454960.0000   -0.04356
455000.0000   -0.18465
455040.0000   -0.08022
455080.0000   -0.46890
455120.0000   -0.07033
455160.0000   -0.19232
455200.0000    0.11311
455240.0000    0.09544
455280.0000    0.26509
455320.0000    0.33313
455360.0000    0.26373
455400.0000    0.22494
455440.0000    0.26299
455480.0000    0.30733
455520.0000    0.26982
455560.0000    0.21847
455600.0000    0.26849
455640.0000    0.23125
455680.0000    0.17038
455720.0000    0.44724
455760.0000    0.42194
455800.0000    0.51512
455840.0000    0.22528
455880.0000    0.35172
455920.0000    0.22139
455960.0000    0.21804
456000.0000    0.56274
456040.0000    0.34756
456080.0000    0.27035
456120.0000    0.29771
456160.0000    0.70116
456200.0000    0.24438
456240.0000    0.44045
456280.0000    0.49765
456320.0000    0.38811
456360.0000    0.04656
456400.0000    0.23609
456440.0000    0.40267
456480.0000    0.38854
456520.0000    0.24615
456560.0000    0.14197
456600.0000    0.34579
456640.0000    0.22024
456680.0000    0.34671
456720.0000    0.37710
456760.0000    0.23361
456800.0000    0.16171
456840.0000    0.39680
456880.0000    0.24159
456920.0000    0.40114
456960.0000    0.72148
457000.0000    0.65063
457040.0000    0.44609
457080.0000    0.40878
457120.0000    0.44931
457160.0000    0.31290
457200.0000    0.45387
457240.0000    0.26531
457280.0000    0.32905
457320.0000    0.24193
457360.0000    0.41832
457400.0000    0.33748
457440.0000   -0.04660
457480.0000    0.31157
457520.0000    0.34505
457560.0000    0.27842
457600.0000    0.11490
457640.0000    0.28215
457680.0000    0.14302
457720.0000   -0.19193
457760.0000    0.30173
457800.0000    0.06107
457840.0000    0.15640
457880.0000   -0.04023
457920.0000   -0.02137
457960.0000    0.12739
458000.0000    0.27369
458040.0000    0.28844
458080.0000    0.30312
458120.0000    0.34710
458160.0000    0.43808
458200.0000    0.36806
458240.0000    0.25253
458280.0000    0.45636
458320.0000    0.46490
458360.0000    0.34236
458400.0000    0.11786
458440.0000    0.16622
458480.0000    0.53381
458520.0000    0.53179
458560.0000    0.38831
458600.0000    0.27008
458640.0000    0.31314
458680.0000    0.33104
458720.0000    0.20138
458760.0000    0.31608
458800.0000    0.27836
458840.0000    0.36483
458880.0000    0.28520
458920.0000    0.61338
458960.0000    0.23983
459000.0000    0.09364
459040.0000    0.17356
459080.0000    0.21061
459120.0000    0.23741
459160.0000    0.26934
459200.0000    0.13066
459240.0000    0.27429
459280.0000    0.13284
459320.0000    0.06028
459360.0000    0.26608
459400.0000    0.08723
459440.0000   -0.20383
459480.0000   -0.11111
459520.0000   -0.18132
459560.0000   -0.31461
459600.0000   -0.60953
459640.0000   -0.38606
459680.0000   -0.25090
459720.0000    0.21863
459760.0000    0.01718
459800.0000    0.14027
459840.0000    0.05583
459880.0000   -0.28672
459920.0000   -0.46916
459960.0000   -0.43301
460000.0000   -0.43962
460040.0000   -0.30573
460080.0000   -0.37758
460120.0000   -0.40957
460160.0000   -0.02665
460200.0000    0.08947
460240.0000   -0.34839
460280.0000   -0.18057
460320.0000    0.05094
460360.0000   -0.17729
460400.0000   -0.48126
460440.0000   -0.51031
460480.0000   -0.44239
460520.0000   -0.00239
460560.0000    0.25163
460600.0000    0.09472
460640.0000    0.13565
460680.0000    0.12164
460720.0000    0.05651
460760.0000    0.37111
460800.0000    0.19305
460840.0000    0.23274
460880.0000    0.20712
460920.0000    0.15054
460960.0000    0.30067
461000.0000    0.10640
461040.0000    0.10470
461080.0000   -0.07379
461120.0000    0.17518
461160.0000    0.10947
461200.0000    0.24412
461240.0000    0.08072
461280.0000    0.35443
461320.0000    0.06865
461360.0000    0.12886
461400.0000    0.38540
461440.0000   -0.05771
461480.0000    0.03995
461520.0000    0.08055
461560.0000    0.02478
461600.0000    0.23658
461640.0000    0.19000
461680.0000    0.40495
461720.0000    0.24629
461760.0000    0.15476
461800.0000   -0.05370
461840.0000    0.11560
461880.0000    0.11129
461920.0000    0.06202
461960.0000    0.11569
462000.0000    0.24358
462040.0000   -0.02944
462080.0000    0.21211
462120.0000    0.27807
462160.0000    0.51687
462200.0000    0.24915
462240.0000    0.17829
462280.0000    0.10051
462320.0000    0.63879
462360.0000    0.32291
462400.0000    0.28220
462440.0000    0.45100
462480.0000    0.35512
462520.0000    0.33930
462560.0000    0.20918
462600.0000    0.15949
462640.0000    0.45107
462680.0000    0.53977
462720.0000    0.19136
462760.0000    0.33042
462800.0000    0.18677
462840.0000    0.34355
462880.0000    0.20800
462920.0000    0.34361
462960.0000    0.30839
463000.0000    0.18095
463040.0000    0.19236
463080.0000    0.14528
463120.0000    0.02116
463160.0000    0.20971
463200.0000    0.20515
463240.0000    0.22356
463280.0000    0.42647
463320.0000    0.38626
463360.0000    0.24025
463400.0000    0.20580
463440.0000    0.13927
463480.0000    0.42301
463520.0000    0.31214
463560.0000    0.33942
463600.0000    0.39624
463640.0000    0.59949
463680.0000    0.66200
463720.0000    0.21956
463760.0000    0.06316
463800.0000    0.14897
463840.0000    0.19653
463880.0000    0.32501
463920.0000    0.12037
463960.0000   -0.08622
464000.0000    0.34507
464040.0000    0.52095
464080.0000    0.57855
464120.0000    0.40337
464160.0000    0.40167
464200.0000    0.28893
464240.0000    0.36576
464280.0000    0.34712
464320.0000    0.26818
464360.0000    0.06101
464400.0000    0.08943
464440.0000    0.06992
464480.0000    0.16805
464520.0000    0.23358
464560.0000    0.12485
464600.0000    0.09386
464640.0000    0.34446
464680.0000    0.11893
464720.0000    0.23184
464760.0000    0.32150
464800.0000    0.18435
464840.0000    0.34222
464880.0000    0.35179
464920.0000    0.22459
464960.0000    0.48630
465000.0000    0.22842
465040.0000    0.15385
465080.0000    0.33343
465120.0000    0.32176
465160.0000   -0.07604
465200.0000    0.08466
465240.0000    0.23836
465280.0000    0.21913
465320.0000    0.22232
465360.0000    0.29321
465400.0000    0.14656
465440.0000    0.27229
465480.0000    0.13223
465520.0000    0.31956
465560.0000    0.13439
465600.0000    0.26151
465640.0000    0.25989
465680.0000    0.22458
465720.0000    0.09061
465760.0000    0.20519
465800.0000    0.12340
465840.0000    0.23583
465880.0000    0.35588
465920.0000    0.18118
465960.0000    0.27445
466000.0000    0.56495
466040.0000    0.42483
466080.0000    0.20364
466120.0000    0.19843
466160.0000    0.35122
466200.0000    0.12425
466240.0000    0.30781
466280.0000    0.19550
466320.0000    0.18444
466360.0000    0.21251
466400.0000    0.21872
466440.0000    0.31579
466480.0000    0.19495
466520.0000   -0.03208
466560.0000    0.25717
466600.0000    0.36984
466640.0000    0.35738
466680.0000    0.37803
466720.0000    0.21194
466760.0000    0.10352
466800.0000    0.22094
466840.0000    0.29783
466880.0000    0.44601
466920.0000    0.26906
466960.0000    0.35734
467000.0000    0.12207
467040.0000    0.29263
467080.0000    0.35087
467120.0000    0.25937
467160.0000    0.22681
467200.0000    0.23649
467240.0000    0.24798
467280.0000    0.47034
467320.0000    0.14549
467360.0000    0.33194
467400.0000    0.08052
467440.0000    0.52142
467480.0000    0.44260
467520.0000    0.37718
467560.0000    0.19960
467600.0000    0.56854
467640.0000    0.40159
467680.0000    0.60295
467720.0000    0.47008
467760.0000    0.52207
467800.0000    0.40919
467840.0000    0.56975
467880.0000    0.55840
467920.0000    0.43610
467960.0000    0.31849
468000.0000    0.47392
468040.0000    0.36344
468080.0000    0.09301
468120.0000   -0.20709
468160.0000   -0.19954
468200.0000   -0.06098
468240.0000   -0.06794
468280.0000    0.16166
468320.0000    0.11492
468360.0000    0.25127
468400.0000    0.51211
468440.0000    0.32702
468480.0000    0.29819
468520.0000    0.25265
468560.0000    0.21924
468600.0000    0.01874
468640.0000    0.27210
468680.0000    0.20107
468720.0000   -0.00853
468760.0000   -0.02139
468800.0000   -0.07937
468840.0000    0.40591
468880.0000    0.28275
468920.0000    0.17811
468960.0000    0.22682
469000.0000   -0.00390
469040.0000    0.45532
469080.0000    0.39989
469120.0000    0.31612
469160.0000    0.24595
469200.0000    0.17331
469240.0000    0.31333
469280.0000    0.29952
469320.0000    0.35860
469360.0000    0.15711
469400.0000    0.32477
469440.0000    0.44709
469480.0000    0.27568
469520.0000    0.58066
469560.0000    0.45649
469600.0000    0.38539
469640.0000    0.24921
469680.0000    0.34218
469720.0000    0.48791
469760.0000    0.65253
469800.0000    0.08385
469840.0000    0.39259
469880.0000    0.33214
469920.0000    0.30503
469960.0000    0.62767
470000.0000    0.20069
470040.0000    0.18320
470080.0000    0.08041
470120.0000    0.15771
470160.0000    0.40911
470200.0000    0.15001
470240.0000    0.19165
470280.0000    0.23233
470320.0000    0.38426
470360.0000    0.22596
470400.0000    0.61459
470440.0000    0.48370
470480.0000    0.64471
470520.0000    0.57386
470560.0000    0.39883
470600.0000    0.45040
470640.0000    0.32294
470680.0000    0.14318
470720.0000    0.15006
470760.0000    0.29833
470800.0000    0.28930
470840.0000    0.05067
470880.0000    0.14765
470920.0000    0.17109
470960.0000    0.04546
471000.0000    0.32797
471040.0000    0.38169
471080.0000    0.11005
471120.0000    0.46445
471160.0000    0.46472
471200.0000    0.36900
471240.0000    0.31033
471280.0000    0.14535
471320.0000    0.18740
471360.0000    0.19840
471400.0000    0.07900
471440.0000    0.11343
471480.0000    0.25715
471520.0000    0.20434
471560.0000    0.22065
471600.0000    0.37264
471640.0000    0.33797
471680.0000    0.21726
471720.0000    0.19404
471760.0000    0.30489
471800.0000    0.26682
471840.0000    0.45678
471880.0000    0.34456
471920.0000    0.26251
471960.0000    0.47591
472000.0000    0.37851
472040.0000    0.59527
472080.0000    0.41547
472120.0000    0.45315
472160.0000    0.47280
472200.0000    0.35437
472240.0000    0.35645
472280.0000    0.41055
472320.0000    0.16758
472360.0000    0.36740
472400.0000    0.28623
472440.0000    0.51210
472480.0000    0.40253
472520.0000    0.33387
472560.0000    0.30527
472600.0000    0.02717
472640.0000    0.01605
472680.0000    0.10522
472720.0000    0.43947
472760.0000    0.29535
472800.0000    0.50426
472840.0000    0.29464
472880.0000    0.29232
472920.0000    0.15870
472960.0000    0.32171
473000.0000    0.43909
473040.0000    0.17237
473080.0000    0.12680
473120.0000    0.29205
473160.0000    0.46071
473200.0000    0.28663
473240.0000    0.26689
473280.0000    0.32218
473320.0000    0.18836
473360.0000    0.19101
473400.0000    0.29390
473440.0000    0.10461
473480.0000    0.48143
473520.0000    0.33690
473560.0000    0.49143
473600.0000    0.43977
473640.0000    0.24471
473680.0000    0.32096
473720.0000    0.06018
473760.0000    0.14743
473800.0000    0.31824
473840.0000    0.25180
473880.0000    0.42007
473920.0000    0.08674
473960.0000   -0.14057
474000.0000   -0.09360
474040.0000    0.03259
474080.0000    0.11395
474120.0000    0.11854
474160.0000    0.22457
474200.0000   -0.07934
474240.0000    0.19030
474280.0000    0.06270
474320.0000    0.07171
474360.0000    0.16014
474400.0000   -0.04391
474440.0000   -0.11688
474480.0000   -0.20196
474520.0000   -0.00610
474560.0000   -0.27615
474600.0000   -0.39533
474640.0000   -0.33938
474680.0000    0.13560
474720.0000   -0.25560
474760.0000   -0.37584
474800.0000   -0.26964
474840.0000   -0.23137
474880.0000   -0.35204
474920.0000   -0.44542
474960.0000   -0.26381
475000.0000   -0.32505
475040.0000   -0.16542
475080.0000   -0.20663
475120.0000   -0.09509
475160.0000   -0.46147
475200.0000   -0.31461
475240.0000   -0.46700
475280.0000   -0.44945
475320.0000   -0.28217
475360.0000   -0.15342
475400.0000    0.07811
475440.0000   -0.15093
475480.0000    0.11294
475520.0000   -0.43749
475560.0000   -0.19580
475600.0000   -0.61682
475640.0000    0.02215
475680.0000   -0.08216
475720.0000   -0.00784
475760.0000    0.03361
475800.0000   -0.03847
475840.0000   -0.01082
475880.0000   -0.04074
475920.0000   -0.05635
475960.0000   -0.51273
476000.0000   -0.04194
476040.0000   -0.10116
476080.0000    0.08860
476120.0000   -0.01715
476160.0000    0.14066
476200.0000    0.07283
476240.0000    0.12209
476280.0000   -0.18756
476320.0000   -0.33644
476360.0000   -0.22155
476400.0000   -0.29060
476440.0000   -0.10057
476480.0000   -0.35653
476520.0000   -0.03740
476560.0000   -0.01090
476600.0000   -0.11879
476640.0000   -0.01258
476680.0000   -0.27038
476720.0000   -0.16097
476760.0000    0.23907
476800.0000   -0.09371
476840.0000   -0.17048
476880.0000   -0.07958
476920.0000   -0.28806
476960.0000   -0.36246
477000.0000    0.04115
477040.0000   -0.20514
477080.0000    0.08045
477120.0000   -0.12541
477160.0000   -0.33806
477200.0000    0.04863
477240.0000   -0.23420
477280.0000    0.11652
477320.0000   -0.23526
477360.0000    0.09659
477400.0000    0.14299
477440.0000   -0.12294
477480.0000   -0.27712
477520.0000   -0.23410
477560.0000    0.10420
477600.0000    0.12717
477640.0000   -0.16668
477680.0000    0.08752
477720.0000   -0.08769
477760.0000   -0.36661
477800.0000   -0.09196
477840.0000   -0.13307
477880.0000   -0.15374
477920.0000   -0.10408
477960.0000   -0.05507
478000.0000   -0.28908
478040.0000   -0.15513
478080.0000   -0.01429
478120.0000   -0.17153
478160.0000    0.15640
478200.0000    0.07911
478240.0000   -0.11648
478280.0000    0.11703
478320.0000   -0.05995
478360.0000   -0.24231
478400.0000   -0.26250
478440.0000   -0.29864
478480.0000   -0.30710
478520.0000   -0.31466
478560.0000   -0.08487
478600.0000   -0.04951
478640.0000   -0.18124
478680.0000   -0.40559
478720.0000   -0.28057
478760.0000   -0.47348
478800.0000   -0.45368
478840.0000   -0.10648
478880.0000   -0.11904
478920.0000   -0.08364
478960.0000   -0.17989
479000.0000   -0.41678
479040.0000   -0.00048
479080.0000    0.15054
479120.0000    0.16363
479160.0000    0.14598
479200.0000    0.04231
479240.0000   -0.10390
479280.0000    0.06095
479320.0000    0.06045
479360.0000    0.14409
479400.0000    0.18441
479440.0000    0.32132
479480.0000    0.41582
479520.0000    0.61268
479560.0000    0.41977
479600.0000    0.58034
479640.0000    0.44050
479680.0000    0.04068
479720.0000    0.20733
479760.0000    0.12767
479800.0000    0.23885
479840.0000    0.40884
479880.0000    0.27192
479920.0000    0.06069
479960.0000    0.36055
480000.0000    0.55763
480040.0000    0.38846
480080.0000    0.16203
480120.0000    0.18270
480160.0000    0.27356
480200.0000    0.23816
480240.0000    0.12863
480280.0000    0.36167
480320.0000    0.42577
480360.0000    0.49190
480400.0000    0.42923
480440.0000    0.26676
480480.0000    0.55500
480520.0000    0.47016
480560.0000    0.01446
480600.0000    0.49310
480640.0000    0.50613
480680.0000    0.18059
480720.0000    0.47578
480760.0000    0.31560
480800.0000    0.21302
480840.0000    0.42923
480880.0000    0.04036
480920.0000    0.32751
480960.0000    0.39858
481000.0000    0.23627
481040.0000    0.15582
481080.0000    0.27384
481120.0000    0.24497
481160.0000    0.34757
481200.0000    0.09960
481240.0000    0.39056
481280.0000    0.28524
481320.0000    0.32912
481360.0000    0.49244
481400.0000    0.29976
481440.0000    0.49344
481480.0000    0.37912
481520.0000    0.40490
481560.0000    0.43285
481600.0000    0.36067
481640.0000    0.39020
481680.0000    0.49243
481720.0000    0.30125
481760.0000    0.37046
481800.0000    0.27193
481840.0000    0.14931
481880.0000    0.15143
481920.0000    0.39681
481960.0000    0.30056
482000.0000    0.13309
482040.0000    0.35265
482080.0000    0.23447
482120.0000    0.35716
482160.0000    0.59800
482200.0000    0.38513
482240.0000    0.31309
482280.0000    0.27753
482320.0000    0.38490
482360.0000    0.45194
482400.0000    0.31995
482440.0000    0.36267
482480.0000    0.51214
482520.0000    0.32608
482560.0000    0.42620
482600.0000    0.28648
482640.0000    0.28605
482680.0000    0.13346
482720.0000    0.51039
482760.0000    0.48738
482800.0000    0.57787
482840.0000    0.41977
482880.0000    0.32421
482920.0000    0.22660
482960.0000    0.47650
483000.0000    0.56209
483040.0000    0.44858
483080.0000    0.46213
483120.0000    0.59529
483160.0000    0.29841
483200.0000    0.34099
483240.0000    0.39367
483280.0000    0.32312
483320.0000    0.10967
483360.0000    0.24771
483400.0000    0.36916
483440.0000    0.31883
483480.0000    0.43190
483520.0000    0.29245
483560.0000    0.09745
483600.0000    0.24939
483640.0000    0.41027
483680.0000    0.42750
483720.0000    0.40302
483760.0000    0.41524
483800.0000    0.28266
483840.0000    0.21447
483880.0000    0.47896
483920.0000    0.22060
483960.0000    0.19505
484000.0000    0.32013
484040.0000    0.37809
484080.0000    0.07929
484120.0000    0.30394
484160.0000    0.05201
484200.0000    0.21492
484240.0000    0.16000
484280.0000    0.50216
484320.0000    0.30805
484360.0000    0.19560
484400.0000    0.17734
484440.0000    0.29511
484480.0000    0.33078
484520.0000    0.07201
484560.0000    0.21717
484600.0000    0.42926
484640.0000    0.30991
484680.0000    0.25534
484720.0000    0.26296
484760.0000    0.26840
484800.0000    0.46095
484840.0000    0.40620
484880.0000    0.35543
484920.0000    0.25282
484960.0000    0.22180
485000.0000    0.21166
485040.0000    0.36808
485080.0000    0.51064
485120.0000    0.27063
485160.0000    0.51453
485200.0000    0.39124
485240.0000    0.34311
485280.0000    0.16976
485320.0000    0.42379
485360.0000    0.55467
485400.0000    0.34662
485440.0000    0.25491
485480.0000    0.32320
485520.0000    0.37780
485560.0000    0.28484
485600.0000    0.29062
485640.0000    0.48268
485680.0000    0.34483
485720.0000    0.40490
485760.0000    0.39657
485800.0000    0.25145
485840.0000    0.41686
485880.0000    0.43696
485920.0000    0.41402
485960.0000    0.46199
486000.0000    0.41833
486040.0000    0.39992
486080.0000    0.44395
486120.0000    0.34268
486160.0000    0.29217
486200.0000    0.04212
486240.0000    0.44730
486280.0000    0.23810
486320.0000    0.47931
486360.0000    0.45671
486400.0000    0.13192
486440.0000    0.08105
486480.0000    0.36077
486520.0000    0.39109
486560.0000    0.54338
486600.0000    0.25227
486640.0000    0.27481
486680.0000    0.09069
486720.0000    0.55259
486760.0000    0.50298
486800.0000    0.18778
486840.0000    0.32339
486880.0000    0.09902
486920.0000    0.32956
486960.0000    0.30460
487000.0000    0.27514
487040.0000    0.05341
487080.0000    0.16019
487120.0000    0.10423
487160.0000   -0.00611
487200.0000    0.20461
487240.0000    0.30827
487280.0000    0.26819
487320.0000    0.29171
487360.0000    0.19417
487400.0000    0.56841
487440.0000    0.06205
487480.0000    0.31569
487520.0000    0.38241
487560.0000    0.30830
487600.0000    0.26895
487640.0000    0.21435
487680.0000    0.27350
487720.0000    0.37428
487760.0000    0.23582
487800.0000    0.28753
487840.0000    0.40564
487880.0000    0.56446
487920.0000    0.33316
487960.0000    0.63157
488000.0000    0.46564
488040.0000    0.32850
488080.0000    0.28587
488120.0000    0.38472
488160.0000    0.58521
488200.0000    0.35376
488240.0000    0.54810
488280.0000    0.56839
488320.0000    0.57485
488360.0000    0.63367
488400.0000    0.51632
488440.0000    0.64142
488480.0000    0.49505
488520.0000    0.57950
488560.0000    0.35575
488600.0000    0.21532
488640.0000    0.07214
488680.0000   -0.08022
488720.0000    0.22827
488760.0000   -0.02960
488800.0000    0.10035
488840.0000   -0.11083
488880.0000    0.06237
488920.0000    0.02661
488960.0000   -0.58058
489000.0000   -0.03692
489040.0000    0.15633
489080.0000   -0.06905
489120.0000   -0.33306
489160.0000    0.34112
489200.0000    0.31137
489240.0000    0.28649
489280.0000    0.33539
489320.0000   -0.06283
489360.0000   -0.40671
489400.0000   -0.09872
489440.0000    0.19256
489480.0000    0.06244
489520.0000   -0.19250
489560.0000    0.40258
489600.0000    0.44376
489640.0000   -0.05230
489680.0000   -0.03794
489720.0000   -0.15583
489760.0000    0.04086
489800.0000    0.13075
489840.0000    0.22560
489880.0000    0.44616
489920.0000    0.17255
489960.0000    0.15887
490000.0000   -0.01953
490040.0000    0.31657
490080.0000    0.25652
490120.0000    0.22112
490160.0000    0.41253
490200.0000    0.20228
490240.0000    0.52248
490280.0000    0.26893
490320.0000    0.24112
490360.0000    0.55893
490400.0000    0.33222
490440.0000    0.65346
490480.0000    0.47081
490520.0000    0.38382
490560.0000    0.57328
490600.0000    0.30971
490640.0000    0.38387
490680.0000    0.52009
490720.0000    0.21849
490760.0000    0.40563
490800.0000    0.54612
490840.0000    0.41877
490880.0000    0.40935
490920.0000    0.43092
490960.0000    0.06896
491000.0000    0.02946
491040.0000    0.16362
491080.0000    0.23019
491120.0000    0.15330
491160.0000    0.19245
491200.0000    0.04620
491240.0000    0.27998
491280.0000    0.38244
491320.0000    0.18892
491360.0000    0.14165
491400.0000    0.18317
491440.0000    0.02058
491480.0000    0.16844
491520.0000    0.05682
491560.0000    0.27793
491600.0000    0.14231
491640.0000    0.35043
491680.0000    0.28569
491720.0000    0.23244
491760.0000    0.23640
491800.0000    0.03349
491840.0000    0.36160
491880.0000    0.29622
491920.0000    0.33023
491960.0000    0.11824
492000.0000    0.11468
492040.0000    0.38263
492080.0000    0.38309
492120.0000    0.49508
492160.0000    0.35937
492200.0000    0.34338
492240.0000    0.27206
492280.0000    0.41687
492320.0000    0.48131
492360.0000    0.11141
492400.0000    0.48113
492440.0000   -0.16682
492480.0000    0.41770
492520.0000    0.15765
492560.0000    0.11855
492600.0000    0.29312
492640.0000    0.44318
492680.0000    0.21402
492720.0000    0.25879
492760.0000    0.30517
492800.0000    0.14044
492840.0000    0.44477
492880.0000    0.43695
492920.0000    0.33147
492960.0000    0.79580
493000.0000    0.37987
493040.0000    0.30480
493080.0000    0.28389
493120.0000    0.63066
493160.0000    0.35228
493200.0000    0.29530
493240.0000    0.12686
493280.0000    0.33741
493320.0000    0.35083
493360.0000    0.28314
493400.0000    0.30633
493440.0000    0.31770
493480.0000    0.24669
493520.0000    0.24434
493560.0000    0.27012
493600.0000    0.41239
493640.0000    0.31573
493680.0000    0.14691
493720.0000    0.25089
493760.0000    0.25560
493800.0000    0.35503
493840.0000    0.38159
493880.0000    0.32746
493920.0000    0.26860
493960.0000    0.37057
494000.0000    0.45880
494040.0000    0.30643
494080.0000    0.30669
494120.0000    0.38199
494160.0000    0.64487
494200.0000    0.68087
494240.0000    0.36138
494280.0000    0.35052
494320.0000    0.36647
494360.0000    0.28344
494400.0000    0.23216
494440.0000    0.31884
494480.0000    0.28581
494520.0000    0.52914
494560.0000    0.46408
494600.0000    0.09761
494640.0000    0.26322
494680.0000    0.32041
494720.0000    0.40309
494760.0000    0.20516
494800.0000    0.17304
494840.0000    0.44074
494880.0000    0.14992
494920.0000    0.26084
494960.0000    0.23227
495000.0000    0.36877
495040.0000    0.40020
495080.0000    0.46043
495120.0000    0.61391
495160.0000    0.36831
495200.0000    0.45990
495240.0000    0.31202
495280.0000    0.49748
495320.0000    0.40942
495360.0000    0.38885
495400.0000    0.34583
495440.0000    0.35584
495480.0000    0.30093
495520.0000    0.41223
495560.0000    0.38295
495600.0000    0.42538
495640.0000    0.57298
495680.0000    0.28994
495720.0000    0.32538
495760.0000    0.31279
495800.0000    0.30933
495840.0000    0.25637
495880.0000    0.37117
495920.0000    0.33023
495960.0000    0.29347
496000.0000    0.26082
496040.0000    0.56714
496080.0000    0.56435
496120.0000    0.68586
496160.0000    0.69996
496200.0000    0.36515
496240.0000    0.01005
496280.0000    0.23654
496320.0000   -0.43048
496360.0000   -0.12826
496400.0000    0.02794
496440.0000   -0.14885
496480.0000    0.33290
496520.0000    0.59190
496560.0000    0.56006
496600.0000    0.63954
496640.0000    0.73745
496680.0000    0.60428
496720.0000    0.67300
496760.0000    0.53857
496800.0000    0.51776
496840.0000    0.78917
496880.0000    0.37421
496920.0000    0.33900
496960.0000    0.41354
497000.0000    0.23001
497040.0000    0.14175
497080.0000    0.25428
497120.0000    0.21192
497160.0000    0.44369
497200.0000    0.08171
497240.0000    0.37242
497280.0000    0.32331
497320.0000    0.31844
497360.0000    0.08698
497400.0000    0.28291
497440.0000    0.32615
497480.0000    0.33495
497520.0000    0.37994
497560.0000    0.04703
497600.0000   -0.13000
497640.0000    0.32974
497680.0000    0.33219
497720.0000    0.47863
497760.0000    0.41033
497800.0000    0.28132
497840.0000    0.39031
497880.0000    0.51761
497920.0000    0.47537
497960.0000    0.25713
498000.0000    0.41035
498040.0000    0.37892
498080.0000    0.37665
498120.0000    0.13664
498160.0000    0.19837
498200.0000    0.36788
498240.0000    0.10283
498280.0000    0.35875
498320.0000   -0.05014
498360.0000    0.18364
498400.0000    0.23192
498440.0000    0.21305
498480.0000    0.54651
498520.0000    0.45563
498560.0000    0.58548
498600.0000    0.11828
498640.0000    0.27162
498680.0000    0.43880
498720.0000    0.25750
498760.0000    0.39925
498800.0000    0.11421
498840.0000    0.30859
498880.0000    0.08767
498920.0000    0.13278
498960.0000    0.15860
499000.0000    0.05856
499040.0000    0.39104
499080.0000    0.23595
499120.0000    0.45039
499160.0000    0.51842
499200.0000    0.39925
499240.0000    0.50086
499280.0000    0.21280
499320.0000    0.66570
499360.0000    0.40988
499400.0000    0.29011
499440.0000    0.30740
499480.0000    0.35655
499520.0000    0.35224
499560.0000    0.63136
499600.0000    0.42185
499640.0000    0.58598
499680.0000    0.39342
499720.0000    0.36093
499760.0000    0.44269
499800.0000    0.31137
499840.0000    0.39853
499880.0000    0.25539
499920.0000    0.28203
499960.0000    0.15825
500000.0000    0.38141
500040.0000    0.33662
500080.0000    0.27331
500120.0000    0.21868
500160.0000    0.46800
500200.0000    0.40310
500240.0000    0.47710
500280.0000    0.43518
500320.0000    0.23419
500360.0000    0.31075
500400.0000    0.26970
500440.0000    0.46742
500480.0000    0.33765
500520.0000    0.39456
500560.0000    0.39672
500600.0000    0.40940
500640.0000    0.46978
500680.0000    0.47328
500720.0000    0.63010
500760.0000    0.68091
500800.0000    0.49744
500840.0000    0.76054
500880.0000    0.49064
500920.0000    0.43361
500960.0000    0.32347
501000.0000    0.30844
501040.0000    0.36318
501080.0000    0.30611
501120.0000    0.24835
501160.0000    0.25016
501200.0000    0.19294
501240.0000    0.44576
501280.0000    0.49660
501320.0000    0.34679
501360.0000    0.30219
501400.0000    0.70973
501440.0000    0.45239
501480.0000    0.62842
501520.0000    0.38493
501560.0000    0.50773
501600.0000    0.57862
501640.0000    0.58014
501680.0000    0.57540
501720.0000    0.47714
501760.0000    0.55170
501800.0000    0.49027
501840.0000    0.34420
501880.0000    0.39939
501920.0000    0.20037
501960.0000    0.22224
502000.0000    0.34187
502040.0000    0.64091
502080.0000    0.61103
502120.0000    0.46679
502160.0000    0.54999
502200.0000    0.45635
502240.0000    0.41548
502280.0000    0.50338
502320.0000    0.37887
502360.0000    0.45110
502400.0000    0.38658
502440.0000    0.31352
502480.0000    0.36948
502520.0000    0.47228
502560.0000    0.26073
502600.0000    0.33462
502640.0000    0.44203
502680.0000    0.54857
502720.0000    0.42841
502760.0000    0.52601
502800.0000    0.59044
502840.0000    0.56700
502880.0000    0.50609
502920.0000    0.38379
502960.0000    0.33925
503000.0000    0.44695
503040.0000    0.22439
503080.0000    0.47289
503120.0000    0.34632
503160.0000    0.18497
503200.0000    0.17437
503240.0000    0.32276
503280.0000    0.55922
503320.0000    0.23511
503360.0000    0.49450
503400.0000    0.27539
503440.0000    0.37711
503480.0000    0.70796
503520.0000    0.25403
503560.0000    0.20950
503600.0000    0.30714
503640.0000    0.18282
503680.0000    0.17397
503720.0000    0.15591
503760.0000    0.30113
503800.0000    0.33440
503840.0000    0.30520
503880.0000    0.11126
503920.0000    0.30939
503960.0000    0.22273
504000.0000    0.65937
504040.0000    0.42412
504080.0000    0.50079
504120.0000    0.15332
504160.0000    0.06000
504200.0000    0.23117
504240.0000    0.08400
504280.0000    0.03978
504320.0000    0.15380
504360.0000    0.43716
504400.0000    0.29980
504440.0000    0.22242
504480.0000    0.41658
504520.0000    0.54859
504560.0000    0.27073
504600.0000    0.35659
504640.0000    0.51500
504680.0000    0.47178
504720.0000    0.33668
504760.0000    0.35047
504800.0000    0.26121
504840.0000    0.30986
504880.0000    0.55494
504920.0000    0.38958
504960.0000    0.32132
505000.0000    0.37249
505040.0000    0.40003
505080.0000    0.11251
505120.0000    0.33486
505160.0000    0.15081
505200.0000    0.19809
505240.0000    0.15430
505280.0000    0.16427
505320.0000    0.23979
505360.0000    0.06734
505400.0000    0.04845
505440.0000   -0.09859
505480.0000    0.17490
505520.0000    0.22385
505560.0000    0.37537
505600.0000    0.20641
505640.0000    0.27457
505680.0000    0.20853
505720.0000    0.16226
505760.0000    0.16875
505800.0000    0.00486
505840.0000    0.36916
505880.0000    0.06922
505920.0000    0.33274
505960.0000    0.19301
506000.0000    0.30183
506040.0000    0.34303
506080.0000    0.43619
506120.0000    0.42423
506160.0000    0.15239
506200.0000    0.18566
506240.0000    0.18770
506280.0000    0.30335
506320.0000    0.31887
506360.0000    0.31283
506400.0000    0.06676
506440.0000    0.32289
506480.0000    0.34897
506520.0000    0.31367
506560.0000    0.31086
506600.0000    0.32509
506640.0000    0.44829
506680.0000    0.12854
506720.0000    0.41388
506760.0000    0.43766
506800.0000    0.29872
506840.0000    0.34599
506880.0000    0.34433
506920.0000    0.41936
506960.0000    0.11383
507000.0000    0.28823
507040.0000    0.34981
507080.0000    0.20060
507120.0000    0.27516
507160.0000    0.10976
507200.0000    0.30885
507240.0000    0.26539
507280.0000    0.22695
507320.0000    0.28749
507360.0000    0.20145
507400.0000    0.34101
507440.0000    0.37961
507480.0000    0.27385
507520.0000    0.30661
507560.0000    0.29933
507600.0000    0.25479
507640.0000    0.32962
507680.0000    0.10566
507720.0000    0.30566
507760.0000    0.21341
507800.0000    0.08662
507840.0000    0.26360
507880.0000    0.10309
507920.0000    0.18318
507960.0000   -0.02506
508000.0000    0.28837
508040.0000    0.15106
508080.0000    0.23959
508120.0000    0.47550
508160.0000    0.09031
508200.0000    0.23586
508240.0000    0.33981
508280.0000    0.29243
508320.0000    0.45910
508360.0000    0.12688
508400.0000    0.25718
508440.0000    0.33523
508480.0000    0.30689
508520.0000    0.18522
508560.0000    0.18913
508600.0000    0.11897
508640.0000    0.27643
508680.0000    0.30305
508720.0000    0.39691
508760.0000    0.01177
508800.0000    0.13042
508840.0000    0.43283
508880.0000    0.09286
508920.0000    0.26404
508960.0000    0.07078
509000.0000    0.27255
509040.0000    0.15055
509080.0000    0.11528
509120.0000    0.20494
509160.0000    0.24513
509200.0000    0.21210
509240.0000    0.13880
509280.0000    0.20475
509320.0000   -0.16530
509360.0000    0.02276
509400.0000    0.11980
509440.0000    0.29796
509480.0000    0.34813
509520.0000    0.17131
509560.0000    0.28861
509600.0000    0.08835
509640.0000    0.29312
509680.0000    0.20775
509720.0000    0.22918
509760.0000    0.15977
509800.0000    0.10621
509840.0000    0.30521
509880.0000    0.34428
509920.0000    0.14077
509960.0000    0.33286
510000.0000    0.07185
510040.0000    0.19156
510080.0000    0.22351
510120.0000    0.02370
510160.0000    0.20576
510200.0000    0.29704
510240.0000    0.24782
510280.0000    0.20314
510320.0000    0.11950
510360.0000    0.08770
510400.0000    0.15901
510440.0000    0.18237
510480.0000    0.23645
510520.0000    0.29444
510560.0000    0.28557
510600.0000    0.10608
510640.0000    0.22337
510680.0000    0.23899
510720.0000    0.09925
510760.0000    0.20998
510800.0000    0.35358
510840.0000    0.03005
510880.0000    0.25434
510920.0000    0.16168
510960.0000    0.13849
511000.0000    0.16721
511040.0000    0.25897
511080.0000    0.18015
511120.0000    0.39829
511160.0000    0.03729
511200.0000    0.10840
511240.0000   -0.07185
511280.0000    0.20755
511320.0000    0.22178
511360.0000    0.24429
511400.0000    0.12897
511440.0000   -0.16999
511480.0000    0.24006
511520.0000    0.03472
511560.0000   -0.32007
511600.0000   -0.68579
511640.0000   -0.15433
511680.0000   -0.28752
511720.0000   -0.54648
511760.0000   -0.35034
511800.0000   -0.54544
511840.0000   -0.24325
511880.0000   -0.14899
511920.0000   -0.37840
511960.0000   -0.03001
512000.0000   -0.02148
512040.0000   -0.32818
512080.0000   -0.47388
512120.0000   -0.35076
512160.0000   -0.37433
512200.0000   -0.59541
512240.0000   -0.50984
512280.0000   -0.51101
512320.0000   -0.62025
512360.0000   -0.18154
512400.0000   -0.29194
512440.0000   -0.34827
512480.0000   -0.57475
512520.0000   -0.09553
512560.0000   -0.15069
512600.0000   -0.43738
512640.0000    0.22322
512680.0000    0.19315
512720.0000    0.35576
512760.0000    0.27714
512800.0000   -0.01313
512840.0000    0.25224
512880.0000   -0.21585
512920.0000   -0.10660
512960.0000   -0.26214
513000.0000   -0.52093
513040.0000   -0.06199
513080.0000   -0.18204
513120.0000    0.02769
513160.0000   -0.16249
513200.0000   -0.11594
513240.0000   -0.19087
513280.0000   -0.18980
513320.0000   -0.15030
513360.0000    0.05236
513400.0000   -0.32231
513440.0000   -0.23561
513480.0000    0.03734
513520.0000    0.32768
513560.0000    0.35879
513600.0000    0.29414
513640.0000   -0.06591
513680.0000   -0.30948
513720.0000   -0.32021
513760.0000    0.02751
513800.0000    0.03212
513840.0000   -0.39156
513880.0000   -0.30912
513920.0000   -0.33230
513960.0000   -0.45056
514000.0000   -0.37487
514040.0000   -0.23243
514080.0000    0.06315
514120.0000   -0.07145
514160.0000   -0.11014
514200.0000   -0.18494
514240.0000   -0.54992
514280.0000   -0.50301
514320.0000   -0.35188
514360.0000   -0.29316
514400.0000   -0.01469
514440.0000   -0.58362
514480.0000   -0.32020
514520.0000    0.03619
514560.0000   -0.27363
514600.0000   -0.28493
514640.0000   -0.50923
514680.0000   -0.49272
514720.0000   -0.22502
514760.0000   -0.30137
514800.0000   -0.33626
514840.0000   -0.54844
514880.0000   -0.61978
514920.0000   -0.24963
514960.0000   -0.36281
515000.0000   -0.40697
515040.0000   -0.74294
515080.0000   -0.49359
515120.0000   -0.37596
515160.0000   -0.29567
515200.0000   -0.03099
515240.0000   -0.32693
515280.0000   -0.15530
515320.0000   -0.25389
515360.0000   -0.44773
515400.0000   -0.35748
515440.0000   -0.32650
515480.0000   -0.29012
515520.0000   -0.11616
515560.0000   -0.35397
515600.0000   -0.24193
515640.0000   -0.29590
515680.0000   -0.47221
515720.0000   -0.23123
515760.0000   -0.35968
515800.0000   -0.48363
515840.0000   -0.25149
515880.0000   -0.25797
515920.0000   -0.03398
515960.0000   -0.28264
516000.0000   -0.26711
516040.0000   -0.28034
516080.0000   -0.10889
516120.0000   -0.13242
516160.0000   -0.73598
516200.0000   -0.72771
516240.0000   -0.33531
516280.0000   -0.05619
516320.0000   -0.24872
516360.0000   -0.24829
516400.0000   -0.31848
516440.0000   -0.20360
516480.0000   -0.28974
516520.0000   -0.21316
516560.0000   -0.27479
516600.0000   -0.33056
516640.0000   -0.04739
516680.0000   -0.19845
516720.0000   -0.06450
516760.0000   -0.29366
516800.0000   -0.16292
516840.0000   -0.11731
516880.0000   -0.08886
516920.0000   -0.44221
516960.0000   -0.11502
517000.0000   -0.39365
517040.0000   -0.76126
517080.0000   -0.28556
517120.0000   -0.08487
517160.0000   -0.20273
517200.0000   -0.04734
517240.0000   -0.35552
517280.0000    0.03796
517320.0000    0.19629
517360.0000    0.21552
517400.0000    0.45086
517440.0000    0.47686
517480.0000    0.43981
517520.0000    0.35331
517560.0000    0.35919
517600.0000    0.14297
517640.0000    0.12143
517680.0000    0.11182
517720.0000    0.14638
517760.0000    0.36283
517800.0000    0.35773
517840.0000    0.23734
517880.0000    0.15643
517920.0000    0.33736
517960.0000    0.36022
518000.0000    0.18385
518040.0000    0.12535
518080.0000    0.18396
518120.0000    0.17486
518160.0000    0.31084
518200.0000    0.23575
518240.0000    0.23644
518280.0000    0.17451
518320.0000    0.31107
518360.0000    0.36063
518400.0000    0.36996
518440.0000    0.37138
518480.0000    0.26610
518520.0000    0.35326
518560.0000    0.38567
518600.0000    0.19940
518640.0000    0.07074
518680.0000    0.14196
518720.0000    0.34393
518760.0000    0.21717
518800.0000    0.23802
518840.0000    0.26837
518880.0000    0.46012
518920.0000    0.49935
518960.0000    0.43220
519000.0000    0.47687
519040.0000    0.40899
519080.0000    0.15697
519120.0000    0.38616
519160.0000    0.35742
519200.0000    0.24631
519240.0000    0.30745
519280.0000    0.40515
519320.0000    0.41493
519360.0000    0.29877
519400.0000    0.27704
519440.0000    0.22033
519480.0000    0.28619
519520.0000    0.24361
519560.0000    0.21389
519600.0000    0.43326
519640.0000    0.60333
519680.0000    0.46427
519720.0000    0.45458
519760.0000    0.47572
519800.0000    0.59120
519840.0000    0.36909
519880.0000    0.40710
519920.0000    0.38385
519960.0000    0.26219
520000.0000    0.30826
520040.0000    0.50904
520080.0000    0.32831
520120.0000    0.28843
520160.0000    0.17362
520200.0000    0.30129
520240.0000    0.35117
520280.0000    0.42778
520320.0000    0.30127
520360.0000    0.53911
520400.0000    0.37044
520440.0000    0.33671
520480.0000    0.22066
520520.0000    0.36656
520560.0000    0.44043
520600.0000    0.13893
520640.0000    0.22501
520680.0000    0.43570
520720.0000    0.42597
520760.0000    0.32892
520800.0000    0.13667
520840.0000    0.34205
520880.0000    0.59464
520920.0000    0.46766
520960.0000    0.20721
521000.0000    0.17344
521040.0000    0.24710
521080.0000    0.22383
521120.0000    0.29042
521160.0000    0.34888
521200.0000    0.69894
521240.0000    0.49363
521280.0000    0.39541
521320.0000    0.34897
521360.0000    0.25187
521400.0000    0.46934
521440.0000    0.29808
521480.0000    0.30390
521520.0000    0.18178
521560.0000    0.35412
521600.0000    0.07411
521640.0000    0.43541
521680.0000    0.29877
521720.0000    0.46158
521760.0000    0.65268
521800.0000    0.42534
521840.0000    0.20377
521880.0000    0.19647
521920.0000    0.03755
521960.0000    0.38070
522000.0000    0.15188
522040.0000    0.28775
522080.0000    0.16894
522120.0000    0.28355
522160.0000    0.25584
522200.0000    0.39035
522240.0000    0.48704
522280.0000    0.73905
522320.0000    0.64100
522360.0000    0.59221
522400.0000    0.65719
522440.0000    0.09772
522480.0000    0.03761
522520.0000    0.42778
522560.0000    0.38966
522600.0000    0.32976
522640.0000    0.13903
522680.0000    0.44247
522720.0000   -0.13474
522760.0000   -0.09728
522800.0000   -0.14972
522840.0000   -0.28378
522880.0000   -0.12646
522920.0000   -0.31230
522960.0000    0.00002
523000.0000   -0.17631
523040.0000    0.29818
523080.0000   -0.07756
523120.0000   -0.16942
523160.0000   -0.13189
523200.0000   -0.43589
523240.0000    0.22482
523280.0000    0.03216
523320.0000   -0.07811
523360.0000    0.16696
523400.0000   -0.11688
523440.0000   -0.05308
523480.0000   -0.23868
523520.0000   -0.02168
523560.0000    0.19481
523600.0000   -0.26789
523640.0000   -0.05180
523680.0000   -0.22299
523720.0000   -0.22892
523760.0000    0.13377
523800.0000   -0.11374
523840.0000   -0.15775
523880.0000   -0.06931
523920.0000   -0.41357
523960.0000    0.10881
524000.0000    0.20050
524040.0000   -0.11035
524080.0000    0.42668
524120.0000    0.31861
524160.0000    0.32418
524200.0000    0.46150
524240.0000    0.25615
524280.0000    0.35907
524320.0000    0.23061
524360.0000    0.29925
524400.0000    0.24704
524440.0000    0.22289
524480.0000    0.44549
524520.0000    0.33181
524560.0000    0.34994
524600.0000    0.30153
524640.0000    0.31345
524680.0000    0.58660
524720.0000    0.40850
524760.0000    0.13839
524800.0000    0.12247
524840.0000    0.18635
524880.0000    0.32074
524920.0000    0.39149
524960.0000    0.39143
525000.0000    0.24261
525040.0000    0.33721
525080.0000    0.41597
525120.0000    0.10167
525160.0000    0.20635
525200.0000    0.32179
525240.0000    0.31432
525280.0000    0.59253
525320.0000    0.53397
525360.0000    0.43410
525400.0000    0.40526
525440.0000    0.31091
525480.0000    0.44629
525520.0000    0.37641
525560.0000    0.34003
525600.0000    0.41351
525640.0000    0.38984
525680.0000    0.37324
525720.0000    0.38777
525760.0000    0.42135
525800.0000    0.42995
525840.0000    0.34827
525880.0000    0.37833
525920.0000    0.52854
525960.0000    0.41898
526000.0000    0.69367
526040.0000    0.33004
526080.0000    0.54939
526120.0000    0.11551
526160.0000    0.33563
526200.0000    0.44498
526240.0000    0.40100
526280.0000    0.51891
526320.0000    0.29905
526360.0000    0.20521
526400.0000    0.40681
526440.0000    0.26640
526480.0000    0.23594
526520.0000    0.36857
526560.0000    0.25179
526600.0000    0.33758
526640.0000    0.15358
526680.0000    0.57586
526720.0000    0.40222
526760.0000    0.18124
526800.0000    0.46481
526840.0000    0.42014
526880.0000    0.18762
526920.0000    0.51799
526960.0000    0.31606
527000.0000    0.36277
527040.0000    0.30940
527080.0000    0.30782
527120.0000    0.33661
527160.0000    0.31098
527200.0000    0.15763
527240.0000    0.45858
527280.0000    0.28505
527320.0000    0.43266
527360.0000    0.38261
527400.0000    0.38875
527440.0000    0.23500
527480.0000    0.18116
527520.0000    0.20701
527560.0000    0.19064
527600.0000    0.49877
527640.0000    0.42325
527680.0000    0.43162
527720.0000    0.45176
527760.0000    0.52712
527800.0000    0.44731
527840.0000    0.26914
527880.0000    0.43591
527920.0000    0.43548
527960.0000    0.56537
528000.0000    0.67829
528040.0000    0.56223
528080.0000    0.49296
528120.0000    0.29542
528160.0000    0.25618
528200.0000    0.51128
528240.0000    0.53330
528280.0000    0.59765
528320.0000    0.71761
528360.0000    0.39937
528400.0000    0.54399
528440.0000    0.38959
528480.0000    0.37436
528520.0000    0.24939
528560.0000    0.39849
528600.0000    0.56481
528640.0000    0.26973
528680.0000    0.42218
528720.0000    0.42154
528760.0000    0.30474
528800.0000    0.43239
528840.0000    0.29790
528880.0000    0.26415
528920.0000    0.31984
528960.0000    0.44414
529000.0000    0.25080
529040.0000    0.29734
529080.0000    0.65645
529120.0000    0.31015
529160.0000    0.35627
529200.0000    0.46184
529240.0000    0.36104
529280.0000    0.29521
529320.0000    0.50389
529360.0000    0.28970
529400.0000    0.46577
529440.0000    0.22674
529480.0000    0.41527
529520.0000    0.19340
529560.0000    0.50140
529600.0000    0.45375
529640.0000    0.45869
529680.0000    0.30431
529720.0000    0.38511
529760.0000    0.30444
529800.0000    0.45416
529840.0000    0.44863
529880.0000    0.58197
529920.0000    0.40873
529960.0000    0.37802
530000.0000    0.39841
530040.0000    0.36587
530080.0000    0.35422
530120.0000    0.58454
530160.0000    0.32952
530200.0000    0.46774
530240.0000    0.66060
530280.0000    0.26216
530320.0000    0.39649
530360.0000    0.55499
530400.0000    0.39424
530440.0000    0.52770
530480.0000    0.30683
530520.0000    0.34562
530560.0000    0.30591
530600.0000    0.30431
530640.0000    0.08189
530680.0000    0.27084
530720.0000    0.43879
530760.0000    0.34251
530800.0000    0.26665
530840.0000    0.27310
530880.0000    0.14427
530920.0000   -0.01547
530960.0000    0.25574
531000.0000    0.12368
531040.0000    0.50398
531080.0000    0.51389
531120.0000    0.40292
531160.0000    0.11071
531200.0000    0.34077
531240.0000    0.35680
531280.0000    0.16058
531320.0000    0.25227
531360.0000    0.39454
531400.0000    0.33952
531440.0000    0.28914
531480.0000    0.36950
531520.0000    0.48379
531560.0000    0.37448
531600.0000    0.32889
531640.0000    0.39615
531680.0000    0.47178
531720.0000    0.26705
531760.0000    0.43956
531800.0000    0.45860
531840.0000    0.34654
531880.0000    0.35599
531920.0000    0.42649
531960.0000    0.51686
532000.0000    0.29244
532040.0000    0.41666
532080.0000    0.37768
532120.0000    0.52245
532160.0000    0.50447
532200.0000    0.43805
532240.0000    0.37539
532280.0000    0.30942
532320.0000    0.29671
532360.0000    0.46680
532400.0000    0.47325
532440.0000    0.46535
532480.0000    0.44702
532520.0000    0.36580
532560.0000    0.34786
532600.0000    0.43623
532640.0000    0.43057
532680.0000    0.51734
532720.0000    0.57238
532760.0000    0.36172
532800.0000    0.51293
532840.0000    0.55983
532880.0000    0.66031
532920.0000    0.48918
532960.0000    0.51876
533000.0000    0.39461
533040.0000    0.42980
533080.0000    0.62488
533120.0000    0.45799
533160.0000    0.58732
533200.0000    0.45477
533240.0000    0.68216
533280.0000    0.58131
533320.0000    0.63630
533360.0000    0.59996
533400.0000    0.25201
533440.0000    0.32092
533480.0000    0.60987
533520.0000    0.48720
533560.0000    0.51609
533600.0000    0.35820
533640.0000    0.35654
533680.0000    0.43671
533720.0000    0.34896
533760.0000    0.47664
533800.0000    0.54176
533840.0000    0.60686
533880.0000    0.44617
533920.0000    0.39020
533960.0000    0.48698
534000.0000    0.32873
534040.0000    0.54732
534080.0000    0.49356
534120.0000    0.55651
534160.0000    0.35495
534200.0000    0.57348
534240.0000    0.63266
534280.0000    0.57117
534320.0000    0.69196
534360.0000    0.46289
534400.0000    0.55170
534440.0000    0.39683
534480.0000    0.36679
534520.0000    0.43215
534560.0000    0.37238
534600.0000    0.28306
534640.0000    0.64435
534680.0000    0.65613
534720.0000    0.27160
534760.0000    0.62650
534800.0000    0.64023
534840.0000    0.57795
534880.0000    0.54991
534920.0000    0.60063
534960.0000    0.53047
535000.0000    0.54130
535040.0000    0.61588
535080.0000    0.75923
535120.0000    0.43990
535160.0000    0.52538
535200.0000    0.30843
535240.0000    0.42250
535280.0000    0.54902
535320.0000    0.38710
535360.0000    0.47546
535400.0000    0.43551
535440.0000    0.60158
535480.0000    0.34081
535520.0000    0.39956
535560.0000    0.36313
535600.0000    0.21479
535640.0000    0.34404
535680.0000    0.80865
535720.0000    0.42631
535760.0000    0.28800
535800.0000    0.20498
535840.0000    0.30405
535880.0000    0.32220
535920.0000    0.46761
535960.0000    0.17788
536000.0000    0.43598
536040.0000    0.44310
536080.0000    0.58536
536120.0000    0.44360
536160.0000    0.35769
536200.0000    0.34150
536240.0000    0.36489
536280.0000    0.31234
536320.0000    0.38687
536360.0000    0.23529
536400.0000    0.65139
536440.0000    0.50532
536480.0000    0.29957
536520.0000    0.39792
536560.0000    0.38569
536600.0000    0.33336
536640.0000    0.45270
536680.0000    0.38901
536720.0000    0.37585
536760.0000    0.26284
536800.0000    0.34014
536840.0000    0.41889
536880.0000    0.49069
536920.0000    0.56258
536960.0000    0.58343
537000.0000    0.28623
537040.0000    0.25361
537080.0000    0.49193
537120.0000    0.18745
537160.0000    0.43142
537200.0000    0.31554
537240.0000    0.39507
537280.0000    0.33155
537320.0000    0.21050
537360.0000    0.46052
537400.0000    0.44321
537440.0000    0.36326
537480.0000    0.46390
537520.0000    0.56030
537560.0000    0.31251
537600.0000    0.33120
537640.0000    0.37393
537680.0000    0.33397
537720.0000    0.54738
537760.0000    0.40749
537800.0000    0.49919
537840.0000    0.49444
537880.0000    0.28095
537920.0000    0.59942
537960.0000    0.66537
538000.0000    0.50562
538040.0000    0.54398
538080.0000    0.59881
538120.0000    0.71812
538160.0000    0.74906
538200.0000    0.54577
538240.0000    0.70103
538280.0000    0.65356
538320.0000    0.43797
538360.0000    0.56419
538400.0000    0.69775
538440.0000    0.36806
538480.0000    0.65006
538520.0000    0.35303
538560.0000    0.71958
538600.0000    0.62154
538640.0000    0.61078
538680.0000    0.60424
538720.0000    0.47797
538760.0000    0.57550
538800.0000    0.37404
538840.0000    0.64159
538880.0000    0.51784
538920.0000    0.50318
538960.0000    0.56801
539000.0000    0.56821
539040.0000    0.60287
539080.0000    0.43690
539120.0000    0.38649
539160.0000    0.34307
539200.0000    0.59774
539240.0000    0.46720
539280.0000    0.49736
539320.0000    0.67787
539360.0000    0.41492
539400.0000    0.57212
539440.0000    0.73502
539480.0000    0.45804
539520.0000    0.55126
539560.0000    0.65440
539600.0000    0.69671
539640.0000    0.62293
539680.0000    0.54246
539720.0000    0.26846
539760.0000    0.40714
539800.0000    0.49266
539840.0000    0.56597
539880.0000    0.49103
539920.0000    0.51774
539960.0000    0.45083
540000.0000    0.26067
540040.0000    0.29332
540080.0000    0.37261
540120.0000    0.28296
540160.0000    0.38282
540200.0000    0.34040
540240.0000    0.65268
540280.0000    0.42930
540320.0000    0.67757
540360.0000    0.56979
540400.0000    0.56484
540440.0000    0.50295
540480.0000    0.46579
540520.0000    0.54046
540560.0000    0.47906
540600.0000    0.57194
540640.0000    0.50620
540680.0000    0.45494
540720.0000    0.54817
540760.0000    0.43401
540800.0000    0.47043
540840.0000    0.35535
540880.0000    0.39933
540920.0000    0.38135
540960.0000    0.29125
541000.0000    0.57820
541040.0000    0.56415
541080.0000    0.49235
541120.0000    0.55166
541160.0000    0.68625
541200.0000    0.39674
541240.0000    0.35373
541280.0000    0.40999
541320.0000    0.54397
541360.0000    0.58068
541400.0000    0.37383
541440.0000    0.42508
541480.0000    0.32507
541520.0000    0.44475
541560.0000    0.49773
541600.0000    0.55654
541640.0000    0.46506
541680.0000    0.51832
541720.0000    0.55941
541760.0000    0.40013
541800.0000    0.26416
541840.0000    0.14858
541880.0000    0.52754
541920.0000    0.40472
541960.0000   -0.00974
542000.0000    0.22553
542040.0000    0.06240
542080.0000    0.29530
542120.0000    0.20276
542160.0000    0.32336
542200.0000    0.53071
542240.0000    0.37594
542280.0000    0.04577
542320.0000    0.17367
542360.0000    0.18533
542400.0000    0.31019
542440.0000    0.25263
542480.0000    0.16690
542520.0000    0.09133
542560.0000    0.25333
542600.0000    0.23134
542640.0000    0.33558
542680.0000    0.43998
542720.0000    0.29840
542760.0000    0.21508
542800.0000   -0.09134
542840.0000    0.18465
542880.0000    0.09044
542920.0000    0.06090
542960.0000    0.04817
543000.0000   -0.09485
543040.0000    0.14645
543080.0000    0.12641
543120.0000    0.16800
543160.0000    0.38898
543200.0000    0.36437
543240.0000    0.52606
543280.0000    0.14808
543320.0000    0.29998
543360.0000    0.39471
543400.0000    0.47050
543440.0000    0.50798
543480.0000    0.59139
543520.0000    0.53477
543560.0000    0.35899
543600.0000    0.49343
543640.0000    0.33348
543680.0000    0.26768
543720.0000    0.52071
543760.0000    0.47642
543800.0000    0.37923
543840.0000    0.23339
543880.0000    0.73048
543920.0000    0.64566
543960.0000    0.48578
544000.0000    0.23398
544040.0000    0.34947
544080.0000    0.00790
544120.0000    0.45705
544160.0000    0.92541
544200.0000    0.34691
544240.0000    0.62299
544280.0000    0.47113
544320.0000    0.60680
544360.0000    0.32791
544400.0000    0.73835
544440.0000    0.72324
544480.0000    0.53354
544520.0000    0.61937
544560.0000    0.61600
544600.0000    0.31114
544640.0000    0.46648
544680.0000    0.47413
544720.0000    0.47352
544760.0000    0.64264
544800.0000    0.35073
544840.0000    0.08714
544880.0000   -0.01329
544920.0000    0.41311
544960.0000    0.30174
545000.0000    0.43035
545040.0000    0.01081
545080.0000    0.15224
545120.0000   -0.24254
545160.0000   -0.36893
545200.0000   -0.37024
545240.0000   -0.42394
545280.0000   -0.33762
545320.0000   -0.19585
545360.0000   -0.44195
545400.0000   -0.20184
545440.0000   -0.45770
545480.0000   -0.39583
545520.0000   -0.54358
545560.0000   -0.43347
545600.0000   -0.34847
545640.0000   -0.31650
545680.0000   -0.66638
545720.0000   -0.42619
545760.0000   -0.37199
545800.0000   -0.26427
545840.0000   -0.39044
545880.0000   -0.27615
545920.0000   -0.58164
545960.0000   -0.44476
546000.0000    0.25150
546040.0000   -0.08202
546080.0000   -0.31116
546120.0000   -0.15133
546160.0000   -0.05190
546200.0000   -0.27341
546240.0000    0.04242
546280.0000    0.01156
546320.0000   -0.36946
546360.0000    0.13255
546400.0000    0.01967
546440.0000   -0.41745
546480.0000   -0.18292
546520.0000   -0.06084
546560.0000   -0.21712
546600.0000   -0.16932
546640.0000    0.12609
546680.0000    0.07340
546720.0000   -0.07258
546760.0000   -0.30652
546800.0000   -0.35156
546840.0000   -0.15801
546880.0000    0.11504
546920.0000   -0.24216
546960.0000   -0.12341
547000.0000   -0.41172
547040.0000    0.21222
547080.0000   -0.00159
547120.0000   -0.32985
547160.0000   -0.16262
547200.0000    0.10734
547240.0000   -0.29671
547280.0000   -0.06398
547320.0000   -0.19253
547360.0000    0.04603
547400.0000   -0.10000
547440.0000   -0.38456
547480.0000   -0.39422
547520.0000   -0.18448
547560.0000    0.11760
547600.0000    0.07366
547640.0000   -0.26678
547680.0000    0.22969
547720.0000   -0.02548
547760.0000    0.03587
547800.0000    0.45839
547840.0000    0.24700
547880.0000    0.49687
547920.0000    0.20246
547960.0000    0.37191
548000.0000    0.32504
548040.0000    0.54485
548080.0000    0.27668
548120.0000    0.37301
548160.0000    0.32910
548200.0000    0.32539
548240.0000    0.28864
548280.0000    0.37679
548320.0000    0.39024
548360.0000    0.39816
548400.0000    0.42530
548440.0000    0.34138
548480.0000    0.34795
548520.0000    0.26231
548560.0000    0.35890
548600.0000    0.20476
548640.0000    0.41685
548680.0000    0.18756
548720.0000    0.25343
548760.0000    0.45869
548800.0000    0.46565
548840.0000    0.30591
548880.0000    0.32014
548920.0000    0.36951
548960.0000    0.12201
549000.0000    0.20441
549040.0000    0.54779
549080.0000    0.21619
549120.0000    0.31920
549160.0000    0.09648
549200.0000    0.12627
549240.0000    0.40653
549280.0000    0.26406
549320.0000    0.44114
549360.0000    0.59041
549400.0000    0.37131
549440.0000    0.54700
549480.0000    0.32278
549520.0000    0.35400
549560.0000    0.22116
549600.0000    0.23596
549640.0000    0.26233
549680.0000    0.37341
549720.0000    0.22104
549760.0000    0.19653
549800.0000    0.36697
549840.0000    0.29951
549880.0000    0.15236
549920.0000    0.03011
549960.0000    0.12572
550000.0000    0.20213
550040.0000    0.35769
550080.0000    0.39018
550120.0000    0.31401
550160.0000    0.22041
550200.0000    0.28712
550240.0000    0.33650
550280.0000    0.39918
550320.0000    0.43685
550360.0000    0.16723
550400.0000    0.40337
550440.0000    0.40079
550480.0000    0.21246
550520.0000    0.31451
550560.0000    0.25172
550600.0000    0.28432
550640.0000    0.33119
550680.0000    0.51874
550720.0000    0.38348
550760.0000    0.47540
550800.0000    0.46783
550840.0000    0.18478
550880.0000    0.36499
550920.0000    0.33649
550960.0000    0.38485
551000.0000    0.34175
551040.0000    0.35090
551080.0000    0.35766
551120.0000    0.56478
551160.0000    0.10994
551200.0000    0.20602
551240.0000    0.30449
551280.0000    0.27931
551320.0000    0.20570
551360.0000    0.18042
551400.0000    0.33067
551440.0000    0.40034
551480.0000    0.19337
551520.0000   -0.20847
551560.0000   -0.57531
551600.0000    0.06482
551640.0000    0.15674
551680.0000   -0.03799
551720.0000    0.19913
551760.0000    0.10923
551800.0000    0.17424
551840.0000    0.19813
551880.0000    0.33844
551920.0000    0.23551
551960.0000    0.38713
552000.0000    0.09598
552040.0000    0.28792
552080.0000    0.47722
552120.0000    0.13532
552160.0000    0.30706
552200.0000    0.20453
552240.0000    0.15793
552280.0000    0.15945
552320.0000    0.17511
552360.0000    0.21607
552400.0000    0.24025
552440.0000    0.47146
552480.0000    0.37977
552520.0000    0.17941
552560.0000    0.24262
552600.0000    0.15109
552640.0000    0.25526
552680.0000    0.32949
552720.0000    0.17979
552760.0000    0.07067
552800.0000    0.36948
552840.0000    0.43135
552880.0000    0.25441
552920.0000    0.29460
552960.0000    0.40309
553000.0000    0.26812
553040.0000    0.26617
553080.0000    0.32878
553120.0000    0.22643
553160.0000    0.31837
553200.0000    0.45351
553240.0000    0.35254
553280.0000    0.49781
553320.0000    0.41729
553360.0000    0.12341
553400.0000    0.52768
553440.0000    0.52568
553480.0000    0.48390
553520.0000    0.24358
553560.0000    0.58720
553600.0000    0.40868
553640.0000    0.53950
553680.0000    0.46544
553720.0000    0.57622
553760.0000    0.38635
553800.0000    0.45751
553840.0000    0.47517
553880.0000    0.23835
553920.0000    0.45589
553960.0000    0.39666
554000.0000    0.25785
554040.0000    0.49250
554080.0000    0.26159
554120.0000    0.45867
554160.0000    0.53416
554200.0000    0.72091
554240.0000    0.51544
554280.0000    0.47103
554320.0000    0.48297
554360.0000    0.52524
554400.0000    0.51551
554440.0000    0.37406
554480.0000    0.39735
554520.0000    0.42960
554560.0000    0.30737
554600.0000    0.29266
554640.0000    0.41437
554680.0000    0.19643
554720.0000    0.20581
554760.0000    0.30882
554800.0000    0.56627
554840.0000    0.45875
554880.0000    0.23730
554920.0000    0.48819
554960.0000    0.38555
555000.0000    0.36748
555040.0000    0.56088
555080.0000    0.57985
555120.0000    0.64253
555160.0000    0.57648
555200.0000    0.30102
555240.0000    0.25271
555280.0000    0.51464
555320.0000    0.65240
555360.0000    0.47077
555400.0000    0.51421
555440.0000    0.47607
555480.0000    0.51204
555520.0000    0.34967
555560.0000    0.57067
555600.0000    0.56914
555640.0000    0.52859
555680.0000    0.48512
555720.0000    0.36051
555760.0000    0.39899
555800.0000    0.29822
555840.0000    0.32070
555880.0000    0.41960
555920.0000    0.31112
555960.0000    0.44929
556000.0000    0.53756
556040.0000    0.56633
556080.0000    0.32891
556120.0000    0.52744
556160.0000    0.41191
556200.0000    0.41938
556240.0000    0.51040
556280.0000    0.62537
556320.0000    0.47018
556360.0000    0.15192
556400.0000    0.14342
556440.0000    0.22892
556480.0000    0.27330
556520.0000    0.33183
556560.0000    0.40672
556600.0000    0.19331
556640.0000    0.30223
556680.0000    0.50260
556720.0000    0.56764
556760.0000    0.46114
556800.0000    0.13377
556840.0000    0.38688
556880.0000    0.21550
556920.0000    0.19918
556960.0000    0.20939
557000.0000    0.59305
557040.0000    0.56536
557080.0000    0.39741
557120.0000    0.38126
557160.0000    0.28132
557200.0000    0.18455
557240.0000    0.30309
557280.0000    0.22150
557320.0000    0.29014
557360.0000    0.17740
557400.0000    0.27062
557440.0000    0.38088
557480.0000    0.18338
557520.0000    0.09068
557560.0000    0.12320
557600.0000    0.39371
557640.0000    0.38324
557680.0000    0.31739
557720.0000    0.28819
557760.0000    0.27774
557800.0000    0.34323
557840.0000    0.07454
557880.0000    0.49633
557920.0000    0.45041
557960.0000    0.30288
558000.0000    0.51466
558040.0000    0.56451
558080.0000    0.87946
558120.0000    0.57675
558160.0000    0.73569
558200.0000    0.87294
558240.0000    0.62387
558280.0000    0.73917
558320.0000    0.82378
558360.0000    0.75617
558400.0000    0.68435
558440.0000    0.48158
558480.0000    0.44179
558520.0000    0.51714
558560.0000    0.35618
558600.0000    0.50820
558640.0000    0.31611
558680.0000    0.43284
558720.0000    0.23033
558760.0000    0.28876
558800.0000    0.37822
558840.0000    0.30075
558880.0000    0.31833
558920.0000    0.24718
558960.0000    0.48824
559000.0000    0.33398
559040.0000    0.51955
559080.0000    0.26083
559120.0000    0.60587
559160.0000    0.29140
559200.0000    0.39883
559240.0000    0.25885
559280.0000    0.50964
559320.0000    0.64463
559360.0000    0.53702
559400.0000    0.53346
559440.0000    0.32146
559480.0000    0.38748
559520.0000    0.20105
559560.0000    0.13434
559600.0000    0.37276
559640.0000    0.38231
559680.0000    0.57349
559720.0000    0.35569
559760.0000    0.40704
559800.0000    0.12322
559840.0000    0.13367
559880.0000    0.28912
559920.0000    0.00462
559960.0000    0.26837
560000.0000    0.34697
560040.0000    0.32340
560080.0000    0.46498
560120.0000    0.35220
560160.0000    0.46707
560200.0000    0.29918
560240.0000    0.27763
560280.0000    0.41017
560320.0000    0.15113
560360.0000    0.30261
560400.0000    0.20990
560440.0000    0.18789
560480.0000    0.35941
560520.0000    0.29879
560560.0000    0.14126
560600.0000    0.36260
560640.0000    0.21055
560680.0000    0.11668
560720.0000    0.30349
560760.0000    0.01374
560800.0000    0.06976
560840.0000    0.40021
560880.0000    0.15701
560920.0000    0.15449
560960.0000    0.42319
561000.0000    0.37459
561040.0000    0.27761
561080.0000    0.34953
561120.0000    0.36982
561160.0000    0.40662
561200.0000    0.29716
561240.0000    0.09532
561280.0000    0.43816
561320.0000    0.32228
561360.0000    0.07404
561400.0000    0.30744
561440.0000    0.38093
561480.0000    0.42092
561520.0000    0.60904
561560.0000    0.27956
561600.0000    0.33244
561640.0000    0.34330
561680.0000    0.30349
561720.0000    0.55749
561760.0000    0.49417
561800.0000    0.23948
561840.0000    0.38781
561880.0000    0.32145
561920.0000    0.50926
561960.0000    0.56597
562000.0000    0.17570
562040.0000    0.23862
562080.0000    0.21425
562120.0000    0.37292
562160.0000    0.37376
562200.0000    0.19895
562240.0000    0.36727
562280.0000    0.27336
562320.0000    0.27181
562360.0000    0.49504
562400.0000    0.30007
562440.0000    0.65152
562480.0000    0.59937
562520.0000    0.31177
562560.0000    0.28671
562600.0000    0.23251
562640.0000    0.18782
562680.0000    0.50729
562720.0000    0.36606
562760.0000    0.07988
562800.0000    0.49713
562840.0000    0.53656
562880.0000    0.26706
562920.0000    0.47688
562960.0000    0.31417
563000.0000    0.31043
563040.0000    0.39692
563080.0000    0.36010
563120.0000    0.36935
563160.0000    0.20073
563200.0000    0.04903
563240.0000    0.40292
563280.0000    0.33874
563320.0000    0.29782
563360.0000    0.34634
563400.0000    0.33555
563440.0000    0.35501
563480.0000    0.25043
563520.0000    0.24376
563560.0000    0.22432
563600.0000    0.14133
563640.0000    0.30643
563680.0000    0.47589
563720.0000    0.34407
563760.0000    0.42539
563800.0000    0.19189
563840.0000    0.13847
563880.0000    0.50680
563920.0000    0.40021
563960.0000    0.48603
564000.0000    0.23843
564040.0000    0.25694
564080.0000    0.45048
564120.0000    0.33164
564160.0000    0.26860
564200.0000    0.53860
564240.0000    0.52055
564280.0000    0.46812
564320.0000    0.34199
564360.0000    0.63364
564400.0000    0.45627
564440.0000    0.66167
564480.0000    0.43578
564520.0000    0.22328
564560.0000    0.41408
564600.0000    0.17821
564640.0000    0.24515
564680.0000    0.51229
564720.0000    0.32940
564760.0000    0.47858
564800.0000    0.26820
564840.0000    0.18076
564880.0000    0.46648
564920.0000    0.40288
564960.0000    0.43904
565000.0000    0.24722
565040.0000    0.17080
565080.0000    0.34556
565120.0000    0.50622
565160.0000    0.29228
565200.0000    0.29277
565240.0000    0.40017
565280.0000    0.35737
565320.0000    0.27234
565360.0000    0.30375
565400.0000    0.20191
565440.0000    0.51960
565480.0000    0.16926
565520.0000    0.38613
565560.0000    0.41836
565600.0000    0.24820
565640.0000    0.24962
565680.0000    0.51786
565720.0000    0.35443
565760.0000    0.21609
565800.0000    0.59226
565840.0000    0.19818
565880.0000    0.16685
565920.0000    0.33559
565960.0000    0.44834
566000.0000    0.30968
566040.0000    0.35935
566080.0000    0.24315
566120.0000    0.30955
566160.0000    0.30507
566200.0000    0.46292
566240.0000    0.46313
566280.0000    0.18563
566320.0000    0.51911
566360.0000    0.35306
566400.0000    0.27892
566440.0000    0.11127
566480.0000    0.37551
566520.0000    0.31088
566560.0000    0.41622
566600.0000    0.24138
566640.0000    0.43627
566680.0000    0.48546
566720.0000    0.32554
566760.0000    0.38443
566800.0000    0.52432
566840.0000    0.49012
566880.0000    0.21434
566920.0000    0.18082
566960.0000    0.27473
567000.0000    0.11657
567040.0000    0.23222
567080.0000    0.36336
567120.0000    0.37052
567160.0000    0.28332
567200.0000    0.51752
567240.0000    0.34939
567280.0000    0.36585
567320.0000    0.27701
567360.0000    0.32212
567400.0000    0.52208
567440.0000    0.51307
567480.0000    0.40737
567520.0000    0.44152
567560.0000    0.35417
567600.0000    0.37609
567640.0000    0.43703
567680.0000    0.34484
567720.0000    0.47890
567760.0000    0.53950
567800.0000    0.46134
567840.0000    0.43292
567880.0000    0.59608
567920.0000    0.56082
567960.0000    0.58859
568000.0000    0.61873
568040.0000    0.66040
568080.0000    0.61758
568120.0000    0.32225
568160.0000    0.64910
568200.0000    0.58595
568240.0000    0.65270
568280.0000    0.53711
568320.0000    0.46412
568360.0000    0.43274
568400.0000    0.51126
568440.0000    0.57802
568480.0000    0.38456
568520.0000    0.42940
568560.0000    0.47480
568600.0000    0.48110
568640.0000    0.47647
568680.0000    0.62170
568720.0000    0.59466
568760.0000    0.52536
568800.0000    0.48895
568840.0000    0.78272
568880.0000    0.65522
568920.0000    0.50029
568960.0000    0.59022
569000.0000    0.39104
569040.0000    0.38482
569080.0000    0.47406
569120.0000    0.53184
569160.0000    0.40078
569200.0000    0.34844
569240.0000    0.32492
569280.0000    0.44677
569320.0000    0.29179
569360.0000    0.63817
569400.0000    0.39929
569440.0000    0.47196
569480.0000    0.49167
569520.0000    0.67147
569560.0000    0.52610
569600.0000    0.37421
569640.0000    0.31932
569680.0000    0.34142
569720.0000    0.63340
569760.0000    0.65607
569800.0000    0.51655
569840.0000    0.25279
569880.0000    0.60653
569920.0000    0.58719
569960.0000    0.38030
570000.0000    0.14887
570040.0000    0.33269
570080.0000    0.26597
570120.0000    0.34503
570160.0000    0.30051
570200.0000    0.50222
570240.0000    0.30548
570280.0000    0.31244
570320.0000    0.55054
570360.0000    0.29390
570400.0000    0.43798
570440.0000    0.11945
570480.0000    0.43200
570520.0000    0.31809
570560.0000    0.51304
570600.0000    0.37427
570640.0000    0.65796
570680.0000    0.31690
570720.0000    0.53400
570760.0000    0.28989
570800.0000    0.57176
570840.0000    0.44188
570880.0000    0.35564
570920.0000    0.24919
570960.0000    0.34820
571000.0000    0.59357
571040.0000    0.35224
571080.0000    0.27994
571120.0000    0.33853
571160.0000    0.09764
571200.0000    0.40510
571240.0000    0.31917
571280.0000    0.40797
571320.0000    0.34966
571360.0000    0.18892
571400.0000    0.51804
571440.0000    0.24410
571480.0000    0.49601
571520.0000    0.14015
571560.0000    0.21194
571600.0000    0.47301
571640.0000    0.26866
571680.0000    0.26749
571720.0000    0.26875
571760.0000    0.68204
571800.0000    0.46774
571840.0000    0.55522
571880.0000    0.41930
571920.0000    0.42810
571960.0000    0.37197
572000.0000    0.53020
572040.0000    0.47890
572080.0000    0.26539
572120.0000    0.33011
572160.0000    0.19940
572200.0000   -0.01888
572240.0000    0.10797
572280.0000    0.42148
572320.0000    0.44816
572360.0000    0.26633
572400.0000    0.26384
572440.0000    0.63297
572480.0000    0.37296
572520.0000    0.34337
572560.0000    0.22086
572600.0000    0.27450
572640.0000    0.33333
572680.0000    0.16247
572720.0000    0.49929
572760.0000    0.15232
572800.0000    0.27850
572840.0000    0.09358
572880.0000    0.31312
572920.0000    0.46757
572960.0000    0.30736
573000.0000    0.24136
573040.0000    0.34849
573080.0000    0.29163
573120.0000    0.57065
573160.0000    0.45661
573200.0000    0.42497
573240.0000    0.61158
573280.0000    0.38748
573320.0000    0.41125
573360.0000    0.52143
573400.0000    0.52204
573440.0000    0.44343
573480.0000    0.30439
573520.0000    0.50894
573560.0000    0.42480
573600.0000    0.48695
573640.0000    0.63985
573680.0000    0.55848
573720.0000    0.37950
573760.0000    0.50875
573800.0000    0.51928
573840.0000    0.63022
573880.0000    0.42264
573920.0000    0.38182
573960.0000    0.10521
574000.0000    0.30125
574040.0000    0.53538
574080.0000    0.48949
574120.0000    0.37931
574160.0000    0.34706
574200.0000    0.10369
574240.0000    0.46216
574280.0000    0.36743
574320.0000    0.42072
574360.0000    0.36706
574400.0000    0.41993
574440.0000    0.16638
574480.0000    0.32232
574520.0000    0.24563
574560.0000    0.40643
574600.0000    0.16007
574640.0000    0.29588
574680.0000    0.31431
574720.0000    0.35487
574760.0000    0.28660
574800.0000    0.42103
574840.0000    0.24291
574880.0000    0.34956
574920.0000    0.42694
574960.0000    0.27761
575000.0000    0.46582
575040.0000    0.45938
575080.0000    0.30402
575120.0000    0.06539
575160.0000    0.42877
575200.0000    0.29192
575240.0000    0.32897
575280.0000    0.33888
575320.0000    0.00596
575360.0000    0.29123
575400.0000    0.33263
575440.0000    0.44921
575480.0000    0.13061
575520.0000    0.21824
575560.0000    0.30085
575600.0000    0.35661
575640.0000    0.16565
575680.0000    0.20573
575720.0000    0.28539
575760.0000    0.21327
575800.0000    0.19445
575840.0000    0.45289
575880.0000    0.28704
575920.0000    0.33873
575960.0000    0.45820
576000.0000    0.32736
576040.0000    0.21860
576080.0000    0.44059
576120.0000    0.27319
576160.0000    0.29322
576200.0000    0.30172
576240.0000    0.33366
576280.0000    0.06617
576320.0000    0.18486
576360.0000    0.19077
576400.0000    0.41723
576440.0000    0.26650
576480.0000    0.14953
576520.0000    0.33233
576560.0000    0.14129
576600.0000    0.15820
576640.0000    0.25606
576680.0000    0.37643
576720.0000    0.16799
576760.0000    0.35328
576800.0000    0.43234
576840.0000    0.58060
576880.0000    0.27727
576920.0000    0.32277
576960.0000    0.54925
577000.0000    0.26581
577040.0000    0.51413
577080.0000    0.49421
577120.0000    0.34073
577160.0000    0.52147
577200.0000    0.44767
577240.0000    0.37885
577280.0000    0.29826
577320.0000    0.35012
577360.0000    0.40453
577400.0000    0.51257
577440.0000    0.28732
577480.0000    0.31036
577520.0000    0.22100
577560.0000    0.37733
577600.0000    0.39840
577640.0000    0.45405
577680.0000    0.53006
577720.0000    0.22502
577760.0000    0.28678
577800.0000    0.23470
577840.0000    0.32811
577880.0000    0.32622
577920.0000    0.51085
577960.0000    0.22591
578000.0000    0.29828
578040.0000    0.29472
578080.0000    0.33919
578120.0000    0.42324
578160.0000    0.25431
578200.0000    0.53604
578240.0000    0.12792
578280.0000    0.32486
578320.0000    0.25251
578360.0000    0.25160
578400.0000    0.22909
578440.0000    0.25494
578480.0000    0.30809
578520.0000    0.09735
578560.0000    0.27711
578600.0000    0.34041
578640.0000    0.39916
578680.0000    0.54642
578720.0000    0.19486
578760.0000    0.19240
578800.0000    0.35748
578840.0000   -0.03170
578880.0000    0.14083
578920.0000    0.20342
578960.0000    0.26038
579000.0000    0.43094
579040.0000    0.50628
579080.0000    0.09132
579120.0000    0.07058
579160.0000    0.26892
579200.0000    0.31631
579240.0000    0.37468
579280.0000    0.33214
579320.0000    0.40614
579360.0000    0.12319
579400.0000    0.40527
579440.0000    0.35569
579480.0000    0.62073
579520.0000    0.46054
579560.0000    0.47023
579600.0000    0.25457
579640.0000    0.35130
579680.0000    0.48697
579720.0000    0.43542
579760.0000    0.08239
579800.0000    0.43480
579840.0000    0.31889
579880.0000    0.29963
579920.0000    0.40793
579960.0000    0.07647
580000.0000    0.28858
580040.0000    0.22844
580080.0000    0.32827
580120.0000    0.24961
580160.0000    0.32316
580200.0000    0.32401
580240.0000    0.11265
580280.0000    0.16480
580320.0000    0.37266
580360.0000    0.26921
580400.0000    0.08249
580440.0000   -0.01296
580480.0000    0.24469
580520.0000    0.36307
580560.0000    0.07903
580600.0000    0.20102
580640.0000    0.23998
580680.0000    0.42620
580720.0000    0.31708
580760.0000    0.13130
580800.0000    0.17687
580840.0000    0.36005
580880.0000    0.28118
580920.0000    0.26800
580960.0000    0.27318
581000.0000    0.11833
581040.0000    0.09519
581080.0000    0.22359
581120.0000    0.32663
581160.0000   -0.09251
581200.0000    0.15221
581240.0000    0.44344
581280.0000    0.48665
581320.0000    0.41595
581360.0000    0.28848
581400.0000    0.29145
581440.0000    0.30895
581480.0000    0.40174
581520.0000    0.24832
581560.0000    0.29750
581600.0000    0.23965
581640.0000    0.33575
581680.0000    0.29353
581720.0000    0.41214
581760.0000    0.56547
581800.0000    0.60700
581840.0000    0.59210
581880.0000    0.53812
581920.0000    0.43709
581960.0000    0.48514
582000.0000    0.42180
582040.0000    0.36088
582080.0000    0.22565
582120.0000    0.47836
582160.0000    0.13555
582200.0000    0.16597
582240.0000    0.01098
582280.0000   -0.06646
582320.0000    0.19121
582360.0000    0.14614
582400.0000    0.31917
582440.0000    0.23956
582480.0000    0.38774
582520.0000    0.42890
582560.0000    0.34518
582600.0000    0.45152
582640.0000    0.43278
582680.0000    0.29322
582720.0000    0.35632
582760.0000    0.23373
582800.0000    0.32788
582840.0000    0.31360
582880.0000    0.32373
582920.0000    0.42613
582960.0000    0.16948
583000.0000    0.03857
583040.0000    0.34205
583080.0000    0.47755
583120.0000    0.24145
583160.0000    0.21506
583200.0000    0.42205
583240.0000    0.46652
583280.0000    0.43686
583320.0000    0.53294
583360.0000    0.22669
583400.0000    0.36217
583440.0000    0.29198
583480.0000    0.32937
583520.0000    0.41331
583560.0000    0.37001
583600.0000    0.33664
583640.0000    0.25225
583680.0000    0.51599
583720.0000    0.30951
583760.0000    0.35704
583800.0000    0.54824
583840.0000    0.24544
583880.0000    0.17732
583920.0000    0.28397
583960.0000    0.22872
584000.0000    0.47119
584040.0000    0.16596
584080.0000    0.37073
584120.0000    0.26049
584160.0000    0.29818
584200.0000    0.24295
584240.0000    0.25956
584280.0000    0.34079
584320.0000    0.41193
584360.0000    0.25774
584400.0000    0.19471
584440.0000    0.46863
584480.0000    0.30189
584520.0000    0.52048
584560.0000    0.29614
584600.0000    0.35033
584640.0000    0.37545
584680.0000    0.11771
584720.0000    0.27117
584760.0000    0.33603
584800.0000    0.38256
584840.0000    0.59626
584880.0000    0.42869
584920.0000    0.12293
584960.0000    0.09413
585000.0000    0.10146
585040.0000    0.33285
585080.0000    0.24891
585120.0000    0.15171
585160.0000    0.43228
585200.0000    0.26734
585240.0000    0.55216
585280.0000    0.40989
585320.0000   -0.14851
585360.0000    0.01395
585400.0000   -0.13460
585440.0000   -0.08541
585480.0000    0.00789
585520.0000    0.15011
585560.0000    0.14812
585600.0000    0.14921
585640.0000    0.17316
585680.0000    0.20510
585720.0000    0.03638
585760.0000    0.22309
585800.0000    0.02148
585840.0000    0.29937
585880.0000   -0.02063
585920.0000    0.19316
585960.0000    0.23086
586000.0000    0.24367
586040.0000    0.23829
586080.0000    0.41415
586120.0000    0.40256
586160.0000    0.34915
586200.0000    0.29727
586240.0000    0.42926
586280.0000    0.35697
586320.0000    0.49699
586360.0000    0.59638
586400.0000    0.45391
586440.0000    0.48178
586480.0000    0.62876
586520.0000    0.56340
586560.0000    0.36307
586600.0000    0.37332
586640.0000    0.52597
586680.0000    0.42182
586720.0000    0.40153
586760.0000    0.58583
586800.0000    0.56548
586840.0000    0.36964
586880.0000    0.39347
586920.0000    0.15449
586960.0000    0.37847
587000.0000    0.12078
587040.0000    0.38199
587080.0000    0.35885
587120.0000    0.48250
587160.0000    0.33033
587200.0000    0.16083
587240.0000    0.46029
587280.0000    0.22790
587320.0000    0.31199
587360.0000    0.21697
587400.0000    0.29734
587440.0000    0.58356
587480.0000    0.63167
587520.0000    0.40336
587560.0000    0.32446
587600.0000    0.48583
587640.0000    0.41978
587680.0000    0.24440
587720.0000    0.36111
587760.0000    0.41999
587800.0000    0.46787
587840.0000    0.37725
587880.0000    0.39312
587920.0000    0.32914
587960.0000    0.51975
588000.0000    0.44288
588040.0000    0.19489
588080.0000    0.22143
588120.0000    0.20377
588160.0000    0.28124
588200.0000    0.26285
588240.0000    0.43570
588280.0000    0.63350
588320.0000    0.24438
588360.0000    0.20856
588400.0000    0.27937
588440.0000    0.23488
588480.0000    0.20968
588520.0000    0.27525
588560.0000    0.12963
588600.0000    0.64355
588640.0000    0.38611
588680.0000    0.26152
588720.0000    0.42286
588760.0000    0.49062
588800.0000    0.28989
588840.0000    0.19766
588880.0000    0.42503
588920.0000    0.24828
588960.0000    0.21443
589000.0000    0.19962
589040.0000    0.49499
589080.0000    0.36913
589120.0000    0.01514
589160.0000   -0.09101
589200.0000   -0.26977
589240.0000   -0.20938
589280.0000   -0.34453
589320.0000   -0.19859
589360.0000   -0.39265
589400.0000    0.26731
589440.0000    0.29993
589480.0000    0.40126
589520.0000    0.41606
589560.0000    0.36983
589600.0000    0.42559
589640.0000    0.23440
589680.0000    0.37264
589720.0000    0.43134
589760.0000    0.38965
589800.0000    0.14166
589840.0000    0.13779
589880.0000    0.34981
589920.0000    0.33616
589960.0000    0.23551
590000.0000    0.19125
590040.0000   -0.04397
590080.0000   -0.17155
590120.0000   -0.16821
590160.0000   -0.21829
590200.0000    0.01485
590240.0000   -0.28654
590280.0000    0.20681
590320.0000    0.41027
590360.0000    0.25367
590400.0000    0.25199
590440.0000    0.34835
590480.0000    0.40371
590520.0000    0.67835
590560.0000    0.38425
590600.0000    0.26684
590640.0000    0.34288
590680.0000    0.45317
590720.0000    0.31687
590760.0000    0.33109
590800.0000    0.31062
590840.0000    0.57262
590880.0000    0.65009
590920.0000    0.26627
590960.0000    0.39927
591000.0000    0.53995
591040.0000    0.43738
591080.0000    0.22291
591120.0000    0.32504
591160.0000    0.37034
591200.0000    0.18798
591240.0000    0.26296
591280.0000   -0.22436
591320.0000   -0.26186
591360.0000   -0.11726
591400.0000    0.09030
591440.0000    0.10652
591480.0000    0.06983
591520.0000   -0.07444
591560.0000    0.00956
591600.0000    0.11277
591640.0000    0.55970
591680.0000    0.50472
591720.0000    0.43873
591760.0000    0.24393
591800.0000    0.19660
591840.0000    0.23681
591880.0000    0.38316
591920.0000   -0.06570
591960.0000    0.27372
592000.0000    0.28018
592040.0000    0.28360
592080.0000    0.42891
592120.0000    0.31421
592160.0000    0.19403
592200.0000    0.30957
592240.0000    0.27790
592280.0000    0.40186
592320.0000    0.18276
592360.0000    0.39069
592400.0000    0.20842
592440.0000    0.28073
592480.0000    0.24130
592520.0000    0.20327
592560.0000    0.36255
592600.0000    0.31227
592640.0000    0.42742
592680.0000    0.29020
592720.0000    0.53367
592760.0000    0.23225
592800.0000    0.34813
592840.0000    0.25330
592880.0000    0.32499
592920.0000    0.06398
592960.0000    0.29662
593000.0000    0.43122
593040.0000    0.33742
593080.0000    0.34193
593120.0000    0.21778
593160.0000    0.36494
593200.0000    0.30462
593240.0000    0.24056
593280.0000    0.33437
593320.0000    0.31595
593360.0000    0.01873
593400.0000    0.21400
593440.0000    0.02800
593480.0000    0.09564
593520.0000    0.08795
593560.0000    0.33872
593600.0000    0.24191
593640.0000    0.28185
593680.0000    0.44235
593720.0000    0.16716
593760.0000    0.16774
593800.0000    0.05168
593840.0000    0.06168
593880.0000    0.21715
593920.0000    0.31179
593960.0000    0.16150
594000.0000    0.17616
594040.0000    0.35625
594080.0000    0.08210
594120.0000    0.28649
594160.0000    0.28207
594200.0000    0.50226
594240.0000    0.30486
594280.0000    0.45977
594320.0000    0.61637
594360.0000    0.36363
594400.0000    0.46473
594440.0000    0.24265
594480.0000    0.11003
594520.0000    0.51992
594560.0000    0.43112
594600.0000    0.42774
594640.0000    0.39981
594680.0000    0.58711
594720.0000    0.53375
594760.0000    0.73519
594800.0000    0.66184
594840.0000    0.54610
594880.0000    0.50578
594920.0000    0.61783
594960.0000    0.49345
595000.0000    0.51293
595040.0000    0.59319
595080.0000    0.40040
595120.0000    0.30526
595160.0000    0.29017
595200.0000    0.29939
595240.0000    0.65937
595280.0000    0.67313
595320.0000    0.65453
595360.0000    0.54312
595400.0000    0.57665
595440.0000    0.29871
595480.0000    0.52586
595520.0000    0.56283
595560.0000    0.33230
595600.0000    0.38993
595640.0000    0.45392
595680.0000    0.37535
595720.0000    0.34512
595760.0000    0.47507
595800.0000    0.53149
595840.0000    0.47014
595880.0000    0.62928
595920.0000    0.25731
595960.0000    0.26625
596000.0000    0.28117
596040.0000    0.31098
596080.0000    0.28431
596120.0000    0.43997
596160.0000    0.45999
596200.0000    0.29265
596240.0000    0.29525
596280.0000    0.44272
596320.0000    0.29769
596360.0000    0.38919
596400.0000    0.38375
596440.0000    0.19593
596480.0000    0.29767
596520.0000    0.60082
596560.0000    0.43599
596600.0000    0.39025
596640.0000    0.11475
596680.0000    0.26670
596720.0000    0.31560
596760.0000    0.31771
596800.0000    0.40894
596840.0000    0.33550
596880.0000    0.35078
596920.0000    0.34251
596960.0000    0.32403
597000.0000    0.39812
597040.0000    0.63746
597080.0000    0.43158
597120.0000    0.46413
597160.0000    0.38497
597200.0000    0.41782
597240.0000    0.26265
597280.0000    0.01227
597320.0000    0.09428
597360.0000    0.08296
597400.0000    0.16505
597440.0000    0.20525
597480.0000    0.28438
597520.0000    0.18748
597560.0000   -0.03111
597600.0000    0.22579
597640.0000    0.20803
597680.0000   -0.22039
597720.0000   -0.02389
597760.0000   -0.24137
597800.0000   -0.04681
597840.0000    0.03069
597880.0000   -0.13208
597920.0000   -0.49449
597960.0000   -0.10199
598000.0000   -0.30137
598040.0000   -0.47104
598080.0000   -0.53343
598120.0000   -0.24599
598160.0000   -0.34132
598200.0000   -0.15485
598240.0000   -0.22135
598280.0000    0.02975
598320.0000   -0.60082
598360.0000   -0.66735
598400.0000   -0.64039
598440.0000   -0.42457
598480.0000   -0.21121
598520.0000   -0.02863
598560.0000   -0.40976
598600.0000   -0.32634
598640.0000   -0.37313
598680.0000   -0.45592
598720.0000   -0.37590
598760.0000   -0.16812
598800.0000   -0.42176
598840.0000   -0.27091
598880.0000   -0.23294
598920.0000   -0.31206
598960.0000   -0.45293
599000.0000   -0.33221
599040.0000   -0.39151
599080.0000   -0.12943
599120.0000   -0.12464
599160.0000   -0.21458
599200.0000   -0.17017
599240.0000   -0.06656
599280.0000   -0.17090
599320.0000   -0.36517
599360.0000   -0.07308
599400.0000   -0.15646
599440.0000   -0.28247
599480.0000   -0.64683
599520.0000   -0.35776
599560.0000   -0.10932
599600.0000   -0.54037
599640.0000   -0.30765
599680.0000    0.09941
599720.0000   -0.07867
599760.0000    0.26837
599800.0000    0.19809
599840.0000    0.16244
599880.0000    0.26965
599920.0000    0.26552
599960.0000    0.25331
600000.0000    0.35493
600040.0000    0.34140
600080.0000    0.47709
600120.0000    0.45435
600160.0000    0.25307
600200.0000    0.08117
600240.0000    0.05958
600280.0000    0.42893
600320.0000    0.18492
600360.0000    0.55495
600400.0000    0.17902
600440.0000    0.17044
600480.0000    0.36287
600520.0000    0.18898
600560.0000    0.20996
600600.0000    0.25322
600640.0000    0.18891
600680.0000    0.30216
600720.0000    0.13440
600760.0000    0.36902
600800.0000    0.17343
600840.0000    0.17765
600880.0000    0.10147
600920.0000    0.30530
600960.0000    0.10408
601000.0000    0.54708
601040.0000    0.19386
601080.0000    0.39100
601120.0000    0.42466
601160.0000    0.24489
601200.0000    0.51731
601240.0000    0.38208
601280.0000    0.23621
601320.0000    0.30247
601360.0000    0.14132
601400.0000    0.24259
601440.0000    0.42264
601480.0000    0.27660
601520.0000    0.26753
601560.0000    0.16311
601600.0000    0.27485
601640.0000    0.26004
601680.0000    0.33071
601720.0000    0.30458
601760.0000    0.50183
601800.0000    0.38597
601840.0000    0.33801
601880.0000    0.23726
601920.0000    0.18604
601960.0000    0.30549
602000.0000    0.31710
602040.0000    0.31663
602080.0000    0.26283
602120.0000    0.45213
602160.0000    0.38554
602200.0000    0.33735
602240.0000    0.63002
602280.0000    0.43564
602320.0000    0.48718
602360.0000    0.58886
602400.0000    0.51055
602440.0000    0.36394
602480.0000    0.36008
602520.0000    0.36763
602560.0000    0.46946
602600.0000    0.44175
602640.0000    0.42996
602680.0000    0.37782
602720.0000    0.64443
602760.0000    0.55723
602800.0000    0.41634
602840.0000    0.45645
602880.0000    0.33288
602920.0000    0.12097
602960.0000    0.27445
603000.0000    0.36471
603040.0000    0.29475
603080.0000    0.23880
603120.0000    0.46940
603160.0000    0.06016
603200.0000    0.34094
603240.0000    0.29158
603280.0000    0.36047
603320.0000    0.34363
603360.0000    0.38439
603400.0000    0.31634
603440.0000    0.08498
603480.0000    0.30817
603520.0000    0.15609
603560.0000    0.08019
603600.0000    0.10328
603640.0000    0.53073
603680.0000    0.23557
603720.0000    0.39481
603760.0000    0.02206
603800.0000    0.14458
603840.0000    0.21043
603880.0000    0.14809
603920.0000    0.43816
603960.0000    0.37044
604000.0000    0.40124
604040.0000    0.38930
604080.0000    0.49964
604120.0000    0.57299
604160.0000    0.33065
604200.0000    0.44476
604240.0000    0.67739
604280.0000    0.23203
604320.0000    0.58584
604360.0000    0.61727
604400.0000    0.44264
604440.0000    0.18275
604480.0000    0.32788
604520.0000    0.39152
604560.0000    0.25267
604600.0000    0.24353
604640.0000    0.37719
604680.0000    0.39016
604720.0000    0.29568
604760.0000    0.47912
604800.0000    0.23867
604840.0000    0.60725
604880.0000    0.24913
604920.0000    0.44696
604960.0000    0.38606
605000.0000    0.23707
605040.0000    0.35184
605080.0000    0.22772
605120.0000    0.45842
605160.0000    0.17201
605200.0000    0.18987
605240.0000   -0.51729
605280.0000   -0.03815
605320.0000    0.08916
605360.0000    0.20553
605400.0000    0.00903
605440.0000   -0.14663
605480.0000   -0.33209
605520.0000   -0.18262
605560.0000   -0.30108
605600.0000    0.01753
605640.0000   -0.18489
605680.0000   -0.25648
605720.0000   -0.18124
605760.0000   -0.36081
605800.0000   -0.03929
605840.0000   -0.02881
605880.0000   -0.58128
605920.0000   -0.26404
605960.0000   -0.11159
606000.0000   -0.01856
606040.0000   -0.41900
606080.0000   -0.32323
606120.0000   -0.62711
606160.0000   -0.54797
606200.0000   -0.66456
606240.0000   -0.36738
606280.0000   -0.26125
606320.0000   -0.32227
606360.0000   -0.48273
606400.0000   -0.70780
606440.0000   -0.39094
606480.0000   -0.23504
606520.0000   -0.04318
606560.0000   -0.38639
606600.0000   -0.32695
606640.0000   -0.63567
606680.0000   -0.62155
606720.0000   -0.27215
606760.0000   -0.43258
606800.0000   -0.88278
606840.0000   -0.83930
606880.0000   -0.59892
606920.0000   -0.47044
606960.0000   -0.20016
607000.0000   -0.31268
607040.0000   -0.43952
607080.0000   -0.49958
607120.0000   -0.33981
607160.0000   -0.04278
607200.0000   -0.01548
607240.0000   -0.26738
607280.0000   -0.19886
607320.0000   -0.00205
607360.0000   -0.69692
607400.0000   -0.37846
607440.0000   -0.44147
607480.0000   -0.53509
607520.0000   -0.40442
607560.0000   -0.19155
607600.0000   -0.21368
607640.0000   -0.67432
607680.0000    0.06198
607720.0000   -0.32296
607760.0000   -0.29353
607800.0000   -0.04673
607840.0000    0.02979
607880.0000   -0.10459
607920.0000   -0.49399
607960.0000   -0.36959
608000.0000   -0.30639
608040.0000   -0.30529
608080.0000   -0.32912
608120.0000   -0.33249
608160.0000   -0.62108
608200.0000   -0.34559
608240.0000   -0.42352
608280.0000   -0.38048
608320.0000   -0.77056
608360.0000   -0.66047
608400.0000   -0.47591
608440.0000   -0.68210
608480.0000   -0.49620
608520.0000   -0.30525
608560.0000   -0.37491
608600.0000   -0.13394
608640.0000   -0.48261
608680.0000   -0.62085
608720.0000   -0.80988
608760.0000   -0.66378
608800.0000   -0.55130
608840.0000   -0.69779
608880.0000   -0.53448
608920.0000   -0.56912
608960.0000   -0.42634
609000.0000   -0.53172
609040.0000   -0.66875
609080.0000   -0.64559
609120.0000   -0.45455
609160.0000   -0.44581
609200.0000   -0.10522
609240.0000   -0.64016
609280.0000   -0.75841
609320.0000   -0.53846
609360.0000   -0.51018
609400.0000   -0.47178
609440.0000   -0.91776
609480.0000   -0.36643
609520.0000   -0.63165
609560.0000   -0.74118
609600.0000   -0.41413
609640.0000   -0.71162
609680.0000   -0.15685
609720.0000   -0.46367
609760.0000   -0.89918
609800.0000   -0.61523
609840.0000   -0.69245
609880.0000   -0.19879
609920.0000   -0.17221
609960.0000   -0.72998
610000.0000   -0.51388
610040.0000   -0.62365
610080.0000   -0.55532
610120.0000   -0.75988
610160.0000   -0.70914
610200.0000   -0.27323
610240.0000   -0.51503
610280.0000   -0.36978
610320.0000   -0.49730
610360.0000   -0.59141
610400.0000   -0.44917
610440.0000   -0.34973
610480.0000   -0.56254
610520.0000   -0.47912
610560.0000   -0.61778
610600.0000   -0.44555
610640.0000   -0.56397
610680.0000   -0.37547
610720.0000   -0.54383
610760.0000   -0.44494
610800.0000   -0.52020
610840.0000   -0.42134
610880.0000   -0.25714
610920.0000   -0.53203
610960.0000   -0.48361
611000.0000   -0.34069
611040.0000   -0.40416
611080.0000   -0.45094
611120.0000   -0.35525
611160.0000   -0.37160
611200.0000   -0.46994
611240.0000    0.12980
611280.0000   -0.23618
611320.0000   -0.51230
611360.0000   -0.55274
611400.0000   -0.65584
611440.0000   -0.51861
611480.0000   -0.56759
611520.0000   -0.36585
611560.0000   -0.52941
611600.0000   -0.64376
611640.0000   -0.47780
611680.0000   -0.55918
611720.0000   -0.63313
611760.0000   -0.60458
611800.0000   -0.59101
611840.0000   -0.76600
611880.0000   -0.40434
611920.0000   -0.43122
611960.0000   -0.55851
612000.0000   -0.61725
612040.0000   -0.61924
612080.0000   -0.41644
612120.0000   -0.46368
612160.0000   -0.48827
612200.0000   -0.59556
612240.0000   -1.04987
612280.0000   -0.66978
612320.0000   -0.70868
612360.0000   -0.74269
612400.0000   -0.59048
612440.0000   -0.67541
612480.0000   -0.72828
612520.0000   -0.43270
612560.0000   -0.28831
612600.0000   -0.66943
612640.0000   -0.38202
612680.0000   -0.78342
612720.0000   -0.75631
612760.0000   -0.17654
612800.0000   -0.52014
612840.0000   -0.59857
612880.0000   -0.39328
612920.0000   -0.39002
612960.0000   -0.68142
613000.0000   -0.38739
613040.0000   -0.57351
613080.0000   -0.66399
613120.0000   -0.25836
613160.0000   -0.53785
613200.0000   -0.51499
613240.0000   -0.52055
613280.0000   -0.85980
613320.0000   -0.77119
613360.0000   -0.59452
613400.0000   -0.76720
613440.0000   -0.35637
613480.0000   -0.45205
613520.0000   -0.55210
613560.0000    0.35173
613600.0000    0.38883
613640.0000    0.44730
613680.0000    0.35914
613720.0000    0.39573
613760.0000    0.25961
613800.0000    0.31571
613840.0000    0.16425
613880.0000    0.34771
613920.0000    0.53165
613960.0000    0.32779
614000.0000    0.42915
614040.0000    0.33539
614080.0000    0.08933
614120.0000    0.23024
614160.0000    0.07581
614200.0000    0.15483
614240.0000    0.20289
614280.0000    0.20197
614320.0000    0.26021
614360.0000    0.15175
614400.0000    0.30307
614440.0000    0.18902
614480.0000    0.26319
614520.0000    0.04421
614560.0000    0.09921
614600.0000    0.12087
614640.0000    0.29666
614680.0000    0.44086
614720.0000    0.45941
614760.0000    0.01965
614800.0000    0.07595
614840.0000    0.15501
614880.0000    0.29254
614920.0000    0.45499
614960.0000    0.30289
615000.0000    0.41655
615040.0000    0.36676
615080.0000    0.45538
615120.0000    0.33176
615160.0000    0.38539
615200.0000    0.46302
615240.0000    0.54770
615280.0000    0.15728
615320.0000    0.48248
615360.0000    0.27863
615400.0000    0.43362
615440.0000    0.32645
615480.0000    0.23986
615520.0000    0.33318
615560.0000    0.25088
615600.0000    0.13765
615640.0000    0.12034
615680.0000    0.17573
615720.0000    0.35324
615760.0000    0.30044
615800.0000    0.45329
615840.0000    0.25014
615880.0000    0.27990
615920.0000    0.18963
615960.0000    0.12031
616000.0000    0.24127
616040.0000    0.25827
616080.0000    0.20771
616120.0000    0.08904
616160.0000    0.33246
616200.0000    0.24554
616240.0000    0.30719
616280.0000    0.22014
616320.0000    0.25143
616360.0000    0.36105
616400.0000    0.33308
616440.0000    0.36508
616480.0000    0.21876
616520.0000    0.31098
616560.0000    0.23384
616600.0000    0.41420
616640.0000    0.20300
616680.0000    0.20173
616720.0000    0.33772
616760.0000    0.56789
616800.0000    0.48850
616840.0000    0.50391
616880.0000    0.47632
616920.0000    0.43001
616960.0000    0.45595
617000.0000    0.57047
617040.0000    0.35382
617080.0000    0.16803
617120.0000    0.45491
617160.0000    0.40283
617200.0000    0.58476
617240.0000    0.37243
617280.0000    0.14381
617320.0000    0.35350
617360.0000    0.43219
617400.0000    0.51005
617440.0000    0.44603
617480.0000    0.39647
617520.0000    0.34449
617560.0000    0.37093
617600.0000    0.31991
617640.0000    0.43455
617680.0000    0.24844
617720.0000    0.24849
617760.0000    0.36667
617800.0000    0.34394
617840.0000    0.43953
617880.0000    0.48734
617920.0000    0.36268
617960.0000    0.45268
618000.0000    0.71708
618040.0000    0.63683
618080.0000    0.31389
618120.0000    0.53208
618160.0000    0.34269
618200.0000    0.31674
618240.0000    0.47536
618280.0000    0.61434
618320.0000    0.46848
618360.0000    0.45574
618400.0000    0.39285
618440.0000    0.42955
618480.0000    0.24575
618520.0000    0.35698
618560.0000    0.43306
618600.0000    0.15176
618640.0000    0.49128
618680.0000    0.46645
618720.0000    0.37150
618760.0000    0.32765
618800.0000    0.37705
618840.0000    0.44460
618880.0000    0.35697
618920.0000    0.52119
618960.0000    0.39932
619000.0000    0.36671
619040.0000    0.37780
619080.0000    0.46599
619120.0000    0.52402
619160.0000    0.61993
619200.0000    0.34430
619240.0000    0.39339
619280.0000    0.61328
619320.0000    0.39112
619360.0000    0.56820
619400.0000    0.36089
619440.0000    0.66351
619480.0000    0.53552
619520.0000    0.67772
619560.0000    0.54338
619600.0000    0.63788
619640.0000    0.64597
619680.0000    0.55291
619720.0000    0.64413
619760.0000    0.66433
619800.0000    0.53947
619840.0000    0.69570
619880.0000    0.56922
619920.0000    0.69895
619960.0000    0.54831
620000.0000    0.67764
620040.0000    0.66932
620080.0000    0.61904
620120.0000    0.60008
620160.0000    0.52985
620200.0000    0.64293
620240.0000    0.23639
620280.0000    0.65761
620320.0000    0.43454
620360.0000    0.78735
620400.0000    0.48493
620440.0000    0.61702
620480.0000    0.73866
620520.0000    0.57128
620560.0000    0.68611
620600.0000    0.65500
620640.0000    0.75714
620680.0000    0.69713
620720.0000    0.48247
620760.0000    0.35177
620800.0000    0.41222
620840.0000    0.37320
620880.0000    0.42066
620920.0000    0.34636
620960.0000    0.52705
621000.0000    0.50051
621040.0000    0.44957
621080.0000    0.45743
621120.0000    0.36819
621160.0000    0.26129
621200.0000    0.28590
621240.0000    0.35023
621280.0000    0.32802
621320.0000    0.56681
621360.0000    0.19575
621400.0000    0.26695
621440.0000    0.36055
621480.0000    0.25377
621520.0000    0.22721
621560.0000    0.30372
621600.0000    0.30240
621640.0000    0.31322
621680.0000    0.29189
621720.0000    0.26351
621760.0000   -0.10368
621800.0000    0.22493
621840.0000   -0.06526
621880.0000    0.29526
621920.0000    0.26692
621960.0000    0.33420
622000.0000    0.26550
622040.0000    0.47542
622080.0000    0.20344
622120.0000    0.30222
622160.0000    0.35848
622200.0000    0.01252
622240.0000   -0.13709
622280.0000    0.46672
622320.0000    0.33916
622360.0000    0.15365
622400.0000    0.40952
622440.0000    0.34557
622480.0000    0.36525
622520.0000    0.49468
622560.0000    0.23341
622600.0000    0.52607
622640.0000    0.64214
622680.0000    0.33112
622720.0000    0.08511
622760.0000    0.32122
622800.0000    0.29983
622840.0000    0.33618
622880.0000    0.40976
622920.0000    0.48912
622960.0000    0.60298
623000.0000    0.32702
623040.0000    0.37604
623080.0000    0.48930
623120.0000    0.39329
623160.0000    0.40017
623200.0000    0.30182
623240.0000    0.31390
623280.0000    0.30411
623320.0000    0.30930
623360.0000    0.34967
623400.0000    0.37335
623440.0000    0.56933
623480.0000    0.30131
623520.0000    0.06938
623560.0000    0.33131
623600.0000    0.26514
623640.0000    0.15482
623680.0000    0.24688
623720.0000    0.32652
623760.0000    0.35575
623800.0000    0.56844
623840.0000    0.36341
623880.0000    0.36286
623920.0000    0.36570
623960.0000    0.46540
624000.0000    0.50093
624040.0000    0.46550
624080.0000    0.30770
624120.0000    0.28868
624160.0000    0.38783
624200.0000    0.43430
624240.0000    0.05145
624280.0000    0.39144
624320.0000    0.15489
624360.0000    0.44112
624400.0000    0.42574
624440.0000    0.49710
624480.0000    0.38020
624520.0000    0.40183
624560.0000    0.41892
624600.0000    0.06927
624640.0000    0.56691
624680.0000    0.27208
624720.0000    0.37372
624760.0000    0.19289
624800.0000    0.39210
624840.0000    0.19894
624880.0000    0.30480
624920.0000    0.14768
624960.0000    0.24125
625000.0000    0.21383
625040.0000    0.26297
625080.0000    0.51667
625120.0000    0.28138
625160.0000    0.16461
625200.0000    0.38240
625240.0000    0.29293
625280.0000    0.32814
625320.0000    0.36974
625360.0000    0.33927
625400.0000    0.42216
625440.0000    0.42033
625480.0000    0.31865
625520.0000    0.48920
625560.0000    0.46321
625600.0000    0.39050
625640.0000    0.48533
625680.0000    0.21655
625720.0000    0.31478
625760.0000    0.38539
625800.0000    0.29895
625840.0000    0.51849
625880.0000    0.38849
625920.0000    0.15950
625960.0000    0.26315
626000.0000    0.30018
626040.0000    0.18595
626080.0000    0.48397
626120.0000    0.24426
626160.0000    0.39587
626200.0000    0.50556
626240.0000    0.53715
626280.0000    0.31215
626320.0000    0.25009
626360.0000    0.47945
626400.0000    0.20411
626440.0000    0.37164
626480.0000    0.23423
626520.0000    0.23434
626560.0000    0.25345
626600.0000    0.42908
626640.0000    0.27234
626680.0000    0.54822
626720.0000    0.47016
626760.0000    0.39625
626800.0000    0.52319
626840.0000    0.13886
626880.0000    0.33588
626920.0000    0.44241
626960.0000    0.25847
627000.0000    0.36255
627040.0000    0.29541
627080.0000    0.30318
627120.0000    0.21267
627160.0000    0.31184
627200.0000    0.23991
627240.0000    0.25245
627280.0000    0.16030
627320.0000    0.26813
627360.0000    0.28761
627400.0000    0.18982
627440.0000    0.48748
627480.0000    0.46531
627520.0000    0.27107
627560.0000    0.36591
627600.0000    0.57203
627640.0000    0.40330
627680.0000    0.21228
627720.0000    0.03237
627760.0000    0.23527
627800.0000   -0.02943
627840.0000    0.15963
627880.0000    0.05722
627920.0000    0.32167
627960.0000    0.12507
628000.0000    0.28296
628040.0000    0.25141
628080.0000    0.21108
628120.0000    0.18286
628160.0000    0.35148
628200.0000    0.20763
628240.0000    0.23275
628280.0000    0.30834
628320.0000    0.34579
628360.0000    0.35660
628400.0000    0.21598
628440.0000    0.17738
628480.0000    0.47496
628520.0000    0.14608
628560.0000    0.01229
628600.0000    0.53792
628640.0000    0.39359
628680.0000    0.48901
628720.0000    0.38922
628760.0000    0.48610
628800.0000    0.46307
628840.0000    0.72473
628880.0000    0.52519
628920.0000    0.28386
628960.0000    0.31892
629000.0000    0.11131
629040.0000    0.33604
629080.0000    0.34457
629120.0000    0.19246
629160.0000    0.28395
629200.0000    0.36193
629240.0000    0.40105
629280.0000    0.41413
629320.0000    0.22059
629360.0000    0.34616
629400.0000    0.41550
629440.0000    0.52505
629480.0000    0.67054
629520.0000    0.19625
629560.0000    0.38319
629600.0000    0.21477
629640.0000    0.51589
629680.0000    0.03124
629720.0000   -0.14192
629760.0000   -0.13525
629800.0000   -0.05014
629840.0000   -0.32267
629880.0000   -0.36660
629920.0000    0.01579
629960.0000    0.17195
630000.0000    0.10536
630040.0000    0.05706
630080.0000    0.04665
630120.0000    0.00642
630160.0000    0.17898
630200.0000    0.16620
630240.0000    0.23006
630280.0000    0.17960
630320.0000    0.08662
630360.0000    0.36810
630400.0000    0.39441
630440.0000    0.40283
630480.0000    0.36515
630520.0000    0.37586
630560.0000    0.23883
630600.0000    0.52952
630640.0000    0.30389
630680.0000    0.06719
630720.0000    0.65473
630760.0000    0.61761
630800.0000    0.40674
630840.0000    0.28016
630880.0000    0.16297
630920.0000    0.21663
630960.0000    0.42516
631000.0000    0.46685
631040.0000    0.36888
631080.0000    0.31429
631120.0000    0.24731
631160.0000    0.24465
631200.0000    0.49674
631240.0000    0.35516
631280.0000    0.27256
631320.0000    0.50697
631360.0000    0.31902
631400.0000    0.59775
631440.0000    0.66103
631480.0000    0.33932
631520.0000    0.27698
631560.0000    0.21396
631600.0000    0.55873
631640.0000    0.48706
631680.0000    0.54485
631720.0000    0.38360
631760.0000    0.47789
631800.0000    0.59408
631840.0000    0.39735
631880.0000    0.24297
631920.0000    0.43237
631960.0000    0.35896
632000.0000    0.31110
632040.0000    0.37617
632080.0000    0.35687
632120.0000    0.35259
632160.0000    0.24938
632200.0000    0.34090
632240.0000    0.42691
632280.0000    0.43472
632320.0000    0.61196
632360.0000    0.47020
632400.0000    0.39467
632440.0000    0.20712
632480.0000    0.42041
632520.0000    0.47582
632560.0000    0.20924
632600.0000    0.38046
632640.0000    0.19971
632680.0000    0.40288
632720.0000    0.40999
632760.0000    0.38830
632800.0000    0.36363
632840.0000    0.27231
632880.0000    0.37727
632920.0000    0.32366
632960.0000    0.32056
633000.0000    0.44027
633040.0000    0.57911
633080.0000    0.31200
633120.0000    0.33706
633160.0000    0.55405
633200.0000    0.39280
633240.0000    0.52712
633280.0000    0.72666
633320.0000    0.59732
633360.0000    0.47651
633400.0000    0.39441
633440.0000    0.42161
633480.0000    0.45931
633520.0000    0.69408
633560.0000    0.51169
633600.0000    0.36925
633640.0000    0.50119
633680.0000    0.41175
633720.0000    0.42994
633760.0000    0.50045
633800.0000    0.40645
633840.0000    0.35768
633880.0000    0.39718
633920.0000    0.38523
633960.0000    0.42728
634000.0000    0.18995
634040.0000    0.27852
634080.0000    0.16527
634120.0000    0.50131
634160.0000    0.42362
634200.0000    0.27049
634240.0000    0.42157
634280.0000    0.41556
634320.0000    0.40088
634360.0000    0.33781
634400.0000    0.53834
634440.0000    0.40148
634480.0000    0.16203
634520.0000    0.21048
634560.0000    0.30002
634600.0000    0.43552
634640.0000    0.48595
634680.0000    0.30401
634720.0000    0.23291
634760.0000    0.24843
634800.0000    0.27529
634840.0000    0.39922
634880.0000    0.18333
634920.0000    0.24352
634960.0000    0.33609
635000.0000    0.42172
635040.0000    0.25334
635080.0000    0.34659
635120.0000    0.44142
635160.0000    0.12831
635200.0000    0.39136
635240.0000    0.25736
635280.0000    0.31967
635320.0000    0.49896
635360.0000    0.31694
635400.0000    0.05538
635440.0000    0.26802
635480.0000    0.33564
635520.0000    0.37172
635560.0000    0.17272
635600.0000    0.36275
635640.0000    0.33358
635680.0000    0.41544
635720.0000    0.01979
635760.0000    0.20957
635800.0000    0.10841
635840.0000    0.18470
635880.0000    0.14126
635920.0000    0.12320
635960.0000    0.26722
636000.0000    0.12346
636040.0000    0.37900
636080.0000    0.30581
636120.0000    0.13282
636160.0000   -0.04269
636200.0000    0.56424
636240.0000    0.41884
636280.0000    0.34751
636320.0000    0.37026
636360.0000    0.22918
636400.0000    0.46700
636440.0000    0.38033
636480.0000    0.12036
636520.0000    0.34937
636560.0000    0.27687
636600.0000    0.32501
636640.0000    0.18798
636680.0000    0.31783
636720.0000    0.22123
636760.0000    0.52340
636800.0000    0.20478
636840.0000    0.38865
636880.0000    0.35034
636920.0000    0.31196
636960.0000    0.35185
637000.0000    0.35311
637040.0000    0.49815
637080.0000    0.19235
637120.0000   -0.20258
637160.0000    0.32307
637200.0000    0.48883
637240.0000    0.21064
637280.0000    0.44921
637320.0000    0.06031
637360.0000    0.22947
637400.0000    0.17901
637440.0000    0.29877
637480.0000    0.23933
637520.0000    0.22376
637560.0000    0.42120
637600.0000    0.21845
637640.0000    0.22067
637680.0000    0.58144
637720.0000    0.38488
637760.0000    0.32895
637800.0000    0.08217
637840.0000    0.22302
637880.0000    0.14012
637920.0000    0.30621
637960.0000    0.14055
638000.0000   -0.11007
638040.0000    0.14816
638080.0000    0.11910
638120.0000   -0.08548
638160.0000    0.17505
638200.0000    0.23603
638240.0000   -0.06740
638280.0000   -0.23142
638320.0000   -0.22250
638360.0000   -0.35302
638400.0000    0.10881
638440.0000   -0.10816
638480.0000    0.12982
638520.0000    0.23841
638560.0000    0.39963
638600.0000    0.38324
638640.0000    0.11897
638680.0000    0.24650
638720.0000    0.22302
638760.0000    0.09702
638800.0000    0.23282
638840.0000    0.31240
638880.0000    0.18988
638920.0000    0.14153
638960.0000    0.11552
639000.0000    0.28684
639040.0000    0.26020
639080.0000    0.26316
639120.0000    0.35498
639160.0000    0.39488
639200.0000    0.22802
639240.0000    0.09039
639280.0000    0.18633
639320.0000    0.04356
639360.0000    0.31779
639400.0000    0.30529
639440.0000    0.24539
639480.0000    0.28639
639520.0000    0.42424
639560.0000    0.36501
639600.0000    0.39213
639640.0000    0.02438
639680.0000    0.34269
639720.0000    0.14005
639760.0000    0.25338
639800.0000    0.38412
639840.0000    0.31067
639880.0000    0.25626
639920.0000    0.24761
639960.0000    0.23310
640000.0000    0.21226
640040.0000    0.26580
640080.0000    0.16334
640120.0000    0.22259
640160.0000    0.22812
640200.0000    0.28394
640240.0000    0.18352
640280.0000    0.27890
640320.0000    0.29914
640360.0000    0.11428
640400.0000    0.15816
640440.0000    0.12033
640480.0000    0.22417
640520.0000    0.20152
640560.0000    0.16732
640600.0000    0.23089
640640.0000    0.21346
640680.0000    0.33820
640720.0000    0.40467
640760.0000    0.37640
640800.0000    0.28664
640840.0000    0.25707
640880.0000    0.14616
640920.0000    0.07264
640960.0000    0.20118
641000.0000    0.25315
641040.0000    0.27751
641080.0000    0.42165
641120.0000    0.28616
641160.0000    0.09663
641200.0000    0.45039
641240.0000    0.50969
641280.0000    0.62208
641320.0000    0.47467
641360.0000    0.16137
641400.0000    0.34443
641440.0000    0.22197
641480.0000    0.30435
641520.0000    0.52543
641560.0000    0.54136
641600.0000    0.30175
641640.0000    0.16292
641680.0000    0.17933
641720.0000    0.52399
641760.0000    0.23102
641800.0000    0.35595
641840.0000    0.55717
641880.0000    0.43546
641920.0000    0.21723
641960.0000    0.37067
642000.0000   -0.18540
642040.0000    0.19349
642080.0000   -0.57815
642120.0000   -0.34841
642160.0000   -0.23065
642200.0000    0.00943
642240.0000    0.15003
642280.0000    0.16656
642320.0000    0.18342
642360.0000    0.17307
642400.0000    0.28609
642440.0000    0.27520
642480.0000    0.24042
642520.0000    0.37098
642560.0000    0.35003
642600.0000    0.40511
642640.0000    0.44691
642680.0000    0.27511
642720.0000    0.33158
642760.0000    0.37377
642800.0000    0.35065
642840.0000    0.15930
642880.0000    0.56695
642920.0000    0.40341
642960.0000    0.32338
643000.0000    0.23143
643040.0000    0.40222
643080.0000    0.38227
643120.0000    0.27686
643160.0000    0.28330
643200.0000    0.14025
643240.0000    0.24312
643280.0000    0.11961
643320.0000    0.31812
643360.0000    0.32237
643400.0000    0.46498
643440.0000    0.37624
643480.0000    0.38999
643520.0000    0.35972
643560.0000    0.11863
643600.0000    0.46511
643640.0000    0.10094
643680.0000    0.16215
643720.0000    0.19949
643760.0000    0.51589
643800.0000    0.37144
643840.0000    0.35600
643880.0000    0.46259
643920.0000    0.38114
643960.0000    0.39965
644000.0000    0.34487
644040.0000    0.34685
644080.0000    0.22166
644120.0000    0.17984
644160.0000    0.30362
644200.0000    0.32536
644240.0000    0.30497
644280.0000    0.34938
644320.0000    0.30157
644360.0000    0.20215
644400.0000    0.53337
644440.0000    0.00082
644480.0000   -0.20568
644520.0000   -0.05741
644560.0000   -0.45777
644600.0000   -0.41891
644640.0000   -0.52964
644680.0000   -0.00336
644720.0000   -0.27936
644760.0000   -0.16389
644800.0000   -0.59848
644840.0000   -0.36122
644880.0000   -0.28827
644920.0000   -0.43099
644960.0000   -0.14455
645000.0000   -0.39428
645040.0000   -0.12694
645080.0000   -0.36451
645120.0000   -0.82146
645160.0000   -0.67014
645200.0000   -0.69062
645240.0000   -0.42963
645280.0000   -0.33428
645320.0000   -0.64078
645360.0000   -0.27758
645400.0000   -0.42953
645440.0000   -0.60257
645480.0000   -0.37305
645520.0000   -0.47876
645560.0000   -0.46172
645600.0000   -0.47929
645640.0000   -0.37397
645680.0000   -0.38890
645720.0000   -0.60622
645760.0000   -0.60035
645800.0000   -0.46955
645840.0000   -0.21424
645880.0000   -0.12660
645920.0000   -0.06482
645960.0000   -0.37711
646000.0000   -0.31957
646040.0000   -0.19768
646080.0000   -0.28150
646120.0000   -0.25270
646160.0000   -0.18260
646200.0000   -0.25157
646240.0000   -0.57168
646280.0000   -0.47006
646320.0000   -0.39933
646360.0000   -0.73118
646400.0000   -0.33482
646440.0000   -0.24120
646480.0000   -0.35020
646520.0000   -0.23123
646560.0000   -0.44907
646600.0000   -0.42052
646640.0000   -0.43224
646680.0000   -0.39646
646720.0000   -0.25076
646760.0000   -0.55495
646800.0000   -0.38370
646840.0000   -0.52390
646880.0000   -0.36555
646920.0000   -0.20684
646960.0000   -0.29925
647000.0000   -0.62851
647040.0000   -0.71332
647080.0000   -0.52089
647120.0000   -0.29986
647160.0000   -0.45048
647200.0000   -0.50912
647240.0000   -0.40879
647280.0000   -0.24142
647320.0000   -0.42932
647360.0000   -0.29937
647400.0000   -0.10820
647440.0000   -0.41064
647480.0000   -0.19798
647520.0000   -0.47712
647560.0000   -0.31277
647600.0000   -0.05882
647640.0000   -0.33793
647680.0000   -0.28928
647720.0000   -0.26825
647760.0000   -0.33649
647800.0000   -0.22380
647840.0000   -0.40865
647880.0000    0.03344
647920.0000   -0.41715
647960.0000   -0.67660
648000.0000   -0.57916
648040.0000   -0.31045
648080.0000   -0.16804
648120.0000   -0.26314
648160.0000   -0.38684
648200.0000   -0.23598
648240.0000   -0.72980
648280.0000   -0.59963
648320.0000   -0.85864
648360.0000   -0.87078
648400.0000   -1.02024
648440.0000   -0.50284
648480.0000   -0.51422
648520.0000   -0.38822
648560.0000   -0.61283
648600.0000   -0.57497
648640.0000   -0.85497
648680.0000   -0.65198
648720.0000   -0.55642
648760.0000   -0.62731
648800.0000   -0.43539
648840.0000   -0.42057
648880.0000   -0.45927
648920.0000   -0.40395
648960.0000   -0.32190
649000.0000   -0.22859
649040.0000   -0.30767
649080.0000   -0.15276
649120.0000   -0.30366
649160.0000   -0.18862
649200.0000   -0.58374
649240.0000   -0.54735
649280.0000   -0.64252
649320.0000   -0.56903
649360.0000   -0.77372
649400.0000   -0.45032
649440.0000   -0.29657
649480.0000   -0.40447
649520.0000   -0.36879
649560.0000   -0.72511
649600.0000   -0.29718
649640.0000   -0.32458
649680.0000   -0.50997
649720.0000   -0.39399
649760.0000   -0.58217
649800.0000   -0.34244
649840.0000   -0.36848
649880.0000   -0.28916
649920.0000   -0.53612
649960.0000   -0.00423
650000.0000   -0.48369
650040.0000   -0.43139
650080.0000   -0.36608
650120.0000   -0.66406
650160.0000   -0.31643
650200.0000   -0.79685
650240.0000   -0.55211
650280.0000   -0.50549
650320.0000   -0.43540
650360.0000   -0.38895
650400.0000   -0.41710
650440.0000   -0.42434
650480.0000   -0.52633
650520.0000   -0.23186
650560.0000   -0.57792
650600.0000   -0.56159
650640.0000   -0.90275
650680.0000   -0.88404
650720.0000   -1.05015
650760.0000   -0.51907
650800.0000   -0.45428
650840.0000   -0.34819
650880.0000   -0.32663
650920.0000   -0.56834
650960.0000   -0.33966
651000.0000   -0.54312
651040.0000   -0.51540
651080.0000   -0.52727
651120.0000   -0.64567
651160.0000   -0.34984
651200.0000    0.04184
651240.0000    0.19323
651280.0000    0.26507
651320.0000    0.06900
651360.0000   -0.09515
651400.0000   -0.39615
651440.0000   -0.35439
651480.0000   -0.66305
651520.0000   -0.31460
651560.0000   -0.25660
651600.0000   -0.55232
651640.0000   -0.32826
651680.0000   -0.11552
651720.0000   -0.24396
651760.0000   -0.09296
651800.0000   -0.15392
651840.0000   -0.10554
651880.0000   -0.28916
651920.0000   -0.34320
651960.0000   -0.35571
652000.0000   -0.23990
652040.0000   -0.49936
652080.0000   -0.52507
652120.0000   -0.09456
652160.0000   -0.27726
652200.0000   -0.18112
652240.0000   -0.00578
652280.0000   -0.14826
652320.0000   -0.13870
652360.0000   -0.32294
652400.0000   -0.17650
652440.0000   -0.03481
652480.0000   -0.07070
652520.0000    0.05841
652560.0000   -0.23770
652600.0000   -0.19704
652640.0000   -0.04278
652680.0000   -0.11122
652720.0000    0.14347
652760.0000   -0.14107
652800.0000   -0.04911
652840.0000    0.02135
652880.0000   -0.02387
652920.0000    0.07527
652960.0000    0.03070
653000.0000   -0.06057
653040.0000   -0.11666
653080.0000   -0.03090
653120.0000   -0.54399
653160.0000   -0.08859
653200.0000   -0.08120
653240.0000   -0.07695
653280.0000   -0.01887
653320.0000   -0.09593
653360.0000   -0.24108
653400.0000   -0.02282
653440.0000   -0.12082
653480.0000   -0.09586
653520.0000    0.01452
653560.0000   -0.08813
653600.0000   -0.61544
653640.0000   -0.33429
653680.0000   -0.07206
653720.0000   -0.18486
653760.0000   -0.19651
653800.0000   -0.34606
653840.0000    0.03637
653880.0000   -0.06380
653920.0000   -0.06339
653960.0000   -0.15819
654000.0000   -0.21937
654040.0000   -0.18062
654080.0000   -0.17735
654120.0000   -0.16378
654160.0000   -0.02662
654200.0000   -0.35278
654240.0000    0.11623
654280.0000   -0.02617
654320.0000   -0.14419
654360.0000   -0.16894
654400.0000   -0.22595
654440.0000    0.04611
654480.0000   -0.10017
654520.0000   -0.21097
654560.0000   -0.19966
654600.0000    0.03680
654640.0000   -0.10253
654680.0000   -0.11796
654720.0000   -0.14762
654760.0000   -0.26175
654800.0000    0.01336
654840.0000   -0.29012
654880.0000   -0.24711
654920.0000   -0.39249
654960.0000   -0.50054
655000.0000   -0.23754
655040.0000    0.04155
655080.0000   -0.15477
655120.0000   -0.55401
655160.0000   -0.36313
655200.0000   -0.43686
655240.0000   -0.38927
655280.0000   -0.35160
655320.0000   -0.54241
655360.0000   -0.40466
655400.0000   -0.09811
655440.0000   -0.55109
655480.0000   -0.15870
655520.0000   -0.10094
655560.0000   -0.28042
655600.0000   -0.38949
655640.0000   -0.24007
655680.0000   -0.12023
655720.0000   -0.20367
655760.0000   -0.11710
655800.0000   -0.23781
655840.0000   -0.04505
655880.0000   -0.30566
655920.0000   -0.49087
655960.0000   -0.19737
656000.0000   -0.46908
656040.0000   -0.38249
656080.0000   -0.15552
656120.0000   -0.50642
656160.0000   -0.31068
656200.0000    0.12359
656240.0000   -0.18255
656280.0000    0.02782
656320.0000   -0.36591
656360.0000   -0.03014
656400.0000    0.17077
656440.0000   -0.06513
656480.0000   -0.11164
656520.0000   -0.09524
656560.0000   -0.29509
656600.0000   -0.36476
656640.0000   -0.11573
656680.0000   -0.19522
656720.0000    0.00504
656760.0000   -0.05847
656800.0000   -0.07249
656840.0000    0.00810
656880.0000   -0.18566
656920.0000   -0.02363
656960.0000   -0.10137
657000.0000   -0.29786
657040.0000    0.02780
657080.0000   -0.14961
657120.0000   -0.04371
657160.0000   -0.06593
657200.0000    0.29889
657240.0000    0.17522
657280.0000    0.14630
657320.0000    0.38537
657360.0000    0.18631
657400.0000    0.20156
657440.0000    0.17777
657480.0000    0.35275
657520.0000    0.43261
657560.0000    0.09371
657600.0000    0.05489
657640.0000   -0.03517
657680.0000   -0.03539
657720.0000    0.02890
657760.0000    0.22346
657800.0000    0.25031
657840.0000    0.28450
657880.0000    0.32008
657920.0000    0.16783
657960.0000    0.23071
658000.0000    0.46130
658040.0000    0.37365
658080.0000    0.26580
658120.0000    0.08782
658160.0000    0.30436
658200.0000    0.14997
658240.0000    0.16362
658280.0000    0.07600
658320.0000   -0.11162
658360.0000   -0.20053
658400.0000   -0.23331
658440.0000    0.08380
658480.0000    0.12455
658520.0000    0.50081
658560.0000    0.17975
658600.0000    0.24975
658640.0000    0.67893
658680.0000    0.53310
658720.0000    0.44549
658760.0000    0.54389
658800.0000    0.35554
658840.0000    0.45006
658880.0000    0.44255
658920.0000    0.33065
658960.0000    0.41668
659000.0000    0.60456
659040.0000    0.49149
659080.0000    0.26830
659120.0000    0.31430
659160.0000    0.32166
659200.0000    0.65428
659240.0000    0.54352
659280.0000    0.33103
659320.0000    0.46586
659360.0000    0.28055
659400.0000    0.43663
659440.0000    0.41203
659480.0000    0.39944
659520.0000    0.53668
659560.0000    0.66913
659600.0000    0.45627
659640.0000    0.55553
659680.0000    0.35941
659720.0000    0.30532
659760.0000    0.65552
659800.0000    0.49205
659840.0000    0.34537
659880.0000    0.50701
659920.0000    0.66854
659960.0000    0.44725
660000.0000    0.19680
660040.0000    0.49272
660080.0000    0.56413
660120.0000    0.48287
660160.0000    0.50629
660200.0000    0.66209
660240.0000    0.16805
660280.0000    0.37585
660320.0000    0.22707
660360.0000    0.50954
660400.0000    0.20920
660440.0000    0.37995
660480.0000    0.38406
660520.0000    0.28151
660560.0000    0.24312
660600.0000    0.28192
660640.0000    0.40182
660680.0000    0.40414
660720.0000    0.49466
660760.0000    0.25316
660800.0000    0.19010
660840.0000    0.27347
660880.0000    0.19669
660920.0000    0.48972
660960.0000    0.39607
661000.0000    0.46066
661040.0000    0.44033
661080.0000    0.37314
661120.0000    0.28657
661160.0000    0.16492
661200.0000    0.29175
661240.0000    0.27563
661280.0000    0.22062
661320.0000    0.21206
661360.0000    0.24175
661400.0000    0.28925
661440.0000    0.22979
661480.0000    0.05098
661520.0000    0.42371
661560.0000    0.23773
661600.0000    0.12860
661640.0000    0.33244
661680.0000    0.38397
661720.0000    0.41886
661760.0000    0.36527
661800.0000    0.39780
661840.0000    0.38660
661880.0000    0.34806
661920.0000    0.27302
661960.0000    0.32176
662000.0000    0.25384
662040.0000    0.25375
662080.0000    0.16032
662120.0000    0.02852
662160.0000   -0.13578
662200.0000   -0.07331
662240.0000    0.02865
662280.0000   -0.02872
662320.0000   -0.23857
662360.0000    0.02611
662400.0000    0.25648
662440.0000    0.02258
662480.0000    0.01630
662520.0000    0.22505
662560.0000   -0.21428
662600.0000    0.12166
662640.0000    0.00346
662680.0000    0.10146
662720.0000   -0.45017
662760.0000   -0.21091
662800.0000   -0.35204
662840.0000   -0.49977
662880.0000   -0.44773
662920.0000   -0.30824
662960.0000   -0.34767
663000.0000   -0.47427
663040.0000   -0.61818
663080.0000   -0.46536
663120.0000   -0.15259
663160.0000   -0.35546
663200.0000   -0.26117
663240.0000   -0.26933
663280.0000   -0.75111
663320.0000   -0.32153
663360.0000   -0.20912
663400.0000   -0.11925
663440.0000   -0.65701
663480.0000   -0.42917
663520.0000   -0.23438
663560.0000   -0.27965
663600.0000   -0.23716
663640.0000   -0.13835
663680.0000   -0.33600
663720.0000   -0.07997
663760.0000   -0.34731
663800.0000   -0.39364
663840.0000   -0.27946
663880.0000   -0.38007
663920.0000   -0.41706
663960.0000    0.11794
664000.0000   -0.35480
664040.0000    0.25369
664080.0000    0.05446
664120.0000    0.26358
664160.0000    0.24151
664200.0000    0.22640
664240.0000    0.00501
664280.0000    0.18201
664320.0000    0.04733
664360.0000    0.14809
664400.0000   -0.02175
664440.0000    0.16860
664480.0000    0.41868
664520.0000    0.29126
664560.0000    0.44979
664600.0000    0.29971
664640.0000    0.38715
664680.0000    0.51806
664720.0000    0.45203
664760.0000    0.57446
664800.0000    0.27568
664840.0000    0.43577
664880.0000    0.16245
664920.0000    0.30728
664960.0000   -0.06465
665000.0000    0.50071
665040.0000    0.21944
665080.0000    0.08799
665120.0000    0.00893
665160.0000   -0.07385
665200.0000    0.41729
665240.0000    0.11276
665280.0000    0.29336
665320.0000    0.20471
665360.0000    0.29446
665400.0000    0.54827
665440.0000    0.42941
665480.0000    0.19430
665520.0000    0.31204
665560.0000    0.37815
665600.0000    0.31262
665640.0000    0.06323
665680.0000    0.23455
665720.0000    0.28610
665760.0000    0.21213
665800.0000    0.34546
665840.0000    0.48084
665880.0000    0.30396
665920.0000    0.42280
665960.0000    0.16862
666000.0000    0.36261
666040.0000    0.22333
666080.0000    0.39402
666120.0000    0.15901
666160.0000    0.28983
666200.0000    0.41798
666240.0000    0.32335
666280.0000    0.31880
666320.0000    0.31060
666360.0000    0.28010
666400.0000    0.23994
666440.0000    0.27418
666480.0000    0.22875
666520.0000    0.22147
666560.0000    0.03276
666600.0000    0.17519
666640.0000    0.16297
666680.0000    0.28993
666720.0000    0.16416
666760.0000   -0.02111
666800.0000    0.20428
666840.0000    0.08549
666880.0000    0.04428
666920.0000    0.27210
666960.0000    0.38118
667000.0000    0.11635
667040.0000    0.18510
667080.0000    0.09355
667120.0000    0.25912
667160.0000    0.47324
667200.0000    0.63289
667240.0000    0.33773
667280.0000    0.34350
667320.0000    0.17666
667360.0000    0.35208
667400.0000    0.34728
667440.0000    0.14660
667480.0000    0.52512
667520.0000    0.50817
667560.0000    0.33000
667600.0000    0.59618
667640.0000    0.59873
667680.0000    0.49883
667720.0000    0.88364
667760.0000    0.45384
667800.0000    0.29136
667840.0000    0.34027
667880.0000    0.45416
667920.0000    0.30806
667960.0000    0.52120
668000.0000    0.21424
668040.0000    0.19632
668080.0000    0.38662
668120.0000    0.12078
668160.0000    0.37877
668200.0000   -0.35602
668240.0000    0.04889
668280.0000   -0.42074
668320.0000   -0.89046
668360.0000   -0.63344
668400.0000   -0.41789
668440.0000   -0.53387
668480.0000   -0.41343
668520.0000   -0.17802
668560.0000   -0.17801
668600.0000   -0.06036
668640.0000    0.11080
668680.0000   -0.15483
668720.0000   -0.17757
668760.0000   -0.46850
668800.0000   -0.56074
668840.0000   -0.16661
668880.0000   -0.38297
668920.0000   -0.12438
668960.0000   -0.08502
669000.0000   -0.08848
669040.0000   -0.08677
669080.0000   -0.21658
669120.0000    0.09626
669160.0000   -0.16555
669200.0000   -0.05863
669240.0000    0.01533
669280.0000   -0.50362
669320.0000   -0.42982
669360.0000   -0.43768
669400.0000   -0.37289
669440.0000   -0.49461
669480.0000   -0.60428
669520.0000   -0.18633
669560.0000   -0.36558
669600.0000   -0.12448
669640.0000   -0.13633
669680.0000   -0.43468
669720.0000   -0.26530
669760.0000   -0.27363
669800.0000   -0.44062
669840.0000   -0.44206
669880.0000   -0.10835
669920.0000   -0.27220
669960.0000   -0.12226
670000.0000   -0.36496
670040.0000    0.13356
670080.0000   -0.17167
670120.0000   -0.40818
670160.0000   -0.45017
670200.0000    0.03246
670240.0000   -0.08414
670280.0000   -0.00931
670320.0000   -0.13115
670360.0000   -0.27650
670400.0000   -0.49010
670440.0000   -0.09439
670480.0000   -0.18321
670520.0000   -0.22659
670560.0000   -0.48239
670600.0000   -0.07128
670640.0000   -0.04531
670680.0000   -0.41446
670720.0000   -0.17272
670760.0000   -0.22423
670800.0000   -0.25852
670840.0000   -0.30523
670880.0000   -0.59044
670920.0000   -0.47694
670960.0000   -0.42228
671000.0000   -0.46559
671040.0000   -0.37831
671080.0000   -0.27531
671120.0000   -0.39681
671160.0000   -0.64576
671200.0000   -0.46339
671240.0000   -0.26342
671280.0000   -0.38708
671320.0000   -0.26371
671360.0000   -0.74295
671400.0000   -0.50205
671440.0000   -0.68997
671480.0000   -0.44483
671520.0000   -0.40984
671560.0000   -0.47809
671600.0000   -0.44882
671640.0000   -0.09375
671680.0000   -0.04533
671720.0000    0.01179
671760.0000   -0.19486
671800.0000   -0.27423
671840.0000   -0.55926
671880.0000   -0.39629
671920.0000   -0.71065
671960.0000   -0.73384
672000.0000   -0.61175
672040.0000   -0.66764
672080.0000   -0.24117
672120.0000   -0.12299
672160.0000   -0.44971
672200.0000   -0.03556
672240.0000   -0.22661
672280.0000   -0.31288
672320.0000   -0.40810
672360.0000   -0.34732
672400.0000   -0.15722
672440.0000   -0.14738
672480.0000   -0.33918
672520.0000   -0.38290
672560.0000   -0.33577
672600.0000   -0.33008
672640.0000   -0.79589
672680.0000   -0.36155
672720.0000   -0.66157
672760.0000   -0.48360
672800.0000   -0.42822
672840.0000   -0.38883
672880.0000    0.05320
672920.0000   -0.08262
672960.0000   -0.05071
673000.0000   -0.44550
673040.0000   -0.04875
673080.0000   -0.09164
673120.0000   -0.20210
673160.0000   -0.22364
673200.0000   -0.05636
673240.0000   -0.05090
673280.0000   -0.15977
673320.0000   -0.32424
673360.0000    0.02792
673400.0000    0.00258
673440.0000    0.33268
673480.0000    0.12727
673520.0000    0.04027
673560.0000    0.14719
673600.0000    0.29218
673640.0000    0.48012
673680.0000    0.32743
673720.0000    0.16770
673760.0000    0.00449
673800.0000   -0.05649
673840.0000   -0.10476
673880.0000    0.11042
673920.0000    0.00691
673960.0000    0.08804
674000.0000    0.28071
674040.0000    0.03983
674080.0000   -0.00729
674120.0000    0.37653
674160.0000    0.22706
674200.0000    0.16955
674240.0000    0.09670
674280.0000    0.44245
674320.0000    0.31367
674360.0000    0.31947
674400.0000    0.29168
674440.0000    0.38492
674480.0000    0.31873
674520.0000    0.47563
674560.0000    0.13370
674600.0000    0.22125
674640.0000    0.36276
674680.0000    0.43365
674720.0000    0.55725
674760.0000    0.10716
674800.0000    0.33293
674840.0000    0.23103
674880.0000    0.07225
674920.0000    0.05259
674960.0000    0.13523
675000.0000    0.27165
675040.0000    0.22571
675080.0000    0.32762
675120.0000    0.00462
675160.0000    0.19410
675200.0000    0.14103
675240.0000    0.38138
675280.0000    0.55129
675320.0000    0.09095
675360.0000   -0.11519
675400.0000    0.22300
675440.0000    0.17165
675480.0000    0.29532
675520.0000    0.20822
675560.0000    0.18660
675600.0000    0.27086
675640.0000    0.35277
675680.0000    0.22968
675720.0000    0.22102
675760.0000    0.24806
675800.0000    0.17426
675840.0000    0.10783
675880.0000    0.22145
675920.0000   -0.07526
675960.0000   -0.25534
676000.0000   -0.23426
676040.0000    0.07676
676080.0000   -0.12520
676120.0000   -0.07606
676160.0000   -0.08332
676200.0000   -0.13735
676240.0000   -0.26925
676280.0000   -0.28253
676320.0000   -0.15620
676360.0000   -0.30723
676400.0000   -0.39883
676440.0000   -0.01060
676480.0000   -0.42202
676520.0000   -0.26971
676560.0000   -0.15507
676600.0000   -0.29513
676640.0000    0.01661
676680.0000   -0.05241
676720.0000   -0.39288
676760.0000   -0.22441
676800.0000   -0.53520
676840.0000   -0.36563
676880.0000   -0.01658
676920.0000   -0.05977
676960.0000   -0.04938
677000.0000   -0.09761
677040.0000   -0.00986
677080.0000   -0.17249
677120.0000   -0.37888
677160.0000   -0.22797
677200.0000   -0.16820
677240.0000   -0.38442
677280.0000    0.04975
677320.0000   -0.29545
677360.0000   -0.16079
677400.0000    0.25270
677440.0000   -0.24575
677480.0000    0.18235
677520.0000   -0.05490
677560.0000   -0.00600
677600.0000   -0.27726
677640.0000    0.05335
677680.0000   -0.15878
677720.0000   -0.11918
677760.0000   -0.10691
677800.0000   -0.17480
677840.0000   -0.08229
677880.0000   -0.14513
677920.0000   -0.10483
677960.0000   -0.39310
678000.0000    0.02342
678040.0000   -0.30886
678080.0000   -0.11405
678120.0000   -0.13945
678160.0000    0.07004
678200.0000   -0.27885
678240.0000   -0.07559
678280.0000   -0.11312
678320.0000   -0.12877
678360.0000   -0.09120
678400.0000   -0.16782
678440.0000   -0.35881
678480.0000   -0.30168
678520.0000    0.34340
678560.0000    0.46461
678600.0000    0.37014
678640.0000    0.40786
678680.0000    0.71018
678720.0000    0.42100
678760.0000    0.53710
678800.0000    0.48163
678840.0000    0.46467
678880.0000    0.41788
678920.0000    0.37745
678960.0000   -0.01528
679000.0000    0.11559
679040.0000    0.28632
679080.0000    0.08751
679120.0000    0.43197
679160.0000    0.40700
679200.0000    0.33310
679240.0000    0.39125
679280.0000    0.56420
679320.0000    0.61181
679360.0000    0.45217
679400.0000    0.29657
679440.0000    0.17840
679480.0000   -0.17665
679520.0000   -0.13076
679560.0000    0.21067
679600.0000   -0.10174
679640.0000   -0.25935
679680.0000   -0.64562
679720.0000   -0.22865
679760.0000   -0.26536
679800.0000   -0.40759
679840.0000   -0.38146
679880.0000   -0.60529
679920.0000   -0.50147
679960.0000   -0.35832
680000.0000   -0.18764
680040.0000   -0.45742
680080.0000   -0.70521
680120.0000   -0.62377
680160.0000   -0.42889
680200.0000   -0.60299
680240.0000   -0.59262
680280.0000   -0.53708
680320.0000   -0.67490
680360.0000   -0.53565
680400.0000   -0.52138
680440.0000   -0.60341
680480.0000   -0.56826
680520.0000   -0.44993
680560.0000   -0.61133
680600.0000   -0.74216
680640.0000   -0.57093
680680.0000   -0.18945
680720.0000   -0.56448
680760.0000   -0.34091
680800.0000   -0.21495
680840.0000   -0.21897
680880.0000   -0.00332
680920.0000   -0.14033
680960.0000   -0.34036
681000.0000   -0.30281
681040.0000   -0.50471
681080.0000   -0.34449
681120.0000   -0.24263
681160.0000   -0.29250
681200.0000   -0.17524
681240.0000   -0.21932
681280.0000   -0.15516
681320.0000   -0.46505
681360.0000   -0.26508
681400.0000   -0.18692
681440.0000   -0.19839
681480.0000   -0.52842
681520.0000   -0.26065
681560.0000   -0.53740
681600.0000   -0.63258
681640.0000   -0.20729
681680.0000   -0.53149
681720.0000   -0.45778
681760.0000   -0.32558
681800.0000   -0.37617
681840.0000   -0.27771
681880.0000   -0.30763
681920.0000   -0.33986
681960.0000   -0.23105
682000.0000   -0.27154
682040.0000   -0.29967
682080.0000   -0.26086
682120.0000   -0.37512
682160.0000   -0.54399
682200.0000   -0.30186
682240.0000   -0.49078
682280.0000   -0.54982
682320.0000   -0.59350
682360.0000   -0.75836
682400.0000   -0.61570
682440.0000   -0.51192
682480.0000   -0.56587
682520.0000   -0.64217
682560.0000   -0.88184
682600.0000   -0.66178
682640.0000   -0.59349
682680.0000   -0.63418
682720.0000   -0.32075
682760.0000   -0.48917
682800.0000   -0.39360
682840.0000   -0.49516
682880.0000   -0.24763
682920.0000   -0.19974
682960.0000   -0.09807
683000.0000   -0.40891
683040.0000   -0.53125
683080.0000   -0.30401
683120.0000   -0.46792
683160.0000   -0.65878
683200.0000   -0.14521
683240.0000   -0.14015
683280.0000   -0.21858
683320.0000   -0.27009
683360.0000   -0.50440
683400.0000   -0.44942
683440.0000   -0.21161
683480.0000   -0.57536
683520.0000   -0.69706
683560.0000   -0.62195
683600.0000   -0.67244
683640.0000   -0.64816
683680.0000   -0.53837
683720.0000   -0.71364
683760.0000   -0.61586
683800.0000   -0.55376
683840.0000   -0.78036
683880.0000   -0.43593
683920.0000   -0.68034
683960.0000   -0.46029
684000.0000   -0.66615
684040.0000   -0.58889
684080.0000   -0.53118
684120.0000   -0.59096
684160.0000   -0.90129
684200.0000   -0.46110
684240.0000   -0.60263
684280.0000   -0.62995
684320.0000   -0.81535
684360.0000   -0.71656
684400.0000   -0.44534
684440.0000   -0.67373
684480.0000   -0.66677
684520.0000   -0.38465
684560.0000   -0.71130
684600.0000   -0.35576
684640.0000   -0.52049
684680.0000   -0.30287
684720.0000   -0.39023
684760.0000   -0.43619
684800.0000   -0.66417
684840.0000   -0.47752
684880.0000   -0.44880
684920.0000   -0.67692
684960.0000   -0.49405
685000.0000   -0.64626
685040.0000   -0.53972
685080.0000   -0.63883
685120.0000   -0.56382
685160.0000   -0.68749
685200.0000   -0.60406
685240.0000   -0.63988
685280.0000   -0.56632
685320.0000   -0.70927
685360.0000   -0.34719
685400.0000   -0.51579
685440.0000   -0.37996
685480.0000   -0.71915
685520.0000   -0.37088
685560.0000   -0.17505
685600.0000   -0.59902
685640.0000   -0.27728
685680.0000    0.03804
685720.0000   -0.07127
685760.0000   -0.29233
685800.0000   -0.54991
685840.0000   -0.26577
685880.0000   -0.38715
685920.0000   -0.47345
685960.0000   -0.29135
686000.0000   -0.11389
686040.0000   -0.43933
686080.0000   -0.39249
686120.0000   -0.69174
686160.0000   -0.49871
686200.0000   -0.08509
686240.0000   -0.24858
686280.0000   -0.27236
686320.0000   -0.67729
686360.0000   -0.58119
686400.0000   -0.34035
686440.0000   -0.59876
686480.0000   -0.48783
686520.0000   -0.04704
686560.0000   -0.15641
686600.0000   -0.07784
686640.0000   -0.07257
686680.0000   -0.06868
686720.0000   -0.14445
686760.0000   -0.47328
686800.0000   -0.31032
686840.0000   -0.55555
686880.0000   -0.43677
686920.0000   -0.47940
686960.0000   -0.26309
687000.0000   -0.15767
687040.0000   -0.40948
687080.0000   -0.35431
687120.0000   -0.39658
687160.0000   -0.58407
687200.0000   -0.53312
687240.0000   -0.66808
687280.0000   -0.42921
687320.0000   -0.35121
687360.0000   -0.25293
687400.0000   -0.60097
687440.0000   -0.72570
687480.0000   -0.59603
687520.0000   -0.61827
687560.0000   -0.42039
687600.0000   -0.43219
687640.0000   -0.49498
687680.0000   -0.66471
687720.0000   -0.37041
687760.0000   -0.37608
687800.0000   -0.08755
687840.0000   -0.33108
687880.0000   -0.50915
687920.0000   -0.19963
687960.0000   -0.29634
688000.0000   -0.53897
688040.0000   -0.60420
688080.0000   -0.49157
688120.0000   -0.56234
688160.0000   -0.27008
688200.0000   -0.44734
688240.0000   -0.61075
688280.0000   -0.37405
688320.0000   -0.40767
688360.0000   -0.31766
688400.0000   -0.35633
688440.0000   -0.56685
688480.0000   -0.58973
688520.0000   -0.53658
688560.0000   -0.17088
688600.0000   -0.50420
688640.0000   -0.75747
688680.0000   -0.35445
688720.0000   -0.38330
688760.0000   -0.06324
688800.0000   -0.33211
688840.0000   -0.28584
688880.0000   -0.56682
688920.0000   -0.70242
688960.0000   -0.54568
689000.0000   -0.82185
689040.0000   -0.75545
689080.0000   -0.70366
689120.0000   -0.75897
689160.0000   -0.48685
689200.0000   -0.84064
689240.0000   -0.82090
689280.0000   -0.68500
689320.0000   -0.50097
689360.0000   -0.07171
689400.0000   -0.26148
689440.0000   -0.27903
689480.0000   -0.25680
689520.0000   -0.38177
689560.0000   -0.67631
689600.0000   -0.44687
689640.0000   -0.35844
689680.0000   -0.46420
689720.0000   -0.46084
689760.0000   -0.14862
689800.0000   -0.42643
689840.0000   -0.42391
689880.0000   -0.30629
689920.0000   -0.57170
689960.0000   -0.37171
690000.0000   -0.61509
690040.0000   -0.15639
690080.0000   -0.39751
690120.0000   -0.20755
690160.0000   -0.37646
690200.0000   -0.29279
690240.0000   -0.72317
690280.0000   -1.10600
690320.0000   -0.77988
690360.0000   -1.13355
690400.0000   -0.81095
690440.0000   -0.71573
690480.0000   -0.71853
690520.0000   -0.60042
690560.0000   -0.89393
690600.0000   -0.41578
690640.0000   -0.62843
690680.0000   -1.06010
690720.0000   -0.85644
690760.0000   -0.92649
690800.0000   -0.52394
690840.0000   -0.76798
690880.0000   -1.19580
690920.0000   -1.02594
690960.0000   -0.67868
691000.0000   -0.50006
691040.0000   -0.40264
691080.0000   -0.45527
691120.0000   -0.43100
691160.0000   -0.35568
691200.0000   -0.04368
691240.0000   -0.04390
691280.0000   -0.27503
691320.0000   -0.15313
691360.0000   -0.14392
691400.0000   -0.32900
691440.0000   -0.35522
691480.0000   -0.25285
691520.0000   -0.39394
691560.0000   -0.56499
691600.0000   -0.28917
691640.0000   -0.47642
691680.0000   -0.33560
691720.0000   -0.36707
691760.0000   -0.56054
691800.0000   -0.50080
691840.0000   -0.84796
691880.0000   -0.58007
691920.0000   -0.51834
691960.0000   -0.47771
692000.0000   -0.48750
692040.0000   -0.32545
692080.0000   -0.45987
692120.0000   -0.33202
692160.0000   -0.40412
692200.0000   -0.27466
692240.0000   -0.44248
692280.0000   -0.29035
692320.0000   -0.17371
692360.0000   -0.52416
692400.0000   -0.31771
692440.0000   -0.18977
692480.0000   -0.43088
692520.0000   -0.19158
692560.0000   -0.41126
692600.0000   -0.20538
692640.0000   -0.28963
692680.0000   -0.17503
692720.0000   -0.01693
692760.0000   -0.34006
692800.0000   -0.18008
692840.0000   -0.24282
692880.0000   -0.49670
692920.0000   -0.26290
692960.0000   -0.43439
693000.0000   -0.37174
693040.0000   -0.31955
693080.0000   -0.67957
693120.0000   -0.57234
693160.0000   -0.90786
693200.0000   -0.34363
693240.0000   -0.19458
693280.0000   -0.35357
693320.0000   -0.15311
693360.0000   -0.13021
693400.0000   -0.15089
693440.0000   -0.54893
693480.0000   -0.36147
693520.0000   -0.10904
693560.0000   -0.16657
693600.0000    0.03535
693640.0000    0.07353
693680.0000   -0.31700
693720.0000   -0.31044
693760.0000   -0.13633
693800.0000   -0.16732
693840.0000   -0.02982
693880.0000   -0.36340
693920.0000   -0.45170
693960.0000   -0.28627
694000.0000   -0.04211
694040.0000   -0.18623
694080.0000   -0.16209
694120.0000   -0.15716
694160.0000    0.22637
694200.0000    0.23802
694240.0000    0.22832
694280.0000   -0.47333
694320.0000   -0.14700
694360.0000   -0.25937
694400.0000   -0.32050
694440.0000   -0.15460
694480.0000   -0.24980
694520.0000   -0.10690
694560.0000   -0.09677
694600.0000   -0.08993
694640.0000   -0.20011
694680.0000   -0.47607
694720.0000   -0.16149
694760.0000   -0.18568
694800.0000   -0.22221
694840.0000   -0.43573
694880.0000   -0.11716
694920.0000   -0.41099
694960.0000   -0.39233
695000.0000   -0.58799
695040.0000   -0.41621
695080.0000   -0.42147
695120.0000   -0.50745
695160.0000   -0.65937
695200.0000   -0.73401
695240.0000   -0.41985
695280.0000   -0.54191
695320.0000   -0.61868
695360.0000   -0.41963
695400.0000   -0.52736
695440.0000   -0.72327
695480.0000   -0.69876
695520.0000   -0.49560
695560.0000   -0.47438
695600.0000   -0.25699
695640.0000   -0.34953
695680.0000   -0.80567
695720.0000   -0.35851
695760.0000   -0.21827
695800.0000   -0.29854
695840.0000   -0.36145
695880.0000   -0.22875
695920.0000   -0.20253
695960.0000   -0.13930
696000.0000   -0.22548
696040.0000   -0.13520
696080.0000   -0.24849
696120.0000   -0.43731
696160.0000   -0.26458
696200.0000   -0.24521
696240.0000   -0.43211
696280.0000   -0.12769
696320.0000   -0.22329
696360.0000   -0.37519
696400.0000   -0.33667
696440.0000   -0.41117
696480.0000   -0.41863
696520.0000   -0.26195
696560.0000   -0.35791
696600.0000   -0.41691
696640.0000   -0.52976
696680.0000   -0.32659
696720.0000   -0.27200
696760.0000   -0.42242
696800.0000   -0.34782
696840.0000   -0.05648
696880.0000   -0.09417
696920.0000   -0.28475
696960.0000   -0.50569
697000.0000   -0.11954
697040.0000   -0.36737
697080.0000   -0.57107
697120.0000   -0.38303
697160.0000   -0.25027
697200.0000   -0.40534
697240.0000   -0.25417
697280.0000   -0.17550
697320.0000   -0.09216
697360.0000   -0.08080
697400.0000   -0.06328
697440.0000    0.26398
697480.0000   -0.21899
697520.0000    0.13828
697560.0000   -0.13973
697600.0000   -0.18603
697640.0000   -0.14105
697680.0000   -0.11868
697720.0000   -0.04338
697760.0000   -0.19824
697800.0000   -0.06212
697840.0000   -0.06480
697880.0000   -0.29511
697920.0000   -0.11836
697960.0000   -0.17620
698000.0000   -0.21481
698040.0000    0.00692
698080.0000   -0.23767
698120.0000   -0.01660
698160.0000   -0.02806
698200.0000   -0.17833
698240.0000    0.02391
698280.0000   -0.08745
698320.0000   -0.19449
698360.0000   -0.09527
698400.0000   -0.20837
698440.0000   -0.14917
698480.0000   -0.07791
698520.0000   -0.36036
698560.0000   -0.07997
698600.0000   -0.21700
698640.0000   -0.02571
698680.0000   -0.00979
698720.0000   -0.34896
698760.0000   -0.14897
698800.0000    0.05534
698840.0000   -0.22001
698880.0000   -0.29691
698920.0000   -0.22724
698960.0000   -0.09410
699000.0000   -0.24361
699040.0000   -0.04642
699080.0000   -0.07999
699120.0000   -0.27206
699160.0000   -0.19557
699200.0000   -0.28471
699240.0000   -0.11171
699280.0000    0.00687
699320.0000   -0.15012
699360.0000   -0.10489
699400.0000   -0.21651
699440.0000   -0.07192
699480.0000    0.00237
699520.0000   -0.37838
699560.0000   -0.42752
699600.0000   -0.05123
699640.0000   -0.03951
699680.0000   -0.38155
699720.0000   -0.27973
699760.0000   -0.18855
699800.0000   -0.46820
699840.0000   -0.24922
699880.0000    0.07817
699920.0000   -0.39272
699960.0000   -0.28047
700000.0000   -0.11590
700040.0000   -0.10663
700080.0000   -0.02822
700120.0000   -0.14206
700160.0000   -0.29811
700200.0000   -0.26742
700240.0000   -0.04887
700280.0000   -0.12201
700320.0000   -0.27566
700360.0000   -0.03712
700400.0000   -0.00046
700440.0000   -0.16856
700480.0000   -0.17396
700520.0000   -0.17488
700560.0000   -0.15513
700600.0000   -0.06979
700640.0000    0.00046
700680.0000    0.03678
700720.0000   -0.21894
700760.0000   -0.17343
700800.0000   -0.34258
700840.0000   -0.18774
700880.0000   -0.27212
700920.0000   -0.16510
700960.0000   -0.29330
701000.0000    0.14572
701040.0000   -0.46003
701080.0000   -0.14031
701120.0000   -0.02740
701160.0000   -0.22606
701200.0000   -0.16809
701240.0000   -0.20677
701280.0000   -0.05595
701320.0000   -0.13368
701360.0000    0.04088
701400.0000    0.00381
701440.0000   -0.11834
701480.0000   -0.16113
701520.0000   -0.14646
701560.0000   -0.07057
701600.0000   -0.00952
701640.0000   -0.11955
701680.0000    0.14545
701720.0000    0.24633
701760.0000    0.27147
701800.0000   -0.11681
701840.0000   -0.27847
701880.0000   -0.54878
701920.0000   -0.32069
701960.0000   -0.12173
702000.0000   -0.26489
702040.0000   -0.41957
702080.0000   -0.10609
702120.0000   -0.24072
702160.0000   -0.11735
702200.0000    0.03568
702240.0000   -0.17309
702280.0000    0.14784
702320.0000   -0.16662
702360.0000   -0.08922
702400.0000   -0.12609
702440.0000   -0.12328
702480.0000   -0.28163
702520.0000   -0.32862
702560.0000   -0.27746
702600.0000   -0.29251
702640.0000   -0.16396
702680.0000   -0.12287
702720.0000   -0.17516
702760.0000   -0.22937
702800.0000   -0.14554
702840.0000   -0.07699
702880.0000   -0.39947
702920.0000   -0.16939
702960.0000   -0.13213
703000.0000   -0.18414
703040.0000   -0.11081
703080.0000   -0.30481
703120.0000   -0.15763
703160.0000   -0.03950
703200.0000   -0.12161
703240.0000    0.02580
703280.0000   -0.06374
703320.0000   -0.05643
703360.0000   -0.01513
703400.0000    0.19669
703440.0000    0.03013
703480.0000   -0.06497
703520.0000   -0.25561
703560.0000    0.07852
703600.0000   -0.27665
703640.0000   -0.20497
703680.0000   -0.19034
703720.0000   -0.17891
703760.0000   -0.12822
703800.0000   -0.25739
703840.0000   -0.32509
703880.0000   -0.15815
703920.0000   -0.08458
703960.0000   -0.06802
704000.0000   -0.35852
704040.0000   -0.06497
704080.0000   -0.24333
704120.0000   -0.09015
704160.0000   -0.09796
704200.0000   -0.46147
704240.0000   -0.29804
704280.0000   -0.19752
704320.0000   -0.32879
704360.0000    0.06938
704400.0000   -0.28866
704440.0000   -0.02586
704480.0000   -0.19910
704520.0000   -0.00446
704560.0000   -0.01460
704600.0000   -0.17775
704640.0000   -0.10158
704680.0000   -0.14032
704720.0000   -0.36193
704760.0000   -0.20947
704800.0000   -0.29995
704840.0000   -0.14620
704880.0000   -0.10113
704920.0000   -0.08878
704960.0000    0.01188
705000.0000   -0.10375
705040.0000    0.04914
705080.0000   -0.15047
705120.0000    0.05682
705160.0000   -0.00347
705200.0000   -0.02311
705240.0000   -0.40043
705280.0000   -0.40634
705320.0000   -0.13422
705360.0000    0.02164
705400.0000   -0.20507
705440.0000   -0.07257
705480.0000   -0.23729
705520.0000   -0.09699
705560.0000    0.09889
705600.0000    0.03178
705640.0000    0.05862
705680.0000   -0.07469
705720.0000   -0.16778
705760.0000   -0.20649
705800.0000    0.01057
705840.0000   -0.02616
705880.0000    0.01874
705920.0000    0.03165
705960.0000    0.03824
706000.0000    0.23991
706040.0000   -0.04573
706080.0000    0.15214
706120.0000   -0.08087
706160.0000   -0.06561
706200.0000   -0.04755
706240.0000   -0.26184
706280.0000   -0.30210
706320.0000   -0.36216
706360.0000   -0.21484
706400.0000   -0.00878
706440.0000   -0.35982
706480.0000   -0.16133
706520.0000   -0.12111
706560.0000   -0.03713
706600.0000   -0.00847
706640.0000    0.08488
706680.0000    0.09559
706720.0000    0.03528
706760.0000   -0.07127
706800.0000   -0.12080
706840.0000   -0.37991
706880.0000   -0.33195
706920.0000   -0.25690
706960.0000   -0.33963
707000.0000   -0.39239
707040.0000   -0.04540
707080.0000   -0.18314
707120.0000    0.05218
707160.0000   -0.27117
707200.0000   -0.08760
707240.0000   -0.08498
707280.0000   -0.01011
707320.0000   -0.03326
707360.0000   -0.00458
707400.0000   -0.01197
707440.0000    0.02659
707480.0000   -0.00774
707520.0000   -0.11236
707560.0000   -0.05587
707600.0000    0.01345
707640.0000   -0.10291
707680.0000   -0.02486
707720.0000    0.05556
707760.0000   -0.07679
707800.0000    0.06457
707840.0000   -0.32918
707880.0000   -0.10990
707920.0000   -0.18638
707960.0000   -0.04777
708000.0000   -0.13814
708040.0000   -0.13378
708080.0000   -0.07436
708120.0000   -0.11633
708160.0000   -0.08676
708200.0000    0.15489
708240.0000   -0.16917
708280.0000    0.06990
708320.0000    0.08042
708360.0000   -0.26182
708400.0000   -0.19479
708440.0000   -0.00660
708480.0000   -0.24015
708520.0000   -0.12865
708560.0000   -0.12516
708600.0000    0.08616
708640.0000   -0.07525
708680.0000    0.05782
708720.0000   -0.11093
708760.0000    0.02588
708800.0000   -0.09831
708840.0000   -0.06007
708880.0000   -0.04041
708920.0000   -0.12475
708960.0000   -0.02395
709000.0000   -0.10172
709040.0000   -0.00262
709080.0000   -0.04957
709120.0000    0.18421
709160.0000    0.37237
709200.0000    0.22010
709240.0000    0.33032
709280.0000    0.21827
709320.0000    0.27217
709360.0000    0.50922
709400.0000    0.26465
709440.0000    0.15701
709480.0000    0.14093
709520.0000    0.12009
709560.0000    0.16577
709600.0000    0.19771
709640.0000    0.05441
709680.0000    0.19164
709720.0000    0.09546
709760.0000    0.04683
709800.0000    0.03273
709840.0000   -0.17234
709880.0000    0.06964
709920.0000   -0.06535
709960.0000   -0.03898
710000.0000   -0.01821
710040.0000    0.02252
710080.0000   -0.09051
710120.0000    0.00034
710160.0000    0.14982
710200.0000    0.09845
710240.0000   -0.06844
710280.0000    0.03178
710320.0000    0.04335
710360.0000   -0.01237
710400.0000   -0.14402
710440.0000   -0.31802
710480.0000    0.09323
710520.0000   -0.02605
710560.0000   -0.24973
710600.0000   -0.00140
710640.0000   -0.36782
710680.0000   -0.01200
710720.0000   -0.09575
710760.0000   -0.27190
710800.0000   -0.31641
710840.0000   -0.20155
710880.0000    0.01707
710920.0000   -0.09256
710960.0000    0.00131
711000.0000   -0.03952
711040.0000   -0.02919
711080.0000    0.01817
711120.0000    0.03112
711160.0000   -0.17548
711200.0000   -0.18542
711240.0000    0.05844
711280.0000   -0.07158
711320.0000    0.06194
711360.0000   -0.08327
711400.0000   -0.05591
711440.0000   -0.11409
711480.0000   -0.10738
711520.0000    0.00219
711560.0000   -0.03100
711600.0000   -0.00719
711640.0000    0.07744
711680.0000    0.19276
711720.0000    0.28083
711760.0000    0.26512
711800.0000   -0.06650
711840.0000    0.16792
711880.0000    0.18764
711920.0000    0.12542
711960.0000   -0.01590
712000.0000   -0.05884
712040.0000    0.14476
712080.0000    0.24022
712120.0000    0.09027
712160.0000    0.10730
712200.0000   -0.05646
712240.0000   -0.00356
712280.0000   -0.07409
712320.0000    0.06021
712360.0000   -0.05768
712400.0000   -0.09184
712440.0000    0.18925
712480.0000   -0.01961
712520.0000    0.05681
712560.0000    0.03284
712600.0000    0.19205
712640.0000    0.52529
712680.0000    0.54175
712720.0000    0.40921
712760.0000    0.52535
712800.0000    0.26226
712840.0000    0.22714
712880.0000    0.34043
712920.0000    0.25038
712960.0000    0.04521
713000.0000    0.20645
713040.0000   -0.10362
713080.0000   -0.12471
713120.0000   -0.07407
713160.0000   -0.35843
713200.0000    0.11710
713240.0000   -0.11874
713280.0000   -0.05936
713320.0000   -0.24883
713360.0000   -0.25532
713400.0000   -0.13667
713440.0000   -0.19979
713480.0000   -0.31855
713520.0000   -0.34700
713560.0000   -0.05329
713600.0000   -0.12762
713640.0000    0.00412
713680.0000   -0.12645
713720.0000   -0.19469
713760.0000   -0.19647
713800.0000   -0.20306
713840.0000   -0.16395
713880.0000   -0.12969
713920.0000   -0.12726
713960.0000   -0.09696
714000.0000   -0.28906
714040.0000   -0.04158
714080.0000   -0.02415
714120.0000   -0.11694
714160.0000   -0.04438
714200.0000   -0.01940
714240.0000   -0.13900
714280.0000   -0.07758
714320.0000   -0.11577
714360.0000    0.14929
714400.0000   -0.19897
714440.0000   -0.16872
714480.0000   -0.27632
714520.0000    0.10479
714560.0000    0.09502
714600.0000    0.07212
714640.0000   -0.23371
714680.0000    0.09388
714720.0000   -0.05414
714760.0000   -0.13105
714800.0000   -0.23954
714840.0000   -0.12913
714880.0000   -0.26113
714920.0000    0.02539
714960.0000   -0.19095
715000.0000   -0.07973
715040.0000   -0.14614
715080.0000   -0.21018
715120.0000   -0.27328
715160.0000   -0.33628
715200.0000    0.08033
715240.0000   -0.21782
715280.0000   -0.06915
715320.0000   -0.39089
715360.0000   -0.28087
715400.0000   -0.08304
715440.0000   -0.12084
715480.0000   -0.18370
715520.0000   -0.22014
715560.0000   -0.25418
715600.0000   -0.03479
715640.0000   -0.07154
715680.0000   -0.14243
715720.0000   -0.24499
715760.0000   -0.32187
715800.0000   -0.05947
715840.0000   -0.12109
715880.0000   -0.17380
715920.0000   -0.43030
715960.0000   -0.39303
716000.0000   -0.28640
716040.0000   -0.34106
716080.0000   -0.32055
716120.0000   -0.38741
716160.0000   -0.29597
716200.0000   -0.41897
716240.0000   -0.53029
716280.0000   -0.31930
716320.0000   -0.22432
716360.0000   -0.06654
716400.0000   -0.41055
716440.0000   -0.30785
716480.0000   -0.16092
716520.0000   -0.22007
716560.0000   -0.43311
716600.0000   -0.28046
716640.0000   -0.56867
716680.0000   -0.56854
716720.0000   -0.42092
716760.0000   -0.32718
716800.0000   -0.08738
716840.0000   -0.53345
716880.0000   -0.56234
716920.0000   -0.56187
716960.0000   -0.19572
717000.0000   -0.28771
717040.0000   -0.35045
717080.0000   -0.32309
717120.0000   -0.39883
717160.0000   -0.74884
717200.0000   -0.70336
717240.0000   -0.37496
717280.0000   -0.41325
717320.0000   -0.38860
717360.0000   -0.66059
717400.0000   -0.59629
717440.0000   -0.45561
717480.0000   -0.70492
717520.0000   -0.37807
717560.0000   -0.61511
717600.0000   -0.54016
717640.0000    0.01678
717680.0000   -0.80006
717720.0000   -0.80083
717760.0000   -0.44790
717800.0000   -0.41680
717840.0000   -0.10613
717880.0000   -0.34168
717920.0000   -0.42112
717960.0000   -0.65390
718000.0000   -0.57944
718040.0000   -0.37330
718080.0000   -0.56558
718120.0000   -0.52957
718160.0000   -0.80740
718200.0000   -0.50205
718240.0000   -0.55544
718280.0000   -0.34854
718320.0000   -0.48455
718360.0000   -0.68109
718400.0000   -0.62330
718440.0000   -0.59614
718480.0000   -0.56241
718520.0000   -0.30295
718560.0000   -0.70094
718600.0000   -0.74388
718640.0000   -0.77183
718680.0000   -0.59184
718720.0000   -0.81067
718760.0000   -0.73652
718800.0000   -1.04575
718840.0000   -0.89537
718880.0000   -0.69158
718920.0000   -0.66716
718960.0000   -0.89398
719000.0000   -0.79560
719040.0000   -0.75004
719080.0000   -0.87409
719120.0000   -0.91594
719160.0000   -0.71201
719200.0000   -0.77637
719240.0000   -0.91637
719280.0000   -0.85075
719320.0000   -0.69691
719360.0000   -0.65002
719400.0000   -0.63680
719440.0000   -1.22795
719480.0000   -1.07333
719520.0000   -1.10902
719560.0000   -1.18549
719600.0000   -0.92095
719640.0000   -0.92466
719680.0000   -1.06745
719720.0000   -0.65183
719760.0000   -0.68141
719800.0000   -0.66126
719840.0000   -0.75448
719880.0000   -0.48795
719920.0000   -0.77154
719960.0000   -1.09144
720000.0000   -0.89866
720040.0000   -0.48127
720080.0000   -0.72807
720120.0000   -0.61857
720160.0000   -0.65223
720200.0000   -0.55230
720240.0000   -0.29583
720280.0000   -0.42987
720320.0000   -0.56895
720360.0000   -0.37237
720400.0000   -0.56696
720440.0000   -0.55617
720480.0000   -0.65511
720520.0000   -0.47979
720560.0000   -0.66761
720600.0000   -0.90131
720640.0000   -0.19104
720680.0000   -0.70666
720720.0000   -0.69727
720760.0000   -0.33177
720800.0000   -0.65487
720840.0000   -0.59545
720880.0000   -0.04130
720920.0000   -0.11764
720960.0000   -0.51901
721000.0000   -0.43457
721040.0000   -0.49302
721080.0000   -0.49260
721120.0000   -0.50182
721160.0000   -0.57433
721200.0000   -0.61256
721240.0000   -0.57610
721280.0000   -0.30534
721320.0000   -0.63989
721360.0000   -0.40229
721400.0000   -0.27340
721440.0000   -0.47858
721480.0000   -0.63326
721520.0000   -0.43135
721560.0000   -0.49121
721600.0000   -0.59541
721640.0000   -0.52785
721680.0000   -0.62116
721720.0000   -0.20698
721760.0000   -0.25437
721800.0000   -0.56785
721840.0000   -0.33233
721880.0000   -0.29989
721920.0000   -0.46013
721960.0000   -0.25631
722000.0000   -0.31140
722040.0000   -0.32127
722080.0000   -0.45692
722120.0000   -0.51968
722160.0000   -0.41394
722200.0000   -0.42012
722240.0000   -0.46074
722280.0000   -0.41148
722320.0000   -0.43760
722360.0000   -0.53939
722400.0000   -0.66268
722440.0000   -0.37841
722480.0000   -0.28080
722520.0000   -0.17276
722560.0000   -0.34721
722600.0000   -0.08833
722640.0000   -0.09497
722680.0000   -0.61842
722720.0000   -0.38199
722760.0000   -0.46181
722800.0000   -0.23087
722840.0000   -0.16950
722880.0000   -0.31784
722920.0000   -0.16763
722960.0000   -0.35553
723000.0000   -0.46221
723040.0000   -0.44005
723080.0000   -0.13944
723120.0000   -0.24055
723160.0000   -0.25744
723200.0000   -0.15671
723240.0000   -0.05851
723280.0000   -0.22575
723320.0000   -0.36692
723360.0000   -0.25240
723400.0000   -0.60929
723440.0000   -0.28625
723480.0000   -0.01159
723520.0000   -0.05726
723560.0000   -0.25359
723600.0000   -0.04735
723640.0000   -0.24628
723680.0000    0.00988
723720.0000   -0.12510
723760.0000   -0.04757
723800.0000   -0.16358
723840.0000   -0.06999
[truncated: 158,795 more chars]
