# Supplementary material for: Comment on 'Valid molecular dynamics simulations of human hemoglobin require a surprisingly large box size'
Source: eLife. 2019 Jun 20;8:e44718. doi: 10.7554/eLife.44718 (PMC6586461; doi:10.7554/eLife.44718)
Supplement: Figure 4—source data 1. — The zip archive contains a README file describing which source files correspond to the different panels. [file elife-44718-fig4-data1.zip › figure4/panels_EF/amber/box2/eq10/proj.xvg]

25000.0000    0.56111
25040.0000    0.37899
25080.0000    0.09641
25120.0000    0.27474
25160.0000    0.54738
25200.0000    0.49287
25240.0000    0.54197
25280.0000    0.16915
25320.0000    0.20993
25360.0000    0.59776
25400.0000    0.27107
25440.0000    0.25537
25480.0000    0.16086
25520.0000    0.51664
25560.0000    0.47839
25600.0000    0.63384
25640.0000    0.53893
25680.0000    0.55445
25720.0000    0.56640
25760.0000    0.51249
25800.0000    0.72885
25840.0000    0.57576
25880.0000    0.41856
25920.0000    0.71159
25960.0000    0.47656
26000.0000    0.63361
26040.0000    0.41379
26080.0000    0.50185
26120.0000    0.44419
26160.0000    0.41199
26200.0000    0.33922
26240.0000    0.52115
26280.0000    0.23710
26320.0000    0.23521
26360.0000    0.49313
26400.0000    0.01598
26440.0000    0.32378
26480.0000    0.16888
26520.0000    0.19356
26560.0000    0.04794
26600.0000    0.12398
26640.0000    0.09203
26680.0000    0.09332
26720.0000    0.38011
26760.0000    0.40691
26800.0000    0.15743
26840.0000    0.21479
26880.0000    0.24768
26920.0000    0.38467
26960.0000    0.29671
27000.0000    0.25493
27040.0000    0.47729
27080.0000    0.51367
27120.0000    0.17734
27160.0000    0.35563
27200.0000    0.38384
27240.0000    0.62893
27280.0000    0.40678
27320.0000    0.34300
27360.0000    0.35160
27400.0000    0.62247
27440.0000    0.59751
27480.0000    0.65071
27520.0000    0.56727
27560.0000    0.47041
27600.0000    0.43762
27640.0000    0.35730
27680.0000    0.51435
27720.0000    0.02880
27760.0000   -0.23099
27800.0000   -0.01074
27840.0000   -0.07074
27880.0000    0.26882
27920.0000    0.42117
27960.0000    0.37950
28000.0000    0.38163
28040.0000    0.55452
28080.0000    0.40743
28120.0000    0.60066
28160.0000    0.31522
28200.0000    0.27052
28240.0000    0.26543
28280.0000    0.40536
28320.0000    0.55065
28360.0000    0.58001
28400.0000    0.52814
28440.0000    0.66770
28480.0000    0.55681
28520.0000    0.13682
28560.0000    0.30487
28600.0000    0.18851
28640.0000    0.28746
28680.0000    0.25467
28720.0000    0.18906
28760.0000    0.47354
28800.0000    0.76743
28840.0000    0.70038
28880.0000    0.63952
28920.0000    0.71171
28960.0000    0.44333
29000.0000    0.46228
29040.0000    0.33940
29080.0000    0.48031
29120.0000    0.43303
29160.0000    0.51362
29200.0000    0.70523
29240.0000    0.41654
29280.0000    0.52166
29320.0000    0.20480
29360.0000    0.61646
29400.0000    0.43981
29440.0000    0.51749
29480.0000    0.32543
29520.0000    0.18948
29560.0000    0.39714
29600.0000    0.29544
29640.0000    0.59003
29680.0000    0.10227
29720.0000    0.28082
29760.0000    0.42395
29800.0000    0.66995
29840.0000    0.47427
29880.0000    0.58452
29920.0000    0.61805
29960.0000    0.53171
30000.0000    0.51897
30040.0000    0.30985
30080.0000    0.08515
30120.0000    0.20544
30160.0000    0.16388
30200.0000    0.16256
30240.0000    0.18030
30280.0000    0.35832
30320.0000    0.44446
30360.0000    0.39172
30400.0000    0.39139
30440.0000    0.52758
30480.0000    0.48966
30520.0000    0.54005
30560.0000    0.35650
30600.0000    0.24039
30640.0000    0.32541
30680.0000    0.15954
30720.0000    0.52886
30760.0000    0.56322
30800.0000    0.48234
30840.0000    0.43697
30880.0000    0.19948
30920.0000    0.29879
30960.0000    0.33074
31000.0000    0.41019
31040.0000    0.40132
31080.0000    0.30915
31120.0000    0.41847
31160.0000    0.28552
31200.0000    0.54479
31240.0000    0.39086
31280.0000    0.53287
31320.0000    0.22361
31360.0000    0.72090
31400.0000    0.55026
31440.0000    0.15837
31480.0000    0.48466
31520.0000    0.34051
31560.0000    0.66958
31600.0000    0.37709
31640.0000    0.36374
31680.0000    0.48615
31720.0000    0.21598
31760.0000    0.47606
31800.0000    0.43004
31840.0000    0.51857
31880.0000    0.63844
31920.0000    0.40743
31960.0000    0.60577
32000.0000    0.52940
32040.0000    0.48944
32080.0000    0.67077
32120.0000    0.47207
32160.0000    0.21092
32200.0000    0.26118
32240.0000    0.43961
32280.0000    0.29832
32320.0000    0.44925
32360.0000    0.39518
32400.0000    0.42622
32440.0000    0.47394
32480.0000    0.41882
32520.0000    0.69059
32560.0000    0.59506
32600.0000    0.56437
32640.0000    0.31506
32680.0000    0.28852
32720.0000    0.52872
32760.0000    0.52888
32800.0000    0.64631
32840.0000    0.72313
32880.0000    0.52095
32920.0000    0.66092
32960.0000    0.43048
33000.0000    0.37268
33040.0000    0.52124
33080.0000    0.49081
33120.0000    0.68645
33160.0000    0.33710
33200.0000    0.46340
33240.0000    0.30759
33280.0000    0.23979
33320.0000    0.46486
33360.0000    0.45036
33400.0000    0.52896
33440.0000    0.27852
33480.0000    0.59531
33520.0000    0.22776
33560.0000    0.38580
33600.0000    0.34643
33640.0000    0.40861
33680.0000    0.37097
33720.0000    0.20251
33760.0000    0.54408
33800.0000    0.26637
33840.0000    0.37562
33880.0000    0.25007
33920.0000    0.34728
33960.0000    0.11812
34000.0000    0.46828
34040.0000    0.20630
34080.0000    0.14512
34120.0000    0.22326
34160.0000    0.07682
34200.0000   -0.01636
34240.0000   -0.23097
34280.0000    0.15002
34320.0000    0.23607
34360.0000   -0.01638
34400.0000    0.18272
34440.0000    0.20180
34480.0000    0.18310
34520.0000    0.27649
34560.0000    0.36296
34600.0000    0.33976
34640.0000    0.22912
34680.0000    0.29562
34720.0000    0.40426
34760.0000    0.39443
34800.0000    0.22385
34840.0000    0.21893
34880.0000    0.35939
34920.0000    0.48078
34960.0000    0.13106
35000.0000    0.27257
35040.0000    0.16617
35080.0000    0.26003
35120.0000    0.46137
35160.0000    0.25349
35200.0000    0.16493
35240.0000    0.28807
35280.0000    0.19551
35320.0000    0.45665
35360.0000    0.35491
35400.0000    0.17732
35440.0000    0.07779
35480.0000    0.26738
35520.0000    0.03561
35560.0000    0.24225
35600.0000    0.19499
35640.0000    0.41827
35680.0000    0.31883
35720.0000    0.08978
35760.0000    0.33101
35800.0000    0.15945
35840.0000    0.31663
35880.0000    0.40082
35920.0000    0.27945
35960.0000    0.37645
36000.0000    0.48868
36040.0000    0.34714
36080.0000   -0.09509
36120.0000    0.04827
36160.0000    0.36297
36200.0000    0.29761
36240.0000    0.32938
36280.0000    0.18938
36320.0000    0.29745
36360.0000    0.35830
36400.0000    0.30756
36440.0000    0.18473
36480.0000    0.13325
36520.0000    0.49212
36560.0000    0.23565
36600.0000    0.18749
36640.0000    0.39954
36680.0000    0.21830
36720.0000    0.37815
36760.0000    0.28081
36800.0000    0.26443
36840.0000    0.12527
36880.0000    0.35078
36920.0000    0.10495
36960.0000    0.35833
37000.0000    0.14867
37040.0000    0.49869
37080.0000    0.41592
37120.0000    0.24444
37160.0000    0.25887
37200.0000    0.35220
37240.0000    0.10741
37280.0000    0.19270
37320.0000   -0.19454
37360.0000    0.07130
37400.0000   -0.02711
37440.0000    0.22277
37480.0000    0.36593
37520.0000    0.27038
37560.0000    0.60132
37600.0000    0.42173
37640.0000    0.29692
37680.0000    0.36525
37720.0000    0.45399
37760.0000    0.28446
37800.0000   -0.00523
37840.0000    0.00547
37880.0000    0.23445
37920.0000    0.37656
37960.0000    0.40171
38000.0000    0.11026
38040.0000    0.16509
38080.0000    0.05366
38120.0000   -0.01261
38160.0000    0.10951
38200.0000    0.23092
38240.0000    0.35890
38280.0000    0.46552
38320.0000    0.19483
38360.0000    0.27714
38400.0000    0.26311
38440.0000    0.44940
38480.0000    0.59908
38520.0000    0.39589
38560.0000    0.28347
38600.0000    0.25504
38640.0000    0.29327
38680.0000    0.33951
38720.0000    0.21698
38760.0000    0.15765
38800.0000    0.15347
38840.0000    0.29451
38880.0000    0.18104
38920.0000    0.22588
38960.0000    0.29387
39000.0000    0.51439
39040.0000    0.37915
39080.0000    0.34753
39120.0000    0.15457
39160.0000    0.38798
39200.0000    0.18944
39240.0000    0.28048
39280.0000    0.34916
39320.0000    0.25186
39360.0000    0.19385
39400.0000    0.30341
39440.0000    0.42801
39480.0000    0.25412
39520.0000   -0.10390
39560.0000    0.43122
39600.0000    0.28832
39640.0000    0.36046
39680.0000    0.26947
39720.0000    0.31740
39760.0000    0.01863
39800.0000    0.14406
39840.0000    0.15992
39880.0000    0.49976
39920.0000    0.24597
39960.0000    0.23596
40000.0000    0.24345
40040.0000    0.27900
40080.0000    0.36453
40120.0000    0.25954
40160.0000    0.24297
40200.0000    0.05812
40240.0000    0.27150
40280.0000    0.38229
40320.0000    0.50316
40360.0000    0.29852
40400.0000    0.39113
40440.0000    0.20968
40480.0000    0.33283
40520.0000    0.64497
40560.0000    0.21569
40600.0000    0.06769
40640.0000    0.16028
40680.0000    0.20071
40720.0000    0.03689
40760.0000    0.23988
40800.0000    0.27450
40840.0000    0.15101
40880.0000    0.24246
40920.0000    0.31484
40960.0000   -0.03609
41000.0000    0.26597
41040.0000    0.25583
41080.0000    0.14761
41120.0000    0.29970
41160.0000    0.23453
41200.0000    0.33324
41240.0000    0.23122
41280.0000    0.39592
41320.0000    0.28106
41360.0000    0.38964
41400.0000    0.26713
41440.0000    0.40893
41480.0000    0.52249
41520.0000    0.22370
41560.0000    0.15993
41600.0000   -0.03339
41640.0000    0.08821
41680.0000    0.40553
41720.0000    0.44651
41760.0000    0.53304
41800.0000    0.50106
41840.0000    0.33941
41880.0000    0.54761
41920.0000    0.69727
41960.0000    0.05701
42000.0000    0.19556
42040.0000    0.31710
42080.0000    0.47627
42120.0000    0.19620
42160.0000    0.25449
42200.0000    0.45278
42240.0000    0.24805
42280.0000    0.24553
42320.0000    0.71631
42360.0000    0.55380
42400.0000    0.49741
42440.0000    0.35701
42480.0000    0.58119
42520.0000    0.35487
42560.0000    0.36621
42600.0000    0.44598
42640.0000    0.31134
42680.0000    0.68707
42720.0000    0.42490
42760.0000    0.26345
42800.0000    0.56528
42840.0000    0.41507
42880.0000    0.61948
42920.0000    0.57199
42960.0000    0.68433
43000.0000    0.68460
43040.0000    0.52648
43080.0000    0.75468
43120.0000    0.50341
43160.0000    0.60162
43200.0000    0.49747
43240.0000    0.34676
43280.0000   -0.04982
43320.0000    0.33292
43360.0000    0.00461
43400.0000    0.28176
43440.0000    0.13257
43480.0000    0.29362
43520.0000    0.41687
43560.0000    0.12772
43600.0000    0.00960
43640.0000    0.27566
43680.0000    0.30751
43720.0000    0.61477
43760.0000    0.48918
43800.0000    0.57611
43840.0000    0.32711
43880.0000    0.31894
43920.0000    0.09370
43960.0000    0.17767
44000.0000    0.35980
44040.0000    0.31347
44080.0000    0.23254
44120.0000    0.34993
44160.0000    0.13136
44200.0000    0.16227
44240.0000   -0.00423
44280.0000    0.44995
44320.0000    0.16781
44360.0000    0.25750
44400.0000    0.64126
44440.0000    0.61835
44480.0000    0.73040
44520.0000    0.66690
44560.0000    0.52619
44600.0000    0.56229
44640.0000    0.69837
44680.0000    0.56042
44720.0000    0.47772
44760.0000    0.50298
44800.0000    0.70454
44840.0000    0.71730
44880.0000    0.60824
44920.0000    0.55681
44960.0000    0.38433
45000.0000    0.35531
45040.0000    0.50326
45080.0000    0.61058
45120.0000    0.61112
45160.0000    0.71495
45200.0000    0.58851
45240.0000    0.56565
45280.0000    0.44010
45320.0000    0.31367
45360.0000    0.48511
45400.0000    0.43408
45440.0000    0.55407
45480.0000    0.08798
45520.0000    0.13482
45560.0000    0.32080
45600.0000    0.58770
45640.0000    0.53657
45680.0000    0.34445
45720.0000    0.39849
45760.0000    0.41989
45800.0000    0.28831
45840.0000    0.26753
45880.0000    0.47064
45920.0000    0.50675
45960.0000    0.58272
46000.0000    0.46661
46040.0000    0.44452
46080.0000    0.34511
46120.0000    0.36832
46160.0000    0.36483
46200.0000    0.37623
46240.0000    0.64793
46280.0000    0.35179
46320.0000    0.48147
46360.0000    0.56194
46400.0000    0.58859
46440.0000    0.52614
46480.0000    0.56452
46520.0000    0.54103
46560.0000    0.00642
46600.0000    0.02366
46640.0000    0.29334
46680.0000    0.46996
46720.0000    0.32903
46760.0000    0.32230
46800.0000    0.36235
46840.0000    0.10064
46880.0000    0.50469
46920.0000    0.47868
46960.0000    0.43477
47000.0000    0.53310
47040.0000    0.55629
47080.0000    0.52531
47120.0000    0.58842
47160.0000    0.43972
47200.0000    0.23976
47240.0000    0.44408
47280.0000    0.19652
47320.0000    0.48491
47360.0000    0.20705
47400.0000    0.15227
47440.0000   -0.01679
47480.0000    0.13158
47520.0000    0.13751
47560.0000    0.11492
47600.0000    0.25626
47640.0000   -0.04421
47680.0000    0.02010
47720.0000   -0.00946
47760.0000    0.14621
47800.0000    0.20326
47840.0000    0.40253
47880.0000    0.03941
47920.0000    0.30378
47960.0000   -0.02702
48000.0000    0.29249
48040.0000    0.26787
48080.0000    0.51071
48120.0000    0.48322
48160.0000    0.27293
48200.0000    0.46345
48240.0000    0.46764
48280.0000    0.42440
48320.0000    0.57287
48360.0000    0.71322
48400.0000    0.51071
48440.0000    0.74257
48480.0000    0.48383
48520.0000    0.51595
48560.0000    0.50719
48600.0000    0.47673
48640.0000    0.55430
48680.0000    0.44917
48720.0000    0.56253
48760.0000    0.52079
48800.0000    0.48158
48840.0000    0.55996
48880.0000    0.48764
48920.0000    0.70002
48960.0000    0.65664
49000.0000    0.44231
49040.0000    0.31401
49080.0000    0.32166
49120.0000    0.31466
49160.0000    0.30184
49200.0000    0.28289
49240.0000    0.34921
49280.0000    0.21625
49320.0000    0.65960
49360.0000    0.41323
49400.0000    0.76194
49440.0000    0.44586
49480.0000    0.51141
49520.0000    0.29841
49560.0000    0.27133
49600.0000    0.26508
49640.0000    0.26976
49680.0000    0.21880
49720.0000    0.31864
49760.0000    0.48787
49800.0000    0.26929
49840.0000    0.41962
49880.0000    0.34917
49920.0000    0.50819
49960.0000    0.22017
50000.0000    0.51060
50040.0000    0.62242
50080.0000    0.37043
50120.0000   -0.01130
50160.0000    0.13916
50200.0000    0.46157
50240.0000    0.23104
50280.0000    0.38104
50320.0000    0.27624
50360.0000    0.43752
50400.0000    0.47167
50440.0000    0.71380
50480.0000    0.61657
50520.0000    0.66848
50560.0000    0.61571
50600.0000    0.48301
50640.0000    0.32889
50680.0000    0.40585
50720.0000    0.46085
50760.0000    0.28410
50800.0000    0.57210
50840.0000    0.26963
50880.0000    0.37673
50920.0000   -0.07530
50960.0000   -0.12271
51000.0000    0.17955
51040.0000    0.45229
51080.0000    0.51654
51120.0000    0.61571
51160.0000    0.52139
51200.0000    0.52945
51240.0000    0.49267
51280.0000    0.75449
51320.0000    0.52204
51360.0000    0.35067
51400.0000    0.57114
51440.0000    0.56554
51480.0000    0.58851
51520.0000    0.56206
51560.0000    0.57298
51600.0000    0.45583
51640.0000    0.41000
51680.0000    0.55378
51720.0000    0.23885
51760.0000    0.53680
51800.0000    0.23507
51840.0000    0.00815
51880.0000    0.44173
51920.0000    0.25064
51960.0000    0.67830
52000.0000    0.36772
52040.0000    0.46110
52080.0000    0.36876
52120.0000    0.59886
52160.0000    0.65963
52200.0000    0.68978
52240.0000    0.80133
52280.0000    0.64574
52320.0000    0.76509
52360.0000    0.30649
52400.0000    0.52804
52440.0000    0.51481
52480.0000    0.63516
52520.0000    0.31026
52560.0000    0.64023
52600.0000    0.72720
52640.0000    0.41947
52680.0000    0.59215
52720.0000    0.62596
52760.0000    0.62336
52800.0000    0.67344
52840.0000    0.65732
52880.0000    0.39766
52920.0000    0.48212
52960.0000    0.39121
53000.0000    0.55708
53040.0000    0.40524
53080.0000    0.74518
53120.0000    0.68319
53160.0000    0.63182
53200.0000    0.65498
53240.0000    0.31074
53280.0000    0.51247
53320.0000    0.23809
53360.0000    0.46870
53400.0000    0.61176
53440.0000    0.61770
53480.0000    0.78833
53520.0000    0.74675
53560.0000    0.62714
53600.0000    0.50227
53640.0000    0.44111
53680.0000    0.70714
53720.0000    0.41793
53760.0000    0.62074
53800.0000    0.57007
53840.0000    0.47670
53880.0000    0.53299
53920.0000    0.28014
53960.0000    0.68592
54000.0000    0.54040
54040.0000    0.46945
54080.0000    0.59439
54120.0000    0.50671
54160.0000    0.55568
54200.0000    0.64611
54240.0000    0.61724
54280.0000    0.60009
54320.0000    0.40872
54360.0000    0.44385
54400.0000    0.63360
54440.0000    0.59281
54480.0000    0.56215
54520.0000    0.58595
54560.0000    0.51904
54600.0000    0.57465
54640.0000    0.36341
54680.0000    0.51906
54720.0000    0.63399
54760.0000    0.47635
54800.0000    0.52685
54840.0000    0.38857
54880.0000    0.35528
54920.0000    0.48541
54960.0000    0.40489
55000.0000    0.35839
55040.0000    0.43615
55080.0000    0.39456
55120.0000    0.38714
55160.0000    0.40780
55200.0000    0.47889
55240.0000    0.49391
55280.0000    0.36145
55320.0000    0.34066
55360.0000    0.41089
55400.0000    0.44867
55440.0000    0.37793
55480.0000    0.36733
55520.0000    0.28991
55560.0000    0.34541
55600.0000    0.39227
55640.0000    0.40252
55680.0000    0.20866
55720.0000    0.26169
55760.0000    0.61516
55800.0000    0.46872
55840.0000    0.23284
55880.0000    0.20795
55920.0000    0.16763
55960.0000    0.57120
56000.0000    0.43233
56040.0000    0.38166
56080.0000    0.39197
56120.0000    0.51210
56160.0000    0.54295
56200.0000    0.19344
56240.0000    0.42669
56280.0000    0.46322
56320.0000    0.30884
56360.0000    0.33453
56400.0000    0.52446
56440.0000    0.33334
56480.0000    0.36371
56520.0000    0.50950
56560.0000    0.37085
56600.0000    0.42906
56640.0000    0.37101
56680.0000    0.43849
56720.0000    0.33208
56760.0000    0.57942
56800.0000    0.02181
56840.0000    0.24020
56880.0000    0.45170
56920.0000    0.55734
56960.0000    0.34562
57000.0000    0.11549
57040.0000    0.38080
57080.0000    0.27464
57120.0000    0.41422
57160.0000    0.09025
57200.0000    0.13973
57240.0000    0.27189
57280.0000   -0.06197
57320.0000    0.32837
57360.0000    0.29024
57400.0000    0.43563
57440.0000    0.25310
57480.0000    0.41391
57520.0000    0.22616
57560.0000    0.44666
57600.0000    0.23409
57640.0000    0.33100
57680.0000    0.26497
57720.0000    0.42896
57760.0000    0.31750
57800.0000    0.11873
57840.0000    0.61982
57880.0000    0.19091
57920.0000    0.33261
57960.0000    0.15741
58000.0000    0.14721
58040.0000    0.58854
58080.0000    0.18818
58120.0000    0.54208
58160.0000    0.34723
58200.0000    0.29273
58240.0000    0.72219
58280.0000    0.52286
58320.0000    0.36979
58360.0000    0.44730
58400.0000    0.46949
58440.0000    0.28401
58480.0000    0.26122
58520.0000    0.41549
58560.0000    0.20323
58600.0000    0.29606
58640.0000    0.52471
58680.0000    0.36191
58720.0000    0.27292
58760.0000    0.22301
58800.0000    0.59014
58840.0000    0.04155
58880.0000    0.40185
58920.0000    0.37900
58960.0000    0.25750
59000.0000    0.11193
59040.0000    0.38920
59080.0000    0.33697
59120.0000   -0.03639
59160.0000    0.37772
59200.0000    0.07830
59240.0000    0.12924
59280.0000    0.17952
59320.0000    0.16338
59360.0000   -0.00128
59400.0000    0.33103
59440.0000   -0.00401
59480.0000    0.08970
59520.0000    0.13550
59560.0000    0.23869
59600.0000   -0.08777
59640.0000    0.00998
59680.0000   -0.03358
59720.0000    0.17664
59760.0000    0.37320
59800.0000   -0.17612
59840.0000    0.15594
59880.0000   -0.01513
59920.0000    0.17554
59960.0000   -0.01128
60000.0000   -0.15346
60040.0000    0.17957
60080.0000    0.02475
60120.0000    0.13975
60160.0000    0.03911
60200.0000   -0.11052
60240.0000    0.08067
60280.0000   -0.10315
60320.0000    0.16748
60360.0000   -0.07212
60400.0000    0.16173
60440.0000    0.12206
60480.0000    0.68915
60520.0000    0.25900
60560.0000    0.33030
60600.0000    0.42544
60640.0000    0.57339
60680.0000    0.47971
60720.0000    0.38418
60760.0000    0.11430
60800.0000    0.62073
60840.0000    0.06339
60880.0000    0.09575
60920.0000    0.29001
60960.0000    0.52622
61000.0000    0.27230
61040.0000    0.12138
61080.0000   -0.28816
61120.0000    0.17805
61160.0000    0.03371
61200.0000    0.16457
61240.0000    0.35110
61280.0000    0.26965
61320.0000    0.30002
61360.0000    0.43657
61400.0000    0.10502
61440.0000    0.37634
61480.0000    0.30066
61520.0000    0.34595
61560.0000    0.33280
61600.0000    0.52633
61640.0000    0.51502
61680.0000    0.57451
61720.0000    0.11273
61760.0000    0.38298
61800.0000    0.49540
61840.0000    0.47731
61880.0000    0.46821
61920.0000    0.46141
61960.0000    0.56643
62000.0000    0.52243
62040.0000    0.68941
62080.0000    0.56269
62120.0000    0.68062
62160.0000    0.48421
62200.0000    0.63792
62240.0000    0.41599
62280.0000    0.42059
62320.0000    0.33998
62360.0000    0.56230
62400.0000    0.52489
62440.0000    0.37360
62480.0000    0.06910
62520.0000    0.07796
62560.0000    0.03835
62600.0000    0.09302
62640.0000    0.04290
62680.0000    0.06190
62720.0000    0.47291
62760.0000    0.30424
62800.0000    0.34572
62840.0000    0.17989
62880.0000    0.27995
62920.0000    0.50211
62960.0000    0.18238
63000.0000    0.36204
63040.0000    0.33115
63080.0000    0.41163
63120.0000    0.49946
63160.0000    0.50040
63200.0000    0.63877
63240.0000    0.44497
63280.0000    0.00864
63320.0000    0.18864
63360.0000    0.26035
63400.0000    0.32027
63440.0000    0.33358
63480.0000    0.14588
63520.0000    0.10746
63560.0000    0.15034
63600.0000    0.44098
63640.0000    0.14693
63680.0000    0.19277
63720.0000    0.19910
63760.0000    0.18127
63800.0000    0.03024
63840.0000    0.09161
63880.0000    0.16771
63920.0000    0.17769
63960.0000    0.21331
64000.0000    0.36531
64040.0000    0.15640
64080.0000    0.34976
64120.0000    0.35265
64160.0000    0.44467
64200.0000    0.54188
64240.0000    0.57605
64280.0000    0.44390
64320.0000    0.32207
64360.0000    0.34714
64400.0000    0.24157
64440.0000    0.35558
64480.0000    0.25146
64520.0000    0.24244
64560.0000    0.10282
64600.0000    0.43405
64640.0000    0.53221
64680.0000    0.70764
64720.0000    0.44312
64760.0000    0.60855
64800.0000    0.28672
64840.0000    0.19238
64880.0000    0.42367
64920.0000    0.46285
64960.0000    0.50836
65000.0000    0.23050
65040.0000    0.20009
65080.0000    0.12172
65120.0000    0.51594
65160.0000    0.43975
65200.0000    0.16107
65240.0000    0.65335
65280.0000    0.40945
65320.0000    0.35998
65360.0000    0.32368
65400.0000    0.61328
65440.0000    0.24932
65480.0000    0.33058
65520.0000    0.44574
65560.0000    0.44543
65600.0000    0.45190
65640.0000    0.45250
65680.0000    0.30493
65720.0000    0.36938
65760.0000    0.22173
65800.0000    0.54318
65840.0000    0.41997
65880.0000    0.38293
65920.0000    0.63209
65960.0000    0.54043
66000.0000    0.50777
66040.0000    0.52887
66080.0000    0.64785
66120.0000    0.37882
66160.0000    0.42716
66200.0000    0.51474
66240.0000    0.26970
66280.0000    0.42994
66320.0000    0.23855
66360.0000    0.58244
66400.0000    0.55167
66440.0000    0.55553
66480.0000    0.47526
66520.0000    0.36142
66560.0000    0.34509
66600.0000    0.41081
66640.0000    0.33579
66680.0000    0.30540
66720.0000    0.46182
66760.0000    0.39868
66800.0000    0.11901
66840.0000    0.16048
66880.0000    0.56830
66920.0000    0.40709
66960.0000    0.28481
67000.0000    0.34596
67040.0000    0.38255
67080.0000    0.36761
67120.0000    0.43390
67160.0000    0.40287
67200.0000    0.52563
67240.0000    0.49927
67280.0000    0.43514
67320.0000    0.60751
67360.0000    0.61321
67400.0000    0.46466
67440.0000    0.56886
67480.0000    0.72421
67520.0000    0.39288
67560.0000    0.59655
67600.0000    0.35797
67640.0000    0.55034
67680.0000    0.54016
67720.0000    0.33079
67760.0000    0.36191
67800.0000    0.14800
67840.0000    0.45985
67880.0000    0.23639
67920.0000    0.31734
67960.0000    0.50800
68000.0000    0.44706
68040.0000    0.10482
68080.0000    0.16417
68120.0000    0.08074
68160.0000    0.06274
68200.0000    0.31912
68240.0000    0.35645
68280.0000    0.45894
68320.0000    0.43035
68360.0000    0.47112
68400.0000    0.51663
68440.0000    0.75637
68480.0000    0.56254
68520.0000    0.72858
68560.0000    0.60115
68600.0000    0.48888
68640.0000    0.44465
68680.0000    0.44879
68720.0000    0.29795
68760.0000    0.35095
68800.0000    0.28775
68840.0000    0.35995
68880.0000    0.20578
68920.0000    0.19469
68960.0000    0.39222
69000.0000    0.47091
69040.0000    0.29418
69080.0000    0.30161
69120.0000    0.57246
69160.0000    0.34986
69200.0000    0.45084
69240.0000    0.50313
69280.0000    0.50736
69320.0000    0.48557
69360.0000    0.50687
69400.0000    0.56413
69440.0000    0.63409
69480.0000    0.36435
69520.0000    0.39914
69560.0000    0.32767
69600.0000    0.48275
69640.0000    0.34080
69680.0000    0.49411
69720.0000    0.39671
69760.0000    0.34584
69800.0000    0.63858
69840.0000    0.51077
69880.0000    0.33934
69920.0000    0.28088
69960.0000    0.31960
70000.0000    0.37958
70040.0000    0.45190
70080.0000    0.54640
70120.0000    0.66520
70160.0000    0.56746
70200.0000    0.23387
70240.0000    0.58445
70280.0000    0.58428
70320.0000    0.24820
70360.0000    0.45837
70400.0000    0.56929
70440.0000    0.60265
70480.0000    0.35417
70520.0000    0.49419
70560.0000    0.47222
70600.0000    0.41753
70640.0000    0.38193
70680.0000    0.55272
70720.0000    0.40123
70760.0000    0.45234
70800.0000    0.19919
70840.0000    0.21999
70880.0000    0.27634
70920.0000    0.27327
70960.0000    0.11921
71000.0000    0.41670
71040.0000    0.23654
71080.0000    0.54489
71120.0000    0.42026
71160.0000    0.54544
71200.0000    0.17063
71240.0000    0.45719
71280.0000    0.43871
71320.0000    0.61287
71360.0000    0.50057
71400.0000    0.44694
71440.0000    0.32894
71480.0000    0.36752
71520.0000    0.41329
71560.0000    0.25899
71600.0000    0.45602
71640.0000    0.37915
71680.0000    0.49718
71720.0000    0.39381
71760.0000    0.44003
71800.0000    0.45794
71840.0000    0.56672
71880.0000    0.44771
71920.0000    0.48030
71960.0000    0.39136
72000.0000    0.44463
72040.0000    0.59157
72080.0000    0.45748
72120.0000    0.26701
72160.0000    0.40827
72200.0000    0.42522
72240.0000    0.32452
72280.0000    0.37966
72320.0000    0.49062
72360.0000   -0.12236
72400.0000    0.37717
72440.0000    0.52523
72480.0000    0.13780
72520.0000   -0.19391
72560.0000   -0.02048
72600.0000    0.28395
72640.0000    0.35483
72680.0000    0.21928
72720.0000    0.25908
72760.0000    0.29684
72800.0000    0.42220
72840.0000    0.33424
72880.0000    0.52771
72920.0000    0.08507
72960.0000    0.17106
73000.0000    0.33644
73040.0000    0.20663
73080.0000   -0.12157
73120.0000    0.31033
73160.0000    0.22608
73200.0000    0.38667
73240.0000    0.38976
73280.0000    0.37969
73320.0000    0.73684
73360.0000    0.62027
73400.0000    0.37113
73440.0000    0.48947
73480.0000    0.43435
73520.0000   -0.20665
73560.0000    0.11377
73600.0000    0.47560
73640.0000    0.46978
73680.0000    0.48952
73720.0000    0.46274
73760.0000    0.38857
73800.0000    0.47868
73840.0000    0.33668
73880.0000    0.57686
73920.0000    0.40563
73960.0000    0.59571
74000.0000    0.50380
74040.0000    0.39536
74080.0000    0.59168
74120.0000    0.56203
74160.0000    0.39111
74200.0000    0.27075
74240.0000    0.42807
74280.0000    0.44270
74320.0000    0.10603
74360.0000    0.40613
74400.0000    0.59556
74440.0000    0.44273
74480.0000    0.47249
74520.0000    0.62329
74560.0000    0.36719
74600.0000    0.41213
74640.0000    0.16786
74680.0000    0.28179
74720.0000    0.31659
74760.0000    0.19005
74800.0000    0.21329
74840.0000    0.63045
74880.0000    0.78497
74920.0000    0.50928
74960.0000    0.44045
75000.0000    0.55126
75040.0000    0.25303
75080.0000    0.16732
75120.0000   -0.05406
75160.0000    0.34320
75200.0000    0.34398
75240.0000   -0.07065
75280.0000    0.13273
75320.0000    0.50542
75360.0000    0.41756
75400.0000    0.59476
75440.0000    0.44119
75480.0000    0.63034
75520.0000    0.42294
75560.0000    0.25166
75600.0000    0.06815
75640.0000    0.38384
75680.0000    0.58535
75720.0000    0.25713
75760.0000    0.56273
75800.0000    0.27075
75840.0000    0.63460
75880.0000    0.59149
75920.0000    0.43427
75960.0000    0.39913
76000.0000    0.26464
76040.0000    0.30073
76080.0000    0.56512
76120.0000    0.46041
76160.0000    0.65138
76200.0000    0.29508
76240.0000    0.40975
76280.0000    0.23598
76320.0000    0.47529
76360.0000    0.28173
76400.0000    0.44264
76440.0000    0.44692
76480.0000    0.28122
76520.0000    0.51444
76560.0000    0.50043
76600.0000    0.34939
76640.0000    0.40996
76680.0000    0.39498
76720.0000    0.37285
76760.0000    0.55337
76800.0000    0.18661
76840.0000    0.44082
76880.0000    0.31611
76920.0000    0.54852
76960.0000    0.29389
77000.0000    0.31815
77040.0000    0.40240
77080.0000    0.34347
77120.0000    0.39984
77160.0000    0.35219
77200.0000    0.25561
77240.0000    0.38090
77280.0000    0.53416
77320.0000    0.25231
77360.0000    0.40786
77400.0000    0.36775
77440.0000    0.49558
77480.0000    0.52238
77520.0000    0.36584
77560.0000    0.47770
77600.0000    0.43580
77640.0000    0.35730
77680.0000    0.51869
77720.0000    0.37909
77760.0000    0.52493
77800.0000    0.38897
77840.0000    0.51616
77880.0000    0.55034
77920.0000    0.33247
77960.0000    0.13494
78000.0000    0.37455
78040.0000    0.52318
78080.0000    0.37127
78120.0000    0.73697
78160.0000    0.54898
78200.0000    0.44954
78240.0000    0.51046
78280.0000    0.63375
78320.0000    0.49910
78360.0000    0.54806
78400.0000    0.45673
78440.0000    0.39667
78480.0000    0.55685
78520.0000    0.48202
78560.0000    0.59470
78600.0000    0.49899
78640.0000    0.62912
78680.0000    0.47901
78720.0000    0.51230
78760.0000    0.45304
78800.0000    0.58889
78840.0000    0.57433
78880.0000    0.39589
78920.0000    0.64644
78960.0000    0.49736
79000.0000    0.35646
79040.0000    0.59436
79080.0000    0.48858
79120.0000    0.41573
79160.0000    0.57147
79200.0000    0.55102
79240.0000    0.46993
79280.0000    0.47793
79320.0000    0.53987
79360.0000    0.52415
79400.0000    0.76334
79440.0000    0.47456
79480.0000    0.38052
79520.0000    0.47493
79560.0000    0.30711
79600.0000    0.34523
79640.0000    0.44760
79680.0000    0.30375
79720.0000    0.65964
79760.0000    0.58269
79800.0000    0.49817
79840.0000    0.43538
79880.0000    0.58140
79920.0000    0.54363
79960.0000    0.35616
80000.0000    0.38128
80040.0000    0.22208
80080.0000    0.57778
80120.0000    0.42895
80160.0000    0.63991
80200.0000    0.59205
80240.0000    0.50239
80280.0000    0.39606
80320.0000    0.42118
80360.0000    0.22200
80400.0000    0.40075
80440.0000    0.47252
80480.0000    0.44395
80520.0000    0.78502
80560.0000    0.79245
80600.0000    0.73147
80640.0000    0.99180
80680.0000    0.97302
80720.0000    0.87684
80760.0000    0.95919
80800.0000    0.74735
80840.0000    0.72436
80880.0000    0.52024
80920.0000    0.68481
80960.0000    0.43012
81000.0000    0.30809
81040.0000    0.61350
81080.0000    0.51432
81120.0000    0.48698
81160.0000    0.44924
81200.0000    0.47125
81240.0000    0.30890
81280.0000    0.64661
81320.0000    0.40114
81360.0000    0.54028
81400.0000    0.76426
81440.0000    0.73411
81480.0000    0.62691
81520.0000    0.43478
81560.0000    0.69371
81600.0000    0.36980
81640.0000    0.47546
81680.0000    0.40050
81720.0000    0.52827
81760.0000    0.06109
81800.0000    0.66629
81840.0000    0.61517
81880.0000    0.43755
81920.0000    0.35393
81960.0000    0.54557
82000.0000    0.65417
82040.0000    0.45723
82080.0000    0.62989
82120.0000    0.56381
82160.0000    0.47326
82200.0000    0.45663
82240.0000    0.38435
82280.0000    0.64820
82320.0000    0.38503
82360.0000    0.26610
82400.0000    0.49669
82440.0000    0.66181
82480.0000    0.46271
82520.0000    0.50136
82560.0000    0.42408
82600.0000    0.46768
82640.0000    0.41255
82680.0000    0.35001
82720.0000    0.42111
82760.0000    0.60207
82800.0000    0.56802
82840.0000    0.54251
82880.0000    0.41561
82920.0000    0.42195
82960.0000    0.43125
83000.0000    0.54046
83040.0000    0.47540
83080.0000    0.45580
83120.0000    0.56895
83160.0000    0.50100
83200.0000    0.49450
83240.0000    0.55596
83280.0000    0.50875
83320.0000    0.31219
83360.0000    0.56608
83400.0000    0.60597
83440.0000    0.42964
83480.0000    0.48977
83520.0000    0.76964
83560.0000    0.54283
83600.0000    0.50032
83640.0000    0.62969
83680.0000    0.55505
83720.0000    0.78106
83760.0000    0.52534
83800.0000    0.52481
83840.0000    0.70781
83880.0000    0.56429
83920.0000    0.46985
83960.0000    0.50558
84000.0000    0.49798
84040.0000    0.60725
84080.0000    0.41286
84120.0000    0.62808
84160.0000    0.45443
84200.0000    0.39384
84240.0000    0.75123
84280.0000    0.34992
84320.0000    0.43614
84360.0000    0.75428
84400.0000    0.56402
84440.0000    0.55199
84480.0000    0.40687
84520.0000   -0.12862
84560.0000    0.36289
84600.0000    0.35239
84640.0000    0.15702
84680.0000    0.30415
84720.0000   -0.06243
84760.0000    0.44365
84800.0000    0.61396
84840.0000    0.32970
84880.0000    0.57020
84920.0000    0.42432
84960.0000    0.71693
85000.0000    0.42354
85040.0000    0.66634
85080.0000    0.85615
85120.0000    0.66475
85160.0000    0.88180
85200.0000    0.54496
85240.0000    0.80600
85280.0000    0.84846
85320.0000    0.99718
85360.0000    0.93699
85400.0000    0.78219
85440.0000    0.81930
85480.0000    0.79204
85520.0000    0.93906
85560.0000    0.84607
85600.0000    0.71756
85640.0000    0.99391
85680.0000    0.78287
85720.0000    0.73787
85760.0000    0.68728
85800.0000    0.70757
85840.0000    0.62751
85880.0000    0.91272
85920.0000    1.03792
85960.0000    0.92965
86000.0000    0.86156
86040.0000    0.78589
86080.0000    0.73698
86120.0000    0.84738
86160.0000    0.88933
86200.0000    0.72517
86240.0000    0.86283
86280.0000    0.74145
86320.0000    0.62934
86360.0000    0.79081
86400.0000    0.63751
86440.0000    0.82325
86480.0000    0.82004
86520.0000    0.73806
86560.0000    0.56408
86600.0000    0.73115
86640.0000    0.92001
86680.0000    0.79870
86720.0000    0.78034
86760.0000    0.56072
86800.0000    0.74500
86840.0000    0.86659
86880.0000    0.91214
86920.0000    0.89672
86960.0000    0.72465
87000.0000    0.57866
87040.0000    0.75722
87080.0000    0.57115
87120.0000    0.74228
87160.0000    0.86510
87200.0000    0.69061
87240.0000    0.69983
87280.0000    0.93153
87320.0000    0.64409
87360.0000    0.63536
87400.0000    0.71711
87440.0000    0.72673
87480.0000    0.76102
87520.0000    0.80986
87560.0000    0.68030
87600.0000    0.73405
87640.0000    0.81121
87680.0000    0.77363
87720.0000    0.97524
87760.0000    0.78046
87800.0000    0.69319
87840.0000    0.85537
87880.0000    0.91980
87920.0000    0.67937
87960.0000    0.82052
88000.0000    0.84884
88040.0000    0.67026
88080.0000    0.78193
88120.0000    0.72811
88160.0000    0.70326
88200.0000    0.80013
88240.0000    0.87752
88280.0000    0.75446
88320.0000    0.91589
88360.0000    0.81809
88400.0000    0.79188
88440.0000    0.79527
88480.0000    0.82052
88520.0000    0.97649
88560.0000    0.81160
88600.0000    0.82175
88640.0000    0.97882
88680.0000    0.75273
88720.0000    0.77115
88760.0000    0.83584
88800.0000    0.98867
88840.0000    0.88532
88880.0000    0.74470
88920.0000    0.65079
88960.0000    0.92460
89000.0000    0.85858
89040.0000    0.84278
89080.0000    0.75892
89120.0000    0.78730
89160.0000    0.72156
89200.0000    0.91803
89240.0000    0.78225
89280.0000    0.87119
89320.0000    0.69844
89360.0000    0.66440
89400.0000    0.89068
89440.0000    0.87901
89480.0000    0.87696
89520.0000    0.86921
89560.0000    0.96597
89600.0000    0.81176
89640.0000    0.89699
89680.0000    0.84065
89720.0000    1.11299
89760.0000    1.00014
89800.0000    0.80943
89840.0000    0.95525
89880.0000    0.85685
89920.0000    0.75317
89960.0000    0.82679
90000.0000    0.67516
90040.0000    0.80218
90080.0000    0.72704
90120.0000    0.77677
90160.0000    0.81806
90200.0000    0.83247
90240.0000    0.71485
90280.0000    0.70658
90320.0000    0.47383
90360.0000    0.57920
90400.0000    0.47989
90440.0000    0.64614
90480.0000    0.73935
90520.0000    0.69468
90560.0000    0.71329
90600.0000    0.74879
90640.0000    0.36937
90680.0000    0.47142
90720.0000    0.43692
90760.0000    0.46380
90800.0000    0.37352
90840.0000    0.45685
90880.0000    0.46451
90920.0000    0.77024
90960.0000    0.53302
91000.0000    0.65348
91040.0000    0.59280
91080.0000    0.45222
91120.0000    0.41808
91160.0000    0.58228
91200.0000    0.69574
91240.0000    0.49370
91280.0000    0.43653
91320.0000    0.60671
91360.0000    0.46581
91400.0000    0.50933
91440.0000    0.78190
91480.0000    0.63622
91520.0000    0.41511
91560.0000    0.37325
91600.0000    0.36614
91640.0000    0.14391
91680.0000    0.20479
91720.0000    0.47045
91760.0000    0.45070
91800.0000    0.38903
91840.0000    0.09682
91880.0000    0.70594
91920.0000    0.36594
91960.0000    0.55153
92000.0000    0.60958
92040.0000    0.66263
92080.0000    0.54836
92120.0000    0.89144
92160.0000    0.88939
92200.0000    1.06642
92240.0000    0.71231
92280.0000    0.76009
92320.0000    0.76702
92360.0000    0.82199
92400.0000    0.66032
92440.0000    0.90870
92480.0000    0.87924
92520.0000    0.78812
92560.0000    0.71019
92600.0000    0.74537
92640.0000    0.80553
92680.0000    0.78261
92720.0000    0.73587
92760.0000    0.72329
92800.0000    0.79358
92840.0000    0.64792
92880.0000    0.88140
92920.0000    0.71946
92960.0000    0.74793
93000.0000    0.78728
93040.0000    0.89578
93080.0000    0.83110
93120.0000    0.79155
93160.0000    0.71246
93200.0000    0.72367
93240.0000    0.65171
93280.0000    0.76992
93320.0000    0.71895
93360.0000    0.63467
93400.0000    0.76566
93440.0000    0.71874
93480.0000    0.65334
93520.0000    0.86960
93560.0000    0.84080
93600.0000    0.75644
93640.0000    0.76116
93680.0000    0.71628
93720.0000    0.73226
93760.0000    0.61659
93800.0000    0.63531
93840.0000    0.69512
93880.0000    0.62884
93920.0000    0.62214
93960.0000    0.77125
94000.0000    0.54545
94040.0000    0.84765
94080.0000    0.74619
94120.0000    0.73121
94160.0000    0.61895
94200.0000    0.62641
94240.0000    0.69341
94280.0000    0.70363
94320.0000    0.57348
94360.0000    0.81691
94400.0000    0.58353
94440.0000    0.85270
94480.0000    0.90681
94520.0000    0.67028
94560.0000    0.75327
94600.0000    0.56333
94640.0000    0.41928
94680.0000    0.23743
94720.0000    0.42950
94760.0000    0.43748
94800.0000    0.42924
94840.0000    0.52130
94880.0000    0.66165
94920.0000    0.68209
94960.0000    0.59287
95000.0000    0.62176
95040.0000    0.64946
95080.0000    0.67119
95120.0000    0.70378
95160.0000    0.57015
95200.0000    0.67922
95240.0000    0.69584
95280.0000    0.65977
95320.0000    0.64938
95360.0000    0.61259
95400.0000    0.56605
95440.0000    0.73999
95480.0000    0.45309
95520.0000    0.59966
95560.0000    0.76983
95600.0000    0.78980
95640.0000    0.81683
95680.0000    0.65287
95720.0000    0.91680
95760.0000    0.66303
95800.0000    0.79574
95840.0000    0.79641
95880.0000    0.90089
95920.0000    0.78667
95960.0000    0.84346
96000.0000    0.82197
96040.0000    0.85877
96080.0000    0.97053
96120.0000    0.85384
96160.0000    0.74962
96200.0000    0.80582
96240.0000    0.74807
96280.0000    0.84421
96320.0000    0.75504
96360.0000    0.73338
96400.0000    0.81451
96440.0000    0.70527
96480.0000    0.71348
96520.0000    0.94137
96560.0000    0.84257
96600.0000    0.86871
96640.0000    0.76307
96680.0000    0.84121
96720.0000    0.73553
96760.0000    0.79604
96800.0000    0.82109
96840.0000    0.73672
96880.0000    0.81347
96920.0000    0.90423
96960.0000    0.85448
97000.0000    0.83600
97040.0000    0.66359
97080.0000    0.86039
97120.0000    0.83209
97160.0000    0.76558
97200.0000    0.86922
97240.0000    0.62704
97280.0000    0.72695
97320.0000    0.56889
97360.0000    0.73914
97400.0000    0.62167
97440.0000    0.84417
97480.0000    0.75315
97520.0000    0.81069
97560.0000    0.90607
97600.0000    0.73731
97640.0000    0.69096
97680.0000    0.75349
97720.0000    0.71766
97760.0000    0.78813
97800.0000    0.76516
97840.0000    0.57376
97880.0000    0.79227
97920.0000    0.72666
97960.0000    0.81968
98000.0000    0.74220
98040.0000    0.81118
98080.0000    0.77468
98120.0000    0.58991
98160.0000    0.50669
98200.0000    0.59289
98240.0000    0.57209
98280.0000    0.63687
98320.0000    0.56916
98360.0000    0.65358
98400.0000    0.61318
98440.0000    0.58323
98480.0000    0.44524
98520.0000    0.74416
98560.0000    0.65679
98600.0000    0.72616
98640.0000    0.51444
98680.0000    0.70062
98720.0000    0.54606
98760.0000    0.78328
98800.0000    0.68351
98840.0000    0.74250
98880.0000    0.46309
98920.0000    0.75982
98960.0000    0.57859
99000.0000    0.67112
99040.0000    0.55793
99080.0000    0.27795
99120.0000    0.56135
99160.0000    0.71978
99200.0000    0.60953
99240.0000    0.52645
99280.0000    0.52175
99320.0000    0.56749
99360.0000    0.49365
99400.0000    0.41215
99440.0000    0.58883
99480.0000    0.50652
99520.0000    0.64808
99560.0000    0.64119
99600.0000    0.20444
99640.0000    0.62725
99680.0000    0.66345
99720.0000    0.76807
99760.0000    0.57265
99800.0000    0.55769
99840.0000    0.60856
99880.0000    0.37167
99920.0000    0.86511
99960.0000    0.66482
100000.0000    0.81176
100040.0000    0.68518
100080.0000    0.55422
100120.0000    0.39084
100160.0000    0.73262
100200.0000    0.61415
100240.0000    0.48323
100280.0000    0.55708
100320.0000    0.86083
100360.0000    0.96375
100400.0000    0.73411
100440.0000    0.74049
100480.0000    0.76465
100520.0000    0.64754
100560.0000    0.63774
100600.0000    0.69815
100640.0000    0.66870
100680.0000    0.64605
100720.0000    0.80034
100760.0000    0.60394
100800.0000    0.64202
100840.0000    0.46693
100880.0000    0.76312
100920.0000    0.60945
100960.0000    0.86135
101000.0000    0.85900
101040.0000    0.86361
101080.0000    0.74054
101120.0000    0.83568
101160.0000    0.87215
101200.0000    0.73104
101240.0000    0.83232
101280.0000    0.52465
101320.0000    0.32721
101360.0000    0.73252
101400.0000    0.48426
101440.0000    0.63173
101480.0000    0.59772
101520.0000    0.54647
101560.0000    0.54005
101600.0000    0.51378
101640.0000    0.43171
101680.0000    0.59190
101720.0000    0.67656
101760.0000    0.62825
101800.0000    0.61238
101840.0000    0.68499
101880.0000    0.65610
101920.0000    0.73821
101960.0000    0.74622
102000.0000    0.21477
102040.0000    0.50007
102080.0000    0.72932
102120.0000    0.79343
102160.0000    0.67388
102200.0000    0.61728
102240.0000    0.77147
102280.0000    0.64382
102320.0000    0.45453
102360.0000    0.47808
102400.0000    0.42140
102440.0000    0.47753
102480.0000    0.68231
102520.0000    0.19173
102560.0000    0.46359
102600.0000    0.53595
102640.0000    0.84402
102680.0000    0.52948
102720.0000    0.47089
102760.0000    0.61071
102800.0000    0.53574
102840.0000    0.61752
102880.0000    0.58703
102920.0000    0.66112
102960.0000    0.48842
103000.0000    0.38195
103040.0000    0.49035
103080.0000    0.59557
103120.0000    0.41045
103160.0000    0.62960
103200.0000    0.56663
103240.0000    0.58164
103280.0000    0.31522
103320.0000    0.52042
103360.0000    0.33178
103400.0000    0.50684
103440.0000    0.35415
103480.0000    0.40195
103520.0000    0.69712
103560.0000    0.50946
103600.0000    0.66705
103640.0000    0.67980
103680.0000    0.67300
103720.0000    0.61070
103760.0000    0.51682
103800.0000    0.74039
103840.0000    0.70704
103880.0000    0.55918
103920.0000    0.63100
103960.0000    0.62517
104000.0000    0.45545
104040.0000    0.54763
104080.0000    0.34923
104120.0000    0.62400
104160.0000    0.69212
104200.0000    0.38420
104240.0000    0.51443
104280.0000    0.26678
104320.0000    0.62100
104360.0000    0.28602
104400.0000    0.18822
104440.0000    0.13988
104480.0000    0.04109
104520.0000    0.18902
104560.0000    0.09886
104600.0000    0.27580
104640.0000    0.41988
104680.0000    0.84616
104720.0000    0.74730
104760.0000    0.69173
104800.0000    0.40120
104840.0000    0.23809
104880.0000    0.45540
104920.0000    0.48946
104960.0000    0.59004
105000.0000    0.33473
105040.0000    0.23430
105080.0000    0.18040
105120.0000    0.51159
105160.0000    0.12566
105200.0000   -0.01810
105240.0000    0.57821
105280.0000    0.71496
105320.0000    0.59446
105360.0000    0.63317
105400.0000    0.72537
105440.0000    0.46800
105480.0000    0.71919
105520.0000    0.74902
105560.0000    0.71770
105600.0000    0.60284
105640.0000    0.62039
105680.0000    0.48901
105720.0000    0.62018
105760.0000    0.69513
105800.0000    0.59806
105840.0000    0.71919
105880.0000    0.60078
105920.0000    0.60919
105960.0000    0.64804
106000.0000    0.62616
106040.0000    0.58304
106080.0000    0.57051
106120.0000    0.68729
106160.0000    0.59658
106200.0000    0.63132
106240.0000    0.51338
106280.0000    0.51092
106320.0000    0.63135
106360.0000    0.68492
106400.0000    0.79120
106440.0000    0.65819
106480.0000    0.59450
106520.0000    0.47521
106560.0000    0.69688
106600.0000    0.55098
106640.0000    0.68873
106680.0000    0.73011
106720.0000    0.65739
106760.0000    0.50852
106800.0000    0.66998
106840.0000    0.57784
106880.0000    0.64105
106920.0000    0.67047
106960.0000    0.67856
107000.0000    0.70196
107040.0000    0.58797
107080.0000    0.64965
107120.0000    0.63374
107160.0000    0.61893
107200.0000    0.71071
107240.0000    0.65008
107280.0000    0.58976
107320.0000    0.59537
107360.0000    0.64150
107400.0000    0.71979
107440.0000    0.64324
107480.0000    0.54553
107520.0000    0.48801
107560.0000    0.56619
107600.0000    0.69425
107640.0000    0.82416
107680.0000    0.85402
107720.0000    0.68439
107760.0000    0.73243
107800.0000    0.64537
107840.0000    0.67042
107880.0000    0.63563
107920.0000    0.74777
107960.0000    0.65803
108000.0000    0.84536
108040.0000    0.77544
108080.0000    0.72279
108120.0000    0.70997
108160.0000    0.73008
108200.0000    0.41122
108240.0000    0.66574
108280.0000    0.76707
108320.0000    0.81195
108360.0000    0.55696
108400.0000    0.66041
108440.0000    0.74257
108480.0000    0.67883
108520.0000    0.53836
108560.0000    0.81867
108600.0000    0.75269
108640.0000    0.73603
108680.0000    0.50398
108720.0000    0.77038
108760.0000    0.69550
108800.0000    0.60044
108840.0000    0.75705
108880.0000    0.73521
108920.0000    0.78958
108960.0000    0.75306
109000.0000    0.69609
109040.0000    0.81184
109080.0000    0.78983
109120.0000    0.75840
109160.0000    0.59857
109200.0000    0.63699
109240.0000    0.51702
109280.0000    0.63398
109320.0000    0.59327
109360.0000    0.71885
109400.0000    0.75450
109440.0000    0.73518
109480.0000    0.47805
109520.0000    0.74683
109560.0000    0.70178
109600.0000    0.68565
109640.0000    0.71566
109680.0000    0.75382
109720.0000    0.85668
109760.0000    0.78525
109800.0000    0.74103
109840.0000    0.68605
109880.0000    0.71390
109920.0000    0.80077
109960.0000    0.42794
110000.0000    0.43437
110040.0000    0.78415
110080.0000    0.39915
110120.0000    0.89958
110160.0000    0.58570
110200.0000    0.62068
110240.0000    0.79911
110280.0000    0.67784
110320.0000    0.73576
110360.0000    0.49018
110400.0000    0.31041
110440.0000    0.60243
110480.0000    0.66266
110520.0000    0.58723
110560.0000    0.59072
110600.0000    0.59164
110640.0000    0.70407
110680.0000    0.71174
110720.0000    0.65256
110760.0000    0.78145
110800.0000    0.79540
110840.0000    0.77838
110880.0000    0.78194
110920.0000    0.91008
110960.0000    0.73156
111000.0000    0.72989
111040.0000    0.71025
111080.0000    0.84809
111120.0000    0.80449
111160.0000    0.76126
111200.0000    0.75673
111240.0000    0.47457
111280.0000    0.71573
111320.0000    0.91930
111360.0000    0.59816
111400.0000    0.49526
111440.0000    0.58543
111480.0000    0.45371
111520.0000    0.56404
111560.0000    0.89374
111600.0000    0.68198
111640.0000    0.85773
111680.0000    0.86708
111720.0000    0.64497
111760.0000    0.61787
111800.0000    0.68874
111840.0000    0.78493
111880.0000    0.79941
111920.0000    0.89305
111960.0000    0.65118
112000.0000    0.79847
112040.0000    0.91583
112080.0000    0.72137
112120.0000    0.56541
112160.0000    0.38570
112200.0000    0.56724
112240.0000    0.61953
112280.0000    0.81295
112320.0000    0.62715
112360.0000    0.43013
112400.0000    0.59508
112440.0000    0.44828
112480.0000    0.48781
112520.0000    0.48267
112560.0000    0.79937
112600.0000    0.49061
112640.0000    0.72225
112680.0000    0.65735
112720.0000    0.66842
112760.0000    0.79316
112800.0000    0.73023
112840.0000    0.76648
112880.0000    0.78893
112920.0000    0.76025
112960.0000    0.87076
113000.0000    0.87616
113040.0000    0.48593
113080.0000    0.67498
113120.0000    0.83446
113160.0000    0.68872
113200.0000    0.70614
113240.0000    0.68524
113280.0000    0.44862
113320.0000    0.74524
113360.0000    0.67046
113400.0000    0.63987
113440.0000    0.66258
113480.0000    0.69717
113520.0000    0.88487
113560.0000    0.56499
113600.0000    0.77782
113640.0000    0.63636
113680.0000    0.76951
113720.0000    0.48545
113760.0000    0.58204
113800.0000    0.78138
113840.0000    0.66674
113880.0000    0.28122
113920.0000    0.40147
113960.0000    0.49198
114000.0000    0.66128
114040.0000    0.67022
114080.0000    0.78639
114120.0000    0.50187
114160.0000    0.59358
114200.0000    0.61789
114240.0000    0.49620
114280.0000    0.33962
114320.0000    0.20297
114360.0000    0.28441
114400.0000    0.40754
114440.0000    0.54203
114480.0000    0.53052
114520.0000    0.27381
114560.0000    0.38643
114600.0000    0.37745
114640.0000   -0.23345
114680.0000    0.07453
114720.0000    0.21983
114760.0000    0.26552
114800.0000    0.20804
114840.0000    0.52034
114880.0000    0.38412
114920.0000    0.37790
114960.0000    0.28790
115000.0000    0.06496
115040.0000    0.37071
115080.0000    0.10373
115120.0000    0.23995
115160.0000    0.18840
115200.0000   -0.04852
115240.0000    0.45304
115280.0000    0.18433
115320.0000    0.01369
115360.0000    0.53868
115400.0000    0.31666
115440.0000    0.26929
115480.0000    0.36218
115520.0000    0.10531
115560.0000    0.49716
115600.0000    0.40014
115640.0000    0.62022
115680.0000    0.44698
115720.0000    0.41073
115760.0000    0.39801
115800.0000    0.45751
115840.0000    0.58874
115880.0000    0.40259
115920.0000    0.40290
115960.0000    0.62080
116000.0000    0.57598
116040.0000    0.30982
116080.0000    0.64629
116120.0000    0.66397
116160.0000    0.43310
116200.0000    0.63519
116240.0000    0.71275
116280.0000    0.69403
116320.0000    0.93570
116360.0000    0.74274
116400.0000    0.99406
116440.0000    0.82614
116480.0000    0.84669
116520.0000    0.57001
116560.0000    0.80437
116600.0000    0.86639
116640.0000    0.97188
116680.0000    0.66976
116720.0000    0.91284
116760.0000    0.54562
116800.0000    0.81663
116840.0000    0.44424
116880.0000    0.46629
116920.0000    0.64061
116960.0000    0.50213
117000.0000    0.43833
117040.0000    0.67093
117080.0000    0.57981
117120.0000    0.83250
117160.0000    0.75863
117200.0000    0.70579
117240.0000    0.63610
117280.0000    0.59028
117320.0000    0.40093
117360.0000    0.61847
117400.0000    0.42968
117440.0000    0.49448
117480.0000    0.54614
117520.0000    0.56551
117560.0000    0.52027
117600.0000    0.49828
117640.0000    0.43499
117680.0000    0.30227
117720.0000    0.31861
117760.0000    0.10829
117800.0000    0.59987
117840.0000    0.30839
117880.0000    0.50286
117920.0000    0.58057
117960.0000    0.68506
118000.0000    0.59016
118040.0000    0.65325
118080.0000    0.46511
118120.0000    0.61289
118160.0000    0.59164
118200.0000    0.72693
118240.0000    0.40730
118280.0000    0.59849
118320.0000    0.67212
118360.0000    0.60314
118400.0000    0.55216
118440.0000    0.71116
118480.0000    0.71586
118520.0000    0.67761
118560.0000    0.67433
118600.0000    0.45499
118640.0000    0.69685
118680.0000    0.52852
118720.0000    0.76647
118760.0000    0.56963
118800.0000    0.72724
118840.0000    0.26960
118880.0000    0.41624
118920.0000    0.58049
118960.0000    0.80500
119000.0000    0.47020
119040.0000    0.83763
119080.0000    0.84916
119120.0000    0.85261
119160.0000    0.79586
119200.0000    0.87661
119240.0000    0.67405
119280.0000    0.80770
119320.0000    0.82439
119360.0000    0.78628
119400.0000    0.47650
119440.0000    0.31611
119480.0000    0.30103
119520.0000    0.16654
119560.0000    0.23430
119600.0000    0.16008
119640.0000    0.21754
119680.0000    0.21055
119720.0000    0.18669
119760.0000    0.17039
119800.0000    0.38321
119840.0000    0.05819
119880.0000    0.53729
119920.0000    0.33235
119960.0000    0.30381
120000.0000   -0.03920
120040.0000   -0.01346
120080.0000   -0.04819
120120.0000    0.15889
120160.0000   -0.21115
120200.0000    0.51085
120240.0000    0.19142
120280.0000    0.30689
120320.0000    0.48119
120360.0000    0.47696
120400.0000    0.27886
120440.0000    0.44562
120480.0000    0.52499
120520.0000    0.24922
120560.0000    0.42354
120600.0000    0.41024
120640.0000    0.48792
120680.0000    0.49235
120720.0000    0.34570
120760.0000    0.22531
120800.0000    0.39866
120840.0000    0.28092
120880.0000    0.43571
120920.0000    0.55575
120960.0000    0.60651
121000.0000    0.52399
121040.0000    0.13722
121080.0000    0.25800
121120.0000    0.38261
121160.0000    0.29924
121200.0000    0.49183
121240.0000    0.16086
121280.0000    0.18069
121320.0000    0.31694
121360.0000    0.47495
121400.0000    0.13709
121440.0000    0.06833
121480.0000    0.33588
121520.0000    0.40133
121560.0000    0.39394
121600.0000    0.24863
121640.0000    0.19985
121680.0000    0.13344
121720.0000    0.05885
121760.0000    0.44065
121800.0000    0.49510
121840.0000    0.58159
121880.0000    0.65572
121920.0000    0.61261
121960.0000    0.70466
122000.0000    0.89271
122040.0000    0.83031
122080.0000    0.70037
122120.0000    0.81050
122160.0000    0.79398
122200.0000    0.90471
122240.0000    0.77221
122280.0000    0.84687
122320.0000    0.76810
122360.0000    0.82120
122400.0000    0.85823
122440.0000    0.70608
122480.0000    0.58011
122520.0000    0.74485
122560.0000    0.79094
122600.0000    0.77292
122640.0000    0.71534
122680.0000    1.06350
122720.0000    0.72980
122760.0000    1.03257
122800.0000    0.74835
122840.0000    0.53248
122880.0000    0.41450
122920.0000    0.22935
122960.0000    0.37585
123000.0000    0.13429
123040.0000    0.52187
123080.0000    0.54929
123120.0000    0.41799
123160.0000    0.20487
123200.0000    0.33000
123240.0000    0.18891
123280.0000    0.13272
123320.0000    0.05161
123360.0000    0.17672
123400.0000    0.30926
123440.0000    0.56521
123480.0000    0.41247
123520.0000    0.39494
123560.0000    0.32704
123600.0000    0.63240
123640.0000    0.29668
123680.0000    0.41934
123720.0000    0.19318
123760.0000    0.18368
123800.0000    0.36718
123840.0000    0.29142
123880.0000    0.68344
123920.0000    0.40496
123960.0000    0.40262
124000.0000    0.49061
124040.0000    0.48385
124080.0000    0.53144
124120.0000    0.39995
124160.0000    0.41885
124200.0000    0.18810
124240.0000    0.09486
124280.0000    0.16402
124320.0000    0.25817
124360.0000    0.58410
124400.0000    0.11925
124440.0000    0.65616
124480.0000    0.30805
124520.0000    0.42155
124560.0000    0.39234
124600.0000    0.44576
124640.0000    0.26251
124680.0000    0.21039
124720.0000    0.43237
124760.0000    0.54449
124800.0000    0.58807
124840.0000    0.49216
124880.0000    0.41294
124920.0000    0.47461
124960.0000    0.31390
125000.0000    0.47427
125040.0000    0.43625
125080.0000    0.30782
125120.0000    0.20315
125160.0000    0.48613
125200.0000    0.30951
125240.0000    0.27979
125280.0000    0.12997
125320.0000    0.20009
125360.0000    0.32647
125400.0000    0.40855
125440.0000    0.33879
125480.0000    0.34527
125520.0000    0.18963
125560.0000    0.25917
125600.0000   -0.19147
125640.0000    0.14477
125680.0000    0.13146
125720.0000   -0.09501
125760.0000    0.04748
125800.0000    0.04376
125840.0000    0.00241
125880.0000    0.11748
125920.0000    0.10390
125960.0000   -0.20664
126000.0000   -0.24159
126040.0000    0.09256
126080.0000    0.12605
126120.0000   -0.09500
126160.0000    0.04811
126200.0000    0.37790
126240.0000   -0.01307
126280.0000    0.00997
126320.0000    0.00200
126360.0000   -0.07207
126400.0000    0.38778
126440.0000   -0.14500
126480.0000    0.27674
126520.0000    0.20146
126560.0000    0.05019
126600.0000   -0.02796
126640.0000    0.31229
126680.0000    0.10700
126720.0000   -0.17229
126760.0000    0.15254
126800.0000    0.40131
126840.0000    0.21911
126880.0000    0.07479
126920.0000    0.28548
126960.0000    0.37720
127000.0000   -0.07224
127040.0000    0.46672
127080.0000    0.35667
127120.0000    0.37653
127160.0000    0.29246
127200.0000    0.27723
127240.0000    0.21394
127280.0000    0.32069
127320.0000    0.11492
127360.0000   -0.11764
127400.0000    0.24413
127440.0000    0.21430
127480.0000    0.09405
127520.0000    0.24092
127560.0000    0.33437
127600.0000    0.00696
127640.0000    0.08301
127680.0000    0.15523
127720.0000    0.05445
127760.0000    0.05983
127800.0000   -0.02891
127840.0000    0.12034
127880.0000    0.16945
127920.0000   -0.02663
127960.0000    0.07807
128000.0000    0.62713
128040.0000    0.36538
128080.0000    0.38836
128120.0000    0.26603
128160.0000    0.13163
128200.0000    0.41384
128240.0000    0.50089
128280.0000    0.61480
128320.0000    0.36087
128360.0000    0.56453
128400.0000    0.24151
128440.0000    0.30859
128480.0000    0.37901
128520.0000    0.53634
128560.0000    0.44953
128600.0000    0.56093
128640.0000    0.54881
128680.0000    0.63342
128720.0000    0.67414
128760.0000    0.68035
128800.0000    0.69401
128840.0000    0.51634
128880.0000    0.19059
128920.0000    0.59642
128960.0000    0.32871
129000.0000    0.44705
129040.0000    0.41435
129080.0000    0.24360
129120.0000    0.45020
129160.0000    0.39619
129200.0000    0.41957
129240.0000    0.30624
129280.0000    0.45727
129320.0000    0.39661
129360.0000    0.31741
129400.0000    0.43201
129440.0000    0.50019
129480.0000    0.22146
129520.0000    0.22119
129560.0000    0.40206
129600.0000    0.37103
129640.0000    0.58774
129680.0000    0.46943
129720.0000    0.35011
129760.0000    0.70989
129800.0000    0.79208
129840.0000    0.19921
129880.0000    0.42097
129920.0000    0.29253
129960.0000    0.37959
130000.0000    0.36933
130040.0000    0.40337
130080.0000    0.35546
130120.0000    0.52029
130160.0000    0.60856
130200.0000    0.65448
130240.0000    0.62317
130280.0000    0.29160
130320.0000    0.55658
130360.0000    0.35228
130400.0000    0.40472
130440.0000    0.67704
130480.0000    0.41571
130520.0000    0.19209
130560.0000    0.31555
130600.0000    0.36614
130640.0000    0.46078
130680.0000    0.50675
130720.0000    0.62086
130760.0000    0.16472
130800.0000    0.34524
130840.0000    0.45029
130880.0000    0.47551
130920.0000    0.49868
130960.0000    0.88160
131000.0000    0.48483
131040.0000    0.43900
131080.0000    0.54490
131120.0000    0.40745
131160.0000    0.57547
131200.0000    0.56478
131240.0000    0.27105
131280.0000    0.57574
131320.0000    0.55836
131360.0000    0.43384
131400.0000    0.49948
131440.0000    0.68047
131480.0000    0.69326
131520.0000    0.72492
131560.0000    0.37629
131600.0000    0.43869
131640.0000    0.75039
131680.0000    0.39457
131720.0000    0.28644
131760.0000    0.32842
131800.0000    0.72375
131840.0000    0.53900
131880.0000    0.65039
131920.0000    0.42451
131960.0000    0.32914
132000.0000    0.61880
132040.0000    0.78920
132080.0000    0.47822
132120.0000    0.92443
132160.0000    0.78463
132200.0000    0.45082
132240.0000    0.49609
132280.0000    0.24037
132320.0000    0.45529
132360.0000    0.50050
132400.0000    0.59147
132440.0000    0.64048
132480.0000    0.38714
132520.0000    0.46147
132560.0000    0.50394
132600.0000    0.39823
132640.0000    0.27424
132680.0000    0.40319
132720.0000    0.70002
132760.0000    0.49496
132800.0000    0.55131
132840.0000    0.55153
132880.0000    0.60411
132920.0000    0.39302
132960.0000    0.53809
133000.0000    0.56955
133040.0000    0.41280
133080.0000    0.66997
133120.0000    0.62620
133160.0000    0.65880
133200.0000    0.64214
133240.0000    0.28488
133280.0000    0.46977
133320.0000    0.67184
133360.0000    0.57582
133400.0000    0.65581
133440.0000    0.63372
133480.0000    0.51464
133520.0000    0.49326
133560.0000    0.59283
133600.0000    0.65221
133640.0000    0.63225
133680.0000    0.58498
133720.0000    0.24143
133760.0000    0.29891
133800.0000    0.45698
133840.0000    0.48995
133880.0000    0.49141
133920.0000    0.60733
133960.0000    0.34567
134000.0000    0.51329
134040.0000    0.35598
134080.0000    0.26362
134120.0000    0.42985
134160.0000    0.56646
134200.0000    0.46646
134240.0000    0.46639
134280.0000    0.31501
134320.0000    0.64891
134360.0000   -0.10464
134400.0000    0.33078
134440.0000    0.44036
134480.0000    0.35682
134520.0000    0.56149
134560.0000    0.39481
134600.0000    0.54205
134640.0000    0.47393
134680.0000    0.51376
134720.0000    0.67359
134760.0000    0.36746
134800.0000    0.53644
134840.0000    0.61461
134880.0000    0.43910
134920.0000    0.57903
134960.0000    0.58769
135000.0000    0.44142
135040.0000    0.08532
135080.0000    0.26389
135120.0000    0.58822
135160.0000    0.64111
135200.0000    0.42272
135240.0000    0.32506
135280.0000    0.32299
135320.0000    0.45609
135360.0000    0.49870
135400.0000    0.80566
135440.0000    0.54156
135480.0000    0.70749
135520.0000    0.56685
135560.0000    0.40440
135600.0000    0.49225
135640.0000    0.69206
135680.0000    0.40626
135720.0000    0.43519
135760.0000    0.53619
135800.0000    0.37177
135840.0000    0.67202
135880.0000    0.41261
135920.0000    0.41229
135960.0000    0.28702
136000.0000    0.28494
136040.0000    0.51584
136080.0000    0.42867
136120.0000    0.39923
136160.0000    0.52029
136200.0000    0.53255
136240.0000    0.47600
136280.0000    0.57762
136320.0000    0.66227
136360.0000    0.45678
136400.0000    0.65790
136440.0000    0.35838
136480.0000    0.67427
136520.0000    0.74763
136560.0000    0.63477
136600.0000    0.62426
136640.0000    0.21507
136680.0000    0.33749
136720.0000    0.55691
136760.0000    0.00821
136800.0000    0.20297
136840.0000    0.22903
136880.0000    0.16014
136920.0000    0.59406
136960.0000    0.30299
137000.0000    0.03421
137040.0000    0.18501
137080.0000    0.22229
137120.0000    0.29369
137160.0000    0.36199
137200.0000    0.22042
137240.0000    0.05274
137280.0000    0.14703
137320.0000    0.24975
137360.0000   -0.02194
137400.0000    0.26823
137440.0000    0.03227
137480.0000    0.36953
137520.0000    0.37313
137560.0000    0.15635
137600.0000    0.35685
137640.0000    0.15180
137680.0000    0.38745
137720.0000    0.07149
137760.0000    0.28768
137800.0000    0.22861
137840.0000    0.19266
137880.0000    0.22087
137920.0000    0.11860
137960.0000    0.16425
138000.0000    0.07005
138040.0000    0.11435
138080.0000   -0.00957
138120.0000    0.26078
138160.0000    0.09197
138200.0000    0.33553
138240.0000    0.50535
138280.0000    0.68681
138320.0000    0.81165
138360.0000    0.68520
138400.0000    0.54797
138440.0000    0.55735
138480.0000    0.40858
138520.0000    0.44913
138560.0000    0.56531
138600.0000    0.64490
138640.0000    0.71181
138680.0000    0.75994
138720.0000    0.40576
138760.0000    0.76878
138800.0000    0.58666
138840.0000    0.60843
138880.0000    0.39816
138920.0000    0.33401
138960.0000    0.50763
139000.0000    0.41466
139040.0000    0.31270
139080.0000    0.27986
139120.0000    0.52117
139160.0000    0.70234
139200.0000    0.61012
139240.0000    0.70454
139280.0000    0.86837
139320.0000    0.73964
139360.0000    0.61650
139400.0000    0.60600
139440.0000    0.65314
139480.0000    0.35960
139520.0000    0.29291
139560.0000    0.63478
139600.0000    0.43103
139640.0000    0.57397
139680.0000    0.64926
139720.0000    0.36210
139760.0000    0.51626
139800.0000    0.53499
139840.0000    0.68121
139880.0000    0.72137
139920.0000    0.57605
139960.0000    0.14932
140000.0000    0.32191
140040.0000    0.45037
140080.0000    0.39561
140120.0000    0.25512
140160.0000   -0.03891
140200.0000    0.50234
140240.0000    0.65128
140280.0000    0.55026
140320.0000    0.18035
140360.0000    0.18605
140400.0000    0.31147
140440.0000    0.17081
140480.0000    0.28913
140520.0000    0.27209
140560.0000    0.45201
140600.0000    0.42861
140640.0000    0.58271
140680.0000    0.67592
140720.0000    0.49854
140760.0000    0.54408
140800.0000    0.68953
140840.0000    0.50897
140880.0000    0.06136
140920.0000   -0.23782
140960.0000    0.36390
141000.0000    0.28162
141040.0000    0.18175
141080.0000    0.02058
141120.0000    0.14386
141160.0000    0.14848
141200.0000   -0.25315
141240.0000    0.17656
141280.0000    0.68000
141320.0000    0.84581
141360.0000    0.88793
141400.0000    0.66242
141440.0000    0.20834
141480.0000    0.40479
141520.0000    0.20772
141560.0000    0.12077
141600.0000    0.05978
141640.0000    0.03426
141680.0000    0.46247
141720.0000    0.41076
141760.0000    0.36991
141800.0000    0.63872
141840.0000    0.36852
141880.0000    0.37278
141920.0000    0.35001
141960.0000    0.53984
142000.0000    0.19368
142040.0000    0.56370
142080.0000    0.71589
142120.0000    0.65257
142160.0000    0.47735
142200.0000    0.39162
142240.0000    0.26467
142280.0000    0.09193
142320.0000    0.26697
142360.0000    0.58869
142400.0000    0.37132
142440.0000    0.36559
142480.0000    0.40944
142520.0000    0.55107
142560.0000    0.30871
142600.0000    0.62798
142640.0000    0.50712
142680.0000    0.46737
142720.0000    0.36952
142760.0000    0.33004
142800.0000    0.59134
142840.0000    0.48149
142880.0000    0.46824
142920.0000    0.42401
142960.0000    0.47720
143000.0000    0.59803
143040.0000    0.33057
143080.0000    0.41024
143120.0000    0.44714
143160.0000    0.33081
143200.0000    0.31079
143240.0000    0.41639
143280.0000    0.59627
143320.0000    0.62045
143360.0000    0.59114
143400.0000    0.60975
143440.0000    0.70855
143480.0000    0.48225
143520.0000    0.55448
143560.0000    0.56270
143600.0000    0.63823
143640.0000    0.40135
143680.0000    0.73478
143720.0000    0.67866
143760.0000    0.62346
143800.0000    0.70564
143840.0000    0.53768
143880.0000    0.61882
143920.0000    0.44578
143960.0000    0.66936
144000.0000    0.53422
144040.0000    0.66669
144080.0000    0.52338
144120.0000    0.64761
144160.0000    0.54166
144200.0000    0.50157
144240.0000    0.56750
144280.0000    0.45945
144320.0000    0.52901
144360.0000    0.45599
144400.0000    0.65518
144440.0000    0.61550
144480.0000    0.49408
144520.0000    0.69930
144560.0000    0.81557
144600.0000    0.69618
144640.0000    0.73249
144680.0000    0.93935
144720.0000    0.76563
144760.0000    0.72665
144800.0000    0.83075
144840.0000    0.75343
144880.0000    0.83728
144920.0000    0.70857
144960.0000    0.80202
145000.0000    0.69533
145040.0000    0.73235
145080.0000    0.79434
145120.0000    0.74116
145160.0000    0.84722
145200.0000    0.90592
145240.0000    0.73693
145280.0000    0.86007
145320.0000    0.61621
145360.0000    0.56237
145400.0000    0.77880
145440.0000    0.95642
145480.0000    0.88625
145520.0000    0.79557
145560.0000    0.85832
145600.0000    0.90441
145640.0000    0.67249
145680.0000    0.75136
145720.0000    0.67066
145760.0000    0.91155
145800.0000    0.65633
145840.0000    0.93505
145880.0000    0.78733
145920.0000    0.75375
145960.0000    0.78975
146000.0000    0.77834
146040.0000    0.85395
146080.0000    0.89283
146120.0000    0.96457
146160.0000    0.87667
146200.0000    0.64704
146240.0000    0.84124
146280.0000    0.73051
146320.0000    0.85196
146360.0000    0.61961
146400.0000    0.85187
146440.0000    0.85764
146480.0000    0.82688
146520.0000    0.87456
146560.0000    0.79590
146600.0000    0.73802
146640.0000    0.82272
146680.0000    0.89915
146720.0000    0.89663
146760.0000    0.87801
146800.0000    0.81954
146840.0000    0.22463
146880.0000    0.45751
146920.0000    0.35767
146960.0000    0.34886
147000.0000    0.58223
147040.0000    0.60829
147080.0000    0.62950
147120.0000    0.56520
147160.0000    0.42533
147200.0000    0.59255
147240.0000    0.44233
147280.0000    0.56664
147320.0000    0.25742
147360.0000    0.27770
147400.0000    0.27239
147440.0000    0.20057
147480.0000    0.36438
147520.0000    0.44459
147560.0000    0.19440
147600.0000    0.48224
147640.0000    0.40938
147680.0000    0.26125
147720.0000    0.68422
147760.0000    0.53869
147800.0000    0.46781
147840.0000    0.59951
147880.0000    0.52531
147920.0000    0.68494
147960.0000    0.82174
148000.0000    0.68146
148040.0000    0.58029
148080.0000    0.71615
148120.0000    0.49681
148160.0000    0.56023
148200.0000    0.62275
148240.0000    0.55685
148280.0000    0.71197
148320.0000    0.52505
148360.0000    0.56571
148400.0000    0.64761
148440.0000    0.55897
148480.0000    0.68423
148520.0000    0.54239
148560.0000    0.59246
148600.0000    0.60180
148640.0000    0.74083
148680.0000    0.64541
148720.0000    0.60059
148760.0000    0.62645
148800.0000    0.50772
148840.0000    0.52872
148880.0000    0.52976
148920.0000    0.43809
148960.0000    0.48460
149000.0000    0.59169
149040.0000    0.65645
149080.0000    0.59523
149120.0000    0.68199
149160.0000    0.62401
149200.0000    0.55845
149240.0000    0.68281
149280.0000    0.41325
149320.0000    0.53839
149360.0000    0.32082
149400.0000    0.46034
149440.0000    0.44059
149480.0000    0.53826
149520.0000    0.49971
149560.0000    0.53932
149600.0000    0.49673
149640.0000    0.69378
149680.0000    0.81268
149720.0000    0.61401
149760.0000    0.77548
149800.0000    0.80550
149840.0000    0.62955
149880.0000    0.61345
149920.0000    0.61843
149960.0000    0.61970
150000.0000    0.36552
150040.0000    0.65116
150080.0000    0.48822
150120.0000    0.66982
150160.0000    0.26164
150200.0000    0.60970
150240.0000    0.57645
150280.0000    0.55286
150320.0000    0.45459
150360.0000    0.72871
150400.0000    0.61339
150440.0000    0.63800
150480.0000    0.80648
150520.0000    0.93318
150560.0000    0.64960
150600.0000    0.74236
150640.0000    1.02970
150680.0000    0.79043
150720.0000    0.94610
150760.0000    0.88090
150800.0000    0.81801
150840.0000    0.79484
150880.0000    1.01864
150920.0000    0.89520
150960.0000    0.92707
151000.0000    0.92182
151040.0000    0.79009
151080.0000    0.90341
151120.0000    0.92523
151160.0000    0.93314
151200.0000    0.76253
151240.0000    0.78277
151280.0000    0.94953
151320.0000    1.03273
151360.0000    0.82637
151400.0000    0.90167
151440.0000    0.84042
151480.0000    0.89900
151520.0000    0.82763
151560.0000    0.98808
151600.0000    0.82222
151640.0000    0.88963
151680.0000    0.84263
151720.0000    0.91726
151760.0000    0.81429
151800.0000    0.55832
151840.0000    0.90860
151880.0000    0.88008
151920.0000    0.69797
151960.0000    0.94578
152000.0000    0.75200
152040.0000    0.94127
152080.0000    0.82692
152120.0000    0.82530
152160.0000    0.85271
152200.0000    0.89892
152240.0000    0.82933
152280.0000    0.83928
152320.0000    0.78480
152360.0000    0.67838
152400.0000    0.80292
152440.0000    0.87901
152480.0000    0.85526
152520.0000    0.89651
152560.0000    0.80226
152600.0000    0.81897
152640.0000    1.08191
152680.0000    0.96311
152720.0000    0.92754
152760.0000    0.99751
152800.0000    0.99253
152840.0000    0.95326
152880.0000    0.96430
152920.0000    0.93975
152960.0000    0.66537
153000.0000    0.80068
153040.0000    0.90656
153080.0000    0.98782
153120.0000    0.88804
153160.0000    0.84428
153200.0000    0.87817
153240.0000    0.58870
153280.0000    0.57225
153320.0000    0.75383
153360.0000    0.73034
153400.0000    0.65395
153440.0000    0.64789
153480.0000    0.55410
153520.0000    0.76556
153560.0000    0.56398
153600.0000    0.80712
153640.0000    0.65642
153680.0000    0.56132
153720.0000    0.81596
153760.0000    0.44129
153800.0000    0.87153
153840.0000    0.76715
153880.0000    0.81691
153920.0000    0.64597
153960.0000    0.54273
154000.0000    0.63683
154040.0000    0.50292
154080.0000    0.65953
154120.0000    0.80073
154160.0000    0.66939
154200.0000    0.66420
154240.0000    0.59900
154280.0000    0.99961
154320.0000    0.59205
154360.0000    0.66035
154400.0000    0.37078
154440.0000    0.53404
154480.0000    0.59119
154520.0000    0.59054
154560.0000    0.53268
154600.0000    0.50683
154640.0000    0.72412
154680.0000    0.79194
154720.0000    0.50494
154760.0000    0.69570
154800.0000    0.52072
154840.0000    0.69884
154880.0000    0.85914
154920.0000    0.63653
154960.0000    0.64103
155000.0000    0.94258
155040.0000    0.62163
155080.0000    0.79618
155120.0000    0.78620
155160.0000    0.52486
155200.0000    0.57413
155240.0000    0.56610
155280.0000    0.64477
155320.0000    0.34351
155360.0000    0.51832
155400.0000    0.73346
155440.0000    0.78543
155480.0000    0.64075
155520.0000    0.72814
155560.0000    0.83103
155600.0000    0.21809
155640.0000    0.71286
155680.0000    0.72248
155720.0000    0.69307
155760.0000    0.56273
155800.0000    0.40722
155840.0000    0.65092
155880.0000    0.62312
155920.0000    0.57098
155960.0000    0.86453
156000.0000    0.76273
156040.0000    0.45578
156080.0000    0.75766
156120.0000    0.82885
156160.0000    0.83200
156200.0000    0.85271
156240.0000    0.68627
156280.0000    0.74593
156320.0000    0.74970
156360.0000    0.73800
156400.0000    0.68980
156440.0000    0.79736
156480.0000    0.57648
156520.0000    0.62651
156560.0000    0.78987
156600.0000    0.80646
156640.0000    0.78216
156680.0000    0.79559
156720.0000    0.55411
156760.0000    0.73150
156800.0000    0.21714
156840.0000    0.83024
156880.0000    0.06571
156920.0000    0.35455
156960.0000    0.41690
157000.0000    0.70902
157040.0000    0.70886
157080.0000    0.87093
157120.0000    0.59571
157160.0000    0.71185
157200.0000    0.68366
157240.0000    0.69657
157280.0000    0.85458
157320.0000    0.70875
157360.0000    0.90594
157400.0000    0.83312
157440.0000    1.00717
157480.0000    0.76840
157520.0000    0.80800
157560.0000    0.81107
157600.0000    0.85084
157640.0000    0.68894
157680.0000    0.66515
157720.0000    0.75835
157760.0000    0.79167
157800.0000    0.72254
157840.0000    0.80367
157880.0000    0.68242
157920.0000    0.95111
157960.0000    0.84547
158000.0000    0.79640
158040.0000    0.72573
158080.0000    0.86281
158120.0000    0.47177
158160.0000    0.33979
158200.0000    0.08595
158240.0000    0.40771
158280.0000    0.32632
158320.0000    0.25202
158360.0000    0.25716
158400.0000    0.25955
158440.0000    0.36570
158480.0000    0.77181
158520.0000    0.89491
158560.0000    0.80841
158600.0000    0.87013
158640.0000    0.87823
158680.0000    0.72948
158720.0000    0.91218
158760.0000    0.70965
158800.0000    0.71587
158840.0000    0.94314
158880.0000    1.28059
158920.0000    0.86910
158960.0000    0.90354
159000.0000    0.78287
159040.0000    0.91691
159080.0000    0.93829
159120.0000    0.57965
159160.0000    0.82440
159200.0000    0.96230
159240.0000    0.97536
159280.0000    0.76793
159320.0000    0.93255
159360.0000    0.94718
159400.0000    0.95984
159440.0000    1.08396
159480.0000    1.04574
159520.0000    0.97129
159560.0000    0.96291
159600.0000    0.64770
159640.0000    0.82582
159680.0000    0.82384
159720.0000    0.70324
159760.0000    0.65651
159800.0000    0.74868
159840.0000    0.73460
159880.0000    0.66379
159920.0000    0.79680
159960.0000    0.71525
160000.0000    0.62344
160040.0000    0.73136
160080.0000    0.67217
160120.0000    0.45688
160160.0000    0.63648
160200.0000    0.52239
160240.0000    0.74090
160280.0000    0.21996
160320.0000    0.33650
160360.0000    0.28432
160400.0000    0.41125
160440.0000    0.46967
160480.0000    0.81605
160520.0000    0.78787
160560.0000    0.42964
160600.0000    0.73218
160640.0000    0.70363
160680.0000    0.74686
160720.0000    0.75280
160760.0000    0.84426
160800.0000    0.79308
160840.0000    0.78200
160880.0000    0.82305
160920.0000    0.81826
160960.0000    0.70250
161000.0000    0.57674
161040.0000    0.76227
161080.0000    0.50995
161120.0000    0.33785
161160.0000    0.25742
161200.0000    0.57070
161240.0000    0.68921
161280.0000    0.64156
161320.0000    0.49460
161360.0000    0.62366
161400.0000    0.67066
161440.0000    0.79806
161480.0000    0.65844
161520.0000    0.70660
161560.0000    0.79799
161600.0000    0.70224
161640.0000    0.72089
161680.0000    0.72597
161720.0000    0.70523
161760.0000    0.58584
161800.0000    0.46144
161840.0000    0.59442
161880.0000    0.29590
161920.0000    0.38948
161960.0000    0.57539
162000.0000    0.60298
162040.0000    0.80944
162080.0000    0.59548
162120.0000    0.66197
162160.0000    0.75773
162200.0000    0.75722
162240.0000    0.77312
162280.0000    0.73469
162320.0000    0.69377
162360.0000    0.75580
162400.0000    0.50711
162440.0000    0.54207
162480.0000    0.55049
162520.0000    0.78063
162560.0000    0.66784
162600.0000    0.70971
162640.0000    0.66547
162680.0000    0.52010
162720.0000    0.55816
162760.0000    0.45562
162800.0000    0.64508
162840.0000    0.60107
162880.0000    0.57968
162920.0000    0.49019
162960.0000    0.74871
163000.0000    0.70024
163040.0000    0.63820
163080.0000    0.69282
163120.0000    0.54310
163160.0000    0.69314
163200.0000    0.76028
163240.0000    0.57909
163280.0000    0.50302
163320.0000    0.55831
163360.0000    0.34566
163400.0000    0.46404
163440.0000    0.58698
163480.0000    0.51202
163520.0000    0.05696
163560.0000    0.30836
163600.0000    0.13975
163640.0000   -0.01207
163680.0000    0.05299
163720.0000    0.61435
163760.0000    0.70257
163800.0000    0.72639
163840.0000    0.81224
163880.0000    0.54683
163920.0000    0.71995
163960.0000    0.78733
164000.0000    0.37040
164040.0000    0.23557
164080.0000    0.42379
164120.0000    0.20683
164160.0000    0.54156
164200.0000    0.16888
164240.0000    0.13265
164280.0000    0.23767
164320.0000    0.13657
164360.0000    0.15271
164400.0000    0.21596
164440.0000    0.06808
164480.0000    0.11340
164520.0000    0.15432
164560.0000   -0.01498
164600.0000    0.23700
164640.0000    0.23018
164680.0000    0.11074
164720.0000    0.00970
164760.0000    0.23016
164800.0000    0.37028
164840.0000    0.45858
164880.0000    0.47106
164920.0000    0.11430
164960.0000    0.47084
165000.0000    0.23128
165040.0000    0.58482
165080.0000    0.55507
165120.0000    0.53675
165160.0000    0.36348
165200.0000   -0.06055
165240.0000    0.42652
165280.0000    0.48233
165320.0000    0.46635
165360.0000    0.22064
165400.0000    0.40353
165440.0000    0.30639
165480.0000    0.36110
165520.0000    0.36470
165560.0000    0.37325
165600.0000    0.28342
165640.0000    0.17349
165680.0000    0.45071
165720.0000    0.27753
165760.0000    0.27248
165800.0000    0.36256
165840.0000    0.32612
165880.0000    0.41397
165920.0000    0.29090
165960.0000    0.50098
166000.0000    0.42377
166040.0000    0.40142
166080.0000    0.56924
166120.0000    0.49107
166160.0000    0.55443
166200.0000    0.52701
166240.0000    0.47673
166280.0000    0.55618
166320.0000    0.58377
166360.0000    0.49551
166400.0000    0.44595
166440.0000    0.47968
166480.0000    0.52672
166520.0000    0.44298
166560.0000    0.44818
166600.0000    0.57912
166640.0000    0.66282
166680.0000    0.41209
166720.0000    0.64143
166760.0000    0.69685
166800.0000    0.58515
166840.0000    0.54857
166880.0000    0.49685
166920.0000    0.57475
166960.0000    0.53476
167000.0000    0.22755
167040.0000    0.53729
167080.0000    0.52455
167120.0000    0.30259
167160.0000    0.39482
167200.0000    0.11155
167240.0000    0.36290
167280.0000    0.37895
167320.0000    0.25116
167360.0000    0.33525
167400.0000    0.51404
167440.0000    0.36212
167480.0000    0.46118
167520.0000    0.56304
167560.0000    0.57892
167600.0000    0.29028
167640.0000    0.56747
167680.0000    0.41790
167720.0000    0.43335
167760.0000    0.48066
167800.0000    0.54844
167840.0000    0.26605
167880.0000    0.43169
167920.0000    0.57237
167960.0000    0.52711
168000.0000    0.47457
168040.0000    0.47723
168080.0000    0.32221
168120.0000    0.45727
168160.0000    0.53988
168200.0000    0.30013
168240.0000    0.34210
168280.0000    0.03247
168320.0000    0.02168
168360.0000    0.11862
168400.0000   -0.03281
168440.0000   -0.16090
168480.0000    0.42493
168520.0000    0.09776
168560.0000    0.10705
168600.0000    0.44145
168640.0000    0.11444
168680.0000    0.63725
168720.0000    0.40316
168760.0000    0.53097
168800.0000    0.39805
168840.0000    0.48550
168880.0000    0.44440
168920.0000    0.12675
168960.0000    0.45711
169000.0000    0.40570
169040.0000    0.34081
169080.0000    0.48271
169120.0000    0.32142
169160.0000    0.39176
169200.0000    0.39537
169240.0000    0.17747
169280.0000    0.49294
169320.0000    0.59722
169360.0000    0.50666
169400.0000    0.39787
169440.0000    0.35817
169480.0000    0.75923
169520.0000    0.58755
169560.0000    0.71479
169600.0000    0.67377
169640.0000    0.45834
169680.0000    0.75684
169720.0000    0.56479
169760.0000    0.66918
169800.0000    0.54092
169840.0000    0.52139
169880.0000    0.35504
169920.0000    0.53259
169960.0000    0.84360
170000.0000    0.48248
170040.0000    0.23898
170080.0000    0.10086
170120.0000    0.64355
170160.0000    0.38838
170200.0000    0.26854
170240.0000    0.59230
170280.0000    0.53155
170320.0000    0.54647
170360.0000    0.40594
170400.0000    0.53373
170440.0000    0.54171
170480.0000    0.54789
170520.0000    0.24476
170560.0000    0.41507
170600.0000    0.63896
170640.0000    0.67802
170680.0000    0.51029
170720.0000    0.46706
170760.0000    0.51965
170800.0000    0.76397
170840.0000    0.49355
170880.0000    0.53193
170920.0000    0.37658
170960.0000    0.61611
171000.0000    0.63782
171040.0000    0.75153
171080.0000    0.68592
171120.0000    0.57899
171160.0000    0.46571
171200.0000    0.62082
171240.0000    0.53938
171280.0000    0.76000
171320.0000    0.60136
171360.0000    0.63050
171400.0000    0.45900
171440.0000    0.85096
171480.0000    0.76380
171520.0000    0.79786
171560.0000    0.66264
171600.0000    0.59825
171640.0000    0.38621
171680.0000    0.58481
171720.0000    0.38667
171760.0000    0.58281
171800.0000    0.62450
171840.0000    0.45700
171880.0000    0.39315
171920.0000    0.33548
171960.0000    0.26592
172000.0000    0.66430
172040.0000    0.14478
172080.0000    0.30641
172120.0000    0.54054
172160.0000    0.52157
172200.0000    0.29884
172240.0000    0.62478
172280.0000    0.14775
172320.0000    0.20544
172360.0000    0.26229
172400.0000    0.69873
172440.0000    0.59209
172480.0000    0.63831
172520.0000    0.69865
172560.0000    0.35014
172600.0000    0.48768
172640.0000    0.66846
172680.0000    0.32764
172720.0000    0.76908
172760.0000    0.23671
172800.0000    0.45688
172840.0000    0.28996
172880.0000    0.40805
172920.0000    0.69793
172960.0000    0.61853
173000.0000    0.78047
173040.0000    0.33273
173080.0000    0.56143
173120.0000    0.51225
173160.0000    0.74998
173200.0000    0.83613
173240.0000    0.83251
173280.0000    0.70507
173320.0000    0.88314
173360.0000    0.74198
173400.0000    0.63603
173440.0000    0.63317
173480.0000    0.68602
173520.0000    0.58718
173560.0000    0.83449
173600.0000    0.72829
173640.0000    0.70867
173680.0000    0.72224
173720.0000    0.48808
173760.0000    0.73732
173800.0000    0.86879
173840.0000    0.62399
173880.0000    0.50903
173920.0000    0.37966
173960.0000    0.29715
174000.0000    0.25205
174040.0000    0.19266
174080.0000    0.55635
174120.0000    0.53509
174160.0000    0.68440
174200.0000    0.80055
174240.0000    0.69343
174280.0000    0.56426
174320.0000    0.45254
174360.0000    0.44102
174400.0000    0.52499
174440.0000    0.67160
174480.0000    0.61388
174520.0000    0.60355
174560.0000    0.48566
174600.0000    0.38526
174640.0000    0.39762
174680.0000    0.74554
174720.0000    0.79077
174760.0000    0.69625
174800.0000    0.43863
174840.0000    0.73896
174880.0000    0.71226
174920.0000    0.54784
174960.0000    0.42120
175000.0000    0.65908
175040.0000    0.41683
175080.0000    0.27588
175120.0000    0.35573
175160.0000    0.54065
175200.0000    0.39480
175240.0000    0.35653
175280.0000    0.18710
175320.0000    0.41568
175360.0000    0.55790
175400.0000    0.50215
175440.0000    0.67610
175480.0000    0.62174
175520.0000    0.73966
175560.0000    0.56056
175600.0000    0.65167
175640.0000    0.74555
175680.0000    0.61862
175720.0000    0.75626
175760.0000    0.77899
175800.0000    0.76943
175840.0000    0.71431
175880.0000    0.70360
175920.0000    0.75659
175960.0000    0.61680
176000.0000    0.78166
176040.0000    0.78483
176080.0000    0.87397
176120.0000    0.80035
176160.0000    0.76395
176200.0000    0.62261
176240.0000    0.79266
176280.0000    0.70437
176320.0000    0.61834
176360.0000    0.60126
176400.0000    0.49679
176440.0000    0.67855
176480.0000    0.67650
176520.0000    0.56551
176560.0000    0.68687
176600.0000    0.70356
176640.0000    0.55696
176680.0000    0.83202
176720.0000    0.92116
176760.0000    0.58365
176800.0000    0.56147
176840.0000    0.57606
176880.0000    0.70335
176920.0000    0.59566
176960.0000    0.47194
177000.0000    0.66955
177040.0000    0.72559
177080.0000    0.72694
177120.0000    0.40887
177160.0000    0.78922
177200.0000    0.62256
177240.0000    0.59189
177280.0000    0.73599
177320.0000    0.49539
177360.0000    0.48956
177400.0000    0.76147
177440.0000    0.59814
177480.0000    0.80426
177520.0000    0.56962
177560.0000    0.77956
177600.0000    0.80050
177640.0000    0.77970
177680.0000    0.71690
177720.0000    0.59722
177760.0000    0.70278
177800.0000    0.64736
177840.0000    0.56996
177880.0000    0.79021
177920.0000    0.66250
177960.0000    0.50082
178000.0000    0.66283
178040.0000    0.49376
178080.0000    0.64220
178120.0000    0.60094
178160.0000    0.70610
178200.0000    0.75570
178240.0000    0.67052
178280.0000    0.44432
178320.0000    0.94757
178360.0000    0.61720
178400.0000    0.79068
178440.0000    0.61898
178480.0000    0.47635
178520.0000    0.41253
178560.0000    0.45096
178600.0000    0.64522
178640.0000    0.47130
178680.0000    0.34061
178720.0000    0.32803
178760.0000    0.09767
178800.0000    0.45642
178840.0000    0.70532
178880.0000    0.55127
178920.0000    0.70169
178960.0000    0.69941
179000.0000    0.34957
179040.0000    0.36569
179080.0000    0.36400
179120.0000    0.35514
179160.0000    0.35823
179200.0000    0.24509
179240.0000    0.56280
179280.0000    0.30272
179320.0000    0.47108
179360.0000    0.67157
179400.0000    0.13926
179440.0000    0.02018
179480.0000    0.42426
179520.0000    0.61249
179560.0000    0.51738
179600.0000    0.53693
179640.0000    0.49938
179680.0000    0.41276
179720.0000    0.53473
179760.0000    0.42222
179800.0000    0.35525
179840.0000   -0.14305
179880.0000    0.28037
179920.0000    0.47268
179960.0000    0.42584
180000.0000    0.55232
180040.0000    0.51047
180080.0000    0.42750
180120.0000    0.36248
180160.0000    0.31479
180200.0000    0.25666
180240.0000    0.20509
180280.0000    0.18585
180320.0000   -0.01055
180360.0000   -0.00033
180400.0000   -0.07620
180440.0000   -0.01835
180480.0000    0.39035
180520.0000    0.01369
180560.0000    0.33057
180600.0000    0.25530
180640.0000    0.77865
180680.0000    0.55984
180720.0000    0.51878
180760.0000    0.39806
180800.0000    0.27904
180840.0000    0.29679
180880.0000    0.32474
180920.0000    0.22211
180960.0000    0.32207
181000.0000    0.57332
181040.0000    0.52688
181080.0000    0.55397
181120.0000    0.43271
181160.0000    0.52602
181200.0000    0.79858
181240.0000    0.75143
181280.0000    0.88247
181320.0000    0.60839
181360.0000    0.58299
181400.0000    0.55808
181440.0000    0.61164
181480.0000    0.78047
181520.0000    0.63481
181560.0000    0.53176
181600.0000    0.65055
181640.0000    0.58471
181680.0000    0.38533
181720.0000    0.59203
181760.0000    0.79767
181800.0000    0.85899
181840.0000    0.87847
181880.0000    0.84685
181920.0000    0.88650
181960.0000    0.78582
182000.0000    0.93607
182040.0000    0.76726
182080.0000    0.84707
182120.0000    0.81218
182160.0000    0.74177
182200.0000    0.73170
182240.0000    0.93259
182280.0000    0.64323
182320.0000    0.35833
182360.0000    0.46027
182400.0000    0.36719
182440.0000    0.69084
182480.0000    0.76804
182520.0000    0.43266
182560.0000    0.62672
182600.0000    0.62414
182640.0000    0.54852
182680.0000    0.41491
182720.0000    0.39929
182760.0000    0.20942
182800.0000    0.58666
182840.0000    0.54209
182880.0000    0.47293
182920.0000    0.33391
182960.0000    0.54728
183000.0000    0.44216
183040.0000    0.23822
183080.0000    0.40708
183120.0000    0.65649
183160.0000    0.73081
183200.0000    0.74645
183240.0000    0.68300
183280.0000    0.67836
183320.0000    0.80572
183360.0000    0.62882
183400.0000    0.75723
183440.0000    0.91985
183480.0000    0.79441
183520.0000    0.61159
183560.0000    0.77843
183600.0000    0.74312
183640.0000    0.80883
183680.0000    0.74929
183720.0000    0.68471
183760.0000    0.74369
183800.0000    0.78091
183840.0000    0.62430
183880.0000    0.80726
183920.0000    0.96534
183960.0000    0.86826
184000.0000    0.85185
184040.0000    0.75566
184080.0000    0.98694
184120.0000    0.84549
184160.0000    0.59350
184200.0000    0.75947
184240.0000    0.75165
184280.0000    0.71813
184320.0000    0.65562
184360.0000    0.69614
184400.0000    0.37043
184440.0000    0.64730
184480.0000    0.72954
184520.0000    0.70670
184560.0000    0.61415
184600.0000    0.79612
184640.0000    0.73652
184680.0000    0.54435
184720.0000    0.50649
184760.0000    0.83977
184800.0000    0.75166
184840.0000    0.64900
184880.0000    0.73544
184920.0000    0.53554
184960.0000    0.80786
185000.0000    0.88446
185040.0000    0.72331
185080.0000    0.77587
185120.0000    0.80989
185160.0000    0.67379
185200.0000    0.62752
185240.0000    0.69526
185280.0000    0.70331
185320.0000    0.75875
185360.0000    0.81145
185400.0000    0.85050
185440.0000    0.91814
185480.0000    0.69426
185520.0000    0.82679
185560.0000    0.87301
185600.0000    0.81673
185640.0000    0.55179
185680.0000    0.46291
185720.0000    0.66869
185760.0000    0.82678
185800.0000    0.90978
185840.0000    0.54295
185880.0000    0.75060
185920.0000    0.40539
185960.0000    0.62662
186000.0000    0.67981
186040.0000    0.76651
186080.0000    0.64644
186120.0000    0.73176
186160.0000    0.76825
186200.0000    0.72825
186240.0000    0.19081
186280.0000    0.36185
186320.0000    0.23289
186360.0000    0.59211
186400.0000    0.71071
186440.0000    0.77491
186480.0000    0.52104
186520.0000    0.84477
186560.0000    0.81972
186600.0000    0.82294
186640.0000    0.83621
186680.0000    0.66699
186720.0000    0.74063
186760.0000    0.73206
186800.0000    0.87625
186840.0000    0.72026
186880.0000    0.71319
186920.0000    0.79135
186960.0000    0.64997
187000.0000    0.62577
187040.0000    0.51858
187080.0000    0.64386
187120.0000    0.79507
187160.0000    0.63848
187200.0000    0.84504
187240.0000    0.64957
187280.0000    0.70576
187320.0000    0.69495
187360.0000    0.79115
187400.0000    0.82027
187440.0000    0.70987
187480.0000    0.69569
187520.0000    0.67424
187560.0000    0.71363
187600.0000    0.76492
187640.0000    0.37234
187680.0000    0.80905
187720.0000    0.80954
187760.0000    0.74089
187800.0000    0.88022
187840.0000    0.71051
187880.0000    0.61432
187920.0000    0.59751
187960.0000    0.41961
188000.0000    0.72065
188040.0000    0.71330
188080.0000    0.68330
188120.0000    0.74126
188160.0000    0.58263
188200.0000    0.70970
188240.0000    0.53130
188280.0000    0.58733
188320.0000    0.60491
188360.0000    0.49490
188400.0000    0.51780
188440.0000    0.61277
188480.0000    0.72934
188520.0000    0.43707
188560.0000    0.44918
188600.0000    0.39805
188640.0000    0.24461
188680.0000    0.59030
188720.0000    0.55441
188760.0000    0.50371
188800.0000    0.28331
188840.0000    0.19836
188880.0000    0.70263
188920.0000    0.68882
188960.0000    0.23546
189000.0000    0.70289
189040.0000    0.68217
189080.0000    0.73087
189120.0000    0.57949
189160.0000    0.82989
189200.0000    0.80433
189240.0000    0.55740
189280.0000    0.63261
189320.0000    0.86810
189360.0000    0.82102
189400.0000    0.68469
189440.0000    0.84762
189480.0000    0.51840
189520.0000    0.69936
189560.0000    0.65177
189600.0000    0.83903
189640.0000    0.73077
189680.0000    0.73077
189720.0000    0.79600
189760.0000    0.56033
189800.0000    0.63219
189840.0000    0.55053
189880.0000    0.83609
189920.0000    0.72530
189960.0000    0.97090
190000.0000    0.67825
190040.0000    0.58064
190080.0000    0.47719
190120.0000    0.47923
190160.0000    0.49806
190200.0000    0.26493
190240.0000    0.25979
190280.0000    0.75344
190320.0000    0.50374
190360.0000    0.60489
190400.0000    0.59441
190440.0000    0.45784
190480.0000    0.36472
190520.0000    0.76870
190560.0000    0.55090
190600.0000    0.69732
190640.0000    0.82540
190680.0000    0.67958
190720.0000    0.76061
190760.0000    0.75456
190800.0000    0.64780
190840.0000    0.67564
190880.0000    0.43446
190920.0000    0.91059
190960.0000    0.70743
191000.0000    0.63998
191040.0000    0.66329
191080.0000    0.47809
191120.0000    0.85549
191160.0000    0.78184
191200.0000    0.78419
191240.0000    0.69390
191280.0000    0.91297
191320.0000    0.67360
191360.0000    0.64075
191400.0000    0.80051
191440.0000    0.74688
191480.0000    0.83050
191520.0000    0.83365
191560.0000    0.74948
191600.0000    0.79179
191640.0000    0.76613
191680.0000    0.84542
191720.0000    0.61336
191760.0000    0.58895
191800.0000    0.79941
191840.0000    0.60712
191880.0000    0.80371
191920.0000    0.56647
191960.0000    0.82749
192000.0000    0.71213
192040.0000    0.82560
192080.0000    0.66494
192120.0000    0.91880
192160.0000    0.57303
192200.0000    0.85440
192240.0000    0.65941
192280.0000    0.77188
192320.0000    0.65889
192360.0000    0.87174
192400.0000    0.76410
192440.0000    0.53611
192480.0000    0.61072
192520.0000    0.65934
192560.0000    0.72549
192600.0000    0.72798
192640.0000    0.73587
192680.0000    0.90570
192720.0000    0.88819
192760.0000    0.72663
192800.0000    0.88887
192840.0000    0.70599
192880.0000    0.77410
192920.0000    0.46262
192960.0000    0.63742
193000.0000    0.35659
193040.0000    0.62426
193080.0000    0.32665
193120.0000    0.34300
193160.0000    0.34019
193200.0000    0.36820
193240.0000    0.38725
193280.0000    0.63731
193320.0000    0.65280
193360.0000    0.71338
193400.0000    0.71054
193440.0000    0.58222
193480.0000    0.54882
193520.0000    0.78100
193560.0000    0.80905
193600.0000    0.61083
193640.0000    0.59531
193680.0000    0.58977
193720.0000    0.71338
193760.0000    0.74405
193800.0000    0.66329
193840.0000    0.41053
193880.0000    0.58341
193920.0000    0.61949
193960.0000    0.48791
194000.0000    0.73456
194040.0000    0.65839
194080.0000    0.66963
194120.0000    0.92215
194160.0000    0.74518
194200.0000    0.76974
194240.0000    0.48837
194280.0000    0.18798
194320.0000    0.15412
194360.0000   -0.15564
194400.0000    0.15267
194440.0000    0.03733
194480.0000    0.11266
194520.0000    0.09441
194560.0000   -0.21681
194600.0000   -0.19684
194640.0000    0.07633
194680.0000    0.00045
194720.0000    0.42720
194760.0000    0.01179
194800.0000    0.22353
194840.0000    0.27358
194880.0000    0.12942
194920.0000    0.11279
194960.0000    0.39644
195000.0000    0.60837
195040.0000    0.41081
195080.0000    0.55107
195120.0000    0.53077
195160.0000    0.62753
195200.0000    0.43483
195240.0000    0.58435
195280.0000    0.48012
195320.0000    0.64082
195360.0000    0.49503
195400.0000    0.51765
195440.0000    0.15948
195480.0000    0.76903
195520.0000    0.40027
195560.0000    0.74581
195600.0000    0.64222
195640.0000    0.57055
195680.0000    0.55068
195720.0000    0.54748
195760.0000    0.63908
195800.0000    0.66198
195840.0000    0.84563
195880.0000    0.58174
195920.0000    0.71403
195960.0000    0.45891
196000.0000    0.49266
196040.0000    0.59401
196080.0000    0.59207
196120.0000    0.82853
196160.0000    0.58656
196200.0000    0.64592
196240.0000    0.79869
196280.0000    0.48234
196320.0000    0.65983
196360.0000    0.65352
196400.0000    0.66005
196440.0000    0.62593
196480.0000    0.21270
196520.0000    0.44941
196560.0000    0.71150
196600.0000    0.31205
196640.0000    0.18963
196680.0000    0.31165
196720.0000    0.59748
196760.0000    0.23984
196800.0000    0.27039
196840.0000    0.35463
196880.0000    0.44765
196920.0000    0.23292
196960.0000    0.51254
197000.0000    0.28960
197040.0000    0.56686
197080.0000    0.18380
197120.0000   -0.01278
197160.0000    0.33143
197200.0000    0.50728
197240.0000    0.25289
197280.0000    0.40486
197320.0000    0.42078
197360.0000    0.24370
197400.0000    0.34471
197440.0000    0.25011
197480.0000    0.43485
197520.0000    0.31468
197560.0000    0.42443
197600.0000    0.21540
197640.0000    0.16634
197680.0000    0.17366
197720.0000   -0.03141
197760.0000    0.31566
197800.0000    0.34352
197840.0000   -0.04634
197880.0000    0.20506
197920.0000    0.37337
197960.0000    0.24696
198000.0000   -0.01810
198040.0000   -0.54282
198080.0000    0.05962
198120.0000    0.01148
198160.0000    0.28724
198200.0000    0.33854
198240.0000    0.62329
198280.0000    0.70030
198320.0000    0.49897
198360.0000    0.24061
198400.0000    0.17992
198440.0000    0.66733
198480.0000    0.20605
198520.0000    0.32829
198560.0000    0.27053
198600.0000    0.44210
198640.0000   -0.03084
198680.0000    0.15972
198720.0000    0.42102
198760.0000    0.17508
198800.0000    0.24601
198840.0000    0.35824
198880.0000    0.23535
198920.0000    0.66569
198960.0000    0.72432
199000.0000    0.64942
199040.0000    0.50872
199080.0000    0.58593
199120.0000    0.68673
199160.0000    0.60065
199200.0000    0.79868
199240.0000    0.62388
199280.0000    0.82320
199320.0000    0.77717
199360.0000    0.66219
199400.0000    0.37329
199440.0000    0.67189
199480.0000    0.62793
199520.0000    0.70367
199560.0000    0.55240
199600.0000    0.50965
199640.0000    0.59229
199680.0000    0.48656
199720.0000    0.50590
199760.0000    0.49175
199800.0000    0.50427
199840.0000    0.63726
199880.0000    0.51999
199920.0000    0.68675
199960.0000    0.53982
200000.0000    0.71503
200040.0000    0.31285
200080.0000    0.54434
200120.0000    0.75438
200160.0000    0.60686
200200.0000    0.79449
200240.0000    0.51172
200280.0000    0.53577
200320.0000    0.80138
200360.0000    0.53267
200400.0000    0.77388
200440.0000    0.45553
200480.0000    0.43308
200520.0000    0.40104
200560.0000    0.54640
200600.0000    0.58240
200640.0000    0.42152
200680.0000    0.56920
200720.0000    0.73432
200760.0000    0.76361
200800.0000    0.66521
200840.0000    0.66529
200880.0000    0.72317
200920.0000    0.63718
200960.0000    0.70250
201000.0000    0.67148
201040.0000    0.69243
201080.0000    0.51607
201120.0000    0.74028
201160.0000    0.44889
201200.0000    0.50638
201240.0000    0.42551
201280.0000    0.42937
201320.0000    0.61571
201360.0000    0.51584
201400.0000    0.44355
201440.0000    0.50380
201480.0000    0.62774
201520.0000    0.53628
201560.0000    0.45613
201600.0000    0.09748
201640.0000    0.50352
201680.0000    0.65809
201720.0000    0.60209
201760.0000    0.56468
201800.0000    0.75268
201840.0000    0.70928
201880.0000    0.48833
201920.0000    0.45369
201960.0000    0.55703
202000.0000    0.67303
202040.0000    0.71590
202080.0000    0.43128
202120.0000    0.56313
202160.0000    0.65238
202200.0000    0.51163
202240.0000    0.60074
202280.0000    0.43708
202320.0000    0.62223
202360.0000    0.63415
202400.0000    0.54844
202440.0000    0.01290
202480.0000    0.22578
202520.0000    0.29089
202560.0000    0.28697
202600.0000    0.53371
202640.0000    0.44855
202680.0000    0.61712
202720.0000    0.55402
202760.0000    0.78054
202800.0000    0.51156
202840.0000    0.69202
202880.0000    0.65597
202920.0000    0.54263
202960.0000    0.27445
203000.0000    0.14480
203040.0000    0.59810
203080.0000    0.57684
203120.0000    0.19944
203160.0000    0.46630
203200.0000    0.53692
203240.0000    0.65195
203280.0000    0.56781
203320.0000    0.60536
203360.0000    0.39236
203400.0000    0.53304
203440.0000    0.52360
203480.0000    0.60867
203520.0000    0.41598
203560.0000    0.65971
203600.0000    0.60160
203640.0000    0.53445
203680.0000    0.45227
203720.0000    0.57088
203760.0000    0.58560
203800.0000    0.60622
203840.0000    0.81797
203880.0000    0.65581
203920.0000    0.60352
203960.0000    0.55393
204000.0000    0.61102
204040.0000    0.54790
204080.0000    0.67556
204120.0000    0.64531
204160.0000    0.56442
204200.0000    0.72007
204240.0000    0.75813
204280.0000    0.67834
204320.0000    0.50619
204360.0000    0.58163
204400.0000    0.09439
204440.0000    0.15348
204480.0000    0.08069
204520.0000    0.43374
204560.0000    0.23901
204600.0000    0.06945
204640.0000    0.64228
204680.0000    0.13634
204720.0000    0.31676
204760.0000    0.25182
204800.0000    0.05128
204840.0000    0.13337
204880.0000    0.07085
204920.0000    0.14493
204960.0000    0.16309
205000.0000   -0.13806
205040.0000   -0.09558
205080.0000   -0.07904
205120.0000   -0.04978
205160.0000    0.07026
205200.0000    0.53676
205240.0000    0.56628
205280.0000    0.61428
205320.0000    0.57719
205360.0000    0.66927
205400.0000    0.40670
205440.0000    0.68660
205480.0000    0.51437
205520.0000    0.55739
205560.0000    0.71417
205600.0000    0.66262
205640.0000    0.64044
205680.0000    0.58400
205720.0000    0.60907
205760.0000    0.55890
205800.0000    0.66118
205840.0000    0.66527
205880.0000    0.77402
205920.0000    0.71413
205960.0000    0.66608
206000.0000    0.64472
206040.0000    0.32242
206080.0000    0.68183
206120.0000    0.74363
206160.0000    0.62792
206200.0000    0.55200
206240.0000    0.66017
206280.0000    0.67080
206320.0000    0.44823
206360.0000    0.32596
206400.0000    0.58717
206440.0000    0.62746
206480.0000    0.57000
206520.0000    0.63498
206560.0000    0.73409
206600.0000    0.52485
206640.0000    0.65058
206680.0000    0.60243
206720.0000    0.70576
206760.0000    0.60694
206800.0000    0.67015
206840.0000    0.63979
206880.0000    0.47791
206920.0000    0.69789
206960.0000    0.76484
207000.0000    0.59645
207040.0000    0.64084
207080.0000    0.55929
207120.0000    0.76676
207160.0000    0.45537
207200.0000    0.61109
207240.0000    0.78409
207280.0000    0.38055
207320.0000    0.77138
207360.0000    0.66736
207400.0000    0.77728
207440.0000    0.73784
207480.0000    0.84031
207520.0000    0.38530
207560.0000    0.69439
207600.0000    0.51350
207640.0000    0.54598
207680.0000    0.52405
207720.0000    0.50371
207760.0000    0.48230
207800.0000    0.55052
207840.0000    0.55154
207880.0000    0.49362
207920.0000    0.38336
207960.0000    0.62430
208000.0000    0.50150
208040.0000    0.49609
208080.0000    0.63462
208120.0000    0.72133
208160.0000    0.72317
208200.0000    0.62528
208240.0000    0.31184
208280.0000    0.55805
208320.0000    0.67824
208360.0000    0.55890
208400.0000    0.60919
208440.0000    0.54365
208480.0000    0.61661
208520.0000    0.67746
208560.0000    0.41597
208600.0000    0.78008
208640.0000    0.67636
208680.0000    0.34623
208720.0000    0.56610
208760.0000    0.69446
208800.0000    0.38191
208840.0000    0.46212
208880.0000    0.60883
208920.0000    0.54851
208960.0000    0.56055
209000.0000    0.30909
209040.0000    0.47468
209080.0000    0.36193
209120.0000    0.51997
209160.0000    0.45498
209200.0000    0.55485
209240.0000    0.74712
209280.0000    0.72514
209320.0000    0.75968
209360.0000    0.70082
209400.0000    0.88542
209440.0000    0.29833
209480.0000    0.03154
209520.0000    0.38815
209560.0000    0.62861
209600.0000    0.22772
209640.0000    0.31507
209680.0000    0.29253
209720.0000    0.04813
209760.0000    0.33241
209800.0000    0.39293
209840.0000    0.31101
209880.0000    0.04142
209920.0000   -0.09846
209960.0000    0.02370
210000.0000   -0.19076
210040.0000    0.47723
210080.0000    0.25680
210120.0000    0.07037
210160.0000    0.73324
210200.0000    0.49311
210240.0000    0.31797
210280.0000    0.61548
210320.0000    0.66239
210360.0000    0.53537
210400.0000    0.65640
210440.0000    0.77011
210480.0000    0.47577
210520.0000    0.42332
210560.0000    0.56231
210600.0000    0.70124
210640.0000    0.71677
210680.0000    0.74183
210720.0000    0.60149
210760.0000    0.64596
210800.0000    0.63936
210840.0000    0.77358
210880.0000    0.64564
210920.0000    0.57853
210960.0000    0.48698
211000.0000    0.71595
211040.0000    0.61228
211080.0000    0.57394
211120.0000    0.57136
211160.0000    0.48664
211200.0000    0.78839
211240.0000    0.66767
211280.0000    0.64380
211320.0000    0.54338
211360.0000    0.51579
211400.0000    0.29505
211440.0000    0.86269
211480.0000    0.58989
211520.0000    0.17395
211560.0000    0.22213
211600.0000    0.36912
211640.0000    0.80000
211680.0000    0.49696
211720.0000    0.61288
211760.0000    0.37618
211800.0000    0.71897
211840.0000    0.46845
211880.0000    0.82000
211920.0000    0.57523
211960.0000    0.54606
212000.0000    0.67450
212040.0000    0.50169
212080.0000    0.30960
212120.0000    0.49905
212160.0000    0.44643
212200.0000    0.33025
212240.0000    0.49131
212280.0000    0.69518
212320.0000    0.57993
212360.0000    0.56251
212400.0000    0.66118
212440.0000    0.56952
212480.0000    0.44987
212520.0000    0.36852
212560.0000    0.60913
212600.0000    0.78099
212640.0000    0.61092
212680.0000    0.40661
212720.0000    0.45052
212760.0000    0.31857
212800.0000    0.58681
212840.0000    0.65262
212880.0000    0.71287
212920.0000    0.73641
212960.0000    0.29727
213000.0000    0.48977
213040.0000    0.45282
213080.0000    0.73280
213120.0000    0.62486
213160.0000    0.35090
213200.0000    0.52815
213240.0000    0.54199
213280.0000    0.52553
213320.0000    0.80473
213360.0000    0.77011
213400.0000    0.17690
213440.0000    0.28096
213480.0000    0.17668
213520.0000   -0.22498
213560.0000   -0.18977
213600.0000    0.33058
213640.0000    0.08330
213680.0000    0.17285
213720.0000    0.27149
213760.0000    0.51240
213800.0000    0.50970
213840.0000    0.78893
213880.0000    0.61394
213920.0000    0.53038
213960.0000    0.63668
214000.0000    0.31815
214040.0000    0.35022
214080.0000    0.53267
214120.0000    0.32351
214160.0000    0.47716
214200.0000    0.09524
214240.0000    0.45176
214280.0000    0.42132
214320.0000    0.45961
214360.0000    0.44443
214400.0000    0.58975
214440.0000    0.76173
214480.0000    0.61288
214520.0000    0.45358
214560.0000    0.65758
214600.0000    0.77400
214640.0000    0.75541
214680.0000    0.80073
214720.0000    0.61919
214760.0000    0.52306
214800.0000    0.49589
214840.0000    0.46766
214880.0000    0.48291
214920.0000    0.31621
214960.0000    0.66509
215000.0000    0.54491
215040.0000    0.62408
215080.0000    0.66848
215120.0000    0.53350
215160.0000    0.36649
215200.0000    0.63901
215240.0000    0.78756
215280.0000    0.78829
215320.0000    0.72389
215360.0000    0.58800
215400.0000    0.32561
215440.0000    0.22262
215480.0000    0.20659
215520.0000    0.36952
215560.0000    0.20754
215600.0000    0.36129
215640.0000    0.69839
215680.0000    0.72180
215720.0000    0.64637
215760.0000    0.69220
215800.0000    0.63808
215840.0000    0.57366
215880.0000    0.50879
215920.0000    0.61220
215960.0000    0.78154
216000.0000    0.51736
216040.0000    0.68671
216080.0000    0.46154
216120.0000    0.44163
216160.0000    0.74062
216200.0000    0.76409
216240.0000    0.73423
216280.0000    0.58138
216320.0000    0.67918
216360.0000    0.57719
216400.0000    0.48053
216440.0000    0.63911
216480.0000    0.29223
216520.0000    0.53480
216560.0000    0.05779
216600.0000   -0.08546
216640.0000    0.30867
216680.0000    0.28911
216720.0000    0.47170
216760.0000    0.40620
216800.0000    0.22145
216840.0000    0.40684
216880.0000    0.55371
216920.0000    0.58932
216960.0000    0.48136
217000.0000    0.58807
217040.0000    0.18100
217080.0000    0.38356
217120.0000    0.43803
217160.0000    0.40006
217200.0000    0.00912
217240.0000    0.60525
217280.0000    0.39424
217320.0000    0.54563
217360.0000    0.55629
217400.0000    0.63443
217440.0000    0.36240
217480.0000    0.60961
217520.0000    0.51848
217560.0000    0.53300
217600.0000    0.52496
217640.0000    0.42807
217680.0000    0.53915
217720.0000    0.47486
217760.0000    0.48080
217800.0000    0.55608
217840.0000    0.59518
217880.0000    0.38529
217920.0000    0.29989
217960.0000    0.46364
218000.0000    0.26838
218040.0000    0.50968
218080.0000    0.66942
218120.0000    0.55459
218160.0000    0.56105
218200.0000    0.38851
218240.0000    0.18517
218280.0000    0.34078
218320.0000    0.45127
218360.0000    0.41007
218400.0000    0.69983
218440.0000    0.74868
218480.0000    0.54813
218520.0000    0.26008
218560.0000    0.31454
218600.0000    0.12224
218640.0000    0.08889
218680.0000    0.30825
218720.0000    0.31244
218760.0000    0.53607
218800.0000    0.60184
218840.0000    0.49450
218880.0000    0.64031
218920.0000    0.54335
218960.0000    0.45338
219000.0000    0.34313
219040.0000    0.40199
219080.0000    0.35322
219120.0000    0.25427
219160.0000    0.46521
219200.0000    0.03835
219240.0000    0.28935
219280.0000    0.01904
219320.0000    0.16863
219360.0000    0.24596
219400.0000    0.25811
219440.0000    0.11087
219480.0000    0.39554
219520.0000    0.13669
219560.0000    0.20015
219600.0000    0.39997
219640.0000    0.16370
219680.0000    0.05474
219720.0000    0.16309
219760.0000    0.46097
219800.0000    0.03384
219840.0000    0.21614
219880.0000    0.09923
219920.0000    0.20306
219960.0000    0.11257
220000.0000    0.23920
220040.0000    0.24318
220080.0000    0.43675
220120.0000    0.68666
220160.0000    0.40344
220200.0000    0.31632
220240.0000    0.22469
220280.0000    0.63439
220320.0000    0.51062
220360.0000    0.57554
220400.0000    0.41206
220440.0000    0.69467
220480.0000    0.60260
220520.0000    0.62350
220560.0000    0.46462
220600.0000    0.64851
220640.0000    0.88302
220680.0000    0.67826
220720.0000    0.69607
220760.0000    0.61764
220800.0000    0.54766
220840.0000    0.39394
220880.0000    0.52561
220920.0000    0.68147
220960.0000    0.76672
221000.0000    0.25947
221040.0000    0.71403
221080.0000    0.61637
221120.0000    0.53927
221160.0000    0.65421
221200.0000    0.85738
221240.0000    0.58273
221280.0000    0.59257
221320.0000    0.78807
221360.0000    0.48916
221400.0000    0.49922
221440.0000    0.39578
221480.0000    0.43986
221520.0000    0.39326
221560.0000    0.31822
221600.0000    0.58287
221640.0000    0.45609
221680.0000    0.51377
221720.0000    0.41392
221760.0000    0.39270
221800.0000    0.63930
221840.0000    0.34094
221880.0000    0.45807
221920.0000    0.44101
221960.0000    0.44122
222000.0000    0.35383
222040.0000    0.54786
222080.0000    0.43632
222120.0000    0.62691
222160.0000    0.31863
222200.0000    0.35045
222240.0000    0.53601
222280.0000    0.54135
222320.0000    0.55132
222360.0000    0.26858
222400.0000    0.14203
222440.0000    0.32965
222480.0000    0.35322
222520.0000    0.35257
222560.0000    0.36625
222600.0000    0.51128
222640.0000    0.55505
222680.0000    0.57451
222720.0000    0.50561
222760.0000    0.29451
222800.0000    0.45706
222840.0000    0.28704
222880.0000    0.60144
222920.0000    0.50807
222960.0000    0.31582
223000.0000    0.12467
223040.0000    0.45792
223080.0000    0.57921
223120.0000    0.13634
223160.0000    0.54912
223200.0000    0.59391
223240.0000    0.64480
223280.0000    0.66713
223320.0000    0.39935
223360.0000    0.27186
223400.0000    0.38639
223440.0000    0.27830
223480.0000    0.36159
223520.0000    0.50700
223560.0000    0.62932
223600.0000    0.49156
223640.0000    0.63604
223680.0000    0.42715
223720.0000    0.63429
223760.0000    0.56181
223800.0000    0.27061
223840.0000    0.16883
223880.0000    0.04601
223920.0000    0.27556
223960.0000    0.39643
224000.0000    0.35850
224040.0000    0.61082
224080.0000    0.50285
224120.0000    0.52002
224160.0000    0.55901
224200.0000    0.53316
224240.0000    0.45404
224280.0000    0.70411
224320.0000    0.62897
224360.0000    0.34840
224400.0000    0.65153
224440.0000    0.58468
224480.0000    0.33962
224520.0000    0.34879
224560.0000    0.18003
224600.0000    0.04870
224640.0000    0.06045
224680.0000    0.12663
224720.0000    0.27273
224760.0000    0.07431
224800.0000    0.32588
224840.0000    0.60591
224880.0000    0.32025
224920.0000    0.42107
224960.0000    0.28578
225000.0000    0.14554
225040.0000    0.36031
225080.0000    0.33908
225120.0000    0.35587
225160.0000    0.44371
225200.0000    0.64027
225240.0000    0.47051
225280.0000    0.36171
225320.0000    0.65261
225360.0000    0.59682
225400.0000    0.26357
225440.0000    0.41691
225480.0000    0.20353
225520.0000    0.33235
225560.0000    0.01558
225600.0000    0.17605
225640.0000    0.22406
225680.0000    0.33818
225720.0000    0.70708
225760.0000    0.48806
225800.0000    0.14228
225840.0000    0.22869
225880.0000    0.44786
225920.0000    0.18586
225960.0000    0.17138
226000.0000    0.31499
226040.0000    0.52541
226080.0000    0.09351
226120.0000    0.34999
226160.0000    0.71196
226200.0000    0.54610
226240.0000    0.38294
226280.0000    0.31741
226320.0000    0.49487
226360.0000    0.51545
226400.0000    0.49543
226440.0000    0.57507
226480.0000    0.33646
226520.0000    0.45089
226560.0000    0.47244
226600.0000    0.40183
226640.0000    0.47645
226680.0000    0.72703
226720.0000    0.42136
226760.0000    0.22595
226800.0000   -0.07415
226840.0000   -0.07044
226880.0000    0.03396
226920.0000    0.01664
226960.0000   -0.12694
227000.0000    0.23687
227040.0000    0.40496
227080.0000    0.61535
227120.0000    0.87233
227160.0000    0.84702
227200.0000    0.54422
227240.0000    0.74811
227280.0000    0.84020
227320.0000    0.77253
227360.0000    0.66573
227400.0000    0.86335
227440.0000    0.56054
227480.0000    0.54861
227520.0000    0.40691
227560.0000    0.47813
227600.0000    0.66341
227640.0000    0.67499
227680.0000    0.55285
227720.0000    0.64029
227760.0000    0.46041
227800.0000    0.54786
227840.0000    0.45984
227880.0000    0.48722
227920.0000    0.38518
227960.0000    0.51708
228000.0000    0.49915
228040.0000    0.50812
228080.0000    0.31265
228120.0000    0.47382
228160.0000    0.42391
228200.0000    0.64868
228240.0000    0.70706
228280.0000    0.56500
228320.0000    0.32826
228360.0000    0.19925
228400.0000    0.04162
228440.0000    0.76248
228480.0000    0.69929
228520.0000    0.59977
228560.0000    0.55294
228600.0000    0.63274
228640.0000    0.83091
228680.0000    0.98935
228720.0000    0.78912
228760.0000    0.74892
228800.0000    0.64607
228840.0000    0.69937
228880.0000    0.74630
228920.0000    0.88634
228960.0000    0.60275
229000.0000    0.80584
229040.0000    0.42602
229080.0000    0.37542
229120.0000    0.81179
229160.0000    0.37822
229200.0000    0.54839
229240.0000    0.55149
229280.0000    0.49315
229320.0000    0.39943
229360.0000    0.31196
229400.0000    0.14226
229440.0000    0.42348
229480.0000    0.28050
229520.0000    0.62680
229560.0000    0.54849
229600.0000    0.51935
229640.0000    0.54427
229680.0000    0.38777
229720.0000    0.35673
229760.0000    0.35405
229800.0000    0.32796
229840.0000    0.03511
229880.0000    0.23068
229920.0000    0.30730
229960.0000    0.21266
230000.0000    0.02996
230040.0000    0.22718
230080.0000    0.20952
230120.0000    0.15633
230160.0000    0.19466
230200.0000    0.40479
230240.0000    0.22352
230280.0000    0.29478
230320.0000    0.52897
230360.0000    0.88046
230400.0000    0.71819
230440.0000    0.34048
230480.0000    0.65069
230520.0000    0.70201
230560.0000    0.68672
230600.0000    0.60192
230640.0000    0.60913
230680.0000    0.47649
230720.0000    0.83614
230760.0000    0.40596
230800.0000    0.64442
230840.0000    0.63084
230880.0000    0.11668
230920.0000    0.42020
230960.0000    0.47511
231000.0000    0.24118
231040.0000    0.40746
231080.0000    0.41613
231120.0000    0.22626
231160.0000    0.28935
231200.0000    0.40207
231240.0000    0.30843
231280.0000    0.28760
231320.0000    0.59157
231360.0000    0.39820
231400.0000    0.35475
231440.0000    0.51392
231480.0000    0.08032
231520.0000    0.27644
231560.0000    0.25448
231600.0000    0.11361
231640.0000    0.48083
231680.0000    0.61875
231720.0000    0.53575
231760.0000    0.78770
231800.0000    0.26860
231840.0000    0.75316
231880.0000    0.41466
231920.0000    0.51726
231960.0000    0.59680
232000.0000    0.40334
232040.0000    0.35712
232080.0000    0.51276
232120.0000    0.88851
232160.0000    0.55923
232200.0000    0.64965
232240.0000    0.46613
232280.0000    0.66281
232320.0000    0.54431
232360.0000    0.63810
232400.0000    0.61458
232440.0000    0.59239
232480.0000    0.63401
232520.0000    0.63123
232560.0000    0.22523
232600.0000    0.48998
232640.0000    0.27201
232680.0000    0.55641
232720.0000    0.47294
232760.0000    0.27599
232800.0000    0.19567
232840.0000    0.41340
232880.0000    0.33150
232920.0000    0.35627
232960.0000    0.66926
233000.0000    0.65706
233040.0000    0.50701
233080.0000    0.69125
233120.0000    0.41012
233160.0000    0.63280
233200.0000    0.71351
233240.0000    0.48308
233280.0000    0.68375
233320.0000    0.36909
233360.0000    0.26486
233400.0000    0.07810
233440.0000    0.03887
233480.0000    0.19224
233520.0000    0.24965
233560.0000    0.34455
233600.0000    0.79357
233640.0000    0.74925
233680.0000    0.71643
233720.0000    0.69086
233760.0000    0.76520
233800.0000    0.61205
233840.0000    0.88576
233880.0000    0.55244
233920.0000    0.73089
233960.0000    0.54507
234000.0000    0.69872
234040.0000    0.81624
234080.0000    0.56050
234120.0000    0.30917
234160.0000    0.28068
234200.0000    0.46974
234240.0000    0.44983
234280.0000    0.75300
234320.0000    0.59614
234360.0000    0.35301
234400.0000    0.56929
234440.0000    0.52827
234480.0000    0.63956
234520.0000    0.63080
234560.0000    0.46755
234600.0000    0.42093
234640.0000    0.55370
234680.0000    0.73061
234720.0000    0.81785
234760.0000    0.39945
234800.0000    0.57743
234840.0000    0.57804
234880.0000    0.54244
234920.0000    0.66844
234960.0000    0.90187
235000.0000    0.66848
235040.0000    0.61080
235080.0000    0.56303
235120.0000    0.54744
235160.0000    0.42665
235200.0000    0.70299
235240.0000    0.62730
235280.0000    0.63832
235320.0000    0.52793
235360.0000    0.57937
235400.0000    0.74536
235440.0000    0.63779
235480.0000    0.52635
235520.0000    0.44729
235560.0000    0.72579
235600.0000    0.54636
235640.0000    0.78069
235680.0000    0.68495
235720.0000    0.67470
235760.0000    0.80355
235800.0000    0.53624
235840.0000    0.63211
235880.0000    0.50950
235920.0000    0.73589
235960.0000    0.74649
236000.0000    0.67598
236040.0000    0.52701
236080.0000    0.57701
236120.0000    0.64628
236160.0000    0.61947
236200.0000    0.58096
236240.0000    0.68311
236280.0000    0.79824
236320.0000    0.76446
236360.0000    0.75796
236400.0000    0.58256
236440.0000    0.59219
236480.0000    0.43432
236520.0000    0.46677
236560.0000    0.61200
236600.0000    0.65518
236640.0000    0.67039
236680.0000    0.65853
236720.0000    0.76958
236760.0000    0.81412
236800.0000    0.71063
236840.0000    0.65412
236880.0000    0.70996
236920.0000    0.74357
236960.0000    0.68073
237000.0000    0.76416
237040.0000    0.76503
237080.0000    0.92174
237120.0000    0.68093
237160.0000    0.66151
237200.0000    0.64914
237240.0000    0.76197
237280.0000    0.67222
237320.0000    0.61881
237360.0000    0.78401
237400.0000    0.73972
237440.0000    0.57426
237480.0000    0.70509
237520.0000    0.70268
237560.0000    0.67431
237600.0000    0.57509
237640.0000    0.72879
237680.0000    0.73260
237720.0000    0.78701
237760.0000    0.71292
237800.0000    0.59786
237840.0000    0.71663
237880.0000    0.59688
237920.0000    0.64626
237960.0000    0.79509
238000.0000    0.69054
238040.0000    0.72364
238080.0000    0.75907
238120.0000    0.91409
238160.0000    0.50775
238200.0000    0.69353
238240.0000    0.67475
238280.0000    0.67697
238320.0000    0.75200
238360.0000    0.80742
238400.0000    0.70522
238440.0000    0.71655
238480.0000    0.70872
238520.0000    0.74264
238560.0000    0.65598
238600.0000    0.46581
238640.0000    0.66949
238680.0000    0.68060
238720.0000    0.44021
238760.0000    0.53697
238800.0000    0.33803
238840.0000    0.63446
238880.0000    0.72036
238920.0000    0.77849
238960.0000    0.68558
239000.0000    0.61471
239040.0000    0.80498
239080.0000    0.83430
239120.0000    0.69300
239160.0000    0.53578
239200.0000    0.90527
239240.0000    0.68532
239280.0000    0.60971
239320.0000    0.83038
239360.0000    0.57041
239400.0000    0.74104
239440.0000    0.51309
239480.0000    0.76112
239520.0000    0.59274
239560.0000    0.58090
239600.0000    0.51737
239640.0000    0.66767
239680.0000    0.48337
239720.0000    0.68721
239760.0000    0.56151
239800.0000    0.80925
239840.0000    0.67580
239880.0000    0.80302
239920.0000    0.44618
239960.0000    0.76190
240000.0000    0.55402
240040.0000    0.66089
240080.0000    0.29450
240120.0000    0.46614
240160.0000    0.76639
240200.0000    0.55279
240240.0000    0.60931
240280.0000    0.70206
240320.0000    0.26995
240360.0000    0.49155
240400.0000    0.37275
240440.0000    0.35493
240480.0000    0.47498
240520.0000    0.57401
240560.0000    0.43921
240600.0000    0.35466
240640.0000    0.25507
240680.0000    0.30410
240720.0000    0.51825
240760.0000    0.47905
240800.0000    0.78943
240840.0000    0.66964
240880.0000    0.75400
240920.0000    0.69501
240960.0000    0.63411
241000.0000    0.72201
241040.0000    0.79335
241080.0000    0.51475
241120.0000    0.71175
241160.0000    0.68262
241200.0000    0.56613
241240.0000    0.93343
241280.0000    0.78973
241320.0000    0.42675
241360.0000    0.67160
241400.0000    0.67511
241440.0000    0.44506
241480.0000    0.69760
241520.0000    0.43813
241560.0000    0.77731
241600.0000    0.77279
241640.0000    0.70864
241680.0000    0.67120
241720.0000    0.66562
241760.0000    0.54719
241800.0000    0.61500
241840.0000    0.78698
241880.0000    0.71660
241920.0000    0.83818
241960.0000    0.84257
242000.0000    0.72057
242040.0000    0.81364
242080.0000    0.79196
242120.0000    0.71376
242160.0000    0.80599
242200.0000    0.84578
242240.0000    0.60196
242280.0000    0.64692
242320.0000    0.36287
242360.0000    0.34811
242400.0000    0.68830
242440.0000    0.63566
242480.0000    0.53796
242520.0000    0.80530
242560.0000    0.61866
242600.0000    0.59921
242640.0000    0.68179
242680.0000    0.64444
242720.0000    0.75249
242760.0000    0.74923
242800.0000    0.67490
242840.0000    0.66145
242880.0000    0.46716
242920.0000    0.65599
242960.0000    0.63036
243000.0000    0.65647
243040.0000    0.65097
243080.0000    0.72964
243120.0000    0.68054
243160.0000    0.89844
243200.0000    0.61419
243240.0000    0.69617
243280.0000    0.58070
243320.0000    0.76917
243360.0000    0.65837
243400.0000    0.70392
243440.0000    0.46671
243480.0000    0.51267
243520.0000    0.32671
243560.0000    0.44975
243600.0000    0.63210
243640.0000    0.78981
243680.0000    0.53586
243720.0000    0.53694
243760.0000    0.60654
243800.0000    0.63681
243840.0000    0.29734
243880.0000    0.48447
243920.0000    0.37266
243960.0000    0.53964
244000.0000    0.58844
244040.0000    0.66866
244080.0000    0.52376
244120.0000    0.79360
244160.0000    0.81542
244200.0000    0.76073
244240.0000    0.69178
244280.0000    0.70269
244320.0000    0.70265
244360.0000    0.66668
244400.0000    0.13667
244440.0000    0.43889
244480.0000    0.30789
244520.0000    0.38335
244560.0000    0.73355
244600.0000    0.76724
244640.0000    0.73291
244680.0000    0.61905
244720.0000    0.63384
244760.0000    0.67344
244800.0000    0.54545
244840.0000    0.49336
244880.0000    0.70749
244920.0000    0.75426
244960.0000    0.44936
245000.0000    0.82212
245040.0000    0.61255
245080.0000    0.76197
245120.0000    0.59351
245160.0000    0.53461
245200.0000    0.51184
245240.0000    0.58960
245280.0000    0.44751
245320.0000    0.59777
245360.0000    0.38581
245400.0000    0.51582
245440.0000    0.60274
245480.0000    0.40206
245520.0000    0.36831
245560.0000    0.35059
245600.0000    0.48548
245640.0000    0.40321
245680.0000    0.52391
245720.0000    0.53711
245760.0000    0.53971
245800.0000    0.17796
245840.0000    0.54829
245880.0000    0.74743
245920.0000    0.58489
245960.0000    0.67977
246000.0000    0.47580
246040.0000    0.68291
246080.0000    0.57502
246120.0000    0.34901
246160.0000    0.59548
246200.0000    0.55088
246240.0000    0.71367
246280.0000    0.41649
246320.0000    0.61521
246360.0000    0.69231
246400.0000    0.52821
246440.0000    0.54512
246480.0000    0.20640
246520.0000    0.45440
246560.0000    0.17073
246600.0000    0.07204
246640.0000    0.17301
246680.0000   -0.01772
246720.0000    0.18101
246760.0000    0.14239
246800.0000    0.04873
246840.0000    0.09962
246880.0000    0.14717
246920.0000   -0.00052
246960.0000    0.02328
247000.0000    0.03479
247040.0000    0.12683
247080.0000    0.25872
247120.0000   -0.13668
247160.0000    0.36144
247200.0000    0.47366
247240.0000    0.67351
247280.0000    0.56052
247320.0000    0.48874
247360.0000    0.38032
247400.0000    0.54477
247440.0000    0.14986
247480.0000    0.25481
247520.0000    0.36142
247560.0000    0.59895
247600.0000    0.61225
247640.0000    0.72040
247680.0000    0.32334
247720.0000    0.55834
247760.0000    0.32648
247800.0000    0.31934
247840.0000    0.48585
247880.0000   -0.00679
247920.0000    0.34019
247960.0000    0.46637
248000.0000    0.43240
248040.0000    0.29795
248080.0000    0.49970
248120.0000    0.68113
248160.0000    0.43021
248200.0000    0.44894
248240.0000    0.51945
248280.0000    0.41943
248320.0000    0.43370
248360.0000    0.39016
248400.0000    0.46033
248440.0000    0.67873
248480.0000    0.36413
248520.0000    0.11531
248560.0000    0.46313
248600.0000    0.38788
248640.0000    0.13897
248680.0000    0.21086
248720.0000    0.22478
248760.0000    0.41997
248800.0000    0.40194
248840.0000    0.51216
248880.0000    0.65961
248920.0000    0.37226
248960.0000    0.64913
249000.0000    0.34260
249040.0000    0.45453
249080.0000    0.57211
249120.0000    0.80972
249160.0000    0.61156
249200.0000    0.79773
249240.0000    0.39513
249280.0000    0.76481
249320.0000    0.63511
249360.0000    0.76401
249400.0000    0.30666
249440.0000    0.56635
249480.0000    0.47762
249520.0000    0.36534
249560.0000    0.20962
249600.0000    0.30623
249640.0000    0.63295
249680.0000    0.39305
249720.0000    0.26578
249760.0000    0.48846
249800.0000    0.42786
249840.0000    0.62167
249880.0000    0.55214
249920.0000    0.57966
249960.0000    0.54778
250000.0000    0.55021
250040.0000    0.56987
250080.0000    0.24826
250120.0000    0.70465
250160.0000    0.51437
250200.0000    0.68718
250240.0000    0.70266
250280.0000    0.47522
250320.0000    0.40956
250360.0000    0.64853
250400.0000    0.40758
250440.0000    0.50885
250480.0000    0.05285
250520.0000    0.67804
250560.0000    0.51298
250600.0000    0.47491
250640.0000    0.44032
250680.0000    0.58876
250720.0000    0.73221
250760.0000    0.64939
250800.0000    0.58522
250840.0000    0.50077
250880.0000    0.41178
250920.0000    0.64129
250960.0000    0.57156
251000.0000    0.18549
251040.0000    0.63360
251080.0000    0.28058
251120.0000    0.45626
251160.0000    0.07502
251200.0000    0.15657
251240.0000    0.67451
251280.0000    0.18947
251320.0000    0.08934
251360.0000    0.29009
251400.0000    0.56077
251440.0000    0.56089
251480.0000    0.28941
251520.0000    0.45898
251560.0000    0.37875
251600.0000    0.71442
251640.0000    0.76844
251680.0000    0.56893
251720.0000    0.67702
251760.0000    0.63187
251800.0000    0.47833
251840.0000    0.50097
251880.0000    0.66898
251920.0000    0.66399
251960.0000    0.44186
252000.0000    0.45102
252040.0000    0.44421
252080.0000    0.41508
252120.0000    0.49909
252160.0000    0.42312
252200.0000    0.35139
252240.0000    0.52335
252280.0000    0.39937
252320.0000    0.65127
252360.0000    0.69913
252400.0000    0.34143
252440.0000    0.52784
252480.0000    0.70887
252520.0000    0.49422
252560.0000    0.38113
252600.0000    0.38059
252640.0000    0.71560
252680.0000    0.15567
252720.0000    0.34054
252760.0000    0.06868
252800.0000    0.46566
252840.0000    0.37815
252880.0000    0.05194
252920.0000    0.21350
252960.0000    0.30454
253000.0000    0.22307
253040.0000    0.40538
253080.0000    0.03868
253120.0000    0.51654
253160.0000    0.45591
253200.0000    0.36768
253240.0000    0.54185
253280.0000    0.81780
253320.0000    0.80489
253360.0000    0.67362
253400.0000    0.61758
253440.0000    0.69421
253480.0000    0.76386
253520.0000    0.73213
253560.0000    0.51860
253600.0000    0.79748
253640.0000    0.56045
253680.0000    0.65799
253720.0000    0.80310
253760.0000    0.83333
253800.0000    0.83595
253840.0000    0.85161
253880.0000    0.62501
253920.0000    0.81962
253960.0000    0.62787
254000.0000    0.84882
254040.0000    0.83761
254080.0000    0.78346
254120.0000    0.61047
254160.0000    0.74808
254200.0000    0.70339
254240.0000    0.70090
254280.0000    0.66296
254320.0000    0.64878
254360.0000    0.86105
254400.0000    0.81240
254440.0000    0.57082
254480.0000    0.82430
254520.0000    0.82759
254560.0000    0.71840
254600.0000    0.72541
254640.0000    0.70321
254680.0000    0.81447
254720.0000    0.83345
254760.0000    0.73324
254800.0000    0.54007
254840.0000    0.60219
254880.0000    0.70369
254920.0000    0.65471
254960.0000    0.48100
255000.0000    0.41936
255040.0000    0.10913
255080.0000    0.41632
255120.0000    0.37940
255160.0000    0.11242
255200.0000    0.28345
255240.0000    0.07172
255280.0000    0.40148
255320.0000    0.35973
255360.0000    0.66678
255400.0000    0.72605
255440.0000    0.22969
255480.0000    0.12438
255520.0000    0.50020
255560.0000    0.39263
255600.0000    0.57548
255640.0000    0.40302
255680.0000    0.39305
255720.0000    0.23122
255760.0000    0.59776
255800.0000    0.70679
255840.0000    0.59994
255880.0000    0.62911
255920.0000    0.65891
255960.0000    0.54648
256000.0000    0.68870
256040.0000    0.76939
256080.0000    0.59379
256120.0000    0.61629
256160.0000    0.70328
256200.0000    0.90331
256240.0000    0.40869
256280.0000    0.61873
256320.0000    0.56208
256360.0000    0.52794
256400.0000    0.64891
256440.0000    0.43237
256480.0000    0.53331
256520.0000    0.62127
256560.0000    0.66860
256600.0000    0.81278
256640.0000    0.66572
256680.0000    0.75545
256720.0000    0.80350
256760.0000    0.77610
256800.0000    0.84956
256840.0000    0.50118
256880.0000    0.64651
256920.0000    0.48051
256960.0000    0.83309
257000.0000    0.54906
257040.0000    0.37924
257080.0000    0.77422
257120.0000    0.62927
257160.0000    0.61816
257200.0000    0.75605
257240.0000    0.39980
257280.0000    0.43689
257320.0000    0.72392
257360.0000    0.65935
257400.0000    0.44315
257440.0000    0.70598
257480.0000    0.73898
257520.0000    0.54576
257560.0000    0.62753
257600.0000    0.65721
257640.0000    0.43281
257680.0000    0.64066
257720.0000    0.79529
257760.0000    0.43466
257800.0000    0.58770
257840.0000    0.67584
257880.0000    0.96205
257920.0000    0.64131
257960.0000    0.63081
258000.0000    0.44363
258040.0000    0.54979
258080.0000    0.45698
258120.0000    0.67372
258160.0000    0.73689
258200.0000    0.74082
258240.0000    0.62612
258280.0000    0.57971
258320.0000    0.62211
258360.0000    0.65412
258400.0000    0.87103
258440.0000    0.78737
258480.0000    0.65881
258520.0000    0.62198
258560.0000    0.57278
258600.0000    0.84942
258640.0000    0.58332
258680.0000    0.65063
258720.0000    0.72574
258760.0000    0.92926
258800.0000    0.77804
258840.0000    0.78009
258880.0000    0.57726
258920.0000    0.57095
258960.0000    0.41733
259000.0000    0.64491
259040.0000    0.12785
259080.0000    0.62671
259120.0000    0.59424
259160.0000    0.44046
259200.0000    0.40136
259240.0000    0.43498
259280.0000    0.49810
259320.0000    0.41116
259360.0000    0.67255
259400.0000    0.68409
259440.0000    0.44562
259480.0000    0.47082
259520.0000    0.25068
259560.0000    0.31289
259600.0000    0.43360
259640.0000    0.34638
259680.0000    0.43091
259720.0000    0.52290
259760.0000    0.46305
259800.0000    0.53796
259840.0000    0.29447
259880.0000    0.39653
259920.0000    0.53504
259960.0000    0.30217
260000.0000    0.37569
260040.0000    0.35684
260080.0000    0.28407
260120.0000    0.07684
260160.0000    0.67354
260200.0000    0.54443
260240.0000    0.73879
260280.0000    0.46271
260320.0000    0.65275
260360.0000    0.74627
260400.0000    0.42250
260440.0000    0.46041
260480.0000    0.23625
260520.0000    0.19044
260560.0000    0.18168
260600.0000    0.18734
260640.0000    0.37444
260680.0000    0.35391
260720.0000    0.29024
260760.0000    0.36035
260800.0000    0.08332
260840.0000    0.19055
260880.0000    0.14818
260920.0000    0.37188
260960.0000    0.29600
261000.0000    0.29878
261040.0000    0.18247
261080.0000    0.29004
261120.0000    0.08656
261160.0000    0.16765
261200.0000    0.48186
261240.0000    0.21916
261280.0000    0.37494
261320.0000    0.22445
261360.0000    0.25678
261400.0000    0.33323
261440.0000    0.38756
261480.0000    0.59242
261520.0000    0.67609
261560.0000    0.62611
261600.0000    0.56153
261640.0000    0.53532
261680.0000    0.55627
261720.0000    0.72103
261760.0000    0.74984
261800.0000    0.67478
261840.0000    0.55588
261880.0000    0.65301
261920.0000    0.55471
261960.0000    0.58362
262000.0000    0.73869
262040.0000    0.63031
262080.0000    0.78366
262120.0000    0.66470
262160.0000    0.79851
262200.0000    0.71270
262240.0000    0.77590
262280.0000    0.86585
262320.0000    0.75786
262360.0000    0.79947
262400.0000    0.67692
262440.0000    0.76478
262480.0000    0.62016
262520.0000    0.29607
262560.0000    0.31401
262600.0000    0.27643
262640.0000    0.56506
262680.0000    0.09814
262720.0000    0.30611
262760.0000    0.04789
262800.0000    0.38596
262840.0000    0.66999
262880.0000    0.60483
262920.0000    0.34347
262960.0000    0.38489
263000.0000    0.31346
263040.0000    0.42799
263080.0000    0.19210
263120.0000    0.12517
263160.0000    0.48450
263200.0000    0.36854
263240.0000    0.51225
263280.0000    0.39597
263320.0000    0.58096
263360.0000    0.10256
263400.0000    0.45102
263440.0000    0.21810
263480.0000    0.17916
263520.0000    0.25541
263560.0000    0.39736
263600.0000    0.20827
263640.0000    0.20604
263680.0000    0.05798
263720.0000    0.33593
263760.0000    0.13698
263800.0000    0.40961
263840.0000    0.48252
263880.0000    0.29147
263920.0000    0.71156
263960.0000    0.49124
264000.0000    0.37840
264040.0000    0.67431
264080.0000    0.37209
264120.0000    0.63320
264160.0000    0.54767
264200.0000    0.62701
264240.0000    0.35667
264280.0000    0.45365
264320.0000    0.47427
264360.0000    0.49100
264400.0000    0.53284
264440.0000    0.64844
264480.0000    0.46309
264520.0000    0.58424
264560.0000    0.47711
264600.0000    0.41664
264640.0000    0.43395
264680.0000    0.45654
264720.0000    0.34145
264760.0000    0.27395
264800.0000    0.35156
264840.0000    0.06314
264880.0000   -0.09637
264920.0000    0.19101
264960.0000    0.08329
265000.0000    0.20964
265040.0000    0.10937
265080.0000    0.26075
265120.0000    0.38922
265160.0000    0.25106
265200.0000    0.08703
265240.0000    0.47097
265280.0000    0.28055
265320.0000    0.24215
265360.0000    0.12952
265400.0000    0.14028
265440.0000    0.24441
265480.0000    0.29398
265520.0000    0.43031
265560.0000    0.40545
265600.0000    0.76003
265640.0000    0.39171
265680.0000    0.41996
265720.0000    0.34828
265760.0000    0.26636
265800.0000    0.48729
265840.0000    0.40317
265880.0000    0.38297
265920.0000    0.25674
265960.0000    0.61514
266000.0000    0.24408
266040.0000    0.19539
266080.0000    0.34392
266120.0000    0.27978
266160.0000    0.23636
266200.0000    0.27512
266240.0000    0.20833
266280.0000    0.30371
266320.0000    0.41073
266360.0000    0.59446
266400.0000    0.57393
266440.0000    0.22194
266480.0000    0.28263
266520.0000    0.31483
266560.0000    0.60903
266600.0000    0.29676
266640.0000    0.22219
266680.0000    0.45563
266720.0000    0.52205
266760.0000    0.13833
266800.0000    0.33536
266840.0000    0.18367
266880.0000    0.44674
266920.0000    0.09355
266960.0000    0.41714
267000.0000    0.39900
267040.0000    0.15026
267080.0000    0.38252
267120.0000    0.39871
267160.0000    0.62020
267200.0000    0.37095
267240.0000    0.55326
267280.0000    0.29715
267320.0000    0.30717
267360.0000    0.39577
267400.0000    0.32789
267440.0000    0.45426
267480.0000    0.72359
267520.0000    0.66070
267560.0000    0.54244
267600.0000    0.65953
267640.0000    0.75735
267680.0000    0.84832
267720.0000    0.67740
267760.0000    0.71879
267800.0000    0.51301
267840.0000    0.59209
267880.0000    0.70485
267920.0000    0.50299
267960.0000    0.55013
268000.0000    0.67613
268040.0000    0.62723
268080.0000    0.63809
268120.0000    0.55457
268160.0000    0.52766
268200.0000    0.51916
268240.0000    0.40787
268280.0000    0.46807
268320.0000    0.51677
268360.0000    0.57854
268400.0000    0.27341
268440.0000    0.52191
268480.0000    0.59914
268520.0000    0.49168
268560.0000    0.54172
268600.0000    0.43225
268640.0000    0.66316
268680.0000    0.64088
268720.0000    0.75610
268760.0000    0.48919
268800.0000    0.50844
268840.0000    0.53079
268880.0000    0.34316
268920.0000    0.46722
268960.0000    0.18122
269000.0000    0.29498
269040.0000    0.55715
269080.0000    0.62800
269120.0000    0.55036
269160.0000    0.32737
269200.0000    0.29530
269240.0000    0.28495
269280.0000    0.28424
269320.0000    0.32672
269360.0000    0.31700
269400.0000    0.27571
269440.0000    0.28356
269480.0000    0.33858
269520.0000    0.40585
269560.0000    0.49154
269600.0000    0.95526
269640.0000    0.66550
269680.0000    0.55928
269720.0000    0.23037
269760.0000    0.06042
269800.0000    0.04826
269840.0000    0.34182
269880.0000    0.41701
269920.0000    0.39031
269960.0000    0.48886
270000.0000    0.56300
270040.0000    0.64358
270080.0000    0.38328
270120.0000    0.69328
270160.0000    0.55647
270200.0000    0.39228
270240.0000    0.32639
270280.0000    0.53150
270320.0000    0.42718
270360.0000    0.66890
270400.0000    0.70798
270440.0000    0.36290
270480.0000    0.66664
270520.0000    0.56256
270560.0000    0.66534
270600.0000    0.54904
270640.0000    0.40070
270680.0000    0.38379
270720.0000    0.72690
270760.0000    0.58670
270800.0000    0.34773
270840.0000    0.30034
270880.0000    0.30167
270920.0000    0.37189
270960.0000    0.64488
271000.0000    0.25877
271040.0000    0.56457
271080.0000    0.69587
271120.0000    0.66838
271160.0000    0.61088
271200.0000    0.68723
271240.0000    0.74144
271280.0000    0.53213
271320.0000    0.70067
271360.0000    0.19485
271400.0000    0.15691
271440.0000    0.24328
271480.0000    0.64776
271520.0000    0.60763
271560.0000    0.55794
271600.0000    0.91521
271640.0000    0.56730
271680.0000    0.34321
271720.0000    0.39814
271760.0000    0.11927
271800.0000    0.13886
271840.0000    0.37660
271880.0000    0.59946
271920.0000    0.49950
271960.0000    0.49333
272000.0000    0.41313
272040.0000    0.49894
272080.0000    0.38885
272120.0000    0.51985
272160.0000    1.04181
272200.0000    0.76074
272240.0000    0.65296
272280.0000    0.78937
272320.0000    0.59053
272360.0000    0.57914
272400.0000    0.32045
272440.0000    0.21027
272480.0000    0.57976
272520.0000    0.49636
272560.0000    0.46343
272600.0000    0.57342
272640.0000    0.59904
272680.0000    0.38594
272720.0000    0.15592
272760.0000    0.37559
272800.0000    0.14727
272840.0000    0.43134
272880.0000    0.44729
272920.0000    0.69841
272960.0000    0.60921
273000.0000    0.55102
273040.0000    0.56850
273080.0000    0.67566
273120.0000    0.38108
273160.0000    0.39451
273200.0000    0.34694
273240.0000    0.14968
273280.0000   -0.01483
273320.0000    0.08592
273360.0000   -0.03601
273400.0000    0.07768
273440.0000    0.14842
273480.0000   -0.15986
273520.0000   -0.09563
273560.0000    0.34948
273600.0000   -0.10562
273640.0000    0.33624
273680.0000    0.12968
273720.0000    0.02731
273760.0000    0.16750
273800.0000   -0.02961
273840.0000    0.31064
273880.0000    0.44308
273920.0000    0.26056
273960.0000    0.50669
274000.0000    0.52769
274040.0000    0.43368
274080.0000    0.27570
274120.0000    0.30761
274160.0000    0.58964
274200.0000    0.50513
274240.0000    0.49897
274280.0000    0.42576
274320.0000    0.18876
274360.0000    0.34409
274400.0000    0.43403
274440.0000    0.35995
274480.0000    0.19415
274520.0000    0.31990
274560.0000    0.59386
274600.0000    0.49021
274640.0000    0.45093
274680.0000    0.36629
274720.0000    0.27778
274760.0000    0.58329
274800.0000    0.35682
274840.0000    0.32135
274880.0000    0.31647
274920.0000    0.20778
274960.0000    0.14295
275000.0000   -0.01577
275040.0000    0.26542
275080.0000    0.53555
275120.0000    0.38919
275160.0000    0.31545
275200.0000    0.52455
275240.0000    0.19902
275280.0000    0.39206
275320.0000    0.30312
275360.0000    0.41044
275400.0000    0.23789
275440.0000    0.14674
275480.0000    0.35710
275520.0000    0.48055
275560.0000    0.07284
275600.0000    0.51772
275640.0000    0.28153
275680.0000    0.11674
275720.0000    0.30019
275760.0000    0.03826
275800.0000   -0.03674
275840.0000    0.09564
275880.0000    0.01727
275920.0000    0.16074
275960.0000    0.27596
276000.0000    0.22447
276040.0000    0.19895
276080.0000   -0.22177
276120.0000    0.10949
276160.0000    0.25122
276200.0000    0.18194
276240.0000    0.59596
276280.0000    0.18624
276320.0000    0.16478
276360.0000    0.16514
276400.0000    0.28895
276440.0000    0.42333
276480.0000    0.36103
276520.0000    0.06337
276560.0000    0.09106
276600.0000    0.38921
276640.0000    0.37744
276680.0000    0.06365
276720.0000    0.39037
276760.0000   -0.12770
276800.0000    0.25298
276840.0000   -0.07266
276880.0000    0.01304
276920.0000    0.17702
276960.0000    0.09941
277000.0000    0.24279
277040.0000    0.23438
277080.0000    0.03823
277120.0000    0.50333
277160.0000    0.75750
277200.0000    0.14536
277240.0000    0.37018
277280.0000    0.26836
277320.0000   -0.02001
277360.0000   -0.15037
277400.0000   -0.22582
277440.0000    0.00585
277480.0000    0.15988
277520.0000   -0.05348
277560.0000   -0.01768
277600.0000   -0.00626
277640.0000    0.20551
277680.0000    0.21519
277720.0000   -0.01904
277760.0000    0.05893
277800.0000    0.19216
277840.0000    0.30321
277880.0000   -0.06430
277920.0000    0.22335
277960.0000    0.14058
278000.0000    0.02869
278040.0000    0.27577
278080.0000    0.10293
278120.0000    0.39839
278160.0000    0.47231
278200.0000    0.24887
278240.0000    0.46346
278280.0000    0.29160
278320.0000    0.69009
278360.0000    0.59423
278400.0000    0.27329
278440.0000    0.45985
278480.0000   -0.13324
278520.0000    0.41542
278560.0000    0.63857
278600.0000    0.56368
278640.0000    0.51774
278680.0000    0.54891
278720.0000    0.43111
278760.0000    0.59909
278800.0000    0.60258
278840.0000    0.50575
278880.0000    0.59417
278920.0000    0.55323
278960.0000    0.58237
279000.0000    0.60946
279040.0000    0.64696
279080.0000    0.58398
279120.0000    0.44591
279160.0000    0.56241
279200.0000    0.68013
279240.0000    0.52217
279280.0000    0.61860
279320.0000    0.41332
279360.0000    0.45900
279400.0000    0.44477
279440.0000    0.64494
279480.0000    0.36638
279520.0000    0.48109
279560.0000    0.18948
279600.0000    0.38292
279640.0000    0.30840
279680.0000    0.34936
279720.0000    0.46882
279760.0000    0.31260
279800.0000    0.08965
279840.0000    0.20001
279880.0000    0.16646
279920.0000    0.20620
279960.0000    0.53596
280000.0000    0.61663
280040.0000    0.41487
280080.0000    0.53630
280120.0000    0.43460
280160.0000    0.60755
280200.0000    0.29392
280240.0000    0.54805
280280.0000    0.69793
280320.0000    0.69159
280360.0000    0.68311
280400.0000    0.67997
280440.0000    0.41181
280480.0000   -0.02290
280520.0000    0.13061
280560.0000    0.01132
280600.0000    0.10045
280640.0000    0.14341
280680.0000    0.12401
280720.0000    0.40497
280760.0000    0.37433
280800.0000    0.49652
280840.0000    0.28838
280880.0000    0.15161
280920.0000    0.14332
280960.0000    0.05666
281000.0000    0.20256
281040.0000   -0.13058
281080.0000    0.33071
281120.0000    0.05020
281160.0000    0.23666
281200.0000   -0.00457
281240.0000    0.32291
281280.0000    0.29551
281320.0000    0.18308
281360.0000    0.36290
281400.0000    0.42651
281440.0000    0.30281
281480.0000    0.21821
281520.0000    0.25575
281560.0000    0.62150
281600.0000    0.58602
281640.0000    0.61130
281680.0000    0.57457
281720.0000    0.35489
281760.0000    0.35243
281800.0000    0.33602
281840.0000    0.39588
281880.0000    0.37157
281920.0000    0.30285
281960.0000    0.06847
282000.0000    0.32993
282040.0000    0.22608
282080.0000    0.46120
282120.0000    0.40041
282160.0000    0.34313
282200.0000    0.43106
282240.0000    0.16666
282280.0000    0.32593
282320.0000    0.12233
282360.0000    0.14575
282400.0000    0.07998
282440.0000    0.01865
282480.0000    0.37262
282520.0000    0.40110
282560.0000    0.20221
282600.0000    0.33125
282640.0000    0.42907
282680.0000    0.34872
282720.0000    0.33784
282760.0000    0.45995
282800.0000    0.30834
282840.0000    0.30045
282880.0000    0.53590
282920.0000    0.34046
282960.0000    0.53442
283000.0000    0.45213
283040.0000    0.40284
283080.0000    0.37952
283120.0000    0.53037
283160.0000    0.09905
283200.0000    0.12963
283240.0000    0.20420
283280.0000    0.46171
283320.0000    0.35686
283360.0000    0.42690
283400.0000    0.58158
283440.0000    0.37979
283480.0000    0.14777
283520.0000    0.22294
283560.0000    0.41144
283600.0000    0.27260
283640.0000    0.10695
283680.0000    0.48271
283720.0000    0.21233
283760.0000    0.37639
283800.0000    0.02138
283840.0000    0.06436
283880.0000    0.57311
283920.0000    0.66743
283960.0000    0.26269
284000.0000    0.46691
284040.0000    0.15921
284080.0000    0.41899
284120.0000    0.55096
284160.0000    0.31597
284200.0000    0.36513
284240.0000    0.35607
284280.0000    0.20787
284320.0000    0.46925
284360.0000    0.45314
284400.0000    0.59669
284440.0000    0.56109
284480.0000    0.32874
284520.0000    0.45526
284560.0000    0.59126
284600.0000    0.48428
284640.0000    0.36027
284680.0000    0.44039
284720.0000    0.22159
284760.0000    0.41536
284800.0000    0.03794
284840.0000    0.36818
284880.0000    0.34280
284920.0000    0.57352
284960.0000    0.48969
285000.0000   -0.02886
285040.0000    0.09074
285080.0000    0.22765
285120.0000    0.34488
285160.0000    0.61528
285200.0000    0.15160
285240.0000    0.16593
285280.0000    0.41322
285320.0000    0.34766
285360.0000    0.26854
285400.0000    0.44789
285440.0000    0.33205
285480.0000    0.53159
285520.0000    0.44470
285560.0000    0.36171
285600.0000    0.72319
285640.0000    0.43111
285680.0000    0.70050
285720.0000    0.67775
285760.0000    0.77653
285800.0000    0.61513
285840.0000    0.66107
285880.0000    0.53724
285920.0000    0.67081
285960.0000    0.59055
286000.0000    0.94391
286040.0000    0.72309
286080.0000    0.52617
286120.0000    0.58516
286160.0000    0.57399
286200.0000    0.56866
286240.0000    0.72180
286280.0000    0.62408
286320.0000    0.66039
286360.0000    0.35147
286400.0000    0.57683
286440.0000    0.63914
286480.0000    0.59966
286520.0000    0.61152
286560.0000    0.55485
286600.0000    0.36578
286640.0000    0.39602
286680.0000    0.31121
286720.0000    0.58298
286760.0000    0.62430
286800.0000    0.69951
286840.0000    0.61614
286880.0000    0.72409
286920.0000    0.34027
286960.0000    0.39420
287000.0000    0.63475
287040.0000    0.72950
287080.0000    0.44313
287120.0000    0.59617
287160.0000    0.55393
287200.0000    0.79134
287240.0000    0.82755
287280.0000    0.77672
287320.0000    0.64383
287360.0000    0.55534
287400.0000    0.65317
287440.0000    0.63393
287480.0000    0.63593
287520.0000    0.51382
287560.0000    0.57114
287600.0000    0.56334
287640.0000    0.54127
287680.0000    0.42932
287720.0000    0.59621
287760.0000    0.44493
287800.0000    0.70360
287840.0000    0.58750
287880.0000    0.73892
287920.0000    0.49542
287960.0000    0.59121
288000.0000    0.64440
288040.0000    0.61693
288080.0000    0.59847
288120.0000    0.49694
288160.0000    0.50472
288200.0000    0.61074
288240.0000    0.57215
288280.0000    0.57187
288320.0000    0.65877
288360.0000    0.45022
288400.0000    0.20118
288440.0000    0.23375
288480.0000    0.10783
288520.0000    0.49566
288560.0000    0.11905
288600.0000    0.54422
288640.0000    0.41284
288680.0000    0.41254
288720.0000    0.25711
288760.0000    0.15498
288800.0000    0.34434
288840.0000    0.17863
288880.0000    0.27333
288920.0000   -0.05905
288960.0000    0.32055
289000.0000   -0.27937
289040.0000    0.26186
289080.0000    0.33583
289120.0000    0.50244
289160.0000    0.54916
289200.0000    0.59024
289240.0000    0.49277
289280.0000    0.57446
289320.0000    0.54658
289360.0000    0.35722
289400.0000    0.44136
289440.0000    0.52796
289480.0000    0.35432
289520.0000    0.52340
289560.0000    0.67948
289600.0000    0.52847
289640.0000    0.57406
289680.0000    0.29795
289720.0000    0.48812
289760.0000    0.71010
289800.0000    0.48259
289840.0000    0.42736
289880.0000    0.37384
289920.0000    0.41130
289960.0000    0.41692
290000.0000    0.64838
290040.0000    0.59506
290080.0000    0.63645
290120.0000    0.32892
290160.0000    0.31210
290200.0000   -0.22190
290240.0000   -0.01335
290280.0000    0.12481
290320.0000    0.24175
290360.0000    0.41509
290400.0000    0.60431
290440.0000    0.51727
290480.0000    0.32344
290520.0000    0.53932
290560.0000    0.51173
290600.0000    0.41296
290640.0000    0.45622
290680.0000    0.52272
290720.0000    0.49011
290760.0000    0.28076
290800.0000    0.59840
290840.0000    0.46295
290880.0000    0.35850
290920.0000    0.52741
290960.0000    0.58672
291000.0000    0.54567
291040.0000    0.50770
291080.0000    0.59657
291120.0000    0.62572
291160.0000    0.85685
291200.0000    0.58525
291240.0000    0.23040
291280.0000    0.20110
291320.0000    0.48893
291360.0000    0.55814
291400.0000    0.66570
291440.0000    0.75003
291480.0000    0.59141
291520.0000    0.73670
291560.0000    0.55440
291600.0000    0.49466
291640.0000    0.61583
291680.0000    0.56641
291720.0000    0.45262
291760.0000    0.34131
291800.0000    0.46311
291840.0000    0.58044
291880.0000    0.51618
291920.0000    0.61388
291960.0000    0.69500
292000.0000    0.71350
292040.0000    0.57797
292080.0000    0.83713
292120.0000    0.52140
292160.0000    0.41157
292200.0000    0.01229
292240.0000    0.21640
292280.0000    0.36623
292320.0000    0.40393
292360.0000    0.15455
292400.0000    0.38529
292440.0000    0.63582
292480.0000    0.60091
292520.0000    0.78149
292560.0000    0.68857
292600.0000    0.58214
292640.0000    0.56190
292680.0000    0.38816
292720.0000    0.53925
292760.0000    0.27456
292800.0000    0.48660
292840.0000    0.42814
292880.0000    0.35478
292920.0000    0.68338
292960.0000    0.27826
293000.0000    0.39377
293040.0000    0.30380
293080.0000    0.31881
293120.0000    0.40352
293160.0000    0.34668
293200.0000    0.30392
293240.0000    0.71040
293280.0000    0.34605
293320.0000    0.40432
293360.0000    0.54416
293400.0000    0.31509
293440.0000    0.46447
293480.0000    0.59348
293520.0000    0.44940
293560.0000    0.57747
293600.0000    0.49963
293640.0000    0.55820
293680.0000    0.45968
293720.0000    0.23180
293760.0000    0.26818
293800.0000    0.71498
293840.0000    1.01030
293880.0000    0.68452
293920.0000    0.87309
293960.0000    0.67258
294000.0000    0.72285
294040.0000    0.76662
294080.0000    0.75315
294120.0000    0.67007
294160.0000    0.52747
294200.0000    0.46122
294240.0000    0.70756
294280.0000    0.69611
294320.0000    0.50723
294360.0000    0.49922
294400.0000    0.52184
294440.0000    0.38571
294480.0000    0.62889
294520.0000    0.54211
294560.0000    0.79287
294600.0000    0.59084
294640.0000    0.31116
294680.0000    0.45277
294720.0000    0.46967
294760.0000    0.47097
294800.0000    0.32896
294840.0000    0.64086
294880.0000    0.82192
294920.0000    0.60445
294960.0000    0.61350
295000.0000    0.61304
295040.0000    0.66595
295080.0000    0.47908
295120.0000    0.63935
295160.0000    0.51789
295200.0000    0.44353
295240.0000    0.65440
295280.0000    0.77969
295320.0000    0.80079
295360.0000    0.62540
295400.0000    0.82773
295440.0000    0.91960
295480.0000    0.52714
295520.0000    0.66721
295560.0000    0.89614
295600.0000    0.79250
295640.0000    0.68436
295680.0000    0.52286
295720.0000    0.44833
295760.0000    0.90300
295800.0000    0.24888
295840.0000    0.60473
295880.0000    0.74174
295920.0000    0.58013
295960.0000    0.62890
296000.0000    0.67853
296040.0000    0.80452
296080.0000    0.77147
296120.0000    0.69590
296160.0000    0.34224
296200.0000    0.42521
296240.0000    0.57125
296280.0000    0.72481
296320.0000    0.64019
296360.0000    0.22364
296400.0000    0.46439
296440.0000    0.43676
296480.0000    0.47420
296520.0000    0.36322
296560.0000    0.57720
296600.0000    0.46840
296640.0000    0.45097
296680.0000    0.40720
296720.0000    0.47932
296760.0000    0.27506
296800.0000    0.42675
296840.0000    0.30177
296880.0000    0.60708
296920.0000    0.64683
296960.0000    0.51644
297000.0000    0.56550
297040.0000    0.32970
297080.0000    0.52892
297120.0000    0.54652
297160.0000    0.44073
297200.0000    0.73940
297240.0000    0.72912
297280.0000    0.79825
297320.0000    0.51203
297360.0000    0.65020
297400.0000    0.42752
297440.0000    0.61200
297480.0000    0.73844
297520.0000    0.43741
297560.0000    0.53231
297600.0000    0.44416
297640.0000    0.58603
297680.0000    0.53319
297720.0000    0.62451
297760.0000    0.52012
297800.0000    0.38737
297840.0000    0.39962
297880.0000    0.68556
297920.0000    0.44479
297960.0000    0.48816
298000.0000    0.29903
298040.0000    0.42301
298080.0000    0.21197
298120.0000    0.35300
298160.0000    0.46252
298200.0000    0.71239
298240.0000    0.50870
298280.0000    0.47040
298320.0000    0.54869
298360.0000    0.65894
298400.0000    0.52239
298440.0000    0.68314
298480.0000    0.70021
298520.0000    0.53342
298560.0000    0.52622
298600.0000    0.65035
298640.0000    0.68831
298680.0000    0.81894
298720.0000    0.70531
298760.0000    0.91628
298800.0000    0.83680
298840.0000    0.63713
298880.0000    0.60425
298920.0000    0.56061
298960.0000    0.65438
299000.0000    0.60293
299040.0000    0.61867
299080.0000    0.87301
299120.0000    0.75111
299160.0000    0.68672
299200.0000    0.59538
299240.0000    0.70654
299280.0000    0.65690
299320.0000    0.76398
299360.0000    0.89974
299400.0000    0.49963
299440.0000    0.56077
299480.0000    0.66201
299520.0000    0.84372
299560.0000    0.70666
299600.0000    0.60705
299640.0000    0.59747
299680.0000    0.55022
299720.0000    0.53528
299760.0000    0.64232
299800.0000    0.42035
299840.0000    0.53226
299880.0000    0.65757
299920.0000    0.56202
299960.0000    0.65149
300000.0000    0.49023
300040.0000    0.57070
300080.0000    0.72367
300120.0000    0.47623
300160.0000    0.30329
300200.0000    0.54797
300240.0000    0.43066
300280.0000    0.54628
300320.0000    0.58147
300360.0000    0.66749
300400.0000    0.52643
300440.0000    0.59050
300480.0000    0.38835
300520.0000    0.39612
300560.0000    0.54892
300600.0000    0.64478
300640.0000    0.61512
300680.0000    0.35890
300720.0000    0.73826
300760.0000    0.64326
300800.0000    0.31863
300840.0000    0.65313
300880.0000    0.38403
300920.0000    0.64699
300960.0000    0.27847
301000.0000    0.39822
301040.0000    0.42009
301080.0000    0.23871
301120.0000    0.45756
301160.0000    0.74904
301200.0000    0.62960
301240.0000    0.28629
301280.0000    0.17450
301320.0000    0.50684
301360.0000    0.49759
301400.0000    0.66516
301440.0000    0.44378
301480.0000   -0.00897
301520.0000    0.30862
301560.0000    0.20395
301600.0000    0.44731
301640.0000    0.24073
301680.0000    0.43866
301720.0000    0.29187
301760.0000    0.44348
301800.0000    0.28326
301840.0000    0.05447
301880.0000    0.10311
301920.0000    0.09787
301960.0000    0.11217
302000.0000    0.62442
302040.0000    0.44705
302080.0000    0.62924
302120.0000    0.57298
302160.0000    0.69228
302200.0000    0.64590
302240.0000    0.74810
302280.0000    0.51704
302320.0000    0.40957
302360.0000    0.69665
302400.0000    0.11318
302440.0000    0.07069
302480.0000    0.12782
302520.0000    0.59931
302560.0000    0.37866
302600.0000    0.09551
302640.0000    0.30377
302680.0000    0.07436
302720.0000    0.07403
302760.0000    0.02445
302800.0000    0.14282
302840.0000    0.06945
302880.0000   -0.23118
302920.0000   -0.42776
302960.0000   -0.03944
303000.0000    0.32858
303040.0000    0.38566
303080.0000    0.66457
303120.0000    0.27312
303160.0000    0.34899
303200.0000    0.21609
303240.0000   -0.01713
303280.0000    0.44829
303320.0000    0.49745
303360.0000    0.11334
303400.0000    0.19258
303440.0000    0.63947
303480.0000    0.47399
303520.0000    0.71617
303560.0000    0.56507
303600.0000    0.31580
303640.0000    0.50149
303680.0000    0.28626
303720.0000    0.34647
303760.0000    0.48240
303800.0000    0.54806
303840.0000    0.38583
303880.0000    0.63234
303920.0000    0.58795
303960.0000    0.22969
304000.0000    0.52202
304040.0000    0.40659
304080.0000    0.38061
304120.0000    0.41666
304160.0000    0.49782
304200.0000    0.58035
304240.0000    0.76879
304280.0000    0.59033
304320.0000    0.48516
304360.0000    0.61768
304400.0000    0.46758
304440.0000    0.17083
304480.0000    0.60262
304520.0000    0.57090
304560.0000    0.43740
304600.0000    0.56850
304640.0000    0.58735
304680.0000    0.40634
304720.0000    0.00501
304760.0000   -0.00660
304800.0000    0.47271
304840.0000    0.48705
304880.0000    0.51867
304920.0000    0.59703
304960.0000    0.54108
305000.0000    0.42804
305040.0000    0.72680
305080.0000    0.51093
305120.0000    0.46039
305160.0000    0.33118
305200.0000    0.39700
305240.0000    0.51915
305280.0000    0.62603
305320.0000    0.67384
305360.0000    0.56912
305400.0000    0.50617
305440.0000    0.42595
305480.0000    0.64472
305520.0000    0.73278
305560.0000    0.78900
305600.0000    0.63949
305640.0000    0.53647
305680.0000    0.32584
305720.0000    0.37718
305760.0000    0.76410
305800.0000    0.80272
305840.0000    0.36615
305880.0000    0.42690
305920.0000    0.77151
305960.0000    0.59693
306000.0000    0.51787
306040.0000    0.49837
306080.0000    0.76689
306120.0000    0.51485
306160.0000    0.58822
306200.0000    0.42242
306240.0000    0.32735
306280.0000    0.03293
306320.0000    0.42215
306360.0000    0.55916
306400.0000    0.58667
306440.0000    0.55184
306480.0000    0.50460
306520.0000    0.30946
306560.0000    0.27874
306600.0000    0.61976
306640.0000    0.52432
306680.0000    0.39956
306720.0000    0.35186
306760.0000    0.33192
306800.0000    0.40567
306840.0000    0.52683
306880.0000    0.59921
306920.0000    0.30390
306960.0000    0.47718
307000.0000    0.60207
307040.0000    0.50993
307080.0000    0.83618
307120.0000    0.54876
307160.0000    0.71474
307200.0000    0.87807
307240.0000    0.72157
307280.0000    0.71674
307320.0000    0.58676
307360.0000    0.59025
307400.0000    0.66236
307440.0000    0.62808
307480.0000    0.84891
307520.0000    0.52403
307560.0000    0.88139
307600.0000    0.72297
307640.0000    0.67547
307680.0000    0.73951
307720.0000    0.73967
307760.0000    0.88513
307800.0000    0.81883
307840.0000    0.95635
307880.0000    0.85331
307920.0000    0.89569
307960.0000    0.87680
308000.0000    0.89826
308040.0000    0.96191
308080.0000    0.93447
308120.0000    1.01743
308160.0000    0.90750
308200.0000    0.78705
308240.0000    0.84579
308280.0000    0.81892
308320.0000    0.81616
308360.0000    0.76720
308400.0000    0.81479
308440.0000    0.84535
308480.0000    0.79274
308520.0000    0.80798
308560.0000    0.80496
308600.0000    0.87135
308640.0000    0.78463
308680.0000    0.81810
308720.0000    0.66016
308760.0000    0.62712
308800.0000    0.75547
308840.0000    0.61227
308880.0000    0.64660
308920.0000    0.74820
308960.0000    0.64554
309000.0000    0.42316
309040.0000    0.61562
309080.0000    0.72811
309120.0000    0.92955
309160.0000    0.82670
309200.0000    0.65242
309240.0000    0.46915
309280.0000    0.69714
309320.0000    0.62683
309360.0000    0.49095
309400.0000    0.75722
309440.0000    0.57573
309480.0000    0.71445
309520.0000    0.76464
309560.0000    0.63909
309600.0000    0.79461
309640.0000    0.54815
309680.0000    0.65513
309720.0000    0.63535
309760.0000    0.89084
309800.0000    0.62618
309840.0000    0.52872
309880.0000    0.49974
309920.0000    0.35933
309960.0000    0.62578
310000.0000    0.51727
310040.0000    0.41406
310080.0000    0.39394
310120.0000    0.64963
310160.0000    0.42011
310200.0000    0.77147
310240.0000    0.65671
310280.0000    0.73156
310320.0000    0.67904
310360.0000    0.58570
310400.0000    0.52899
310440.0000    0.38249
310480.0000    0.44961
310520.0000    0.46487
310560.0000    0.59859
310600.0000    0.53760
310640.0000    0.57938
310680.0000    0.60691
310720.0000    0.59917
310760.0000    0.22138
310800.0000    0.33834
310840.0000    0.60012
310880.0000    0.53702
310920.0000    0.15825
310960.0000    0.54341
311000.0000    0.66668
311040.0000    0.75168
311080.0000    0.53896
311120.0000    0.76534
311160.0000    0.48165
311200.0000    0.56861
311240.0000    0.52205
311280.0000    0.60678
311320.0000    0.58979
311360.0000    0.67934
311400.0000    0.38152
311440.0000    0.61104
311480.0000    0.62324
311520.0000    0.46882
311560.0000    0.59230
311600.0000    0.67518
311640.0000    0.58853
311680.0000    0.83558
311720.0000    0.82471
311760.0000    0.90350
311800.0000    0.84517
311840.0000    0.82830
311880.0000    0.81587
311920.0000    0.69712
311960.0000    0.84201
312000.0000    0.68747
312040.0000    0.90057
312080.0000    0.73359
312120.0000    0.68559
312160.0000    0.63937
312200.0000    0.60858
312240.0000    0.64145
312280.0000    0.77171
312320.0000    0.77945
312360.0000    0.80887
312400.0000    0.80657
312440.0000    0.59234
312480.0000    0.71499
312520.0000    0.65538
312560.0000    0.69400
312600.0000    0.69603
312640.0000    0.65026
312680.0000    0.70978
312720.0000    0.61271
312760.0000    0.59520
312800.0000    0.66060
312840.0000    0.67200
312880.0000    0.85986
312920.0000    0.75524
312960.0000    0.47927
313000.0000    0.61349
313040.0000    0.61258
313080.0000    0.70131
313120.0000    0.72832
313160.0000    0.95141
313200.0000    0.70983
313240.0000    0.89092
313280.0000    0.84046
313320.0000    0.92045
313360.0000    0.79891
313400.0000    0.55724
313440.0000    0.87472
313480.0000    0.91814
313520.0000    0.87706
313560.0000    0.77248
313600.0000    0.78991
313640.0000    0.88749
313680.0000    0.94671
313720.0000    0.87733
313760.0000    0.85040
313800.0000    0.84469
313840.0000    0.81452
313880.0000    0.75650
313920.0000    0.86429
313960.0000    0.74441
314000.0000    0.77106
314040.0000    0.83320
314080.0000    0.91599
314120.0000    0.67063
314160.0000    0.77304
314200.0000    0.56749
314240.0000    0.49078
314280.0000    0.58898
314320.0000    0.62514
314360.0000    0.67663
314400.0000    0.48398
314440.0000    0.59769
314480.0000    0.82812
314520.0000    0.68955
314560.0000    0.74368
314600.0000    0.60238
314640.0000    0.74152
314680.0000    0.73902
314720.0000    0.60706
314760.0000    0.65618
314800.0000    0.73783
314840.0000    0.80500
314880.0000    0.80913
314920.0000    0.74650
314960.0000    0.50851
315000.0000    0.75785
315040.0000    0.68124
315080.0000    0.66084
315120.0000    0.85784
315160.0000    0.71387
315200.0000    0.65240
315240.0000    0.52008
315280.0000    1.02583
315320.0000    0.65582
315360.0000    0.81792
315400.0000    0.74912
315440.0000    0.80773
315480.0000    0.73129
315520.0000    0.84948
315560.0000    0.82349
315600.0000    0.83114
315640.0000    0.73176
315680.0000    0.68451
315720.0000    0.72702
315760.0000    0.67211
315800.0000    0.75600
315840.0000    0.75471
315880.0000    0.68519
315920.0000    0.53766
315960.0000    0.72440
316000.0000    0.77294
316040.0000    0.58704
316080.0000    0.72637
316120.0000    0.46543
316160.0000    0.78729
316200.0000    0.76929
316240.0000    0.62160
316280.0000    0.67966
316320.0000    0.66506
316360.0000    0.87217
316400.0000    0.67798
316440.0000    0.53250
316480.0000    0.51079
316520.0000    0.71803
316560.0000    0.55267
316600.0000    0.63465
316640.0000    0.76286
316680.0000    0.44109
316720.0000    0.64043
316760.0000    0.67090
316800.0000    0.62516
316840.0000    0.78131
316880.0000    0.68754
316920.0000    0.72344
316960.0000    0.62317
317000.0000    0.65787
317040.0000    0.58072
317080.0000    0.70452
317120.0000    0.64715
317160.0000    0.69358
317200.0000    0.58008
317240.0000    0.79701
317280.0000    0.59704
317320.0000    0.48194
317360.0000    0.62140
317400.0000    0.65543
317440.0000    0.38043
317480.0000    0.62730
317520.0000    0.64486
317560.0000    0.62191
317600.0000    0.74595
317640.0000    0.87041
317680.0000    0.69748
317720.0000    0.77940
317760.0000    0.70703
317800.0000    0.85741
317840.0000    0.45189
317880.0000    0.59219
317920.0000    0.51200
317960.0000    0.43707
318000.0000    0.57163
318040.0000    0.50500
318080.0000    0.70659
318120.0000    0.54436
318160.0000    0.81415
318200.0000    0.73437
318240.0000    0.65894
318280.0000    0.66480
318320.0000    0.66732
318360.0000    0.60326
318400.0000    0.69900
318440.0000    0.56898
318480.0000    0.78188
318520.0000    0.68788
318560.0000    0.65224
318600.0000    0.46515
318640.0000    0.73254
318680.0000    0.71604
318720.0000    0.68061
318760.0000    0.60637
318800.0000    0.66549
318840.0000    0.63660
318880.0000    0.51627
318920.0000    0.60577
318960.0000    0.54571
319000.0000    0.64583
319040.0000    0.81002
319080.0000    0.57573
319120.0000    0.53909
319160.0000    0.63560
319200.0000    0.59531
319240.0000    0.49447
319280.0000    0.60305
319320.0000    0.66357
319360.0000    0.33856
319400.0000    0.56477
319440.0000    0.64330
319480.0000    0.27112
319520.0000    0.75971
319560.0000    0.61586
319600.0000    0.57022
319640.0000    0.65749
319680.0000    0.73712
319720.0000    0.68012
319760.0000    0.78253
319800.0000    0.56473
319840.0000    0.67201
319880.0000    0.55059
319920.0000    0.69668
319960.0000    0.67992
320000.0000    0.80489
320040.0000    0.49411
320080.0000    0.80865
320120.0000    0.35832
320160.0000    0.34315
320200.0000    0.37363
320240.0000    0.35196
320280.0000    0.58170
320320.0000    0.59864
320360.0000    0.34983
320400.0000    0.40220
320440.0000    0.52646
320480.0000    0.57777
320520.0000    0.07329
320560.0000   -0.02952
320600.0000    0.01310
320640.0000   -0.19560
320680.0000    0.59402
320720.0000    0.56710
320760.0000    0.62206
320800.0000    0.34201
320840.0000    0.50761
320880.0000    0.32797
320920.0000    0.30398
320960.0000    0.71498
321000.0000    0.65315
321040.0000    0.42055
321080.0000   -0.17634
321120.0000   -0.12875
321160.0000   -0.31146
321200.0000   -0.12393
321240.0000   -0.28510
321280.0000    0.29767
321320.0000    0.46073
321360.0000    0.35259
321400.0000    0.60991
321440.0000    0.42876
321480.0000    0.26372
321520.0000    0.56730
321560.0000    0.49126
321600.0000    0.64584
321640.0000    0.67227
321680.0000    0.63806
321720.0000    0.64681
321760.0000    0.60580
321800.0000    0.47219
321840.0000    0.54138
321880.0000    0.56764
321920.0000    0.49528
321960.0000    0.21349
322000.0000    0.27261
322040.0000    0.32244
322080.0000    0.07295
322120.0000    0.25963
322160.0000   -0.02307
322200.0000    0.25803
322240.0000    0.59614
322280.0000    0.71551
322320.0000    0.64801
322360.0000    0.66891
322400.0000    0.64501
322440.0000    0.53813
322480.0000    0.64275
322520.0000    0.68400
322560.0000    0.78115
322600.0000    0.65883
322640.0000    0.49356
322680.0000    0.59484
322720.0000    0.70453
322760.0000    0.67167
322800.0000    0.58285
322840.0000    0.74506
322880.0000    0.60855
322920.0000    0.70520
322960.0000    0.52852
323000.0000    0.73536
323040.0000    0.77684
323080.0000    0.35217
323120.0000    0.67097
323160.0000    0.83016
323200.0000    0.52130
323240.0000    0.28718
323280.0000    0.14905
323320.0000    0.47513
323360.0000    0.67887
323400.0000    0.62344
323440.0000    0.62452
323480.0000    0.65180
323520.0000    0.54887
323560.0000    0.45428
323600.0000    0.48656
323640.0000    0.36349
323680.0000    0.65665
323720.0000    0.67921
323760.0000    0.86288
323800.0000    0.85170
323840.0000    0.68468
323880.0000    0.46343
323920.0000    0.69975
323960.0000    0.26996
324000.0000    0.43758
324040.0000    0.72776
324080.0000    0.44194
324120.0000    0.43823
324160.0000    0.34010
324200.0000    0.56324
324240.0000    0.58273
324280.0000    0.66052
324320.0000    0.55511
324360.0000    0.59311
324400.0000    0.36991
324440.0000    0.52840
324480.0000    0.60899
324520.0000    0.38518
324560.0000    0.55724
324600.0000    0.47805
324640.0000    0.24863
324680.0000    0.16261
324720.0000    0.31858
324760.0000    0.33675
324800.0000    0.50791
324840.0000    0.59262
324880.0000    0.49623
324920.0000    0.51637
324960.0000    0.26852
325000.0000    0.36268
325040.0000    0.48218
325080.0000    0.38235
325120.0000    0.56441
325160.0000    0.71956
325200.0000    0.63258
325240.0000    0.52358
325280.0000    0.53075
325320.0000    0.53517
325360.0000    0.61531
325400.0000    0.36226
325440.0000    0.67021
325480.0000    0.54520
325520.0000    0.59685
325560.0000    0.53018
325600.0000    0.65486
325640.0000    0.46283
325680.0000    0.45593
325720.0000    0.48481
325760.0000    0.35836
325800.0000    0.45230
325840.0000    0.40463
325880.0000    0.45020
325920.0000    0.49821
325960.0000    0.38444
326000.0000    0.42426
326040.0000    0.35131
326080.0000    0.33131
326120.0000    0.56748
326160.0000    0.52599
326200.0000    0.70491
326240.0000    0.53927
326280.0000    0.57653
326320.0000    0.44754
326360.0000    0.50386
326400.0000    0.19519
326440.0000    0.32881
326480.0000    0.48712
326520.0000    0.47435
326560.0000    0.50995
326600.0000    0.53772
326640.0000    0.44257
326680.0000    0.43722
326720.0000    0.37836
326760.0000    0.55670
326800.0000    0.46757
326840.0000    0.37796
326880.0000    0.30131
326920.0000    0.36246
326960.0000    0.36054
327000.0000    0.25255
327040.0000    0.46216
327080.0000    0.53428
327120.0000    0.61260
327160.0000    0.43454
327200.0000    0.57922
327240.0000    0.37440
327280.0000    0.37372
327320.0000    0.42839
327360.0000    0.23044
327400.0000    0.42671
327440.0000    0.50879
327480.0000    0.56265
327520.0000    0.32173
327560.0000    0.54667
327600.0000    0.33538
327640.0000    0.44158
327680.0000    0.57597
327720.0000    0.37601
327760.0000    0.34203
327800.0000    0.27849
327840.0000    0.53903
327880.0000    0.52822
327920.0000    0.37057
327960.0000    0.45023
328000.0000    0.47682
328040.0000    0.33622
328080.0000    0.53476
328120.0000    0.68693
328160.0000    0.52702
328200.0000    0.41140
328240.0000    0.64801
328280.0000    0.40724
328320.0000    0.28235
328360.0000    0.47608
328400.0000    0.60010
328440.0000    0.40651
328480.0000    0.48356
328520.0000    0.38674
328560.0000    0.30670
328600.0000    0.56362
328640.0000    0.47802
328680.0000    0.47955
328720.0000    0.64414
328760.0000    0.68758
328800.0000    0.52272
328840.0000    0.64424
328880.0000    0.43650
328920.0000    0.50500
328960.0000    0.66308
329000.0000    0.58363
329040.0000    0.78956
329080.0000    0.58867
329120.0000    0.81695
329160.0000    0.48294
329200.0000    0.62038
329240.0000    0.31767
329280.0000    0.60364
329320.0000    0.52709
329360.0000    0.36609
329400.0000    0.25731
329440.0000    0.53130
329480.0000    0.51373
329520.0000    0.38275
329560.0000    0.19533
329600.0000   -0.11437
329640.0000   -0.09819
329680.0000    0.46832
329720.0000    0.20739
329760.0000    0.54407
329800.0000    0.60933
329840.0000    0.48147
329880.0000    0.51353
329920.0000    0.33671
329960.0000    0.46798
330000.0000    0.64135
330040.0000    0.58002
330080.0000    0.67252
330120.0000    0.70075
330160.0000    0.54258
330200.0000    0.56507
330240.0000    0.59736
330280.0000    0.64283
330320.0000    0.57686
330360.0000    0.63937
330400.0000    0.37057
330440.0000    0.28203
330480.0000   -0.17900
330520.0000   -0.26009
330560.0000    0.04126
330600.0000   -0.17820
330640.0000    0.00791
330680.0000    0.06066
330720.0000   -0.12851
330760.0000   -0.02051
330800.0000   -0.28619
330840.0000   -0.35218
330880.0000   -0.25440
330920.0000   -0.33642
330960.0000   -0.08329
331000.0000   -0.12913
331040.0000   -0.01613
331080.0000    0.35552
331120.0000    0.30789
331160.0000    0.19546
331200.0000    0.30199
331240.0000    0.08302
331280.0000   -0.34984
331320.0000   -0.34333
331360.0000    0.17460
331400.0000    0.13650
331440.0000    0.21587
331480.0000    0.17871
331520.0000    0.18181
331560.0000    0.25653
331600.0000    0.17435
331640.0000    0.27332
331680.0000    0.28324
331720.0000    0.25071
331760.0000    0.19272
331800.0000   -0.01370
331840.0000   -0.27645
331880.0000   -0.55528
331920.0000   -0.09581
331960.0000    0.23542
332000.0000    0.29504
332040.0000    0.18077
332080.0000    0.35664
332120.0000    0.39470
332160.0000    0.15197
332200.0000    0.51506
332240.0000    0.35067
332280.0000    0.31583
332320.0000    0.31503
332360.0000    0.41500
332400.0000    0.25315
332440.0000    0.24576
332480.0000    0.25479
332520.0000    0.29593
332560.0000    0.00476
332600.0000    0.29880
332640.0000    0.05897
332680.0000    0.04944
332720.0000    0.14689
332760.0000    0.28681
332800.0000    0.29262
332840.0000    0.20577
332880.0000   -0.13895
332920.0000   -0.18126
332960.0000    0.23550
333000.0000    0.41259
333040.0000    0.10764
333080.0000   -0.20113
333120.0000   -0.01713
333160.0000    0.38502
333200.0000    0.10997
333240.0000    0.15660
333280.0000    0.25015
333320.0000    0.26144
333360.0000    0.48152
333400.0000    0.00359
333440.0000    0.30919
333480.0000    0.50134
333520.0000    0.28024
333560.0000    0.07803
333600.0000    0.16434
333640.0000    0.40437
333680.0000    0.28583
333720.0000    0.36565
333760.0000    0.54794
333800.0000    0.65618
333840.0000    0.32524
333880.0000    0.56765
333920.0000    0.19490
333960.0000    0.16136
334000.0000    0.11948
334040.0000    0.14927
334080.0000    0.34213
334120.0000    0.49797
334160.0000    0.36223
334200.0000    0.44437
334240.0000    0.43328
334280.0000    0.69999
334320.0000    0.69445
334360.0000    0.73299
334400.0000    0.75527
334440.0000    0.53573
334480.0000    0.60069
334520.0000    0.77606
334560.0000    0.75555
334600.0000    0.61414
334640.0000    0.64589
334680.0000    0.54827
334720.0000    0.54277
334760.0000    0.67253
334800.0000    0.61127
334840.0000    0.72351
334880.0000    0.73860
334920.0000    0.61726
334960.0000    0.72557
335000.0000    0.69604
335040.0000    0.61305
335080.0000    0.74724
335120.0000    0.63157
335160.0000    0.68049
335200.0000    0.10090
335240.0000    0.44087
335280.0000    0.33623
335320.0000    0.28683
335360.0000    0.35549
335400.0000    0.24498
335440.0000    0.48639
335480.0000    0.18191
335520.0000    0.58494
335560.0000    0.53439
335600.0000    0.63444
335640.0000    0.37832
335680.0000    0.47641
335720.0000    0.40951
335760.0000    0.46797
335800.0000    0.38423
335840.0000    0.46147
335880.0000    0.55387
335920.0000    0.57717
335960.0000    0.47577
336000.0000    0.61560
336040.0000    0.53167
336080.0000    0.52946
336120.0000    0.55371
336160.0000    0.56895
336200.0000    0.65073
336240.0000    0.39704
336280.0000    0.60361
336320.0000    0.55111
336360.0000    0.55016
336400.0000    0.49037
336440.0000    0.45219
336480.0000    0.52542
336520.0000    0.64953
336560.0000    0.45774
336600.0000    0.76823
336640.0000    0.65118
336680.0000    0.59689
336720.0000    0.67470
336760.0000    0.52721
336800.0000    0.71481
336840.0000    0.64763
336880.0000    0.66501
336920.0000    0.79249
336960.0000    0.88337
337000.0000    0.73625
337040.0000    0.66024
337080.0000    0.60068
337120.0000    0.65181
337160.0000    0.51437
337200.0000    0.52879
337240.0000    0.54555
337280.0000    0.62491
337320.0000    0.69567
337360.0000    0.61604
337400.0000    0.56493
337440.0000    0.66433
337480.0000    0.53049
337520.0000    0.55845
337560.0000    0.70601
337600.0000    0.66262
337640.0000    0.42850
337680.0000    0.62553
337720.0000    0.70540
337760.0000    0.71924
337800.0000    0.63620
337840.0000    0.71892
337880.0000    0.62382
337920.0000    0.55637
337960.0000    0.50063
338000.0000    0.60827
338040.0000    0.52199
338080.0000    0.40928
338120.0000    0.37170
338160.0000    0.42354
338200.0000    0.57342
338240.0000    0.41339
338280.0000    0.43730
338320.0000    0.32785
338360.0000    0.45305
338400.0000    0.60101
338440.0000    0.56093
338480.0000    0.53495
338520.0000    0.42299
338560.0000    0.63554
338600.0000    0.53975
338640.0000    0.66729
338680.0000    0.55719
338720.0000    0.32973
338760.0000    0.35117
338800.0000    0.61659
338840.0000    0.50823
338880.0000    0.65315
338920.0000    0.46136
338960.0000    0.70072
339000.0000    0.62690
339040.0000    0.67232
339080.0000    0.77113
339120.0000    0.69810
339160.0000    0.75034
339200.0000    0.52726
339240.0000    0.59347
339280.0000    0.55219
339320.0000    0.81910
339360.0000    0.75867
339400.0000    0.78631
339440.0000    0.78420
339480.0000    0.85797
339520.0000    0.81121
339560.0000    0.87544
339600.0000    0.90682
339640.0000    0.91387
339680.0000    0.77504
339720.0000    0.99378
339760.0000    0.39573
339800.0000    0.60551
339840.0000    0.54013
339880.0000    0.63991
339920.0000    0.75671
339960.0000    0.50616
340000.0000    0.67190
340040.0000    0.70585
340080.0000    0.38959
340120.0000    0.58091
340160.0000    0.58378
340200.0000    0.81595
340240.0000    0.70088
340280.0000    0.47651
340320.0000    0.63168
340360.0000    0.36318
340400.0000    0.48987
340440.0000    0.24154
340480.0000    0.47767
340520.0000    0.59751
340560.0000    0.21189
340600.0000    0.19575
340640.0000    0.08311
340680.0000    0.59332
340720.0000    0.51254
340760.0000    0.43526
340800.0000    0.55257
340840.0000    0.54819
340880.0000    0.62179
340920.0000    0.69985
340960.0000    0.77129
341000.0000    0.52651
341040.0000    0.70432
341080.0000    0.45094
341120.0000    0.10658
341160.0000    0.09313
341200.0000    0.09376
341240.0000    0.33744
341280.0000    0.45273
341320.0000    0.28624
341360.0000    0.60071
341400.0000    0.61906
341440.0000    0.55969
341480.0000    0.61324
341520.0000    0.57656
341560.0000    0.68991
341600.0000    0.59103
341640.0000    0.59881
341680.0000    0.67135
341720.0000    0.37241
341760.0000    0.47605
341800.0000    0.48556
341840.0000    0.33418
341880.0000    0.57385
341920.0000    0.78148
341960.0000    0.46750
342000.0000    0.53168
342040.0000    0.58299
342080.0000    0.66766
342120.0000    0.49157
342160.0000    0.80230
342200.0000    0.71709
342240.0000    0.89777
342280.0000    0.41435
342320.0000    0.45741
342360.0000    0.39422
342400.0000    0.29741
342440.0000    0.27386
342480.0000    0.15401
342520.0000    0.39919
342560.0000    0.35681
342600.0000    0.57658
342640.0000    0.46970
342680.0000    0.60740
342720.0000    0.71576
342760.0000    0.51794
342800.0000    0.31588
342840.0000    0.55010
342880.0000    0.64475
342920.0000    0.48185
342960.0000    0.39056
343000.0000    0.46546
343040.0000    0.48959
343080.0000    0.23882
343120.0000    0.52740
343160.0000    0.50985
343200.0000    0.66182
343240.0000    0.51924
343280.0000    0.69763
343320.0000    0.33172
343360.0000    0.74410
343400.0000    0.58829
343440.0000    0.49451
343480.0000    0.61047
343520.0000    0.47071
343560.0000    0.34033
343600.0000    0.37899
343640.0000    0.48829
343680.0000    0.61738
343720.0000    0.72244
343760.0000    0.61356
343800.0000    0.62129
343840.0000    0.57412
343880.0000    0.36259
343920.0000    0.27872
343960.0000    0.43394
344000.0000    0.35728
344040.0000    0.12628
344080.0000    0.35197
344120.0000    0.74008
344160.0000    0.15205
344200.0000    0.39003
344240.0000    0.34253
344280.0000    0.66269
344320.0000    0.71543
344360.0000    0.69221
344400.0000    0.70410
344440.0000    0.52659
344480.0000    0.43485
344520.0000    0.61403
344560.0000    0.87838
344600.0000    0.56488
344640.0000    0.70339
344680.0000    0.78794
344720.0000    0.59748
344760.0000    0.43956
344800.0000    0.53130
344840.0000    0.46828
344880.0000    0.34610
344920.0000    0.59187
344960.0000    0.56913
345000.0000    0.62412
345040.0000    0.54898
345080.0000    0.46514
345120.0000    0.63374
345160.0000    0.64614
345200.0000    0.79958
345240.0000    0.69612
345280.0000    0.28769
345320.0000    0.48845
345360.0000    0.45582
345400.0000    0.51561
345440.0000    0.53045
345480.0000    0.51745
345520.0000    0.65287
345560.0000    0.34899
345600.0000    0.34573
345640.0000    0.77058
345680.0000    0.57061
345720.0000    0.51304
345760.0000    0.71543
345800.0000    0.42585
345840.0000    0.56477
345880.0000    0.64419
345920.0000    0.59724
345960.0000    0.68064
346000.0000    0.58432
346040.0000    0.74186
346080.0000    0.52924
346120.0000    0.59898
346160.0000    0.31318
346200.0000    0.39385
346240.0000    0.58085
346280.0000    0.69261
346320.0000    0.52067
346360.0000    0.56680
346400.0000    0.64617
346440.0000    0.83964
346480.0000    0.72923
346520.0000    0.63396
346560.0000    0.91648
346600.0000    0.65959
346640.0000    0.68561
346680.0000    0.57328
346720.0000    0.61388
346760.0000    0.80914
346800.0000    0.71327
346840.0000    0.54059
346880.0000    0.55676
346920.0000    0.61251
346960.0000    0.63332
347000.0000    0.69660
347040.0000    0.40839
347080.0000    0.47514
347120.0000    0.66541
347160.0000    0.59664
347200.0000    0.60465
347240.0000    0.56299
347280.0000    0.68126
347320.0000    0.67425
347360.0000    0.92610
347400.0000    0.83393
347440.0000    0.92112
347480.0000    0.83771
347520.0000    0.83082
347560.0000    0.85115
347600.0000    0.58035
347640.0000    0.70542
347680.0000    0.69053
347720.0000    0.47267
347760.0000    0.45965
347800.0000    0.47445
347840.0000    0.83462
347880.0000    0.60296
347920.0000    0.41946
347960.0000    0.31794
348000.0000    0.68558
348040.0000    0.55261
348080.0000    0.80983
348120.0000    1.07655
348160.0000    0.87522
348200.0000    0.92472
348240.0000    0.79062
348280.0000    0.79203
348320.0000    0.79603
348360.0000    0.69119
348400.0000    0.48657
348440.0000    0.47235
348480.0000    0.47632
348520.0000    0.19744
348560.0000    0.25961
348600.0000    0.29047
348640.0000    0.56335
348680.0000    0.52890
348720.0000    0.38366
348760.0000    0.85105
348800.0000    0.69373
348840.0000    0.63719
348880.0000    0.52506
348920.0000    0.64817
348960.0000    0.66515
349000.0000    0.57636
349040.0000    0.71545
349080.0000    0.66296
349120.0000    0.51860
349160.0000    0.56829
349200.0000    0.71511
349240.0000    0.60219
349280.0000    0.62031
349320.0000    0.60014
349360.0000    0.60681
349400.0000    0.60043
349440.0000    0.55656
349480.0000    0.51771
349520.0000    0.47470
349560.0000    0.53677
349600.0000    0.51714
349640.0000    0.63530
349680.0000    0.65388
349720.0000    0.67430
349760.0000    0.57975
349800.0000    0.42279
349840.0000    0.58788
349880.0000    0.44683
349920.0000    0.31207
349960.0000    0.41570
350000.0000    0.44577
350040.0000    0.52648
350080.0000    0.71245
350120.0000    0.57600
350160.0000    0.67223
350200.0000    0.54051
350240.0000    0.49105
350280.0000    0.78477
350320.0000    0.63925
350360.0000    0.47063
350400.0000    0.46564
350440.0000    0.43856
350480.0000    0.63729
350520.0000    0.43980
350560.0000    0.25826
350600.0000    0.50971
350640.0000    0.31285
350680.0000    0.36665
350720.0000    0.07449
350760.0000    0.34232
350800.0000    0.52933
350840.0000    0.51249
350880.0000    0.56190
350920.0000    0.40195
350960.0000    0.34266
351000.0000    0.35515
351040.0000    0.42664
351080.0000    0.29850
351120.0000    0.52536
351160.0000    0.51049
351200.0000    0.42306
351240.0000    0.48712
351280.0000    0.32923
351320.0000    0.67054
351360.0000    0.58897
351400.0000    0.62703
351440.0000    0.58800
351480.0000    0.44541
351520.0000    0.40893
351560.0000    0.72972
351600.0000    0.55998
351640.0000    0.34979
351680.0000    0.49182
351720.0000    0.59023
351760.0000    0.56309
351800.0000    0.47084
351840.0000    0.50630
351880.0000    0.21203
351920.0000    0.30099
351960.0000    0.32199
352000.0000    0.28023
352040.0000    0.17823
352080.0000    0.46662
352120.0000    0.08895
352160.0000    0.22770
352200.0000    0.24665
352240.0000    0.25358
352280.0000    0.14924
352320.0000    0.18202
352360.0000    0.17490
352400.0000    0.22197
352440.0000    0.20792
352480.0000    0.21724
352520.0000    0.35141
352560.0000    0.37724
352600.0000    0.38684
352640.0000    0.20300
352680.0000    0.16291
352720.0000    0.26733
352760.0000    0.24524
352800.0000    0.52872
352840.0000    0.62317
352880.0000    0.53458
352920.0000    0.43387
352960.0000    0.60162
353000.0000    0.45035
353040.0000    0.71509
353080.0000    0.62952
353120.0000    0.72531
353160.0000    0.67946
353200.0000    0.64817
353240.0000    0.35150
353280.0000    0.61535
353320.0000    0.59759
353360.0000    0.54806
353400.0000    0.62706
353440.0000    0.57161
353480.0000    0.30484
353520.0000    0.74929
353560.0000    0.43154
353600.0000    0.40875
353640.0000    0.56150
353680.0000    0.22105
353720.0000    0.59519
353760.0000    0.64041
353800.0000    0.31747
353840.0000    0.27799
353880.0000    0.47477
353920.0000    0.25163
353960.0000    0.15098
354000.0000   -0.11578
354040.0000    0.11056
354080.0000    0.47955
354120.0000    0.56442
354160.0000    0.48610
354200.0000    0.65694
354240.0000    0.58441
354280.0000    0.59271
354320.0000    0.34680
354360.0000    0.40741
354400.0000    0.36120
354440.0000    0.59246
354480.0000    0.69788
354520.0000    0.85107
354560.0000    0.81990
354600.0000    0.57745
354640.0000    0.71010
354680.0000    0.57959
354720.0000    0.58218
354760.0000    0.50408
354800.0000    0.56282
354840.0000    0.63250
354880.0000    0.39061
354920.0000    0.56503
354960.0000    0.59409
355000.0000    0.62354
355040.0000    0.46374
355080.0000    0.64213
355120.0000    0.47004
355160.0000    0.56705
355200.0000    0.52424
355240.0000    0.47414
355280.0000    0.60143
355320.0000    0.20452
355360.0000    0.17345
355400.0000    0.65052
355440.0000    0.42176
355480.0000    0.59508
355520.0000    0.40135
355560.0000    0.29034
355600.0000    0.07259
355640.0000    0.54048
355680.0000    0.71114
355720.0000    0.42790
355760.0000    0.50247
355800.0000    0.40227
355840.0000    0.60943
355880.0000    0.47988
355920.0000    0.34444
355960.0000    0.46592
356000.0000    0.65763
356040.0000    0.61987
356080.0000    0.70590
356120.0000    0.55803
356160.0000    0.62720
356200.0000    0.65671
356240.0000    0.50679
356280.0000    0.77454
356320.0000    0.63957
356360.0000    0.48490
356400.0000    0.49022
356440.0000    0.58913
356480.0000    0.38808
356520.0000    0.57868
356560.0000    0.55358
356600.0000    0.47858
356640.0000    0.65631
356680.0000    0.58727
356720.0000    0.69198
356760.0000    0.38361
356800.0000    0.74891
356840.0000    0.58960
356880.0000    0.83465
356920.0000    0.90112
356960.0000    0.65230
357000.0000    0.77709
357040.0000    0.60722
357080.0000    0.77247
357120.0000    0.76170
357160.0000    0.49645
357200.0000    0.47765
357240.0000    0.68673
357280.0000    0.74533
357320.0000    0.66844
357360.0000    0.55695
357400.0000    0.45740
357440.0000    0.54352
357480.0000    0.51179
357520.0000    0.51143
357560.0000    0.60603
357600.0000    0.81814
357640.0000    0.59879
357680.0000    0.53788
357720.0000    0.58303
357760.0000    0.71923
357800.0000    0.53078
357840.0000    0.40017
357880.0000    0.48003
357920.0000    0.65047
357960.0000    0.65146
358000.0000    0.16106
358040.0000    0.43717
358080.0000    0.61287
358120.0000    0.42591
358160.0000    0.42960
358200.0000    0.18865
358240.0000    0.42399
358280.0000    0.03121
358320.0000    0.22400
358360.0000    0.41855
358400.0000    0.41024
358440.0000    0.44190
358480.0000    0.28470
358520.0000    0.50241
358560.0000    0.50978
358600.0000    0.36610
358640.0000    0.40351
358680.0000    0.38339
358720.0000    0.39075
358760.0000    0.39779
358800.0000    0.44689
358840.0000    0.40170
358880.0000    0.42305
358920.0000    0.65767
358960.0000    0.57690
359000.0000    0.49807
359040.0000    0.62061
359080.0000    0.44421
359120.0000    0.53507
359160.0000    0.52574
359200.0000    0.51873
359240.0000    0.63024
359280.0000    0.49487
359320.0000    0.68216
359360.0000    0.55189
359400.0000    0.63345
359440.0000    0.56121
359480.0000    0.48389
359520.0000    0.47153
359560.0000    0.30296
359600.0000    0.61549
359640.0000    0.34529
359680.0000    0.57461
359720.0000    0.61739
359760.0000    0.56463
359800.0000    0.64473
359840.0000    0.59355
359880.0000    0.38207
359920.0000    0.15303
359960.0000    0.54094
360000.0000    0.32402
360040.0000    0.30032
360080.0000    0.36651
360120.0000    0.40264
360160.0000    0.29200
360200.0000    0.64100
360240.0000    0.67673
360280.0000    0.21595
360320.0000    0.36312
360360.0000    0.35144
360400.0000    0.14644
360440.0000    0.48113
360480.0000    0.47163
360520.0000    0.53193
360560.0000    0.53205
360600.0000    0.71799
360640.0000    0.59015
360680.0000    0.73938
360720.0000    0.66652
360760.0000    0.39806
360800.0000    0.48971
360840.0000    0.56902
360880.0000    0.42178
360920.0000    0.75667
360960.0000    0.62249
361000.0000    0.61410
361040.0000    0.57653
361080.0000    0.70076
361120.0000    0.48741
361160.0000    0.43288
361200.0000    0.59369
361240.0000    0.57905
361280.0000    0.38537
361320.0000    0.71730
361360.0000    0.59636
361400.0000    0.43490
361440.0000    0.39367
361480.0000    0.54242
361520.0000    0.31473
361560.0000    0.31729
361600.0000    0.68477
361640.0000    0.67346
361680.0000    0.48991
361720.0000    0.68471
361760.0000    0.46534
361800.0000    0.71397
361840.0000    0.57951
361880.0000    0.55033
361920.0000    0.67321
361960.0000    0.62765
362000.0000    0.79384
362040.0000    0.55747
362080.0000    0.63529
362120.0000    0.63750
362160.0000    0.66663
362200.0000    0.64145
362240.0000    0.58934
362280.0000    0.27463
362320.0000    0.57651
362360.0000    0.36880
362400.0000    0.48492
362440.0000    0.39793
362480.0000    0.34019
362520.0000    0.25173
362560.0000    0.33129
362600.0000    0.33831
362640.0000    0.65483
362680.0000    0.61352
362720.0000    0.44848
362760.0000    0.57929
362800.0000    0.45538
362840.0000    0.50080
362880.0000    0.53181
362920.0000    0.47284
362960.0000    0.51204
363000.0000    0.56166
363040.0000    0.48576
363080.0000    0.42955
363120.0000    0.63628
363160.0000    0.07773
363200.0000    0.39037
363240.0000    0.50279
363280.0000    0.32214
363320.0000    0.38473
363360.0000    0.54539
363400.0000    0.35888
363440.0000    0.33781
363480.0000    0.35804
363520.0000    0.32162
363560.0000    0.35363
363600.0000    0.42151
363640.0000    0.36149
363680.0000    0.46629
363720.0000    0.37358
363760.0000    0.53226
363800.0000    0.59770
363840.0000    0.46165
363880.0000    0.23832
363920.0000    0.48067
363960.0000    0.18294
364000.0000    0.29000
364040.0000    0.18548
364080.0000    0.49534
364120.0000    0.56535
364160.0000    0.46757
364200.0000    0.65236
364240.0000    0.64873
364280.0000    0.71538
364320.0000    0.68309
364360.0000    0.84578
364400.0000    0.74516
364440.0000    0.65846
364480.0000    0.67189
364520.0000    0.33996
364560.0000    0.47567
364600.0000    0.47522
364640.0000    0.48271
364680.0000    0.69810
364720.0000    0.51937
364760.0000    0.55611
364800.0000    0.65650
364840.0000    0.63657
364880.0000    0.63721
364920.0000    0.52591
364960.0000    0.61003
365000.0000    0.52144
365040.0000    0.46721
365080.0000    0.34635
365120.0000    0.59910
365160.0000    0.49641
365200.0000    0.25702
365240.0000    0.50508
365280.0000    0.52198
365320.0000    0.67245
365360.0000    0.51595
365400.0000    0.50015
365440.0000    0.62977
365480.0000    0.45589
365520.0000    0.56930
365560.0000    0.65903
365600.0000    0.57225
365640.0000    0.52459
365680.0000    0.58726
365720.0000    0.63681
365760.0000    0.67887
365800.0000    0.69977
365840.0000    0.40435
365880.0000    0.45133
365920.0000    0.44390
365960.0000    0.27863
366000.0000    0.38665
366040.0000    0.37468
366080.0000    0.36965
366120.0000    0.23248
366160.0000    0.47566
366200.0000    0.10444
366240.0000    0.39992
366280.0000    0.48131
366320.0000    0.38069
366360.0000    0.36441
366400.0000    0.55271
366440.0000    0.25762
366480.0000    0.43511
366520.0000    0.29424
366560.0000    0.25488
366600.0000    0.51208
366640.0000    0.45317
366680.0000    0.44744
366720.0000    0.53556
366760.0000    0.41847
366800.0000    0.40213
366840.0000    0.40521
366880.0000    0.44259
366920.0000    0.54390
366960.0000    0.47403
367000.0000    0.46147
367040.0000    0.67896
367080.0000    0.68614
367120.0000    0.65513
367160.0000    0.79614
367200.0000    0.63346
367240.0000    0.79115
367280.0000    0.73811
367320.0000    0.67990
367360.0000    0.62416
367400.0000    0.71210
367440.0000    0.63461
367480.0000    0.56034
367520.0000    0.57064
367560.0000    0.52644
367600.0000    0.69405
367640.0000    0.51959
367680.0000    0.58530
367720.0000    0.68767
367760.0000    0.67846
367800.0000    0.47485
367840.0000    0.57015
367880.0000    0.47900
367920.0000    0.48821
367960.0000    0.52556
368000.0000    0.50684
368040.0000    0.54971
368080.0000    0.45417
368120.0000    0.64530
368160.0000    0.66744
368200.0000    0.53416
368240.0000    0.67508
368280.0000    0.70312
368320.0000    0.69167
368360.0000    0.69310
368400.0000    0.80461
368440.0000    0.59731
368480.0000    0.60195
368520.0000    0.61565
368560.0000    0.67305
368600.0000    0.59536
368640.0000    0.81491
368680.0000    0.80715
368720.0000    0.77550
368760.0000    0.73841
368800.0000    0.77017
368840.0000    0.75009
368880.0000    0.60966
368920.0000    0.64639
368960.0000    0.72085
369000.0000    0.73462
369040.0000    0.70845
369080.0000    0.69783
369120.0000    0.81949
369160.0000    0.56186
369200.0000    0.64049
369240.0000    0.59241
369280.0000    0.45276
369320.0000    0.45824
369360.0000    0.13534
369400.0000    0.19036
369440.0000    0.36240
369480.0000    0.20607
369520.0000    0.36035
369560.0000    0.18265
369600.0000    0.21293
369640.0000    0.19008
369680.0000    0.13312
369720.0000    0.28079
369760.0000    0.38477
369800.0000    0.11296
369840.0000    0.39136
369880.0000    0.45707
369920.0000    0.36505
369960.0000    0.17309
370000.0000    0.21646
370040.0000    0.36728
370080.0000    0.24700
370120.0000    0.54636
370160.0000    0.51623
370200.0000    0.80944
370240.0000    0.50608
370280.0000    0.30088
370320.0000    0.54500
370360.0000    0.36937
370400.0000    0.50809
370440.0000    0.28496
370480.0000    0.34665
370520.0000    0.05400
370560.0000    0.02688
370600.0000    0.26566
370640.0000    0.23508
370680.0000    0.42263
370720.0000    0.13287
370760.0000    0.24360
370800.0000    0.12864
370840.0000    0.09763
370880.0000    0.17103
370920.0000    0.35549
370960.0000    0.19072
371000.0000    0.31497
371040.0000    0.30569
371080.0000    0.21419
371120.0000    0.12778
371160.0000    0.34270
371200.0000    0.46579
371240.0000    0.22289
371280.0000    0.37629
371320.0000    0.31591
371360.0000    0.68339
371400.0000    0.70134
371440.0000    0.56381
371480.0000    0.63186
371520.0000    0.56899
371560.0000    0.52834
371600.0000    0.59775
371640.0000    0.67664
371680.0000    0.64040
371720.0000    0.44973
371760.0000    0.44186
371800.0000    0.48737
371840.0000    0.53658
371880.0000    0.40975
371920.0000    0.47082
371960.0000    0.71253
372000.0000    0.51486
372040.0000    0.68754
372080.0000    0.64474
372120.0000    0.43196
372160.0000    0.55400
372200.0000    0.53433
372240.0000    0.57164
372280.0000    0.51493
372320.0000    0.45754
372360.0000    0.36984
372400.0000    0.69793
372440.0000    0.39867
372480.0000    0.41725
372520.0000    0.54240
372560.0000    0.55931
372600.0000    0.24111
372640.0000    0.26173
372680.0000    0.55374
372720.0000    0.50368
372760.0000    0.54317
372800.0000    0.24110
372840.0000    0.40496
372880.0000    0.42678
372920.0000    0.29032
372960.0000    0.48685
373000.0000    0.56786
373040.0000    0.43795
373080.0000    0.21282
373120.0000    0.19084
373160.0000    0.28833
373200.0000    0.48714
373240.0000    0.28510
373280.0000    0.51467
373320.0000    0.47753
373360.0000    0.35026
373400.0000    0.56920
373440.0000    0.64411
373480.0000    0.53662
373520.0000    0.56807
373560.0000    0.52718
373600.0000    0.85078
373640.0000    0.89169
373680.0000    0.74387
373720.0000    0.67295
373760.0000    0.59339
373800.0000    0.45338
373840.0000    0.49699
373880.0000    0.35008
373920.0000    0.31047
373960.0000    0.41105
374000.0000    0.34752
374040.0000    0.30767
374080.0000    0.07861
374120.0000    0.52731
374160.0000    0.22928
374200.0000    0.57453
374240.0000    0.27014
374280.0000    0.26725
374320.0000    0.08343
374360.0000    0.25435
374400.0000   -0.03647
374440.0000    0.30898
374480.0000    0.32663
374520.0000    0.17956
374560.0000    0.33982
374600.0000    0.41210
374640.0000    0.23712
374680.0000   -0.24685
374720.0000   -0.34605
374760.0000    0.25910
374800.0000    0.22266
374840.0000    0.18808
374880.0000    0.34444
374920.0000    0.12945
374960.0000    0.32506
375000.0000    0.06510
375040.0000    0.18250
375080.0000    0.17648
375120.0000    0.28647
375160.0000    0.13071
375200.0000    0.33871
375240.0000    0.20859
375280.0000    0.26577
375320.0000    0.10728
375360.0000    0.08228
375400.0000    0.26475
375440.0000   -0.04299
375480.0000    0.24146
375520.0000    0.27134
375560.0000    0.41639
375600.0000    0.23983
375640.0000    0.21956
375680.0000    0.14872
375720.0000    0.12220
375760.0000    0.21255
375800.0000    0.13120
375840.0000    0.26221
375880.0000    0.24754
375920.0000    0.54436
375960.0000    0.58017
376000.0000    0.35608
376040.0000    0.52532
376080.0000    0.14385
376120.0000    0.45116
376160.0000    0.50383
376200.0000    0.49265
376240.0000    0.52326
376280.0000    0.46538
376320.0000    0.28660
376360.0000    0.47614
376400.0000    0.49954
376440.0000    0.63246
376480.0000    0.41421
376520.0000    0.37926
376560.0000    0.42258
376600.0000    0.55301
376640.0000    0.60990
376680.0000    0.74690
376720.0000    0.55799
376760.0000    0.53828
376800.0000    0.53026
376840.0000    0.54897
376880.0000    0.68055
376920.0000    0.74063
376960.0000    0.57296
377000.0000    0.57055
377040.0000    0.54429
377080.0000    0.50611
377120.0000    0.41261
377160.0000    0.47246
377200.0000    0.49750
377240.0000    0.47314
377280.0000    0.67722
377320.0000    0.58684
377360.0000    0.63676
377400.0000    0.56216
377440.0000    0.42253
377480.0000    0.55950
377520.0000    0.40537
377560.0000    0.48649
377600.0000    0.65000
377640.0000    0.56672
377680.0000    0.57011
377720.0000    0.53027
377760.0000    0.58947
377800.0000    0.53258
377840.0000    0.68095
377880.0000    0.50024
377920.0000    0.44772
377960.0000    0.62023
378000.0000    0.66303
378040.0000    0.59042
378080.0000    0.47618
378120.0000    0.67061
378160.0000    0.53782
378200.0000    0.48034
378240.0000    0.64344
378280.0000    0.54077
378320.0000    0.45727
378360.0000    0.44747
378400.0000    0.51246
378440.0000    0.51410
378480.0000    0.46995
378520.0000    0.64171
378560.0000    0.42373
378600.0000    0.57109
378640.0000    0.58764
378680.0000    0.62994
378720.0000    0.62138
378760.0000    0.08437
378800.0000    0.60742
378840.0000    0.62421
378880.0000    0.29166
378920.0000    0.60857
378960.0000    0.55835
379000.0000    0.55461
379040.0000    0.51399
379080.0000    0.69367
379120.0000    0.41559
379160.0000    0.66202
379200.0000    0.60975
379240.0000    0.63477
379280.0000    0.45545
379320.0000    0.56466
379360.0000    0.61325
379400.0000    0.48200
379440.0000    0.52583
379480.0000    0.59016
379520.0000    0.60311
379560.0000    0.68371
379600.0000    0.53986
379640.0000    0.64854
379680.0000    0.64191
379720.0000    0.58898
379760.0000    0.69963
379800.0000    0.46049
379840.0000    0.70350
379880.0000    0.59289
379920.0000    0.63188
379960.0000    0.63045
380000.0000    0.62846
380040.0000    0.48548
380080.0000    0.47654
380120.0000    0.62217
380160.0000    0.61238
380200.0000    0.52567
380240.0000    0.61763
380280.0000    0.59775
380320.0000    0.57151
380360.0000    0.48086
380400.0000    0.43728
380440.0000    0.59372
380480.0000    0.62851
380520.0000    0.20974
380560.0000    0.34414
380600.0000    0.11285
380640.0000    0.18554
380680.0000    0.63181
380720.0000    0.12631
380760.0000    0.33467
380800.0000    0.20328
380840.0000    0.21118
380880.0000    0.32274
380920.0000    0.24154
380960.0000    0.19146
381000.0000    0.11734
381040.0000    0.53876
381080.0000    0.70568
381120.0000    0.58411
381160.0000    0.56363
381200.0000    0.45629
381240.0000    0.60408
381280.0000    0.46872
381320.0000    0.54095
381360.0000    0.44410
381400.0000    0.70612
381440.0000    0.58511
381480.0000    0.60454
381520.0000    0.54566
381560.0000    0.32461
381600.0000    0.27431
381640.0000    0.26994
381680.0000    0.50622
381720.0000    0.31945
381760.0000    0.05307
381800.0000    0.25291
381840.0000    0.39637
381880.0000    0.34730
381920.0000    0.22429
381960.0000    0.47567
382000.0000    0.57124
382040.0000    0.59495
382080.0000    0.62312
382120.0000    0.54899
382160.0000    0.14114
382200.0000    0.33980
382240.0000    0.44065
382280.0000    0.61040
382320.0000    0.51348
382360.0000    0.57684
382400.0000    0.62270
382440.0000    0.62066
382480.0000    0.50011
382520.0000    0.55441
382560.0000    0.75260
382600.0000    0.46957
382640.0000    0.65427
382680.0000    0.56899
382720.0000    0.73973
382760.0000    0.49540
382800.0000    0.71954
382840.0000    0.44780
382880.0000    0.69247
382920.0000    0.51082
382960.0000    0.48091
383000.0000    0.52730
383040.0000    0.54582
383080.0000    0.61356
383120.0000    0.54116
383160.0000    0.40552
383200.0000    0.62824
383240.0000    0.58015
383280.0000    0.62278
383320.0000    0.67162
383360.0000    0.41892
383400.0000    0.60468
383440.0000    0.51073
383480.0000    0.70480
383520.0000    0.55894
383560.0000    0.57701
383600.0000    0.61262
383640.0000    0.60421
383680.0000    0.48017
383720.0000    0.30450
383760.0000    0.53277
383800.0000    0.48929
383840.0000    0.47479
383880.0000    0.55037
383920.0000    0.60224
383960.0000    0.53109
384000.0000    0.57782
384040.0000    0.50626
384080.0000    0.51606
384120.0000    0.62596
384160.0000    0.55628
384200.0000    0.37464
384240.0000    0.12460
384280.0000    0.35620
384320.0000    0.39563
384360.0000    0.25935
384400.0000    0.45672
384440.0000    0.42824
384480.0000    0.64802
384520.0000    0.50465
384560.0000    0.61189
384600.0000    0.49061
384640.0000    0.60730
384680.0000    0.75305
384720.0000    0.69420
384760.0000    0.18467
384800.0000    0.21090
384840.0000    0.35581
384880.0000    0.29236
384920.0000    0.31085
384960.0000    0.42915
385000.0000    0.42277
385040.0000    0.47620
385080.0000    0.33374
385120.0000    0.42447
385160.0000    0.41695
385200.0000    0.44956
385240.0000    0.62806
385280.0000    0.10860
385320.0000    0.21384
385360.0000    0.35575
385400.0000    0.49971
385440.0000    0.45503
385480.0000    0.48298
385520.0000    0.60845
385560.0000    0.64426
385600.0000    0.68355
385640.0000    0.55607
385680.0000    0.78020
385720.0000    0.58257
385760.0000    0.50731
385800.0000    0.56801
385840.0000    0.68226
385880.0000    0.50786
385920.0000    0.47552
385960.0000    0.58711
386000.0000    0.48257
386040.0000    0.40219
386080.0000    0.62640
386120.0000    0.53568
386160.0000    0.46129
386200.0000    0.38319
386240.0000    0.50130
386280.0000    0.69650
386320.0000    0.63803
386360.0000    0.59891
386400.0000    0.51374
386440.0000    0.48392
386480.0000    0.44601
386520.0000    0.52700
386560.0000    0.33225
386600.0000    0.30657
386640.0000    0.29033
386680.0000    0.44334
386720.0000    0.23523
386760.0000    0.27514
386800.0000    0.13281
386840.0000    0.18228
386880.0000    0.42092
386920.0000    0.27568
386960.0000    0.32708
387000.0000    0.53289
387040.0000    0.47675
387080.0000    0.63763
387120.0000    0.54134
387160.0000    0.58240
387200.0000    0.59626
387240.0000    0.44288
387280.0000    0.57828
387320.0000    0.68946
387360.0000    0.46170
387400.0000    0.67684
387440.0000    0.56789
387480.0000    0.39438
387520.0000    0.40252
387560.0000    0.36954
387600.0000    0.45682
387640.0000    0.54747
387680.0000    0.70533
387720.0000    0.41467
387760.0000    0.27439
387800.0000    0.50153
387840.0000    0.51153
387880.0000    0.36038
387920.0000    0.50524
387960.0000    0.52561
388000.0000    0.36857
388040.0000    0.25582
388080.0000    0.34527
388120.0000    0.54226
388160.0000    0.47987
388200.0000    0.43919
388240.0000    0.31639
388280.0000    0.48187
388320.0000    0.35949
388360.0000    0.47994
388400.0000    0.44146
388440.0000    0.34092
388480.0000    0.42985
388520.0000    0.60581
388560.0000    0.34039
388600.0000    0.40963
388640.0000    0.44766
388680.0000    0.34539
388720.0000    0.54480
388760.0000    0.60350
388800.0000    0.58518
388840.0000    0.44546
388880.0000    0.51353
388920.0000    0.58010
388960.0000    0.58713
389000.0000    0.45379
389040.0000    0.55482
389080.0000    0.48101
389120.0000    0.58067
389160.0000    0.38303
389200.0000    0.44640
389240.0000    0.50493
389280.0000    0.37390
389320.0000    0.67968
389360.0000    0.35711
389400.0000    0.46667
389440.0000    0.49189
389480.0000    0.48222
389520.0000    0.39512
389560.0000    0.21983
389600.0000    0.14836
389640.0000    0.31315
389680.0000    0.53426
389720.0000    0.55765
389760.0000    0.40723
389800.0000    0.29344
389840.0000    0.22069
389880.0000    0.26747
389920.0000    0.37620
389960.0000    0.31490
390000.0000    0.29690
390040.0000    0.30700
390080.0000   -0.15130
390120.0000    0.50543
390160.0000    0.46676
390200.0000    0.59274
390240.0000    0.57164
390280.0000    0.66924
390320.0000    0.66684
390360.0000   -0.16478
390400.0000    0.29502
390440.0000    0.41430
390480.0000    0.37930
390520.0000    0.48855
390560.0000    0.58508
390600.0000    0.72993
390640.0000    0.37698
390680.0000    0.07448
390720.0000    0.54516
390760.0000    0.61456
390800.0000    0.25348
390840.0000    0.44482
390880.0000    0.49417
390920.0000    0.53850
390960.0000    0.60129
391000.0000    0.41663
391040.0000    0.51751
391080.0000    0.33501
391120.0000    0.40154
391160.0000    0.59507
391200.0000    0.62946
391240.0000    0.48516
391280.0000    0.50905
391320.0000    0.53796
391360.0000    0.59723
391400.0000    0.40594
391440.0000    0.61805
391480.0000    0.55608
391520.0000    0.44711
391560.0000    0.55922
391600.0000    0.37199
391640.0000    0.27431
391680.0000    0.48524
391720.0000    0.45788
391760.0000    0.19390
391800.0000    0.30132
391840.0000    0.34103
391880.0000    0.22033
391920.0000    0.44845
391960.0000    0.31604
392000.0000    0.41331
392040.0000    0.25077
392080.0000    0.18351
392120.0000    0.50823
392160.0000    0.38697
392200.0000    0.46912
392240.0000    0.62620
392280.0000    0.52854
392320.0000    0.60184
392360.0000    0.49262
392400.0000    0.45365
392440.0000    0.64321
392480.0000    0.51596
392520.0000    0.58262
392560.0000    0.52648
392600.0000    0.51319
392640.0000    0.39702
392680.0000    0.43885
392720.0000    0.24021
392760.0000    0.58302
392800.0000    0.52578
392840.0000    0.40091
392880.0000    0.52729
392920.0000    0.53558
392960.0000    0.52354
393000.0000    0.61620
393040.0000    0.51742
393080.0000    0.53085
393120.0000    0.35304
393160.0000    0.36382
393200.0000    0.39318
393240.0000    0.42263
393280.0000    0.27697
393320.0000    0.25298
393360.0000    0.39382
393400.0000    0.50032
393440.0000    0.53577
393480.0000    0.51466
393520.0000    0.36505
393560.0000    0.57322
393600.0000    0.25465
393640.0000    0.50686
393680.0000    0.48061
393720.0000    0.60700
393760.0000    0.43824
393800.0000    0.34237
393840.0000    0.38439
393880.0000    0.40823
393920.0000    0.37734
393960.0000    0.25048
394000.0000    0.35165
394040.0000    0.59547
394080.0000    0.22222
394120.0000    0.38544
394160.0000    0.58445
394200.0000    0.38664
394240.0000    0.48682
394280.0000    0.55266
394320.0000    0.51867
394360.0000    0.56611
394400.0000    0.49807
394440.0000    0.65013
394480.0000    0.60823
394520.0000    0.59866
394560.0000    0.62450
394600.0000    0.51500
394640.0000    0.62319
394680.0000    0.32339
394720.0000    0.63052
394760.0000    0.49820
394800.0000    0.59506
394840.0000    0.56107
394880.0000    0.58774
394920.0000    0.53760
394960.0000    0.68102
395000.0000    0.57751
395040.0000    0.55459
395080.0000    0.75397
395120.0000    0.70882
395160.0000    0.47576
395200.0000    0.59058
395240.0000    0.65525
395280.0000    0.72439
395320.0000    0.50175
395360.0000    0.69933
395400.0000    0.53560
395440.0000    0.58312
395480.0000    0.32897
395520.0000    0.35313
395560.0000    0.45534
395600.0000    0.36086
395640.0000    0.45424
395680.0000    0.63007
395720.0000    0.65947
395760.0000    0.65494
395800.0000    0.64079
395840.0000    0.62947
395880.0000    0.56430
395920.0000    0.66960
395960.0000    0.58515
396000.0000    0.68219
396040.0000    0.58841
396080.0000    0.50592
396120.0000    0.64057
396160.0000    0.66898
396200.0000    0.70514
396240.0000    0.47669
396280.0000    0.41299
396320.0000    0.19267
396360.0000    0.24881
396400.0000    0.36743
396440.0000    0.49763
396480.0000    0.64889
396520.0000    0.60168
396560.0000    0.59829
396600.0000    0.66678
396640.0000    0.60496
396680.0000    0.56314
396720.0000    0.52292
396760.0000    0.67956
396800.0000    0.51821
396840.0000    0.61523
396880.0000    0.04294
396920.0000    0.54677
396960.0000    0.44395
397000.0000    0.24787
397040.0000    0.50041
397080.0000    0.44646
397120.0000    0.57865
397160.0000    0.48194
397200.0000    0.61630
397240.0000    0.31497
397280.0000    0.48462
397320.0000    0.42214
397360.0000    0.39679
397400.0000    0.54069
397440.0000    0.66328
397480.0000    0.51290
397520.0000    0.59857
397560.0000    0.44510
397600.0000    0.18842
397640.0000    0.39568
397680.0000   -0.06189
397720.0000   -0.00887
397760.0000    0.21857
397800.0000    0.12835
397840.0000    0.58765
397880.0000    0.51394
397920.0000    0.21348
397960.0000    0.51593
398000.0000    0.36356
398040.0000    0.19894
398080.0000    0.35823
398120.0000    0.33999
398160.0000    0.55711
398200.0000    0.45115
398240.0000    0.42857
398280.0000    0.48786
398320.0000    0.58787
398360.0000    0.38187
398400.0000    0.38618
398440.0000    0.51686
398480.0000    0.39129
398520.0000    0.46772
398560.0000    0.54389
398600.0000    0.47882
398640.0000    0.48791
398680.0000    0.37930
398720.0000    0.38704
398760.0000    0.59820
398800.0000    0.27489
398840.0000    0.36236
398880.0000    0.48645
398920.0000    0.26758
398960.0000    0.30698
399000.0000    0.50178
399040.0000    0.53462
399080.0000    0.68610
399120.0000    0.53033
399160.0000    0.55227
399200.0000    0.66065
399240.0000    0.60280
399280.0000    0.59683
399320.0000    0.59667
399360.0000    0.40553
399400.0000    0.56765
399440.0000    0.62954
399480.0000    0.58152
399520.0000    0.53560
399560.0000    0.41199
399600.0000    0.45951
399640.0000    0.61345
399680.0000    0.42087
399720.0000    0.25550
399760.0000    0.58428
399800.0000    0.33960
399840.0000    0.51023
399880.0000    0.47677
399920.0000    0.67990
399960.0000    0.56072
400000.0000    0.26788
400040.0000    0.40274
400080.0000    0.57251
400120.0000    0.48456
400160.0000    0.59081
400200.0000    0.39513
400240.0000    0.55245
400280.0000    0.56885
400320.0000    0.52271
400360.0000    0.35066
400400.0000    0.23058
400440.0000    0.44536
400480.0000    0.27417
400520.0000    0.14882
400560.0000    0.46392
400600.0000    0.60042
400640.0000    0.54837
400680.0000    0.39715
400720.0000    0.25100
400760.0000    0.29070
400800.0000   -0.05873
400840.0000    0.06985
400880.0000    0.11981
400920.0000    0.18879
400960.0000    0.07965
401000.0000    0.36366
401040.0000    0.34849
401080.0000    0.65222
401120.0000    0.51931
401160.0000    0.31301
401200.0000    0.42876
401240.0000    0.51139
401280.0000    0.46932
401320.0000    0.55949
401360.0000    0.47044
401400.0000    0.35094
401440.0000    0.49417
401480.0000    0.25930
401520.0000    0.36734
401560.0000    0.40812
401600.0000    0.28611
401640.0000    0.40452
401680.0000    0.23105
401720.0000    0.29004
401760.0000    0.42063
401800.0000    0.41489
401840.0000    0.12482
401880.0000    0.14735
401920.0000    0.36851
401960.0000    0.30566
402000.0000    0.18038
402040.0000    0.46516
402080.0000    0.46685
402120.0000    0.41423
402160.0000    0.19198
402200.0000    0.27350
402240.0000    0.25889
402280.0000   -0.01440
402320.0000    0.09886
402360.0000    0.34131
402400.0000    0.23320
402440.0000    0.46037
402480.0000    0.58832
402520.0000    0.42154
402560.0000    0.27194
402600.0000    0.44198
402640.0000    0.39579
402680.0000    0.35963
402720.0000    0.45089
402760.0000    0.46735
402800.0000    0.42993
402840.0000    0.57386
402880.0000    0.45700
402920.0000    0.37246
402960.0000    0.34477
403000.0000    0.08877
403040.0000    0.21902
403080.0000    0.31940
403120.0000    0.51681
403160.0000    0.24230
403200.0000    0.25543
403240.0000    0.36527
403280.0000    0.39815
403320.0000    0.32767
403360.0000    0.33720
403400.0000    0.49335
403440.0000    0.26637
403480.0000    0.56763
403520.0000    0.61356
403560.0000    0.44979
403600.0000    0.39793
403640.0000    0.63164
403680.0000    0.34964
403720.0000    0.65035
403760.0000    0.54906
403800.0000    0.51986
403840.0000    0.60738
403880.0000    0.55500
403920.0000    0.43292
403960.0000    0.49296
404000.0000    0.64302
404040.0000    0.62953
404080.0000    0.54856
404120.0000    0.49289
404160.0000    0.56119
404200.0000    0.56684
404240.0000    0.78324
404280.0000    0.71694
404320.0000    0.78388
404360.0000    0.88882
404400.0000    0.62413
404440.0000    0.60679
404480.0000    0.50518
404520.0000    0.59109
404560.0000    0.45881
404600.0000    0.39522
404640.0000    0.54910
404680.0000    0.56286
404720.0000    0.61239
404760.0000    0.49309
404800.0000    0.47639
404840.0000    0.35395
404880.0000    0.48450
404920.0000    0.68715
404960.0000    0.29378
405000.0000    0.43700
405040.0000    0.54858
405080.0000    0.17108
405120.0000    0.39682
405160.0000    0.49119
405200.0000    0.24310
405240.0000    0.09312
405280.0000    0.41384
405320.0000    0.54891
405360.0000    0.39769
405400.0000    0.35524
405440.0000    0.27160
405480.0000    0.45082
405520.0000    0.35215
405560.0000    0.46742
405600.0000    0.43916
405640.0000   -0.08809
405680.0000    0.36780
405720.0000    0.46488
405760.0000    0.33593
405800.0000    0.45946
405840.0000    0.28794
405880.0000    0.38856
405920.0000    0.45593
405960.0000    0.52519
406000.0000    0.50784
406040.0000    0.42797
406080.0000    0.32179
406120.0000    0.43229
406160.0000    0.57191
406200.0000    0.45512
406240.0000    0.33327
406280.0000    0.47762
406320.0000    0.47836
406360.0000    0.47562
406400.0000    0.52409
406440.0000    0.37289
406480.0000    0.34347
406520.0000    0.51990
406560.0000    0.53480
406600.0000    0.41461
406640.0000    0.02515
406680.0000    0.38332
406720.0000   -0.06547
406760.0000    0.42116
406800.0000    0.39352
406840.0000    0.32905
406880.0000    0.36563
406920.0000    0.13964
406960.0000    0.30108
407000.0000    0.56081
407040.0000    0.41736
407080.0000    0.39784
407120.0000    0.36642
407160.0000    0.40008
407200.0000    0.21316
407240.0000    0.09876
407280.0000    0.03504
407320.0000    0.01944
407360.0000    0.47984
407400.0000    0.39933
407440.0000    0.23150
407480.0000    0.09590
407520.0000   -0.08092
407560.0000    0.20615
407600.0000    0.12727
407640.0000    0.03752
407680.0000    0.24208
407720.0000    0.33965
407760.0000   -0.27538
407800.0000    0.09626
407840.0000    0.44000
407880.0000    0.36585
407920.0000    0.15546
407960.0000    0.17208
408000.0000    0.10734
408040.0000    0.00568
408080.0000    0.20023
408120.0000    0.27277
408160.0000    0.04815
408200.0000    0.11940
408240.0000    0.41635
408280.0000    0.44873
408320.0000    0.23066
408360.0000    0.31240
408400.0000    0.32569
408440.0000    0.41504
408480.0000    0.15787
408520.0000    0.10871
408560.0000    0.09725
408600.0000   -0.03565
408640.0000   -0.14723
408680.0000   -0.18340
408720.0000   -0.09764
408760.0000   -0.30427
408800.0000   -0.36154
408840.0000    0.07947
408880.0000   -0.39342
408920.0000   -0.03759
408960.0000   -0.22825
409000.0000   -0.22676
409040.0000   -0.13977
409080.0000    0.02935
409120.0000   -0.55526
409160.0000   -0.18078
409200.0000   -0.03023
409240.0000   -0.16438
409280.0000   -0.26700
409320.0000   -0.24751
409360.0000    0.15052
409400.0000    0.41087
409440.0000    0.13322
409480.0000    0.27567
409520.0000    0.57284
409560.0000   -0.08301
409600.0000   -0.06068
409640.0000    0.01199
409680.0000    0.35646
409720.0000    0.30193
409760.0000    0.12913
409800.0000    0.35648
409840.0000    0.38210
409880.0000    0.52471
409920.0000    0.34794
409960.0000    0.24110
410000.0000    0.12785
410040.0000   -0.05714
410080.0000   -0.18525
410120.0000   -0.05727
410160.0000    0.33546
410200.0000    0.16982
410240.0000   -0.16659
410280.0000   -0.22608
410320.0000   -0.11640
410360.0000   -0.12477
410400.0000   -0.15119
410440.0000    0.00398
410480.0000    0.16727
410520.0000    0.43385
410560.0000    0.33267
410600.0000    0.17419
410640.0000    0.37462
410680.0000   -0.20309
410720.0000   -0.33586
410760.0000   -0.00189
410800.0000   -0.11665
410840.0000   -0.15719
410880.0000    0.10175
410920.0000    0.13398
410960.0000    0.02473
411000.0000    0.24417
411040.0000    0.36233
411080.0000   -0.02234
411120.0000    0.08608
411160.0000    0.31193
411200.0000    0.09036
411240.0000    0.07450
411280.0000    0.06547
411320.0000    0.16943
411360.0000    0.19827
411400.0000   -0.16234
411440.0000   -0.00325
411480.0000    0.11633
411520.0000   -0.04986
411560.0000    0.08186
411600.0000    0.23385
411640.0000   -0.26381
411680.0000   -0.03307
411720.0000    0.27000
411760.0000    0.24751
411800.0000    0.17185
411840.0000    0.15767
411880.0000    0.28461
411920.0000    0.25400
411960.0000    0.36686
412000.0000    0.35706
412040.0000    0.08910
412080.0000   -0.30385
412120.0000   -0.14483
412160.0000   -0.41561
412200.0000   -0.39563
412240.0000    0.01267
412280.0000    0.19623
412320.0000   -0.13145
412360.0000   -0.02537
412400.0000    0.11241
412440.0000    0.12089
412480.0000   -0.15374
412520.0000    0.10715
412560.0000    0.12598
412600.0000    0.04474
412640.0000    0.02716
412680.0000    0.06798
412720.0000    0.14308
412760.0000    0.08230
412800.0000    0.07273
412840.0000    0.09064
412880.0000    0.04363
412920.0000   -0.23748
412960.0000    0.07132
413000.0000    0.16525
413040.0000   -0.06733
413080.0000    0.16859
413120.0000    0.18815
413160.0000    0.11508
413200.0000    0.15071
413240.0000    0.00980
413280.0000    0.07741
413320.0000   -0.19220
413360.0000   -0.10980
413400.0000   -0.03987
413440.0000    0.14302
413480.0000   -0.19508
413520.0000    0.17159
413560.0000    0.20880
413600.0000    0.13501
413640.0000    0.03006
413680.0000    0.04229
413720.0000    0.13736
413760.0000    0.03476
413800.0000    0.20148
413840.0000    0.12183
413880.0000    0.18967
413920.0000   -0.06606
413960.0000   -0.16112
414000.0000    0.06129
414040.0000    0.08236
414080.0000   -0.11147
414120.0000   -0.07448
414160.0000    0.03738
414200.0000   -0.12026
414240.0000   -0.09812
414280.0000   -0.09379
414320.0000    0.05975
414360.0000   -0.18779
414400.0000   -0.28877
414440.0000    0.04036
414480.0000   -0.03537
414520.0000   -0.03734
414560.0000    0.05731
414600.0000   -0.26399
414640.0000    0.11043
414680.0000    0.30535
414720.0000    0.20904
414760.0000    0.42167
414800.0000   -0.18503
414840.0000   -0.16443
414880.0000   -0.37914
414920.0000    0.04249
414960.0000    0.05026
415000.0000   -0.16696
415040.0000   -0.10667
415080.0000    0.22649
415120.0000    0.29237
415160.0000    0.35830
415200.0000    0.20646
415240.0000   -0.33645
415280.0000   -0.00006
415320.0000   -0.07019
415360.0000    0.30135
415400.0000    0.08645
415440.0000   -0.16473
415480.0000   -0.11933
415520.0000   -0.64305
415560.0000   -0.26015
415600.0000   -0.28925
415640.0000   -0.28307
415680.0000   -0.22565
415720.0000   -0.38135
415760.0000   -0.53670
415800.0000   -0.43711
415840.0000   -0.41420
415880.0000   -0.18211
415920.0000   -0.05933
415960.0000   -0.16304
416000.0000    0.20654
416040.0000    0.39954
416080.0000    0.07926
416120.0000    0.32728
416160.0000    0.44492
416200.0000    0.23394
416240.0000    0.15061
416280.0000    0.10360
416320.0000    0.00723
416360.0000    0.39893
416400.0000    0.34781
416440.0000    0.37216
416480.0000    0.20529
416520.0000   -0.09304
416560.0000    0.33599
416600.0000    0.44676
416640.0000   -0.10374
416680.0000   -0.16759
416720.0000   -0.44384
416760.0000   -0.03500
416800.0000   -0.21103
416840.0000   -0.45838
416880.0000   -0.34096
416920.0000   -0.04568
416960.0000   -0.21011
417000.0000   -0.09720
417040.0000   -0.19644
417080.0000   -0.18497
417120.0000   -0.30594
417160.0000   -0.81601
417200.0000   -0.12021
417240.0000   -0.47941
417280.0000   -0.13360
417320.0000   -0.20956
417360.0000   -0.38263
417400.0000   -0.48946
417440.0000   -0.51417
417480.0000   -0.68596
417520.0000   -0.71017
417560.0000   -0.56875
417600.0000   -0.63590
417640.0000   -0.74426
417680.0000   -0.81627
417720.0000   -0.37390
417760.0000   -0.48506
417800.0000   -0.25656
417840.0000   -0.29478
417880.0000   -0.53359
417920.0000   -0.67329
417960.0000   -0.47460
418000.0000   -0.64416
418040.0000   -0.64256
418080.0000   -0.41389
418120.0000   -0.37448
418160.0000   -0.24658
418200.0000    0.09619
418240.0000   -0.16425
418280.0000   -0.56868
418320.0000   -0.56851
418360.0000   -0.48085
418400.0000   -0.57893
418440.0000   -0.60850
418480.0000   -0.36390
418520.0000   -0.42839
418560.0000   -0.42803
418600.0000   -0.29165
418640.0000   -0.75931
418680.0000    0.02311
418720.0000   -0.63089
418760.0000   -0.58772
418800.0000   -0.36168
418840.0000    0.06801
418880.0000   -0.13568
418920.0000    0.09253
418960.0000    0.04850
419000.0000    0.09194
419040.0000   -0.19293
419080.0000    0.02732
419120.0000    0.02343
419160.0000    0.06728
419200.0000   -0.13756
419240.0000   -0.03907
419280.0000    0.14832
419320.0000   -0.01263
419360.0000    0.06763
419400.0000    0.40246
419440.0000    0.25200
419480.0000    0.19211
419520.0000   -0.05057
419560.0000    0.30009
419600.0000    0.06088
419640.0000   -0.24706
419680.0000    0.16553
419720.0000   -0.07071
419760.0000   -0.09162
419800.0000   -0.20621
419840.0000   -0.24527
419880.0000   -0.07229
419920.0000   -0.03428
419960.0000    0.06335
420000.0000   -0.10270
420040.0000   -0.19720
420080.0000    0.01674
420120.0000   -0.34722
420160.0000   -0.51521
420200.0000   -0.18399
420240.0000   -0.43714
420280.0000   -0.34031
420320.0000   -0.24284
420360.0000   -0.39732
420400.0000   -0.10279
420440.0000   -0.32974
420480.0000   -0.17588
420520.0000   -0.00238
420560.0000    0.02752
420600.0000    0.01094
420640.0000    0.09967
420680.0000    0.03621
420720.0000    0.03985
420760.0000    0.03082
420800.0000   -0.07604
420840.0000   -0.12792
420880.0000   -0.16395
420920.0000   -0.22118
420960.0000   -0.29043
421000.0000   -0.26451
421040.0000   -0.09099
421080.0000   -0.21282
421120.0000   -0.05719
421160.0000   -0.07044
421200.0000   -0.26374
421240.0000   -0.44549
421280.0000   -0.08619
421320.0000   -0.12778
421360.0000   -0.36218
421400.0000   -0.39833
421440.0000   -0.26950
421480.0000   -0.60775
421520.0000   -0.47849
421560.0000   -0.72207
421600.0000   -0.26259
421640.0000   -0.38025
421680.0000   -0.48368
421720.0000   -0.30702
421760.0000   -0.09110
421800.0000   -0.21502
421840.0000   -0.30791
421880.0000   -0.29407
421920.0000   -0.30626
421960.0000   -0.32597
422000.0000    0.05863
422040.0000    0.08489
422080.0000   -0.14670
422120.0000   -0.01642
422160.0000   -0.05947
422200.0000    0.06386
422240.0000   -0.17633
422280.0000   -0.04198
422320.0000   -0.17224
422360.0000   -0.19999
422400.0000   -0.08884
422440.0000   -0.14371
422480.0000   -0.54789
422520.0000   -0.36242
422560.0000   -0.23848
422600.0000   -0.58559
422640.0000   -0.56122
422680.0000   -0.50075
422720.0000   -0.33632
422760.0000   -0.45892
422800.0000   -0.48059
422840.0000   -0.56439
422880.0000   -0.47104
422920.0000   -0.90454
422960.0000   -0.99834
423000.0000   -1.17273
423040.0000   -0.74058
423080.0000   -0.55993
423120.0000   -0.71892
423160.0000   -0.51894
423200.0000   -0.59909
423240.0000   -0.58515
423280.0000   -0.66180
423320.0000   -0.83467
423360.0000   -0.51638
423400.0000   -0.57704
423440.0000   -0.58334
423480.0000   -0.38724
423520.0000   -0.24051
423560.0000   -0.25375
423600.0000   -0.47221
423640.0000   -0.53994
423680.0000   -0.67243
423720.0000   -0.62537
423760.0000   -0.12504
423800.0000   -0.47808
423840.0000   -1.05013
423880.0000   -0.59653
423920.0000   -0.80451
423960.0000   -1.01975
424000.0000   -0.39885
424040.0000   -0.39626
424080.0000   -0.55827
424120.0000   -0.73965
424160.0000   -0.58936
424200.0000   -0.42190
424240.0000   -0.64643
424280.0000   -0.50697
424320.0000   -0.69121
424360.0000   -0.42446
424400.0000   -0.61970
424440.0000   -0.30813
424480.0000   -0.36650
424520.0000   -0.47511
424560.0000   -0.36540
424600.0000   -0.45018
424640.0000   -0.62328
424680.0000   -0.72282
424720.0000   -0.87271
424760.0000   -0.45012
424800.0000   -0.46775
424840.0000   -0.18498
424880.0000   -0.17521
424920.0000   -0.29278
424960.0000   -0.41377
425000.0000   -0.16935
425040.0000   -0.51333
425080.0000   -0.70513
425120.0000   -0.56284
425160.0000   -0.23493
425200.0000   -0.59723
425240.0000   -0.60477
425280.0000   -0.41657
425320.0000   -0.54759
425360.0000   -0.86729
425400.0000   -1.02849
425440.0000   -0.74091
425480.0000   -0.19038
425520.0000   -0.25408
425560.0000   -0.01250
425600.0000   -0.04698
425640.0000   -0.36441
425680.0000   -0.56355
425720.0000   -0.46096
425760.0000   -0.38139
425800.0000   -0.57675
425840.0000   -0.45265
425880.0000   -0.45209
425920.0000   -0.16681
425960.0000   -0.25820
426000.0000   -0.50929
426040.0000   -0.58265
426080.0000   -0.30883
426120.0000   -0.02052
426160.0000   -0.28550
426200.0000   -0.76046
426240.0000   -0.22299
426280.0000   -0.57106
426320.0000   -0.44333
426360.0000   -0.45219
426400.0000    0.02921
426440.0000   -0.04158
426480.0000   -0.10464
426520.0000   -0.04257
426560.0000   -0.16783
426600.0000   -0.17172
426640.0000   -0.22746
426680.0000   -0.05286
426720.0000   -0.17415
426760.0000   -0.03776
426800.0000   -0.05970
426840.0000   -0.13155
426880.0000   -0.21675
426920.0000   -0.12733
426960.0000    0.01139
427000.0000   -0.23138
427040.0000   -0.11512
427080.0000   -0.21865
427120.0000   -0.23394
427160.0000   -0.18889
427200.0000   -0.28819
427240.0000   -0.21179
427280.0000   -0.15237
427320.0000   -0.32331
427360.0000   -0.28387
427400.0000   -0.00285
427440.0000   -0.16329
427480.0000   -0.28538
427520.0000   -0.34349
427560.0000   -0.10429
427600.0000    0.03228
427640.0000   -0.52495
427680.0000   -0.27444
427720.0000   -0.55551
427760.0000   -0.34373
427800.0000   -0.16461
427840.0000   -0.06083
427880.0000   -0.23605
427920.0000    0.13557
427960.0000   -0.07092
428000.0000   -0.38621
428040.0000   -0.39210
428080.0000   -0.07438
428120.0000   -0.48907
428160.0000    0.00516
428200.0000   -0.16334
428240.0000   -0.17841
428280.0000   -0.19484
428320.0000   -0.06728
428360.0000   -0.14930
428400.0000   -0.08216
428440.0000    0.03109
428480.0000    0.03376
428520.0000   -0.38584
428560.0000   -0.54143
428600.0000    0.12917
428640.0000    0.09095
428680.0000   -0.23130
428720.0000   -0.14271
428760.0000    0.22999
428800.0000    0.06124
428840.0000    0.26950
428880.0000   -0.01930
428920.0000    0.20202
428960.0000    0.22412
429000.0000    0.10181
429040.0000    0.13453
429080.0000    0.12310
429120.0000    0.21197
429160.0000    0.46526
429200.0000    0.48009
429240.0000    0.16452
429280.0000    0.31333
429320.0000    0.23132
429360.0000    0.40418
429400.0000    0.28920
429440.0000    0.49464
429480.0000    0.52965
429520.0000    0.31677
429560.0000    0.32888
429600.0000    0.14883
429640.0000    0.22752
429680.0000    0.10198
429720.0000    0.30269
429760.0000    0.11679
429800.0000    0.33178
429840.0000    0.06173
429880.0000    0.37911
429920.0000    0.02696
429960.0000    0.25799
430000.0000    0.37289
430040.0000    0.35208
430080.0000    0.34970
430120.0000    0.25422
430160.0000    0.33661
430200.0000    0.16870
430240.0000    0.35469
430280.0000    0.42403
430320.0000    0.41670
430360.0000    0.44643
430400.0000    0.56188
430440.0000    0.49057
430480.0000    0.24779
430520.0000    0.59226
430560.0000    0.51826
430600.0000    0.36635
430640.0000    0.44979
430680.0000    0.11049
430720.0000    0.57525
430760.0000    0.52169
430800.0000    0.40214
430840.0000    0.04261
430880.0000    0.57807
430920.0000    0.63817
430960.0000    0.33103
431000.0000    0.13951
431040.0000    0.08432
431080.0000    0.34842
431120.0000    0.30116
431160.0000    0.18535
431200.0000    0.30189
431240.0000    0.56174
431280.0000    0.48272
431320.0000    0.32981
431360.0000    0.30273
431400.0000    0.50203
431440.0000    0.29380
431480.0000    0.54892
431520.0000    0.57339
431560.0000    0.46217
431600.0000    0.32862
431640.0000    0.13940
431680.0000    0.12073
431720.0000    0.31509
431760.0000    0.24109
431800.0000    0.63332
431840.0000    0.29427
431880.0000    0.33721
431920.0000    0.13665
431960.0000    0.48413
432000.0000    0.06956
432040.0000    0.47463
432080.0000    0.32124
432120.0000    0.09696
432160.0000    0.24424
432200.0000   -0.02847
432240.0000    0.41738
432280.0000    0.60241
432320.0000    0.42632
432360.0000    0.69259
432400.0000    0.23682
432440.0000   -0.13407
432480.0000    0.04790
432520.0000    0.41486
432560.0000    0.16037
432600.0000   -0.05515
432640.0000    0.16109
432680.0000    0.03222
432720.0000   -0.03506
432760.0000    0.08409
432800.0000   -0.10533
432840.0000    0.27921
432880.0000    0.23844
432920.0000    0.22030
432960.0000    0.08994
433000.0000    0.16099
433040.0000    0.13308
433080.0000    0.32106
433120.0000   -0.03346
433160.0000   -0.10551
433200.0000   -0.06180
433240.0000   -0.19355
433280.0000    0.02561
433320.0000   -0.23627
433360.0000   -0.05043
433400.0000   -0.22158
433440.0000    0.12590
433480.0000    0.19341
433520.0000   -0.15113
433560.0000    0.25146
433600.0000   -0.10278
433640.0000    0.25995
433680.0000    0.00812
433720.0000    0.15194
433760.0000    0.46991
433800.0000    0.42161
433840.0000    0.32738
433880.0000    0.45685
433920.0000    0.31494
433960.0000    0.01783
434000.0000    0.13555
434040.0000   -0.15921
434080.0000    0.27503
434120.0000    0.16339
434160.0000    0.30881
434200.0000    0.48373
434240.0000    0.44445
434280.0000    0.23246
434320.0000    0.26475
434360.0000    0.51157
434400.0000    0.40144
434440.0000    0.44620
434480.0000    0.14660
434520.0000    0.27507
434560.0000    0.43860
434600.0000    0.55197
434640.0000    0.27029
434680.0000    0.20598
434720.0000    0.50281
434760.0000    0.33211
434800.0000    0.13585
434840.0000    0.25724
434880.0000    0.33681
434920.0000    0.29689
434960.0000    0.28772
435000.0000    0.57565
435040.0000    0.37018
435080.0000    0.42989
435120.0000    0.30203
435160.0000    0.13477
435200.0000    0.28727
435240.0000    0.60715
435280.0000    0.62301
435320.0000    0.83583
435360.0000    0.21691
435400.0000    0.32995
435440.0000    0.27246
435480.0000    0.51919
435520.0000    0.58396
435560.0000    0.58716
435600.0000    0.35674
435640.0000    0.46880
435680.0000    0.59144
435720.0000    0.71243
435760.0000    0.70213
435800.0000    0.44222
435840.0000    0.36874
435880.0000    0.32075
435920.0000    0.59644
435960.0000    0.57721
436000.0000    0.38529
436040.0000    0.21600
436080.0000    0.41643
436120.0000    0.02953
436160.0000   -0.04974
436200.0000    0.10264
436240.0000    0.09447
436280.0000   -0.06709
436320.0000    0.27942
436360.0000    0.31813
436400.0000    0.36170
436440.0000   -0.07028
436480.0000    0.23539
436520.0000    0.08703
436560.0000    0.27305
436600.0000    0.31156
436640.0000    0.30100
436680.0000    0.22191
436720.0000    0.22386
436760.0000    0.37317
436800.0000    0.47469
436840.0000    0.23176
436880.0000    0.24255
436920.0000    0.34803
436960.0000    0.32904
437000.0000    0.35294
437040.0000    0.42359
437080.0000    0.27057
437120.0000    0.50031
437160.0000    0.37408
437200.0000    0.54908
437240.0000    0.50798
437280.0000    0.58089
437320.0000    0.53474
437360.0000    0.56984
437400.0000    0.20472
437440.0000    0.23508
437480.0000    0.35641
437520.0000    0.54183
437560.0000    0.45048
437600.0000    0.27645
437640.0000    0.31393
437680.0000    0.19811
437720.0000    0.23823
437760.0000    0.33611
437800.0000    0.46234
437840.0000    0.31932
437880.0000    0.55106
437920.0000    0.52142
437960.0000    0.39512
438000.0000    0.15861
438040.0000    0.45320
438080.0000    0.55585
438120.0000    0.62737
438160.0000    0.39908
438200.0000    0.59196
438240.0000    0.70620
438280.0000    0.44538
438320.0000    0.43432
438360.0000    0.41263
438400.0000    0.50322
438440.0000    0.43544
438480.0000    0.27311
438520.0000    0.02411
438560.0000    0.16515
438600.0000    0.42302
438640.0000    0.31945
438680.0000    0.13652
438720.0000    0.14869
438760.0000    0.11991
438800.0000    0.17377
438840.0000    0.05834
438880.0000    0.21881
438920.0000    0.27609
438960.0000    0.07628
439000.0000    0.05077
439040.0000    0.41073
439080.0000    0.06341
439120.0000    0.52304
439160.0000    0.61429
439200.0000    0.73945
439240.0000    0.52742
439280.0000    0.56343
439320.0000    0.68348
439360.0000    0.36084
439400.0000    0.31934
439440.0000    0.58457
439480.0000    0.46795
439520.0000    0.25410
439560.0000    0.32496
439600.0000    0.32838
439640.0000    0.41026
439680.0000    0.13628
439720.0000    0.34571
439760.0000    0.48499
439800.0000    0.66035
439840.0000    0.42349
439880.0000    0.47125
439920.0000    0.51853
439960.0000    0.35020
440000.0000    0.60394
440040.0000    0.46219
440080.0000    0.38360
440120.0000    0.65079
440160.0000    0.63554
440200.0000    0.51064
440240.0000    0.58352
440280.0000    0.63742
440320.0000    0.58749
440360.0000    0.57854
440400.0000    0.44721
440440.0000    0.38484
440480.0000    0.28452
440520.0000    0.56742
440560.0000    0.50442
440600.0000    0.44254
440640.0000    0.48231
440680.0000    0.59500
440720.0000    0.56443
440760.0000    0.48348
440800.0000    0.57191
440840.0000    0.45574
440880.0000    0.35659
440920.0000    0.05669
440960.0000    0.43686
441000.0000    0.34252
441040.0000    0.50635
441080.0000    0.28257
441120.0000    0.26807
441160.0000    0.36063
441200.0000    0.42163
441240.0000    0.28745
441280.0000    0.18686
441320.0000    0.26989
441360.0000    0.36247
441400.0000    0.22965
441440.0000    0.49380
441480.0000    0.30966
441520.0000    0.25628
441560.0000    0.46330
441600.0000    0.45158
441640.0000    0.44131
441680.0000    0.47511
441720.0000    0.29276
441760.0000    0.31625
441800.0000    0.18490
441840.0000    0.51698
441880.0000    0.43196
441920.0000    0.32451
441960.0000    0.32618
442000.0000    0.47460
442040.0000    0.23565
442080.0000    0.13966
442120.0000    0.47801
442160.0000    0.08479
442200.0000    0.41691
442240.0000    0.35485
442280.0000    0.52112
442320.0000    0.33903
442360.0000    0.33277
442400.0000    0.46487
442440.0000    0.24207
442480.0000    0.48346
442520.0000    0.51407
442560.0000    0.64541
442600.0000    0.74173
442640.0000    0.63776
442680.0000    0.53622
442720.0000    0.38973
442760.0000    0.57310
442800.0000    0.31939
442840.0000    0.53023
442880.0000    0.51902
442920.0000    0.51211
442960.0000    0.42363
443000.0000    0.49423
443040.0000    0.68113
443080.0000    0.90382
443120.0000    0.56525
443160.0000    0.54731
443200.0000    0.41646
443240.0000    0.28512
443280.0000    0.32713
443320.0000    0.71137
443360.0000    0.43784
443400.0000    0.24607
443440.0000    0.49147
443480.0000    0.34318
443520.0000    0.56109
443560.0000    0.59615
443600.0000    0.41727
443640.0000    0.40043
443680.0000    0.36894
443720.0000    0.60849
443760.0000    0.58688
443800.0000    0.42921
443840.0000    0.45609
443880.0000    0.54415
443920.0000    0.59145
443960.0000    0.52568
444000.0000    0.53990
444040.0000    0.35820
444080.0000    0.54731
444120.0000    0.31457
444160.0000    0.48397
444200.0000    0.45900
444240.0000    0.46330
444280.0000    0.58938
444320.0000    0.40921
444360.0000    0.49616
444400.0000    0.49364
444440.0000    0.50734
444480.0000    0.54004
444520.0000    0.52540
444560.0000    0.45157
444600.0000    0.40560
444640.0000    0.32171
444680.0000    0.62428
444720.0000    0.56144
444760.0000    0.52448
444800.0000    0.48895
444840.0000    0.52032
444880.0000    0.35426
444920.0000    0.55516
444960.0000    0.65098
445000.0000    0.55480
445040.0000    0.52046
445080.0000    0.48568
445120.0000    0.54059
445160.0000    0.67522
445200.0000    0.66878
445240.0000    0.59896
445280.0000    0.64096
445320.0000    0.59008
445360.0000    0.39522
445400.0000    0.55673
445440.0000    0.48717
445480.0000    0.60601
445520.0000    0.66368
445560.0000    0.46418
445600.0000    0.57982
445640.0000    0.54887
445680.0000    0.53040
445720.0000    0.53596
445760.0000    0.58279
445800.0000    0.56832
445840.0000    0.46239
445880.0000    0.55339
445920.0000    0.63946
445960.0000    0.52888
446000.0000    0.54346
446040.0000    0.65748
446080.0000    0.41309
446120.0000    0.57776
446160.0000    0.35451
446200.0000    0.58100
446240.0000    0.46095
446280.0000    0.57057
446320.0000    0.59125
446360.0000    0.48465
446400.0000    0.69821
446440.0000    0.64249
446480.0000    0.53554
446520.0000    0.39457
446560.0000    0.52217
446600.0000    0.47341
446640.0000    0.30995
446680.0000    0.41494
446720.0000    0.34237
446760.0000    0.57140
446800.0000    0.37824
446840.0000    0.47279
446880.0000    0.49784
446920.0000    0.59627
446960.0000    0.43451
447000.0000    0.52254
447040.0000    0.34076
447080.0000    0.30609
447120.0000    0.43748
447160.0000    0.26599
447200.0000    0.47230
447240.0000    0.46176
447280.0000    0.55223
447320.0000    0.79604
447360.0000    0.67759
447400.0000    0.64619
447440.0000    0.51410
447480.0000    0.46624
447520.0000    0.57134
447560.0000    0.53360
447600.0000    0.58561
447640.0000    0.63479
447680.0000    0.61228
447720.0000    0.57639
447760.0000    0.57768
447800.0000    0.41526
447840.0000    0.56878
447880.0000    0.66593
447920.0000    0.71069
447960.0000    0.66903
448000.0000    0.62579
448040.0000    0.46978
448080.0000    0.27636
448120.0000    0.52242
448160.0000    0.50129
448200.0000    0.62013
448240.0000    0.57747
448280.0000    0.52685
448320.0000    0.53875
448360.0000    0.57039
448400.0000    0.65243
448440.0000    0.66179
448480.0000    0.52804
448520.0000    0.54487
448560.0000    0.45873
448600.0000    0.41394
448640.0000    0.55744
448680.0000    0.45549
448720.0000    0.51658
448760.0000    0.33284
448800.0000    0.57641
448840.0000    0.50783
448880.0000    0.24893
448920.0000    0.48741
448960.0000    0.61393
449000.0000    0.50091
449040.0000    0.23190
449080.0000    0.43807
449120.0000    0.55619
449160.0000    0.56231
449200.0000    0.77043
449240.0000    0.64977
449280.0000    0.42808
449320.0000    0.30022
449360.0000    0.56560
449400.0000    0.35350
449440.0000    0.26903
449480.0000    0.48672
449520.0000    0.39299
449560.0000    0.37973
449600.0000    0.59957
449640.0000    0.72781
449680.0000    0.63815
449720.0000    0.47080
449760.0000    0.47363
449800.0000    0.34580
449840.0000    0.47066
449880.0000    0.47183
449920.0000    0.67847
449960.0000    0.53708
450000.0000    0.42676
450040.0000    0.20906
450080.0000    0.35699
450120.0000    0.34007
450160.0000    0.18872
450200.0000    0.25576
450240.0000    0.39064
450280.0000    0.25462
450320.0000    0.22532
450360.0000    0.30889
450400.0000    0.17648
450440.0000    0.32618
450480.0000    0.31247
450520.0000    0.48681
450560.0000    0.41721
450600.0000    0.45798
450640.0000    0.44391
450680.0000    0.42087
450720.0000    0.41455
450760.0000    0.46749
450800.0000    0.38327
450840.0000    0.43513
450880.0000    0.51522
450920.0000    0.35865
450960.0000    0.46952
451000.0000    0.71387
451040.0000    0.51763
451080.0000    0.58440
451120.0000    0.55042
451160.0000    0.64107
451200.0000    0.46771
451240.0000    0.50950
451280.0000    0.72486
451320.0000    0.75190
451360.0000    0.57805
451400.0000    0.56740
451440.0000    0.58449
451480.0000    0.51922
451520.0000    0.65305
451560.0000    0.51275
451600.0000    0.49543
451640.0000    0.58058
451680.0000    0.52657
451720.0000    0.54443
451760.0000    0.36246
451800.0000    0.49305
451840.0000    0.59185
451880.0000    0.53439
451920.0000    0.43798
451960.0000    0.34617
452000.0000    0.35394
452040.0000    0.55443
452080.0000    0.42577
452120.0000    0.36942
452160.0000    0.48986
452200.0000    0.50372
452240.0000    0.41228
452280.0000    0.25661
452320.0000    0.25133
452360.0000   -0.03410
452400.0000    0.26465
452440.0000    0.47237
452480.0000    0.33136
452520.0000    0.32422
452560.0000    0.43036
452600.0000    0.47307
452640.0000    0.67301
452680.0000    0.36578
452720.0000    0.47300
452760.0000    0.51667
452800.0000    0.54703
452840.0000    0.70178
452880.0000    0.65716
452920.0000    0.30900
452960.0000    0.55691
453000.0000    0.48323
453040.0000    0.37342
453080.0000    0.54683
453120.0000    0.36895
453160.0000    0.19797
453200.0000    0.48351
453240.0000    0.21955
453280.0000    0.35524
453320.0000    0.46905
453360.0000    0.43038
453400.0000    0.25070
453440.0000    0.31563
453480.0000    0.48047
453520.0000    0.43606
453560.0000    0.27644
453600.0000    0.51131
453640.0000    0.32073
453680.0000    0.52111
453720.0000    0.52482
453760.0000    0.34037
453800.0000    0.27723
453840.0000    0.53268
453880.0000    0.37592
453920.0000    0.44729
453960.0000    0.48452
454000.0000    0.27199
454040.0000    0.46811
454080.0000    0.27605
454120.0000    0.27595
454160.0000    0.02265
454200.0000    0.06842
454240.0000    0.13622
454280.0000    0.16554
454320.0000    0.38804
454360.0000    0.60164
454400.0000    0.46767
454440.0000    0.37596
454480.0000    0.41830
454520.0000    0.27401
454560.0000    0.48192
454600.0000    0.60060
454640.0000    0.09965
454680.0000    0.05795
454720.0000    0.09937
454760.0000    0.13083
454800.0000    0.28357
454840.0000    0.42609
454880.0000    0.69905
454920.0000    0.57269
454960.0000    0.56095
455000.0000    0.58846
455040.0000    0.37033
455080.0000    0.56192
455120.0000    0.48147
455160.0000    0.53928
455200.0000    0.51194
455240.0000    0.56375
455280.0000    0.65722
455320.0000    0.56278
455360.0000    0.40449
455400.0000    0.65504
455440.0000    0.66571
455480.0000    0.58460
455520.0000    0.53742
455560.0000    0.54420
455600.0000    0.53312
455640.0000    0.61564
455680.0000    0.63788
455720.0000    0.48514
455760.0000    0.38208
455800.0000    0.63213
455840.0000    0.58646
455880.0000    0.38278
455920.0000    0.33437
455960.0000    0.41331
456000.0000    0.64619
456040.0000    0.50021
456080.0000    0.40059
456120.0000    0.34056
456160.0000    0.25665
456200.0000    0.51794
456240.0000    0.22303
456280.0000    0.55881
456320.0000    0.59864
456360.0000    0.49042
456400.0000    0.61059
456440.0000    0.48472
456480.0000    0.26476
456520.0000    0.22345
456560.0000    0.35660
456600.0000    0.34299
456640.0000    0.70831
456680.0000    0.63019
456720.0000    0.44533
456760.0000    0.53265
456800.0000    0.32445
456840.0000    0.22827
456880.0000    0.23752
456920.0000    0.62851
456960.0000    0.60311
457000.0000    0.62803
457040.0000    0.53741
457080.0000    0.60184
457120.0000    0.44586
457160.0000    0.54416
457200.0000    0.43413
457240.0000    0.52901
457280.0000    0.47468
457320.0000    0.27800
457360.0000    0.47189
457400.0000    0.27400
457440.0000    0.47986
457480.0000    0.71041
457520.0000    0.75353
457560.0000    0.52042
457600.0000    0.41503
457640.0000    0.19639
457680.0000    0.18944
457720.0000    0.19460
457760.0000   -0.13604
457800.0000    0.18725
457840.0000    0.35091
457880.0000    0.69138
457920.0000    0.70540
457960.0000    0.66812
458000.0000    0.52947
458040.0000    0.58819
458080.0000    0.54255
458120.0000    0.75746
458160.0000    0.59409
458200.0000    0.22242
458240.0000    0.32861
458280.0000    0.34001
458320.0000    0.53976
458360.0000    0.29894
458400.0000    0.08811
458440.0000    0.11058
458480.0000    0.13530
458520.0000    0.24909
458560.0000    0.21636
458600.0000    0.55058
458640.0000    0.43189
458680.0000    0.58272
458720.0000    0.51710
458760.0000    0.47070
458800.0000    0.55942
458840.0000    0.51126
458880.0000    0.40708
458920.0000    0.53258
458960.0000    0.44696
459000.0000    0.38709
459040.0000    0.23538
459080.0000    0.51836
459120.0000    0.17276
459160.0000    0.51438
459200.0000    0.40687
459240.0000    0.40989
459280.0000    0.36872
459320.0000    0.44578
459360.0000    0.18619
459400.0000    0.28482
459440.0000    0.15454
459480.0000    0.25998
459520.0000    0.15034
459560.0000    0.35902
459600.0000    0.43970
459640.0000    0.51158
459680.0000    0.35591
459720.0000    0.46425
459760.0000    0.73697
459800.0000    0.51933
459840.0000    0.42794
459880.0000    0.51124
459920.0000    0.31181
459960.0000    0.36153
460000.0000    0.33420
460040.0000    0.29665
460080.0000    0.43987
460120.0000    0.27289
460160.0000    0.59593
460200.0000    0.44924
460240.0000    0.63253
460280.0000    0.38984
460320.0000    0.19248
460360.0000    0.35031
460400.0000    0.44979
460440.0000    0.34030
460480.0000    0.47142
460520.0000    0.45507
460560.0000    0.34243
460600.0000    0.35516
460640.0000   -0.00002
460680.0000    0.62984
460720.0000    0.38399
460760.0000    0.13717
460800.0000    0.35865
460840.0000    0.31820
460880.0000    0.38257
460920.0000    0.17124
460960.0000    0.26486
461000.0000    0.28542
461040.0000    0.31375
461080.0000    0.20220
461120.0000    0.25995
461160.0000    0.40234
461200.0000    0.25307
461240.0000    0.32178
461280.0000    0.46472
461320.0000    0.36101
461360.0000    0.44214
461400.0000    0.27756
461440.0000    0.19909
461480.0000    0.31430
461520.0000    0.34959
461560.0000    0.13469
461600.0000    0.11363
461640.0000    0.25472
461680.0000    0.26110
461720.0000   -0.01514
461760.0000    0.23599
461800.0000    0.41857
461840.0000   -0.09686
461880.0000    0.55110
461920.0000    0.02287
461960.0000    0.14480
462000.0000    0.11625
462040.0000    0.03245
462080.0000    0.12311
462120.0000    0.45463
462160.0000    0.39444
462200.0000    0.16675
462240.0000    0.60746
462280.0000    0.42617
462320.0000    0.49915
462360.0000    0.47608
462400.0000    0.53423
462440.0000    0.50342
462480.0000    0.41741
462520.0000    0.51361
462560.0000    0.34576
462600.0000    0.45219
462640.0000    0.50895
462680.0000    0.34955
462720.0000    0.58035
462760.0000    0.47457
462800.0000    0.41784
462840.0000    0.37325
462880.0000    0.48280
462920.0000    0.45878
462960.0000    0.37812
463000.0000    0.26339
463040.0000    0.37981
463080.0000    0.35765
463120.0000    0.44417
463160.0000    0.60057
463200.0000    0.42812
463240.0000    0.17845
463280.0000    0.30202
463320.0000    0.29853
463360.0000    0.31727
463400.0000    0.40446
463440.0000    0.40289
463480.0000    0.22334
463520.0000    0.22239
463560.0000    0.27634
463600.0000    0.12883
463640.0000    0.08422
463680.0000   -0.17055
463720.0000    0.02305
463760.0000    0.42257
463800.0000    0.36216
463840.0000    0.52435
463880.0000    0.30041
463920.0000    0.41315
463960.0000    0.50739
464000.0000    0.32532
464040.0000    0.37983
464080.0000    0.40645
464120.0000    0.43814
464160.0000    0.34645
464200.0000    0.35999
464240.0000    0.49633
464280.0000    0.20653
464320.0000    0.17978
464360.0000    0.23838
464400.0000    0.18089
464440.0000    0.31060
464480.0000    0.48988
464520.0000    0.36931
464560.0000    0.55510
464600.0000    0.39630
464640.0000    0.46453
464680.0000    0.48207
464720.0000    0.60259
464760.0000    0.33407
464800.0000    0.37001
464840.0000    0.40004
464880.0000    0.32175
464920.0000    0.27260
464960.0000    0.39796
465000.0000    0.19126
465040.0000    0.61766
465080.0000    0.52665
465120.0000    0.47124
465160.0000    0.44809
465200.0000    0.40368
465240.0000    0.41747
465280.0000    0.64755
465320.0000    0.53144
465360.0000    0.48015
465400.0000    0.31230
465440.0000    0.30096
465480.0000    0.22827
465520.0000   -0.01222
465560.0000    0.49978
465600.0000    0.41606
465640.0000    0.55535
465680.0000    0.31702
465720.0000    0.39941
465760.0000    0.55011
465800.0000    0.57022
465840.0000    0.40407
465880.0000    0.57565
465920.0000    0.34259
465960.0000    0.55062
466000.0000    0.29417
466040.0000    0.36364
466080.0000    0.38587
466120.0000    0.04475
466160.0000    0.14040
466200.0000    0.26413
466240.0000    0.27101
466280.0000    0.03958
466320.0000    0.01632
466360.0000   -0.00041
466400.0000    0.17476
466440.0000    0.34248
466480.0000    0.26068
466520.0000    0.55797
466560.0000    0.44706
466600.0000    0.39670
466640.0000    0.15629
466680.0000    0.33702
466720.0000    0.15758
466760.0000    0.32524
466800.0000    0.47826
466840.0000    0.40286
466880.0000    0.55004
466920.0000    0.27900
466960.0000    0.32712
467000.0000    0.39828
467040.0000    0.36091
467080.0000    0.35166
467120.0000    0.42970
467160.0000    0.32040
467200.0000   -0.03613
467240.0000    0.45218
467280.0000    0.30953
467320.0000    0.45648
467360.0000    0.26356
467400.0000    0.11423
467440.0000    0.40126
467480.0000    0.46012
467520.0000    0.46239
467560.0000    0.13966
467600.0000    0.23484
467640.0000    0.28441
467680.0000    0.47162
467720.0000    0.49396
467760.0000    0.21138
467800.0000    0.40825
467840.0000    0.38668
467880.0000    0.62477
467920.0000    0.48604
467960.0000    0.59947
468000.0000    0.39577
468040.0000    0.39075
468080.0000    0.42507
468120.0000    0.33929
468160.0000    0.30748
468200.0000    0.48511
468240.0000    0.46581
468280.0000    0.09060
468320.0000    0.23090
468360.0000    0.28308
468400.0000    0.52074
468440.0000    0.58412
468480.0000    0.32419
468520.0000    0.47558
468560.0000    0.41156
468600.0000    0.21144
468640.0000    0.21014
468680.0000    0.51473
468720.0000    0.50308
468760.0000    0.64119
468800.0000    0.60844
468840.0000    0.27647
468880.0000    0.59452
468920.0000    0.57016
468960.0000    0.47097
469000.0000    0.55703
469040.0000    0.57767
469080.0000    0.19076
469120.0000    0.23857
469160.0000    0.30853
469200.0000    0.38213
469240.0000    0.25524
469280.0000    0.27716
469320.0000    0.28236
469360.0000   -0.14924
469400.0000    0.37689
469440.0000    0.32779
469480.0000    0.18234
469520.0000    0.32196
469560.0000    0.36990
469600.0000    0.23764
469640.0000    0.26403
469680.0000    0.56709
469720.0000    0.40836
469760.0000    0.44624
469800.0000    0.42808
469840.0000    0.45403
469880.0000    0.46031
469920.0000    0.56904
469960.0000    0.37370
470000.0000    0.22261
470040.0000    0.58651
470080.0000    0.75256
470120.0000    0.66899
470160.0000    0.55773
470200.0000    0.43502
470240.0000    0.37387
470280.0000    0.67116
470320.0000    0.40914
470360.0000    0.51355
470400.0000    0.64102
470440.0000    0.62443
470480.0000    0.54092
470520.0000    0.53865
470560.0000    0.56445
470600.0000    0.64132
470640.0000    0.39024
470680.0000    0.53545
470720.0000    0.24932
470760.0000    0.34696
470800.0000    0.30877
470840.0000    0.31163
470880.0000    0.50821
470920.0000    0.46890
470960.0000    0.49067
471000.0000    0.47031
471040.0000    0.10086
471080.0000    0.15179
471120.0000    0.38285
471160.0000    0.40776
471200.0000    0.33264
471240.0000    0.10740
471280.0000    0.21231
471320.0000    0.16310
471360.0000    0.21432
471400.0000    0.40816
471440.0000    0.15018
471480.0000    0.36822
471520.0000    0.22795
471560.0000    0.28078
471600.0000    0.49942
471640.0000    0.65742
471680.0000    0.40344
471720.0000    0.29433
471760.0000    0.29828
471800.0000    0.39180
471840.0000    0.21957
471880.0000    0.59071
471920.0000    0.50253
471960.0000    0.19019
472000.0000   -0.12117
472040.0000    0.02189
472080.0000    0.16193
472120.0000    0.20559
472160.0000    0.24859
472200.0000    0.01406
472240.0000    0.11952
472280.0000   -0.01923
472320.0000    0.24066
472360.0000    0.42246
472400.0000    0.63448
472440.0000    0.50355
472480.0000    0.30626
472520.0000    0.29112
472560.0000    0.37490
472600.0000    0.32295
472640.0000    0.28853
472680.0000    0.31256
472720.0000    0.48450
472760.0000    0.13733
472800.0000    0.11251
472840.0000    0.42856
472880.0000    0.50143
472920.0000    0.46100
472960.0000    0.58417
473000.0000   -0.10419
473040.0000    0.26573
473080.0000    0.26274
473120.0000    0.32969
473160.0000   -0.08149
473200.0000    0.15276
473240.0000   -0.00324
473280.0000    0.07414
473320.0000    0.09898
473360.0000    0.04772
473400.0000    0.11777
473440.0000    0.49795
473480.0000    0.45144
473520.0000    0.22371
473560.0000    0.37948
473600.0000    0.40371
473640.0000    0.11850
473680.0000    0.39674
473720.0000    0.36769
473760.0000    0.06990
473800.0000    0.20052
473840.0000    0.36187
473880.0000    0.48804
473920.0000    0.47967
473960.0000    0.45957
474000.0000    0.13610
474040.0000    0.35934
474080.0000    0.28398
474120.0000    0.57052
474160.0000    0.48401
474200.0000    0.50863
474240.0000    0.37470
474280.0000    0.62294
474320.0000    0.65162
474360.0000    0.48901
474400.0000    0.46038
474440.0000    0.23471
474480.0000    0.53250
474520.0000    0.59437
474560.0000    0.52214
474600.0000    0.51820
474640.0000    0.55052
474680.0000    0.66461
474720.0000    0.54763
474760.0000    0.28565
474800.0000    0.40880
474840.0000    0.36091
474880.0000    0.40178
474920.0000    0.36942
474960.0000    0.38011
475000.0000    0.46065
475040.0000    0.20018
475080.0000    0.46032
475120.0000    0.45654
475160.0000    0.36588
475200.0000    0.57066
475240.0000    0.56517
475280.0000    0.45403
475320.0000    0.64044
475360.0000    0.48284
475400.0000    0.55153
475440.0000    0.34824
475480.0000    0.27180
475520.0000    0.64300
475560.0000    0.68303
475600.0000    0.38795
475640.0000    0.39065
475680.0000    0.55867
475720.0000    0.57147
475760.0000    0.46786
475800.0000    0.47914
475840.0000    0.49523
475880.0000    0.28353
475920.0000    0.37257
475960.0000    0.35114
476000.0000    0.27830
476040.0000    0.47777
476080.0000    0.25289
476120.0000    0.63199
476160.0000    0.09809
476200.0000    0.17726
476240.0000    0.47995
476280.0000    0.32487
476320.0000    0.19387
476360.0000    0.50726
476400.0000   -0.04543
476440.0000    0.20717
476480.0000    0.28147
476520.0000   -0.13145
476560.0000   -0.03255
476600.0000    0.10273
476640.0000    0.10981
476680.0000    0.04817
476720.0000    0.31640
476760.0000    0.13879
476800.0000   -0.02989
476840.0000   -0.12060
476880.0000   -0.01999
476920.0000    0.19846
476960.0000    0.41957
477000.0000    0.20426
477040.0000    0.24822
477080.0000    0.45889
477120.0000    0.45483
477160.0000    0.14542
477200.0000    0.32819
477240.0000    0.42672
477280.0000    0.30071
477320.0000    0.23506
477360.0000    0.00928
477400.0000    0.18357
477440.0000   -0.04983
477480.0000    0.15623
477520.0000    0.44127
477560.0000    0.12793
477600.0000   -0.01068
477640.0000    0.15180
477680.0000    0.20206
477720.0000    0.07684
477760.0000    0.30434
477800.0000    0.15035
477840.0000    0.57321
477880.0000    0.30253
477920.0000    0.47502
477960.0000    0.61334
478000.0000    0.36380
478040.0000    0.25499
478080.0000   -0.01811
478120.0000    0.04124
478160.0000    0.01625
478200.0000    0.26465
478240.0000    0.25766
478280.0000    0.53461
478320.0000    0.50249
478360.0000    0.53375
478400.0000    0.21335
478440.0000    0.11372
478480.0000    0.26375
478520.0000    0.42442
478560.0000    0.38508
478600.0000    0.40185
478640.0000    0.51397
478680.0000    0.47174
478720.0000    0.69237
478760.0000    0.36348
478800.0000    0.35710
478840.0000    0.26351
478880.0000    0.04631
478920.0000    0.33109
478960.0000    0.41853
479000.0000    0.50161
479040.0000    0.30921
479080.0000    0.28437
479120.0000    0.28663
479160.0000    0.13039
479200.0000    0.52597
479240.0000    0.45181
479280.0000    0.48335
479320.0000    0.55048
479360.0000    0.56665
479400.0000    0.54964
479440.0000    0.46350
479480.0000    0.24295
479520.0000    0.57587
479560.0000    0.56153
479600.0000    0.35171
479640.0000    0.57818
479680.0000    0.41657
479720.0000    0.53224
479760.0000    0.47826
479800.0000    0.55284
479840.0000    0.05601
479880.0000    0.50061
479920.0000    0.33042
479960.0000    0.51081
480000.0000    0.55715
480040.0000    0.34169
480080.0000    0.20311
480120.0000    0.49517
480160.0000    0.38526
480200.0000    0.61746
480240.0000    0.29562
480280.0000    0.40904
480320.0000    0.43583
480360.0000    0.58079
480400.0000    0.69593
480440.0000    0.62818
480480.0000    0.69791
480520.0000    0.53479
480560.0000    0.47855
480600.0000    0.57104
480640.0000    0.43155
480680.0000    0.54632
480720.0000    0.54826
480760.0000    0.04091
480800.0000    0.62815
480840.0000    0.42588
480880.0000    0.10647
480920.0000    0.19959
480960.0000    0.27857
481000.0000    0.30839
481040.0000    0.35303
481080.0000    0.30503
481120.0000    0.45855
481160.0000    0.41563
481200.0000    0.47883
481240.0000    0.58318
481280.0000    0.27411
481320.0000    0.53406
481360.0000    0.16039
481400.0000    0.40992
481440.0000    0.40196
481480.0000    0.27497
481520.0000    0.30368
481560.0000   -0.16844
481600.0000    0.25982
481640.0000    0.52431
481680.0000    0.33156
481720.0000    0.38426
481760.0000    0.53724
481800.0000    0.43599
481840.0000    0.42270
481880.0000    0.49911
481920.0000    0.37758
481960.0000    0.46933
482000.0000    0.44617
482040.0000    0.34306
482080.0000    0.34169
482120.0000    0.47349
482160.0000    0.09056
482200.0000    0.53715
482240.0000    0.50805
482280.0000    0.51959
482320.0000    0.58782
482360.0000    0.40203
482400.0000    0.60264
482440.0000    0.55964
482480.0000    0.48093
482520.0000    0.54159
482560.0000    0.56313
482600.0000    0.57735
482640.0000    0.67827
482680.0000    0.57504
482720.0000    0.52303
482760.0000    0.51660
482800.0000    0.48468
482840.0000    0.25171
482880.0000    0.40431
482920.0000    0.44479
482960.0000    0.53744
483000.0000    0.43922
483040.0000    0.44250
483080.0000    0.22224
483120.0000    0.34292
483160.0000    0.13679
483200.0000    0.50852
483240.0000    0.49675
483280.0000    0.37935
483320.0000    0.38520
483360.0000    0.30540
483400.0000    0.67540
483440.0000    0.64488
483480.0000    0.36976
483520.0000    0.51663
483560.0000    0.58386
483600.0000    0.58087
483640.0000    0.35524
483680.0000    0.47439
483720.0000    0.29333
483760.0000    0.52281
483800.0000    0.50803
483840.0000    0.32012
483880.0000    0.31740
483920.0000    0.11464
483960.0000    0.31915
484000.0000    0.41760
484040.0000    0.60274
484080.0000    0.37441
484120.0000    0.38283
484160.0000    0.17354
484200.0000    0.47321
484240.0000    0.50625
484280.0000    0.47406
484320.0000    0.44621
484360.0000    0.40723
484400.0000    0.54036
484440.0000    0.44029
484480.0000    0.57266
484520.0000    0.45025
484560.0000    0.23406
484600.0000    0.22523
484640.0000    0.12921
484680.0000    0.07818
484720.0000    0.44600
484760.0000    0.38574
484800.0000    0.31050
484840.0000    0.36688
484880.0000    0.12447
484920.0000    0.23543
484960.0000    0.16066
485000.0000    0.26446
485040.0000    0.22292
485080.0000    0.21528
485120.0000    0.16258
485160.0000    0.14232
485200.0000    0.50492
485240.0000    0.35545
485280.0000    0.54876
485320.0000    0.41782
485360.0000    0.59903
485400.0000    0.26636
485440.0000    0.17937
485480.0000    0.50529
485520.0000    0.51110
485560.0000    0.27866
485600.0000    0.53645
485640.0000    0.55458
485680.0000    0.39610
485720.0000    0.45933
485760.0000    0.35089
485800.0000    0.37092
485840.0000    0.56275
485880.0000    0.67706
485920.0000    0.39546
485960.0000    0.37890
486000.0000    0.39949
486040.0000    0.52866
486080.0000    0.74425
486120.0000    0.51609
486160.0000    0.56017
486200.0000    0.31871
486240.0000    0.44312
486280.0000    0.42958
486320.0000    0.47721
486360.0000    0.48289
486400.0000    0.49040
486440.0000    0.21097
486480.0000    0.37674
486520.0000    0.13255
486560.0000    0.50051
486600.0000    0.38687
486640.0000    0.25440
486680.0000    0.31365
486720.0000    0.15530
486760.0000    0.51870
486800.0000    0.41933
486840.0000    0.26125
486880.0000    0.17662
486920.0000    0.47798
486960.0000    0.58567
487000.0000    0.53275
487040.0000    0.28380
487080.0000    0.35892
487120.0000    0.46613
487160.0000    0.26197
487200.0000    0.49992
487240.0000    0.55626
487280.0000    0.41991
487320.0000    0.56320
487360.0000    0.43247
487400.0000    0.48711
487440.0000    0.48008
487480.0000    0.29884
487520.0000    0.35198
487560.0000    0.45999
487600.0000    0.33875
487640.0000    0.31275
487680.0000    0.39996
487720.0000    0.52610
487760.0000    0.45111
487800.0000    0.41178
487840.0000    0.36829
487880.0000    0.44834
487920.0000    0.32113
487960.0000    0.45725
488000.0000    0.47132
488040.0000    0.52333
488080.0000    0.43854
488120.0000    0.50224
488160.0000    0.50533
488200.0000    0.47185
488240.0000    0.42522
488280.0000    0.47389
488320.0000    0.47299
488360.0000    0.57599
488400.0000    0.57717
488440.0000    0.52121
488480.0000    0.54302
488520.0000    0.62031
488560.0000    0.45973
488600.0000    0.48238
488640.0000    0.41275
488680.0000    0.59751
488720.0000    0.54688
488760.0000    0.57054
488800.0000    0.38857
488840.0000    0.26686
488880.0000    0.49034
488920.0000    0.60694
488960.0000    0.40859
489000.0000    0.14046
489040.0000    0.35324
489080.0000    0.36954
489120.0000    0.48974
489160.0000    0.47075
489200.0000    0.29215
489240.0000    0.45367
489280.0000    0.55973
489320.0000    0.22299
489360.0000    0.34073
489400.0000    0.52855
489440.0000    0.22488
489480.0000    0.42951
489520.0000    0.49108
489560.0000    0.01978
489600.0000    0.47299
489640.0000    0.21465
489680.0000    0.23662
489720.0000    0.34321
489760.0000    0.59634
489800.0000    0.32452
489840.0000    0.35097
489880.0000    0.43531
489920.0000    0.56242
489960.0000    0.42390
490000.0000    0.47544
490040.0000    0.46957
490080.0000    0.48980
490120.0000    0.45363
490160.0000    0.36032
490200.0000    0.34408
490240.0000    0.28661
490280.0000    0.35776
490320.0000    0.41100
490360.0000    0.32174
490400.0000    0.59246
490440.0000    0.58508
490480.0000    0.45047
490520.0000    0.43770
490560.0000    0.41098
490600.0000    0.56819
490640.0000    0.56125
490680.0000    0.31703
490720.0000    0.50280
490760.0000    0.38632
490800.0000    0.53569
490840.0000    0.36426
490880.0000    0.57487
490920.0000    0.47349
490960.0000    0.17166
491000.0000    0.41739
491040.0000    0.44803
491080.0000    0.43643
491120.0000    0.46822
491160.0000    0.39379
491200.0000   -0.15117
491240.0000   -0.05512
491280.0000   -0.06192
491320.0000   -0.33108
491360.0000    0.11670
491400.0000    0.17182
491440.0000    0.21684
491480.0000    0.27334
491520.0000    0.36350
491560.0000    0.12859
491600.0000    0.42956
491640.0000    0.21142
491680.0000    0.33646
491720.0000    0.29198
491760.0000    0.22931
491800.0000    0.20074
491840.0000    0.24231
491880.0000    0.50094
491920.0000    0.38192
491960.0000    0.41543
492000.0000   -0.09726
492040.0000    0.32010
492080.0000    0.24897
492120.0000    0.27132
492160.0000    0.01170
492200.0000    0.39364
492240.0000    0.15712
492280.0000    0.11395
492320.0000    0.42540
492360.0000    0.37983
492400.0000    0.52118
492440.0000    0.47214
492480.0000    0.43019
492520.0000    0.30529
492560.0000    0.30298
492600.0000    0.45065
492640.0000    0.49480
492680.0000    0.38645
492720.0000    0.25854
492760.0000    0.53956
492800.0000    0.53804
492840.0000    0.26914
492880.0000    0.11388
492920.0000    0.06979
492960.0000    0.06517
493000.0000    0.33548
493040.0000    0.34704
493080.0000    0.24913
493120.0000    0.25981
493160.0000    0.47680
493200.0000    0.53964
493240.0000    0.59671
493280.0000    0.49680
493320.0000    0.49163
493360.0000    0.63448
493400.0000    0.50248
493440.0000    0.49582
493480.0000    0.53837
493520.0000    0.46206
493560.0000    0.62842
493600.0000    0.41054
493640.0000    0.51578
493680.0000    0.33025
493720.0000    0.44053
493760.0000    0.39357
493800.0000    0.30230
493840.0000    0.51407
493880.0000    0.52930
493920.0000    0.38092
493960.0000    0.42772
494000.0000    0.36174
494040.0000    0.65767
494080.0000    0.62362
494120.0000    0.71270
494160.0000    0.58051
494200.0000    0.35474
494240.0000    0.43709
494280.0000    0.44797
494320.0000    0.22176
494360.0000    0.36544
494400.0000    0.51488
494440.0000    0.39871
494480.0000    0.37148
494520.0000   -0.03164
494560.0000    0.21815
494600.0000    0.32569
494640.0000    0.28526
494680.0000    0.59730
494720.0000    0.59505
494760.0000    0.54412
494800.0000    0.39083
494840.0000    0.52763
494880.0000    0.41645
494920.0000    0.40531
494960.0000    0.48627
495000.0000    0.16911
495040.0000    0.24198
495080.0000    0.45258
495120.0000    0.44803
495160.0000    0.58597
495200.0000    0.41797
495240.0000    0.20609
495280.0000    0.48164
495320.0000    0.47017
495360.0000    0.41199
495400.0000    0.43167
495440.0000    0.73677
495480.0000    0.53947
495520.0000    0.31750
495560.0000    0.40520
495600.0000    0.46458
495640.0000    0.45622
495680.0000    0.42367
495720.0000    0.19626
495760.0000    0.31151
495800.0000    0.51571
495840.0000    0.45442
495880.0000    0.45052
495920.0000    0.60848
495960.0000    0.46641
496000.0000    0.39516
496040.0000    0.51296
496080.0000    0.77176
496120.0000    0.43401
496160.0000    0.43309
496200.0000    0.52690
496240.0000    0.57631
496280.0000    0.51299
496320.0000    0.45134
496360.0000    0.50315
496400.0000    0.52699
496440.0000    0.34606
496480.0000    0.42929
496520.0000    0.48466
496560.0000    0.29459
496600.0000    0.44438
496640.0000    0.45551
496680.0000    0.50642
496720.0000    0.49900
496760.0000    0.37660
496800.0000    0.37813
496840.0000    0.57187
496880.0000    0.36536
496920.0000    0.41389
496960.0000    0.30954
497000.0000    0.40281
497040.0000    0.63012
497080.0000    0.37066
497120.0000    0.54740
497160.0000    0.60882
497200.0000    0.53238
497240.0000    0.25582
497280.0000    0.44213
497320.0000    0.20558
497360.0000    0.25382
497400.0000    0.21493
497440.0000    0.29362
497480.0000    0.34190
497520.0000    0.54932
497560.0000    0.52830
497600.0000    0.43743
497640.0000    0.53149
497680.0000    0.49731
497720.0000    0.48157
497760.0000    0.22168
497800.0000    0.35684
497840.0000    0.43270
497880.0000    0.28099
497920.0000    0.29036
497960.0000    0.48722
498000.0000    0.20929
498040.0000    0.40276
498080.0000    0.54484
498120.0000    0.23868
498160.0000    0.23829
498200.0000    0.35401
498240.0000    0.47446
498280.0000    0.54506
498320.0000    0.52726
498360.0000    0.61128
498400.0000    0.61548
498440.0000    0.36924
498480.0000    0.45061
498520.0000    0.65161
498560.0000    0.45122
498600.0000    0.35123
498640.0000    0.43134
498680.0000    0.44963
498720.0000    0.58590
498760.0000    0.41802
498800.0000    0.49788
498840.0000    0.43072
498880.0000    0.38865
498920.0000    0.64267
498960.0000    0.64930
499000.0000    0.75213
499040.0000    0.49038
499080.0000    0.44470
499120.0000    0.45063
499160.0000    0.37597
499200.0000    0.27812
499240.0000    0.19919
499280.0000    0.24095
499320.0000    0.17961
499360.0000    0.53096
499400.0000    0.52824
499440.0000    0.29986
499480.0000    0.00226
499520.0000    0.05652
499560.0000    0.07129
499600.0000    0.30933
499640.0000    0.27516
499680.0000    0.34295
499720.0000   -0.14061
499760.0000    0.22929
499800.0000   -0.14717
499840.0000    0.07688
499880.0000   -0.00576
499920.0000    0.19730
499960.0000    0.20364
500000.0000    0.49194
500040.0000    0.31562
500080.0000   -0.05171
500120.0000   -0.17557
500160.0000   -0.14076
500200.0000    0.11773
500240.0000    0.06021
500280.0000    0.25279
500320.0000    0.12460
500360.0000    0.41593
500400.0000    0.13370
500440.0000    0.23894
500480.0000    0.31307
500520.0000    0.24575
500560.0000    0.22786
500600.0000    0.56713
500640.0000    0.46234
500680.0000    0.52382
500720.0000    0.52067
500760.0000    0.36009
500800.0000    0.00335
500840.0000    0.11408
500880.0000    0.58598
500920.0000    0.17776
500960.0000    0.48364
501000.0000    0.25864
501040.0000    0.70274
501080.0000    0.29215
501120.0000    0.44341
501160.0000    0.47787
501200.0000    0.52661
501240.0000    0.24710
501280.0000    0.12477
501320.0000    0.26102
501360.0000    0.32563
501400.0000    0.02116
501440.0000    0.14987
501480.0000    0.03705
501520.0000   -0.10556
501560.0000   -0.10972
501600.0000   -0.13580
501640.0000    0.06918
501680.0000    0.04755
501720.0000    0.18622
501760.0000   -0.08282
501800.0000    0.25437
501840.0000    0.11553
501880.0000    0.37356
501920.0000    0.08652
501960.0000    0.15815
502000.0000    0.27613
502040.0000    0.08175
502080.0000    0.39875
502120.0000    0.30767
502160.0000    0.26749
502200.0000    0.24709
502240.0000    0.26756
502280.0000    0.45096
502320.0000    0.38647
502360.0000    0.29378
502400.0000    0.51642
502440.0000    0.43711
502480.0000    0.06424
502520.0000   -0.00654
502560.0000    0.34233
502600.0000   -0.01601
502640.0000    0.19263
502680.0000   -0.00838
502720.0000    0.16532
502760.0000    0.03937
502800.0000    0.10806
502840.0000    0.26445
502880.0000   -0.02418
502920.0000    0.19441
502960.0000   -0.05677
503000.0000    0.14308
503040.0000    0.04314
503080.0000    0.13571
503120.0000    0.19742
503160.0000   -0.09886
503200.0000    0.09557
503240.0000    0.06060
503280.0000   -0.01572
503320.0000   -0.06815
503360.0000    0.13999
503400.0000    0.02003
503440.0000    0.42911
503480.0000    0.46732
503520.0000    0.46941
503560.0000    0.51670
503600.0000    0.61376
503640.0000    0.53263
503680.0000    0.67661
503720.0000    0.73128
503760.0000    0.63701
503800.0000    0.50559
503840.0000    0.62440
503880.0000    0.63431
503920.0000    0.59876
503960.0000    0.74882
504000.0000    0.73806
504040.0000    0.68592
504080.0000    0.69681
504120.0000    0.51403
504160.0000    0.44667
504200.0000    0.47313
504240.0000    0.48337
504280.0000    0.67127
504320.0000    0.48355
504360.0000    0.70234
504400.0000    0.65043
504440.0000    0.56012
504480.0000    0.56691
504520.0000    0.61922
504560.0000    0.62650
504600.0000    0.58483
504640.0000    0.38565
504680.0000    0.57240
504720.0000    0.57257
504760.0000    0.60363
504800.0000    0.50048
504840.0000    0.59262
504880.0000    0.62654
504920.0000    0.53175
504960.0000    0.28673
505000.0000    0.47849
505040.0000    0.25163
505080.0000    0.47458
505120.0000    0.36056
505160.0000    0.31010
505200.0000    0.32669
505240.0000    0.32030
505280.0000    0.24402
505320.0000    0.39878
505360.0000    0.26824
505400.0000    0.45741
505440.0000    0.39140
505480.0000    0.52276
505520.0000    0.36626
505560.0000    0.35769
505600.0000    0.20063
505640.0000    0.29284
505680.0000    0.40934
505720.0000    0.38357
505760.0000    0.17698
505800.0000    0.22673
505840.0000    0.10050
505880.0000    0.31317
505920.0000    0.28813
505960.0000    0.34342
506000.0000    0.54592
506040.0000    0.30585
506080.0000    0.24699
506120.0000    0.22466
506160.0000    0.20149
506200.0000    0.47657
506240.0000    0.31185
506280.0000    0.52979
506320.0000    0.54710
506360.0000    0.53056
506400.0000    0.24294
506440.0000    0.32227
506480.0000    0.33729
506520.0000    0.40413
506560.0000    0.25444
506600.0000    0.24164
506640.0000   -0.01051
506680.0000   -0.05627
506720.0000    0.18704
506760.0000    0.11410
506800.0000    0.21542
506840.0000    0.33329
506880.0000    0.39778
506920.0000    0.41289
506960.0000    0.43871
507000.0000    0.14312
507040.0000    0.40587
507080.0000   -0.02798
507120.0000    0.37208
507160.0000    0.03642
507200.0000    0.27410
507240.0000    0.34961
507280.0000    0.40413
507320.0000    0.26375
507360.0000    0.40876
507400.0000    0.30576
507440.0000    0.41667
507480.0000    0.18570
507520.0000    0.38378
507560.0000    0.69050
507600.0000    0.55194
507640.0000    0.40911
507680.0000    0.20398
507720.0000    0.40791
507760.0000    0.38197
507800.0000    0.44211
507840.0000    0.46606
507880.0000    0.33250
507920.0000    0.54061
507960.0000    0.56748
508000.0000    0.34013
508040.0000    0.41375
508080.0000    0.33512
508120.0000    0.42667
508160.0000    0.41808
508200.0000    0.21126
508240.0000    0.50118
508280.0000    0.21682
508320.0000    0.33902
508360.0000    0.26651
508400.0000    0.48296
508440.0000    0.52082
508480.0000    0.53426
508520.0000    0.46538
508560.0000    0.45842
508600.0000    0.31207
508640.0000    0.32083
508680.0000    0.05785
508720.0000    0.16932
508760.0000    0.50766
508800.0000    0.50973
508840.0000    0.34440
508880.0000    0.28368
508920.0000    0.32477
508960.0000    0.12314
509000.0000   -0.03558
509040.0000    0.11028
509080.0000    0.20601
509120.0000    0.34230
509160.0000    0.50836
509200.0000    0.47613
509240.0000    0.31340
509280.0000    0.38803
509320.0000    0.46076
509360.0000    0.46187
509400.0000    0.19715
509440.0000    0.49363
509480.0000    0.38700
509520.0000    0.30118
509560.0000    0.32010
509600.0000    0.25981
509640.0000   -0.04878
509680.0000    0.35400
509720.0000    0.21118
509760.0000    0.32784
509800.0000    0.53412
509840.0000    0.20761
509880.0000    0.24625
509920.0000    0.35874
509960.0000    0.25942
510000.0000    0.37877
510040.0000    0.23590
510080.0000    0.53021
510120.0000    0.35428
510160.0000    0.27777
510200.0000    0.26133
510240.0000    0.38875
510280.0000    0.25873
510320.0000    0.47292
510360.0000    0.37961
510400.0000    0.43524
510440.0000    0.44848
510480.0000    0.51500
510520.0000    0.52639
510560.0000    0.43527
510600.0000    0.41329
510640.0000    0.24537
510680.0000    0.32070
510720.0000    0.26557
510760.0000    0.61812
510800.0000    0.65237
510840.0000    0.59525
510880.0000    0.45321
510920.0000    0.67548
510960.0000    0.54171
511000.0000    0.62650
511040.0000    0.55543
511080.0000    0.45920
511120.0000    0.44737
511160.0000    0.22080
511200.0000    0.53325
511240.0000    0.52659
511280.0000    0.47188
511320.0000    0.67599
511360.0000    0.58191
511400.0000    0.65738
511440.0000    0.46121
511480.0000    0.64397
511520.0000    0.54560
511560.0000    0.73097
511600.0000    0.35540
511640.0000    0.49167
511680.0000    0.73585
511720.0000    0.66484
511760.0000    0.64582
511800.0000    0.32976
511840.0000    0.59758
511880.0000    0.67605
511920.0000    0.53486
511960.0000    0.49302
512000.0000    0.38046
512040.0000    0.39174
512080.0000    0.29534
512120.0000    0.51069
512160.0000    0.42431
512200.0000    0.32512
512240.0000    0.68042
512280.0000    0.54795
512320.0000    0.63925
512360.0000    0.62721
512400.0000    0.56801
512440.0000    0.59330
512480.0000    0.47461
512520.0000    0.53393
512560.0000    0.58719
512600.0000    0.44144
512640.0000    0.49104
512680.0000    0.31355
512720.0000    0.64374
512760.0000    0.37227
512800.0000    0.56490
512840.0000    0.39616
512880.0000    0.51053
512920.0000    0.60072
512960.0000    0.42558
513000.0000    0.55243
513040.0000    0.57528
513080.0000    0.53764
513120.0000    0.64995
513160.0000    0.45096
513200.0000    0.50961
513240.0000    0.51683
513280.0000    0.33771
513320.0000    0.45810
513360.0000    0.59968
513400.0000    0.38652
513440.0000    0.54371
513480.0000    0.36630
513520.0000    0.19240
513560.0000    0.20956
513600.0000    0.09709
513640.0000    0.27400
513680.0000    0.02986
513720.0000    0.12793
513760.0000    0.20075
513800.0000   -0.01559
513840.0000    0.12922
513880.0000    0.53812
513920.0000    0.75092
513960.0000    0.59701
514000.0000    0.75229
514040.0000    0.66338
514080.0000    0.53813
514120.0000    0.76870
514160.0000    0.61994
514200.0000    0.70996
514240.0000    0.66562
514280.0000    0.66866
514320.0000    0.73634
514360.0000    0.60826
514400.0000    0.56516
514440.0000    0.62994
514480.0000    0.13379
514520.0000    0.31936
514560.0000    0.37980
514600.0000    0.44805
514640.0000    0.29542
514680.0000    0.35417
514720.0000    0.42200
514760.0000    0.37437
514800.0000    0.31589
514840.0000    0.49887
514880.0000    0.47464
514920.0000    0.64029
514960.0000    0.54615
515000.0000    0.79664
515040.0000    0.63195
515080.0000    0.72102
515120.0000    0.81776
515160.0000    0.74559
515200.0000    0.82969
515240.0000    0.78847
515280.0000    0.73422
515320.0000    0.62591
515360.0000    0.73137
515400.0000    0.70718
515440.0000    0.82099
515480.0000    0.91048
515520.0000    0.75428
515560.0000    0.81976
515600.0000    0.70661
515640.0000    0.66434
515680.0000    0.64170
515720.0000    0.76273
515760.0000    0.88132
515800.0000    0.85875
515840.0000    0.56458
515880.0000    0.63261
515920.0000    0.70452
515960.0000    0.80020
516000.0000    0.79100
516040.0000    0.80069
516080.0000    0.85342
516120.0000    0.75908
516160.0000    0.64144
516200.0000    0.65916
516240.0000    0.89346
516280.0000    0.58529
516320.0000    0.72286
516360.0000    0.68770
516400.0000    0.56211
516440.0000    0.65451
516480.0000    0.77683
516520.0000    0.63986
516560.0000    0.51058
516600.0000    0.59770
516640.0000    0.55094
516680.0000    0.58460
516720.0000    0.43959
516760.0000    0.35562
516800.0000    0.47289
516840.0000    0.62325
516880.0000    0.52480
516920.0000    0.44106
516960.0000    0.63616
517000.0000    0.59733
517040.0000    0.51680
517080.0000    0.42766
517120.0000    0.58234
517160.0000    0.50656
517200.0000    0.55946
517240.0000    0.50373
517280.0000    0.22197
517320.0000    0.43101
517360.0000    0.60482
517400.0000    0.38543
517440.0000    0.49715
517480.0000    0.39326
517520.0000    0.40325
517560.0000    0.52110
517600.0000    0.55939
517640.0000    0.60583
517680.0000    0.25674
517720.0000    0.05802
517760.0000    0.32537
517800.0000    0.40952
517840.0000    0.30889
517880.0000    0.33240
517920.0000    0.50845
517960.0000    0.34739
518000.0000    0.40028
518040.0000    0.36082
518080.0000    0.25829
518120.0000    0.38771
518160.0000    0.22149
518200.0000    0.45511
518240.0000    0.36870
518280.0000    0.27669
518320.0000    0.17857
518360.0000    0.55812
518400.0000    0.33037
518440.0000    0.58129
518480.0000    0.44195
518520.0000    0.61395
518560.0000    0.55249
518600.0000    0.67297
518640.0000    0.53103
518680.0000    0.68554
518720.0000    0.63215
518760.0000    0.50722
518800.0000    0.67805
518840.0000    0.79177
518880.0000    0.66970
518920.0000    0.79298
518960.0000    0.64960
519000.0000    0.67006
519040.0000    0.35396
519080.0000    0.55352
519120.0000    0.55230
519160.0000    0.29509
519200.0000    0.34942
519240.0000    0.35144
519280.0000    0.42466
519320.0000    0.56752
519360.0000    0.77818
519400.0000    0.55818
519440.0000    0.63079
519480.0000    0.44156
519520.0000    0.64081
519560.0000    0.66852
519600.0000    0.40014
519640.0000    0.88969
519680.0000    0.67978
519720.0000    0.62081
519760.0000    0.80339
519800.0000    0.50534
519840.0000    0.75103
519880.0000    0.62112
519920.0000    0.57317
519960.0000    0.74612
520000.0000    0.76402
520040.0000    0.87028
520080.0000    0.74265
520120.0000    0.72286
520160.0000    0.80838
520200.0000    0.65702
520240.0000    0.74364
520280.0000    0.80514
520320.0000    0.76036
520360.0000    0.76936
520400.0000    0.73715
520440.0000    0.76944
520480.0000    0.73775
520520.0000    0.73348
520560.0000    0.81477
520600.0000    0.75015
520640.0000    0.71365
520680.0000    0.73989
520720.0000    0.68316
520760.0000    0.67772
520800.0000    0.87670
520840.0000    0.69249
520880.0000    0.49726
520920.0000    0.56703
520960.0000    0.34918
521000.0000    0.53476
521040.0000    0.63827
521080.0000    0.57593
521120.0000    0.31840
521160.0000    0.64351
521200.0000    0.65946
521240.0000    0.60476
521280.0000    0.78516
521320.0000    0.54702
521360.0000    0.70363
521400.0000    0.65117
521440.0000    0.61234
521480.0000    0.56432
521520.0000    0.67880
521560.0000    0.47910
521600.0000    0.52740
521640.0000    0.74955
521680.0000    0.55096
521720.0000    0.76014
521760.0000    0.83848
521800.0000    0.73402
521840.0000    0.78857
521880.0000    0.58636
521920.0000    0.71787
521960.0000    0.52621
522000.0000    0.52601
522040.0000    0.48365
522080.0000    0.50110
522120.0000    0.57985
522160.0000    0.61007
522200.0000    0.59625
522240.0000    0.32898
522280.0000    0.43723
522320.0000    0.45685
522360.0000    0.56113
522400.0000    0.42320
522440.0000    0.67893
522480.0000    0.36445
522520.0000    0.52994
522560.0000    0.27504
522600.0000    0.36996
522640.0000    0.58361
522680.0000    0.27553
522720.0000    0.57432
522760.0000    0.31560
522800.0000    0.29920
522840.0000    0.11507
522880.0000    0.07363
522920.0000    0.57890
522960.0000    0.51254
523000.0000    0.68611
523040.0000    0.73009
523080.0000    0.63349
523120.0000    0.54885
523160.0000    0.47716
523200.0000    0.63974
523240.0000    0.40489
523280.0000    0.35573
523320.0000    0.64185
523360.0000    0.70197
523400.0000    0.59095
523440.0000    0.80398
523480.0000    0.71047
523520.0000    0.61224
523560.0000    0.58206
523600.0000    0.70287
523640.0000    0.79815
523680.0000    0.73148
523720.0000    0.55673
523760.0000    0.69312
523800.0000    0.69089
523840.0000    0.75498
523880.0000    0.58764
523920.0000    0.56894
523960.0000    0.55710
524000.0000    0.66242
524040.0000    0.60322
524080.0000    0.61487
524120.0000    0.58269
524160.0000    0.75167
524200.0000    0.70487
524240.0000    0.49731
524280.0000    0.56112
524320.0000    0.84242
524360.0000    0.51472
524400.0000    0.62938
524440.0000    0.61506
524480.0000    0.50702
524520.0000    0.63673
524560.0000    0.82971
524600.0000    0.61049
524640.0000    0.59439
524680.0000    0.60214
524720.0000    0.79640
524760.0000    0.68257
524800.0000    0.61467
524840.0000    0.73529
524880.0000    0.69922
524920.0000    0.65990
524960.0000    0.73277
525000.0000    0.54560
525040.0000    0.59133
525080.0000    0.59764
525120.0000    0.53664
525160.0000    0.53590
525200.0000    0.60548
525240.0000    0.58431
525280.0000    0.60470
525320.0000    0.65052
525360.0000    0.49486
525400.0000    0.61561
525440.0000    0.28706
525480.0000    0.67968
525520.0000    0.44547
525560.0000    0.45547
525600.0000    0.42988
525640.0000    0.66405
525680.0000    0.50387
525720.0000    0.56259
525760.0000    0.65494
525800.0000    0.44394
525840.0000    0.54997
525880.0000    0.60697
525920.0000    0.52346
525960.0000    0.62795
526000.0000    0.75136
526040.0000    0.70899
526080.0000    0.67413
526120.0000    0.70929
526160.0000    0.64602
526200.0000    0.60978
526240.0000    0.73414
526280.0000    0.69283
526320.0000    0.60737
526360.0000    0.31160
526400.0000    0.55274
526440.0000    0.46155
526480.0000    0.59320
526520.0000    0.57026
526560.0000    0.56885
526600.0000    0.76684
526640.0000    0.61600
526680.0000    0.37092
526720.0000    0.46494
526760.0000    0.56537
526800.0000    0.71299
526840.0000    0.59980
526880.0000    0.66652
526920.0000    0.57020
526960.0000    0.67108
527000.0000    0.66028
527040.0000    0.66999
527080.0000    0.75425
527120.0000    0.73833
527160.0000    0.74868
527200.0000    0.66066
527240.0000    0.66180
527280.0000    0.58225
527320.0000    0.82824
527360.0000    0.67022
527400.0000    0.73517
527440.0000    0.72853
527480.0000    0.69477
527520.0000    0.70743
527560.0000    0.77269
527600.0000    0.58837
527640.0000    0.73558
527680.0000    0.67712
527720.0000    0.56408
527760.0000    0.71757
527800.0000    0.82166
527840.0000    0.55259
527880.0000    0.60415
527920.0000    0.71032
527960.0000    0.71886
528000.0000    0.57931
528040.0000    0.26072
528080.0000    0.53984
528120.0000    0.65951
528160.0000    0.52074
528200.0000    0.87484
528240.0000    0.84840
528280.0000    0.62029
528320.0000    0.53172
528360.0000    0.64658
528400.0000    0.74821
528440.0000    0.51279
528480.0000    0.50723
528520.0000    0.83061
528560.0000    0.63978
528600.0000    0.55169
528640.0000    0.38688
528680.0000    0.67903
528720.0000    0.52542
528760.0000    0.35084
528800.0000    0.52771
528840.0000    0.51883
528880.0000    0.52344
528920.0000    0.52744
528960.0000    0.54861
529000.0000    0.46474
529040.0000    0.58421
529080.0000    0.43319
529120.0000    0.68624
529160.0000    0.54233
529200.0000    0.60743
529240.0000    0.50485
529280.0000    0.67297
529320.0000    0.72618
529360.0000    0.62255
529400.0000    0.46233
529440.0000    0.53100
529480.0000    0.67264
529520.0000    0.54979
529560.0000    0.41154
529600.0000    0.55279
529640.0000    0.55326
529680.0000    0.62402
529720.0000    0.73842
529760.0000    0.70820
529800.0000    0.59326
529840.0000    0.72162
529880.0000    0.61548
529920.0000    0.62148
529960.0000    0.57189
530000.0000    0.10236
530040.0000    0.65444
530080.0000    0.60405
530120.0000    0.57174
530160.0000    0.30405
530200.0000    0.50248
530240.0000    0.87922
530280.0000    0.71208
530320.0000    0.63907
530360.0000    0.70139
530400.0000    0.48026
530440.0000    0.48327
530480.0000    0.20032
530520.0000    0.27920
530560.0000    0.37658
530600.0000    0.46726
530640.0000    0.41793
530680.0000    0.67737
530720.0000    0.59447
530760.0000    0.36659
530800.0000    0.43373
530840.0000    0.58387
530880.0000    0.44813
530920.0000    0.34326
530960.0000    0.49490
531000.0000    0.71852
531040.0000    0.70010
531080.0000    0.34865
531120.0000    0.45382
531160.0000    0.50623
531200.0000    0.51083
531240.0000    0.39086
531280.0000    0.54545
531320.0000    0.29732
531360.0000    0.49346
531400.0000    0.59329
531440.0000    0.41129
531480.0000    0.17719
531520.0000    0.22193
531560.0000    0.57219
531600.0000    0.26268
531640.0000    0.34318
531680.0000    0.25427
531720.0000    0.40036
531760.0000    0.30691
531800.0000    0.29600
531840.0000    0.55866
531880.0000    0.35396
531920.0000    0.31040
531960.0000    0.38096
532000.0000    0.23281
532040.0000    0.31148
532080.0000    0.31243
532120.0000    0.14990
532160.0000    0.46672
532200.0000    0.60584
532240.0000    0.44493
532280.0000    0.46280
532320.0000    0.40487
532360.0000    0.20707
532400.0000    0.33478
532440.0000    0.57806
532480.0000    0.53736
532520.0000    0.63299
532560.0000    0.50669
532600.0000    0.45573
532640.0000    0.29693
532680.0000    0.32401
532720.0000    0.20791
532760.0000    0.29355
532800.0000    0.30698
532840.0000    0.60274
532880.0000    0.66004
532920.0000    0.55684
532960.0000    0.56579
533000.0000    0.59506
533040.0000    0.61020
533080.0000    0.80004
533120.0000    0.43896
533160.0000    0.61790
533200.0000    0.60407
533240.0000    0.47534
533280.0000    0.62339
533320.0000    0.33621
533360.0000    0.31497
533400.0000    0.30775
533440.0000   -0.06742
533480.0000    0.21332
533520.0000    0.36618
533560.0000    0.30070
533600.0000    0.32441
533640.0000    0.35455
533680.0000    0.33818
533720.0000    0.34580
533760.0000    0.44038
533800.0000    0.46208
533840.0000    0.37634
533880.0000    0.38452
533920.0000    0.45107
533960.0000    0.38181
534000.0000    0.54301
534040.0000    0.45122
534080.0000    0.40432
534120.0000    0.12858
534160.0000    0.48911
534200.0000    0.55802
534240.0000    0.52438
534280.0000    0.26029
534320.0000    0.60468
534360.0000    0.50152
534400.0000    0.35983
534440.0000    0.50026
534480.0000    0.11810
534520.0000    0.46604
534560.0000    0.28000
534600.0000    0.27960
534640.0000    0.19622
534680.0000    0.36326
534720.0000    0.10986
534760.0000    0.28989
534800.0000    0.45061
534840.0000    0.28328
534880.0000    0.18887
534920.0000    0.38469
534960.0000    0.37854
535000.0000    0.44127
535040.0000    0.36581
535080.0000    0.28640
535120.0000    0.30222
535160.0000    0.53718
535200.0000    0.32716
535240.0000    0.21475
535280.0000   -0.06482
535320.0000    0.10237
535360.0000    0.32164
535400.0000    0.41840
535440.0000    0.30067
535480.0000    0.46441
535520.0000    0.27785
535560.0000    0.34407
535600.0000    0.18671
535640.0000   -0.14351
535680.0000    0.21970
535720.0000    0.13453
535760.0000    0.09352
535800.0000    0.30178
535840.0000    0.30167
535880.0000    0.27217
535920.0000    0.19623
535960.0000    0.24898
536000.0000    0.20396
536040.0000    0.19832
536080.0000    0.53987
536120.0000    0.43705
536160.0000    0.22995
536200.0000    0.51421
536240.0000    0.32410
536280.0000    0.44072
536320.0000    0.18709
536360.0000    0.35949
536400.0000    0.15821
536440.0000    0.33012
536480.0000    0.45631
536520.0000    0.18732
536560.0000    0.29275
536600.0000    0.66119
536640.0000    0.15193
536680.0000    0.22682
536720.0000    0.27035
536760.0000    0.49496
536800.0000    0.41874
536840.0000    0.57601
536880.0000    0.57520
536920.0000    0.41084
536960.0000    0.51139
537000.0000    0.51627
537040.0000    0.62974
537080.0000    0.44463
537120.0000    0.36467
537160.0000    0.48498
537200.0000    0.60609
537240.0000    0.40430
537280.0000    0.58076
537320.0000    0.55127
537360.0000    0.67591
537400.0000    0.59830
537440.0000    0.53722
537480.0000    0.63998
537520.0000    0.10132
537560.0000    0.49562
537600.0000    0.30131
537640.0000    0.33580
537680.0000    0.32013
537720.0000    0.27096
537760.0000    0.35686
537800.0000    0.18927
537840.0000    0.00828
537880.0000    0.29198
537920.0000    0.11655
537960.0000    0.14542
538000.0000    0.36443
538040.0000    0.18963
538080.0000    0.31239
538120.0000    0.01323
538160.0000    0.15235
538200.0000    0.37214
538240.0000    0.14770
538280.0000    0.47161
538320.0000    0.10610
538360.0000    0.23516
538400.0000    0.04218
538440.0000   -0.03617
538480.0000   -0.00724
538520.0000    0.50200
538560.0000    0.23184
538600.0000   -0.15606
538640.0000   -0.06083
538680.0000   -0.09012
538720.0000    0.13081
538760.0000    0.11281
538800.0000    0.06400
538840.0000   -0.19892
538880.0000   -0.00101
538920.0000   -0.02395
538960.0000    0.19208
539000.0000    0.06876
539040.0000    0.08283
539080.0000    0.18066
539120.0000    0.33135
539160.0000    0.18123
539200.0000    0.47975
539240.0000   -0.04720
539280.0000    0.04206
539320.0000   -0.01241
539360.0000    0.17896
539400.0000    0.18852
539440.0000    0.19245
539480.0000    0.33991
539520.0000    0.46743
539560.0000    0.21559
539600.0000    0.60085
539640.0000    0.34980
539680.0000    0.72019
539720.0000    0.47385
539760.0000    0.50616
539800.0000    0.25936
539840.0000    0.28342
539880.0000    0.29012
539920.0000    0.40195
539960.0000    0.04858
540000.0000    0.00684
540040.0000    0.15188
540080.0000    0.20207
540120.0000    0.28067
540160.0000    0.53003
540200.0000    0.61478
540240.0000    0.64576
540280.0000    0.60540
540320.0000    0.64444
540360.0000    0.52837
540400.0000    0.46732
540440.0000    0.48831
540480.0000    0.44162
540520.0000    0.33649
540560.0000    0.22694
540600.0000    0.39206
540640.0000    0.41071
540680.0000    0.50275
540720.0000    0.23549
540760.0000    0.28366
540800.0000    0.14416
540840.0000    0.35096
540880.0000    0.30619
540920.0000    0.13755
540960.0000    0.22991
541000.0000    0.33241
541040.0000    0.34270
541080.0000    0.32681
541120.0000    0.22838
541160.0000    0.33400
541200.0000    0.37012
541240.0000    0.11123
541280.0000    0.33371
541320.0000    0.29906
541360.0000    0.40204
541400.0000    0.13016
541440.0000    0.32084
541480.0000    0.27576
541520.0000    0.32346
541560.0000   -0.03168
541600.0000    0.13982
541640.0000    0.23369
541680.0000   -0.02357
541720.0000   -0.13885
541760.0000   -0.07274
541800.0000    0.11910
541840.0000   -0.08529
541880.0000   -0.06666
541920.0000    0.13696
541960.0000    0.08769
542000.0000    0.10385
542040.0000    0.20974
542080.0000    0.09897
542120.0000    0.34566
542160.0000    0.08229
542200.0000    0.22226
542240.0000    0.08771
542280.0000    0.32981
542320.0000    0.31317
542360.0000    0.38962
542400.0000    0.45722
542440.0000   -0.04502
542480.0000    0.10794
542520.0000    0.10534
542560.0000    0.16768
542600.0000   -0.08544
542640.0000    0.07416
542680.0000    0.02988
542720.0000    0.07783
542760.0000   -0.06358
542800.0000   -0.02324
542840.0000    0.19868
542880.0000   -0.04114
542920.0000   -0.06825
542960.0000   -0.16902
543000.0000    0.01008
543040.0000   -0.04995
543080.0000    0.19191
543120.0000   -0.08544
543160.0000    0.08911
543200.0000    0.24307
543240.0000    0.49307
543280.0000    0.12870
543320.0000   -0.14483
543360.0000   -0.15949
543400.0000   -0.07016
543440.0000   -0.29412
543480.0000    0.03791
543520.0000    0.00607
543560.0000   -0.27021
543600.0000    0.14249
543640.0000   -0.00963
543680.0000    0.19933
543720.0000   -0.09415
543760.0000   -0.00740
543800.0000    0.13898
543840.0000   -0.11601
543880.0000   -0.17467
543920.0000    0.08952
543960.0000    0.36177
544000.0000    0.26100
544040.0000    0.24120
544080.0000    0.52628
544120.0000    0.22629
544160.0000    0.45211
544200.0000    0.49389
544240.0000    0.64151
544280.0000    0.20958
544320.0000    0.33157
544360.0000    0.28258
544400.0000    0.42142
544440.0000    0.35702
544480.0000    0.40841
544520.0000    0.50205
544560.0000    0.33648
544600.0000    0.33432
544640.0000    0.17823
544680.0000    0.08938
544720.0000   -0.08411
544760.0000    0.30508
544800.0000    0.40491
544840.0000    0.19657
544880.0000    0.48821
544920.0000    0.52619
544960.0000    0.43053
545000.0000    0.67140
545040.0000    0.75372
545080.0000    0.65212
545120.0000    0.54740
545160.0000    0.66644
545200.0000    0.66201
545240.0000    0.60996
545280.0000    0.49211
545320.0000    0.61396
545360.0000    0.66318
545400.0000    0.68936
545440.0000    0.40754
545480.0000    0.44456
545520.0000    0.56882
545560.0000    0.60140
545600.0000    0.66333
545640.0000    0.58679
545680.0000    0.64343
545720.0000    0.58790
545760.0000    0.62000
545800.0000    0.63405
545840.0000    0.55016
545880.0000    0.55714
545920.0000    0.56365
545960.0000    0.47539
546000.0000    0.53609
546040.0000    0.66196
546080.0000    0.60675
546120.0000    0.33123
546160.0000    0.40218
546200.0000    0.33120
546240.0000    0.39189
546280.0000    0.61443
546320.0000    0.28924
546360.0000    0.46960
546400.0000    0.13580
546440.0000    0.15874
546480.0000   -0.00550
546520.0000   -0.17947
546560.0000    0.01291
546600.0000    0.16919
546640.0000    0.40092
546680.0000    0.25291
546720.0000    0.43675
546760.0000    0.26643
546800.0000    0.49218
546840.0000    0.34512
546880.0000    0.45288
546920.0000    0.34941
546960.0000    0.35989
547000.0000    0.10857
547040.0000    0.04895
547080.0000    0.05730
547120.0000    0.13309
547160.0000    0.13197
547200.0000    0.08894
547240.0000    0.09371
547280.0000   -0.04531
547320.0000    0.18512
547360.0000    0.27765
547400.0000    0.40681
547440.0000    0.40325
547480.0000    0.63945
547520.0000    0.40176
547560.0000    0.60439
547600.0000    0.45204
547640.0000    0.08171
547680.0000    0.18854
547720.0000    0.54506
547760.0000    0.79768
547800.0000    0.78303
547840.0000    0.73955
547880.0000    0.71784
547920.0000    0.67456
547960.0000    0.69563
548000.0000    0.57819
548040.0000    0.72590
548080.0000    0.91059
548120.0000    0.70324
548160.0000    0.72806
548200.0000    0.86333
548240.0000    0.76729
548280.0000    0.83819
548320.0000    0.29430
548360.0000    0.31890
548400.0000    0.60797
548440.0000    0.48606
548480.0000    0.65787
548520.0000    0.62370
548560.0000    0.58880
548600.0000    0.61230
548640.0000    0.55190
548680.0000    0.75565
548720.0000    0.79487
548760.0000    0.60426
548800.0000    0.67785
548840.0000    0.60067
548880.0000    0.76897
548920.0000    0.77031
548960.0000    0.79650
549000.0000    0.92164
549040.0000    0.63758
549080.0000    0.69713
549120.0000    0.30993
549160.0000    0.36241
549200.0000    0.25041
549240.0000    0.31866
549280.0000    0.36449
549320.0000    0.53442
549360.0000    0.34780
549400.0000    0.53555
549440.0000    0.63496
549480.0000    0.33081
549520.0000    0.32456
549560.0000    0.32127
549600.0000    0.30278
549640.0000    0.15944
549680.0000    0.35996
549720.0000    0.29874
549760.0000    0.20856
549800.0000    0.23100
549840.0000    0.47009
549880.0000    0.32647
549920.0000    0.33559
549960.0000    0.28574
550000.0000    0.31740
550040.0000    0.23823
550080.0000    0.13335
550120.0000    0.33237
550160.0000    0.26065
550200.0000    0.26812
550240.0000   -0.01655
550280.0000    0.21323
550320.0000    0.38620
550360.0000    0.56990
550400.0000    0.41498
550440.0000    0.40801
550480.0000    0.48904
550520.0000    0.42690
550560.0000    0.27519
550600.0000    0.46785
550640.0000    0.24711
550680.0000    0.24268
550720.0000    0.22281
550760.0000    0.28092
550800.0000   -0.06598
550840.0000    0.04598
550880.0000    0.03921
550920.0000    0.22953
550960.0000    0.20747
551000.0000    0.42328
551040.0000    0.13252
551080.0000    0.45521
551120.0000    0.59232
551160.0000    0.38262
551200.0000    0.25553
551240.0000    0.34224
551280.0000    0.10153
551320.0000    0.28693
551360.0000    0.59252
551400.0000    0.30745
551440.0000    0.25300
551480.0000    0.31196
551520.0000    0.39849
551560.0000    0.41213
551600.0000    0.55103
551640.0000    0.36632
551680.0000    0.30915
551720.0000    0.35587
551760.0000    0.39322
551800.0000    0.41908
551840.0000    0.23612
551880.0000    0.32128
551920.0000    0.41312
551960.0000    0.34472
552000.0000    0.34544
552040.0000    0.41679
552080.0000    0.64737
552120.0000    0.35003
552160.0000    0.46608
552200.0000    0.19033
552240.0000    0.30090
552280.0000    0.19250
552320.0000    0.29814
552360.0000    0.18724
552400.0000    0.26416
552440.0000    0.26394
552480.0000    0.00824
552520.0000    0.01057
552560.0000    0.36504
552600.0000    0.31333
552640.0000    0.33839
552680.0000    0.19145
552720.0000    0.41160
552760.0000    0.18281
552800.0000    0.24312
552840.0000    0.49326
552880.0000    0.28853
552920.0000    0.05313
552960.0000    0.10204
553000.0000    0.18171
553040.0000    0.28166
553080.0000    0.04905
553120.0000    0.42326
553160.0000    0.38016
553200.0000    0.46783
553240.0000    0.57502
553280.0000    0.15928
553320.0000    0.35162
553360.0000    0.36819
553400.0000    0.30593
553440.0000    0.58834
553480.0000    0.58315
553520.0000    0.62257
553560.0000    0.29049
553600.0000    0.57004
553640.0000    0.60990
553680.0000    0.12571
553720.0000    0.51817
553760.0000    0.57239
553800.0000    0.47831
553840.0000    0.11878
553880.0000    0.01195
553920.0000    0.50417
553960.0000    0.40723
554000.0000    0.12911
554040.0000    0.44237
554080.0000    0.52868
554120.0000    0.55227
554160.0000    0.18081
554200.0000    0.00070
554240.0000    0.20617
554280.0000    0.40029
554320.0000    0.27047
554360.0000    0.26189
554400.0000   -0.06343
554440.0000    0.20281
554480.0000    0.42254
554520.0000    0.02524
554560.0000    0.60005
554600.0000    0.57973
554640.0000    0.61486
554680.0000    0.50824
554720.0000    0.00310
554760.0000   -0.00535
554800.0000    0.01150
554840.0000    0.32069
554880.0000    0.35153
554920.0000    0.29647
554960.0000    0.22991
555000.0000   -0.23363
555040.0000   -0.07218
555080.0000   -0.12353
555120.0000    0.15697
555160.0000    0.38734
555200.0000    0.24500
555240.0000    0.36783
555280.0000    0.19272
555320.0000    0.17794
555360.0000    0.44202
555400.0000    0.48430
555440.0000    0.37259
555480.0000    0.47658
555520.0000    0.34431
555560.0000    0.01251
555600.0000   -0.03692
555640.0000    0.24761
555680.0000    0.09038
555720.0000    0.02539
555760.0000   -0.02335
555800.0000   -0.01226
555840.0000    0.05238
555880.0000    0.14503
555920.0000    0.16250
555960.0000    0.06323
556000.0000    0.01708
556040.0000   -0.00569
556080.0000    0.39018
556120.0000    0.08899
556160.0000    0.00961
556200.0000    0.28494
556240.0000   -0.01481
556280.0000   -0.00295
556320.0000    0.33641
556360.0000    0.11164
556400.0000    0.05625
556440.0000    0.12713
556480.0000    0.31826
556520.0000    0.33395
556560.0000    0.41394
556600.0000    0.43260
556640.0000    0.48380
556680.0000    0.41762
556720.0000    0.38246
556760.0000    0.21164
556800.0000    0.42146
556840.0000    0.25256
556880.0000    0.19790
556920.0000    0.36368
556960.0000   -0.04890
557000.0000    0.48970
557040.0000    0.53774
557080.0000    0.43813
557120.0000    0.50452
557160.0000    0.47452
557200.0000    0.23903
557240.0000    0.60104
557280.0000    0.63054
557320.0000    0.49629
557360.0000    0.58942
557400.0000    0.43137
557440.0000    0.38263
557480.0000    0.19495
557520.0000    0.11750
557560.0000    0.44616
557600.0000    0.55279
557640.0000    0.60078
557680.0000    0.55766
557720.0000    0.40347
557760.0000    0.74596
557800.0000    0.65005
557840.0000    0.63079
557880.0000    0.45070
557920.0000    0.39810
557960.0000    0.43015
558000.0000    0.50305
558040.0000    0.25296
558080.0000    0.25152
558120.0000    0.21916
558160.0000    0.53126
558200.0000    0.40021
558240.0000    0.36215
558280.0000    0.37709
558320.0000    0.33865
558360.0000    0.33384
558400.0000    0.27764
558440.0000    0.39428
558480.0000    0.21705
558520.0000    0.01655
558560.0000    0.14320
558600.0000   -0.34012
558640.0000    0.38219
558680.0000    0.20125
558720.0000    0.02317
558760.0000    0.17828
558800.0000    0.23802
558840.0000    0.34847
558880.0000    0.14135
558920.0000    0.28691
558960.0000    0.12707
559000.0000    0.46956
559040.0000    0.36586
559080.0000    0.47594
559120.0000    0.57518
559160.0000    0.41613
559200.0000    0.40082
559240.0000    0.32816
559280.0000    0.18422
559320.0000    0.08588
559360.0000    0.12146
559400.0000    0.07783
559440.0000    0.30056
559480.0000    0.53028
559520.0000    0.14144
559560.0000    0.36375
559600.0000    0.26740
559640.0000    0.40606
559680.0000    0.32633
559720.0000    0.30812
559760.0000    0.08078
559800.0000    0.16439
559840.0000    0.01742
559880.0000    0.55774
559920.0000    0.12727
559960.0000    0.23855
560000.0000    0.50568
560040.0000    0.14959
560080.0000   -0.07708
560120.0000    0.12330
560160.0000    0.34879
560200.0000   -0.10426
560240.0000    0.15037
560280.0000    0.46658
560320.0000    0.27873
560360.0000    0.12490
560400.0000    0.29183
560440.0000    0.36109
560480.0000    0.42750
560520.0000    0.35909
560560.0000    0.38933
560600.0000    0.32547
560640.0000    0.22191
560680.0000    0.35524
560720.0000    0.49464
560760.0000    0.40173
560800.0000    0.48584
560840.0000    0.49079
560880.0000    0.55398
560920.0000    0.46012
560960.0000    0.24879
561000.0000    0.36386
561040.0000   -0.03923
561080.0000    0.14623
561120.0000    0.21487
561160.0000    0.24410
561200.0000    0.35777
561240.0000    0.21560
561280.0000    0.30472
561320.0000    0.35636
561360.0000    0.22774
561400.0000    0.27829
561440.0000    0.15350
561480.0000    0.43664
561520.0000    0.38528
561560.0000    0.27838
561600.0000    0.47940
561640.0000    0.29470
561680.0000    0.44060
561720.0000    0.44392
561760.0000    0.36923
561800.0000    0.19867
561840.0000    0.27093
561880.0000    0.29717
561920.0000    0.48987
561960.0000    0.40066
562000.0000    0.27341
562040.0000   -0.19676
562080.0000    0.04541
562120.0000    0.13291
562160.0000    0.36970
562200.0000    0.30649
562240.0000    0.54380
562280.0000    0.34541
562320.0000    0.33239
562360.0000    0.26471
562400.0000    0.34161
562440.0000    0.09871
562480.0000    0.15056
562520.0000    0.33330
562560.0000    0.29908
562600.0000    0.09124
562640.0000    0.30888
562680.0000    0.10146
562720.0000    0.34471
562760.0000    0.00242
562800.0000    0.35790
562840.0000    0.13892
562880.0000    0.10999
562920.0000    0.42119
562960.0000    0.42544
563000.0000    0.51396
563040.0000    0.58275
563080.0000    0.40370
563120.0000    0.68514
563160.0000    0.47972
563200.0000    0.51802
563240.0000    0.18563
563280.0000    0.48268
563320.0000    0.44422
563360.0000    0.38029
563400.0000    0.12487
563440.0000    0.35037
563480.0000    0.43868
563520.0000    0.41903
563560.0000    0.31862
563600.0000    0.58835
563640.0000    0.39299
563680.0000    0.34962
563720.0000    0.29651
563760.0000    0.47661
563800.0000    0.38047
563840.0000    0.15801
563880.0000    0.33161
563920.0000    0.40500
563960.0000    0.38508
564000.0000    0.50559
564040.0000    0.52568
564080.0000    0.51847
564120.0000    0.25632
564160.0000    0.19607
564200.0000    0.25042
564240.0000    0.29745
564280.0000   -0.08955
564320.0000    0.19205
564360.0000    0.18508
564400.0000    0.36413
564440.0000    0.30156
564480.0000    0.25982
564520.0000    0.17790
564560.0000    0.13811
564600.0000   -0.14861
564640.0000   -0.02530
564680.0000    0.31077
564720.0000    0.20810
564760.0000    0.13931
564800.0000    0.32648
564840.0000    0.25163
564880.0000    0.35557
564920.0000    0.41945
564960.0000    0.24186
565000.0000    0.30035
565040.0000    0.27916
565080.0000    0.24532
565120.0000    0.29960
565160.0000    0.20774
565200.0000    0.36250
565240.0000    0.24474
565280.0000    0.47534
565320.0000    0.20553
565360.0000    0.35778
565400.0000    0.34333
565440.0000    0.18439
565480.0000    0.18327
565520.0000    0.17417
565560.0000    0.17884
565600.0000    0.28756
565640.0000    0.44206
565680.0000    0.46813
565720.0000    0.18319
565760.0000    0.25598
565800.0000    0.41237
565840.0000    0.38937
565880.0000    0.23703
565920.0000    0.31603
565960.0000   -0.10656
566000.0000    0.38533
566040.0000    0.31684
566080.0000    0.39291
566120.0000    0.28359
566160.0000    0.49666
566200.0000    0.35725
566240.0000    0.57797
566280.0000    0.50772
566320.0000    0.49981
566360.0000    0.42451
566400.0000    0.31957
566440.0000    0.41367
566480.0000    0.32879
566520.0000    0.41851
566560.0000   -0.02176
566600.0000    0.35216
566640.0000    0.32319
566680.0000    0.23129
566720.0000    0.36454
566760.0000    0.31919
566800.0000    0.29817
566840.0000    0.32353
566880.0000    0.24051
566920.0000    0.26464
566960.0000    0.23382
567000.0000    0.29951
567040.0000    0.68220
567080.0000    0.42253
567120.0000    0.65717
567160.0000    0.72528
567200.0000    0.58283
567240.0000    0.67043
567280.0000    0.61303
567320.0000    0.55071
567360.0000    0.63854
567400.0000    0.50162
567440.0000    0.40677
567480.0000    0.37840
567520.0000    0.25370
567560.0000    0.16796
567600.0000    0.02899
567640.0000    0.17715
567680.0000    0.35591
567720.0000    0.14733
567760.0000   -0.07519
567800.0000    0.06362
567840.0000    0.01281
567880.0000    0.00625
567920.0000   -0.07683
567960.0000    0.13199
568000.0000   -0.04076
568040.0000    0.12317
568080.0000    0.27767
568120.0000   -0.18301
568160.0000    0.00019
568200.0000   -0.05602
568240.0000    0.21131
568280.0000    0.29698
568320.0000    0.19822
568360.0000   -0.07176
568400.0000    0.14122
568440.0000   -0.07546
568480.0000    0.10683
568520.0000   -0.05231
568560.0000    0.09444
568600.0000    0.15936
568640.0000    0.35582
568680.0000    0.28949
568720.0000    0.12133
568760.0000   -0.06312
568800.0000    0.05945
568840.0000   -0.10559
568880.0000    0.14740
568920.0000   -0.11525
568960.0000   -0.00902
569000.0000    0.14448
569040.0000    0.02107
569080.0000   -0.19557
569120.0000    0.07074
569160.0000   -0.37709
569200.0000   -0.23894
569240.0000   -0.08881
569280.0000    0.23814
569320.0000   -0.01473
569360.0000   -0.08646
569400.0000    0.18948
569440.0000   -0.19246
569480.0000    0.15585
569520.0000    0.06922
569560.0000   -0.01848
569600.0000    0.00567
569640.0000    0.02050
569680.0000   -0.07525
569720.0000    0.04186
569760.0000    0.01027
569800.0000   -0.13178
569840.0000   -0.20858
569880.0000    0.04119
569920.0000   -0.22606
569960.0000   -0.00018
570000.0000    0.00836
570040.0000    0.04212
570080.0000   -0.13794
570120.0000   -0.17634
570160.0000   -0.15351
570200.0000    0.14867
570240.0000   -0.04761
570280.0000   -0.09091
570320.0000    0.31767
570360.0000    0.10639
570400.0000    0.17756
570440.0000    0.00141
570480.0000    0.29452
570520.0000    0.07981
570560.0000    0.10013
570600.0000    0.05304
570640.0000    0.15094
570680.0000   -0.11678
570720.0000   -0.00741
570760.0000   -0.04765
570800.0000    0.20522
570840.0000   -0.42749
570880.0000   -0.01315
570920.0000    0.08849
570960.0000    0.06884
571000.0000    0.12832
571040.0000   -0.02323
571080.0000    0.06000
571120.0000    0.22093
571160.0000   -0.23318
571200.0000    0.06868
571240.0000    0.16855
571280.0000   -0.01462
571320.0000   -0.06953
571360.0000   -0.02524
571400.0000    0.12621
571440.0000   -0.24203
571480.0000   -0.11062
571520.0000   -0.35465
571560.0000   -0.38808
571600.0000   -0.10062
571640.0000   -0.12533
571680.0000   -0.28668
571720.0000    0.09899
571760.0000   -0.12909
571800.0000   -0.25161
571840.0000   -0.44280
571880.0000   -0.39400
571920.0000   -0.06944
571960.0000   -0.02602
572000.0000   -0.08039
572040.0000   -0.06012
572080.0000   -0.22805
572120.0000   -0.14212
572160.0000    0.14524
572200.0000   -0.00528
572240.0000   -0.05515
572280.0000   -0.28055
572320.0000   -0.56915
572360.0000   -0.37819
572400.0000   -0.35388
572440.0000   -0.31843
572480.0000   -0.48225
572520.0000    0.01935
572560.0000   -0.05096
572600.0000   -0.33352
572640.0000   -0.14203
572680.0000   -0.10696
572720.0000   -0.40709
572760.0000   -0.25282
572800.0000   -0.14120
572840.0000    0.02667
572880.0000   -0.20612
572920.0000   -0.03611
572960.0000   -0.08301
573000.0000   -0.05911
573040.0000   -0.20771
573080.0000   -0.15638
573120.0000   -0.36712
573160.0000   -0.13195
573200.0000    0.23561
573240.0000    0.33131
573280.0000    0.22531
573320.0000   -0.11652
573360.0000   -0.30329
573400.0000   -0.21125
573440.0000   -0.15919
573480.0000   -0.17777
573520.0000   -0.26636
573560.0000   -0.12571
573600.0000   -0.10829
573640.0000   -0.36143
573680.0000   -0.21734
573720.0000   -0.22314
573760.0000    0.10185
573800.0000    0.02131
573840.0000    0.16394
573880.0000   -0.11711
573920.0000   -0.15621
573960.0000   -0.16256
574000.0000   -0.16382
574040.0000   -0.16876
574080.0000   -0.22592
574120.0000   -0.15980
574160.0000   -0.21864
574200.0000   -0.28729
574240.0000   -0.30909
574280.0000   -0.11676
574320.0000   -0.03798
574360.0000   -0.29249
574400.0000   -0.35005
574440.0000   -0.08360
574480.0000   -0.25757
574520.0000   -0.09198
574560.0000   -0.14564
574600.0000   -0.25067
574640.0000   -0.14911
574680.0000   -0.37381
574720.0000   -0.27089
574760.0000   -0.13015
574800.0000   -0.25052
574840.0000   -0.02967
574880.0000   -0.03243
574920.0000   -0.11173
574960.0000   -0.10288
575000.0000   -0.03847
575040.0000   -0.44893
575080.0000   -0.16016
575120.0000   -0.34581
575160.0000   -0.28810
575200.0000   -0.38850
575240.0000   -0.45180
575280.0000   -0.26773
575320.0000   -0.67588
575360.0000    0.02605
575400.0000   -0.02760
575440.0000   -0.06736
575480.0000   -0.23614
575520.0000   -0.31026
575560.0000   -0.43961
575600.0000   -0.36844
575640.0000   -0.56021
575680.0000   -0.48646
575720.0000   -0.49485
575760.0000   -0.19444
575800.0000   -0.46564
575840.0000   -0.12558
575880.0000   -0.30845
575920.0000   -0.00115
575960.0000   -0.26517
576000.0000   -0.14961
576040.0000   -0.36723
576080.0000   -0.21385
576120.0000   -0.31659
576160.0000   -0.35042
576200.0000   -0.17593
576240.0000   -0.21296
576280.0000   -0.18685
576320.0000    0.18849
576360.0000   -0.10178
576400.0000   -0.06010
576440.0000   -0.23614
576480.0000   -0.44901
576520.0000   -0.48313
576560.0000   -0.46978
576600.0000   -0.23341
576640.0000   -0.37528
576680.0000   -0.44349
576720.0000   -0.21921
576760.0000   -0.53770
576800.0000   -0.78456
576840.0000   -0.28601
576880.0000   -0.20769
576920.0000   -0.11657
576960.0000   -0.11642
577000.0000   -0.24812
577040.0000   -0.11100
577080.0000   -0.21382
577120.0000   -0.31894
577160.0000   -0.02142
577200.0000   -0.12885
577240.0000   -0.25647
577280.0000   -0.10077
577320.0000   -0.11181
577360.0000    0.06763
577400.0000   -0.06400
577440.0000   -0.28621
577480.0000   -0.34799
577520.0000   -0.39946
577560.0000   -0.03841
577600.0000   -0.13182
577640.0000   -0.06794
577680.0000   -0.35096
577720.0000   -0.16219
577760.0000    0.03611
577800.0000    0.08856
577840.0000    0.00445
577880.0000   -0.34905
577920.0000    0.06654
577960.0000   -0.07624
578000.0000   -0.00127
578040.0000   -0.05932
578080.0000   -0.14907
578120.0000   -0.04414
578160.0000    0.02578
578200.0000    0.05702
578240.0000    0.03518
578280.0000   -0.30705
578320.0000    0.11476
578360.0000   -0.06810
578400.0000    0.04816
578440.0000   -0.16165
578480.0000   -0.05203
578520.0000   -0.05920
578560.0000   -0.04499
578600.0000   -0.11414
578640.0000   -0.04508
578680.0000   -0.19006
578720.0000   -0.02367
578760.0000    0.06061
578800.0000   -0.07837
578840.0000    0.34401
578880.0000    0.17567
578920.0000    0.14508
578960.0000    0.01369
579000.0000    0.13272
579040.0000   -0.25703
579080.0000   -0.04526
579120.0000   -0.14206
579160.0000    0.15985
579200.0000    0.06561
579240.0000    0.10708
579280.0000    0.02783
579320.0000   -0.00347
579360.0000    0.22682
579400.0000   -0.00271
579440.0000   -0.10677
579480.0000    0.13565
579520.0000    0.11422
579560.0000    0.40946
579600.0000   -0.24129
579640.0000    0.03220
579680.0000    0.06140
579720.0000   -0.35626
579760.0000    0.13849
579800.0000   -0.10715
579840.0000    0.04269
579880.0000   -0.13446
579920.0000   -0.05424
579960.0000   -0.00674
580000.0000    0.09879
580040.0000    0.36899
580080.0000    0.53200
580120.0000    0.45680
580160.0000    0.44785
580200.0000    0.29930
580240.0000    0.04029
580280.0000   -0.00007
580320.0000    0.01879
580360.0000   -0.09679
580400.0000    0.18306
580440.0000   -0.35972
580480.0000   -0.02041
580520.0000   -0.31301
580560.0000   -0.37968
580600.0000   -0.24586
580640.0000   -0.32852
580680.0000   -0.33014
580720.0000   -0.49960
580760.0000   -0.10354
580800.0000   -0.01076
580840.0000   -0.04175
580880.0000   -0.08140
580920.0000   -0.50436
580960.0000   -0.24952
581000.0000   -0.12065
581040.0000   -0.04157
581080.0000   -0.15574
581120.0000   -0.17317
581160.0000   -0.25730
581200.0000    0.06149
581240.0000   -0.13325
581280.0000   -0.31070
581320.0000    0.01435
581360.0000   -0.04552
581400.0000   -0.22082
581440.0000   -0.46384
581480.0000   -0.12747
581520.0000   -0.08924
581560.0000   -0.04857
581600.0000   -0.24007
581640.0000   -0.20745
581680.0000   -0.22976
581720.0000   -0.28113
581760.0000   -0.44055
581800.0000   -0.29261
581840.0000    0.01673
581880.0000   -0.09079
581920.0000   -0.19441
581960.0000   -0.17751
582000.0000    0.08567
582040.0000   -0.03442
582080.0000   -0.04330
582120.0000   -0.13869
582160.0000   -0.06634
582200.0000   -0.42729
582240.0000    0.03569
582280.0000   -0.42427
582320.0000    0.12704
582360.0000    0.32927
582400.0000   -0.26103
582440.0000    0.08956
582480.0000   -0.03947
582520.0000   -0.08222
582560.0000    0.11514
582600.0000    0.12943
582640.0000    0.06233
582680.0000    0.10569
582720.0000   -0.01149
582760.0000   -0.02761
582800.0000   -0.21221
582840.0000   -0.20727
582880.0000   -0.29701
582920.0000   -0.10642
582960.0000   -0.03407
583000.0000   -0.09229
583040.0000    0.10811
583080.0000    0.05504
583120.0000   -0.23028
583160.0000   -0.46367
583200.0000   -0.48313
583240.0000   -0.36976
583280.0000   -0.60857
583320.0000   -0.15868
583360.0000   -0.39121
583400.0000   -0.45454
583440.0000   -0.38552
583480.0000   -0.31700
583520.0000   -0.27070
583560.0000   -0.29299
583600.0000   -0.16855
583640.0000   -0.24890
583680.0000   -0.30801
583720.0000   -0.44223
583760.0000   -0.16785
583800.0000   -0.42701
583840.0000    0.08375
583880.0000    0.06617
583920.0000    0.15030
583960.0000    0.19595
584000.0000   -0.13333
584040.0000   -0.03703
584080.0000   -0.17066
584120.0000   -0.16363
584160.0000   -0.21871
584200.0000   -0.14528
584240.0000   -0.16280
584280.0000    0.08404
584320.0000   -0.16738
584360.0000   -0.16655
584400.0000   -0.07795
584440.0000   -0.06029
584480.0000   -0.15736
584520.0000   -0.21340
584560.0000   -0.11296
584600.0000   -0.23489
584640.0000   -0.05770
584680.0000   -0.27377
584720.0000   -0.53182
584760.0000   -0.12346
584800.0000    0.01385
584840.0000   -0.27344
584880.0000   -0.17195
584920.0000    0.05799
584960.0000    0.04955
585000.0000   -0.04746
585040.0000   -0.24310
585080.0000   -0.17246
585120.0000   -0.27189
585160.0000   -0.22317
585200.0000    0.02391
585240.0000   -0.17466
585280.0000   -0.20119
585320.0000   -0.19580
585360.0000   -0.01217
585400.0000   -0.16475
585440.0000   -0.01663
585480.0000   -0.03156
585520.0000   -0.08497
585560.0000   -0.02401
585600.0000   -0.10972
585640.0000   -0.18041
585680.0000   -0.02997
585720.0000    0.10684
585760.0000    0.01636
585800.0000    0.04051
585840.0000    0.23298
585880.0000    0.18876
585920.0000   -0.13319
585960.0000   -0.09825
586000.0000   -0.04838
586040.0000    0.08786
586080.0000   -0.01703
586120.0000   -0.16917
586160.0000    0.04285
586200.0000    0.00766
586240.0000    0.10834
586280.0000   -0.16470
586320.0000   -0.06080
586360.0000   -0.07063
586400.0000   -0.05052
586440.0000    0.02829
586480.0000   -0.12049
586520.0000   -0.25594
586560.0000    0.25862
586600.0000   -0.09576
586640.0000   -0.18177
586680.0000   -0.05675
586720.0000    0.06177
586760.0000   -0.07666
586800.0000   -0.02064
586840.0000    0.05061
586880.0000   -0.00244
586920.0000    0.15248
586960.0000   -0.22773
587000.0000   -0.22295
587040.0000    0.16966
587080.0000    0.17008
587120.0000    0.05032
587160.0000    0.14442
587200.0000   -0.05687
587240.0000   -0.14922
587280.0000   -0.15274
587320.0000    0.01538
587360.0000    0.09974
587400.0000    0.14014
587440.0000    0.13405
587480.0000    0.03762
587520.0000    0.18750
587560.0000    0.09057
587600.0000    0.02479
587640.0000    0.30465
587680.0000   -0.01655
587720.0000   -0.07465
587760.0000    0.27689
587800.0000   -0.17307
587840.0000    0.21122
587880.0000    0.12789
587920.0000    0.18019
587960.0000    0.35323
588000.0000    0.23582
588040.0000    0.04277
588080.0000    0.13967
588120.0000   -0.04668
588160.0000    0.07787
588200.0000    0.14810
588240.0000    0.11577
588280.0000    0.44115
588320.0000    0.32855
588360.0000    0.49353
588400.0000    0.39931
588440.0000    0.39264
588480.0000    0.53263
588520.0000    0.32922
588560.0000    0.34368
588600.0000    0.21207
588640.0000    0.39045
588680.0000    0.41480
588720.0000    0.30425
588760.0000    0.09279
588800.0000    0.38261
588840.0000    0.25772
588880.0000   -0.08988
588920.0000   -0.05127
588960.0000    0.07052
589000.0000    0.03810
589040.0000    0.03653
589080.0000    0.07063
589120.0000    0.14389
589160.0000    0.07094
589200.0000   -0.18037
589240.0000    0.13119
589280.0000   -0.03429
589320.0000    0.00140
589360.0000   -0.03475
589400.0000    0.11838
589440.0000    0.04747
589480.0000    0.32841
589520.0000    0.19477
589560.0000   -0.00221
589600.0000    0.19110
589640.0000    0.39878
589680.0000    0.30193
589720.0000    0.11410
589760.0000    0.30020
589800.0000    0.26931
589840.0000    0.43856
589880.0000    0.37650
589920.0000    0.57109
589960.0000    0.36637
590000.0000    0.18073
590040.0000    0.08164
590080.0000    0.44293
590120.0000    0.39128
590160.0000    0.34317
590200.0000    0.19979
590240.0000    0.11468
590280.0000    0.09233
590320.0000    0.16264
590360.0000    0.22651
590400.0000    0.12589
590440.0000    0.15712
590480.0000    0.12611
590520.0000   -0.26059
590560.0000    0.35586
590600.0000    0.08541
590640.0000    0.09918
590680.0000    0.36582
590720.0000    0.01926
590760.0000    0.05360
590800.0000    0.15913
590840.0000    0.12313
590880.0000    0.08962
590920.0000   -0.00833
590960.0000    0.15211
591000.0000    0.12544
591040.0000    0.09500
591080.0000   -0.08340
591120.0000    0.10831
591160.0000   -0.13374
591200.0000   -0.00643
591240.0000    0.02860
591280.0000   -0.13085
591320.0000    0.47800
591360.0000    0.41621
591400.0000    0.17957
591440.0000    0.01230
591480.0000   -0.12280
591520.0000    0.11071
591560.0000    0.12106
591600.0000   -0.03227
591640.0000   -0.03019
591680.0000   -0.03958
591720.0000   -0.10095
591760.0000    0.11788
591800.0000   -0.04180
591840.0000   -0.06734
591880.0000   -0.10276
591920.0000   -0.19550
591960.0000   -0.19607
592000.0000    0.08641
592040.0000   -0.02555
592080.0000    0.08216
592120.0000    0.11354
592160.0000    0.07730
592200.0000    0.09177
592240.0000    0.13827
592280.0000    0.22487
592320.0000    0.17367
592360.0000    0.29790
592400.0000    0.10352
592440.0000    0.04760
592480.0000    0.19380
592520.0000    0.06076
592560.0000    0.00755
592600.0000    0.06993
592640.0000    0.06350
592680.0000    0.13523
592720.0000   -0.10130
592760.0000    0.21768
592800.0000    0.21150
592840.0000    0.33982
592880.0000   -0.15674
592920.0000    0.10208
592960.0000    0.17085
593000.0000    0.18019
593040.0000    0.01551
593080.0000   -0.01786
593120.0000   -0.02804
593160.0000    0.08068
593200.0000    0.38656
593240.0000    0.39277
593280.0000    0.15065
593320.0000    0.09639
593360.0000   -0.46468
593400.0000   -0.36394
593440.0000    0.04131
593480.0000   -0.06843
593520.0000    0.18649
593560.0000    0.02380
593600.0000   -0.07377
593640.0000    0.25906
593680.0000    0.11533
593720.0000    0.24851
593760.0000    0.30708
593800.0000    0.32075
593840.0000    0.29993
593880.0000    0.53141
593920.0000   -0.04135
593960.0000   -0.05419
594000.0000   -0.05387
594040.0000    0.01397
594080.0000   -0.20689
594120.0000   -0.04359
594160.0000   -0.18678
594200.0000   -0.19415
594240.0000    0.10007
594280.0000    0.17613
594320.0000   -0.06766
594360.0000    0.02551
594400.0000    0.01535
594440.0000    0.37481
594480.0000    0.34148
594520.0000    0.16270
594560.0000    0.23408
594600.0000    0.34282
594640.0000    0.15784
594680.0000    0.02355
594720.0000    0.00726
594760.0000   -0.01477
594800.0000    0.02251
594840.0000    0.15472
594880.0000    0.21149
594920.0000    0.18181
594960.0000    0.18371
595000.0000    0.15583
595040.0000    0.66462
595080.0000    0.33865
595120.0000    0.47294
595160.0000    0.18874
595200.0000    0.16716
595240.0000    0.01789
595280.0000    0.03843
595320.0000    0.22544
595360.0000    0.00139
595400.0000    0.04274
595440.0000   -0.00636
595480.0000    0.03216
595520.0000    0.21583
595560.0000    0.09159
595600.0000   -0.01815
595640.0000    0.11694
595680.0000    0.25128
595720.0000    0.08881
595760.0000   -0.24335
595800.0000   -0.30679
595840.0000    0.00520
595880.0000   -0.09585
595920.0000   -0.11637
595960.0000   -0.05960
596000.0000   -0.07871
596040.0000   -0.06157
596080.0000   -0.08126
596120.0000   -0.03853
596160.0000   -0.02547
596200.0000    0.09697
596240.0000    0.23372
596280.0000   -0.04412
596320.0000    0.00352
596360.0000   -0.06842
596400.0000   -0.20674
596440.0000   -0.10122
596480.0000    0.03207
596520.0000    0.28537
596560.0000    0.05795
596600.0000   -0.05422
596640.0000    0.05604
596680.0000    0.10875
596720.0000    0.19682
596760.0000    0.01268
596800.0000   -0.05639
596840.0000    0.04604
596880.0000    0.00339
596920.0000   -0.09483
596960.0000   -0.21327
597000.0000    0.13112
597040.0000    0.08317
597080.0000   -0.14825
597120.0000   -0.15608
597160.0000    0.04953
597200.0000    0.20684
597240.0000    0.15941
597280.0000   -0.04742
597320.0000   -0.26259
597360.0000   -0.34776
597400.0000    0.34876
597440.0000    0.10523
597480.0000   -0.03591
597520.0000    0.12630
597560.0000    0.21561
597600.0000    0.12702
597640.0000    0.10586
597680.0000   -0.33714
597720.0000    0.17855
597760.0000    0.17702
597800.0000   -0.07981
597840.0000   -0.08375
597880.0000    0.32485
597920.0000    0.20736
597960.0000    0.15000
598000.0000    0.09061
598040.0000    0.18023
598080.0000    0.17668
598120.0000    0.14771
598160.0000    0.40395
598200.0000    0.05718
598240.0000    0.45365
598280.0000    0.36201
598320.0000    0.67460
598360.0000    0.48214
598400.0000    0.44663
598440.0000    0.50077
598480.0000    0.25957
598520.0000    0.33570
598560.0000    0.27124
598600.0000    0.33725
598640.0000    0.07995
598680.0000    0.38065
598720.0000    0.19843
598760.0000    0.50760
598800.0000    0.32052
598840.0000    0.39254
598880.0000    0.43983
598920.0000    0.26530
598960.0000    0.40285
599000.0000    0.26260
599040.0000    0.13008
599080.0000    0.21018
599120.0000    0.29187
599160.0000    0.30292
599200.0000    0.37444
599240.0000    0.35531
599280.0000    0.53470
599320.0000    0.41642
599360.0000    0.30511
599400.0000    0.52259
599440.0000    0.17059
599480.0000    0.42741
599520.0000    0.36494
599560.0000    0.31256
599600.0000    0.37520
599640.0000    0.37288
599680.0000    0.35368
599720.0000    0.42693
599760.0000    0.42254
599800.0000    0.43793
599840.0000    0.32367
599880.0000    0.40663
599920.0000    0.61769
599960.0000    0.35981
600000.0000    0.51660
600040.0000    0.50428
600080.0000    0.20917
600120.0000    0.39413
600160.0000    0.42761
600200.0000    0.48056
600240.0000    0.25295
600280.0000    0.42685
600320.0000    0.43561
600360.0000    0.55225
600400.0000    0.53150
600440.0000    0.43082
600480.0000    0.24932
600520.0000    0.36091
600560.0000    0.10670
600600.0000    0.29305
600640.0000    0.40993
600680.0000    0.48981
600720.0000    0.46288
600760.0000    0.43315
600800.0000    0.43992
600840.0000    0.28627
600880.0000    0.30508
600920.0000    0.39504
600960.0000    0.36724
601000.0000    0.39924
601040.0000    0.38498
601080.0000    0.26087
601120.0000    0.48383
601160.0000    0.48423
601200.0000    0.51274
601240.0000    0.38119
601280.0000    0.43251
601320.0000    0.73213
601360.0000    0.79105
601400.0000    0.75275
601440.0000    0.72743
601480.0000    0.30461
601520.0000    0.24233
601560.0000    0.72050
601600.0000    0.38137
601640.0000    0.56341
601680.0000    0.53163
601720.0000    0.28964
601760.0000    0.35744
601800.0000    0.34215
601840.0000    0.38975
601880.0000    0.34857
601920.0000    0.24543
601960.0000    0.00996
602000.0000   -0.10446
602040.0000    0.22709
602080.0000    0.17661
602120.0000    0.20736
602160.0000    0.25995
602200.0000    0.41467
602240.0000    0.40540
602280.0000    0.41023
602320.0000    0.56183
602360.0000    0.67556
602400.0000    0.56483
602440.0000    0.64653
602480.0000    0.66873
602520.0000    0.55677
602560.0000    0.65613
602600.0000    0.55742
602640.0000    0.26783
602680.0000    0.38115
602720.0000    0.40466
602760.0000    0.51312
602800.0000    0.47695
602840.0000    0.63808
602880.0000    0.41086
602920.0000    0.35306
602960.0000    0.40133
603000.0000    0.60019
603040.0000    0.51638
603080.0000    0.46553
603120.0000    0.30895
603160.0000    0.35097
603200.0000    0.39452
603240.0000    0.27937
603280.0000    0.23828
603320.0000    0.39937
603360.0000    0.24587
603400.0000    0.49145
603440.0000    0.49204
603480.0000    0.37332
603520.0000    0.42010
603560.0000    0.15317
603600.0000    0.23744
603640.0000    0.31337
603680.0000    0.40299
603720.0000    0.37565
603760.0000    0.43863
603800.0000    0.20567
603840.0000    0.37684
603880.0000    0.37661
603920.0000    0.50129
603960.0000    0.32043
604000.0000    0.58559
604040.0000    0.22243
604080.0000    0.34832
604120.0000    0.27574
604160.0000    0.25585
604200.0000    0.08762
604240.0000    0.22200
604280.0000    0.09473
604320.0000    0.12196
604360.0000    0.38348
604400.0000    0.00976
604440.0000    0.37588
604480.0000    0.35634
604520.0000    0.29555
604560.0000    0.22578
604600.0000    0.25605
604640.0000    0.20054
604680.0000    0.42205
604720.0000    0.35998
604760.0000    0.34538
604800.0000    0.20429
604840.0000   -0.07981
604880.0000    0.25413
604920.0000    0.17737
604960.0000    0.54267
605000.0000    0.58349
605040.0000    0.41219
605080.0000    0.36395
605120.0000    0.33652
605160.0000    0.35900
605200.0000    0.27390
605240.0000    0.43045
605280.0000    0.23267
605320.0000    0.38093
605360.0000    0.29230
605400.0000    0.49554
605440.0000    0.46191
605480.0000    0.37734
605520.0000    0.47852
605560.0000    0.20757
605600.0000    0.57026
605640.0000    0.27554
605680.0000    0.37817
605720.0000    0.43161
605760.0000    0.41306
605800.0000    0.33818
605840.0000    0.50107
605880.0000    0.45745
605920.0000    0.38507
605960.0000    0.44507
606000.0000    0.59717
606040.0000    0.28001
606080.0000    0.20115
606120.0000    0.34136
606160.0000    0.27981
606200.0000    0.27015
606240.0000    0.36625
606280.0000    0.53557
606320.0000    0.25458
606360.0000    0.48075
606400.0000    0.43222
606440.0000    0.11203
606480.0000    0.10113
606520.0000    0.09171
606560.0000   -0.41000
606600.0000   -0.22445
606640.0000    0.50127
606680.0000    0.24410
606720.0000    0.23423
606760.0000    0.44536
606800.0000    0.15885
606840.0000    0.03976
606880.0000    0.25528
606920.0000    0.02575
606960.0000    0.25219
607000.0000    0.08383
607040.0000    0.04098
607080.0000    0.47885
607120.0000    0.23751
607160.0000    0.21490
607200.0000    0.00347
607240.0000    0.31711
607280.0000    0.40273
607320.0000    0.52180
607360.0000    0.25417
607400.0000    0.25322
607440.0000    0.41609
607480.0000    0.32194
607520.0000    0.45629
607560.0000    0.49085
607600.0000    0.54798
607640.0000    0.29899
607680.0000    0.11187
607720.0000    0.09802
607760.0000    0.30674
607800.0000    0.13622
607840.0000    0.08677
607880.0000    0.38709
607920.0000    0.20435
607960.0000   -0.00751
608000.0000   -0.13979
608040.0000   -0.29499
608080.0000   -0.33058
608120.0000   -0.25421
608160.0000   -0.44736
608200.0000   -0.12379
608240.0000   -0.28942
608280.0000   -0.16093
608320.0000   -0.04709
608360.0000   -0.50170
608400.0000   -0.32537
608440.0000   -0.07487
608480.0000   -0.55955
608520.0000   -0.59249
608560.0000   -0.13992
608600.0000   -0.50049
608640.0000   -0.62143
608680.0000   -0.41487
608720.0000   -0.35819
608760.0000   -0.11154
608800.0000   -0.13258
608840.0000   -0.25938
608880.0000   -0.25350
608920.0000   -0.34271
608960.0000   -0.42199
609000.0000    0.14450
609040.0000   -0.08563
609080.0000    0.06045
609120.0000    0.08092
609160.0000   -0.11992
609200.0000    0.02250
609240.0000   -0.18513
609280.0000    0.01796
609320.0000   -0.54757
609360.0000   -0.52438
609400.0000   -0.66664
609440.0000   -0.69150
609480.0000   -0.71596
609520.0000   -0.59791
609560.0000   -0.39222
609600.0000   -0.51042
609640.0000   -0.25767
609680.0000   -0.48899
609720.0000   -0.63446
609760.0000   -0.87601
609800.0000   -0.27150
609840.0000   -0.48005
609880.0000   -0.09650
609920.0000   -0.64049
609960.0000   -0.46949
610000.0000   -0.23994
610040.0000   -0.46057
610080.0000   -0.07320
610120.0000    0.03180
610160.0000    0.13322
610200.0000   -0.05547
610240.0000    0.02096
610280.0000    0.11672
610320.0000   -0.36938
610360.0000   -0.05017
610400.0000   -0.03762
610440.0000   -0.36853
610480.0000   -0.50083
610520.0000   -0.51949
610560.0000   -0.56927
610600.0000   -0.32965
610640.0000   -0.35015
610680.0000   -0.54933
610720.0000   -0.42049
610760.0000   -0.57167
610800.0000   -0.29583
610840.0000   -0.20868
610880.0000   -0.28797
610920.0000   -0.56938
610960.0000   -0.38841
611000.0000   -0.09549
611040.0000    0.01787
611080.0000   -0.15425
611120.0000   -0.05185
611160.0000   -0.39129
611200.0000   -0.28136
611240.0000   -0.38846
611280.0000   -0.38227
611320.0000   -0.49587
611360.0000   -0.43966
611400.0000   -0.14136
611440.0000   -0.28073
611480.0000    0.41362
611520.0000    0.08983
611560.0000    0.16778
611600.0000    0.12980
611640.0000    0.11875
611680.0000    0.08319
611720.0000    0.42923
611760.0000    0.28819
611800.0000    0.07659
611840.0000   -0.02696
611880.0000    0.13256
611920.0000    0.19277
611960.0000    0.14157
612000.0000    0.17180
612040.0000    0.31774
612080.0000    0.33567
612120.0000    0.19359
612160.0000    0.29930
612200.0000    0.34838
612240.0000    0.08683
612280.0000    0.11429
612320.0000   -0.06343
612360.0000    0.00415
612400.0000   -0.02065
612440.0000   -0.12476
612480.0000    0.08652
612520.0000   -0.04393
612560.0000    0.03302
612600.0000   -0.03772
612640.0000   -0.03678
612680.0000    0.08879
612720.0000    0.01055
612760.0000    0.26504
612800.0000   -0.20464
612840.0000   -0.13747
612880.0000    0.14947
612920.0000    0.13988
612960.0000    0.25254
613000.0000   -0.00944
613040.0000   -0.13179
613080.0000    0.26004
613120.0000    0.11123
613160.0000    0.17359
613200.0000    0.33037
613240.0000   -0.21146
613280.0000    0.05051
613320.0000    0.28157
613360.0000   -0.15415
613400.0000    0.01584
613440.0000   -0.41033
613480.0000    0.07481
613520.0000    0.01742
613560.0000    0.26875
613600.0000    0.04499
613640.0000    0.05792
613680.0000    0.02087
613720.0000    0.02187
613760.0000    0.16146
613800.0000    0.49697
613840.0000    0.22166
613880.0000    0.18178
613920.0000    0.27982
613960.0000    0.23833
614000.0000    0.36512
614040.0000    0.46676
614080.0000    0.42978
614120.0000    0.17032
614160.0000    0.52249
614200.0000    0.49042
614240.0000    0.46315
614280.0000    0.40522
614320.0000    0.67807
614360.0000    0.43464
614400.0000    0.65354
614440.0000    0.83952
614480.0000    0.51519
614520.0000    0.63442
614560.0000    0.47778
614600.0000    0.39866
614640.0000    0.18073
614680.0000    0.41622
614720.0000    0.07234
614760.0000   -0.10283
614800.0000   -0.11430
614840.0000   -0.39005
614880.0000   -0.37080
614920.0000   -0.22937
614960.0000   -0.42387
615000.0000    0.02987
615040.0000   -0.24521
615080.0000   -0.19608
615120.0000    0.18831
615160.0000   -0.09091
615200.0000    0.41823
615240.0000    0.06044
615280.0000   -0.19001
615320.0000   -0.08029
615360.0000   -0.16895
615400.0000   -0.05008
615440.0000   -0.01530
615480.0000   -0.15885
615520.0000   -0.11718
615560.0000    0.00784
615600.0000    0.05169
615640.0000    0.06997
615680.0000    0.03721
615720.0000    0.43848
615760.0000    0.60766
615800.0000    0.47520
615840.0000    0.06191
615880.0000    0.47560
615920.0000    0.58066
615960.0000    0.25918
616000.0000    0.40170
616040.0000    0.32744
616080.0000    0.41441
616120.0000    0.39946
616160.0000    0.39572
616200.0000    0.71095
616240.0000    0.44640
616280.0000    0.16954
616320.0000    0.52505
616360.0000    0.56373
616400.0000    0.21920
616440.0000    0.49884
616480.0000    0.53781
616520.0000    0.66793
616560.0000    0.39752
616600.0000    0.23260
616640.0000    0.48741
616680.0000    0.20539
616720.0000    0.31897
616760.0000    0.35600
616800.0000    0.44932
616840.0000    0.34994
616880.0000    0.45511
616920.0000    0.29810
616960.0000    0.47635
617000.0000    0.38848
617040.0000    0.38794
617080.0000    0.37609
617120.0000    0.29293
617160.0000    0.44348
617200.0000    0.18869
617240.0000    0.28501
617280.0000    0.21705
617320.0000    0.20905
617360.0000    0.37622
617400.0000    0.56090
617440.0000    0.31746
617480.0000    0.26560
617520.0000    0.25214
617560.0000    0.19990
617600.0000    0.35048
617640.0000    0.31163
617680.0000    0.48409
617720.0000    0.31686
617760.0000    0.38167
617800.0000    0.33521
617840.0000    0.24997
617880.0000    0.64289
617920.0000    0.41964
617960.0000    0.14153
618000.0000    0.11051
618040.0000    0.29222
618080.0000    0.36120
618120.0000    0.48224
618160.0000    0.60416
618200.0000    0.22100
618240.0000    0.37984
618280.0000    0.52334
618320.0000    0.27848
618360.0000    0.48650
618400.0000    0.53909
618440.0000    0.58924
618480.0000    0.30717
618520.0000    0.44198
618560.0000    0.25911
618600.0000    0.40158
618640.0000    0.33478
618680.0000    0.47939
618720.0000    0.48069
618760.0000    0.36884
618800.0000    0.44398
618840.0000    0.47958
618880.0000    0.42133
618920.0000    0.55857
618960.0000    0.48577
619000.0000    0.50807
619040.0000    0.34322
619080.0000    0.61818
619120.0000    1.05408
619160.0000    0.72343
619200.0000    0.33225
619240.0000    0.43681
619280.0000    0.43811
619320.0000    0.62538
619360.0000    0.30957
619400.0000    0.48567
619440.0000    0.20215
619480.0000    0.37158
619520.0000    0.36008
619560.0000    0.59805
619600.0000    0.42623
619640.0000    0.48596
619680.0000    0.34276
619720.0000    0.57955
619760.0000    0.62646
619800.0000    0.45096
619840.0000    0.61145
619880.0000    0.80747
619920.0000    0.66852
619960.0000    0.69230
620000.0000    0.37082
620040.0000    0.41530
620080.0000    0.48119
620120.0000    0.46467
620160.0000    0.48213
620200.0000    0.42209
620240.0000    0.34697
620280.0000    0.43675
620320.0000    0.37390
620360.0000    0.47117
620400.0000    0.58309
620440.0000    0.48310
620480.0000    0.51706
620520.0000    0.50752
620560.0000    0.28958
620600.0000    0.23261
620640.0000    0.13000
620680.0000    0.07940
620720.0000   -0.43041
620760.0000   -0.11725
620800.0000   -0.44759
620840.0000   -0.20611
620880.0000   -0.15665
620920.0000   -0.39518
620960.0000   -0.19952
621000.0000    0.31934
621040.0000    0.32404
621080.0000    0.28884
621120.0000    0.57435
621160.0000    0.33042
621200.0000    0.55314
621240.0000    0.42689
621280.0000    0.54762
621320.0000    0.39574
621360.0000    0.26664
621400.0000    0.29515
621440.0000    0.02399
621480.0000    0.10154
621520.0000    0.51513
621560.0000    0.20524
621600.0000    0.14783
621640.0000    0.22682
621680.0000    0.41132
621720.0000    0.33709
621760.0000    0.39847
621800.0000    0.38061
621840.0000    0.28147
621880.0000    0.47566
621920.0000    0.27669
621960.0000    0.52748
622000.0000    0.19648
622040.0000    0.23546
622080.0000    0.36194
622120.0000    0.40235
622160.0000    0.19153
622200.0000    0.29109
622240.0000    0.35877
622280.0000    0.65292
622320.0000    0.46422
622360.0000    0.65728
622400.0000    0.55196
622440.0000    0.40650
622480.0000    0.57575
622520.0000    0.48144
622560.0000    0.31702
622600.0000    0.34122
622640.0000    0.37632
622680.0000    0.29569
622720.0000    0.53547
622760.0000    0.63383
622800.0000    0.63400
622840.0000    0.53581
622880.0000    0.69588
622920.0000    0.58698
622960.0000    0.62997
623000.0000    0.68664
623040.0000    0.58826
623080.0000    0.53222
623120.0000    0.63209
623160.0000    0.62123
623200.0000    0.71328
623240.0000    0.67357
623280.0000    0.78105
623320.0000    0.58586
623360.0000    0.82121
623400.0000    0.63349
623440.0000    0.55457
623480.0000    0.50096
623520.0000    0.72505
623560.0000    0.47863
623600.0000    0.37022
623640.0000    0.63148
623680.0000    0.51501
623720.0000    0.19587
623760.0000    0.17403
623800.0000    0.63478
623840.0000    0.46501
623880.0000    0.19681
623920.0000    0.10867
623960.0000    0.21325
624000.0000    0.60926
624040.0000    0.61209
624080.0000    0.12982
624120.0000    0.36468
624160.0000    0.23244
624200.0000    0.10322
624240.0000    0.34885
624280.0000    0.41873
624320.0000    0.46408
624360.0000    0.13185
624400.0000    0.36595
624440.0000    0.15142
624480.0000    0.28717
624520.0000    0.38732
624560.0000    0.27046
624600.0000    0.28034
624640.0000    0.21449
624680.0000    0.14937
624720.0000    0.33759
624760.0000    0.27702
624800.0000    0.45856
624840.0000    0.37242
624880.0000    0.22423
624920.0000    0.23472
624960.0000    0.25676
625000.0000    0.33257
625040.0000    0.04206
625080.0000    0.31016
625120.0000    0.74763
625160.0000    0.33812
625200.0000    0.46670
625240.0000    0.45760
625280.0000    0.19043
625320.0000    0.16950
625360.0000   -0.00163
625400.0000   -0.20069
625440.0000   -0.14619
625480.0000   -0.42877
625520.0000   -0.22732
625560.0000   -0.42651
625600.0000   -0.41213
625640.0000   -0.38103
625680.0000   -0.15202
625720.0000    0.01159
625760.0000   -0.05167
625800.0000    0.40024
625840.0000   -0.28094
625880.0000   -0.10837
625920.0000   -0.10590
625960.0000   -0.20145
626000.0000    0.03953
626040.0000   -0.16710
626080.0000   -0.30086
626120.0000   -0.06789
626160.0000    0.32627
626200.0000   -0.18577
626240.0000   -0.30362
626280.0000   -0.37434
626320.0000   -0.32056
626360.0000   -0.41709
626400.0000   -0.24930
626440.0000   -0.20213
626480.0000    0.20658
626520.0000    0.11386
626560.0000   -0.19692
626600.0000   -0.05055
626640.0000   -0.35116
626680.0000   -0.29188
626720.0000   -0.34446
626760.0000   -0.40847
626800.0000    0.23142
626840.0000    0.28016
626880.0000    0.28107
626920.0000   -0.03600
626960.0000    0.09345
627000.0000   -0.40951
627040.0000   -0.35468
627080.0000   -0.20016
627120.0000   -0.37154
627160.0000   -0.42453
627200.0000   -0.30855
627240.0000   -0.21601
627280.0000   -0.18173
627320.0000   -0.33521
627360.0000   -0.11549
627400.0000   -0.17896
627440.0000   -0.29976
627480.0000   -0.24854
627520.0000    0.02049
627560.0000   -0.35829
627600.0000   -0.24999
627640.0000   -0.09049
627680.0000   -0.29032
627720.0000   -0.27010
627760.0000    0.09815
627800.0000   -0.04023
627840.0000   -0.13191
627880.0000    0.02549
627920.0000   -0.17971
627960.0000    0.04669
628000.0000   -0.13940
628040.0000   -0.22384
628080.0000   -0.28714
628120.0000    0.05974
628160.0000    0.07587
628200.0000    0.06288
628240.0000    0.04651
628280.0000    0.23318
628320.0000    0.04315
628360.0000    0.30114
628400.0000    0.00145
628440.0000    0.08930
628480.0000    0.05488
628520.0000    0.01792
628560.0000    0.24822
628600.0000    0.29922
628640.0000    0.09236
628680.0000    0.22185
628720.0000    0.24866
628760.0000    0.33270
628800.0000    0.49323
628840.0000    0.52325
628880.0000    0.32771
628920.0000    0.35783
628960.0000    0.43760
629000.0000    0.19986
629040.0000    0.27455
629080.0000   -0.15849
629120.0000    0.18297
629160.0000    0.17218
629200.0000    0.21328
629240.0000    0.37266
629280.0000   -0.01095
629320.0000   -0.06865
629360.0000   -0.01837
629400.0000   -0.03161
629440.0000   -0.22572
629480.0000    0.04424
629520.0000   -0.33405
629560.0000   -0.22914
629600.0000   -0.20508
629640.0000   -0.18244
629680.0000   -0.08220
629720.0000    0.09433
629760.0000   -0.21376
629800.0000   -0.28333
629840.0000   -0.32122
629880.0000   -0.17723
629920.0000   -0.55787
629960.0000   -0.15830
630000.0000   -0.42513
630040.0000   -0.30460
630080.0000   -0.26542
630120.0000   -0.16287
630160.0000   -0.22100
630200.0000   -0.40558
630240.0000   -0.19260
630280.0000    0.31508
630320.0000    0.47595
630360.0000    0.40963
630400.0000    0.44493
630440.0000    0.30023
630480.0000    0.38187
630520.0000    0.29454
630560.0000    0.59283
630600.0000    0.68138
630640.0000    0.90405
630680.0000    0.85729
630720.0000    0.87423
630760.0000    0.87635
630800.0000    0.91258
630840.0000    0.74570
630880.0000    0.93180
630920.0000    0.67169
630960.0000    0.74084
631000.0000    0.38525
631040.0000    0.44643
631080.0000    0.52159
631120.0000    0.50156
631160.0000    0.34808
631200.0000    0.44033
631240.0000    0.42993
631280.0000    0.32151
631320.0000    0.26902
631360.0000    0.25385
631400.0000    0.30636
631440.0000   -0.00231
631480.0000   -0.40132
631520.0000   -0.07164
631560.0000   -0.11780
631600.0000   -0.20803
631640.0000   -0.40691
631680.0000   -0.32321
631720.0000   -0.59299
631760.0000   -0.51616
631800.0000   -0.38716
631840.0000   -0.08563
631880.0000   -0.41584
631920.0000   -0.26023
631960.0000   -0.33794
632000.0000   -0.32443
632040.0000   -0.39595
632080.0000   -0.52700
632120.0000   -0.49376
632160.0000   -0.60123
632200.0000   -0.42951
632240.0000   -0.37442
632280.0000   -0.42985
632320.0000   -0.59640
632360.0000   -0.11005
632400.0000   -0.29867
632440.0000   -0.37146
632480.0000   -0.13794
632520.0000   -0.30018
632560.0000   -0.03831
632600.0000   -0.20237
632640.0000   -0.39359
632680.0000   -0.11401
632720.0000   -0.40083
632760.0000   -0.20471
632800.0000   -0.27642
632840.0000   -0.71410
632880.0000   -0.38266
632920.0000   -0.48601
632960.0000   -0.24415
633000.0000   -0.36786
633040.0000   -0.24850
633080.0000   -0.66074
633120.0000   -0.45673
633160.0000   -0.46703
633200.0000   -0.70521
633240.0000   -0.59954
633280.0000   -0.53061
633320.0000   -0.81894
633360.0000   -0.70281
633400.0000   -0.60957
633440.0000   -0.46419
633480.0000   -0.75423
633520.0000   -0.34641
633560.0000   -0.32136
633600.0000   -0.21977
633640.0000   -0.21662
633680.0000   -0.14255
633720.0000   -0.27518
633760.0000   -0.45876
633800.0000   -0.63006
633840.0000   -0.74777
633880.0000   -0.59080
633920.0000   -0.39781
633960.0000   -0.59089
634000.0000   -0.23143
634040.0000   -0.61007
634080.0000   -0.83727
634120.0000   -0.37075
634160.0000   -0.23594
634200.0000   -0.55928
634240.0000   -0.51946
634280.0000   -0.57469
634320.0000   -0.48186
634360.0000   -0.52418
634400.0000   -0.58826
634440.0000   -0.96495
634480.0000   -0.69367
634520.0000   -0.30874
634560.0000   -0.30714
634600.0000   -0.51870
634640.0000   -0.32039
634680.0000    0.04105
634720.0000   -0.17000
634760.0000   -0.33457
634800.0000   -0.40471
634840.0000   -0.74553
634880.0000   -0.61523
634920.0000   -0.70446
634960.0000   -0.37077
635000.0000   -0.20311
635040.0000   -0.53015
635080.0000   -0.57216
635120.0000   -0.17690
635160.0000   -0.44293
635200.0000   -0.29761
635240.0000   -0.50849
635280.0000   -0.19038
635320.0000   -0.35836
635360.0000   -0.16496
635400.0000   -0.65084
635440.0000   -0.42581
635480.0000   -0.21763
635520.0000   -0.57941
635560.0000   -0.80948
635600.0000   -0.51362
635640.0000   -0.48060
635680.0000   -0.24521
635720.0000   -0.37513
635760.0000   -0.49820
635800.0000   -0.73240
635840.0000   -0.55819
635880.0000   -0.20519
635920.0000   -0.46477
635960.0000   -0.40938
636000.0000   -0.52428
636040.0000   -0.51440
636080.0000   -0.70276
636120.0000   -0.34319
636160.0000   -0.58906
636200.0000   -0.37865
636240.0000   -0.40532
636280.0000   -0.55897
636320.0000   -0.19474
636360.0000   -0.61126
636400.0000   -0.97544
636440.0000   -0.81483
636480.0000   -0.38733
636520.0000   -0.38842
636560.0000   -0.31773
636600.0000   -0.60131
636640.0000   -0.40839
636680.0000   -0.31489
636720.0000   -0.09574
636760.0000   -0.41512
636800.0000   -0.31359
636840.0000   -0.37071
636880.0000   -0.34362
636920.0000   -0.21831
636960.0000   -0.07135
637000.0000   -0.12435
637040.0000   -0.18844
637080.0000    0.08140
637120.0000   -0.04052
637160.0000    0.20119
637200.0000   -0.22184
637240.0000   -0.13642
637280.0000   -0.36391
637320.0000   -0.50326
637360.0000   -0.48933
637400.0000   -0.37491
637440.0000   -0.33204
637480.0000   -0.12868
637520.0000   -0.24314
637560.0000   -0.29845
637600.0000   -0.15537
637640.0000   -0.33634
637680.0000   -0.40253
637720.0000   -0.05894
637760.0000    0.09046
637800.0000   -0.17902
637840.0000   -0.23392
637880.0000   -0.32571
637920.0000    0.01215
637960.0000    0.03366
638000.0000    0.13764
638040.0000   -0.23694
638080.0000   -0.10100
638120.0000   -0.18866
638160.0000   -0.28556
638200.0000   -0.14845
638240.0000   -0.29941
638280.0000   -0.46203
638320.0000   -0.30256
638360.0000   -0.19379
638400.0000   -0.22666
638440.0000   -0.18451
638480.0000   -0.32926
638520.0000   -0.21369
638560.0000   -0.51719
638600.0000   -0.26277
638640.0000   -0.60018
638680.0000   -0.06632
638720.0000   -0.23375
638760.0000   -0.37411
638800.0000   -0.44188
638840.0000   -0.11381
638880.0000   -0.07613
638920.0000   -0.67438
638960.0000   -0.26041
639000.0000   -0.39572
639040.0000   -0.05331
639080.0000   -0.25506
639120.0000    0.13961
639160.0000    0.00700
639200.0000   -0.16003
639240.0000   -0.00684
639280.0000   -0.24638
639320.0000   -0.11469
639360.0000   -0.16874
639400.0000   -0.81924
639440.0000   -0.25917
639480.0000   -0.53635
639520.0000   -0.52105
639560.0000   -0.16277
639600.0000   -0.12372
639640.0000   -0.14491
639680.0000   -0.25882
639720.0000   -0.12366
639760.0000   -0.25988
639800.0000   -0.17211
639840.0000   -0.32139
639880.0000   -0.35258
639920.0000   -0.53946
639960.0000   -0.24525
640000.0000   -0.40326
640040.0000   -0.38835
640080.0000   -0.22487
640120.0000   -0.59451
640160.0000   -0.16409
640200.0000   -0.20708
640240.0000   -0.29739
640280.0000   -0.31573
640320.0000   -0.13883
640360.0000   -0.68943
640400.0000   -0.31382
640440.0000   -0.22464
640480.0000   -0.20659
640520.0000   -0.14989
640560.0000   -0.18179
640600.0000   -0.41751
640640.0000   -0.48821
640680.0000   -0.75375
640720.0000   -0.42587
640760.0000   -0.45056
640800.0000   -0.58433
640840.0000   -0.53569
640880.0000   -0.56515
640920.0000   -0.14358
640960.0000   -0.20687
641000.0000   -0.33047
641040.0000   -0.32895
641080.0000   -0.23504
641120.0000   -0.00660
641160.0000   -0.07008
641200.0000   -0.36607
641240.0000   -0.18835
641280.0000   -0.22024
641320.0000   -0.40238
641360.0000   -0.32179
641400.0000   -0.01764
641440.0000   -0.29161
641480.0000   -0.34386
641520.0000   -0.01375
641560.0000    0.08193
641600.0000   -0.09318
641640.0000   -0.08131
641680.0000    0.27146
641720.0000    0.13544
641760.0000   -0.14159
641800.0000   -0.01949
641840.0000    0.00322
641880.0000    0.23799
641920.0000    0.16108
641960.0000    0.18025
642000.0000    0.33943
642040.0000    0.42759
642080.0000    0.40046
642120.0000    0.28213
642160.0000    0.43697
642200.0000    0.16673
642240.0000    0.23948
642280.0000    0.33249
642320.0000    0.31698
642360.0000    0.36631
642400.0000    0.36667
642440.0000    0.11500
642480.0000    0.25362
642520.0000    0.26847
642560.0000    0.21216
642600.0000    0.29213
642640.0000    0.32675
642680.0000    0.47353
642720.0000    0.41591
642760.0000    0.17217
642800.0000    0.31287
642840.0000    0.29357
642880.0000    0.17143
642920.0000    0.34398
642960.0000    0.22071
643000.0000    0.48053
643040.0000    0.34799
643080.0000    0.44630
643120.0000    0.31924
643160.0000    0.32102
643200.0000    0.43705
643240.0000    0.31019
643280.0000    0.19475
643320.0000    0.21586
643360.0000    0.37421
643400.0000    0.34149
643440.0000    0.39701
643480.0000    0.23660
643520.0000    0.34006
643560.0000    0.26048
643600.0000    0.19641
643640.0000    0.35408
643680.0000    0.27939
643720.0000    0.21979
643760.0000    0.30670
643800.0000    0.52696
643840.0000    0.18749
643880.0000    0.49249
643920.0000    0.10345
643960.0000    0.25420
644000.0000    0.47895
644040.0000    0.31467
644080.0000    0.10068
644120.0000    0.50819
644160.0000    0.27280
644200.0000    0.28427
644240.0000    0.34358
644280.0000    0.26072
644320.0000    0.64579
644360.0000    0.38643
644400.0000    0.23942
644440.0000    0.46444
644480.0000    0.63678
644520.0000    0.45859
644560.0000    0.45598
644600.0000    0.36260
644640.0000    0.28421
644680.0000    0.25112
644720.0000    0.13810
644760.0000    0.41306
644800.0000    0.53634
644840.0000    0.37310
644880.0000    0.53549
644920.0000    0.35773
644960.0000    0.37361
645000.0000    0.42455
645040.0000    0.48526
645080.0000    0.35551
645120.0000    0.30427
645160.0000    0.24078
645200.0000    0.48335
645240.0000    0.54231
645280.0000    0.64423
645320.0000    0.62075
645360.0000    0.54462
645400.0000    0.38242
645440.0000    0.65023
645480.0000    0.58673
645520.0000    0.71275
645560.0000    0.65318
645600.0000    0.58804
645640.0000    0.46266
645680.0000    0.53782
645720.0000    0.46330
645760.0000    0.72037
645800.0000    0.41343
645840.0000    0.36735
645880.0000    0.33235
645920.0000    0.57451
645960.0000    0.44865
646000.0000    0.39732
646040.0000    0.52532
646080.0000    0.74276
646120.0000    0.37589
646160.0000    0.44345
646200.0000    0.39977
646240.0000    0.25805
646280.0000    0.30453
646320.0000    0.20550
646360.0000    0.05295
646400.0000    0.27370
646440.0000    0.10991
646480.0000    0.30132
646520.0000    0.13023
646560.0000    0.14694
646600.0000    0.13076
646640.0000    0.21160
646680.0000   -0.09199
646720.0000    0.07771
646760.0000    0.18472
646800.0000    0.15222
646840.0000    0.07987
646880.0000    0.11599
646920.0000   -0.00178
646960.0000    0.22516
647000.0000    0.37138
647040.0000    0.23143
647080.0000    0.34725
647120.0000    0.46229
647160.0000    0.28891
647200.0000    0.46012
647240.0000    0.29258
647280.0000    0.12180
647320.0000    0.22997
647360.0000    0.23028
647400.0000    0.18932
647440.0000    0.21278
647480.0000    0.18089
647520.0000    0.37081
647560.0000    0.12928
647600.0000    0.35443
647640.0000    0.47003
647680.0000    0.30689
647720.0000    0.46906
647760.0000    0.10385
647800.0000    0.20335
647840.0000    0.35155
647880.0000    0.21827
647920.0000    0.23389
647960.0000    0.24284
648000.0000    0.46885
648040.0000    0.36300
648080.0000    0.22095
648120.0000    0.28775
648160.0000    0.20332
648200.0000    0.31987
648240.0000    0.57680
648280.0000    0.39933
648320.0000    0.24205
648360.0000    0.19141
648400.0000    0.41444
648440.0000    0.27959
648480.0000    0.50349
648520.0000    0.59681
648560.0000    0.45957
648600.0000    0.33859
648640.0000    0.46709
648680.0000    0.54051
648720.0000    0.52844
648760.0000    0.56684
648800.0000    0.54946
648840.0000    0.60614
648880.0000    0.49214
648920.0000    0.41249
648960.0000    0.50481
649000.0000    0.76500
649040.0000    0.43544
649080.0000    0.38512
649120.0000    0.58781
649160.0000    0.32085
649200.0000    0.65157
649240.0000    0.37224
649280.0000    0.36464
649320.0000    0.46699
649360.0000    0.33560
649400.0000    0.40462
649440.0000    0.41445
649480.0000    0.42829
649520.0000    0.50319
649560.0000    0.30702
649600.0000    0.36965
649640.0000    0.45601
649680.0000    0.56220
649720.0000    0.49964
649760.0000    0.52238
649800.0000    0.66158
649840.0000    0.33457
649880.0000    0.60163
649920.0000    0.62956
649960.0000    0.52071
650000.0000    0.61547
650040.0000    0.47963
650080.0000    0.69039
650120.0000    0.42046
650160.0000    0.40478
650200.0000    0.47351
650240.0000    0.45754
650280.0000    0.35671
650320.0000    0.26340
650360.0000    0.11693
650400.0000    0.47800
650440.0000    0.27387
650480.0000    0.27615
650520.0000    0.25101
650560.0000    0.26160
650600.0000    0.27144
650640.0000    0.29620
650680.0000    0.29632
650720.0000    0.39685
650760.0000    0.26841
650800.0000    0.11442
650840.0000    0.22277
650880.0000    0.25116
650920.0000    0.30134
650960.0000    0.32321
651000.0000    0.13037
651040.0000    0.38204
651080.0000   -0.12086
651120.0000    0.16124
651160.0000   -0.13810
651200.0000   -0.37479
651240.0000   -0.15102
651280.0000   -0.40963
651320.0000    0.31046
651360.0000    0.49066
651400.0000    0.31450
651440.0000    0.19756
651480.0000    0.40634
651520.0000    0.53359
651560.0000    0.41101
651600.0000    0.51380
651640.0000    0.42267
651680.0000    0.19613
651720.0000    0.42513
651760.0000    0.40613
651800.0000    0.40215
651840.0000    0.48357
651880.0000    0.40723
651920.0000    0.09882
651960.0000    0.09449
652000.0000   -0.05365
652040.0000    0.19972
652080.0000    0.16454
652120.0000    0.08854
652160.0000    0.20093
652200.0000    0.18855
652240.0000    0.04991
652280.0000    0.19451
652320.0000    0.21131
652360.0000    0.02476
652400.0000    0.39350
652440.0000    0.22114
652480.0000    0.31533
652520.0000    0.10409
652560.0000    0.34542
652600.0000    0.34348
652640.0000    0.32617
652680.0000    0.21277
652720.0000    0.16916
652760.0000    0.24373
652800.0000    0.30962
652840.0000    0.10131
652880.0000    0.01023
652920.0000    0.04948
652960.0000    0.13042
653000.0000    0.26877
653040.0000    0.19138
653080.0000    0.08117
653120.0000    0.16202
653160.0000   -0.00612
653200.0000    0.00632
653240.0000   -0.37942
653280.0000   -0.12350
653320.0000   -0.24979
653360.0000   -0.07020
653400.0000   -0.08132
653440.0000    0.16656
653480.0000    0.34376
653520.0000    0.31620
653560.0000    0.02927
653600.0000    0.17528
653640.0000    0.29633
653680.0000    0.18647
653720.0000    0.14834
653760.0000    0.22887
653800.0000    0.29465
653840.0000    0.46506
653880.0000    0.34309
653920.0000    0.13170
653960.0000   -0.04244
654000.0000   -0.00776
654040.0000    0.25948
654080.0000    0.42228
654120.0000    0.34652
654160.0000    0.22647
654200.0000    0.18708
654240.0000    0.30826
654280.0000    0.27301
654320.0000    0.27373
654360.0000    0.34208
654400.0000    0.19916
654440.0000    0.17386
654480.0000    0.19733
654520.0000    0.23294
654560.0000    0.13281
654600.0000    0.22986
654640.0000    0.24737
654680.0000    0.31363
654720.0000    0.15695
654760.0000    0.38523
654800.0000    0.30165
654840.0000    0.10983
654880.0000    0.15018
654920.0000    0.39295
654960.0000    0.41137
655000.0000    0.10157
655040.0000    0.10498
655080.0000    0.22506
655120.0000    0.14517
655160.0000    0.15034
655200.0000   -0.07905
655240.0000   -0.14566
655280.0000    0.03898
655320.0000    0.13374
655360.0000    0.38616
655400.0000    0.29036
655440.0000    0.35687
655480.0000    0.35070
655520.0000    0.21669
655560.0000    0.39542
655600.0000    0.07921
655640.0000   -0.49984
655680.0000   -0.29617
655720.0000   -0.35237
655760.0000   -0.24962
655800.0000   -0.62468
655840.0000   -0.38837
655880.0000   -0.32406
655920.0000   -0.11214
655960.0000   -0.10467
656000.0000   -0.21436
656040.0000   -0.56363
656080.0000   -0.31049
656120.0000   -0.36082
656160.0000   -0.06984
656200.0000    0.14095
656240.0000    0.04033
656280.0000    0.17002
656320.0000    0.51868
656360.0000    0.01986
656400.0000    0.27163
656440.0000    0.19706
656480.0000   -0.01229
656520.0000    0.01448
656560.0000    0.33224
656600.0000    0.36186
656640.0000    0.17297
656680.0000    0.27534
656720.0000    0.12879
656760.0000    0.23928
656800.0000    0.29482
656840.0000    0.20935
656880.0000    0.11105
656920.0000    0.41844
656960.0000    0.33648
657000.0000    0.14033
657040.0000    0.43862
657080.0000    0.22337
657120.0000    0.51874
657160.0000    0.49495
657200.0000    0.28391
657240.0000    0.40104
657280.0000   -0.00996
657320.0000    0.12719
657360.0000    0.28677
657400.0000    0.42527
657440.0000    0.23888
657480.0000    0.32580
657520.0000    0.28720
657560.0000    0.20337
657600.0000    0.26959
657640.0000    0.33336
657680.0000    0.28778
657720.0000    0.27910
657760.0000    0.32177
657800.0000    0.26711
657840.0000    0.35697
657880.0000    0.09007
657920.0000    0.42851
657960.0000    0.54593
658000.0000    0.42668
658040.0000    0.54310
658080.0000    0.28387
658120.0000    0.35134
658160.0000    0.29724
658200.0000    0.27561
658240.0000    0.23795
658280.0000    0.24530
658320.0000    0.51706
658360.0000    0.53630
658400.0000    0.29296
658440.0000    0.34279
658480.0000    0.44285
658520.0000    0.21574
658560.0000    0.28683
658600.0000    0.42053
658640.0000    0.40639
658680.0000    0.50560
658720.0000    0.31358
658760.0000    0.17092
658800.0000    0.75393
658840.0000    0.42161
658880.0000    0.62582
658920.0000    0.46848
658960.0000    0.40617
659000.0000    0.45579
659040.0000    0.40340
659080.0000    0.21711
659120.0000    0.38471
659160.0000    0.43309
659200.0000    0.50238
659240.0000    0.34045
659280.0000    0.53787
659320.0000    0.52611
659360.0000    0.34200
659400.0000    0.40308
659440.0000    0.29954
659480.0000    0.28317
659520.0000    0.26597
659560.0000    0.22370
659600.0000    0.31083
659640.0000    0.34171
659680.0000    0.31525
659720.0000    0.31228
659760.0000    0.25765
659800.0000    0.24752
659840.0000    0.48826
659880.0000    0.55407
659920.0000    0.39465
659960.0000    0.38444
660000.0000    0.36975
660040.0000    0.37103
660080.0000    0.42611
660120.0000    0.28552
660160.0000    0.53405
660200.0000    0.17586
660240.0000    0.31743
660280.0000    0.27186
660320.0000    0.36277
660360.0000    0.09925
660400.0000    0.01415
660440.0000    0.07654
660480.0000   -0.00342
660520.0000    0.25104
660560.0000    0.18885
660600.0000    0.20060
660640.0000    0.14670
660680.0000    0.24671
660720.0000    0.30736
660760.0000    0.28584
660800.0000    0.14309
660840.0000    0.14261
660880.0000    0.21218
660920.0000    0.20726
660960.0000    0.28359
661000.0000    0.40720
661040.0000    0.29585
661080.0000    0.28552
661120.0000    0.44497
661160.0000    0.42317
661200.0000    0.23396
661240.0000    0.05269
661280.0000    0.23488
661320.0000    0.47519
661360.0000    0.43774
661400.0000    0.36798
661440.0000    0.52795
661480.0000    0.22481
661520.0000    0.27532
661560.0000    0.18534
661600.0000    0.44353
661640.0000    0.27242
661680.0000    0.35501
661720.0000    0.22294
661760.0000    0.26154
661800.0000    0.25431
661840.0000    0.35890
661880.0000    0.47524
661920.0000    0.49445
661960.0000    0.64940
662000.0000    0.25321
662040.0000    0.39362
662080.0000    0.70990
662120.0000    0.32338
662160.0000    0.41702
662200.0000    0.25551
662240.0000    0.24543
662280.0000    0.42250
662320.0000    0.30471
662360.0000    0.40200
662400.0000    0.21686
662440.0000    0.28051
662480.0000    0.17466
662520.0000    0.34764
662560.0000    0.31550
662600.0000    0.43923
662640.0000    0.12964
662680.0000    0.32968
662720.0000    0.23034
662760.0000    0.51321
662800.0000    0.35452
662840.0000    0.39579
662880.0000    0.35548
662920.0000    0.31365
662960.0000    0.58866
663000.0000    0.33924
663040.0000    0.47645
663080.0000    0.19987
663120.0000    0.46391
663160.0000    0.20514
663200.0000    0.05547
663240.0000   -0.03863
663280.0000    0.30282
663320.0000    0.48284
663360.0000    0.53509
663400.0000    0.46750
663440.0000    0.40033
663480.0000    0.29106
663520.0000    0.47833
663560.0000    0.36646
663600.0000    0.39632
663640.0000    0.47603
663680.0000    0.40171
663720.0000    0.43346
663760.0000    0.21074
663800.0000    0.48455
663840.0000    0.44181
663880.0000    0.16265
663920.0000    0.04154
663960.0000   -0.36515
664000.0000   -0.31934
664040.0000   -0.25471
664080.0000   -0.29030
664120.0000   -0.76912
664160.0000   -0.26084
664200.0000   -0.22899
664240.0000   -0.29993
664280.0000   -0.27118
664320.0000   -0.36421
664360.0000   -0.44961
664400.0000   -0.33793
664440.0000   -0.28512
664480.0000   -0.48983
664520.0000    0.06190
664560.0000    0.11427
664600.0000   -0.01529
664640.0000    0.02402
664680.0000    0.03363
664720.0000    0.07972
664760.0000    0.13175
664800.0000   -0.03336
664840.0000   -0.14108
664880.0000   -0.48752
664920.0000   -0.24554
664960.0000   -0.26098
665000.0000    0.04018
665040.0000    0.28267
665080.0000    0.30832
665120.0000    0.22355
665160.0000    0.17489
665200.0000    0.25233
665240.0000    0.46917
665280.0000    0.19792
665320.0000    0.28820
665360.0000    0.25453
665400.0000    0.22845
665440.0000    0.14248
665480.0000    0.21873
665520.0000    0.36489
665560.0000    0.02221
665600.0000    0.10119
665640.0000    0.17788
665680.0000    0.11621
665720.0000    0.25755
665760.0000    0.34619
665800.0000    0.39117
665840.0000    0.25911
665880.0000    0.15567
665920.0000    0.26515
665960.0000    0.31827
666000.0000    0.24732
666040.0000    0.37308
666080.0000    0.36125
666120.0000    0.27570
666160.0000    0.28756
666200.0000    0.23251
666240.0000    0.18723
666280.0000    0.23260
666320.0000   -0.07953
666360.0000    0.17979
666400.0000    0.25012
666440.0000    0.18920
666480.0000    0.23727
666520.0000    0.21032
666560.0000    0.34316
666600.0000    0.33497
666640.0000    0.18793
666680.0000    0.45696
666720.0000    0.17376
666760.0000    0.25137
666800.0000    0.16772
666840.0000    0.53933
666880.0000    0.38891
666920.0000    0.21027
666960.0000    0.20314
667000.0000    0.24679
667040.0000    0.12008
667080.0000    0.23967
667120.0000    0.38497
667160.0000    0.16054
667200.0000   -0.30553
667240.0000   -0.30140
667280.0000   -0.27510
667320.0000   -0.18172
667360.0000   -0.18507
667400.0000   -0.09471
667440.0000   -0.29519
667480.0000   -0.05345
667520.0000   -0.29576
667560.0000   -0.16677
667600.0000   -0.29377
667640.0000   -0.51786
667680.0000   -0.25408
667720.0000   -0.54367
667760.0000   -0.32198
667800.0000   -0.33311
667840.0000   -0.25644
667880.0000   -0.28538
667920.0000   -0.27828
667960.0000   -0.36427
668000.0000   -0.28423
668040.0000   -0.03084
668080.0000   -0.06240
668120.0000   -0.42444
668160.0000   -0.24079
668200.0000   -0.37464
668240.0000   -0.24913
668280.0000   -0.28320
668320.0000   -0.21705
668360.0000   -0.05121
668400.0000    0.00853
668440.0000   -0.39260
668480.0000   -0.09764
668520.0000    0.03321
668560.0000    0.15794
668600.0000    0.28573
668640.0000    0.14761
668680.0000    0.27338
668720.0000    0.31172
668760.0000    0.20338
668800.0000    0.54792
668840.0000    0.19415
668880.0000    0.21552
668920.0000    0.22186
668960.0000    0.47595
669000.0000    0.51477
669040.0000    0.35099
669080.0000    0.50417
669120.0000    0.37962
669160.0000    0.25301
669200.0000    0.39510
669240.0000    0.45569
669280.0000    0.23427
669320.0000    0.03207
669360.0000    0.21948
669400.0000   -0.03959
669440.0000    0.09049
669480.0000    0.58473
669520.0000    0.58109
669560.0000    0.17471
669600.0000    0.43097
669640.0000    0.43443
669680.0000    0.15371
669720.0000    0.41057
669760.0000    0.33529
669800.0000    0.50260
669840.0000    0.56113
669880.0000    0.44907
669920.0000    0.47535
669960.0000    0.51880
670000.0000    0.54233
670040.0000    0.56611
670080.0000    0.40692
670120.0000    0.56100
670160.0000    0.41598
670200.0000    0.37124
670240.0000    0.64517
670280.0000    0.39299
670320.0000    0.48386
670360.0000    0.66043
670400.0000    0.43077
670440.0000    0.61887
670480.0000    0.47903
670520.0000    0.59762
670560.0000    0.49593
670600.0000    0.21164
670640.0000    0.27918
670680.0000    0.39110
670720.0000    0.22256
670760.0000    0.38870
670800.0000    0.41318
670840.0000    0.35536
670880.0000    0.29705
670920.0000    0.36190
670960.0000    0.10644
671000.0000    0.36879
671040.0000    0.25284
671080.0000    0.22582
671120.0000    0.50522
671160.0000    0.28810
671200.0000    0.32185
671240.0000    0.28288
671280.0000    0.33504
671320.0000    0.42003
671360.0000    0.37723
671400.0000    0.26460
671440.0000    0.19762
671480.0000    0.24548
671520.0000    0.23261
671560.0000    0.42872
671600.0000    0.17393
671640.0000    0.25214
671680.0000    0.24398
671720.0000    0.35167
671760.0000    0.44053
671800.0000    0.11877
671840.0000    0.23391
671880.0000    0.45673
671920.0000    0.27650
671960.0000    0.27324
672000.0000    0.16732
672040.0000    0.27278
672080.0000    0.48299
672120.0000    0.33596
672160.0000    0.37162
672200.0000    0.20863
672240.0000    0.25194
672280.0000    0.16078
672320.0000    0.27418
672360.0000    0.40188
672400.0000    0.20363
672440.0000    0.42396
672480.0000    0.31278
672520.0000    0.15767
672560.0000    0.57629
672600.0000    0.68880
672640.0000    0.49792
672680.0000    0.29864
672720.0000    0.45416
672760.0000    0.53239
672800.0000    0.36425
672840.0000    0.29637
672880.0000    0.22633
672920.0000    0.23950
672960.0000    0.50386
673000.0000    0.26046
673040.0000    0.58458
673080.0000    0.45546
673120.0000    0.44235
673160.0000    0.41350
673200.0000    0.46394
673240.0000    0.34951
673280.0000    0.55195
673320.0000    0.59235
673360.0000    0.25880
673400.0000    0.07852
673440.0000    0.52550
673480.0000    0.29458
673520.0000    0.24361
673560.0000    0.26435
673600.0000    0.09294
673640.0000    0.19493
673680.0000    0.35046
673720.0000    0.19887
673760.0000    0.55530
673800.0000    0.35358
673840.0000    0.35753
673880.0000    0.52812
673920.0000    0.37195
673960.0000    0.62055
674000.0000    0.38229
674040.0000    0.36752
674080.0000    0.52750
674120.0000    0.44307
674160.0000    0.50086
674200.0000    0.69477
674240.0000    0.51829
674280.0000    0.54302
674320.0000    0.49058
674360.0000    0.45757
674400.0000    0.50486
674440.0000    0.58455
674480.0000    0.49823
674520.0000    0.41566
674560.0000    0.24910
674600.0000   -0.24520
674640.0000   -0.06585
674680.0000    0.18925
674720.0000    0.19029
674760.0000    0.25182
674800.0000   -0.15382
674840.0000   -0.08068
674880.0000    0.02704
674920.0000   -0.11603
674960.0000    0.08466
675000.0000   -0.09790
675040.0000    0.07569
675080.0000   -0.16256
675120.0000   -0.16496
675160.0000   -0.19195
675200.0000   -0.17108
675240.0000   -0.16022
675280.0000   -0.09365
675320.0000    0.04910
675360.0000   -0.13831
675400.0000    0.15820
675440.0000   -0.04060
675480.0000   -0.06432
675520.0000   -0.15493
675560.0000   -0.60061
675600.0000   -0.20474
675640.0000   -0.18785
675680.0000   -0.11655
675720.0000   -0.35996
675760.0000   -0.24916
675800.0000   -0.72289
675840.0000   -0.79345
675880.0000   -0.50139
675920.0000   -0.49801
675960.0000   -0.48498
676000.0000   -0.43066
676040.0000   -0.26250
676080.0000   -0.12509
676120.0000    0.29351
676160.0000   -0.15821
676200.0000    0.23916
676240.0000    0.07423
676280.0000   -0.48535
676320.0000    0.02522
676360.0000   -0.40936
676400.0000   -0.53588
676440.0000   -0.20677
676480.0000   -0.04532
676520.0000    0.05182
676560.0000    0.06598
676600.0000   -0.02713
676640.0000   -0.09668
676680.0000    0.07143
676720.0000   -0.26191
676760.0000   -0.21085
676800.0000   -0.38747
676840.0000   -0.12734
676880.0000    0.29333
676920.0000    0.32861
676960.0000    0.36103
677000.0000    0.09242
677040.0000    0.30167
677080.0000    0.12353
677120.0000    0.29772
677160.0000    0.32885
677200.0000    0.17044
677240.0000    0.23807
677280.0000    0.47024
677320.0000    0.51478
677360.0000    0.36415
677400.0000    0.23519
677440.0000    0.34743
677480.0000    0.50468
677520.0000    0.25593
677560.0000    0.16928
677600.0000    0.11314
677640.0000    0.00177
677680.0000   -0.08137
677720.0000    0.10811
677760.0000    0.16693
677800.0000    0.24864
677840.0000    0.31316
677880.0000   -0.07347
677920.0000    0.46290
677960.0000    0.37965
678000.0000    0.48969
678040.0000    0.28542
678080.0000    0.59451
678120.0000    0.36755
678160.0000    0.03512
678200.0000    0.44844
678240.0000    0.06828
678280.0000   -0.32902
678320.0000   -0.35972
678360.0000   -0.77174
678400.0000   -0.59393
678440.0000   -0.44821
678480.0000   -0.30082
678520.0000   -0.45900
678560.0000   -0.45720
678600.0000   -0.16095
678640.0000   -0.38990
678680.0000   -0.72459
678720.0000   -0.79562
678760.0000   -0.52620
678800.0000   -0.70240
678840.0000   -0.63043
678880.0000   -0.63885
678920.0000   -0.47716
678960.0000   -0.43276
679000.0000   -0.60703
679040.0000   -0.53019
679080.0000   -0.60440
679120.0000   -0.76032
679160.0000   -0.88868
679200.0000   -0.65785
679240.0000   -0.81896
679280.0000   -0.76588
679320.0000   -0.69349
679360.0000   -0.60203
679400.0000   -0.83936
679440.0000   -0.77913
679480.0000   -0.94363
679520.0000   -0.66130
679560.0000   -0.70360
679600.0000   -0.86429
679640.0000   -1.02689
679680.0000   -0.85456
679720.0000   -0.64677
679760.0000   -0.69093
679800.0000   -0.66183
679840.0000   -0.64722
679880.0000   -0.41272
679920.0000   -0.74337
679960.0000   -0.55108
680000.0000   -0.49114
680040.0000   -0.48206
680080.0000   -0.48925
680120.0000   -0.21158
680160.0000   -0.48137
680200.0000   -0.43898
680240.0000   -0.52551
680280.0000   -0.36870
680320.0000   -0.64183
680360.0000   -0.64078
680400.0000   -0.81325
680440.0000   -0.85180
680480.0000   -0.72945
680520.0000   -0.81248
680560.0000   -0.72877
680600.0000   -0.91104
680640.0000   -0.93652
680680.0000   -0.80928
680720.0000   -0.81256
680760.0000   -0.52430
680800.0000   -0.13824
680840.0000   -0.25622
680880.0000   -0.49417
680920.0000   -0.55357
680960.0000   -0.67581
681000.0000   -0.66133
681040.0000   -0.80691
681080.0000   -0.63727
681120.0000   -0.57197
681160.0000   -0.54796
681200.0000   -0.38534
681240.0000   -0.80014
681280.0000   -0.95063
681320.0000   -0.80165
681360.0000   -0.78643
681400.0000   -0.76727
681440.0000   -0.57123
681480.0000   -0.57978
681520.0000   -0.32457
681560.0000   -0.63070
681600.0000   -0.61645
681640.0000   -0.57317
681680.0000   -0.59189
681720.0000   -0.55969
681760.0000   -0.64639
681800.0000   -0.26928
681840.0000   -0.45904
681880.0000   -0.28680
681920.0000   -0.21117
681960.0000   -0.75817
682000.0000   -0.81650
682040.0000   -0.75620
682080.0000   -0.65886
682120.0000   -0.65605
682160.0000   -0.53839
682200.0000   -0.60544
682240.0000   -0.59514
682280.0000   -0.82040
682320.0000   -0.81228
682360.0000   -0.71001
682400.0000   -0.84910
682440.0000   -0.54257
682480.0000   -0.59418
682520.0000   -0.28787
682560.0000   -0.61777
682600.0000   -0.46747
682640.0000   -0.55303
682680.0000   -0.68228
682720.0000   -0.57614
682760.0000   -0.75643
682800.0000   -0.72036
682840.0000   -0.46522
682880.0000   -1.07917
682920.0000   -0.86324
682960.0000   -0.76865
683000.0000   -0.51249
683040.0000   -0.60032
683080.0000   -0.36462
683120.0000   -0.53005
683160.0000   -0.45877
683200.0000   -0.26561
683240.0000   -0.51218
683280.0000   -0.53821
683320.0000   -0.34342
683360.0000   -0.69655
683400.0000   -0.54155
683440.0000   -0.45459
683480.0000   -0.58709
683520.0000   -0.77685
683560.0000   -1.08263
683600.0000   -0.86618
683640.0000   -0.62204
683680.0000   -0.86336
683720.0000   -0.71967
683760.0000   -0.86398
683800.0000   -0.42222
683840.0000   -0.73294
683880.0000   -0.59560
683920.0000   -0.68318
683960.0000   -0.71002
684000.0000   -0.75343
684040.0000   -0.32260
684080.0000   -0.47245
684120.0000   -0.41154
684160.0000   -0.51972
684200.0000   -0.70849
684240.0000   -0.54465
684280.0000   -0.59567
684320.0000   -0.44936
684360.0000   -0.33311
684400.0000   -0.75911
684440.0000   -0.44095
684480.0000   -0.37357
684520.0000   -0.63524
684560.0000   -0.52582
684600.0000   -0.46943
684640.0000   -0.52196
684680.0000   -0.69744
684720.0000   -0.67716
684760.0000   -0.49295
684800.0000   -0.71991
684840.0000   -0.65206
684880.0000   -0.48034
684920.0000   -0.22884
684960.0000   -0.53579
685000.0000   -0.66320
685040.0000   -0.51602
685080.0000   -0.81671
685120.0000   -0.89152
685160.0000   -1.11850
685200.0000   -0.91556
685240.0000   -0.53684
685280.0000   -0.49801
685320.0000   -0.59582
685360.0000   -0.55611
685400.0000   -0.43103
685440.0000   -0.50676
685480.0000   -0.65498
685520.0000   -0.49784
685560.0000   -0.28344
685600.0000   -0.30167
685640.0000   -0.55130
685680.0000   -0.54614
685720.0000   -0.67125
685760.0000   -0.82377
685800.0000   -0.64537
685840.0000   -0.41556
685880.0000   -0.59055
685920.0000   -0.63678
685960.0000   -0.73305
686000.0000   -0.81798
686040.0000   -1.01500
686080.0000   -0.92916
686120.0000   -0.94592
686160.0000   -0.82911
686200.0000   -0.79532
686240.0000   -0.93281
686280.0000   -0.59723
686320.0000   -0.89258
686360.0000   -0.45733
686400.0000   -0.65025
686440.0000   -0.78127
686480.0000   -0.99924
686520.0000   -0.70686
686560.0000   -0.62758
686600.0000   -0.65045
686640.0000   -0.83163
686680.0000   -0.86333
686720.0000   -0.68056
686760.0000   -0.95709
686800.0000   -0.77729
686840.0000   -0.71111
686880.0000   -0.64360
686920.0000   -0.46143
686960.0000   -0.61902
687000.0000   -0.73801
687040.0000   -0.84596
687080.0000   -0.79670
687120.0000   -0.78605
687160.0000   -0.68655
687200.0000   -0.93477
687240.0000   -0.92100
687280.0000   -0.89690
687320.0000   -0.93336
687360.0000   -1.10511
687400.0000   -0.96758
687440.0000   -0.98024
687480.0000   -0.84837
687520.0000   -0.88764
687560.0000   -1.07974
687600.0000   -1.25854
687640.0000   -1.32339
687680.0000   -0.96699
687720.0000   -1.23100
687760.0000   -1.07767
687800.0000   -1.06762
687840.0000   -0.91747
687880.0000   -0.97882
687920.0000   -0.93461
687960.0000   -0.87637
688000.0000   -0.97243
688040.0000   -1.00777
688080.0000   -1.01183
688120.0000   -0.85002
688160.0000   -0.98645
688200.0000   -1.15747
688240.0000   -0.86349
688280.0000   -1.50220
688320.0000   -1.04691
688360.0000   -1.11565
688400.0000   -1.21405
688440.0000   -0.55243
688480.0000   -0.83309
688520.0000   -0.78872
688560.0000   -0.56471
688600.0000   -0.69817
688640.0000   -0.69163
688680.0000   -0.66254
688720.0000   -0.61516
688760.0000   -0.45016
688800.0000   -0.21801
688840.0000   -0.19811
688880.0000   -0.58839
688920.0000   -0.32357
688960.0000   -0.15592
689000.0000   -0.35152
689040.0000   -0.42975
689080.0000   -0.05566
689120.0000   -0.40976
689160.0000   -0.28801
689200.0000   -0.28000
689240.0000   -0.46178
689280.0000   -0.33753
689320.0000   -0.25233
689360.0000   -0.38403
689400.0000   -0.24417
689440.0000   -0.84754
689480.0000   -0.94725
689520.0000   -0.64531
689560.0000   -0.11412
689600.0000   -0.52554
689640.0000   -0.28253
689680.0000   -0.57514
689720.0000   -0.04052
689760.0000   -0.49364
689800.0000   -0.66900
689840.0000   -0.53454
689880.0000   -0.74291
689920.0000   -0.55370
689960.0000   -0.30828
690000.0000   -0.48208
690040.0000   -0.63766
690080.0000   -0.42446
690120.0000   -0.35275
690160.0000   -0.34834
690200.0000   -0.41566
690240.0000    0.02178
690280.0000   -0.09618
690320.0000   -0.13244
690360.0000    0.06556
690400.0000   -0.12315
690440.0000   -0.02970
690480.0000   -0.28122
690520.0000   -0.49120
690560.0000   -0.30057
690600.0000   -0.33019
690640.0000   -0.22145
690680.0000   -0.49667
690720.0000   -0.54724
690760.0000   -0.58345
690800.0000   -0.66447
690840.0000   -0.69759
690880.0000   -0.74589
690920.0000   -0.67856
690960.0000   -0.44791
691000.0000   -0.43137
691040.0000   -0.49812
691080.0000   -0.37086
691120.0000   -0.37825
691160.0000   -0.71074
691200.0000   -0.81428
691240.0000   -0.72919
691280.0000   -0.82512
691320.0000   -0.70993
691360.0000   -0.62420
691400.0000   -0.72559
691440.0000   -0.67210
691480.0000   -0.67778
691520.0000   -0.73348
691560.0000   -0.78091
691600.0000   -0.80333
691640.0000   -0.63085
691680.0000   -0.61494
691720.0000   -0.59619
691760.0000   -0.63979
691800.0000   -0.73383
691840.0000   -0.46689
691880.0000   -0.61038
691920.0000   -0.78802
691960.0000   -0.77814
692000.0000   -0.89266
692040.0000   -0.56181
692080.0000   -0.52905
692120.0000   -0.23963
692160.0000   -0.56286
692200.0000   -0.28554
692240.0000   -0.54265
692280.0000   -0.31074
692320.0000   -0.17562
692360.0000   -0.34577
692400.0000   -0.20324
692440.0000   -0.23988
692480.0000   -0.28182
692520.0000   -0.19448
692560.0000   -0.46384
692600.0000   -0.38724
692640.0000   -0.46104
692680.0000   -0.28198
692720.0000   -0.41813
692760.0000    0.07567
692800.0000   -0.40229
692840.0000   -0.85869
692880.0000   -0.88181
692920.0000   -0.95433
692960.0000   -1.09112
693000.0000   -0.47163
693040.0000   -0.74551
693080.0000   -0.72305
693120.0000   -0.97168
693160.0000   -0.94298
693200.0000   -1.10387
693240.0000   -0.83228
693280.0000   -0.95541
693320.0000   -0.90554
693360.0000   -0.77981
693400.0000   -0.87957
693440.0000   -1.02606
693480.0000   -0.50879
693520.0000   -0.39707
693560.0000   -0.65124
693600.0000   -0.61719
693640.0000   -0.64377
693680.0000   -0.67315
693720.0000   -0.62054
693760.0000   -0.61023
693800.0000   -0.54956
693840.0000   -0.60961
693880.0000   -0.56234
693920.0000   -0.75075
693960.0000   -0.69969
694000.0000   -0.60336
694040.0000   -0.45183
694080.0000   -0.56289
694120.0000   -0.68785
694160.0000   -0.72544
694200.0000   -0.62903
694240.0000   -0.64735
694280.0000   -0.66437
694320.0000   -0.62803
694360.0000   -0.52352
694400.0000   -0.47472
694440.0000   -0.45373
694480.0000   -0.48849
694520.0000   -0.52730
694560.0000   -0.37444
694600.0000   -0.61228
694640.0000   -0.59079
694680.0000   -0.42576
694720.0000   -0.56097
694760.0000   -0.41080
694800.0000   -0.56580
694840.0000   -0.51100
694880.0000   -0.45255
694920.0000   -0.51862
694960.0000   -0.65594
695000.0000   -0.42376
695040.0000   -0.36964
695080.0000   -0.63695
695120.0000   -0.58222
695160.0000   -0.75892
695200.0000   -0.58772
695240.0000   -0.42917
695280.0000   -0.60018
695320.0000   -0.74497
695360.0000   -0.65518
695400.0000   -0.58689
695440.0000   -0.61674
695480.0000   -0.39682
695520.0000   -0.38936
695560.0000   -0.61251
695600.0000   -0.74649
695640.0000   -0.76536
695680.0000   -0.71335
695720.0000   -0.39097
695760.0000   -0.61911
695800.0000   -0.62126
695840.0000   -0.58081
695880.0000   -0.59170
695920.0000   -0.56418
695960.0000   -0.67969
696000.0000   -0.62492
696040.0000   -0.49747
696080.0000   -0.76803
696120.0000   -0.72129
696160.0000   -0.78832
696200.0000   -0.81063
696240.0000   -0.79290
696280.0000   -0.81780
696320.0000   -0.65001
696360.0000   -0.67542
696400.0000   -0.62260
696440.0000   -0.47410
696480.0000   -0.69180
696520.0000   -0.85093
696560.0000   -0.46580
696600.0000   -0.64493
696640.0000   -0.48767
696680.0000   -0.49516
696720.0000   -0.63133
696760.0000   -0.81890
696800.0000   -0.81343
696840.0000   -0.82240
696880.0000   -0.57100
696920.0000   -0.82036
696960.0000   -0.71438
697000.0000   -0.63058
697040.0000   -0.84790
697080.0000   -0.76781
697120.0000   -0.73002
697160.0000   -0.75380
697200.0000   -0.87632
697240.0000   -0.74581
697280.0000   -0.69747
697320.0000   -0.33072
697360.0000   -0.70370
697400.0000   -0.51742
697440.0000   -0.77105
697480.0000   -0.59960
697520.0000   -0.59835
697560.0000   -0.84148
697600.0000   -0.98191
697640.0000   -0.99512
697680.0000   -0.73300
697720.0000   -0.56788
697760.0000   -0.61279
697800.0000   -0.53607
697840.0000   -0.63547
697880.0000   -0.51461
697920.0000   -0.81154
697960.0000   -0.52206
698000.0000   -0.60033
698040.0000   -0.83177
698080.0000   -0.56405
698120.0000   -0.58088
698160.0000   -0.84445
698200.0000   -0.80653
698240.0000   -0.64031
698280.0000   -0.94030
698320.0000   -0.64617
698360.0000   -0.89138
698400.0000   -0.58245
698440.0000   -0.79726
698480.0000   -0.51062
698520.0000   -0.67395
698560.0000   -0.83333
698600.0000   -0.82007
698640.0000   -0.73391
698680.0000   -0.76971
698720.0000   -0.28217
698760.0000   -0.40370
698800.0000   -0.72162
698840.0000   -0.80738
698880.0000   -0.58504
698920.0000   -0.70379
698960.0000   -0.54740
699000.0000   -0.56714
699040.0000   -0.65024
699080.0000   -0.75746
699120.0000   -0.42650
699160.0000   -0.93389
699200.0000   -0.88776
699240.0000   -0.68498
699280.0000   -1.14315
699320.0000   -0.87027
699360.0000   -0.78803
699400.0000   -0.69001
699440.0000   -1.00869
699480.0000   -0.87978
699520.0000   -0.80405
699560.0000   -0.92040
699600.0000   -0.73431
699640.0000   -1.04238
699680.0000   -1.02175
699720.0000   -1.26890
699760.0000   -1.02576
699800.0000   -0.59810
699840.0000   -0.81137
699880.0000   -0.63981
699920.0000   -0.40858
699960.0000   -0.43015
700000.0000   -0.41842
700040.0000   -0.74815
700080.0000   -0.54782
700120.0000   -0.50434
700160.0000   -0.50492
700200.0000   -0.44069
700240.0000   -0.72078
700280.0000   -0.54455
700320.0000   -0.45935
700360.0000   -0.42812
700400.0000   -0.58501
700440.0000   -0.64911
700480.0000   -0.88444
700520.0000   -0.70431
700560.0000   -0.74504
700600.0000   -0.18458
700640.0000   -0.67659
700680.0000   -0.61403
700720.0000   -0.62729
700760.0000   -0.48686
700800.0000   -0.33374
700840.0000   -0.48268
700880.0000   -0.45480
700920.0000   -0.70904
700960.0000   -0.47035
701000.0000   -0.25364
701040.0000   -0.45468
701080.0000   -0.20251
701120.0000   -0.61487
701160.0000   -0.41604
701200.0000   -0.26176
701240.0000   -0.55142
701280.0000   -0.45082
701320.0000   -0.34080
701360.0000   -0.42453
701400.0000   -0.20609
701440.0000   -0.12964
701480.0000   -0.12726
701520.0000   -0.24627
701560.0000   -0.56798
701600.0000   -0.62582
701640.0000   -0.48930
701680.0000   -0.65488
701720.0000   -0.61358
701760.0000   -0.42248
701800.0000   -0.49165
701840.0000   -0.77491
701880.0000   -0.66436
701920.0000   -0.62199
701960.0000   -0.56795
702000.0000   -0.44432
702040.0000   -0.40774
702080.0000   -0.44648
702120.0000   -0.37595
702160.0000   -0.42542
702200.0000   -0.52457
702240.0000   -0.51916
702280.0000   -0.47029
702320.0000   -0.04612
702360.0000   -0.17468
702400.0000   -0.44333
702440.0000   -0.33429
702480.0000   -0.26139
702520.0000   -0.21391
702560.0000   -0.16779
702600.0000    0.00487
702640.0000   -0.09054
702680.0000   -0.32888
702720.0000   -0.21817
702760.0000   -0.45721
702800.0000   -0.21436
702840.0000   -0.52570
702880.0000   -0.64303
702920.0000   -1.03576
702960.0000   -0.53028
703000.0000   -0.73111
703040.0000   -0.80318
703080.0000   -0.39044
703120.0000   -0.90248
703160.0000   -0.73265
703200.0000   -0.86163
703240.0000   -0.68251
703280.0000   -0.62148
703320.0000   -0.44811
703360.0000   -0.46028
703400.0000   -0.97808
703440.0000   -0.82518
703480.0000   -0.99027
703520.0000   -1.19863
703560.0000   -0.81773
703600.0000   -0.44852
703640.0000   -0.51904
703680.0000   -0.52680
703720.0000   -0.32725
703760.0000   -0.22129
703800.0000   -0.51517
703840.0000   -0.45111
703880.0000   -0.23891
703920.0000   -0.09131
703960.0000   -0.00923
704000.0000    0.03116
704040.0000   -0.17003
704080.0000   -0.18893
704120.0000   -0.70080
704160.0000   -0.60202
704200.0000   -0.69500
704240.0000   -0.77247
704280.0000   -0.77973
704320.0000   -0.66064
704360.0000   -0.89751
704400.0000   -0.80507
704440.0000   -0.49960
704480.0000   -0.72833
704520.0000   -0.86004
704560.0000   -0.88314
704600.0000   -0.72302
704640.0000   -1.02074
704680.0000   -0.57333
704720.0000   -0.42223
704760.0000   -0.42308
704800.0000   -0.61292
704840.0000   -0.54600
704880.0000   -0.75814
704920.0000   -0.63260
704960.0000   -0.84512
705000.0000   -0.62168
705040.0000   -0.22119
705080.0000   -0.36746
705120.0000   -0.14682
705160.0000   -0.27078
705200.0000   -0.80701
705240.0000   -0.63505
705280.0000   -0.72831
705320.0000   -0.82516
705360.0000   -0.32582
705400.0000   -0.44969
705440.0000   -0.48453
705480.0000   -0.13365
705520.0000   -0.02554
705560.0000   -0.55083
705600.0000   -0.26272
705640.0000   -0.40472
705680.0000   -0.29971
705720.0000   -0.39851
705760.0000   -0.13162
705800.0000   -0.24992
705840.0000   -0.28257
705880.0000   -0.20869
705920.0000   -0.48934
705960.0000   -0.78585
706000.0000   -0.26939
706040.0000   -0.61320
706080.0000   -0.57562
706120.0000   -0.38295
706160.0000   -0.63451
706200.0000   -0.34327
706240.0000   -0.63392
706280.0000   -0.51739
706320.0000   -0.63708
706360.0000   -0.59029
706400.0000   -0.25260
706440.0000   -0.27271
706480.0000   -0.56106
706520.0000   -0.48360
706560.0000   -0.41433
706600.0000   -0.43283
706640.0000   -0.64061
706680.0000   -0.52109
706720.0000   -0.08204
706760.0000   -0.18337
706800.0000   -0.62327
706840.0000   -0.36011
706880.0000   -0.52273
706920.0000   -0.38283
706960.0000   -0.48530
707000.0000   -0.47579
707040.0000   -0.32759
707080.0000   -0.50160
707120.0000   -0.40097
707160.0000   -0.41796
707200.0000   -0.32846
707240.0000   -0.16960
707280.0000   -0.36546
707320.0000   -0.45032
707360.0000   -0.38716
707400.0000   -0.45813
707440.0000    0.11966
707480.0000   -0.43894
707520.0000   -0.25672
707560.0000   -0.26308
707600.0000   -0.56731
707640.0000   -0.64700
707680.0000   -0.36217
707720.0000   -0.40556
707760.0000   -0.40180
707800.0000   -0.17404
707840.0000   -0.21355
707880.0000   -0.37265
707920.0000   -0.16466
707960.0000   -0.15688
708000.0000   -0.26556
708040.0000   -0.36764
708080.0000   -0.21506
708120.0000   -0.09318
708160.0000   -0.30259
708200.0000   -0.36549
708240.0000   -0.14632
708280.0000   -0.21092
708320.0000   -0.22403
708360.0000   -0.34114
708400.0000   -0.24287
708440.0000   -0.17124
708480.0000   -0.27319
708520.0000   -0.22409
708560.0000   -0.36897
708600.0000   -0.07864
708640.0000   -0.30522
708680.0000   -0.20126
708720.0000   -0.58585
708760.0000   -0.40272
708800.0000   -0.28623
708840.0000   -0.15144
708880.0000   -0.34111
708920.0000   -0.55800
708960.0000   -0.11479
709000.0000   -0.35662
709040.0000   -0.34641
709080.0000   -0.32497
709120.0000   -0.06301
709160.0000   -0.14254
709200.0000   -0.77075
709240.0000   -0.66789
709280.0000   -0.42460
709320.0000   -0.25418
709360.0000   -0.15005
709400.0000   -0.32199
709440.0000   -0.05972
709480.0000   -0.09134
709520.0000   -0.20098
709560.0000   -0.07451
709600.0000   -0.03012
709640.0000    0.30038
709680.0000    0.13766
709720.0000    0.36295
709760.0000    0.37928
709800.0000    0.29631
709840.0000    0.40579
709880.0000    0.25717
709920.0000    0.06897
709960.0000    0.31581
710000.0000    0.33278
710040.0000    0.25272
710080.0000    0.28459
710120.0000    0.23934
710160.0000    0.24934
710200.0000    0.22306
710240.0000    0.12506
710280.0000    0.05368
710320.0000    0.34479
710360.0000    0.53433
710400.0000    0.46104
710440.0000    0.43962
710480.0000    0.49736
710520.0000    0.45604
710560.0000    0.44241
710600.0000    0.45144
710640.0000    0.50098
710680.0000    0.58965
710720.0000    0.14646
710760.0000   -0.02111
710800.0000    0.16839
710840.0000    0.25840
710880.0000   -0.18789
710920.0000    0.12657
710960.0000    0.23351
711000.0000    0.40942
711040.0000    0.34816
711080.0000    0.37292
711120.0000    0.23983
711160.0000    0.17074
711200.0000    0.32333
711240.0000    0.25555
711280.0000    0.51139
711320.0000    0.11145
711360.0000    0.40554
711400.0000    0.40717
711440.0000    0.32586
711480.0000    0.19378
711520.0000    0.06056
711560.0000    0.28680
711600.0000    0.08412
711640.0000    0.10315
711680.0000    0.05393
711720.0000    0.33818
711760.0000    0.18259
711800.0000    0.25638
711840.0000    0.14112
711880.0000    0.19261
711920.0000   -0.04523
711960.0000    0.18818
712000.0000    0.24098
712040.0000    0.11137
712080.0000    0.41278
712120.0000    0.42028
712160.0000    0.28056
712200.0000    0.49556
712240.0000    0.13688
712280.0000    0.16487
712320.0000    0.27372
712360.0000    0.21714
712400.0000    0.34734
712440.0000    0.28485
712480.0000    0.21209
712520.0000    0.31806
712560.0000    0.21659
712600.0000    0.14541
712640.0000    0.29887
712680.0000    0.14537
712720.0000    0.14224
712760.0000    0.00322
712800.0000    0.26901
712840.0000    0.25149
712880.0000    0.28027
712920.0000    0.35737
712960.0000    0.29795
713000.0000    0.19400
713040.0000    0.29573
713080.0000    0.10762
713120.0000    0.26294
713160.0000    0.21905
713200.0000    0.33826
713240.0000    0.38441
713280.0000    0.41390
713320.0000   -0.06959
713360.0000    0.27307
713400.0000    0.41756
713440.0000    0.30650
713480.0000    0.37867
713520.0000    0.08146
713560.0000    0.11968
713600.0000    0.17441
713640.0000    0.33410
713680.0000    0.22943
713720.0000    0.18471
713760.0000    0.29673
713800.0000    0.49999
713840.0000    0.42426
713880.0000    0.55380
713920.0000    0.50626
713960.0000    0.42504
714000.0000    0.28176
714040.0000    0.47820
714080.0000    0.38003
714120.0000    0.38634
714160.0000    0.10780
714200.0000    0.21456
714240.0000    0.33302
714280.0000    0.25150
714320.0000    0.25611
714360.0000    0.19459
714400.0000    0.25961
714440.0000    0.18742
714480.0000    0.18888
714520.0000    0.02342
714560.0000    0.32478
714600.0000    0.21327
714640.0000    0.13303
714680.0000    0.26725
714720.0000   -0.06851
714760.0000    0.17913
714800.0000    0.29779
714840.0000    0.36735
714880.0000    0.64160
714920.0000    0.22515
714960.0000    0.16369
715000.0000    0.33619
715040.0000    0.20475
715080.0000    0.21439
715120.0000    0.35288
715160.0000    0.40748
715200.0000    0.31374
715240.0000    0.27436
715280.0000    0.24719
715320.0000    0.57723
715360.0000    0.37997
715400.0000    0.50078
715440.0000    0.20044
715480.0000    0.36123
715520.0000    0.19321
715560.0000    0.51928
715600.0000    0.21134
715640.0000    0.41072
715680.0000    0.37717
715720.0000    0.27016
715760.0000    0.21707
715800.0000    0.40224
715840.0000    0.49035
715880.0000    0.40222
715920.0000    0.19061
715960.0000    0.34194
716000.0000    0.50424
716040.0000    0.36190
716080.0000    0.06764
716120.0000   -0.07198
716160.0000   -0.29105
716200.0000   -0.24802
716240.0000   -0.14624
716280.0000   -0.07525
716320.0000   -0.02989
716360.0000   -0.14584
716400.0000    0.11029
716440.0000   -0.15600
716480.0000   -0.90008
716520.0000   -0.50500
716560.0000   -0.48238
716600.0000   -0.38205
716640.0000   -0.66929
716680.0000   -0.49944
716720.0000   -0.18009
716760.0000   -0.23543
716800.0000   -0.36027
716840.0000   -0.44289
716880.0000   -0.36666
716920.0000   -0.32567
716960.0000   -0.30414
717000.0000   -0.44665
717040.0000   -0.52216
717080.0000   -0.66086
717120.0000   -0.62975
717160.0000   -0.62137
717200.0000   -0.42044
717240.0000   -0.69941
717280.0000   -0.54040
717320.0000   -1.11174
717360.0000   -0.44530
717400.0000   -0.93905
717440.0000   -0.77826
717480.0000   -0.55795
717520.0000   -0.57190
717560.0000   -0.63299
717600.0000   -0.51549
717640.0000   -0.63696
717680.0000   -0.43976
717720.0000   -0.31467
717760.0000   -0.32794
717800.0000   -0.24260
717840.0000   -0.10587
717880.0000    0.00457
717920.0000   -0.40443
717960.0000   -0.00831
718000.0000   -0.19765
718040.0000    0.00146
718080.0000    0.12090
718120.0000   -0.05351
718160.0000    0.08325
718200.0000   -0.04365
718240.0000   -0.02082
718280.0000   -0.16169
718320.0000   -0.28784
718360.0000   -0.31647
718400.0000    0.08571
718440.0000    0.33101
718480.0000    0.28376
718520.0000    0.11900
718560.0000    0.38642
718600.0000    0.48631
718640.0000    0.13554
718680.0000   -0.01701
718720.0000    0.38669
718760.0000    0.27469
718800.0000    0.06907
718840.0000    0.30316
718880.0000    0.02961
718920.0000    0.41325
718960.0000    0.62928
719000.0000    0.34416
719040.0000    0.36274
719080.0000    0.51327
719120.0000    0.46755
719160.0000    0.35806
719200.0000    0.15432
719240.0000   -0.09448
719280.0000   -0.13333
719320.0000   -0.08818
719360.0000   -0.42992
719400.0000   -0.61329
719440.0000    0.02028
719480.0000   -0.13018
719520.0000   -0.09674
719560.0000   -0.18509
719600.0000   -0.35646
719640.0000   -0.42087
719680.0000   -0.39156
719720.0000   -0.45605
719760.0000   -0.19169
719800.0000   -0.15850
719840.0000   -0.16542
719880.0000   -0.20225
719920.0000   -0.17460
719960.0000   -0.16247
720000.0000   -0.32826
720040.0000   -0.15174
720080.0000    0.23840
720120.0000   -0.30319
720160.0000   -0.39336
720200.0000   -0.13013
720240.0000   -0.09285
720280.0000    0.07310
720320.0000   -0.03732
720360.0000    0.05581
720400.0000   -0.26183
720440.0000   -0.01242
720480.0000    0.07841
720520.0000   -0.00638
720560.0000   -0.13145
720600.0000   -0.10609
720640.0000   -0.03579
720680.0000   -0.09848
720720.0000   -0.39785
720760.0000   -0.76147
720800.0000   -0.54907
720840.0000   -0.26169
720880.0000   -0.34130
720920.0000   -0.09872
720960.0000   -0.27955
721000.0000   -0.39160
721040.0000   -0.06903
721080.0000   -0.07474
721120.0000   -0.00720
721160.0000   -0.22186
721200.0000   -0.09945
721240.0000   -0.24273
721280.0000   -0.35229
721320.0000   -0.23430
721360.0000    0.24520
721400.0000   -0.48502
721440.0000   -0.22963
721480.0000   -0.19823
721520.0000   -0.31860
721560.0000   -0.16251
721600.0000   -0.22290
721640.0000   -0.36652
721680.0000   -0.04334
721720.0000   -0.18046
721760.0000   -0.16428
721800.0000   -0.23071
721840.0000   -0.07670
721880.0000    0.01684
721920.0000   -0.36971
721960.0000   -0.41077
722000.0000   -0.33623
722040.0000   -0.03210
722080.0000   -0.41549
722120.0000   -0.25319
722160.0000   -0.37915
722200.0000   -0.32398
722240.0000   -0.12104
722280.0000   -0.16581
722320.0000   -0.56215
722360.0000   -0.34530
722400.0000   -0.34114
722440.0000   -0.56872
722480.0000   -0.23656
722520.0000   -0.05202
722560.0000   -0.22873
722600.0000   -0.39470
722640.0000   -0.31366
722680.0000   -0.50936
722720.0000   -0.21890
722760.0000   -0.34114
722800.0000   -0.42078
722840.0000   -0.19560
722880.0000   -0.15260
722920.0000   -0.21054
722960.0000   -0.16070
723000.0000   -0.35518
723040.0000   -0.13020
723080.0000   -0.26514
723120.0000    0.14486
723160.0000   -0.59846
723200.0000   -0.34511
723240.0000   -0.41288
723280.0000   -0.28219
723320.0000   -0.14645
723360.0000   -0.20488
723400.0000   -0.10067
723440.0000   -0.18006
723480.0000    0.01064
723520.0000   -0.17500
723560.0000   -0.22886
723600.0000   -0.08668
723640.0000   -0.35185
723680.0000   -0.43026
723720.0000   -0.03841
723760.0000   -0.12251
723800.0000   -0.22243
723840.0000   -0.15863
[truncated: 158,795 more chars]
