# Supplementary material for: Comment on 'Valid molecular dynamics simulations of human hemoglobin require a surprisingly large box size'
Source: eLife. 2019 Jun 20;8:e44718. doi: 10.7554/eLife.44718 (PMC6586461; doi:10.7554/eLife.44718)
Supplement: Figure 4—source data 1. — The zip archive contains a README file describing which source files correspond to the different panels. [file elife-44718-fig4-data1.zip › figure4/panels_EF/amber/box2/eq14/proj.xvg]

25000.0000    0.18177
25040.0000    0.30053
25080.0000    0.39171
25120.0000    0.25157
25160.0000    0.25397
25200.0000    0.43841
25240.0000    0.18661
25280.0000    0.42146
25320.0000    0.47271
25360.0000    0.46455
25400.0000    0.41256
25440.0000    0.56795
25480.0000    0.71661
25520.0000    0.48780
25560.0000    0.55121
25600.0000    0.63498
25640.0000    0.28335
25680.0000    0.22913
25720.0000    0.49616
25760.0000    0.41273
25800.0000    0.36061
25840.0000    0.17735
25880.0000    0.34333
25920.0000    0.03900
25960.0000    0.32204
26000.0000    0.27822
26040.0000    0.14738
26080.0000    0.43140
26120.0000    0.14797
26160.0000    0.00413
26200.0000    0.25825
26240.0000    0.33817
26280.0000    0.51239
26320.0000    0.27089
26360.0000    0.43447
26400.0000    0.41461
26440.0000    0.56147
26480.0000    0.30611
26520.0000    0.41125
26560.0000    0.22143
26600.0000    0.41188
26640.0000    0.49249
26680.0000    0.52606
26720.0000    0.41139
26760.0000    0.41567
26800.0000    0.51733
26840.0000    0.36681
26880.0000    0.28989
26920.0000    0.35233
26960.0000    0.45317
27000.0000    0.37079
27040.0000    0.29532
27080.0000    0.44087
27120.0000    0.44079
27160.0000    0.25115
27200.0000    0.39769
27240.0000    0.29017
27280.0000    0.08476
27320.0000   -0.00264
27360.0000    0.33686
27400.0000    0.44065
27440.0000    0.40553
27480.0000    0.31100
27520.0000    0.28886
27560.0000    0.02905
27600.0000    0.13559
27640.0000    0.21246
27680.0000   -0.19833
27720.0000   -0.17223
27760.0000   -0.39773
27800.0000    0.08981
27840.0000    0.12808
27880.0000    0.19467
27920.0000    0.01707
27960.0000   -0.21679
28000.0000    0.14452
28040.0000    0.01361
28080.0000   -0.03379
28120.0000   -0.33653
28160.0000   -0.38204
28200.0000   -0.56204
28240.0000   -0.44280
28280.0000   -0.24483
28320.0000   -0.22209
28360.0000   -0.04087
28400.0000   -0.38010
28440.0000    0.14452
28480.0000   -0.31163
28520.0000   -0.05765
28560.0000   -0.44028
28600.0000   -0.60526
28640.0000   -0.53571
28680.0000    0.20724
28720.0000   -0.32362
28760.0000   -0.46670
28800.0000   -0.33939
28840.0000   -0.43199
28880.0000   -0.55705
28920.0000   -0.09640
28960.0000    0.17567
29000.0000   -0.08205
29040.0000   -0.42361
29080.0000   -0.37459
29120.0000   -0.50309
29160.0000   -0.52180
29200.0000   -0.44193
29240.0000   -0.38501
29280.0000   -0.32843
29320.0000   -0.33993
29360.0000   -0.37308
29400.0000   -0.67183
29440.0000   -0.46323
29480.0000   -0.05709
29520.0000    0.23405
29560.0000   -0.11359
29600.0000   -0.32257
29640.0000   -0.10814
29680.0000   -0.17970
29720.0000    0.19323
29760.0000    0.11792
29800.0000    0.19972
29840.0000    0.01147
29880.0000    0.02195
29920.0000    0.27283
29960.0000    0.35669
30000.0000    0.36549
30040.0000    0.41061
30080.0000    0.50130
30120.0000    0.31037
30160.0000    0.27106
30200.0000    0.12025
30240.0000    0.10383
30280.0000   -0.07761
30320.0000    0.59771
30360.0000    0.35292
30400.0000    0.34528
30440.0000    0.28610
30480.0000    0.30582
30520.0000    0.34181
30560.0000    0.13024
30600.0000    0.31401
30640.0000    0.24723
30680.0000    0.04396
30720.0000    0.21534
30760.0000    0.02355
30800.0000    0.29967
30840.0000    0.48819
30880.0000    0.29829
30920.0000    0.46553
30960.0000    0.37302
31000.0000    0.43488
31040.0000    0.43166
31080.0000    0.19818
31120.0000    0.25301
31160.0000    0.32909
31200.0000    0.17220
31240.0000    0.32293
31280.0000    0.59719
31320.0000    0.61426
31360.0000    0.58058
31400.0000    0.46181
31440.0000    0.27072
31480.0000    0.55088
31520.0000    0.42581
31560.0000    0.51419
31600.0000   -0.09685
31640.0000   -0.32977
31680.0000    0.04049
31720.0000    0.10240
31760.0000    0.07233
31800.0000   -0.12387
31840.0000    0.16748
31880.0000    0.04750
31920.0000    0.46818
31960.0000    0.37153
32000.0000    0.36116
32040.0000    0.27004
32080.0000    0.32196
32120.0000    0.28653
32160.0000    0.29800
32200.0000    0.43032
32240.0000    0.46947
32280.0000    0.47535
32320.0000    0.40365
32360.0000    0.29780
32400.0000    0.32806
32440.0000    0.33153
32480.0000    0.19742
32520.0000    0.45354
32560.0000    0.31679
32600.0000    0.63110
32640.0000    0.40461
32680.0000    0.57325
32720.0000    0.45367
32760.0000    0.49088
32800.0000    0.14252
32840.0000    0.19502
32880.0000    0.37806
32920.0000    0.26743
32960.0000    0.08807
33000.0000    0.43273
33040.0000    0.61969
33080.0000    0.36667
33120.0000    0.41676
33160.0000    0.55835
33200.0000    0.36308
33240.0000    0.31399
33280.0000    0.30316
33320.0000    0.66321
33360.0000    0.42129
33400.0000    0.17427
33440.0000    0.17212
33480.0000    0.29639
33520.0000    0.34971
33560.0000    0.39995
33600.0000    0.30510
33640.0000    0.12649
33680.0000    0.00773
33720.0000    0.16533
33760.0000    0.27126
33800.0000    0.08662
33840.0000   -0.02428
33880.0000    0.17899
33920.0000    0.25064
33960.0000    0.01020
34000.0000   -0.44309
34040.0000   -0.28450
34080.0000    0.14382
34120.0000    0.22586
34160.0000    0.30373
34200.0000    0.27557
34240.0000    0.28163
34280.0000    0.00006
34320.0000    0.29981
34360.0000    0.08380
34400.0000   -0.38669
34440.0000   -0.70108
34480.0000   -0.21951
34520.0000   -0.00334
34560.0000    0.40506
34600.0000    0.42498
34640.0000    0.12585
34680.0000    0.14306
34720.0000    0.39628
34760.0000    0.02490
34800.0000    0.27388
34840.0000    0.04408
34880.0000    0.32690
34920.0000    0.55701
34960.0000    0.15980
35000.0000    0.52114
35040.0000    0.29925
35080.0000    0.47353
35120.0000    0.38752
35160.0000    0.42482
35200.0000    0.48736
35240.0000    0.33964
35280.0000    0.56398
35320.0000    0.25226
35360.0000    0.20052
35400.0000    0.24777
35440.0000    0.45820
35480.0000    0.35672
35520.0000    0.27129
35560.0000    0.40097
35600.0000    0.48376
35640.0000    0.39647
35680.0000    0.26775
35720.0000    0.47306
35760.0000    0.16195
35800.0000    0.30096
35840.0000    0.48103
35880.0000    0.52285
35920.0000    0.58546
35960.0000    0.32722
36000.0000    0.47752
36040.0000    0.42181
36080.0000    0.53691
36120.0000    0.53418
36160.0000    0.03887
36200.0000    0.53497
36240.0000    0.36851
36280.0000    0.43372
36320.0000    0.32174
36360.0000    0.47051
36400.0000    0.17209
36440.0000    0.42357
36480.0000    0.16854
36520.0000    0.35470
36560.0000    0.43277
36600.0000    0.36283
36640.0000    0.33934
36680.0000    0.72981
36720.0000    0.28018
36760.0000    0.46998
36800.0000    0.29959
36840.0000    0.11260
36880.0000    0.23630
36920.0000    0.18760
36960.0000    0.21789
37000.0000    0.14018
37040.0000    0.27945
37080.0000    0.21049
37120.0000    0.38093
37160.0000    0.40943
37200.0000    0.27309
37240.0000    0.30576
37280.0000    0.39944
37320.0000    0.21748
37360.0000    0.40062
37400.0000    0.09277
37440.0000    0.17647
37480.0000    0.17516
37520.0000    0.02607
37560.0000    0.21875
37600.0000    0.29571
37640.0000    0.02020
37680.0000    0.10180
37720.0000    0.28356
37760.0000    0.40639
37800.0000    0.42374
37840.0000    0.27860
37880.0000    0.30440
37920.0000    0.36283
37960.0000    0.00988
38000.0000   -0.39700
38040.0000   -0.69279
38080.0000   -0.56326
38120.0000   -0.47145
38160.0000   -0.93011
38200.0000   -0.41057
38240.0000   -0.62723
38280.0000   -0.75513
38320.0000   -0.48868
38360.0000   -0.72640
38400.0000   -0.33565
38440.0000   -0.52451
38480.0000   -0.53162
38520.0000   -0.57642
38560.0000   -0.53259
38600.0000   -0.18769
38640.0000   -0.35286
38680.0000   -0.30578
38720.0000   -0.20236
38760.0000    0.09866
38800.0000   -0.63624
38840.0000   -0.31232
38880.0000   -0.28355
38920.0000   -0.26236
38960.0000   -0.17179
39000.0000   -0.08393
39040.0000   -0.33048
39080.0000   -0.14069
39120.0000   -0.31951
39160.0000   -0.29193
39200.0000   -0.22560
39240.0000   -0.39888
39280.0000   -0.15710
39320.0000    0.16755
39360.0000   -0.06028
39400.0000    0.02629
39440.0000   -0.45527
39480.0000   -0.50028
39520.0000   -0.42134
39560.0000   -0.25391
39600.0000   -0.34589
39640.0000   -0.37646
39680.0000   -0.13094
39720.0000   -0.48988
39760.0000   -0.44880
39800.0000   -0.36792
39840.0000   -0.20816
39880.0000   -0.45564
39920.0000   -0.43364
39960.0000   -0.53345
40000.0000   -0.41222
40040.0000   -0.38474
40080.0000   -0.21341
40120.0000   -0.43658
40160.0000   -0.55919
40200.0000   -0.29329
40240.0000   -0.56336
40280.0000   -0.59043
40320.0000   -0.24436
40360.0000   -0.39982
40400.0000   -0.32904
40440.0000   -0.37336
40480.0000   -0.76936
40520.0000   -0.58613
40560.0000   -0.21853
40600.0000   -0.23053
40640.0000   -0.28382
40680.0000   -0.35258
40720.0000   -0.16680
40760.0000   -0.47965
40800.0000   -0.39098
40840.0000   -0.46416
40880.0000   -0.46431
40920.0000   -0.48702
40960.0000   -0.41233
41000.0000   -0.48259
41040.0000   -0.40326
41080.0000   -0.43686
41120.0000   -0.54647
41160.0000   -0.85292
41200.0000   -0.30269
41240.0000   -0.54521
41280.0000   -0.68332
41320.0000   -0.49817
41360.0000   -0.66525
41400.0000   -0.52216
41440.0000   -0.49723
41480.0000   -0.63196
41520.0000   -0.07832
41560.0000   -0.46040
41600.0000   -0.60033
41640.0000   -0.44600
41680.0000   -0.65354
41720.0000   -0.60603
41760.0000   -0.44547
41800.0000   -0.43444
41840.0000   -0.19879
41880.0000   -0.33179
41920.0000   -0.52940
41960.0000   -0.40058
42000.0000   -0.56107
42040.0000   -0.66752
42080.0000   -0.63456
42120.0000   -0.74188
42160.0000   -0.85328
42200.0000   -0.33418
42240.0000   -0.62080
42280.0000   -0.20326
42320.0000   -0.35963
42360.0000   -0.65408
42400.0000   -0.39302
42440.0000   -0.31917
42480.0000   -0.55641
42520.0000   -0.73600
42560.0000   -0.53863
42600.0000   -0.46114
42640.0000   -0.37916
42680.0000   -0.64535
42720.0000   -0.37630
42760.0000   -0.50391
42800.0000   -0.39216
42840.0000   -0.64922
42880.0000   -0.64849
42920.0000   -0.95606
42960.0000   -0.74262
43000.0000   -0.77812
43040.0000   -0.70070
43080.0000   -0.60133
43120.0000   -0.55410
43160.0000   -0.42927
43200.0000   -0.58036
43240.0000   -0.42638
43280.0000   -0.38009
43320.0000   -0.09664
43360.0000   -0.36098
43400.0000   -0.27057
43440.0000   -0.69141
43480.0000   -0.74683
43520.0000   -0.69639
43560.0000   -0.59395
43600.0000   -0.89363
43640.0000   -0.69337
43680.0000   -0.57422
43720.0000   -0.16025
43760.0000   -0.59177
43800.0000   -0.70010
43840.0000   -0.35921
43880.0000   -0.20589
43920.0000   -0.34054
43960.0000   -0.19028
44000.0000   -0.29850
44040.0000   -0.27408
44080.0000   -0.43930
44120.0000   -0.54058
44160.0000   -0.12753
44200.0000   -0.41948
44240.0000   -0.57956
44280.0000   -0.73135
44320.0000   -0.62263
44360.0000   -0.43211
44400.0000   -0.71354
44440.0000   -0.52291
44480.0000   -0.40393
44520.0000   -0.44958
44560.0000   -0.06475
44600.0000   -0.03068
44640.0000   -0.55032
44680.0000   -0.70096
44720.0000   -0.67010
44760.0000   -0.61491
44800.0000   -0.31438
44840.0000   -0.36933
44880.0000   -0.46442
44920.0000    0.14295
44960.0000   -0.36787
45000.0000   -0.49152
45040.0000   -0.35733
45080.0000   -0.50699
45120.0000   -0.52636
45160.0000   -0.72062
45200.0000   -0.29200
45240.0000   -0.52711
45280.0000   -0.37702
45320.0000   -0.51633
45360.0000   -0.26863
45400.0000   -0.57294
45440.0000   -0.67267
45480.0000   -0.42903
45520.0000   -0.39289
45560.0000   -0.05782
45600.0000   -0.17642
45640.0000   -0.43823
45680.0000   -0.55008
45720.0000    0.02176
45760.0000   -0.15953
45800.0000   -0.22052
45840.0000   -0.35560
45880.0000   -0.12217
45920.0000   -0.04155
45960.0000   -0.07026
46000.0000   -0.30491
46040.0000   -0.39924
46080.0000   -0.33081
46120.0000   -0.28941
46160.0000   -0.00813
46200.0000   -0.19165
46240.0000   -0.18010
46280.0000   -0.35250
46320.0000   -0.20148
46360.0000   -0.12351
46400.0000   -0.10672
46440.0000   -0.45458
46480.0000   -0.02830
46520.0000   -0.23864
46560.0000   -0.44206
46600.0000   -0.59675
46640.0000   -0.45095
46680.0000   -0.53292
46720.0000   -0.49346
46760.0000   -0.47479
46800.0000   -0.23208
46840.0000   -0.83332
46880.0000   -0.46863
46920.0000   -0.16743
46960.0000   -0.73247
47000.0000   -0.59728
47040.0000   -0.46783
47080.0000   -0.74472
47120.0000   -0.47330
47160.0000   -0.53885
47200.0000   -0.23766
47240.0000   -0.56861
47280.0000   -0.51068
47320.0000   -0.34276
47360.0000   -0.79349
47400.0000   -0.08026
47440.0000   -0.24006
47480.0000   -0.64014
47520.0000   -0.52690
47560.0000   -0.57080
47600.0000   -0.58444
47640.0000   -0.64245
47680.0000   -0.41562
47720.0000   -0.59056
47760.0000   -0.25805
47800.0000   -0.59889
47840.0000   -0.57407
47880.0000   -0.71995
47920.0000   -0.23255
47960.0000   -0.39284
48000.0000   -0.44746
48040.0000   -0.60063
48080.0000   -0.44098
48120.0000   -0.73721
48160.0000   -0.33940
48200.0000   -0.23123
48240.0000   -0.70827
48280.0000   -0.36624
48320.0000   -0.47654
48360.0000   -0.40232
48400.0000   -0.36265
48440.0000   -0.41782
48480.0000   -0.61762
48520.0000   -0.51385
48560.0000   -0.28731
48600.0000   -0.14780
48640.0000   -0.21816
48680.0000   -0.51883
48720.0000   -0.49857
48760.0000   -0.51768
48800.0000   -0.29447
48840.0000   -0.36499
48880.0000   -0.37670
48920.0000   -0.39105
48960.0000   -0.68814
49000.0000   -0.47129
49040.0000   -0.37662
49080.0000   -0.59181
49120.0000   -0.25109
49160.0000   -0.54477
49200.0000   -0.53265
49240.0000   -0.48181
49280.0000   -0.33691
49320.0000   -0.18862
49360.0000   -0.48980
49400.0000   -0.14271
49440.0000   -0.00683
49480.0000   -0.01076
49520.0000   -0.03665
49560.0000   -0.05555
49600.0000   -0.14717
49640.0000   -0.25794
49680.0000   -0.22645
49720.0000   -0.05829
49760.0000    0.03744
49800.0000    0.16325
49840.0000    0.08334
49880.0000    0.07208
49920.0000   -0.22747
49960.0000   -0.12408
50000.0000   -0.06625
50040.0000   -0.28145
50080.0000   -0.31819
50120.0000   -0.04464
50160.0000   -0.00650
50200.0000    0.03625
50240.0000   -0.11330
50280.0000   -0.10292
50320.0000    0.08720
50360.0000    0.15881
50400.0000   -0.06328
50440.0000   -0.21693
50480.0000    0.07256
50520.0000   -0.02965
50560.0000   -0.01694
50600.0000   -0.14866
50640.0000   -0.01784
50680.0000    0.07313
50720.0000   -0.12017
50760.0000    0.10993
50800.0000   -0.07353
50840.0000    0.07928
50880.0000    0.35170
50920.0000    0.21390
50960.0000    0.12540
51000.0000   -0.01410
51040.0000   -0.09312
51080.0000    0.04393
51120.0000   -0.10167
51160.0000   -0.08622
51200.0000   -0.00049
51240.0000    0.03538
51280.0000    0.17513
51320.0000   -0.27467
51360.0000   -0.01898
51400.0000   -0.04116
51440.0000   -0.25517
51480.0000   -0.26337
51520.0000   -0.10056
51560.0000   -0.18780
51600.0000   -0.26307
51640.0000   -0.19924
51680.0000   -0.20626
51720.0000   -0.19562
51760.0000   -0.23450
51800.0000   -0.21615
51840.0000   -0.12130
51880.0000   -0.19399
51920.0000   -0.38911
51960.0000   -0.28265
52000.0000   -0.09268
52040.0000   -0.38435
52080.0000   -0.34148
52120.0000   -0.08481
52160.0000   -0.19931
52200.0000   -0.20999
52240.0000   -0.19309
52280.0000    0.02970
52320.0000    0.03153
52360.0000   -0.02083
52400.0000   -0.03268
52440.0000   -0.09168
52480.0000   -0.17447
52520.0000   -0.34045
52560.0000   -0.09145
52600.0000   -0.17346
52640.0000   -0.38158
52680.0000   -0.31261
52720.0000   -0.10191
52760.0000    0.12856
52800.0000   -0.20352
52840.0000   -0.26257
52880.0000   -0.45120
52920.0000   -0.24937
52960.0000   -0.12874
53000.0000    0.08418
53040.0000   -0.31028
53080.0000    0.03110
53120.0000   -0.12427
53160.0000   -0.15835
53200.0000   -0.25265
53240.0000   -0.19009
53280.0000   -0.08323
53320.0000   -0.21430
53360.0000   -0.36576
53400.0000   -0.26876
53440.0000   -0.34414
53480.0000   -0.33693
53520.0000   -0.34406
53560.0000   -0.28290
53600.0000   -0.22477
53640.0000   -0.35141
53680.0000   -0.19506
53720.0000   -0.25324
53760.0000   -0.28818
53800.0000   -0.20181
53840.0000   -0.42545
53880.0000   -0.22674
53920.0000    0.09049
53960.0000   -0.24029
54000.0000   -0.03747
54040.0000   -0.08887
54080.0000   -0.00764
54120.0000   -0.01042
54160.0000   -0.02142
54200.0000   -0.07532
54240.0000   -0.04635
54280.0000   -0.18170
54320.0000   -0.01424
54360.0000   -0.38013
54400.0000   -0.11939
54440.0000   -0.44910
54480.0000   -0.34175
54520.0000   -0.10012
54560.0000   -0.24629
54600.0000   -0.16111
54640.0000   -0.06493
54680.0000   -0.06389
54720.0000   -0.16104
54760.0000   -0.34465
54800.0000    0.16541
54840.0000   -0.28129
54880.0000   -0.11757
54920.0000    0.15832
54960.0000   -0.22267
55000.0000   -0.15210
55040.0000    0.20503
55080.0000   -0.04185
55120.0000   -0.12486
55160.0000   -0.12920
55200.0000   -0.11691
55240.0000   -0.01969
55280.0000    0.04957
55320.0000   -0.21032
55360.0000   -0.23842
55400.0000   -0.53516
55440.0000   -0.64798
55480.0000   -0.50421
55520.0000   -0.53016
55560.0000   -0.38460
55600.0000   -0.19364
55640.0000   -0.08230
55680.0000   -0.34897
55720.0000   -0.46765
55760.0000   -0.47338
55800.0000   -0.02887
55840.0000   -0.67060
55880.0000   -0.68896
55920.0000   -0.59875
55960.0000   -0.52342
56000.0000   -0.30390
56040.0000   -0.55729
56080.0000   -0.61378
56120.0000   -0.57837
56160.0000   -0.69965
56200.0000   -0.45284
56240.0000   -0.70663
56280.0000   -0.08372
56320.0000   -0.47111
56360.0000   -0.70325
56400.0000   -0.63254
56440.0000   -0.54525
56480.0000   -0.50645
56520.0000   -0.28428
56560.0000   -0.46952
56600.0000   -0.54699
56640.0000   -0.50772
56680.0000   -0.64880
56720.0000   -0.23224
56760.0000   -0.56507
56800.0000   -0.64768
56840.0000   -0.54330
56880.0000   -0.54806
56920.0000   -0.65905
56960.0000   -0.55118
57000.0000   -0.71144
57040.0000    0.32396
57080.0000    0.29821
57120.0000    0.36346
57160.0000    0.37011
57200.0000    0.30485
57240.0000   -0.00241
57280.0000    0.26005
57320.0000    0.52976
57360.0000    0.55242
57400.0000    0.55763
57440.0000    0.37112
57480.0000    0.19102
57520.0000    0.22372
57560.0000    0.20392
57600.0000    0.42960
57640.0000    0.37602
57680.0000    0.01959
57720.0000    0.22268
57760.0000    0.13524
57800.0000    0.41393
57840.0000    0.22675
57880.0000    0.22103
57920.0000    0.26856
57960.0000    0.43180
58000.0000    0.13685
58040.0000    0.26396
58080.0000    0.39306
58120.0000    0.14468
58160.0000    0.27437
58200.0000    0.19608
58240.0000    0.47062
58280.0000    0.56538
58320.0000    0.42880
58360.0000    0.33132
58400.0000    0.49575
58440.0000    0.30085
58480.0000    0.37426
58520.0000    0.26946
58560.0000    0.14788
58600.0000    0.42950
58640.0000    0.23695
58680.0000    0.46975
58720.0000    0.33429
58760.0000    0.25894
58800.0000    0.07738
58840.0000   -0.25301
58880.0000   -0.77719
58920.0000   -0.53342
58960.0000   -0.30670
59000.0000   -0.36121
59040.0000   -0.27482
59080.0000   -0.52729
59120.0000   -0.70645
59160.0000   -0.73324
59200.0000   -0.80545
59240.0000   -1.18036
59280.0000   -0.90913
59320.0000   -0.72749
59360.0000   -0.70621
59400.0000   -0.80277
59440.0000   -0.71438
59480.0000   -1.06829
59520.0000   -0.90735
59560.0000   -0.77575
59600.0000   -0.75985
59640.0000   -0.78769
59680.0000   -0.77415
59720.0000   -0.41311
59760.0000   -0.65614
59800.0000   -0.31172
59840.0000   -0.30359
59880.0000   -0.47815
59920.0000   -0.63462
59960.0000   -0.93605
60000.0000   -0.36199
60040.0000   -0.56921
60080.0000   -0.49208
60120.0000   -0.37978
60160.0000   -0.73661
60200.0000   -0.63515
60240.0000   -0.57018
60280.0000   -0.63038
60320.0000   -0.28753
60360.0000   -0.18077
60400.0000   -0.23549
60440.0000   -0.43427
60480.0000   -0.86224
60520.0000   -0.35133
60560.0000   -0.19216
60600.0000    0.05399
60640.0000   -0.63666
60680.0000   -0.27554
60720.0000    0.14043
60760.0000    0.00747
60800.0000   -0.06099
60840.0000    0.21760
60880.0000    0.03230
60920.0000    0.06834
60960.0000   -0.13056
61000.0000    0.14815
61040.0000    0.19952
61080.0000    0.38020
61120.0000    0.20997
61160.0000    0.17907
61200.0000    0.25329
61240.0000    0.18987
61280.0000    0.19440
61320.0000    0.26810
61360.0000    0.09820
61400.0000   -0.04349
61440.0000   -0.10118
61480.0000   -0.36896
61520.0000   -0.24933
61560.0000   -0.58040
61600.0000   -0.56069
61640.0000   -0.20123
61680.0000   -0.41942
61720.0000   -0.45761
61760.0000   -0.50719
61800.0000   -0.41818
61840.0000   -0.22796
61880.0000    0.04791
61920.0000   -0.16452
61960.0000   -0.36604
62000.0000   -0.38862
62040.0000   -0.63203
62080.0000   -0.62625
62120.0000   -0.84693
62160.0000   -0.57687
62200.0000   -0.33597
62240.0000   -0.47737
62280.0000   -0.74507
62320.0000   -0.53393
62360.0000   -0.38899
62400.0000   -0.14344
62440.0000   -0.12177
62480.0000   -0.00370
62520.0000   -0.74458
62560.0000   -0.59531
62600.0000   -0.69916
62640.0000   -0.60318
62680.0000   -0.69983
62720.0000   -0.59961
62760.0000   -0.92176
62800.0000   -0.72048
62840.0000   -0.72450
62880.0000   -0.60680
62920.0000   -0.50779
62960.0000   -0.47939
63000.0000   -0.93076
63040.0000   -0.50036
63080.0000   -0.55417
63120.0000   -0.62116
63160.0000   -0.69166
63200.0000   -0.53007
63240.0000   -0.77605
63280.0000   -0.68560
63320.0000   -0.37904
63360.0000   -0.35992
63400.0000   -0.53231
63440.0000   -0.34049
63480.0000   -0.43058
63520.0000   -0.50116
63560.0000   -0.62464
63600.0000   -0.54688
63640.0000   -0.76511
63680.0000   -0.77450
63720.0000   -0.54261
63760.0000   -0.50109
63800.0000   -0.47517
63840.0000   -0.29991
63880.0000   -0.56153
63920.0000   -0.61818
63960.0000   -0.66953
64000.0000   -0.98669
64040.0000   -0.86929
64080.0000   -1.01740
64120.0000   -0.71406
64160.0000   -0.85937
64200.0000   -0.88755
64240.0000   -0.68758
64280.0000   -0.74943
64320.0000   -0.75029
64360.0000   -1.01858
64400.0000   -0.91900
64440.0000   -0.66847
64480.0000   -0.67271
64520.0000   -0.62121
64560.0000   -0.72595
64600.0000   -0.83816
64640.0000   -0.49491
64680.0000   -0.94387
64720.0000   -0.91121
64760.0000   -0.76686
64800.0000   -0.79255
64840.0000   -0.63310
64880.0000   -0.74528
64920.0000   -0.69537
64960.0000   -0.63080
65000.0000   -0.32602
65040.0000   -0.09771
65080.0000   -0.36492
65120.0000   -0.70265
65160.0000   -0.98326
65200.0000   -0.91615
65240.0000   -0.73604
65280.0000   -0.90777
65320.0000   -0.58919
65360.0000   -0.90281
65400.0000   -0.89289
65440.0000   -1.04863
65480.0000   -0.89681
65520.0000   -0.92551
65560.0000   -0.69921
65600.0000   -0.72384
65640.0000   -0.89983
65680.0000   -0.45958
65720.0000   -0.42951
65760.0000   -0.21106
65800.0000   -0.32072
65840.0000   -0.47043
65880.0000   -0.77023
65920.0000   -0.71110
65960.0000   -0.68742
66000.0000   -0.57293
66040.0000   -0.56255
66080.0000   -0.69759
66120.0000   -0.88773
66160.0000   -0.76268
66200.0000   -0.47807
66240.0000   -0.52805
66280.0000   -0.52478
66320.0000   -0.33362
66360.0000   -0.27783
66400.0000   -0.38857
66440.0000   -0.53795
66480.0000   -0.54078
66520.0000   -0.76426
66560.0000   -0.50422
66600.0000   -0.61743
66640.0000   -0.66547
66680.0000   -0.81269
66720.0000   -1.05337
66760.0000   -0.80518
66800.0000   -0.29872
66840.0000   -0.10029
66880.0000   -0.48808
66920.0000   -0.32937
66960.0000   -0.56143
67000.0000   -0.46427
67040.0000   -0.40638
67080.0000   -0.13016
67120.0000   -0.74499
67160.0000   -0.22022
67200.0000   -0.61723
67240.0000   -0.39223
67280.0000   -0.49273
67320.0000   -0.35991
67360.0000   -0.58151
67400.0000   -0.31757
67440.0000   -0.25299
67480.0000   -0.35602
67520.0000   -0.56826
67560.0000   -0.28639
67600.0000   -0.19189
67640.0000   -0.12544
67680.0000   -0.32704
67720.0000   -0.45270
67760.0000   -0.27575
67800.0000   -0.08430
67840.0000   -0.43757
67880.0000   -0.44886
67920.0000   -0.24878
67960.0000   -0.53541
68000.0000   -0.15045
68040.0000   -0.25809
68080.0000   -0.36941
68120.0000   -0.07772
68160.0000   -0.31334
68200.0000   -0.30413
68240.0000   -0.14557
68280.0000   -0.24072
68320.0000   -0.01108
68360.0000   -0.11722
68400.0000   -0.39327
68440.0000   -0.55398
68480.0000   -0.16886
68520.0000   -0.17082
68560.0000   -0.20401
68600.0000   -0.04567
68640.0000    0.04038
68680.0000   -0.19711
68720.0000   -0.38904
68760.0000   -0.03890
68800.0000   -0.24589
68840.0000    0.20936
68880.0000    0.20701
68920.0000   -0.16620
68960.0000    0.00768
69000.0000   -0.01308
69040.0000   -0.18143
69080.0000   -0.18454
69120.0000   -0.38478
69160.0000   -0.44888
69200.0000   -0.26760
69240.0000   -0.01099
69280.0000   -0.22878
69320.0000    0.20956
69360.0000    0.17266
69400.0000    0.01544
69440.0000   -0.22524
69480.0000   -0.34114
69520.0000   -0.25281
69560.0000   -0.16819
69600.0000    0.06675
69640.0000   -0.22555
69680.0000   -0.24399
69720.0000   -0.39312
69760.0000   -0.35328
69800.0000   -0.44206
69840.0000   -0.27501
69880.0000   -0.22215
69920.0000   -0.14991
69960.0000   -0.02191
70000.0000    0.15973
70040.0000    0.51552
70080.0000    0.44991
70120.0000    0.36604
70160.0000    0.71170
70200.0000    0.36769
70240.0000    0.46825
70280.0000    0.42656
70320.0000    0.19780
70360.0000    0.35096
70400.0000    0.43475
70440.0000    0.35771
70480.0000    0.42307
70520.0000    0.36553
70560.0000    0.25161
70600.0000    0.35637
70640.0000    0.50795
70680.0000    0.60451
70720.0000    0.14309
70760.0000    0.11894
70800.0000    0.22306
70840.0000    0.18692
70880.0000   -0.01371
70920.0000   -0.05521
70960.0000   -0.03735
71000.0000   -0.37351
71040.0000   -0.66213
71080.0000   -0.17908
71120.0000   -0.30785
71160.0000   -0.73094
71200.0000   -0.34341
71240.0000   -0.72248
71280.0000   -0.69592
71320.0000   -0.42961
71360.0000   -0.45702
71400.0000   -0.80125
71440.0000   -0.27393
71480.0000   -0.30764
71520.0000   -0.63492
71560.0000   -0.50333
71600.0000   -0.17502
71640.0000    0.06518
71680.0000   -0.25640
71720.0000   -0.24415
71760.0000   -0.23074
71800.0000   -0.43589
71840.0000   -0.48762
71880.0000   -0.29268
71920.0000   -0.17842
71960.0000   -0.22310
72000.0000   -0.34762
72040.0000   -0.16863
72080.0000   -0.16799
72120.0000   -0.23603
72160.0000   -0.02883
72200.0000   -0.04993
72240.0000    0.20332
72280.0000   -0.01158
72320.0000   -0.03073
72360.0000   -0.07585
72400.0000    0.12211
72440.0000   -0.36891
72480.0000   -0.13466
72520.0000   -0.17524
72560.0000   -0.11352
72600.0000   -0.20448
72640.0000   -0.24803
72680.0000   -0.28790
72720.0000   -0.21752
72760.0000   -0.26183
72800.0000   -0.55248
72840.0000   -0.93891
72880.0000   -0.16442
72920.0000   -0.15298
72960.0000   -0.52913
73000.0000   -0.02558
73040.0000    0.23876
73080.0000    0.13973
73120.0000   -0.03263
73160.0000   -0.12283
73200.0000   -0.06323
73240.0000   -0.14423
73280.0000   -0.00692
73320.0000    0.19873
73360.0000    0.35198
73400.0000   -0.17489
73440.0000   -0.38072
73480.0000   -0.26758
73520.0000   -0.57170
73560.0000   -0.48716
73600.0000   -0.57758
73640.0000   -0.29847
73680.0000   -0.17972
73720.0000   -0.32264
73760.0000   -0.16548
73800.0000   -0.06980
73840.0000   -0.25296
73880.0000    0.04690
73920.0000   -0.23196
73960.0000   -0.15166
74000.0000   -0.04407
74040.0000   -0.50069
74080.0000   -0.26787
74120.0000   -0.14766
74160.0000   -0.33137
74200.0000    0.34241
74240.0000    0.08100
74280.0000   -0.23067
74320.0000   -0.04261
74360.0000    0.11737
74400.0000   -0.20466
74440.0000   -0.12167
74480.0000   -0.08971
74520.0000   -0.08176
74560.0000   -0.02876
74600.0000   -0.41881
74640.0000   -0.41824
74680.0000   -0.34513
74720.0000   -0.32135
74760.0000   -0.55608
74800.0000   -0.14391
74840.0000   -0.59229
74880.0000   -0.29618
74920.0000   -0.19601
74960.0000   -0.02095
75000.0000   -0.41109
75040.0000   -0.19706
75080.0000   -0.23744
75120.0000   -0.27270
75160.0000    0.27245
75200.0000   -0.16769
75240.0000    0.27164
75280.0000    0.35974
75320.0000    0.37833
75360.0000    0.36374
75400.0000    0.39947
75440.0000    0.53738
75480.0000    0.36797
75520.0000    0.51048
75560.0000    0.61013
75600.0000    0.20770
75640.0000    0.17417
75680.0000   -0.37609
75720.0000    0.05875
75760.0000   -0.09665
75800.0000    0.01427
75840.0000   -0.06634
75880.0000   -0.32183
75920.0000   -0.06514
75960.0000    0.03443
76000.0000   -0.00245
76040.0000   -0.04293
76080.0000    0.23561
76120.0000    0.05176
76160.0000    0.10480
76200.0000   -0.05151
76240.0000    0.50548
76280.0000    0.38212
76320.0000    0.36936
76360.0000    0.57043
76400.0000    0.60084
76440.0000    0.32508
76480.0000    0.35057
76520.0000    0.49004
76560.0000    0.36846
76600.0000    0.36650
76640.0000    0.47813
76680.0000    0.41844
76720.0000    0.62689
76760.0000   -0.00367
76800.0000    0.32153
76840.0000    0.27025
76880.0000    0.39763
76920.0000    0.38127
76960.0000    0.60299
77000.0000    0.55467
77040.0000    0.48945
77080.0000    0.33192
77120.0000    0.39083
77160.0000    0.42327
77200.0000    0.76737
77240.0000    0.61266
77280.0000    0.26193
77320.0000    0.35264
77360.0000    0.23194
77400.0000    0.29209
77440.0000    0.29528
77480.0000    0.34493
77520.0000    0.36365
77560.0000    0.17208
77600.0000    0.27939
77640.0000    0.35023
77680.0000    0.39852
77720.0000    0.24788
77760.0000    0.29169
77800.0000    0.34011
77840.0000    0.30810
77880.0000    0.28663
77920.0000    0.15328
77960.0000    0.30806
78000.0000    0.14651
78040.0000   -0.03939
78080.0000    0.14930
78120.0000    0.09639
78160.0000   -0.02801
78200.0000   -0.04415
78240.0000    0.34706
78280.0000    0.38169
78320.0000    0.11001
78360.0000    0.48362
78400.0000    0.18866
78440.0000    0.28220
78480.0000    0.01667
78520.0000    0.11299
78560.0000    0.04137
78600.0000    0.19939
78640.0000    0.37138
78680.0000    0.19211
78720.0000    0.29903
78760.0000    0.26942
78800.0000    0.40065
78840.0000    0.35285
78880.0000    0.18416
78920.0000    0.23988
78960.0000    0.38505
79000.0000    0.42556
79040.0000    0.46113
79080.0000    0.20030
79120.0000    0.23108
79160.0000    0.22801
79200.0000    0.60012
79240.0000    0.34018
79280.0000    0.40680
79320.0000    0.48044
79360.0000    0.37409
79400.0000    0.32876
79440.0000    0.19951
79480.0000    0.33459
79520.0000    0.38884
79560.0000    0.36125
79600.0000    0.23498
79640.0000    0.10585
79680.0000    0.43354
79720.0000    0.29652
79760.0000    0.31256
79800.0000    0.35616
79840.0000    0.10767
79880.0000    0.46393
79920.0000    0.43734
79960.0000    0.28490
80000.0000    0.42850
80040.0000    0.36104
80080.0000    0.07368
80120.0000   -0.03600
80160.0000    0.20411
80200.0000    0.30245
80240.0000    0.50910
80280.0000    0.21854
80320.0000    0.10459
80360.0000    0.15290
80400.0000    0.04897
80440.0000    0.22159
80480.0000    0.03906
80520.0000    0.03782
80560.0000    0.38983
80600.0000    0.25415
80640.0000   -0.02469
80680.0000    0.05836
80720.0000   -0.09073
80760.0000    0.04626
80800.0000    0.27999
80840.0000    0.36045
80880.0000    0.27981
80920.0000    0.07798
80960.0000    0.26200
81000.0000    0.46443
81040.0000    0.23331
81080.0000    0.37220
81120.0000    0.56337
81160.0000    0.28655
81200.0000    0.34468
81240.0000    0.20372
81280.0000    0.29152
81320.0000    0.34886
81360.0000    0.26245
81400.0000    0.53913
81440.0000    0.10229
81480.0000    0.15983
81520.0000    0.29190
81560.0000    0.63533
81600.0000    0.14094
81640.0000   -0.12674
81680.0000   -0.05588
81720.0000   -0.21265
81760.0000   -0.02630
81800.0000    0.04576
81840.0000   -0.01732
81880.0000    0.47153
81920.0000    0.27309
81960.0000   -0.28628
82000.0000    0.39653
82040.0000   -0.00719
82080.0000   -0.08128
82120.0000    0.16671
82160.0000    0.18744
82200.0000   -0.10600
82240.0000   -0.02120
82280.0000    0.10111
82320.0000    0.08878
82360.0000    0.22408
82400.0000    0.01318
82440.0000    0.23814
82480.0000    0.34706
82520.0000    0.26424
82560.0000   -0.13474
82600.0000    0.14128
82640.0000    0.42498
82680.0000    0.46925
82720.0000    0.44441
82760.0000    0.35385
82800.0000    0.15674
82840.0000    0.31176
82880.0000    0.42496
82920.0000   -0.02716
82960.0000    0.39275
83000.0000    0.03371
83040.0000   -0.07743
83080.0000    0.27739
83120.0000    0.23905
83160.0000    0.18072
83200.0000    0.35885
83240.0000    0.26764
83280.0000    0.11671
83320.0000    0.16610
83360.0000    0.15435
83400.0000    0.44590
83440.0000    0.22988
83480.0000    0.52552
83520.0000    0.24042
83560.0000    0.17500
83600.0000    0.13699
83640.0000    0.28869
83680.0000   -0.19214
83720.0000   -0.04930
83760.0000    0.18094
83800.0000    0.04481
83840.0000    0.21134
83880.0000    0.18571
83920.0000    0.09581
83960.0000    0.31057
84000.0000    0.26508
84040.0000    0.11454
84080.0000    0.37308
84120.0000    0.19770
84160.0000    0.46370
84200.0000    0.40968
84240.0000    0.40940
84280.0000    0.27241
84320.0000    0.19081
84360.0000    0.48998
84400.0000    0.16125
84440.0000    0.38685
84480.0000    0.35949
84520.0000    0.60691
84560.0000    0.34107
84600.0000    0.52077
84640.0000    0.34934
84680.0000    0.47470
84720.0000    0.30380
84760.0000    0.62006
84800.0000    0.34262
84840.0000    0.39715
84880.0000    0.30166
84920.0000    0.21530
84960.0000    0.15336
85000.0000    0.35732
85040.0000    0.55510
85080.0000    0.19658
85120.0000    0.23278
85160.0000    0.63941
85200.0000    0.13795
85240.0000    0.00991
85280.0000   -0.01261
85320.0000    0.29046
85360.0000    0.33252
85400.0000    0.07159
85440.0000    0.33323
85480.0000    0.42817
85520.0000    0.34436
85560.0000    0.19243
85600.0000    0.38264
85640.0000    0.29941
85680.0000    0.35737
85720.0000    0.56581
85760.0000    0.41929
85800.0000    0.55543
85840.0000    0.27497
85880.0000    0.21178
85920.0000    0.12212
85960.0000    0.24342
86000.0000    0.39955
86040.0000    0.40376
86080.0000    0.31344
86120.0000    0.37886
86160.0000    0.26202
86200.0000    0.25204
86240.0000    0.31204
86280.0000    0.32483
86320.0000    0.28211
86360.0000    0.46230
86400.0000    0.18308
86440.0000    0.25605
86480.0000    0.12109
86520.0000    0.30727
86560.0000    0.23916
86600.0000    0.23313
86640.0000    0.14642
86680.0000    0.22901
86720.0000    0.40157
86760.0000    0.19862
86800.0000    0.19190
86840.0000    0.31552
86880.0000    0.25429
86920.0000    0.22626
86960.0000    0.36259
87000.0000    0.55258
87040.0000    0.30981
87080.0000    0.29619
87120.0000    0.36397
87160.0000    0.27680
87200.0000    0.45469
87240.0000    0.58464
87280.0000    0.32015
87320.0000    0.25655
87360.0000    0.47150
87400.0000    0.39958
87440.0000    0.38181
87480.0000    0.19692
87520.0000   -0.04740
87560.0000    0.15491
87600.0000    0.11917
87640.0000    0.51656
87680.0000    0.38062
87720.0000    0.14325
87760.0000    0.37158
87800.0000    0.40807
87840.0000    0.08338
87880.0000    0.61819
87920.0000    0.57618
87960.0000    0.28257
88000.0000    0.12015
88040.0000    0.13976
88080.0000    0.24052
88120.0000    0.04221
88160.0000    0.09843
88200.0000    0.03182
88240.0000    0.41081
88280.0000    0.17087
88320.0000    0.03735
88360.0000   -0.07236
88400.0000   -0.23988
88440.0000   -0.09207
88480.0000   -0.14553
88520.0000   -0.47254
88560.0000   -0.14435
88600.0000   -0.34284
88640.0000   -0.12397
88680.0000   -0.27116
88720.0000   -0.29585
88760.0000   -0.29814
88800.0000   -0.22170
88840.0000    0.18215
88880.0000    0.23515
88920.0000    0.44659
88960.0000    0.37277
89000.0000    0.50045
89040.0000    0.35792
89080.0000    0.42355
89120.0000    0.32917
89160.0000    0.26350
89200.0000    0.19772
89240.0000    0.19012
89280.0000    0.32562
89320.0000    0.30593
89360.0000    0.46236
89400.0000    0.42499
89440.0000    0.27178
89480.0000    0.08275
89520.0000    0.23800
89560.0000    0.17450
89600.0000    0.27091
89640.0000    0.34247
89680.0000    0.33138
89720.0000    0.28386
89760.0000    0.11650
89800.0000    0.13876
89840.0000    0.18212
89880.0000    0.40573
89920.0000    0.31783
89960.0000    0.52825
90000.0000    0.19150
90040.0000    0.09218
90080.0000    0.29342
90120.0000    0.25932
90160.0000    0.23274
90200.0000    0.09368
90240.0000   -0.14154
90280.0000   -0.25854
90320.0000   -0.35580
90360.0000   -0.45915
90400.0000    0.24726
90440.0000    0.16462
90480.0000   -0.02042
90520.0000    0.07673
90560.0000    0.05981
90600.0000    0.26636
90640.0000    0.08297
90680.0000    0.04314
90720.0000    0.47222
90760.0000    0.17618
90800.0000    0.46515
90840.0000    0.23536
90880.0000    0.45914
90920.0000    0.47994
90960.0000    0.27863
91000.0000    0.25698
91040.0000    0.53042
91080.0000    0.44022
91120.0000    0.43483
91160.0000    0.42347
91200.0000    0.53695
91240.0000    0.46485
91280.0000    0.46713
91320.0000    0.40622
91360.0000    0.37093
91400.0000    0.29284
91440.0000    0.52100
91480.0000    0.56981
91520.0000    0.39465
91560.0000    0.26758
91600.0000    0.37110
91640.0000    0.24624
91680.0000    0.23958
91720.0000    0.38125
91760.0000    0.45033
91800.0000    0.38319
91840.0000    0.33909
91880.0000    0.28451
91920.0000    0.38571
91960.0000    0.43192
92000.0000    0.29638
92040.0000    0.22854
92080.0000    0.14747
92120.0000    0.41291
92160.0000    0.22448
92200.0000    0.47237
92240.0000    0.43063
92280.0000    0.53606
92320.0000    0.47040
92360.0000    0.14864
92400.0000    0.49345
92440.0000    0.26886
92480.0000    0.40085
92520.0000    0.31952
92560.0000    0.65496
92600.0000    0.36220
92640.0000    0.23632
92680.0000    0.56203
92720.0000    0.47319
92760.0000    0.29624
92800.0000    0.27985
92840.0000    0.36287
92880.0000    0.33701
92920.0000    0.38844
92960.0000    0.47611
93000.0000    0.43296
93040.0000    0.43136
93080.0000    0.27840
93120.0000    0.35376
93160.0000    0.36708
93200.0000    0.40711
93240.0000    0.45525
93280.0000    0.36305
93320.0000    0.34330
93360.0000    0.29333
93400.0000    0.39454
93440.0000    0.33239
93480.0000    0.26158
93520.0000    0.62706
93560.0000    0.26964
93600.0000    0.30399
93640.0000    0.44777
93680.0000    0.55366
93720.0000    0.23207
93760.0000    0.39346
93800.0000    0.49044
93840.0000    0.46070
93880.0000    0.06112
93920.0000    0.38170
93960.0000    0.51100
94000.0000    0.27657
94040.0000    0.27522
94080.0000    0.20863
94120.0000    0.22736
94160.0000    0.52407
94200.0000    0.33688
94240.0000    0.16482
94280.0000    0.46585
94320.0000    0.44504
94360.0000    0.37475
94400.0000    0.17805
94440.0000    0.24170
94480.0000    0.23087
94520.0000    0.13099
94560.0000    0.40618
94600.0000    0.23428
94640.0000    0.31152
94680.0000    0.45288
94720.0000    0.44408
94760.0000    0.16389
94800.0000    0.17608
94840.0000    0.48564
94880.0000    0.28080
94920.0000    0.28517
94960.0000    0.19298
95000.0000    0.27006
95040.0000    0.58600
95080.0000    0.53859
95120.0000    0.44849
95160.0000    0.28745
95200.0000    0.44832
95240.0000    0.25100
95280.0000    0.42641
95320.0000    0.47017
95360.0000    0.49960
95400.0000    0.63418
95440.0000    0.33364
95480.0000    0.42796
95520.0000    0.32847
95560.0000    0.89338
95600.0000    0.62223
95640.0000    0.53517
95680.0000    0.51391
95720.0000    0.53031
95760.0000    0.46396
95800.0000    0.58674
95840.0000    0.72497
95880.0000    0.65365
95920.0000    0.38825
95960.0000    0.27921
96000.0000    0.36832
96040.0000    0.55978
96080.0000    0.47152
96120.0000    0.37863
96160.0000    0.76415
96200.0000    0.64944
96240.0000    0.38874
96280.0000    0.48113
96320.0000    0.36003
96360.0000    0.71923
96400.0000    0.56264
96440.0000    0.41348
96480.0000    0.40516
96520.0000    0.79714
96560.0000    0.51895
96600.0000    0.43339
96640.0000    0.40111
96680.0000    0.59070
96720.0000    0.44161
96760.0000    0.34070
96800.0000    0.35232
96840.0000    0.34513
96880.0000    0.27327
96920.0000    0.43805
96960.0000    0.17748
97000.0000    0.37531
97040.0000    0.40661
97080.0000    0.36422
97120.0000    0.25307
97160.0000    0.40092
97200.0000    0.17299
97240.0000    0.37321
97280.0000    0.19536
97320.0000    0.36131
97360.0000    0.19846
97400.0000    0.52227
97440.0000    0.28608
97480.0000    0.27832
97520.0000    0.59301
97560.0000    0.59914
97600.0000    0.58652
97640.0000    0.25608
97680.0000    0.43858
97720.0000    0.25595
97760.0000    0.40605
97800.0000    0.37747
97840.0000    0.46872
97880.0000    0.85922
97920.0000    0.31188
97960.0000    0.18206
98000.0000    0.04743
98040.0000    0.17473
98080.0000    0.31478
98120.0000    0.40675
98160.0000    0.45235
98200.0000    0.46284
98240.0000    0.59145
98280.0000    0.50104
98320.0000    0.32151
98360.0000    0.46985
98400.0000    0.44825
98440.0000    0.30769
98480.0000    0.38245
98520.0000    0.12599
98560.0000    0.46449
98600.0000    0.23941
98640.0000    0.43784
98680.0000    0.66645
98720.0000    0.24394
98760.0000    0.41630
98800.0000    0.46750
98840.0000    0.54787
98880.0000    0.15068
98920.0000    0.09691
98960.0000    0.20929
99000.0000    0.27231
99040.0000    0.30893
99080.0000    0.44489
99120.0000    0.28514
99160.0000    0.24432
99200.0000    0.27400
99240.0000    0.41916
99280.0000   -0.03643
99320.0000    0.08011
99360.0000    0.16735
99400.0000    0.51862
99440.0000    0.44689
99480.0000    0.31759
99520.0000    0.24112
99560.0000    0.14383
99600.0000    0.37437
99640.0000    0.21861
99680.0000    0.13344
99720.0000    0.38022
99760.0000    0.32032
99800.0000    0.41698
99840.0000    0.27387
99880.0000    0.44326
99920.0000    0.38726
99960.0000    0.38117
100000.0000    0.26676
100040.0000    0.38799
100080.0000    0.37598
100120.0000    0.51732
100160.0000    0.15268
100200.0000    0.26907
100240.0000    0.63154
100280.0000    0.35615
100320.0000    0.29531
100360.0000    0.14144
100400.0000    0.46251
100440.0000    0.29892
100480.0000    0.34802
100520.0000    0.15448
100560.0000    0.42049
100600.0000    0.38317
100640.0000    0.21450
100680.0000    0.38693
100720.0000    0.35859
100760.0000    0.22766
100800.0000    0.30505
100840.0000    0.39277
100880.0000    0.46154
100920.0000    0.36113
100960.0000    0.08974
101000.0000    0.36368
101040.0000    0.35512
101080.0000    0.70329
101120.0000    0.35443
101160.0000    0.31655
101200.0000    0.40088
101240.0000    0.52327
101280.0000    0.56353
101320.0000    0.46432
101360.0000    0.71094
101400.0000    0.42986
101440.0000    0.38186
101480.0000    0.41555
101520.0000    0.42243
101560.0000    0.59810
101600.0000    0.56330
101640.0000    0.40544
101680.0000    0.29538
101720.0000    0.38371
101760.0000    0.29207
101800.0000    0.24444
101840.0000    0.23299
101880.0000    0.07537
101920.0000    0.31909
101960.0000    0.25779
102000.0000    0.02877
102040.0000    0.12614
102080.0000    0.35869
102120.0000    0.43934
102160.0000    0.08067
102200.0000    0.50257
102240.0000    0.34461
102280.0000    0.19811
102320.0000    0.27668
102360.0000    0.30881
102400.0000    0.39139
102440.0000    0.42697
102480.0000    0.16803
102520.0000    0.61959
102560.0000    0.49864
102600.0000    0.41353
102640.0000    0.33686
102680.0000    0.39312
102720.0000    0.71261
102760.0000    0.26050
102800.0000    0.54061
102840.0000    0.36960
102880.0000    0.18496
102920.0000    0.38460
102960.0000    0.30338
103000.0000    0.52155
103040.0000    0.45392
103080.0000    0.40913
103120.0000    0.48270
103160.0000    0.42305
103200.0000    0.36725
103240.0000    0.45847
103280.0000    0.39739
103320.0000    0.51469
103360.0000    0.46132
103400.0000    0.25282
103440.0000    0.32749
103480.0000    0.41337
103520.0000    0.28848
103560.0000    0.26450
103600.0000    0.26307
103640.0000    0.42154
103680.0000    0.49862
103720.0000    0.42447
103760.0000    0.33676
103800.0000    0.39230
103840.0000    0.19850
103880.0000    0.46403
103920.0000    0.36079
103960.0000    0.22989
104000.0000    0.25371
104040.0000    0.22785
104080.0000    0.57442
104120.0000    0.42265
104160.0000    0.32724
104200.0000    0.35613
104240.0000    0.53798
104280.0000    0.39737
104320.0000    0.51236
104360.0000    0.27548
104400.0000    0.41715
104440.0000    0.34822
104480.0000    0.52059
104520.0000    0.22400
104560.0000    0.35470
104600.0000    0.24056
104640.0000    0.13707
104680.0000    0.38535
104720.0000    0.22268
104760.0000    0.46208
104800.0000    0.30376
104840.0000    0.36726
104880.0000    0.58490
104920.0000   -0.04201
104960.0000    0.13106
105000.0000    0.21803
105040.0000   -0.07392
105080.0000   -0.01913
105120.0000   -0.03217
105160.0000    0.05092
105200.0000   -0.20138
105240.0000    0.10685
105280.0000   -0.13752
105320.0000    0.05229
105360.0000    0.26085
105400.0000    0.19849
105440.0000    0.30786
105480.0000    0.31491
105520.0000   -0.06067
105560.0000   -0.12572
105600.0000   -0.59271
105640.0000    0.09661
105680.0000   -0.41173
105720.0000   -0.65064
105760.0000   -0.65837
105800.0000   -0.67135
105840.0000   -0.60654
105880.0000   -0.46288
105920.0000   -0.05471
105960.0000   -0.58943
106000.0000    0.06638
106040.0000   -0.33582
106080.0000   -0.37097
106120.0000   -0.66673
106160.0000   -0.30770
106200.0000   -0.53154
106240.0000   -0.23782
106280.0000   -0.26784
106320.0000   -0.61350
106360.0000   -0.34226
106400.0000   -0.47819
106440.0000   -0.34481
106480.0000   -0.52490
106520.0000   -0.49012
106560.0000   -0.55805
106600.0000   -0.69792
106640.0000   -0.74317
106680.0000   -0.69574
106720.0000   -0.73951
106760.0000   -0.80884
106800.0000   -0.53285
106840.0000   -0.74027
106880.0000   -0.38144
106920.0000   -0.63297
106960.0000   -0.68908
107000.0000   -0.50443
107040.0000   -0.64749
107080.0000   -0.62784
107120.0000   -0.61058
107160.0000   -0.67876
107200.0000   -0.52253
107240.0000   -0.51999
107280.0000   -0.72263
107320.0000   -0.51832
107360.0000   -0.63932
107400.0000   -0.43083
107440.0000   -0.44523
107480.0000   -0.36808
107520.0000   -0.57233
107560.0000   -0.45118
107600.0000   -0.52335
107640.0000   -0.55292
107680.0000   -0.41870
107720.0000   -0.41643
107760.0000   -0.31508
107800.0000   -0.27648
107840.0000   -0.59602
107880.0000   -0.52995
107920.0000   -0.73967
107960.0000   -0.75519
108000.0000   -0.58022
108040.0000   -0.45166
108080.0000   -0.58254
108120.0000   -0.28401
108160.0000   -0.80184
108200.0000   -0.90904
108240.0000   -0.49305
108280.0000   -0.55051
108320.0000   -0.54335
108360.0000   -0.38207
108400.0000   -0.71632
108440.0000   -0.63771
108480.0000   -0.60915
108520.0000   -0.46859
108560.0000   -0.63061
108600.0000   -0.42372
108640.0000   -0.69611
108680.0000   -0.53743
108720.0000   -0.67473
108760.0000   -0.74234
108800.0000   -0.47862
108840.0000   -0.58623
108880.0000   -0.20457
108920.0000   -0.15674
108960.0000   -0.35056
109000.0000    0.10630
109040.0000    0.31203
109080.0000   -0.08883
109120.0000   -0.07933
109160.0000   -0.30456
109200.0000   -0.11292
109240.0000   -0.22999
109280.0000   -0.43079
109320.0000   -0.28484
109360.0000   -0.30212
109400.0000   -0.20172
109440.0000   -0.21588
109480.0000   -0.40966
109520.0000   -0.79945
109560.0000   -0.72064
109600.0000   -0.63950
109640.0000   -0.41424
109680.0000   -0.32739
109720.0000   -0.60052
109760.0000   -0.32221
109800.0000   -0.30680
109840.0000   -0.36338
109880.0000   -0.46858
109920.0000   -0.44945
109960.0000   -0.30225
110000.0000   -0.44900
110040.0000   -0.10538
110080.0000   -0.51885
110120.0000   -0.77282
110160.0000   -0.57073
110200.0000   -0.59481
110240.0000   -0.63365
110280.0000   -0.69919
110320.0000   -0.91158
110360.0000   -0.94899
110400.0000   -0.65535
110440.0000   -0.66418
110480.0000   -0.38307
110520.0000   -0.53524
110560.0000   -0.49312
110600.0000   -0.70729
110640.0000   -0.61532
110680.0000   -0.71909
110720.0000   -0.46280
110760.0000   -0.93761
110800.0000   -0.73171
110840.0000   -0.58276
110880.0000   -0.07602
110920.0000   -0.54991
110960.0000   -0.19511
111000.0000   -0.38963
111040.0000   -0.07995
111080.0000   -0.15370
111120.0000   -0.07974
111160.0000   -0.41331
111200.0000   -0.38850
111240.0000   -0.31455
111280.0000   -0.47998
111320.0000   -0.33717
111360.0000   -0.54888
111400.0000   -0.47180
111440.0000   -0.75878
111480.0000   -0.65647
111520.0000   -0.66934
111560.0000   -0.29963
111600.0000   -0.70451
111640.0000   -0.46767
111680.0000   -0.24462
111720.0000   -0.21410
111760.0000   -0.35625
111800.0000   -0.15615
111840.0000   -0.34692
111880.0000   -0.14394
111920.0000   -0.22990
111960.0000   -0.25569
112000.0000   -0.30141
112040.0000   -0.36628
112080.0000   -0.37295
112120.0000   -0.19578
112160.0000    0.06959
112200.0000   -0.20613
112240.0000   -0.66104
112280.0000   -0.61269
112320.0000   -0.51530
112360.0000   -0.76313
112400.0000   -0.24006
112440.0000   -0.73908
112480.0000   -0.44658
112520.0000   -0.79207
112560.0000   -0.71327
112600.0000   -0.50295
112640.0000   -0.62541
112680.0000   -0.58909
112720.0000   -0.63344
112760.0000   -0.70833
112800.0000   -0.52947
112840.0000   -0.95089
112880.0000   -0.97382
112920.0000   -0.63288
112960.0000   -0.69511
113000.0000   -0.64816
113040.0000   -0.73835
113080.0000   -0.43144
113120.0000   -0.45991
113160.0000   -0.76606
113200.0000   -0.53009
113240.0000   -0.77315
113280.0000   -0.55913
113320.0000   -0.64430
113360.0000   -1.22496
113400.0000   -0.61605
113440.0000   -0.83349
113480.0000   -0.87495
113520.0000   -0.94487
113560.0000   -0.43328
113600.0000   -0.59429
113640.0000   -0.44711
113680.0000   -0.69821
113720.0000   -0.52512
113760.0000   -0.62720
113800.0000   -0.48260
113840.0000   -0.79800
113880.0000   -0.43815
113920.0000   -0.46476
113960.0000   -0.48928
114000.0000   -0.67861
114040.0000   -0.52471
114080.0000   -0.62184
114120.0000   -0.41361
114160.0000   -0.73305
114200.0000   -0.47547
114240.0000   -0.17929
114280.0000   -0.49371
114320.0000   -0.49499
114360.0000   -0.65770
114400.0000   -0.27703
114440.0000   -0.02851
114480.0000   -0.20954
114520.0000   -0.03087
114560.0000    0.03154
114600.0000    0.05313
114640.0000    0.21948
114680.0000    0.46028
114720.0000    0.26152
114760.0000    0.22818
114800.0000    0.32914
114840.0000    0.24282
114880.0000    0.26337
114920.0000   -0.19289
114960.0000   -0.21429
115000.0000   -0.03688
115040.0000   -0.39693
115080.0000   -0.53493
115120.0000   -0.54776
115160.0000   -0.75386
115200.0000   -0.67480
115240.0000   -0.50544
115280.0000   -0.47216
115320.0000   -0.46000
115360.0000   -0.11322
115400.0000   -0.09302
115440.0000   -0.16830
115480.0000   -0.22931
115520.0000   -0.11122
115560.0000    0.30243
115600.0000    0.12533
115640.0000    0.49880
115680.0000    0.55806
115720.0000    0.33858
115760.0000    0.54368
115800.0000    0.29230
115840.0000    0.15087
115880.0000    0.24525
115920.0000    0.30293
115960.0000    0.11538
116000.0000    0.13232
116040.0000    0.32332
116080.0000    0.35962
116120.0000    0.09915
116160.0000    0.26296
116200.0000    0.40903
116240.0000    0.14206
116280.0000    0.42852
116320.0000    0.27786
116360.0000    0.43684
116400.0000    0.14758
116440.0000    0.00411
116480.0000    0.35808
116520.0000    0.10852
116560.0000    0.28791
116600.0000    0.21665
116640.0000    0.41107
116680.0000    0.29265
116720.0000    0.32522
116760.0000    0.38313
116800.0000    0.28521
116840.0000    0.46808
116880.0000    0.61591
116920.0000    0.30574
116960.0000    0.45252
117000.0000    0.18005
117040.0000    0.33783
117080.0000    0.54750
117120.0000    0.22637
117160.0000    0.19068
117200.0000    0.39739
117240.0000    0.42571
117280.0000    0.15320
117320.0000    0.28340
117360.0000    0.41107
117400.0000    0.33835
117440.0000    0.29427
117480.0000    0.21432
117520.0000    0.31279
117560.0000    0.41209
117600.0000    0.27626
117640.0000    0.31261
117680.0000    0.49153
117720.0000    0.38676
117760.0000    0.42728
117800.0000    0.14063
117840.0000    0.60440
117880.0000    0.36029
117920.0000    0.28994
117960.0000    0.61312
118000.0000    0.35075
118040.0000    0.38092
118080.0000    0.53370
118120.0000    0.38866
118160.0000    0.21362
118200.0000    0.36423
118240.0000    0.29773
118280.0000    0.46840
118320.0000    0.34310
118360.0000   -0.44041
118400.0000   -0.31007
118440.0000   -0.34575
118480.0000   -0.24789
118520.0000   -0.16180
118560.0000   -0.51921
118600.0000   -0.39335
118640.0000   -0.37200
118680.0000   -0.24535
118720.0000   -0.10330
118760.0000   -0.32787
118800.0000    0.09601
118840.0000    0.16929
118880.0000   -0.15413
118920.0000    0.10310
118960.0000    0.27499
119000.0000    0.30720
119040.0000    0.42410
119080.0000    0.29861
119120.0000    0.38322
119160.0000    0.14192
119200.0000    0.03311
119240.0000   -0.00914
119280.0000    0.07268
119320.0000    0.08284
119360.0000    0.12835
119400.0000    0.04612
119440.0000    0.27728
119480.0000    0.14794
119520.0000   -0.15263
119560.0000    0.04022
119600.0000    0.25567
119640.0000   -0.01802
119680.0000    0.39787
119720.0000   -0.11073
119760.0000   -0.02105
119800.0000    0.35267
119840.0000    0.30966
119880.0000    0.41295
119920.0000    0.26165
119960.0000    0.48564
120000.0000    0.13805
120040.0000    0.35789
120080.0000    0.27488
120120.0000    0.40226
120160.0000    0.29324
120200.0000    0.39721
120240.0000    0.29027
120280.0000    0.35268
120320.0000    0.48841
120360.0000    0.31890
120400.0000    0.51899
120440.0000    0.12711
120480.0000    0.47916
120520.0000    0.47703
120560.0000    0.41504
120600.0000    0.21762
120640.0000    0.48782
120680.0000    0.25413
120720.0000   -0.23092
120760.0000   -0.28924
120800.0000   -0.40510
120840.0000    0.01985
120880.0000   -0.12604
120920.0000    0.31123
120960.0000    0.39884
121000.0000    0.30810
121040.0000    0.38594
121080.0000    0.58793
121120.0000    0.35095
121160.0000    0.41933
121200.0000    0.32403
121240.0000    0.44846
121280.0000    0.66767
121320.0000    0.34279
121360.0000    0.35629
121400.0000    0.33109
121440.0000    0.48990
121480.0000    0.48500
121520.0000    0.35941
121560.0000    0.53412
121600.0000    0.30811
121640.0000   -0.04684
121680.0000    0.39545
121720.0000    0.30075
121760.0000    0.35632
121800.0000    0.14278
121840.0000    0.29987
121880.0000    0.20035
121920.0000    0.34692
121960.0000    0.22434
122000.0000    0.29640
122040.0000    0.25933
122080.0000    0.43284
122120.0000    0.23729
122160.0000    0.25397
122200.0000    0.42478
122240.0000    0.16299
122280.0000    0.62515
122320.0000    0.09998
122360.0000    0.54301
122400.0000    0.08693
122440.0000    0.30851
122480.0000    0.40781
122520.0000    0.45324
122560.0000    0.57877
122600.0000    0.52729
122640.0000    0.29361
122680.0000    0.19305
122720.0000    0.19922
122760.0000    0.16087
122800.0000    0.44131
122840.0000    0.48122
122880.0000    0.46168
122920.0000    0.27800
122960.0000    0.48805
123000.0000    0.52168
123040.0000    0.42842
123080.0000    0.17164
123120.0000    0.46272
123160.0000    0.43270
123200.0000    0.35909
123240.0000    0.38775
123280.0000    0.23626
123320.0000    0.54069
123360.0000    0.54162
123400.0000    0.23630
123440.0000    0.63955
123480.0000    0.43926
123520.0000    0.01784
123560.0000    0.32291
123600.0000    0.37658
123640.0000    0.42285
123680.0000    0.43600
123720.0000    0.39985
123760.0000    0.33584
123800.0000    0.14815
123840.0000    0.39369
123880.0000    0.39411
123920.0000    0.29055
123960.0000    0.47272
124000.0000    0.12475
124040.0000    0.21762
124080.0000    0.23279
124120.0000   -0.01513
124160.0000    0.27037
124200.0000    0.20125
124240.0000    0.33143
124280.0000    0.46705
124320.0000    0.59678
124360.0000    0.24018
124400.0000    0.53306
124440.0000    0.38861
124480.0000    0.19811
124520.0000    0.41041
124560.0000    0.50422
124600.0000    0.25575
124640.0000    0.30419
124680.0000    0.13227
124720.0000    0.26529
124760.0000    0.26750
124800.0000    0.42563
124840.0000    0.25799
124880.0000    0.23411
124920.0000    0.36226
124960.0000    0.32226
125000.0000    0.44662
125040.0000    0.03036
125080.0000    0.03462
125120.0000    0.23168
125160.0000    0.28019
125200.0000    0.45340
125240.0000    0.38104
125280.0000    0.21866
125320.0000    0.21830
125360.0000    0.19951
125400.0000    0.16781
125440.0000    0.31238
125480.0000    0.51817
125520.0000    0.37654
125560.0000    0.21772
125600.0000    0.37872
125640.0000    0.26556
125680.0000    0.13508
125720.0000    0.59009
125760.0000    0.40408
125800.0000    0.12248
125840.0000    0.26845
125880.0000    0.15719
125920.0000    0.12588
125960.0000   -0.12874
126000.0000    0.04755
126040.0000   -0.53346
126080.0000    0.24621
126120.0000    0.18121
126160.0000    0.24995
126200.0000    0.09711
126240.0000    0.39681
126280.0000    0.30919
126320.0000    0.37906
126360.0000    0.30686
126400.0000    0.24221
126440.0000    0.20864
126480.0000    0.47811
126520.0000    0.39767
126560.0000    0.26712
126600.0000    0.30869
126640.0000    0.45142
126680.0000    0.55346
126720.0000    0.31580
126760.0000    0.30134
126800.0000    0.39145
126840.0000    0.44694
126880.0000    0.19658
126920.0000    0.30174
126960.0000    0.39617
127000.0000    0.32798
127040.0000    0.40134
127080.0000    0.43244
127120.0000    0.43686
127160.0000    0.43495
127200.0000    0.09840
127240.0000    0.37000
127280.0000    0.56982
127320.0000    0.56416
127360.0000    0.36700
127400.0000    0.44727
127440.0000    0.19648
127480.0000    0.69472
127520.0000    0.55384
127560.0000    0.55156
127600.0000    0.45280
127640.0000    0.39285
127680.0000    0.45163
127720.0000    0.44501
127760.0000    0.54410
127800.0000    0.23902
127840.0000    0.35678
127880.0000    0.35419
127920.0000    0.31027
127960.0000   -0.41544
128000.0000   -0.11889
128040.0000   -0.30172
128080.0000   -0.40760
128120.0000   -0.18937
128160.0000    0.02763
128200.0000    0.03138
128240.0000    0.04828
128280.0000   -0.13233
128320.0000   -0.15263
128360.0000   -0.04092
128400.0000    0.00385
128440.0000   -0.00035
128480.0000   -0.01514
128520.0000   -0.23674
128560.0000    0.03700
128600.0000   -0.16380
128640.0000   -0.11483
128680.0000   -0.10323
128720.0000   -0.14704
128760.0000    0.03386
128800.0000   -0.23630
128840.0000    0.09385
128880.0000   -0.24236
128920.0000   -0.09019
128960.0000   -0.03059
129000.0000   -0.05535
129040.0000    0.04218
129080.0000   -0.17606
129120.0000   -0.07679
129160.0000    0.07158
129200.0000   -0.04090
129240.0000   -0.19203
129280.0000   -0.10795
129320.0000   -0.18277
129360.0000   -0.51408
129400.0000   -0.48677
129440.0000   -0.30085
129480.0000   -0.26344
129520.0000   -0.14316
129560.0000   -0.32074
129600.0000   -0.06458
129640.0000   -0.00973
129680.0000   -0.01722
129720.0000   -0.21386
129760.0000   -0.22160
129800.0000    0.08686
129840.0000    0.14393
129880.0000    0.02971
129920.0000   -0.18853
129960.0000   -0.11157
130000.0000    0.04154
130040.0000   -0.12254
130080.0000   -0.56062
130120.0000   -0.30423
130160.0000    0.20820
130200.0000   -0.24099
130240.0000    0.06241
130280.0000   -0.10579
130320.0000   -0.20868
130360.0000    0.12318
130400.0000   -0.05834
130440.0000   -0.08157
130480.0000   -0.29543
130520.0000   -0.14970
130560.0000   -0.47962
130600.0000   -0.22389
130640.0000   -0.37671
130680.0000   -0.33784
130720.0000   -0.28717
130760.0000   -0.34298
130800.0000   -0.16327
130840.0000   -0.35098
130880.0000   -0.40626
130920.0000   -0.09137
130960.0000   -0.14867
131000.0000    0.00914
131040.0000    0.13523
131080.0000   -0.43282
131120.0000   -0.22626
131160.0000   -0.23762
131200.0000   -0.17297
131240.0000   -0.10970
131280.0000   -0.09025
131320.0000   -0.03059
131360.0000   -0.21750
131400.0000   -0.21279
131440.0000   -0.19480
131480.0000    0.03598
131520.0000   -0.04110
131560.0000   -0.17117
131600.0000   -0.10389
131640.0000   -0.10488
131680.0000   -0.03642
131720.0000    0.17254
131760.0000   -0.16872
131800.0000    0.30804
131840.0000    0.38753
131880.0000    0.63125
131920.0000    0.11291
131960.0000    0.19307
132000.0000    0.33256
132040.0000   -0.11497
132080.0000    0.00544
132120.0000   -0.28543
132160.0000    0.58594
132200.0000    0.43145
132240.0000    0.47569
132280.0000    0.41068
132320.0000    0.26756
132360.0000    0.55393
132400.0000    0.46438
132440.0000    0.35664
132480.0000    0.34588
132520.0000    0.33069
132560.0000   -0.01564
132600.0000   -0.60263
132640.0000   -0.24587
132680.0000   -0.22094
132720.0000   -0.16544
132760.0000   -0.00562
132800.0000   -0.23841
132840.0000   -0.17429
132880.0000   -0.26890
132920.0000   -0.33224
132960.0000   -0.52829
133000.0000   -0.54962
133040.0000   -0.34989
133080.0000   -0.25385
133120.0000   -0.38597
133160.0000   -0.23673
133200.0000   -0.55322
133240.0000   -0.31246
133280.0000   -0.31748
133320.0000   -0.39202
133360.0000   -0.30795
133400.0000   -0.44789
133440.0000   -0.39744
133480.0000   -0.21598
133520.0000   -0.38716
133560.0000   -0.40110
133600.0000   -0.24594
133640.0000   -0.42414
133680.0000   -0.43112
133720.0000   -0.31771
133760.0000   -0.53472
133800.0000   -0.50555
133840.0000   -0.43647
133880.0000   -0.36869
133920.0000   -0.53588
133960.0000   -0.53845
134000.0000   -0.46123
134040.0000   -0.47173
134080.0000   -0.45185
134120.0000   -0.39123
134160.0000   -0.61667
134200.0000   -0.40122
134240.0000   -0.54762
134280.0000   -0.36444
134320.0000   -0.24559
134360.0000   -0.50624
134400.0000   -0.56752
134440.0000   -0.28833
134480.0000   -0.33547
134520.0000   -0.30782
134560.0000   -0.25512
134600.0000   -0.23659
134640.0000   -0.25049
134680.0000   -0.17847
134720.0000   -0.17761
134760.0000   -0.10627
134800.0000   -0.10204
134840.0000   -0.26444
134880.0000   -0.37930
134920.0000   -0.57766
134960.0000   -0.43371
135000.0000   -0.37851
135040.0000   -0.80612
135080.0000   -0.39163
135120.0000   -0.25475
135160.0000    0.01561
135200.0000   -0.14918
135240.0000   -0.43910
135280.0000   -0.14843
135320.0000    0.11694
135360.0000   -0.07756
135400.0000   -0.02285
135440.0000   -0.09039
135480.0000   -0.11995
135520.0000   -0.08210
135560.0000   -0.27123
135600.0000    0.14606
135640.0000    0.01025
135680.0000    0.22365
135720.0000   -0.23114
135760.0000    0.13816
135800.0000    0.44450
135840.0000   -0.05874
135880.0000    0.09202
135920.0000    0.38273
135960.0000   -0.24404
136000.0000   -0.28395
136040.0000   -0.17378
136080.0000   -0.14740
136120.0000   -0.21019
136160.0000   -0.20874
136200.0000   -0.28678
136240.0000   -0.37425
136280.0000   -0.22999
136320.0000   -0.47516
136360.0000   -0.31969
136400.0000   -0.31608
136440.0000   -0.30690
136480.0000   -0.35560
136520.0000   -0.38537
136560.0000   -0.16578
136600.0000   -0.18576
136640.0000   -0.01820
136680.0000   -0.07188
136720.0000   -0.26027
136760.0000   -0.09438
136800.0000   -0.23403
136840.0000   -0.41314
136880.0000   -0.61618
136920.0000   -0.19102
136960.0000   -0.34338
137000.0000   -0.19460
137040.0000   -0.09009
137080.0000   -0.16224
137120.0000   -0.07846
137160.0000   -0.24430
137200.0000   -0.16653
137240.0000   -0.12871
137280.0000   -0.36694
137320.0000   -0.30460
137360.0000   -0.35637
137400.0000   -0.20176
137440.0000   -0.17455
137480.0000   -0.34049
137520.0000   -0.19890
137560.0000   -0.10831
137600.0000   -0.32103
137640.0000   -0.15388
137680.0000   -0.40976
137720.0000   -0.24984
137760.0000   -0.16275
137800.0000   -0.00140
137840.0000   -0.09584
137880.0000    0.00731
137920.0000   -0.09237
137960.0000   -0.10011
138000.0000   -0.07808
138040.0000   -0.41104
138080.0000   -0.23935
138120.0000   -0.18715
138160.0000   -0.54337
138200.0000   -0.17434
138240.0000   -0.38562
138280.0000   -0.32426
138320.0000   -0.18357
138360.0000   -0.24424
138400.0000   -0.21997
138440.0000   -0.49222
138480.0000   -0.27920
138520.0000   -0.41007
138560.0000   -0.17165
138600.0000   -0.32032
138640.0000   -0.37747
138680.0000   -0.15660
138720.0000   -0.35152
138760.0000   -0.40008
138800.0000   -0.17634
138840.0000   -0.45441
138880.0000   -0.39745
138920.0000   -0.27455
138960.0000   -0.29676
139000.0000   -0.15213
139040.0000   -0.04976
139080.0000   -0.08166
139120.0000   -0.23109
139160.0000   -0.17002
139200.0000   -0.14161
139240.0000   -0.25634
139280.0000   -0.22534
139320.0000    0.14969
139360.0000    0.23582
139400.0000   -0.08229
139440.0000   -0.11667
139480.0000   -0.21194
139520.0000   -0.18269
139560.0000   -0.28368
139600.0000   -0.31012
139640.0000   -0.45206
139680.0000   -0.24492
139720.0000   -0.13570
139760.0000   -0.30811
139800.0000   -0.18334
139840.0000   -0.26419
139880.0000   -0.25943
139920.0000   -0.35377
139960.0000   -0.27949
140000.0000   -0.08600
140040.0000   -0.18628
140080.0000   -0.11246
140120.0000   -0.22329
140160.0000   -0.30433
140200.0000   -0.46032
140240.0000   -0.35255
140280.0000   -0.23409
140320.0000   -0.29942
140360.0000   -0.40188
140400.0000   -0.30572
140440.0000   -0.07279
140480.0000   -0.47951
140520.0000   -0.04381
140560.0000   -0.22107
140600.0000   -0.13423
140640.0000   -0.14124
140680.0000   -0.30605
140720.0000   -0.06097
140760.0000   -0.27594
140800.0000   -0.16942
140840.0000   -0.21501
140880.0000   -0.34670
140920.0000   -0.50227
140960.0000   -0.36021
141000.0000   -0.28004
141040.0000   -0.20805
141080.0000   -0.29285
141120.0000   -0.24071
141160.0000   -0.18967
141200.0000   -0.24314
141240.0000   -0.26234
141280.0000   -0.20620
141320.0000   -0.18522
141360.0000   -0.33342
141400.0000   -0.26260
141440.0000   -0.13626
141480.0000   -0.25139
141520.0000   -0.38843
141560.0000   -0.28796
141600.0000   -0.38097
141640.0000   -0.39072
141680.0000   -0.06339
141720.0000    0.06298
141760.0000   -0.26141
141800.0000   -0.31760
141840.0000   -0.56051
141880.0000   -0.60779
141920.0000   -0.66136
141960.0000   -0.34407
142000.0000   -0.48494
142040.0000   -0.30029
142080.0000   -0.48943
142120.0000   -0.21264
142160.0000   -0.21453
142200.0000   -0.44191
142240.0000   -0.60292
142280.0000   -0.61820
142320.0000   -0.47471
142360.0000   -0.40825
142400.0000   -0.26379
142440.0000   -0.44570
142480.0000   -0.39417
142520.0000   -0.41466
142560.0000   -0.13413
142600.0000   -0.27507
142640.0000   -0.30412
142680.0000   -0.16906
142720.0000   -0.49695
142760.0000   -0.55375
142800.0000   -0.60593
142840.0000   -0.40443
142880.0000   -0.41213
142920.0000   -0.23906
142960.0000   -0.45629
143000.0000   -0.44399
143040.0000   -0.45713
143080.0000   -0.31168
143120.0000   -0.20531
143160.0000   -0.04501
143200.0000   -0.30086
143240.0000   -0.18039
143280.0000   -0.30245
143320.0000   -0.26846
143360.0000   -0.09389
143400.0000   -0.33166
143440.0000   -0.27292
143480.0000   -0.39622
143520.0000   -0.52325
143560.0000   -0.40801
143600.0000   -0.33502
143640.0000   -0.41595
143680.0000   -0.36253
143720.0000   -0.27775
143760.0000   -0.62103
143800.0000   -0.67838
143840.0000    0.34167
143880.0000    0.10000
143920.0000    0.10023
143960.0000    0.06821
144000.0000   -0.00310
144040.0000   -0.00361
144080.0000    0.00602
144120.0000   -0.35459
144160.0000   -0.35208
144200.0000   -0.14906
144240.0000   -0.47160
144280.0000   -0.48300
144320.0000   -0.63431
144360.0000   -0.52970
144400.0000   -0.51623
144440.0000   -0.52353
144480.0000   -0.33250
144520.0000   -0.55896
144560.0000   -0.54209
144600.0000   -0.36086
144640.0000   -0.44397
144680.0000   -0.63454
144720.0000   -0.53281
144760.0000   -0.48043
144800.0000   -0.62385
144840.0000   -0.47524
144880.0000   -0.28638
144920.0000   -0.35721
144960.0000   -0.30106
145000.0000   -0.23630
145040.0000   -0.55008
145080.0000   -0.30760
145120.0000   -0.36491
145160.0000   -0.45004
145200.0000   -0.04625
145240.0000    0.25697
145280.0000    0.10358
145320.0000   -0.17970
145360.0000   -0.16017
145400.0000   -0.37634
145440.0000   -0.33351
145480.0000   -0.38610
145520.0000   -0.15000
145560.0000   -0.48354
145600.0000   -0.49682
145640.0000   -0.57182
145680.0000   -0.56038
145720.0000   -0.52421
145760.0000   -0.36568
145800.0000   -0.84060
145840.0000   -0.47022
145880.0000   -0.42438
145920.0000   -0.38016
145960.0000   -0.34575
146000.0000   -0.59505
146040.0000   -0.51492
146080.0000   -0.57742
146120.0000   -0.17263
146160.0000    0.10724
146200.0000   -0.36426
146240.0000   -0.38366
146280.0000   -0.41696
146320.0000   -0.17987
146360.0000   -0.28566
146400.0000   -0.26373
146440.0000   -0.36236
146480.0000   -0.26839
146520.0000   -0.49986
146560.0000   -0.20485
146600.0000    0.04979
146640.0000   -0.38837
146680.0000    0.01275
146720.0000   -0.37028
146760.0000   -0.62071
146800.0000   -0.45958
146840.0000   -0.53329
146880.0000   -0.21099
146920.0000    0.10730
146960.0000    0.30173
147000.0000    0.09021
147040.0000   -0.59807
147080.0000   -0.66262
147120.0000   -0.49378
147160.0000   -0.13796
147200.0000   -0.12005
147240.0000   -0.29375
147280.0000   -0.62640
147320.0000   -0.38558
147360.0000   -0.35296
147400.0000   -0.18732
147440.0000    0.04541
147480.0000   -0.04529
147520.0000   -0.34840
147560.0000    0.01293
147600.0000   -0.52810
147640.0000   -0.44676
147680.0000   -0.36584
147720.0000   -0.20955
147760.0000   -0.37189
147800.0000   -0.33433
147840.0000   -0.27726
147880.0000    0.05570
147920.0000   -0.19352
147960.0000   -0.35130
148000.0000    0.16282
148040.0000   -0.23100
148080.0000   -0.26885
148120.0000   -0.25522
148160.0000   -0.31239
148200.0000   -0.15518
148240.0000    0.03436
148280.0000   -0.28177
148320.0000   -0.17065
148360.0000   -0.25309
148400.0000   -0.49615
148440.0000   -0.46391
148480.0000   -0.46068
148520.0000   -0.81405
148560.0000   -0.42673
148600.0000   -0.33313
148640.0000   -0.23026
148680.0000    0.14950
148720.0000    0.35722
148760.0000    0.37605
148800.0000    0.40054
148840.0000   -0.06879
148880.0000    0.05520
148920.0000    0.24623
148960.0000    0.38582
149000.0000    0.55037
149040.0000    0.65646
149080.0000    0.62585
149120.0000    0.51051
149160.0000    0.68260
149200.0000    0.43167
149240.0000    0.56638
149280.0000    0.55173
149320.0000    0.68488
149360.0000    0.52568
149400.0000    0.37832
149440.0000    0.41340
149480.0000    0.47767
149520.0000    0.54727
149560.0000    0.39599
149600.0000    0.03898
149640.0000    0.25399
149680.0000    0.53106
149720.0000    0.46018
149760.0000    0.03485
149800.0000   -0.18567
149840.0000    0.44278
149880.0000    0.18638
149920.0000    0.23177
149960.0000    0.50385
150000.0000    0.37154
150040.0000    0.46544
150080.0000    0.54343
150120.0000    0.43791
150160.0000    0.40750
150200.0000    0.44588
150240.0000    0.50305
150280.0000    0.47662
150320.0000    0.48386
150360.0000    0.55302
150400.0000    0.71265
150440.0000    0.40900
150480.0000    0.45488
150520.0000    0.53479
150560.0000    0.57071
150600.0000    0.54970
150640.0000    0.52252
150680.0000    0.50795
150720.0000    0.93924
150760.0000    0.38485
150800.0000    0.51219
150840.0000    0.60955
150880.0000    0.56964
150920.0000    0.76336
150960.0000    0.68632
151000.0000    0.49348
151040.0000    0.53733
151080.0000    0.52258
151120.0000    0.56872
151160.0000    0.39128
151200.0000    0.33860
151240.0000    0.56737
151280.0000    0.65727
151320.0000    0.61833
151360.0000    0.64559
151400.0000    0.60848
151440.0000    0.39079
151480.0000    0.53302
151520.0000    0.21810
151560.0000    0.49484
151600.0000    0.48208
151640.0000    0.70548
151680.0000    0.68483
151720.0000    0.49307
151760.0000    0.47273
151800.0000    0.49177
151840.0000    0.44363
151880.0000    0.32983
151920.0000    0.39905
151960.0000    0.40840
152000.0000    0.40943
152040.0000    0.38667
152080.0000    0.61523
152120.0000    0.54617
152160.0000    0.50132
152200.0000    0.48082
152240.0000    0.66827
152280.0000    0.63934
152320.0000    0.50262
152360.0000    0.22033
152400.0000    0.42613
152440.0000    0.46050
152480.0000    0.76022
152520.0000    0.52951
152560.0000    0.51768
152600.0000    0.39677
152640.0000    0.51463
152680.0000    0.68977
152720.0000    0.38965
152760.0000    0.40032
152800.0000    0.50643
152840.0000    0.66067
152880.0000    0.59386
152920.0000    0.50566
152960.0000    0.49378
153000.0000    0.69489
153040.0000    0.24162
153080.0000    0.31590
153120.0000    0.36956
153160.0000    0.34829
153200.0000    0.48764
153240.0000    0.62213
153280.0000    0.55394
153320.0000    0.79466
153360.0000    0.55171
153400.0000    0.57625
153440.0000    0.63902
153480.0000    0.54014
153520.0000    0.50366
153560.0000    0.52792
153600.0000    0.60262
153640.0000    0.62934
153680.0000    0.31088
153720.0000    0.59217
153760.0000    0.72889
153800.0000    0.52620
153840.0000    0.61745
153880.0000    0.44673
153920.0000    0.59896
153960.0000    0.51083
154000.0000    0.36615
154040.0000    0.27002
154080.0000    0.39602
154120.0000    0.16074
154160.0000    0.50844
154200.0000    0.38148
154240.0000    0.40746
154280.0000    0.49165
154320.0000    0.25973
154360.0000    0.64812
154400.0000    0.31306
154440.0000    0.34980
154480.0000    0.47013
154520.0000    0.46670
154560.0000    0.50522
154600.0000    0.44048
154640.0000    0.37269
154680.0000    0.49828
154720.0000    0.44871
154760.0000    0.51550
154800.0000    0.40082
154840.0000    0.61681
154880.0000    0.42212
154920.0000    0.49056
154960.0000    0.51085
155000.0000    0.52363
155040.0000    0.29301
155080.0000    0.50578
155120.0000    0.61212
155160.0000    0.56490
155200.0000    0.55848
155240.0000    0.55826
155280.0000    0.24368
155320.0000    0.11872
155360.0000    0.32258
155400.0000    0.31052
155440.0000    0.52089
155480.0000    0.73067
155520.0000    0.73292
155560.0000    0.50806
155600.0000    0.60368
155640.0000    0.73187
155680.0000    0.57057
155720.0000    0.62581
155760.0000    0.17015
155800.0000    0.37358
155840.0000    0.57100
155880.0000    0.63126
155920.0000    0.44718
155960.0000    0.46170
156000.0000    0.30272
156040.0000    0.45931
156080.0000    0.38545
156120.0000    0.22429
156160.0000    0.52633
156200.0000    0.42610
156240.0000    0.55871
156280.0000    0.61363
156320.0000    0.62261
156360.0000    0.51954
156400.0000    0.69131
156440.0000    0.49147
156480.0000    0.61898
156520.0000    0.65056
156560.0000    0.63587
156600.0000    0.67168
156640.0000    0.42293
156680.0000    0.44063
156720.0000    0.53372
156760.0000    0.40962
156800.0000    0.48894
156840.0000    0.40308
156880.0000    0.40824
156920.0000    0.44921
156960.0000    0.48642
157000.0000    0.55506
157040.0000    0.60026
157080.0000    0.63792
157120.0000    0.67709
157160.0000    0.47317
157200.0000    0.58190
157240.0000    0.55915
157280.0000    0.70432
157320.0000    0.39089
157360.0000    0.38691
157400.0000    0.48434
157440.0000    0.55569
157480.0000    0.70221
157520.0000    0.57371
157560.0000    0.47092
157600.0000    0.53515
157640.0000    0.54049
157680.0000    0.59683
157720.0000    0.62599
157760.0000    0.73528
157800.0000    0.52115
157840.0000    0.63369
157880.0000    0.51708
157920.0000    0.59934
157960.0000    0.68265
158000.0000    0.62377
158040.0000    0.74132
158080.0000    0.56831
158120.0000    0.61949
158160.0000    0.61952
158200.0000    0.66234
158240.0000    0.36288
158280.0000    0.36662
158320.0000    0.46433
158360.0000    0.28066
158400.0000    0.68024
158440.0000    0.60339
158480.0000    0.59389
158520.0000    0.57924
158560.0000    0.44600
158600.0000    0.49549
158640.0000    0.33430
158680.0000    0.69689
158720.0000    0.31603
158760.0000    0.61929
158800.0000    0.49609
158840.0000    0.39361
158880.0000    0.58142
158920.0000    0.76286
158960.0000    0.64616
159000.0000    0.64209
159040.0000    0.46790
159080.0000    0.33491
159120.0000    0.46297
159160.0000    0.54370
159200.0000    0.38541
159240.0000    0.25499
159280.0000    0.52961
159320.0000    0.34357
159360.0000    0.34137
159400.0000    0.44271
159440.0000    0.38865
159480.0000    0.37219
159520.0000    0.59700
159560.0000    0.68235
159600.0000    0.60989
159640.0000    0.55744
159680.0000    0.61847
159720.0000    0.59150
159760.0000    0.55110
159800.0000    0.57127
159840.0000    0.50490
159880.0000    0.61758
159920.0000    0.60897
159960.0000    0.59852
160000.0000    0.68158
160040.0000    0.59412
160080.0000    0.63467
160120.0000    0.49041
160160.0000    0.58039
160200.0000    0.65676
160240.0000    0.61591
160280.0000    0.48303
160320.0000    0.24562
160360.0000    0.38891
160400.0000    0.20079
160440.0000    0.45878
160480.0000   -0.06549
160520.0000    0.18103
160560.0000    0.40344
160600.0000    0.51265
160640.0000    0.30714
160680.0000    0.41088
160720.0000    0.13683
160760.0000    0.41947
160800.0000    0.40968
160840.0000    0.43411
160880.0000    0.36477
160920.0000    0.34760
160960.0000    0.35610
161000.0000    0.52907
161040.0000    0.18224
161080.0000    0.41520
161120.0000    0.64672
161160.0000    0.51029
161200.0000    0.27907
161240.0000    0.53211
161280.0000    0.36794
161320.0000    0.56947
161360.0000    0.48995
161400.0000    0.64268
161440.0000    0.71350
161480.0000    0.59691
161520.0000    0.67958
161560.0000    0.55898
161600.0000    0.36383
161640.0000    0.31633
161680.0000    0.29263
161720.0000    0.39634
161760.0000    0.61872
161800.0000    0.31205
161840.0000    0.30818
161880.0000    0.41389
161920.0000    0.40027
161960.0000    0.56734
162000.0000    0.59845
162040.0000    0.38296
162080.0000    0.45373
162120.0000    0.51285
162160.0000    0.64192
162200.0000    0.70014
162240.0000    0.54253
162280.0000    0.55707
162320.0000    0.56817
162360.0000    0.32238
162400.0000    0.35309
162440.0000    0.49921
162480.0000    0.21205
162520.0000    0.40195
162560.0000    0.48016
162600.0000    0.51663
162640.0000    0.09689
162680.0000    0.56298
162720.0000    0.46750
162760.0000    0.39157
162800.0000    0.46175
162840.0000    0.55062
162880.0000    0.54456
162920.0000    0.29796
162960.0000    0.11117
163000.0000    0.44254
163040.0000    0.47489
163080.0000    0.55780
163120.0000    0.32745
163160.0000    0.48142
163200.0000    0.65305
163240.0000    0.55723
163280.0000    0.61901
163320.0000    0.35592
163360.0000    0.58267
163400.0000    0.54208
163440.0000    0.55384
163480.0000    0.36528
163520.0000    0.33148
163560.0000    0.38245
163600.0000    0.55370
163640.0000    0.47453
163680.0000    0.30071
163720.0000    0.21570
163760.0000    0.34445
163800.0000    0.41935
163840.0000    0.18445
163880.0000    0.53434
163920.0000    0.47622
163960.0000    0.32069
164000.0000    0.36080
164040.0000    0.42849
164080.0000    0.25306
164120.0000    0.45985
164160.0000    0.56883
164200.0000    0.44627
164240.0000    0.31584
164280.0000    0.43794
164320.0000    0.52146
164360.0000    0.31247
164400.0000    0.50472
164440.0000    0.27695
164480.0000    0.31650
164520.0000    0.35436
164560.0000    0.41264
164600.0000   -0.30927
164640.0000    0.36467
164680.0000    0.44571
164720.0000    0.43298
164760.0000    0.58175
164800.0000    0.46771
164840.0000    0.36707
164880.0000    0.73624
164920.0000    0.42168
164960.0000    0.33547
165000.0000    0.53724
165040.0000    0.32067
165080.0000    0.39312
165120.0000    0.50780
165160.0000    0.52226
165200.0000    0.48369
165240.0000    0.42713
165280.0000    0.30042
165320.0000    0.73645
165360.0000    0.53105
165400.0000    0.45305
165440.0000    0.38638
165480.0000    0.30477
165520.0000    0.29517
165560.0000    0.39962
165600.0000    0.35434
165640.0000    0.19439
165680.0000    0.06898
165720.0000    0.09848
165760.0000    0.21770
165800.0000    0.12613
165840.0000   -0.10197
165880.0000   -0.05864
165920.0000   -0.11098
165960.0000   -0.07390
166000.0000   -0.72925
166040.0000   -0.12470
166080.0000   -0.22208
166120.0000   -0.14452
166160.0000    0.51211
166200.0000    0.41549
166240.0000    0.51623
166280.0000    0.22692
166320.0000    0.30178
166360.0000    0.25787
166400.0000    0.27698
166440.0000    0.29138
166480.0000    0.42445
166520.0000    0.42597
166560.0000    0.17723
166600.0000    0.44761
166640.0000    0.43017
166680.0000    0.45793
166720.0000   -0.02454
166760.0000    0.33131
166800.0000    0.49215
166840.0000    0.31979
166880.0000    0.44843
166920.0000    0.57130
166960.0000    0.35557
167000.0000    0.32912
167040.0000    0.43501
167080.0000    0.52747
167120.0000    0.77205
167160.0000    0.47223
167200.0000    0.29794
167240.0000    0.40782
167280.0000    0.37173
167320.0000    0.49038
167360.0000    0.30268
167400.0000    0.12158
167440.0000    0.36465
167480.0000    0.33844
167520.0000    0.43603
167560.0000    0.15850
167600.0000    0.17608
167640.0000    0.09745
167680.0000    0.24521
167720.0000    0.12546
167760.0000    0.09993
167800.0000    0.16677
167840.0000    0.26587
167880.0000    0.32571
167920.0000    0.40148
167960.0000    0.32907
168000.0000    0.27275
168040.0000    0.43018
168080.0000    0.42555
168120.0000    0.32632
168160.0000    0.50771
168200.0000    0.25268
168240.0000    0.63258
168280.0000    0.50192
168320.0000    0.53059
168360.0000   -0.08717
168400.0000    0.11632
168440.0000    0.30085
168480.0000    0.37613
168520.0000    0.42458
168560.0000    0.29027
168600.0000    0.42477
168640.0000    0.46159
168680.0000    0.32152
168720.0000    0.21959
168760.0000    0.33280
168800.0000    0.33160
168840.0000    0.16334
168880.0000    0.60064
168920.0000    0.22015
168960.0000    0.25302
169000.0000    0.50376
169040.0000    0.40461
169080.0000    0.50498
169120.0000    0.13319
169160.0000    0.41093
169200.0000    0.27244
169240.0000    0.26802
169280.0000    0.52865
169320.0000    0.47842
169360.0000    0.38056
169400.0000    0.20399
169440.0000    0.27369
169480.0000    0.28138
169520.0000    0.58507
169560.0000    0.29156
169600.0000    0.19965
169640.0000    0.09321
169680.0000    0.25821
169720.0000    0.29411
169760.0000    0.17044
169800.0000    0.21534
169840.0000    0.29614
169880.0000    0.34278
169920.0000    0.39424
169960.0000    0.33639
170000.0000   -0.01619
170040.0000   -0.00793
170080.0000    0.17866
170120.0000    0.09175
170160.0000    0.04184
170200.0000   -0.25351
170240.0000   -0.11566
170280.0000   -0.02532
170320.0000    0.10377
170360.0000    0.47992
170400.0000    0.52218
170440.0000    0.66594
170480.0000    0.44087
170520.0000    0.35833
170560.0000    0.56060
170600.0000    0.40211
170640.0000   -0.01807
170680.0000   -0.28559
170720.0000    0.15939
170760.0000    0.24877
170800.0000    0.08335
170840.0000    0.11275
170880.0000    0.22909
170920.0000   -0.00739
170960.0000    0.00236
171000.0000   -0.44892
171040.0000   -0.17212
171080.0000    0.04771
171120.0000   -0.03727
171160.0000   -0.06467
171200.0000   -0.26780
171240.0000    0.07667
171280.0000   -0.06548
171320.0000   -0.29009
171360.0000   -0.29192
171400.0000   -0.21060
171440.0000   -0.36680
171480.0000   -0.47669
171520.0000   -0.53019
171560.0000   -0.11949
171600.0000   -0.66764
171640.0000   -0.18228
171680.0000   -0.18787
171720.0000   -0.36788
171760.0000   -0.27583
171800.0000   -0.81493
171840.0000   -0.57041
171880.0000   -0.65713
171920.0000   -0.33349
171960.0000   -0.22103
172000.0000   -0.35665
172040.0000   -0.03512
172080.0000   -0.17572
172120.0000   -0.57897
172160.0000   -0.28874
172200.0000   -0.39105
172240.0000   -0.11093
172280.0000   -0.05602
172320.0000    0.20264
172360.0000    0.30619
172400.0000    0.26998
172440.0000    0.34734
172480.0000    0.39415
172520.0000    0.21598
172560.0000    0.17004
172600.0000    0.38339
172640.0000    0.32825
172680.0000    0.57832
172720.0000    0.14387
172760.0000    0.44404
172800.0000    0.31514
172840.0000    0.35761
172880.0000    0.42809
172920.0000    0.35701
172960.0000    0.43522
173000.0000    0.25882
173040.0000    0.18606
173080.0000    0.36238
173120.0000    0.17652
173160.0000    0.35246
173200.0000    0.12563
173240.0000    0.05374
173280.0000    0.27130
173320.0000    0.29811
173360.0000    0.34037
173400.0000    0.34930
173440.0000    0.09741
173480.0000    0.30654
173520.0000    0.48993
173560.0000    0.39903
173600.0000    0.35974
173640.0000    0.34308
173680.0000    0.19882
173720.0000    0.25604
173760.0000    0.25579
173800.0000    0.37368
173840.0000    0.22327
173880.0000    0.06088
173920.0000    0.23197
173960.0000    0.42758
174000.0000    0.29235
174040.0000    0.51474
174080.0000    0.23357
174120.0000    0.41394
174160.0000    0.43569
174200.0000    0.38681
174240.0000    0.24938
174280.0000    0.23808
174320.0000    0.29531
174360.0000    0.42670
174400.0000    0.68825
174440.0000   -0.02568
174480.0000    0.17003
174520.0000    0.13211
174560.0000   -0.27306
174600.0000   -0.33964
174640.0000   -0.60400
174680.0000   -0.54266
174720.0000    0.22458
174760.0000    0.13564
174800.0000   -0.13606
174840.0000    0.04179
174880.0000   -0.43532
174920.0000   -0.37982
174960.0000   -0.51685
175000.0000   -0.73507
175040.0000   -0.71958
175080.0000   -0.74958
175120.0000   -0.57662
175160.0000   -0.52811
175200.0000   -0.62747
175240.0000   -0.46975
175280.0000   -0.56227
175320.0000   -0.74329
175360.0000   -0.78236
175400.0000   -0.47748
175440.0000   -0.63818
175480.0000   -0.59251
175520.0000   -0.50518
175560.0000   -0.70499
175600.0000   -0.63573
175640.0000   -0.61650
175680.0000   -0.57219
175720.0000   -0.50100
175760.0000   -0.93139
175800.0000   -0.78765
175840.0000   -0.46095
175880.0000    0.00541
175920.0000   -0.03334
175960.0000   -0.26241
176000.0000   -0.25070
176040.0000   -0.13684
176080.0000   -0.42281
176120.0000   -0.55359
176160.0000    0.13158
176200.0000   -0.42999
176240.0000   -0.18430
176280.0000   -0.09299
176320.0000   -0.05664
176360.0000   -0.03330
176400.0000   -0.05479
176440.0000   -0.17362
176480.0000   -0.47661
176520.0000   -0.39015
176560.0000   -0.47160
176600.0000   -0.24026
176640.0000   -0.17477
176680.0000   -0.23895
176720.0000   -0.45513
176760.0000   -0.36184
176800.0000   -0.19133
176840.0000   -0.42815
176880.0000   -0.42400
176920.0000   -0.55078
176960.0000    0.11999
177000.0000    0.04257
177040.0000   -0.05984
177080.0000    0.06795
177120.0000    0.00135
177160.0000    0.18711
177200.0000    0.20992
177240.0000   -0.06109
177280.0000   -0.09611
177320.0000   -0.20666
177360.0000   -0.26306
177400.0000   -0.16974
177440.0000   -0.04331
177480.0000   -0.37297
177520.0000   -0.55999
177560.0000   -0.07507
177600.0000   -0.29074
177640.0000   -0.30829
177680.0000   -0.63496
177720.0000   -0.11043
177760.0000   -0.41858
177800.0000   -0.54866
177840.0000   -0.42101
177880.0000   -0.44433
177920.0000   -0.06487
177960.0000   -0.52409
178000.0000   -0.27631
178040.0000   -0.12896
178080.0000   -0.38678
178120.0000   -0.28890
178160.0000   -0.37624
178200.0000   -0.31076
178240.0000   -0.25050
178280.0000   -0.73343
178320.0000   -0.66009
178360.0000   -0.68901
178400.0000   -0.64890
178440.0000   -0.86678
178480.0000   -0.57461
178520.0000   -0.89912
178560.0000   -0.53705
178600.0000   -0.67735
178640.0000   -0.72112
178680.0000   -0.79930
178720.0000   -1.00835
178760.0000   -0.90274
178800.0000   -0.85840
178840.0000   -1.22614
178880.0000   -0.92974
178920.0000   -1.09474
178960.0000   -0.87272
179000.0000   -0.71449
179040.0000   -0.71979
179080.0000   -0.86574
179120.0000   -0.98846
179160.0000   -0.76947
179200.0000   -0.54640
179240.0000   -0.59210
179280.0000   -0.80972
179320.0000   -0.48496
179360.0000   -0.80146
179400.0000   -0.69624
179440.0000   -0.74821
179480.0000   -0.64166
179520.0000   -0.53938
179560.0000   -0.46866
179600.0000   -0.45817
179640.0000   -0.47544
179680.0000   -0.24177
179720.0000   -0.26044
179760.0000   -0.85844
179800.0000   -0.75620
179840.0000   -0.40025
179880.0000   -0.28930
179920.0000   -0.71006
179960.0000   -0.58671
180000.0000   -0.62138
180040.0000   -0.67907
180080.0000   -0.42835
180120.0000   -0.37015
180160.0000   -0.24874
180200.0000   -0.69498
180240.0000   -0.80560
180280.0000   -0.41541
180320.0000   -0.81116
180360.0000   -0.87326
180400.0000   -0.93219
180440.0000   -0.86331
180480.0000   -0.98160
180520.0000   -1.22324
180560.0000   -0.78159
180600.0000   -0.75430
180640.0000   -0.87637
180680.0000   -0.78375
180720.0000   -0.76728
180760.0000   -0.83893
180800.0000   -0.77457
180840.0000   -0.81724
180880.0000   -0.85479
180920.0000   -0.71068
180960.0000   -0.75369
181000.0000   -0.61645
181040.0000   -0.48752
181080.0000   -0.66014
181120.0000   -0.74656
181160.0000   -0.74585
181200.0000   -0.34349
181240.0000   -0.72784
181280.0000   -0.69128
181320.0000   -0.46113
181360.0000   -0.36222
181400.0000   -0.65047
181440.0000   -0.57152
181480.0000   -0.55961
181520.0000   -0.44172
181560.0000   -0.43831
181600.0000   -0.38317
181640.0000   -0.51135
181680.0000   -0.50321
181720.0000   -0.50587
181760.0000   -0.39576
181800.0000   -0.72364
181840.0000   -0.79335
181880.0000   -0.69471
181920.0000   -0.76482
181960.0000   -0.55351
182000.0000   -0.41400
182040.0000   -0.43587
182080.0000   -0.49783
182120.0000   -0.43007
182160.0000   -0.72745
182200.0000   -0.51523
182240.0000   -0.35249
182280.0000   -0.59537
182320.0000   -0.82117
182360.0000   -0.22163
182400.0000   -0.79538
182440.0000   -0.65324
182480.0000   -0.29367
182520.0000   -0.64138
182560.0000   -0.44493
182600.0000   -0.72846
182640.0000   -0.64370
182680.0000   -0.73553
182720.0000   -0.65571
182760.0000   -0.48320
182800.0000   -0.83403
182840.0000   -0.51551
182880.0000   -0.22181
182920.0000   -0.56672
182960.0000   -0.22693
183000.0000   -0.20007
183040.0000   -0.66872
183080.0000   -0.82289
183120.0000   -0.47519
183160.0000   -0.57074
183200.0000   -0.52569
183240.0000   -0.80035
183280.0000   -0.64346
183320.0000   -0.80329
183360.0000   -1.08217
183400.0000   -0.67819
183440.0000   -0.69200
183480.0000   -0.59247
183520.0000   -0.80857
183560.0000   -0.11855
183600.0000   -0.36365
183640.0000   -0.28797
183680.0000   -0.64267
183720.0000   -0.59734
183760.0000   -0.82185
183800.0000   -0.64875
183840.0000   -0.23405
183880.0000   -0.21172
183920.0000   -0.51901
183960.0000   -0.30553
184000.0000   -0.50566
184040.0000   -0.90212
184080.0000   -0.46277
184120.0000   -0.48440
184160.0000   -0.42625
184200.0000   -0.46025
184240.0000   -0.45700
184280.0000   -0.61446
184320.0000   -0.65359
184360.0000   -0.37959
184400.0000   -0.42478
184440.0000   -0.27051
184480.0000   -0.31009
184520.0000   -0.28724
184560.0000   -0.13105
184600.0000   -0.34776
184640.0000   -0.34134
184680.0000    0.03995
184720.0000   -0.16512
184760.0000   -0.46187
184800.0000   -0.48050
184840.0000   -0.19300
184880.0000   -0.53952
184920.0000   -0.17097
184960.0000   -0.62374
185000.0000   -0.62145
185040.0000   -0.55001
185080.0000   -0.37087
185120.0000   -0.25728
185160.0000   -0.51874
185200.0000   -0.72875
185240.0000   -0.71391
185280.0000   -0.63230
185320.0000   -0.47792
185360.0000   -0.49313
185400.0000   -0.43394
185440.0000   -0.27954
185480.0000   -0.52379
185520.0000   -0.44121
185560.0000   -0.18804
185600.0000   -0.53831
185640.0000   -0.40524
185680.0000   -0.65886
185720.0000   -0.75265
185760.0000   -0.57103
185800.0000   -0.56476
185840.0000   -0.71649
185880.0000   -0.72487
185920.0000   -0.88515
185960.0000   -1.02948
186000.0000   -0.73955
186040.0000   -0.77539
186080.0000   -0.69204
186120.0000   -0.75992
186160.0000   -0.51121
186200.0000   -0.60006
186240.0000   -0.42696
186280.0000   -0.47605
186320.0000   -0.51306
186360.0000   -0.46540
186400.0000   -0.45004
186440.0000   -0.46143
186480.0000   -0.21421
186520.0000   -0.13808
186560.0000   -0.18461
186600.0000   -0.33570
186640.0000   -0.46510
186680.0000   -0.30898
186720.0000   -0.62475
186760.0000   -0.48882
186800.0000   -0.48406
186840.0000   -0.45822
186880.0000   -0.70348
186920.0000   -0.72076
186960.0000   -0.73813
187000.0000   -0.57054
187040.0000   -0.59287
187080.0000   -0.31260
187120.0000   -0.53364
187160.0000   -0.60183
187200.0000   -0.82295
187240.0000   -0.68740
187280.0000   -0.65408
187320.0000   -0.52378
187360.0000   -0.92951
187400.0000   -0.78888
187440.0000   -0.80172
187480.0000   -0.77610
187520.0000   -0.60843
187560.0000   -0.58581
187600.0000   -0.58898
187640.0000   -0.62283
187680.0000   -0.62871
187720.0000   -0.41779
187760.0000   -0.90118
187800.0000   -0.88793
187840.0000   -0.51337
187880.0000   -0.70090
187920.0000   -0.47150
187960.0000   -0.60660
188000.0000   -0.26541
188040.0000   -0.57592
188080.0000   -0.59200
188120.0000   -0.42983
188160.0000   -0.08573
188200.0000   -0.42010
188240.0000   -0.64282
188280.0000   -0.35165
188320.0000   -0.34450
188360.0000   -0.37977
188400.0000   -0.49146
188440.0000   -0.34261
188480.0000   -0.63800
188520.0000   -0.58368
188560.0000   -0.55069
188600.0000   -0.48649
188640.0000   -0.34521
188680.0000   -0.64734
188720.0000   -0.71559
188760.0000   -0.36238
188800.0000   -0.65203
188840.0000   -0.36608
188880.0000   -0.40321
188920.0000   -0.51137
188960.0000   -0.24386
189000.0000   -0.68137
189040.0000   -0.52383
189080.0000   -0.43149
189120.0000   -0.30667
189160.0000   -0.65302
189200.0000   -0.61075
189240.0000   -1.21579
189280.0000   -0.71584
189320.0000   -0.72316
189360.0000   -0.65561
189400.0000   -0.77935
189440.0000   -0.67638
189480.0000   -0.57014
189520.0000   -0.82856
189560.0000   -0.59464
189600.0000   -0.84716
189640.0000   -0.66773
189680.0000   -0.62130
189720.0000   -0.49148
189760.0000   -0.60380
189800.0000   -0.46618
189840.0000   -0.86145
189880.0000   -0.58906
189920.0000   -0.74166
189960.0000   -0.77681
190000.0000   -0.55092
190040.0000   -0.64648
190080.0000   -0.57284
190120.0000   -0.48448
190160.0000   -0.60364
190200.0000   -0.74028
190240.0000   -0.74787
190280.0000   -0.91735
190320.0000   -0.75122
190360.0000   -1.14393
190400.0000   -0.49352
190440.0000   -0.47334
190480.0000   -0.56300
190520.0000   -0.51060
190560.0000   -0.58168
190600.0000   -0.46002
190640.0000   -0.77013
190680.0000   -0.63322
190720.0000   -0.65586
190760.0000   -0.33420
190800.0000   -0.36664
190840.0000   -0.31552
190880.0000   -0.61778
190920.0000   -0.68790
190960.0000   -0.33309
191000.0000   -0.40891
191040.0000   -0.49566
191080.0000   -0.58897
191120.0000   -0.43805
191160.0000   -0.41314
191200.0000   -0.40343
191240.0000   -0.42827
191280.0000   -0.50383
191320.0000   -0.03200
191360.0000   -0.18483
191400.0000   -0.19027
191440.0000   -0.51797
191480.0000   -0.02007
191520.0000   -0.01150
191560.0000   -0.15688
191600.0000   -0.09628
191640.0000   -0.08619
191680.0000   -0.19950
191720.0000   -0.21229
191760.0000   -0.40881
191800.0000   -0.31885
191840.0000   -0.20237
191880.0000   -0.11013
191920.0000   -0.38842
191960.0000   -0.15291
192000.0000   -0.40600
192040.0000   -0.47209
192080.0000   -0.37807
192120.0000   -0.05236
192160.0000   -0.34183
192200.0000   -0.36599
192240.0000   -0.14662
192280.0000   -0.44702
192320.0000   -0.58547
192360.0000   -0.27978
192400.0000   -0.34213
192440.0000   -0.37453
192480.0000   -0.43341
192520.0000   -0.47085
192560.0000   -0.50190
192600.0000   -0.49151
192640.0000   -0.40285
192680.0000   -0.28255
192720.0000   -0.43650
192760.0000   -0.44697
192800.0000   -0.16305
192840.0000   -0.44610
192880.0000   -0.26496
192920.0000   -0.49637
192960.0000   -0.39820
193000.0000   -0.29737
193040.0000   -0.55121
193080.0000   -0.67539
193120.0000   -0.45434
193160.0000   -0.79061
193200.0000   -0.56507
193240.0000   -0.43922
193280.0000   -0.45195
193320.0000   -0.51208
193360.0000   -0.52599
193400.0000   -0.78909
193440.0000   -0.67198
193480.0000   -0.48707
193520.0000   -0.53940
193560.0000   -0.42256
193600.0000   -0.42506
193640.0000   -0.57737
193680.0000   -0.67093
193720.0000   -0.55586
193760.0000   -0.61075
193800.0000   -0.58471
193840.0000   -0.75596
193880.0000   -0.48147
193920.0000   -0.38796
193960.0000   -0.68104
194000.0000   -0.58444
194040.0000   -0.64068
194080.0000   -0.60882
194120.0000   -0.27734
194160.0000   -0.48017
194200.0000   -0.29161
194240.0000   -0.47972
194280.0000   -0.39142
194320.0000   -0.65385
194360.0000   -0.65753
194400.0000   -0.53512
194440.0000   -0.55631
194480.0000   -0.58897
194520.0000   -0.67857
194560.0000   -0.73395
194600.0000   -0.60461
194640.0000   -0.56643
194680.0000   -0.54807
194720.0000   -0.46416
194760.0000   -0.84687
194800.0000   -0.77994
194840.0000   -0.80432
194880.0000   -0.47886
194920.0000   -0.64314
194960.0000   -0.76993
195000.0000   -0.57054
195040.0000   -0.61808
195080.0000   -0.76921
195120.0000   -0.63829
195160.0000   -0.66235
195200.0000   -0.54085
195240.0000   -0.85398
195280.0000   -0.61582
195320.0000   -0.60586
195360.0000   -0.69837
195400.0000   -0.72876
195440.0000   -0.75135
195480.0000   -0.56353
195520.0000   -0.61178
195560.0000   -0.53543
195600.0000   -0.90715
195640.0000   -0.70521
195680.0000   -0.75046
195720.0000   -0.72870
195760.0000   -0.82384
195800.0000   -0.74183
195840.0000   -0.60113
195880.0000   -0.74694
195920.0000   -0.62534
195960.0000   -0.50780
196000.0000   -0.72839
196040.0000   -0.93550
196080.0000   -0.75428
196120.0000   -0.87228
196160.0000   -0.70114
196200.0000   -0.53770
196240.0000   -0.71404
196280.0000   -0.67896
196320.0000   -0.85224
196360.0000   -0.66112
196400.0000   -0.55656
196440.0000   -0.55640
196480.0000   -0.57179
196520.0000   -0.70691
196560.0000   -0.49071
196600.0000   -0.71353
196640.0000   -0.71454
196680.0000   -0.97921
196720.0000   -0.82313
196760.0000   -0.59580
196800.0000   -0.51482
196840.0000   -0.27285
196880.0000   -0.17836
196920.0000   -0.11478
196960.0000   -0.16138
197000.0000   -0.40872
197040.0000   -0.35517
197080.0000   -0.32832
197120.0000   -0.47347
197160.0000   -0.39253
197200.0000   -0.04173
197240.0000   -0.47190
197280.0000   -0.88276
197320.0000   -0.55067
197360.0000   -0.30624
197400.0000   -0.30172
197440.0000   -0.44533
197480.0000   -0.17515
197520.0000   -0.03577
197560.0000   -0.31340
197600.0000   -0.00863
197640.0000   -0.37321
197680.0000   -0.11236
197720.0000   -0.27403
197760.0000   -0.01957
197800.0000   -0.14449
197840.0000   -0.23879
197880.0000   -0.20955
197920.0000   -0.33649
197960.0000   -0.30327
198000.0000   -0.33754
198040.0000   -0.50283
198080.0000   -0.15400
198120.0000   -0.23651
198160.0000   -0.11866
198200.0000   -0.26557
198240.0000   -0.32638
198280.0000   -0.58574
198320.0000   -0.28854
198360.0000   -0.90750
198400.0000   -0.39439
198440.0000   -0.46605
198480.0000   -0.37716
198520.0000   -0.25493
198560.0000   -0.46094
198600.0000   -0.38548
198640.0000   -0.28943
198680.0000   -0.25417
198720.0000   -0.29664
198760.0000   -0.32449
198800.0000   -0.79719
198840.0000   -0.66843
198880.0000   -0.33950
198920.0000   -0.35877
198960.0000   -0.56506
199000.0000   -0.79201
199040.0000   -0.28086
199080.0000   -0.61073
199120.0000   -0.64347
199160.0000   -0.45596
199200.0000   -0.19313
199240.0000   -0.36871
199280.0000   -0.17077
199320.0000   -0.36749
199360.0000   -0.43574
199400.0000   -0.65422
199440.0000   -0.48807
199480.0000   -0.58060
199520.0000   -0.42524
199560.0000   -0.60027
199600.0000   -0.56743
199640.0000   -0.39436
199680.0000   -0.39406
199720.0000   -0.53868
199760.0000   -0.56940
199800.0000   -0.43165
199840.0000   -0.42628
199880.0000   -0.34639
199920.0000   -0.22373
199960.0000   -0.33111
200000.0000   -0.35887
200040.0000   -0.28860
200080.0000   -0.28600
200120.0000   -0.27267
200160.0000   -0.23641
200200.0000   -0.13743
200240.0000   -0.23228
200280.0000    0.07734
200320.0000   -0.21630
200360.0000   -0.50702
200400.0000   -0.14686
200440.0000   -0.13702
200480.0000   -0.20108
200520.0000   -0.44429
200560.0000   -0.20078
200600.0000   -0.60777
200640.0000   -0.23403
200680.0000   -0.19581
200720.0000   -0.64811
200760.0000   -0.38016
200800.0000   -0.10329
200840.0000   -0.02745
200880.0000   -0.31738
200920.0000   -0.26203
200960.0000   -0.44674
201000.0000   -0.38189
201040.0000   -0.35264
201080.0000   -0.44685
201120.0000   -0.25694
201160.0000   -0.16771
201200.0000   -0.03530
201240.0000   -0.16579
201280.0000   -0.20756
201320.0000   -0.11817
201360.0000   -0.08165
201400.0000   -0.08571
201440.0000    0.12866
201480.0000    0.03906
201520.0000    0.08411
201560.0000   -0.09164
201600.0000    0.00957
201640.0000   -0.15846
201680.0000   -0.60945
201720.0000   -0.18731
201760.0000   -0.30126
201800.0000   -0.26195
201840.0000   -0.32595
201880.0000   -0.19427
201920.0000   -0.48761
201960.0000   -0.70405
202000.0000   -0.57435
202040.0000   -0.24669
202080.0000   -0.48320
202120.0000   -0.32401
202160.0000   -0.22348
202200.0000   -0.51098
202240.0000   -0.60902
202280.0000   -0.35721
202320.0000   -0.42388
202360.0000   -0.26347
202400.0000   -0.47357
202440.0000   -0.34952
202480.0000   -0.65073
202520.0000   -0.34242
202560.0000   -0.37042
202600.0000   -0.28029
202640.0000   -0.49223
202680.0000   -0.41460
202720.0000   -0.47134
202760.0000   -0.57822
202800.0000   -0.24285
202840.0000   -1.19881
202880.0000   -0.58136
202920.0000   -0.28820
202960.0000   -0.20501
203000.0000   -0.27510
203040.0000   -0.31061
203080.0000   -0.30467
203120.0000   -0.70805
203160.0000   -0.32342
203200.0000   -0.56481
203240.0000   -0.42781
203280.0000   -0.08185
203320.0000    0.03731
203360.0000   -0.37609
203400.0000   -0.04879
203440.0000   -0.12757
203480.0000   -0.45341
203520.0000   -0.32861
203560.0000   -0.34206
203600.0000   -0.45920
203640.0000   -0.64051
203680.0000   -0.41587
203720.0000   -0.25353
203760.0000   -0.47331
203800.0000   -0.55678
203840.0000   -0.22407
203880.0000   -0.34365
203920.0000   -0.36598
203960.0000   -0.13458
204000.0000   -0.34062
204040.0000   -0.26178
204080.0000   -0.18069
204120.0000   -0.52409
204160.0000   -0.35984
204200.0000   -0.63885
204240.0000   -0.39380
204280.0000   -0.48809
204320.0000   -0.42922
204360.0000   -0.08626
204400.0000   -0.30968
204440.0000   -0.32316
204480.0000   -0.16735
204520.0000   -0.21177
204560.0000   -0.43687
204600.0000   -0.29216
204640.0000   -0.22370
204680.0000   -0.30755
204720.0000   -0.43368
204760.0000   -0.26419
204800.0000   -0.45901
204840.0000   -0.30977
204880.0000   -0.41435
204920.0000   -0.42364
204960.0000   -0.43627
205000.0000   -0.37411
205040.0000   -0.69657
205080.0000   -0.48558
205120.0000   -0.24378
205160.0000   -0.39955
205200.0000   -0.20676
205240.0000   -0.28474
205280.0000   -0.60809
205320.0000   -0.27183
205360.0000   -0.01006
205400.0000   -0.22729
205440.0000   -0.75894
205480.0000   -0.14907
205520.0000   -0.10495
205560.0000   -0.26419
205600.0000   -0.93497
205640.0000   -0.26564
205680.0000   -0.54829
205720.0000   -0.34315
205760.0000   -0.35349
205800.0000   -0.16722
205840.0000   -0.18308
205880.0000   -0.26741
205920.0000   -0.46730
205960.0000   -0.81646
206000.0000   -0.39295
206040.0000   -0.45812
206080.0000   -0.56293
206120.0000   -0.40770
206160.0000   -0.24741
206200.0000   -0.44017
206240.0000   -0.20065
206280.0000   -0.58197
206320.0000   -0.45699
206360.0000   -0.58717
206400.0000   -0.54043
206440.0000   -0.52746
206480.0000   -0.46886
206520.0000   -0.39085
206560.0000   -0.16743
206600.0000   -0.21033
206640.0000   -0.12267
206680.0000   -0.30562
206720.0000   -0.09319
206760.0000   -0.24371
206800.0000    0.04167
206840.0000   -0.09547
206880.0000   -0.06452
206920.0000   -0.26268
206960.0000    0.03870
207000.0000    0.17916
207040.0000    0.01928
207080.0000   -0.15060
207120.0000    0.05701
207160.0000   -0.04486
207200.0000   -0.02407
207240.0000    0.05993
207280.0000    0.08168
207320.0000   -0.12576
207360.0000   -0.17110
207400.0000   -0.20899
207440.0000   -0.51084
207480.0000   -0.30333
207520.0000   -0.38717
207560.0000   -0.03427
207600.0000    0.03251
207640.0000   -0.18199
207680.0000   -0.45916
207720.0000   -0.15229
207760.0000   -0.29878
207800.0000   -0.19481
207840.0000    0.10300
207880.0000   -0.38217
207920.0000   -0.35250
207960.0000   -0.20066
208000.0000   -0.17968
208040.0000   -0.17772
208080.0000   -0.10215
208120.0000   -0.26311
208160.0000   -0.13542
208200.0000   -0.53232
208240.0000   -0.37086
208280.0000   -0.54775
208320.0000   -0.17021
208360.0000   -0.16954
208400.0000   -0.60433
208440.0000   -0.13890
208480.0000   -0.63597
208520.0000   -0.26084
208560.0000   -0.31085
208600.0000   -0.48565
208640.0000   -0.67503
208680.0000   -0.03081
208720.0000   -0.61513
208760.0000   -0.24486
208800.0000   -0.09869
208840.0000   -0.24000
208880.0000   -0.24937
208920.0000   -0.07837
208960.0000    0.00625
209000.0000   -0.20568
209040.0000   -0.28879
209080.0000   -0.40608
209120.0000   -0.21495
209160.0000   -0.76900
209200.0000   -0.65559
209240.0000   -0.51094
209280.0000   -0.19680
209320.0000   -0.67828
209360.0000   -0.51661
209400.0000   -0.25504
209440.0000   -0.52792
209480.0000   -0.46444
209520.0000    0.06007
209560.0000   -0.20431
209600.0000   -0.13259
209640.0000   -0.45365
209680.0000   -0.27356
209720.0000   -0.32741
209760.0000   -0.26479
209800.0000   -0.11998
209840.0000   -0.20403
209880.0000   -0.23296
209920.0000   -0.17641
209960.0000   -0.32229
210000.0000   -0.59386
210040.0000   -0.23376
210080.0000   -0.27334
210120.0000   -0.18702
210160.0000   -0.15694
210200.0000   -0.14655
210240.0000   -0.64348
210280.0000   -0.25905
210320.0000   -0.30157
210360.0000   -0.20855
210400.0000   -0.41733
210440.0000   -0.42857
210480.0000   -0.21592
210520.0000   -0.25251
210560.0000   -0.24790
210600.0000   -0.18401
210640.0000   -0.44289
210680.0000   -0.21595
210720.0000   -0.15456
210760.0000   -0.19482
210800.0000   -0.18154
210840.0000    0.00291
210880.0000   -0.30613
210920.0000   -0.17836
210960.0000   -0.09717
211000.0000   -0.19294
211040.0000   -0.30534
211080.0000   -0.00025
211120.0000   -0.03340
211160.0000   -0.26970
211200.0000   -0.22914
211240.0000   -0.42602
211280.0000    0.03080
211320.0000   -0.11107
211360.0000   -0.26272
211400.0000   -0.10229
211440.0000   -0.30323
211480.0000   -0.23293
211520.0000    0.08909
211560.0000   -0.06234
211600.0000    0.06118
211640.0000   -0.42610
211680.0000    0.16402
211720.0000    0.00878
211760.0000   -0.01738
211800.0000   -0.27917
211840.0000   -0.31142
211880.0000   -0.07111
211920.0000   -0.09436
211960.0000   -0.09506
212000.0000   -0.22010
212040.0000   -0.36273
212080.0000   -0.31024
212120.0000   -0.14051
212160.0000   -0.24453
212200.0000   -0.24241
212240.0000   -0.16641
212280.0000   -0.10269
212320.0000   -0.12153
212360.0000    0.05843
212400.0000   -0.11632
212440.0000    0.09466
212480.0000   -0.05498
212520.0000   -0.08920
212560.0000   -0.41826
212600.0000   -0.55179
212640.0000   -0.36695
212680.0000   -0.15000
212720.0000   -0.48788
212760.0000   -0.23234
212800.0000   -0.34408
212840.0000   -0.30153
212880.0000   -0.23827
212920.0000   -0.37432
212960.0000   -0.38803
213000.0000   -0.37997
213040.0000   -0.48101
213080.0000   -0.16316
213120.0000   -0.34493
213160.0000   -0.13590
213200.0000   -0.32191
213240.0000   -0.59961
213280.0000   -0.42361
213320.0000   -0.41225
213360.0000   -0.20157
213400.0000   -0.14020
213440.0000    0.11979
213480.0000    0.07584
213520.0000   -0.10589
213560.0000    0.03887
213600.0000    0.01576
213640.0000   -0.02156
213680.0000   -0.00142
213720.0000   -0.06066
213760.0000   -0.09613
213800.0000   -0.22108
213840.0000   -0.13360
213880.0000    0.08743
213920.0000    0.24420
213960.0000    0.05882
214000.0000   -0.14833
214040.0000   -0.13781
214080.0000   -0.16433
214120.0000   -0.13638
214160.0000   -0.09778
214200.0000   -0.12652
214240.0000   -0.20276
214280.0000   -0.01825
214320.0000   -0.11635
214360.0000    0.18039
214400.0000   -0.21730
214440.0000   -0.11700
214480.0000    0.07514
214520.0000   -0.19778
214560.0000   -0.06572
214600.0000    0.07867
214640.0000   -0.27263
214680.0000   -0.07774
214720.0000   -0.14114
214760.0000   -0.21904
214800.0000   -0.33143
214840.0000    0.11462
214880.0000   -0.05716
214920.0000   -0.32568
214960.0000   -0.22515
215000.0000    0.07633
215040.0000   -0.44804
215080.0000   -0.22088
215120.0000   -0.08004
215160.0000   -0.39079
215200.0000   -0.22437
215240.0000   -0.41971
215280.0000   -0.39315
215320.0000   -0.56964
215360.0000   -0.58313
215400.0000   -0.41444
215440.0000   -0.40102
215480.0000   -0.51767
215520.0000    0.07433
215560.0000    0.08261
215600.0000   -0.02975
215640.0000   -0.15856
215680.0000   -0.45690
215720.0000   -0.38612
215760.0000   -0.27400
215800.0000   -0.15291
215840.0000   -0.01386
215880.0000   -0.10451
215920.0000   -0.16127
215960.0000   -0.26860
216000.0000   -0.31272
216040.0000   -0.14068
216080.0000   -0.39818
216120.0000   -0.37348
216160.0000   -0.26013
216200.0000   -0.39254
216240.0000   -0.44238
216280.0000   -0.54851
216320.0000   -0.48315
216360.0000   -0.50158
216400.0000   -0.55714
216440.0000   -0.53405
216480.0000   -0.30875
216520.0000   -0.51398
216560.0000   -0.45170
216600.0000   -0.22417
216640.0000   -0.22884
216680.0000   -0.01880
216720.0000   -0.13376
216760.0000    0.06491
216800.0000   -0.18383
216840.0000    0.20183
216880.0000   -0.10738
216920.0000    0.08052
216960.0000   -0.04967
217000.0000    0.12675
217040.0000    0.04321
217080.0000    0.01006
217120.0000    0.00558
217160.0000   -0.10513
217200.0000   -0.43729
217240.0000   -0.72182
217280.0000   -0.90886
217320.0000   -0.44969
217360.0000   -0.22434
217400.0000   -0.37075
217440.0000   -0.47220
217480.0000   -0.39561
217520.0000   -0.48662
217560.0000   -0.57886
217600.0000   -0.52104
217640.0000   -0.31703
217680.0000   -0.21950
217720.0000   -0.30875
217760.0000   -0.57259
217800.0000   -0.37924
217840.0000   -0.38590
217880.0000   -0.39162
217920.0000    0.00928
217960.0000   -0.02329
218000.0000   -0.33689
218040.0000   -0.26093
218080.0000   -0.39837
218120.0000   -0.18833
218160.0000   -0.22735
218200.0000   -0.43568
218240.0000   -0.45065
218280.0000   -0.51373
218320.0000   -0.48089
218360.0000   -0.35285
218400.0000   -0.03237
218440.0000   -0.10578
218480.0000   -0.49597
218520.0000   -0.40824
218560.0000   -0.42488
218600.0000   -0.72645
218640.0000   -0.58404
218680.0000   -0.66092
218720.0000   -0.47180
218760.0000   -0.19953
218800.0000   -0.44770
218840.0000   -0.25869
218880.0000   -0.51607
218920.0000   -0.63052
218960.0000   -0.35533
219000.0000   -0.72621
219040.0000   -0.58864
219080.0000   -0.45350
219120.0000   -0.50925
219160.0000   -0.31757
219200.0000   -0.31425
219240.0000   -0.28780
219280.0000   -0.43514
219320.0000   -0.58445
219360.0000   -0.81946
219400.0000   -0.64243
219440.0000    0.02711
219480.0000   -0.00599
219520.0000   -0.69932
219560.0000   -0.90742
219600.0000   -0.56276
219640.0000   -0.62856
219680.0000   -0.52319
219720.0000   -0.45121
219760.0000   -0.24008
219800.0000   -0.21177
219840.0000   -0.60254
219880.0000   -0.21101
219920.0000   -0.62790
219960.0000   -0.53667
220000.0000   -0.44341
220040.0000   -0.35722
220080.0000   -0.70909
220120.0000   -0.42068
220160.0000   -0.59702
220200.0000   -0.58352
220240.0000   -0.65180
220280.0000   -0.59531
220320.0000   -0.52501
220360.0000   -0.41153
220400.0000   -0.67859
220440.0000   -0.50376
220480.0000   -0.30044
220520.0000   -0.33702
220560.0000   -0.49130
220600.0000   -0.27971
220640.0000   -0.49414
220680.0000   -0.44620
220720.0000   -0.01888
220760.0000   -0.44699
220800.0000   -0.43344
220840.0000   -0.36131
220880.0000   -0.48070
220920.0000   -0.39745
220960.0000   -0.65074
221000.0000   -0.56311
221040.0000   -0.67744
221080.0000   -0.74425
221120.0000   -0.65321
221160.0000   -0.56166
221200.0000   -0.62651
221240.0000   -0.40054
221280.0000   -0.47463
221320.0000   -0.41537
221360.0000   -0.50187
221400.0000   -0.52321
221440.0000   -0.62959
221480.0000   -0.47053
221520.0000   -0.25300
221560.0000   -0.49662
221600.0000   -0.43863
221640.0000   -0.58276
221680.0000   -0.31620
221720.0000   -0.02187
221760.0000   -0.06205
221800.0000    0.06300
221840.0000    0.08383
221880.0000    0.24592
221920.0000    0.32898
221960.0000    0.20130
222000.0000    0.04051
222040.0000    0.26086
222080.0000    0.48069
222120.0000    0.33819
222160.0000    0.20574
222200.0000    0.38361
222240.0000    0.14168
222280.0000    0.33538
222320.0000    0.24787
222360.0000    0.44969
222400.0000    0.22126
222440.0000    0.31587
222480.0000    0.26182
222520.0000    0.16033
222560.0000    0.55586
222600.0000    0.32504
222640.0000    0.36923
222680.0000    0.17138
222720.0000    0.13785
222760.0000    0.35157
222800.0000    0.22177
222840.0000    0.26809
222880.0000    0.42357
222920.0000    0.23739
222960.0000    0.27150
223000.0000    0.17593
223040.0000    0.23994
223080.0000    0.57406
223120.0000    0.43741
223160.0000    0.57765
223200.0000    0.52210
223240.0000    0.50476
223280.0000    0.27238
223320.0000    0.21115
223360.0000    0.13910
223400.0000    0.09855
223440.0000    0.23001
223480.0000   -0.44810
223520.0000   -0.16396
223560.0000    0.00738
223600.0000    0.09264
223640.0000    0.18024
223680.0000    0.01475
223720.0000    0.02047
223760.0000   -0.01375
223800.0000    0.07760
223840.0000    0.20612
223880.0000    0.47886
223920.0000    0.45815
223960.0000    0.38284
224000.0000    0.41215
224040.0000    0.43683
224080.0000    0.11676
224120.0000    0.42380
224160.0000    0.51642
224200.0000    0.43826
224240.0000    0.59069
224280.0000    0.41804
224320.0000    0.61889
224360.0000    0.43892
224400.0000    0.35997
224440.0000    0.18016
224480.0000    0.28828
224520.0000    0.27515
224560.0000    0.20808
224600.0000    0.53152
224640.0000    0.23552
224680.0000    0.13254
224720.0000    0.30892
224760.0000    0.28804
224800.0000    0.30882
224840.0000    0.40632
224880.0000    0.37857
224920.0000    0.36902
224960.0000    0.47499
225000.0000    0.48603
225040.0000    0.39388
225080.0000    0.37869
225120.0000    0.26226
225160.0000    0.39048
225200.0000    0.57731
225240.0000    0.56990
225280.0000    0.52385
225320.0000    0.38214
225360.0000    0.56073
225400.0000    0.61134
225440.0000    0.58159
225480.0000    0.51783
225520.0000    0.60826
225560.0000    0.60221
225600.0000    0.79169
225640.0000    0.49536
225680.0000    0.54333
225720.0000    0.43153
225760.0000    0.42506
225800.0000    0.41575
225840.0000    0.42602
225880.0000    0.41083
225920.0000    0.30688
225960.0000    0.33074
226000.0000    0.24014
226040.0000    0.28133
226080.0000    0.45888
226120.0000    0.31891
226160.0000    0.35111
226200.0000    0.22366
226240.0000    0.28453
226280.0000    0.43810
226320.0000    0.34110
226360.0000    0.31516
226400.0000    0.31510
226440.0000    0.33034
226480.0000    0.39996
226520.0000    0.33123
226560.0000    0.40756
226600.0000    0.37839
226640.0000    0.33547
226680.0000    0.28752
226720.0000    0.29739
226760.0000    0.04278
226800.0000    0.31919
226840.0000    0.35266
226880.0000    0.61320
226920.0000    0.57130
226960.0000    0.36744
227000.0000    0.44623
227040.0000    0.25661
227080.0000    0.40461
227120.0000    0.33876
227160.0000    0.43911
227200.0000    0.47708
227240.0000    0.29504
227280.0000    0.32370
227320.0000    0.33394
227360.0000    0.29194
227400.0000    0.42797
227440.0000    0.43341
227480.0000    0.44541
227520.0000    0.32368
227560.0000    0.35115
227600.0000    0.40495
227640.0000    0.52193
227680.0000    0.47880
227720.0000    0.48582
227760.0000    0.31175
227800.0000    0.38379
227840.0000    0.50523
227880.0000    0.46463
227920.0000    0.32450
227960.0000    0.35884
228000.0000    0.32335
228040.0000    0.25469
228080.0000    0.25016
228120.0000    0.52216
228160.0000    0.34820
228200.0000    0.07399
228240.0000    0.31413
228280.0000    0.49614
228320.0000    0.26916
228360.0000    0.49081
228400.0000    0.46941
228440.0000    0.22221
228480.0000    0.67740
228520.0000    0.36798
228560.0000    0.31925
228600.0000    0.42090
228640.0000    0.35037
228680.0000    0.28791
228720.0000    0.36494
228760.0000    0.26682
228800.0000    0.21781
228840.0000    0.34918
228880.0000    0.44405
228920.0000    0.46669
228960.0000    0.52723
229000.0000    0.35803
229040.0000    0.31686
229080.0000    0.60714
229120.0000    0.55495
229160.0000    0.62002
229200.0000    0.69404
229240.0000    0.65143
229280.0000    0.55554
229320.0000    0.53608
229360.0000    0.53805
229400.0000    0.50808
229440.0000    0.64592
229480.0000    0.57076
229520.0000    0.45999
229560.0000    0.42541
229600.0000    0.77738
229640.0000    0.49222
229680.0000    0.49399
229720.0000    0.43830
229760.0000    0.26849
229800.0000    0.07621
229840.0000    0.39674
229880.0000    0.40279
229920.0000    0.37296
229960.0000    0.24667
230000.0000    0.33023
230040.0000    0.43900
230080.0000    0.46055
230120.0000    0.32285
230160.0000    0.23262
230200.0000    0.18200
230240.0000    0.14255
230280.0000    0.01299
230320.0000    0.21698
230360.0000    0.27844
230400.0000    0.06550
230440.0000    0.75622
230480.0000    0.59057
230520.0000    0.45342
230560.0000    0.38414
230600.0000    0.60509
230640.0000    0.52115
230680.0000    0.44065
230720.0000    0.38971
230760.0000    0.45450
230800.0000    0.43502
230840.0000    0.79629
230880.0000    0.44907
230920.0000    0.54270
230960.0000    0.56030
231000.0000    0.62688
231040.0000    0.56053
231080.0000    0.46162
231120.0000    0.34385
231160.0000    0.51028
231200.0000    0.41498
231240.0000    0.43299
231280.0000    0.52455
231320.0000    0.60693
231360.0000    0.61084
231400.0000    0.53998
231440.0000    0.15533
231480.0000    0.34253
231520.0000    0.47424
231560.0000    0.23233
231600.0000    0.10042
231640.0000    0.33537
231680.0000    0.19663
231720.0000    0.31226
231760.0000    0.37932
231800.0000    0.58264
231840.0000    0.66282
231880.0000    0.44991
231920.0000    0.67157
231960.0000    0.62089
232000.0000    0.26988
232040.0000    0.20126
232080.0000    0.32820
232120.0000    0.54138
232160.0000    0.53048
232200.0000    0.53856
232240.0000    0.31335
232280.0000    0.37968
232320.0000    0.45824
232360.0000   -0.01339
232400.0000    0.18564
232440.0000    0.43037
232480.0000    0.21180
232520.0000    0.08075
232560.0000    0.01685
232600.0000    0.17491
232640.0000    0.07863
232680.0000    0.05139
232720.0000    0.02367
232760.0000   -0.26606
232800.0000   -0.20401
232840.0000   -0.06044
232880.0000   -0.58354
232920.0000   -0.19165
232960.0000   -0.26127
233000.0000   -0.08683
233040.0000   -0.23761
233080.0000   -0.12181
233120.0000    0.57760
233160.0000    0.37807
233200.0000    0.26233
233240.0000    0.29322
233280.0000    0.50701
233320.0000    0.24920
233360.0000    0.10758
233400.0000    0.09270
233440.0000    0.26187
233480.0000    0.55187
233520.0000    0.32491
233560.0000    0.36929
233600.0000    0.44264
233640.0000    0.44698
233680.0000    0.12339
233720.0000    0.07465
233760.0000   -0.25892
233800.0000   -0.08964
233840.0000    0.20301
233880.0000    0.45747
233920.0000    0.42949
233960.0000    0.41978
234000.0000    0.25153
234040.0000    0.06912
234080.0000    0.22818
234120.0000    0.32242
234160.0000    0.29767
234200.0000    0.28905
234240.0000    0.03975
234280.0000    0.54744
234320.0000    0.28444
234360.0000    0.30681
234400.0000   -0.05781
234440.0000    0.16960
234480.0000   -0.28516
234520.0000   -0.23804
234560.0000   -0.26221
234600.0000   -0.01002
234640.0000    0.07935
234680.0000    0.10451
234720.0000    0.06845
234760.0000   -0.32239
234800.0000   -0.17245
234840.0000    0.16082
234880.0000   -0.16604
234920.0000   -0.15092
234960.0000   -0.08944
235000.0000    0.04642
235040.0000   -0.20277
235080.0000   -0.00560
235120.0000   -0.40430
235160.0000   -0.06068
235200.0000   -0.03603
235240.0000   -0.08345
235280.0000    0.13297
235320.0000   -0.00990
235360.0000    0.15749
235400.0000   -0.28440
235440.0000   -0.18398
235480.0000    0.05891
235520.0000   -0.63498
235560.0000   -0.15267
235600.0000   -0.18751
235640.0000   -0.18046
235680.0000   -0.13047
235720.0000   -0.07753
235760.0000   -0.21166
235800.0000   -0.07954
235840.0000   -0.52719
235880.0000   -0.38625
235920.0000   -0.18309
235960.0000   -0.38363
236000.0000   -0.38861
236040.0000   -0.02805
236080.0000   -0.16823
236120.0000   -0.60254
236160.0000   -0.41164
236200.0000   -0.36762
236240.0000   -0.24054
236280.0000   -0.37731
236320.0000   -0.11387
236360.0000   -0.02986
236400.0000    0.01501
236440.0000    0.31747
236480.0000    0.08860
236520.0000   -0.00893
236560.0000    0.20288
236600.0000    0.16840
236640.0000   -0.02956
236680.0000   -0.05045
236720.0000    0.20575
236760.0000    0.21562
236800.0000    0.22540
236840.0000   -0.18935
236880.0000   -0.27338
236920.0000    0.19315
236960.0000    0.28215
237000.0000    0.29798
237040.0000    0.20353
237080.0000    0.22401
237120.0000    0.47646
237160.0000    0.18822
237200.0000    0.30623
237240.0000    0.27009
237280.0000    0.40051
237320.0000   -0.02366
237360.0000   -0.02126
237400.0000    0.03996
237440.0000    0.15216
237480.0000   -0.05734
237520.0000    0.03831
237560.0000   -0.01405
237600.0000   -0.06152
237640.0000   -0.19664
237680.0000   -0.18218
237720.0000   -0.26336
237760.0000   -0.05761
237800.0000    0.09685
237840.0000    0.06605
237880.0000    0.08386
237920.0000   -0.13985
237960.0000   -0.00103
238000.0000   -0.17091
238040.0000   -0.02382
238080.0000   -0.11249
238120.0000   -0.18735
238160.0000    0.00637
238200.0000   -0.15718
238240.0000    0.18214
238280.0000    0.05097
238320.0000   -0.07681
238360.0000   -0.12002
238400.0000    0.05297
238440.0000   -0.40680
238480.0000   -0.50622
238520.0000    0.42642
238560.0000   -0.07292
238600.0000   -0.24259
238640.0000    0.06880
238680.0000   -0.26754
238720.0000   -0.27986
238760.0000   -0.06564
238800.0000   -0.15913
238840.0000    0.07464
238880.0000   -0.06183
238920.0000   -0.11996
238960.0000   -0.01896
239000.0000    0.02711
239040.0000   -0.06123
239080.0000   -0.19413
239120.0000    0.06173
239160.0000   -0.25607
239200.0000   -0.09524
239240.0000   -0.08869
239280.0000   -0.01944
239320.0000    0.18761
239360.0000    0.24582
239400.0000    0.20658
239440.0000    0.45154
239480.0000    0.51380
239520.0000    0.16425
239560.0000    0.48706
239600.0000    0.80581
239640.0000    0.53532
239680.0000    0.30598
239720.0000    0.58773
239760.0000    0.38484
239800.0000    0.21863
239840.0000    0.39795
239880.0000    0.41670
239920.0000    0.45600
239960.0000    0.64503
240000.0000    0.52815
240040.0000    0.36758
240080.0000    0.27910
240120.0000    0.35494
240160.0000    0.04362
240200.0000    0.34655
240240.0000    0.35491
240280.0000    0.44662
240320.0000    0.10947
240360.0000    0.53702
240400.0000    0.49928
240440.0000    0.37620
240480.0000    0.13154
240520.0000    0.16237
240560.0000    0.46139
240600.0000    0.64752
240640.0000    0.38489
240680.0000    0.42815
240720.0000    0.58492
240760.0000    0.31357
240800.0000    0.48558
240840.0000    0.38580
240880.0000    0.50208
240920.0000    0.53729
240960.0000    0.30256
241000.0000    0.22116
241040.0000    0.03579
241080.0000    0.03863
241120.0000    0.26904
241160.0000    0.11709
241200.0000    0.21729
241240.0000    0.37601
241280.0000    0.26153
241320.0000    0.55580
241360.0000    0.28311
241400.0000    0.35502
241440.0000    0.27726
241480.0000    0.40135
241520.0000    0.45698
241560.0000    0.43210
241600.0000    0.41259
241640.0000    0.19690
241680.0000    0.15404
241720.0000    0.27708
241760.0000    0.58789
241800.0000    0.26321
241840.0000    0.72128
241880.0000    0.47642
241920.0000    0.71194
241960.0000    0.47942
242000.0000    0.44417
242040.0000    0.61560
242080.0000    0.53862
242120.0000    0.53591
242160.0000    0.54334
242200.0000    0.47154
242240.0000    0.54842
242280.0000    0.65804
242320.0000    0.57043
242360.0000    0.44377
242400.0000    0.42321
242440.0000    0.34836
242480.0000    0.50442
242520.0000    0.11124
242560.0000    0.10964
242600.0000    0.03522
242640.0000    0.23692
242680.0000    0.13173
242720.0000    0.06013
242760.0000    0.05758
242800.0000    0.05598
242840.0000   -0.14871
242880.0000   -0.12921
242920.0000   -0.21914
242960.0000   -0.04933
243000.0000   -0.11668
243040.0000    0.04635
243080.0000    0.24074
243120.0000    0.38024
243160.0000    0.12000
243200.0000   -0.00962
243240.0000    0.62754
243280.0000    0.22654
243320.0000    0.49755
243360.0000    0.62483
243400.0000    0.46609
243440.0000    0.37374
243480.0000    0.27663
243520.0000    0.14203
243560.0000    0.29167
243600.0000    0.20253
243640.0000    0.03825
243680.0000    0.09203
243720.0000    0.15859
243760.0000    0.20906
243800.0000    0.22391
243840.0000    0.25260
243880.0000    0.27929
243920.0000    0.36286
243960.0000    0.39969
244000.0000    0.38570
244040.0000   -0.10703
244080.0000    0.52528
244120.0000    0.35990
244160.0000    0.02574
244200.0000    0.33412
244240.0000    0.31972
244280.0000    0.43474
244320.0000    0.43766
244360.0000    0.20827
244400.0000    0.10314
244440.0000    0.24878
244480.0000    0.46500
244520.0000    0.38319
244560.0000    0.53688
244600.0000    0.49773
244640.0000    0.45023
244680.0000    0.44928
244720.0000    0.31120
244760.0000    0.36527
244800.0000    0.55518
244840.0000    0.29298
244880.0000    0.53382
244920.0000    0.52354
244960.0000    0.34105
245000.0000    0.26879
245040.0000    0.54921
245080.0000    0.48085
245120.0000    0.34186
245160.0000    0.28670
245200.0000    0.24526
245240.0000    0.32567
245280.0000    0.30029
245320.0000    0.31497
245360.0000    0.10041
245400.0000    0.49713
245440.0000    0.51621
245480.0000    0.23192
245520.0000    0.31129
245560.0000    0.36700
245600.0000    0.45146
245640.0000    0.31610
245680.0000    0.59997
245720.0000    0.41098
245760.0000    0.42609
245800.0000    0.48375
245840.0000    0.30538
245880.0000    0.25861
245920.0000    0.32312
245960.0000    0.15060
246000.0000    0.50116
246040.0000    0.28653
246080.0000    0.32516
246120.0000    0.59283
246160.0000    0.42924
246200.0000    0.34618
246240.0000    0.55522
246280.0000    0.28317
246320.0000    0.34097
246360.0000    0.33080
246400.0000    0.39874
246440.0000    0.54612
246480.0000    0.52737
246520.0000    0.18944
246560.0000    0.38376
246600.0000    0.31644
246640.0000    0.24057
246680.0000    0.12529
246720.0000    0.43585
246760.0000    0.55237
246800.0000    0.51694
246840.0000    0.68081
246880.0000    0.76359
246920.0000    0.56808
246960.0000    0.47433
247000.0000    0.33948
247040.0000    0.33496
247080.0000    0.35187
247120.0000    0.44267
247160.0000    0.36423
247200.0000    0.10069
247240.0000    0.46825
247280.0000    0.13152
247320.0000    0.51214
247360.0000    0.27258
247400.0000    0.18254
247440.0000    0.02848
247480.0000    0.10396
247520.0000    0.25275
247560.0000    0.43238
247600.0000    0.35732
247640.0000    0.03902
247680.0000    0.06843
247720.0000    0.11264
247760.0000    0.28570
247800.0000    0.32387
247840.0000    0.50023
247880.0000    0.13990
247920.0000    0.28408
247960.0000    0.29182
248000.0000    0.24388
248040.0000    0.31039
248080.0000    0.25437
248120.0000    0.09675
248160.0000    0.24244
248200.0000    0.12110
248240.0000    0.23228
248280.0000    0.00393
248320.0000    0.39316
248360.0000    0.07783
248400.0000    0.00919
248440.0000   -0.04019
248480.0000    0.54179
248520.0000    0.46595
248560.0000    0.49236
248600.0000    0.26013
248640.0000    0.42807
248680.0000    0.42733
248720.0000    0.08588
248760.0000   -0.08092
248800.0000    0.16930
248840.0000    0.08622
248880.0000    0.24776
248920.0000    0.03565
248960.0000    0.12056
249000.0000    0.41937
249040.0000    0.07447
249080.0000    0.39491
249120.0000    0.38398
249160.0000    0.32523
249200.0000    0.31807
249240.0000    0.27739
249280.0000    0.25959
249320.0000    0.11708
249360.0000    0.10561
249400.0000    0.25182
249440.0000    0.20874
249480.0000    0.21398
249520.0000    0.32581
249560.0000    0.24542
249600.0000    0.33277
249640.0000    0.43125
249680.0000    0.32983
249720.0000    0.19138
249760.0000    0.26868
249800.0000    0.02833
249840.0000   -0.37620
249880.0000   -0.13145
249920.0000   -0.11298
249960.0000   -0.32705
250000.0000   -0.18305
250040.0000   -0.14798
250080.0000   -0.04615
250120.0000   -0.20539
250160.0000   -0.13516
250200.0000   -0.34841
250240.0000   -0.13002
250280.0000   -0.06591
250320.0000   -0.31824
250360.0000    0.05945
250400.0000    0.16717
250440.0000    0.19279
250480.0000    0.09435
250520.0000    0.28817
250560.0000    0.31383
250600.0000    0.19935
250640.0000    0.09272
250680.0000    0.36617
250720.0000    0.27752
250760.0000    0.47238
250800.0000    0.43050
250840.0000    0.13264
250880.0000    0.45936
250920.0000    0.19727
250960.0000   -0.07004
251000.0000    0.29921
251040.0000    0.30040
251080.0000    0.35871
251120.0000    0.41559
251160.0000    0.27240
251200.0000    0.37066
251240.0000    0.31272
251280.0000    0.21873
251320.0000    0.27232
251360.0000    0.68386
251400.0000    0.33178
251440.0000    0.08885
251480.0000    0.34175
251520.0000    0.24042
251560.0000    0.21963
251600.0000    0.31457
251640.0000    0.49290
251680.0000    0.33211
251720.0000    0.37301
251760.0000    0.23573
251800.0000    0.27094
251840.0000    0.26929
251880.0000    0.27601
251920.0000    0.38331
251960.0000    0.22733
252000.0000    0.26272
252040.0000    0.32467
252080.0000    0.31079
252120.0000    0.27105
252160.0000    0.23590
252200.0000    0.24329
252240.0000    0.16653
252280.0000    0.05451
252320.0000    0.23424
252360.0000    0.20658
252400.0000    0.35559
252440.0000    0.25426
252480.0000    0.11995
252520.0000    0.21086
252560.0000    0.29896
252600.0000    0.26493
252640.0000    0.32752
252680.0000    0.21926
252720.0000    0.17395
252760.0000    0.18601
252800.0000    0.16377
252840.0000    0.13448
252880.0000    0.13076
252920.0000    0.16620
252960.0000    0.20048
253000.0000    0.28197
253040.0000    0.35234
253080.0000    0.30902
253120.0000   -0.00604
253160.0000    0.02081
253200.0000    0.32303
253240.0000    0.29621
253280.0000    0.36604
253320.0000    0.15438
253360.0000    0.21787
253400.0000    0.11121
253440.0000    0.38080
253480.0000    0.11190
253520.0000    0.38967
253560.0000    0.45749
253600.0000    0.34541
253640.0000    0.26937
253680.0000    0.15725
253720.0000    0.28913
253760.0000    0.33506
253800.0000    0.54627
253840.0000    0.38063
253880.0000    0.42130
253920.0000    0.60816
253960.0000    0.60520
254000.0000    0.39396
254040.0000    0.41982
254080.0000    0.18716
254120.0000    0.35479
254160.0000    0.22945
254200.0000    0.34596
254240.0000    0.33578
254280.0000    0.50230
254320.0000    0.31361
254360.0000    0.43632
254400.0000    0.42782
254440.0000    0.24413
254480.0000    0.35759
254520.0000    0.34209
254560.0000    0.30395
254600.0000    0.30117
254640.0000    0.42160
254680.0000    0.10538
254720.0000    0.13364
254760.0000    0.31027
254800.0000    0.16383
254840.0000    0.19513
254880.0000    0.26342
254920.0000    0.42101
254960.0000    0.39588
255000.0000    0.34527
255040.0000    0.06367
255080.0000    0.23721
255120.0000    0.35683
255160.0000    0.55900
255200.0000    0.36372
255240.0000    0.59397
255280.0000    0.55072
255320.0000    0.40420
255360.0000    0.49310
255400.0000    0.46285
255440.0000    0.61364
255480.0000    0.51366
255520.0000    0.44958
255560.0000    0.51300
255600.0000    0.45768
255640.0000    0.48189
255680.0000    0.22255
255720.0000    0.37910
255760.0000    0.28955
255800.0000    0.46431
255840.0000    0.56456
255880.0000    0.34359
255920.0000    0.64370
255960.0000    0.69284
256000.0000    0.67135
256040.0000    0.72116
256080.0000    0.55970
256120.0000    0.43274
256160.0000    0.79746
256200.0000    0.66254
256240.0000    0.58475
256280.0000    0.33522
256320.0000    0.47540
256360.0000    0.43064
256400.0000    0.22306
256440.0000    0.56263
256480.0000    0.31791
256520.0000    0.34983
256560.0000    0.41906
256600.0000    0.52770
256640.0000    0.58392
256680.0000    0.62824
256720.0000    0.31352
256760.0000    0.10310
256800.0000    0.08378
256840.0000    0.21833
256880.0000    0.20116
256920.0000    0.18585
256960.0000   -0.08160
257000.0000    0.00573
257040.0000   -0.02805
257080.0000    0.15735
257120.0000    0.21097
257160.0000   -0.23862
257200.0000   -0.21485
257240.0000   -0.15382
257280.0000    0.00321
257320.0000   -0.25103
257360.0000   -0.21984
257400.0000   -0.24327
257440.0000   -0.09345
257480.0000   -0.07832
257520.0000    0.00108
257560.0000   -0.03394
257600.0000   -0.14591
257640.0000   -0.36820
257680.0000   -0.22373
257720.0000   -0.01751
257760.0000    0.08430
257800.0000    0.48587
257840.0000    0.01683
257880.0000    0.24187
257920.0000   -0.09877
257960.0000   -0.15032
258000.0000   -0.27880
258040.0000   -0.40077
258080.0000   -0.17144
258120.0000   -0.39574
258160.0000   -0.72065
258200.0000   -0.58048
258240.0000   -0.43172
258280.0000   -0.68580
258320.0000   -0.86629
258360.0000   -0.32428
258400.0000   -0.56810
258440.0000   -0.51130
258480.0000   -0.27621
258520.0000   -0.19222
258560.0000   -0.30772
258600.0000   -0.17136
258640.0000   -0.55517
258680.0000   -0.29073
258720.0000   -0.39233
258760.0000   -0.67911
258800.0000   -0.83899
258840.0000   -0.55608
258880.0000    0.19647
258920.0000    0.46509
258960.0000    0.29853
259000.0000    0.43026
259040.0000    0.36202
259080.0000    0.45442
259120.0000    0.58261
259160.0000    0.61620
259200.0000    0.58349
259240.0000    0.61783
259280.0000    0.53467
259320.0000    0.46265
259360.0000    0.48407
259400.0000    0.71409
259440.0000    0.36317
259480.0000    0.44913
259520.0000    0.62599
259560.0000    0.60482
259600.0000    0.59096
259640.0000    0.53110
259680.0000    0.69109
259720.0000    0.55314
259760.0000    0.47392
259800.0000    0.50001
259840.0000    0.54184
259880.0000    0.43135
259920.0000    0.48566
259960.0000    0.45053
260000.0000    0.34549
260040.0000    0.38612
260080.0000    0.54906
260120.0000    0.50872
260160.0000    0.51670
260200.0000    0.65193
260240.0000    0.56093
260280.0000    0.29652
260320.0000    0.43121
260360.0000    0.47298
260400.0000    0.40887
260440.0000    0.64001
260480.0000    0.49136
260520.0000    0.45938
260560.0000    0.47441
260600.0000    0.62785
260640.0000    0.30787
260680.0000    0.31924
260720.0000    0.47935
260760.0000    0.53647
260800.0000    0.24484
260840.0000    0.65433
260880.0000    0.51879
260920.0000    0.31322
260960.0000    0.44951
261000.0000    0.32819
261040.0000    0.21726
261080.0000    0.26768
261120.0000    0.37527
261160.0000    0.30709
261200.0000    0.27055
261240.0000    0.37195
261280.0000    0.18047
261320.0000    0.11338
261360.0000    0.22645
261400.0000    0.31093
261440.0000    0.36374
261480.0000    0.38450
261520.0000    0.27635
261560.0000    0.36974
261600.0000    0.28472
261640.0000    0.25424
261680.0000    0.39047
261720.0000    0.53799
261760.0000    0.30578
261800.0000    0.42758
261840.0000    0.25868
261880.0000    0.28100
261920.0000    0.29947
261960.0000    0.02072
262000.0000    0.22980
262040.0000    0.32812
262080.0000    0.07590
262120.0000    0.46614
262160.0000    0.32408
262200.0000    0.15577
262240.0000    0.31706
262280.0000    0.31657
262320.0000    0.22272
262360.0000    0.34111
262400.0000    0.26076
262440.0000    0.37291
262480.0000    0.21062
262520.0000    0.37300
262560.0000    0.49558
262600.0000    0.17602
262640.0000    0.34893
262680.0000    0.35429
262720.0000    0.35306
262760.0000    0.32412
262800.0000    0.44553
262840.0000    0.41774
262880.0000    0.23282
262920.0000    0.49018
262960.0000    0.38830
263000.0000    0.32327
263040.0000    0.38527
263080.0000    0.31279
263120.0000    0.45643
263160.0000    0.18378
263200.0000    0.16084
263240.0000    0.26682
263280.0000    0.25770
263320.0000    0.40108
263360.0000    0.26773
263400.0000    0.35585
263440.0000    0.35271
263480.0000    0.40109
263520.0000    0.47804
263560.0000    0.40946
263600.0000    0.19722
263640.0000    0.36622
263680.0000    0.32774
263720.0000    0.53935
263760.0000    0.31073
263800.0000    0.64717
263840.0000    0.38419
263880.0000    0.62789
263920.0000    0.49072
263960.0000    0.48435
264000.0000    0.37077
264040.0000    0.24195
264080.0000    0.09438
264120.0000    0.26156
264160.0000    0.19474
264200.0000    0.36392
264240.0000    0.53048
264280.0000    0.51618
264320.0000    0.36512
264360.0000    0.24583
264400.0000    0.26514
264440.0000    0.55822
264480.0000    0.41925
264520.0000    0.18808
264560.0000    0.44261
264600.0000    0.30587
264640.0000    0.37576
264680.0000    0.33444
264720.0000    0.26239
264760.0000    0.44981
264800.0000    0.28565
264840.0000    0.29894
264880.0000    0.36440
264920.0000    0.17773
264960.0000    0.01831
265000.0000    0.18445
265040.0000    0.03390
265080.0000    0.11550
265120.0000    0.19891
265160.0000    0.29046
265200.0000    0.30977
265240.0000    0.29147
265280.0000    0.32419
265320.0000    0.29648
265360.0000    0.23966
265400.0000    0.40675
265440.0000    0.34421
265480.0000    0.29548
265520.0000    0.42973
265560.0000    0.27888
265600.0000    0.31054
265640.0000    0.31655
265680.0000    0.48386
265720.0000    0.44209
265760.0000    0.59091
265800.0000    0.60614
265840.0000    0.37268
265880.0000    0.52775
265920.0000    0.39417
265960.0000    0.38519
266000.0000    0.43132
266040.0000    0.50050
266080.0000    0.43965
266120.0000    0.62133
266160.0000    0.56968
266200.0000    0.52188
266240.0000    0.45679
266280.0000    0.60108
266320.0000    0.21131
266360.0000    0.50970
266400.0000    0.63019
266440.0000    0.59216
266480.0000    0.59187
266520.0000    0.49818
266560.0000    0.64650
266600.0000    0.60095
266640.0000    0.44144
266680.0000    0.47767
266720.0000    0.35715
266760.0000    0.65938
266800.0000    0.31106
266840.0000    0.37365
266880.0000    0.33428
266920.0000    0.63868
266960.0000    0.47574
267000.0000    0.37056
267040.0000    0.52702
267080.0000    0.50339
267120.0000    0.42482
267160.0000    0.30842
267200.0000    0.36146
267240.0000    0.28133
267280.0000    0.38439
267320.0000    0.58229
267360.0000    0.47367
267400.0000    0.12689
267440.0000    0.43946
267480.0000    0.49798
267520.0000    0.55875
267560.0000    0.52087
267600.0000    0.60748
267640.0000    0.63590
267680.0000    0.62167
267720.0000    0.39770
267760.0000    0.69017
267800.0000    0.56323
267840.0000    0.30695
267880.0000    0.41437
267920.0000    0.63387
267960.0000    0.37719
268000.0000    0.68391
268040.0000    0.45428
268080.0000    0.44381
268120.0000    0.52352
268160.0000    0.29484
268200.0000    0.51362
268240.0000    0.33221
268280.0000    0.35468
268320.0000    0.30194
268360.0000    0.14394
268400.0000   -0.13286
268440.0000    0.14044
268480.0000    0.06038
268520.0000   -0.29529
268560.0000    0.00144
268600.0000   -0.18244
268640.0000    0.02944
268680.0000   -0.03470
268720.0000   -0.03861
268760.0000    0.02746
268800.0000   -0.38535
268840.0000   -0.11832
268880.0000   -0.04081
268920.0000   -0.03652
268960.0000   -0.01363
269000.0000   -0.03236
269040.0000   -0.09384
269080.0000   -0.12549
269120.0000   -0.39338
269160.0000   -0.15993
269200.0000    0.02697
269240.0000   -0.24229
269280.0000   -0.04671
269320.0000   -0.01484
269360.0000    0.12728
269400.0000   -0.03777
269440.0000   -0.06404
269480.0000    0.17343
269520.0000    0.26038
269560.0000   -0.29829
269600.0000    0.25433
269640.0000   -0.23819
269680.0000   -0.04225
269720.0000   -0.07941
269760.0000   -0.32464
269800.0000   -0.21522
269840.0000   -0.25189
269880.0000   -0.02554
269920.0000    0.03299
269960.0000    0.39992
270000.0000    0.57416
270040.0000    0.57075
270080.0000    0.63612
270120.0000    0.66731
270160.0000    0.62373
270200.0000    0.56186
270240.0000    0.66369
270280.0000    0.53575
270320.0000    0.57465
270360.0000    0.64685
270400.0000    0.50887
270440.0000    0.38746
270480.0000    0.47317
270520.0000    0.59465
270560.0000    0.69713
270600.0000    0.34182
270640.0000    0.47045
270680.0000    0.61120
270720.0000    0.43668
270760.0000    0.19027
270800.0000    0.15973
270840.0000    0.37313
270880.0000    0.36803
270920.0000    0.18666
270960.0000    0.46962
271000.0000    0.46761
271040.0000    0.60009
271080.0000    0.45987
271120.0000    0.37015
271160.0000    0.30006
271200.0000    0.64385
271240.0000    0.43074
271280.0000    0.38735
271320.0000    0.19805
271360.0000    0.42311
271400.0000    0.42562
271440.0000    0.43160
271480.0000    0.31638
271520.0000    0.33138
271560.0000    0.41686
271600.0000    0.31103
271640.0000    0.38736
271680.0000    0.49861
271720.0000    0.49940
271760.0000    0.43406
271800.0000    0.30991
271840.0000    0.45927
271880.0000    0.38323
271920.0000    0.40625
271960.0000    0.45591
272000.0000    0.21888
272040.0000    0.35459
272080.0000    0.35407
272120.0000    0.33103
272160.0000    0.54769
272200.0000    0.55833
272240.0000    0.20467
272280.0000    0.29359
272320.0000    0.40207
272360.0000    0.38686
272400.0000    0.14029
272440.0000    0.47835
272480.0000    0.11139
272520.0000    0.24740
272560.0000    0.10762
272600.0000    0.27510
272640.0000    0.12288
272680.0000    0.16001
272720.0000    0.46996
272760.0000    0.47712
272800.0000    0.42942
272840.0000    0.44535
272880.0000    0.19478
272920.0000    0.41091
272960.0000    0.45599
273000.0000    0.55104
273040.0000    0.34529
273080.0000    0.47740
273120.0000    0.27778
273160.0000    0.45389
273200.0000    0.29829
273240.0000    0.42617
273280.0000    0.43494
273320.0000    0.23644
273360.0000    0.43981
273400.0000    0.42214
273440.0000    0.67230
273480.0000    0.28589
273520.0000    0.52032
273560.0000    0.31206
273600.0000    0.35317
273640.0000    0.29275
273680.0000    0.57019
273720.0000    0.31854
273760.0000    0.13632
273800.0000    0.11327
273840.0000    0.34446
273880.0000    0.20142
273920.0000    0.17230
273960.0000    0.23414
274000.0000    0.40791
274040.0000    0.09477
274080.0000    0.29901
274120.0000   -0.05790
274160.0000   -0.24456
274200.0000   -0.35420
274240.0000    0.05250
274280.0000   -0.34889
274320.0000   -0.36667
274360.0000   -0.08969
274400.0000   -0.05460
274440.0000   -0.17450
274480.0000    0.12575
274520.0000   -0.19099
274560.0000   -0.19570
274600.0000   -0.12491
274640.0000   -0.10911
274680.0000    0.23309
274720.0000    0.57463
274760.0000    0.65096
274800.0000    0.62469
274840.0000    0.45392
274880.0000    0.15310
274920.0000    0.03557
274960.0000    0.14610
275000.0000    0.18990
275040.0000    0.22973
275080.0000    0.24507
275120.0000    0.16402
275160.0000    0.09558
275200.0000    0.06786
275240.0000    0.18343
275280.0000    0.34186
275320.0000    0.41677
275360.0000    0.30126
275400.0000    0.14689
275440.0000    0.31459
275480.0000    0.22985
275520.0000    0.26914
275560.0000    0.27869
275600.0000    0.34125
275640.0000    0.26186
275680.0000    0.29131
275720.0000    0.32577
275760.0000    0.35286
275800.0000    0.12457
275840.0000    0.32383
275880.0000    0.07147
275920.0000    0.02001
275960.0000    0.20138
276000.0000    0.48024
276040.0000    0.23710
276080.0000    0.22203
276120.0000    0.15718
276160.0000    0.26340
276200.0000    0.24223
276240.0000    0.39169
276280.0000    0.62484
276320.0000    0.30956
276360.0000    0.56691
276400.0000    0.61512
276440.0000    0.51851
276480.0000    0.28009
276520.0000    0.42710
276560.0000    0.39066
276600.0000    0.29612
276640.0000    0.47347
276680.0000    0.43304
276720.0000    0.29433
276760.0000    0.11303
276800.0000    0.21538
276840.0000    0.30059
276880.0000    0.48445
276920.0000    0.66710
276960.0000    0.30636
277000.0000    0.63209
277040.0000    0.48103
277080.0000    0.56534
277120.0000    0.15976
277160.0000    0.39725
277200.0000    0.62279
277240.0000    0.39645
277280.0000    0.49753
277320.0000    0.36737
277360.0000    0.37330
277400.0000    0.10200
277440.0000    0.43743
277480.0000    0.54586
277520.0000    0.40595
277560.0000    0.14978
277600.0000    0.40473
277640.0000    0.08550
277680.0000    0.62180
277720.0000    0.31261
277760.0000    0.42323
277800.0000    0.33003
277840.0000    0.68991
277880.0000    0.55898
277920.0000    0.29799
277960.0000    0.35715
278000.0000    0.41269
278040.0000    0.45457
278080.0000    0.34274
278120.0000    0.42900
278160.0000    0.45621
278200.0000    0.25999
278240.0000    0.25018
278280.0000    0.30338
278320.0000    0.22465
278360.0000    0.29122
278400.0000    0.07071
278440.0000    0.36309
278480.0000    0.21448
278520.0000    0.24082
278560.0000    0.42931
278600.0000    0.26280
278640.0000    0.19723
278680.0000    0.32726
278720.0000    0.20356
278760.0000    0.31430
278800.0000    0.24076
278840.0000    0.42353
278880.0000    0.40440
278920.0000    0.41266
278960.0000    0.56231
279000.0000    0.19796
279040.0000    0.26010
279080.0000    0.16436
279120.0000    0.44425
279160.0000    0.57019
279200.0000    0.66215
279240.0000    0.40436
279280.0000    0.34589
279320.0000    0.47285
279360.0000    0.44307
279400.0000    0.22612
279440.0000    0.13702
279480.0000    0.43935
279520.0000    0.36810
279560.0000    0.46340
279600.0000    0.29841
279640.0000    0.25902
279680.0000    0.12111
279720.0000    0.22639
279760.0000    0.47076
279800.0000    0.43459
279840.0000    0.39637
279880.0000    0.36149
279920.0000    0.05896
279960.0000    0.32864
280000.0000    0.27016
280040.0000    0.03297
280080.0000    0.34305
280120.0000    0.34629
280160.0000    0.30416
280200.0000    0.21091
280240.0000    0.12332
280280.0000    0.26380
280320.0000    0.19056
280360.0000    0.24909
280400.0000    0.48644
280440.0000    0.29758
280480.0000    0.08594
280520.0000    0.45140
280560.0000    0.30977
280600.0000    0.28762
280640.0000    0.60242
280680.0000    0.25343
280720.0000    0.10260
280760.0000    0.26290
280800.0000    0.43765
280840.0000    0.32842
280880.0000    0.44497
280920.0000    0.40964
280960.0000    0.36718
281000.0000    0.42165
281040.0000    0.16192
281080.0000    0.19079
281120.0000    0.03228
281160.0000    0.67645
281200.0000    0.35946
281240.0000    0.59070
281280.0000    0.12820
281320.0000    0.44630
281360.0000    0.10364
281400.0000    0.33122
281440.0000    0.18180
281480.0000    0.41413
281520.0000    0.30410
281560.0000    0.24343
281600.0000    0.15266
281640.0000    0.14448
281680.0000    0.10662
281720.0000    0.40111
281760.0000    0.20950
281800.0000    0.30833
281840.0000    0.36486
281880.0000    0.17084
281920.0000    0.21801
281960.0000    0.40041
282000.0000    0.11900
282040.0000    0.41205
282080.0000    0.12017
282120.0000    0.47899
282160.0000    0.22321
282200.0000    0.48113
282240.0000    0.29505
282280.0000    0.31837
282320.0000    0.46911
282360.0000    0.19396
282400.0000    0.62568
282440.0000    0.54355
282480.0000    0.47216
282520.0000    0.31607
282560.0000    0.07867
282600.0000    0.24597
282640.0000    0.33543
282680.0000    0.22082
282720.0000    0.43993
282760.0000    0.44915
282800.0000    0.31833
282840.0000    0.41724
282880.0000    0.20549
282920.0000    0.04638
282960.0000   -0.08116
283000.0000    0.32880
283040.0000    0.11936
283080.0000   -0.06765
283120.0000   -0.01222
283160.0000    0.05268
283200.0000    0.15410
283240.0000    0.05067
283280.0000   -0.13634
283320.0000    0.02226
283360.0000    0.15023
283400.0000    0.03374
283440.0000    0.12690
283480.0000   -0.04254
283520.0000    0.18520
283560.0000   -0.03904
283600.0000    0.12566
283640.0000    0.14976
283680.0000   -0.07362
283720.0000   -0.05426
283760.0000   -0.06642
283800.0000   -0.26256
283840.0000   -0.02485
283880.0000   -0.21530
283920.0000   -0.14146
283960.0000    0.28810
284000.0000    0.13333
284040.0000   -0.35270
284080.0000    0.23544
284120.0000   -0.00164
284160.0000   -0.00350
284200.0000    0.17113
284240.0000    0.05531
284280.0000   -0.13016
284320.0000    0.02364
284360.0000    0.23640
284400.0000    0.04513
284440.0000    0.00423
284480.0000   -0.08912
284520.0000   -0.17775
284560.0000    0.25103
284600.0000    0.40257
284640.0000    0.07680
284680.0000    0.15746
284720.0000    0.13598
284760.0000    0.29588
284800.0000    0.32353
284840.0000    0.14419
284880.0000    0.53603
284920.0000    0.12690
284960.0000    0.35378
285000.0000    0.19954
285040.0000    0.25077
285080.0000    0.08023
285120.0000    0.31162
285160.0000    0.26528
285200.0000    0.26347
285240.0000    0.66131
285280.0000    0.20591
285320.0000    0.10985
285360.0000    0.30666
285400.0000    0.47134
285440.0000    0.17193
285480.0000    0.30304
285520.0000    0.40339
285560.0000    0.07526
285600.0000    0.04416
285640.0000    0.42561
285680.0000    0.27481
285720.0000    0.16583
285760.0000    0.28621
285800.0000    0.25662
285840.0000    0.20199
285880.0000    0.14764
285920.0000    0.38093
285960.0000    0.33941
286000.0000    0.17342
286040.0000    0.09183
286080.0000    0.21133
286120.0000   -0.08174
286160.0000   -0.27790
286200.0000   -0.34951
286240.0000    0.10640
286280.0000   -0.01272
286320.0000    0.29241
286360.0000    0.10330
286400.0000    0.03313
286440.0000    0.22256
286480.0000    0.21024
286520.0000    0.13583
286560.0000    0.05010
286600.0000   -0.08485
286640.0000   -0.46133
286680.0000    0.18254
286720.0000    0.02134
286760.0000   -0.01891
286800.0000    0.42084
286840.0000    0.46437
286880.0000    0.15137
286920.0000    0.30699
286960.0000    0.36919
287000.0000    0.22202
287040.0000    0.09893
287080.0000    0.32912
287120.0000    0.19958
287160.0000    0.31078
287200.0000    0.14584
287240.0000    0.23434
287280.0000    0.20797
287320.0000    0.22459
287360.0000    0.26991
287400.0000    0.24743
287440.0000    0.35203
287480.0000    0.09160
287520.0000   -0.06622
287560.0000    0.41668
287600.0000    0.28058
287640.0000    0.28064
287680.0000    0.54053
287720.0000    0.40182
287760.0000    0.33681
287800.0000    0.29978
287840.0000    0.31228
287880.0000    0.31479
287920.0000    0.48103
287960.0000    0.45965
288000.0000    0.13594
288040.0000    0.39236
288080.0000    0.33794
288120.0000    0.57947
288160.0000    0.42313
288200.0000    0.22142
288240.0000    0.16072
288280.0000    0.24264
288320.0000    0.35787
288360.0000    0.47846
288400.0000    0.40664
288440.0000    0.73508
288480.0000    0.65824
288520.0000    0.40574
288560.0000    0.58734
288600.0000    0.71324
288640.0000    0.32050
288680.0000    0.48006
288720.0000    0.23826
288760.0000    0.37421
288800.0000    0.25533
288840.0000    0.14755
288880.0000    0.12932
288920.0000    0.39095
288960.0000    0.26833
289000.0000    0.31995
289040.0000    0.07488
289080.0000    0.09460
289120.0000    0.06802
289160.0000    0.15047
289200.0000    0.20958
289240.0000    0.06006
289280.0000    0.19585
289320.0000    0.02189
289360.0000    0.30126
289400.0000    0.12163
289440.0000    0.21660
289480.0000    0.31606
289520.0000    0.02937
289560.0000    0.33086
289600.0000    0.21598
289640.0000    0.31304
289680.0000    0.35805
289720.0000    0.33528
289760.0000    0.10025
289800.0000    0.02268
289840.0000    0.24458
289880.0000    0.35850
289920.0000    0.29415
289960.0000    0.01253
290000.0000   -0.01055
290040.0000    0.07055
290080.0000   -0.20001
290120.0000    0.05710
290160.0000    0.10175
290200.0000    0.24809
290240.0000    0.29553
290280.0000    0.20706
290320.0000    0.18496
290360.0000    0.39490
290400.0000    0.44486
290440.0000    0.40237
290480.0000    0.19345
290520.0000    0.19570
290560.0000    0.35549
290600.0000    0.36262
290640.0000    0.18184
290680.0000    0.29895
290720.0000    0.40629
290760.0000    0.33460
290800.0000    0.37509
290840.0000    0.28088
290880.0000    0.55477
290920.0000    0.62036
290960.0000    0.41873
291000.0000    0.62923
291040.0000    0.24484
291080.0000    0.18385
291120.0000    0.31737
291160.0000    0.29442
291200.0000    0.31212
291240.0000    0.03630
291280.0000    0.26086
291320.0000    0.32434
291360.0000    0.49840
291400.0000    0.50601
291440.0000    0.36376
291480.0000    0.15763
291520.0000    0.44136
291560.0000    0.27890
291600.0000    0.17732
291640.0000    0.23216
291680.0000    0.02128
291720.0000    0.13949
291760.0000    0.28112
291800.0000    0.23086
291840.0000    0.20033
291880.0000    0.40761
291920.0000    0.28879
291960.0000    0.22029
292000.0000    0.12933
292040.0000    0.25007
292080.0000    0.29480
292120.0000    0.35865
292160.0000    0.37200
292200.0000    0.20549
292240.0000    0.31695
292280.0000    0.36003
292320.0000    0.26970
292360.0000    0.29642
292400.0000    0.10339
292440.0000    0.22187
292480.0000    0.33442
292520.0000    0.23594
292560.0000    0.32334
292600.0000    0.37364
292640.0000    0.68206
292680.0000    0.37354
292720.0000    0.43126
292760.0000    0.39431
292800.0000    0.49478
292840.0000    0.60275
292880.0000    0.64315
292920.0000    0.62141
292960.0000    0.63017
293000.0000    0.51801
293040.0000    0.58167
293080.0000    0.51304
293120.0000    0.52985
293160.0000    0.49206
293200.0000    0.55397
293240.0000    0.14635
293280.0000    0.22162
293320.0000    0.53412
293360.0000    0.30369
293400.0000    0.46580
293440.0000    0.39718
293480.0000    0.43235
293520.0000    0.31000
293560.0000    0.54442
293600.0000    0.36760
293640.0000    0.43483
293680.0000    0.68448
293720.0000    0.47949
293760.0000    0.64644
293800.0000    0.58963
293840.0000    0.64490
293880.0000    0.64650
293920.0000    0.56491
293960.0000    0.63723
294000.0000    0.52797
294040.0000    0.48107
294080.0000    0.57772
294120.0000    0.42066
294160.0000    0.35291
294200.0000    0.51929
294240.0000    0.49862
294280.0000    0.43699
294320.0000    0.74293
294360.0000    0.52561
294400.0000    0.44024
294440.0000    0.59378
294480.0000    0.45543
294520.0000    0.40965
294560.0000    0.58817
294600.0000    0.68056
294640.0000    0.57376
294680.0000    0.46312
294720.0000    0.41363
294760.0000    0.61058
294800.0000    0.49616
294840.0000    0.52485
294880.0000    0.48812
294920.0000    0.32238
294960.0000    0.43902
295000.0000    0.46258
295040.0000    0.42386
295080.0000    0.80077
295120.0000    0.52684
295160.0000    0.44493
295200.0000    0.62624
295240.0000    0.35354
295280.0000    0.54682
295320.0000    0.55474
295360.0000    0.27754
295400.0000    0.21848
295440.0000    0.30224
295480.0000    0.45558
295520.0000    0.42896
295560.0000    0.34741
295600.0000    0.57264
295640.0000    0.28150
295680.0000    0.46526
295720.0000    0.11196
295760.0000    0.48182
295800.0000    0.26206
295840.0000    0.20052
295880.0000    0.44551
295920.0000    0.59227
295960.0000    0.36444
296000.0000    0.31086
296040.0000    0.46432
296080.0000    0.37934
296120.0000    0.25315
296160.0000    0.08143
296200.0000   -0.27164
296240.0000   -0.19943
296280.0000    0.05116
296320.0000    0.20509
296360.0000    0.08640
296400.0000   -0.11547
296440.0000    0.19323
296480.0000   -0.19373
296520.0000   -0.01774
296560.0000   -0.09767
296600.0000   -0.16076
296640.0000   -0.11376
296680.0000    0.16696
296720.0000    0.14515
296760.0000    0.40233
296800.0000    0.15852
296840.0000    0.38694
296880.0000    0.17379
296920.0000    0.35249
296960.0000    0.51096
297000.0000    0.42225
297040.0000    0.50888
297080.0000    0.37903
297120.0000    0.46332
297160.0000    0.53464
297200.0000    0.52282
297240.0000    0.29094
297280.0000    0.55575
297320.0000    0.38038
297360.0000    0.31008
297400.0000    0.43986
297440.0000    0.54505
297480.0000    0.25440
297520.0000    0.37644
297560.0000    0.35526
297600.0000    0.39928
297640.0000    0.51617
297680.0000    0.39793
297720.0000    0.41789
297760.0000    0.19143
297800.0000    0.50821
297840.0000    0.56921
297880.0000    0.62372
297920.0000    0.67265
297960.0000    0.62350
298000.0000    0.40086
298040.0000    0.32703
298080.0000    0.45685
298120.0000    0.32527
298160.0000    0.39399
298200.0000    0.40635
298240.0000    0.40937
298280.0000    0.21976
298320.0000    0.29550
298360.0000    0.55837
298400.0000    0.61767
298440.0000    0.52518
298480.0000    0.51917
298520.0000    0.60677
298560.0000    0.67439
298600.0000    0.37565
298640.0000    0.53130
298680.0000    0.51493
298720.0000    0.46004
298760.0000    0.40380
298800.0000    0.39672
298840.0000    0.46944
298880.0000    0.53543
298920.0000    0.53719
298960.0000    0.52390
299000.0000    0.76279
299040.0000    0.43814
299080.0000    0.58098
299120.0000    0.44473
299160.0000    0.51319
299200.0000    0.47103
299240.0000    0.48030
299280.0000    0.53875
299320.0000    0.49734
299360.0000    0.62174
299400.0000    0.42049
299440.0000    0.57327
299480.0000    0.59140
299520.0000    0.54046
299560.0000    0.60637
299600.0000    0.53094
299640.0000    0.50578
299680.0000    0.35144
299720.0000    0.34862
299760.0000    0.43617
299800.0000    0.49946
299840.0000    0.51194
299880.0000    0.34668
299920.0000    0.62122
299960.0000    0.39976
300000.0000    0.43453
300040.0000    0.56940
300080.0000    0.55216
300120.0000    0.48219
300160.0000    0.46508
300200.0000    0.50296
300240.0000    0.47214
300280.0000    0.55397
300320.0000    0.35169
300360.0000    0.29060
300400.0000    0.45910
300440.0000    0.48494
300480.0000    0.46877
300520.0000    0.48351
300560.0000    0.36799
300600.0000    0.49673
300640.0000    0.70539
300680.0000    0.48612
300720.0000    0.40626
300760.0000    0.50700
300800.0000    0.38087
300840.0000    0.69298
300880.0000    0.61821
300920.0000    0.59752
300960.0000    0.50024
301000.0000    0.53793
301040.0000    0.41374
301080.0000    0.61769
301120.0000    0.65086
301160.0000    0.48843
301200.0000    0.57576
301240.0000    0.57934
301280.0000    0.19457
301320.0000    0.51299
301360.0000    0.51443
301400.0000    0.51926
301440.0000    0.46167
301480.0000    0.40858
301520.0000    0.43189
301560.0000    0.26458
301600.0000    0.74112
301640.0000    0.34822
301680.0000    0.41807
301720.0000    0.55576
301760.0000    0.47499
301800.0000    0.51692
301840.0000    0.47580
301880.0000    0.71781
301920.0000    0.63897
301960.0000    0.48460
302000.0000    0.53725
302040.0000    0.39279
302080.0000    0.32795
302120.0000    0.26672
302160.0000    0.29751
302200.0000    0.42946
302240.0000    0.39107
302280.0000    0.35934
302320.0000    0.33148
302360.0000    0.31380
302400.0000    0.44607
302440.0000    0.36155
302480.0000    0.40816
302520.0000    0.68854
302560.0000    0.49228
302600.0000    0.43551
302640.0000    0.41485
302680.0000    0.21598
302720.0000    0.48473
302760.0000    0.54544
302800.0000    0.48800
302840.0000    0.58016
302880.0000    0.59433
302920.0000    0.61947
302960.0000    0.42455
303000.0000    0.60327
303040.0000    0.57430
303080.0000    0.33540
303120.0000    0.14513
303160.0000    0.35695
303200.0000    0.70424
303240.0000    0.63522
303280.0000    0.52815
303320.0000    0.64065
303360.0000    0.36253
303400.0000    0.39742
303440.0000    0.80602
303480.0000    0.54234
303520.0000    0.68537
303560.0000    0.58364
303600.0000    0.32851
303640.0000    0.57303
303680.0000    0.62081
303720.0000    0.52545
303760.0000    0.68905
303800.0000    0.52486
303840.0000    0.44349
303880.0000    0.36799
303920.0000    0.53426
303960.0000    0.43401
304000.0000    0.57670
304040.0000    0.66643
304080.0000    0.47959
304120.0000    0.58408
304160.0000    0.68306
304200.0000    0.37473
304240.0000    0.28635
304280.0000    0.38933
304320.0000    0.35475
304360.0000    0.33006
304400.0000    0.28986
304440.0000    0.42137
304480.0000    0.34697
304520.0000    0.31556
304560.0000    0.49606
304600.0000    0.27845
304640.0000    0.46453
304680.0000    0.38247
304720.0000    0.63179
304760.0000    0.43327
304800.0000    0.45069
304840.0000    0.18284
304880.0000    0.23904
304920.0000    0.51349
304960.0000    0.41235
305000.0000    0.38996
305040.0000    0.40463
305080.0000    0.41320
305120.0000    0.39145
305160.0000    0.19648
305200.0000    0.48885
305240.0000    0.43426
305280.0000    0.45934
305320.0000    0.39437
305360.0000    0.34939
305400.0000    0.45209
305440.0000    0.32631
305480.0000    0.32582
305520.0000    0.35307
305560.0000    0.25577
305600.0000    0.30859
305640.0000    0.37584
305680.0000    0.58515
305720.0000    0.46484
305760.0000    0.26986
305800.0000    0.18680
305840.0000    0.20273
305880.0000    0.37972
305920.0000    0.18349
305960.0000    0.55308
306000.0000    0.55000
306040.0000    0.24969
306080.0000    0.60996
306120.0000    0.36392
306160.0000    0.35413
306200.0000    0.26266
306240.0000    0.49347
306280.0000    0.33344
306320.0000    0.30985
306360.0000    0.63202
306400.0000    0.38638
306440.0000    0.47893
306480.0000    0.43719
306520.0000    0.39319
306560.0000    0.57791
306600.0000    0.52912
306640.0000    0.34947
306680.0000    0.48295
306720.0000    0.26932
306760.0000    0.40997
306800.0000    0.32016
306840.0000    0.04764
306880.0000    0.33868
306920.0000    0.55372
306960.0000    0.45735
307000.0000    0.41181
307040.0000    0.13376
307080.0000    0.31257
307120.0000    0.03669
307160.0000    0.08239
307200.0000   -0.19771
307240.0000   -0.12732
307280.0000   -0.14533
307320.0000   -0.21054
307360.0000    0.21586
307400.0000    0.04023
307440.0000    0.01944
307480.0000    0.30303
307520.0000    0.34769
307560.0000    0.25548
307600.0000    0.51717
307640.0000    0.35968
307680.0000    0.21185
307720.0000    0.21536
307760.0000    0.06930
307800.0000    0.14909
307840.0000   -0.18692
307880.0000   -0.22451
307920.0000   -0.28560
307960.0000   -0.22849
308000.0000   -0.42650
308040.0000   -0.37367
308080.0000   -0.20050
308120.0000   -0.26064
308160.0000   -0.00521
308200.0000   -0.38870
308240.0000   -0.36808
308280.0000   -0.27026
308320.0000   -0.39892
308360.0000   -0.28300
308400.0000   -0.40724
308440.0000   -0.25721
308480.0000   -0.04576
308520.0000   -0.30811
308560.0000   -0.28893
308600.0000   -0.14756
308640.0000    0.05100
308680.0000   -0.09372
308720.0000   -0.24156
308760.0000   -0.28760
308800.0000   -0.50508
308840.0000    0.02027
308880.0000   -0.39308
308920.0000   -0.09454
308960.0000   -0.13103
309000.0000   -0.34480
309040.0000   -0.23161
309080.0000   -0.15308
309120.0000   -0.11001
309160.0000   -0.20631
309200.0000   -0.08438
309240.0000   -0.36305
309280.0000   -0.22266
309320.0000   -0.01799
309360.0000   -0.08109
309400.0000    0.01020
309440.0000   -0.01695
309480.0000    0.15933
309520.0000    0.13709
309560.0000    0.32126
309600.0000    0.29889
309640.0000    0.22667
309680.0000    0.42202
309720.0000    0.33041
309760.0000    0.59321
309800.0000    0.31506
309840.0000    0.49355
309880.0000    0.52137
309920.0000    0.39026
309960.0000    0.52371
310000.0000    0.44116
310040.0000    0.43792
310080.0000    0.51443
310120.0000    0.49094
310160.0000    0.34152
310200.0000    0.47145
310240.0000    0.43318
310280.0000    0.50398
310320.0000    0.43304
310360.0000    0.54824
310400.0000    0.40082
310440.0000    0.64226
310480.0000    0.58406
310520.0000    0.39974
310560.0000    0.30967
310600.0000    0.36418
310640.0000    0.45629
310680.0000    0.55261
310720.0000    0.41879
310760.0000    0.49270
310800.0000    0.70778
310840.0000    0.51661
310880.0000    0.31492
310920.0000    0.39086
310960.0000    0.45090
311000.0000    0.39347
311040.0000    0.47086
311080.0000    0.62955
311120.0000    0.57882
311160.0000    0.21765
311200.0000    0.13952
311240.0000    0.31127
311280.0000    0.13056
311320.0000   -0.08984
311360.0000    0.17520
311400.0000    0.26921
311440.0000    0.16576
311480.0000   -0.08896
311520.0000    0.12891
311560.0000   -0.07479
311600.0000   -0.15548
311640.0000   -0.40487
311680.0000   -0.47296
311720.0000   -0.54738
311760.0000   -0.14693
311800.0000   -0.48474
311840.0000    0.02296
311880.0000    0.22953
311920.0000    0.28270
311960.0000    0.05574
312000.0000   -0.02304
312040.0000   -0.01936
312080.0000   -0.18794
312120.0000   -0.39152
312160.0000   -0.79301
312200.0000   -0.65371
312240.0000   -0.98712
312280.0000   -0.39285
312320.0000   -0.42157
312360.0000   -0.40961
312400.0000   -0.42655
312440.0000   -0.16709
312480.0000   -0.18635
312520.0000   -0.22468
312560.0000   -0.10679
312600.0000   -0.15719
312640.0000   -0.16806
312680.0000   -0.20492
312720.0000   -0.19270
312760.0000   -0.00990
312800.0000    0.12172
312840.0000   -0.31396
312880.0000    0.19155
312920.0000   -0.23204
312960.0000    0.02136
313000.0000   -0.03377
313040.0000    0.13392
313080.0000   -0.13316
313120.0000    0.01485
313160.0000    0.04426
313200.0000   -0.40427
313240.0000   -0.24323
313280.0000   -0.02049
313320.0000   -0.08931
313360.0000   -0.15802
313400.0000   -0.15064
313440.0000   -0.10062
313480.0000   -0.14052
313520.0000   -0.14194
313560.0000    0.26171
313600.0000   -0.06383
313640.0000   -0.27592
313680.0000   -0.32680
313720.0000   -0.36554
313760.0000   -0.15737
313800.0000   -0.09461
313840.0000   -0.23472
313880.0000   -0.38245
313920.0000   -0.44715
313960.0000   -0.44112
314000.0000   -0.03292
314040.0000   -0.47820
314080.0000   -0.30198
314120.0000   -0.46475
314160.0000   -0.17402
314200.0000   -0.18364
314240.0000   -0.43641
314280.0000   -0.16109
314320.0000   -0.30190
314360.0000   -0.65528
314400.0000   -0.25855
314440.0000   -0.00503
314480.0000   -0.25370
314520.0000   -0.18210
314560.0000    0.29463
314600.0000    0.39845
314640.0000    0.00915
314680.0000   -0.13549
314720.0000   -0.06060
314760.0000   -0.03360
314800.0000   -0.26003
314840.0000   -0.18442
314880.0000   -0.08553
314920.0000   -0.44695
314960.0000   -0.14810
315000.0000   -0.37154
315040.0000   -0.15414
315080.0000   -0.05069
315120.0000   -0.10179
315160.0000   -0.25743
315200.0000   -0.15506
315240.0000   -0.17351
315280.0000    0.06006
315320.0000   -0.20674
315360.0000   -0.11895
315400.0000   -0.14205
315440.0000   -0.12740
315480.0000   -0.49729
315520.0000   -0.39920
315560.0000    0.14050
315600.0000   -0.51892
315640.0000   -0.08483
315680.0000   -0.32763
315720.0000   -0.36196
315760.0000   -0.47924
315800.0000   -0.30924
315840.0000   -0.06507
315880.0000   -0.71172
315920.0000   -0.44339
315960.0000   -0.34404
316000.0000   -0.30573
316040.0000   -0.33499
316080.0000    0.03614
316120.0000   -0.26055
316160.0000   -0.69640
316200.0000   -0.55646
316240.0000   -0.70320
316280.0000   -0.49088
316320.0000   -0.74027
316360.0000   -0.46141
316400.0000   -0.48259
316440.0000   -0.36902
316480.0000   -0.11778
316520.0000    0.16001
316560.0000   -0.25308
316600.0000   -0.51871
316640.0000   -0.44907
316680.0000   -0.74805
316720.0000   -0.38263
316760.0000   -0.33199
316800.0000    0.05380
316840.0000   -0.36511
316880.0000   -0.21961
316920.0000   -0.09181
316960.0000   -0.34849
317000.0000   -0.41876
317040.0000   -0.52125
317080.0000   -0.58681
317120.0000   -0.38130
317160.0000   -0.65172
317200.0000   -0.56137
317240.0000   -0.54646
317280.0000   -0.44484
317320.0000   -0.63711
317360.0000   -0.77638
317400.0000   -0.23942
317440.0000   -0.58660
317480.0000   -0.83935
317520.0000   -0.26824
317560.0000   -0.22463
317600.0000   -0.03533
317640.0000   -0.11352
317680.0000   -0.37451
317720.0000    0.03722
317760.0000    0.21598
317800.0000    0.16376
317840.0000    0.21086
317880.0000    0.19021
317920.0000    0.10338
317960.0000   -0.28817
318000.0000   -0.31750
318040.0000   -0.18652
318080.0000   -0.29213
318120.0000    0.04830
318160.0000   -0.20283
318200.0000    0.42507
318240.0000    0.16031
318280.0000    0.09124
318320.0000    0.17022
318360.0000    0.15493
318400.0000    0.22188
318440.0000    0.38683
318480.0000    0.27611
318520.0000    0.15494
318560.0000    0.38560
318600.0000    0.38632
318640.0000    0.53113
318680.0000    0.69724
318720.0000    0.57403
318760.0000    0.46700
318800.0000    0.49052
318840.0000    0.27802
318880.0000    0.49691
318920.0000    0.32837
318960.0000    0.66452
319000.0000    0.54414
319040.0000    0.25477
319080.0000    0.45918
319120.0000    0.30359
319160.0000    0.48498
319200.0000    0.35165
319240.0000    0.60267
319280.0000    0.51017
319320.0000    0.65864
319360.0000    0.32385
319400.0000    0.30581
319440.0000    0.25623
319480.0000    0.36713
319520.0000    0.40976
319560.0000    0.41179
319600.0000    0.52388
319640.0000    0.15996
319680.0000    0.57432
319720.0000    0.52032
319760.0000    0.59494
319800.0000    0.48816
319840.0000    0.46642
319880.0000    0.48293
319920.0000    0.38980
319960.0000    0.35415
320000.0000    0.48723
320040.0000    0.35269
320080.0000    0.32748
320120.0000    0.52834
320160.0000    0.46238
320200.0000    0.41263
320240.0000    0.21067
320280.0000    0.38972
320320.0000    0.28320
320360.0000    0.33342
320400.0000    0.29975
320440.0000    0.52683
320480.0000    0.28944
320520.0000    0.51283
320560.0000    0.51854
320600.0000    0.62987
320640.0000    0.41731
320680.0000    0.32557
320720.0000    0.36628
320760.0000    0.20548
320800.0000    0.20486
320840.0000    0.32095
320880.0000   -0.04248
320920.0000    0.02454
320960.0000   -0.05149
321000.0000    0.14705
321040.0000   -0.26326
321080.0000   -0.01632
321120.0000   -0.27511
321160.0000    0.10700
321200.0000   -0.10437
321240.0000   -0.07624
321280.0000   -0.02733
321320.0000   -0.34997
321360.0000   -0.49850
321400.0000   -0.33308
321440.0000   -0.34971
321480.0000   -0.31635
321520.0000   -0.13029
321560.0000    0.09614
321600.0000   -0.36311
321640.0000   -0.13997
321680.0000    0.02243
321720.0000    0.01359
321760.0000    0.14186
321800.0000    0.22737
321840.0000    0.18756
321880.0000    0.51092
321920.0000   -0.04513
321960.0000    0.34201
322000.0000    0.13629
322040.0000    0.09292
322080.0000    0.36774
322120.0000    0.55806
322160.0000    0.30030
322200.0000    0.42121
322240.0000    0.35981
322280.0000    0.52322
322320.0000    0.14223
322360.0000    0.50692
322400.0000    0.15376
322440.0000    0.26817
322480.0000    0.37738
322520.0000    0.51417
322560.0000    0.37432
322600.0000    0.45132
322640.0000    0.36071
322680.0000    0.29365
322720.0000    0.27186
322760.0000    0.57564
322800.0000    0.66027
322840.0000    0.41610
322880.0000    0.33587
322920.0000    0.41712
322960.0000    0.32197
323000.0000    0.05943
323040.0000    0.11540
323080.0000    0.41344
323120.0000    0.23233
323160.0000    0.31180
323200.0000    0.34655
323240.0000    0.07670
323280.0000   -0.09998
323320.0000    0.22479
323360.0000    0.19519
323400.0000    0.16529
323440.0000    0.23569
323480.0000    0.22408
323520.0000    0.28486
323560.0000    0.19032
323600.0000    0.23354
323640.0000    0.19348
323680.0000    0.24224
323720.0000    0.13073
323760.0000    0.11776
323800.0000    0.04326
323840.0000    0.09096
323880.0000    0.07176
323920.0000    0.08888
323960.0000    0.30829
324000.0000   -0.12474
324040.0000    0.20618
324080.0000    0.21835
324120.0000    0.26747
324160.0000    0.03850
324200.0000    0.06850
324240.0000    0.12522
324280.0000    0.26068
324320.0000    0.29259
324360.0000    0.29266
324400.0000    0.28751
324440.0000    0.25274
324480.0000    0.48480
324520.0000    0.59400
324560.0000    0.51885
324600.0000    0.22050
324640.0000    0.14998
324680.0000    0.20971
324720.0000    0.22517
324760.0000    0.23150
324800.0000    0.11111
324840.0000    0.29077
324880.0000    0.33218
324920.0000    0.19834
324960.0000    0.56107
325000.0000   -0.16427
325040.0000    0.16438
325080.0000    0.15593
325120.0000    0.07820
325160.0000    0.42211
325200.0000    0.27833
325240.0000    0.51205
325280.0000    0.24790
325320.0000    0.27275
325360.0000    0.31498
325400.0000    0.20875
325440.0000    0.27578
325480.0000    0.15396
325520.0000    0.33897
325560.0000    0.51311
325600.0000    0.40529
325640.0000    0.48218
325680.0000    0.64247
325720.0000    0.29938
325760.0000    0.35112
325800.0000    0.37129
325840.0000    0.49931
325880.0000    0.22501
325920.0000    0.39403
325960.0000    0.55410
326000.0000    0.31959
326040.0000    0.16917
326080.0000    0.31953
326120.0000    0.32847
326160.0000    0.14938
326200.0000    0.44007
326240.0000    0.42212
326280.0000    0.50752
326320.0000    0.56379
326360.0000    0.54749
326400.0000    0.30664
326440.0000    0.24581
326480.0000    0.27773
326520.0000    0.28888
326560.0000    0.30928
326600.0000    0.34534
326640.0000    0.40617
326680.0000    0.41259
326720.0000    0.37568
326760.0000    0.25965
326800.0000    0.45355
326840.0000    0.49197
326880.0000    0.31221
326920.0000    0.14095
326960.0000    0.38866
327000.0000    0.23625
327040.0000    0.33395
327080.0000    0.32864
327120.0000    0.42347
327160.0000    0.52694
327200.0000    0.29192
327240.0000    0.44934
327280.0000    0.11341
327320.0000    0.28268
327360.0000    0.39853
327400.0000    0.22634
327440.0000    0.34129
327480.0000    0.39560
327520.0000    0.34582
327560.0000    0.35992
327600.0000    0.20836
327640.0000    0.18910
327680.0000    0.42952
327720.0000    0.60020
327760.0000    0.37469
327800.0000    0.33808
327840.0000    0.08690
327880.0000    0.60166
327920.0000    0.43297
327960.0000    0.24836
328000.0000    0.37346
328040.0000    0.34421
328080.0000    0.17863
328120.0000    0.19591
328160.0000    0.41566
328200.0000    0.24958
328240.0000    0.36726
328280.0000    0.26132
328320.0000    0.55530
328360.0000    0.38003
328400.0000    0.52921
328440.0000    0.22302
328480.0000    0.33506
328520.0000    0.23372
328560.0000    0.45969
328600.0000    0.47492
328640.0000    0.21093
328680.0000    0.41082
328720.0000    0.31971
328760.0000    0.44140
328800.0000    0.29003
328840.0000    0.30373
328880.0000    0.52103
328920.0000    0.42969
328960.0000    0.50769
329000.0000    0.42302
329040.0000    0.31236
329080.0000    0.38890
329120.0000    0.38557
329160.0000    0.38470
329200.0000    0.42693
329240.0000    0.50771
329280.0000    0.47787
329320.0000    0.47008
329360.0000    0.48120
329400.0000    0.36622
329440.0000    0.27768
329480.0000    0.55523
329520.0000    0.24915
329560.0000    0.55098
329600.0000    0.33107
329640.0000    0.33464
329680.0000    0.25229
329720.0000    0.45147
329760.0000    0.39282
329800.0000    0.36806
329840.0000    0.53004
329880.0000    0.74965
329920.0000    0.40192
329960.0000    0.47826
330000.0000    0.30904
330040.0000    0.10663
330080.0000    0.41100
330120.0000    0.23974
330160.0000    0.05490
330200.0000    0.27415
330240.0000    0.15147
330280.0000    0.36483
330320.0000    0.29788
330360.0000    0.25142
330400.0000    0.34474
330440.0000    0.37955
330480.0000    0.14543
330520.0000    0.27931
330560.0000    0.25403
330600.0000    0.29581
330640.0000   -0.15577
330680.0000    0.48904
330720.0000    0.35310
330760.0000    0.01671
330800.0000    0.39579
330840.0000    0.28730
330880.0000    0.50322
330920.0000    0.52191
330960.0000    0.51706
331000.0000    0.45183
331040.0000    0.38993
331080.0000    0.34146
331120.0000    0.38286
331160.0000    0.28270
331200.0000    0.16516
331240.0000    0.36255
331280.0000    0.34967
331320.0000    0.10941
331360.0000    0.05019
331400.0000    0.04760
331440.0000   -0.10074
331480.0000   -0.01170
331520.0000   -0.09457
331560.0000    0.10336
331600.0000    0.02023
331640.0000    0.22246
331680.0000    0.24512
331720.0000    0.28789
331760.0000    0.41313
331800.0000    0.31703
331840.0000    0.35313
331880.0000    0.41495
331920.0000    0.33117
331960.0000    0.45356
332000.0000    0.57054
332040.0000    0.65818
332080.0000    0.53445
332120.0000    0.20361
332160.0000    0.38118
332200.0000    0.12377
332240.0000    0.29061
332280.0000    0.12360
332320.0000    0.32210
332360.0000    0.41236
332400.0000    0.22946
332440.0000    0.38990
332480.0000    0.63430
332520.0000    0.60681
332560.0000    0.30320
332600.0000    0.26741
332640.0000    0.45940
332680.0000    0.46813
332720.0000    0.37331
332760.0000    0.47678
332800.0000    0.28684
332840.0000    0.32954
332880.0000    0.31683
332920.0000    0.18833
332960.0000    0.56353
333000.0000    0.31040
333040.0000    0.45878
333080.0000    0.33404
333120.0000    0.25345
333160.0000    0.37223
333200.0000    0.37125
333240.0000    0.30469
333280.0000    0.49863
333320.0000    0.28954
333360.0000    0.21641
333400.0000    0.24013
333440.0000    0.28582
333480.0000    0.28424
333520.0000    0.48639
333560.0000    0.27421
333600.0000    0.51506
333640.0000    0.32213
333680.0000    0.46239
333720.0000    0.50897
333760.0000    0.41299
333800.0000    0.39392
333840.0000    0.50682
333880.0000    0.72255
333920.0000    0.59341
333960.0000    0.42774
334000.0000    0.53347
334040.0000    0.43047
334080.0000    0.53419
334120.0000    0.51176
334160.0000    0.60703
334200.0000    0.30728
334240.0000    0.34496
334280.0000    0.53274
334320.0000    0.45435
334360.0000    0.40421
334400.0000    0.47054
334440.0000    0.37468
334480.0000    0.46195
334520.0000    0.29698
334560.0000    0.50319
334600.0000    0.31469
334640.0000    0.63144
334680.0000    0.52774
334720.0000    0.52273
334760.0000    0.47085
334800.0000    0.35116
334840.0000    0.42663
334880.0000    0.72208
334920.0000    0.59744
334960.0000    0.48968
335000.0000    0.44612
335040.0000    0.36085
335080.0000    0.33443
335120.0000    0.44972
335160.0000    0.07693
335200.0000    0.34207
335240.0000    0.28327
335280.0000    0.27044
335320.0000    0.46816
335360.0000    0.41039
335400.0000    0.30041
335440.0000    0.45056
335480.0000    0.37152
335520.0000    0.24136
335560.0000    0.36815
335600.0000    0.36818
335640.0000    0.43601
335680.0000    0.54584
335720.0000    0.49672
335760.0000    0.42365
335800.0000    0.50138
335840.0000    0.49234
335880.0000    0.31322
335920.0000    0.16937
335960.0000    0.32020
336000.0000    0.46716
336040.0000   -0.20416
336080.0000    0.22805
336120.0000   -0.08665
336160.0000    0.29517
336200.0000    0.29348
336240.0000    0.32109
336280.0000    0.34695
336320.0000    0.24315
336360.0000    0.58088
336400.0000    0.31799
336440.0000    0.23195
336480.0000    0.52018
336520.0000    0.61679
336560.0000    0.66876
336600.0000    0.41838
336640.0000    0.38124
336680.0000    0.23667
336720.0000    0.28468
336760.0000    0.37285
336800.0000    0.31373
336840.0000    0.39262
336880.0000    0.40021
336920.0000    0.21825
336960.0000    0.17759
337000.0000    0.13420
337040.0000    0.41233
337080.0000    0.40358
337120.0000    0.24757
337160.0000    0.43474
337200.0000    0.55926
337240.0000    0.67006
337280.0000    0.36294
337320.0000    0.45723
337360.0000    0.50599
337400.0000    0.27851
337440.0000    0.31432
337480.0000    0.19416
337520.0000    0.15284
337560.0000    0.30398
337600.0000    0.29427
337640.0000    0.46223
337680.0000    0.51961
337720.0000    0.08681
337760.0000    0.52924
337800.0000    0.40394
337840.0000    0.19533
337880.0000    0.19958
337920.0000    0.53932
337960.0000    0.30316
338000.0000    0.44799
338040.0000    0.32412
338080.0000    0.24565
338120.0000    0.32869
338160.0000    0.16474
338200.0000   -0.01393
338240.0000   -0.09713
338280.0000    0.04766
338320.0000   -0.09828
338360.0000    0.51669
338400.0000    0.24040
338440.0000    0.29473
338480.0000    0.42156
338520.0000    0.51132
338560.0000    0.52187
338600.0000    0.36887
338640.0000    0.37880
338680.0000    0.30706
338720.0000    0.36049
338760.0000    0.41522
338800.0000    0.16007
338840.0000    0.45444
338880.0000    0.32970
338920.0000    0.28262
338960.0000    0.12069
339000.0000    0.17572
339040.0000    0.13589
339080.0000    0.00725
339120.0000    0.01483
339160.0000   -0.07229
339200.0000    0.19847
339240.0000    0.25706
339280.0000    0.33074
339320.0000    0.41219
339360.0000    0.27326
339400.0000    0.64966
339440.0000    0.80353
339480.0000    0.50154
339520.0000    0.76601
339560.0000    0.50593
339600.0000    0.45662
339640.0000    0.60502
339680.0000    0.70627
339720.0000    0.45524
339760.0000    0.56051
339800.0000    0.52958
339840.0000    0.34518
339880.0000    0.43974
339920.0000    0.49615
339960.0000    0.55501
340000.0000    0.53193
340040.0000    0.38549
340080.0000    0.40320
340120.0000    0.56313
340160.0000    0.47122
340200.0000    0.39151
340240.0000    0.41988
340280.0000    0.42714
340320.0000    0.22969
340360.0000    0.37457
340400.0000    0.33978
340440.0000    0.39196
340480.0000    0.20174
340520.0000    0.30716
340560.0000    0.19390
340600.0000    0.28029
340640.0000    0.27199
340680.0000    0.44115
340720.0000    0.24802
340760.0000    0.36506
340800.0000    0.51626
340840.0000    0.35038
340880.0000    0.37283
340920.0000    0.44544
340960.0000    0.45268
341000.0000    0.58905
341040.0000    0.34283
341080.0000    0.32749
341120.0000    0.51269
341160.0000    0.52073
341200.0000    0.25122
341240.0000    0.24182
341280.0000    0.26328
341320.0000    0.52168
341360.0000    0.55020
341400.0000    0.38504
341440.0000    0.29693
341480.0000    0.40385
341520.0000    0.54303
341560.0000    0.39362
341600.0000    0.28279
341640.0000    0.33753
341680.0000    0.39398
341720.0000    0.28762
341760.0000    0.44066
341800.0000    0.37646
341840.0000    0.76334
341880.0000    0.65572
341920.0000    0.38455
341960.0000    0.61422
342000.0000    0.36969
342040.0000    0.35439
342080.0000    0.27006
342120.0000    0.44485
342160.0000    0.40638
342200.0000    0.39901
342240.0000    0.52422
342280.0000    0.56795
342320.0000    0.46800
342360.0000    0.42063
342400.0000    0.46343
342440.0000    0.60108
342480.0000    0.52675
342520.0000    0.43811
342560.0000    0.51051
342600.0000    0.49400
342640.0000    0.33219
342680.0000    0.21525
342720.0000    0.73256
342760.0000    0.52907
342800.0000    0.24653
342840.0000    0.37143
342880.0000    0.17513
342920.0000    0.25487
342960.0000    0.39189
343000.0000    0.27164
343040.0000    0.29439
343080.0000    0.24562
343120.0000    0.31326
343160.0000    0.70231
343200.0000    0.33615
343240.0000    0.42377
343280.0000    0.28288
343320.0000    0.31841
343360.0000    0.49847
343400.0000    0.47272
343440.0000    0.21443
343480.0000    0.49776
343520.0000    0.60570
343560.0000    0.37836
343600.0000    0.64270
343640.0000    0.41942
343680.0000    0.51608
343720.0000    0.45120
343760.0000    0.43635
343800.0000    0.52908
343840.0000    0.43687
343880.0000    0.37882
343920.0000    0.29541
343960.0000    0.41609
344000.0000    0.59344
344040.0000    0.55258
344080.0000    0.57902
344120.0000    0.60212
344160.0000    0.34556
344200.0000    0.55784
344240.0000    0.35423
344280.0000    0.24617
344320.0000    0.50850
344360.0000    0.52690
344400.0000    0.33328
344440.0000    0.34241
344480.0000    0.58170
344520.0000    0.55185
344560.0000    0.61120
344600.0000    0.50221
344640.0000    0.66679
344680.0000    0.64035
344720.0000    0.51416
344760.0000    0.66738
344800.0000    0.49533
344840.0000    0.32203
344880.0000    0.09882
344920.0000    0.23469
344960.0000    0.42017
345000.0000    0.27741
345040.0000    0.35838
345080.0000    0.09949
345120.0000    0.22069
345160.0000    0.37694
345200.0000   -0.10981
345240.0000    0.17276
345280.0000    0.28441
345320.0000    0.26770
345360.0000    0.38328
345400.0000    0.24947
345440.0000    0.43430
345480.0000    0.34744
345520.0000    0.20968
345560.0000    0.00229
345600.0000    0.38547
345640.0000   -0.20302
345680.0000   -0.39793
345720.0000   -0.13600
345760.0000    0.29583
345800.0000    0.31924
345840.0000    0.22163
345880.0000    0.34859
345920.0000    0.30096
345960.0000    0.18010
346000.0000    0.11944
346040.0000    0.09194
346080.0000    0.27745
346120.0000    0.33069
346160.0000    0.34440
346200.0000    0.35960
346240.0000    0.35433
346280.0000    0.62521
346320.0000    0.22680
346360.0000    0.31870
346400.0000    0.36643
346440.0000    0.34862
346480.0000    0.64234
346520.0000    0.38271
346560.0000    0.48771
346600.0000    0.38010
346640.0000    0.60455
346680.0000    0.37900
346720.0000    0.49536
346760.0000    0.37361
346800.0000    0.31256
346840.0000    0.48413
346880.0000    0.13842
346920.0000    0.27617
346960.0000    0.50808
347000.0000    0.52959
347040.0000    0.61828
347080.0000    0.63728
347120.0000    0.49149
347160.0000    0.34114
347200.0000    0.51813
347240.0000    0.59542
347280.0000    0.65197
347320.0000    0.24886
347360.0000    0.28536
347400.0000    0.39350
347440.0000    0.35281
347480.0000    0.47287
347520.0000    0.27598
347560.0000    0.36503
347600.0000    0.49895
347640.0000    0.50303
347680.0000    0.48161
347720.0000    0.64249
347760.0000    0.41800
347800.0000    0.37421
347840.0000    0.41208
347880.0000    0.31941
347920.0000    0.18788
347960.0000    0.57199
348000.0000    0.23266
348040.0000    0.25934
348080.0000    0.04849
348120.0000    0.37046
348160.0000    0.70189
348200.0000    0.42526
348240.0000    0.31373
348280.0000    0.53557
348320.0000    0.30437
348360.0000    0.14556
348400.0000    0.41255
348440.0000    0.00955
348480.0000    0.48825
348520.0000    0.37015
348560.0000    0.34627
348600.0000    0.51857
348640.0000    0.40418
348680.0000    0.39136
348720.0000    0.34732
348760.0000    0.34059
348800.0000    0.41252
348840.0000    0.38534
348880.0000    0.21751
348920.0000    0.47129
348960.0000    0.47613
349000.0000    0.50348
349040.0000    0.67987
349080.0000    0.52077
349120.0000    0.16394
349160.0000    0.27747
349200.0000    0.40346
349240.0000    0.45274
349280.0000    0.66884
349320.0000    0.25083
349360.0000    0.46681
349400.0000    0.59673
349440.0000    0.44327
349480.0000    0.59693
349520.0000    0.56981
349560.0000    0.54804
349600.0000    0.34754
349640.0000    0.23369
349680.0000    0.27330
349720.0000    0.51796
349760.0000    0.30517
349800.0000    0.35268
349840.0000    0.31154
349880.0000    0.32512
349920.0000    0.25993
349960.0000    0.21812
350000.0000    0.41126
350040.0000    0.37496
350080.0000    0.35533
350120.0000    0.40422
350160.0000    0.51178
350200.0000    0.60555
350240.0000    0.67195
350280.0000    0.61769
350320.0000    0.29718
350360.0000    0.33697
350400.0000    0.57289
350440.0000    0.38680
350480.0000    0.51419
350520.0000    0.40445
350560.0000    0.31692
350600.0000    0.32227
350640.0000    0.18411
350680.0000    0.46814
350720.0000    0.53947
350760.0000    0.39236
350800.0000    0.39866
350840.0000    0.55867
350880.0000    0.43269
350920.0000    0.43777
350960.0000    0.57046
351000.0000    0.43377
351040.0000    0.35112
351080.0000   -0.02747
351120.0000    0.40069
351160.0000    0.36687
351200.0000    0.49006
351240.0000    0.08393
351280.0000    0.49757
351320.0000    0.28042
351360.0000    0.25311
351400.0000    0.46324
351440.0000    0.15781
351480.0000    0.28242
351520.0000    0.26207
351560.0000    0.37415
351600.0000    0.13668
351640.0000    0.27721
351680.0000    0.44858
351720.0000    0.36526
351760.0000    0.31830
351800.0000    0.29484
351840.0000    0.20104
351880.0000    0.29177
351920.0000    0.25935
351960.0000    0.13991
352000.0000    0.36168
352040.0000    0.15880
352080.0000    0.30529
352120.0000    0.21542
352160.0000    0.42445
352200.0000    0.27083
352240.0000    0.19487
352280.0000    0.39703
352320.0000    0.28173
352360.0000    0.28553
352400.0000    0.18873
352440.0000    0.25317
352480.0000    0.31124
352520.0000    0.14263
352560.0000    0.36457
352600.0000    0.29959
352640.0000    0.35415
352680.0000    0.24201
352720.0000    0.16158
352760.0000    0.35610
352800.0000    0.48612
352840.0000    0.24947
352880.0000    0.57334
352920.0000    0.48398
352960.0000    0.37831
353000.0000    0.27937
353040.0000    0.22269
353080.0000    0.32659
353120.0000    0.31618
353160.0000    0.15427
353200.0000    0.12740
353240.0000    0.33385
353280.0000    0.10340
353320.0000    0.23594
353360.0000    0.58740
353400.0000    0.57477
353440.0000    0.62145
353480.0000    0.41322
353520.0000    0.54972
353560.0000    0.50221
353600.0000    0.39454
353640.0000    0.43825
353680.0000    0.37398
353720.0000    0.31592
353760.0000    0.13497
353800.0000    0.32990
353840.0000    0.39328
353880.0000    0.34966
353920.0000    0.27353
353960.0000    0.53858
354000.0000    0.39368
354040.0000    0.61391
354080.0000    0.28835
354120.0000    0.41434
354160.0000    0.49481
354200.0000    0.72655
354240.0000    0.54294
354280.0000    0.61852
354320.0000    0.47130
354360.0000    0.56018
354400.0000    0.43148
354440.0000    0.34539
354480.0000    0.63370
354520.0000    0.28189
354560.0000    0.65190
354600.0000    0.62143
354640.0000    0.53664
354680.0000    0.37433
354720.0000    0.24731
354760.0000    0.22281
354800.0000    0.31318
354840.0000    0.51887
354880.0000    0.55216
354920.0000    0.51063
354960.0000    0.57113
355000.0000    0.78570
355040.0000    0.61741
355080.0000    0.24094
355120.0000    0.37666
355160.0000    0.75436
355200.0000    0.74057
355240.0000    0.50555
355280.0000    0.59198
355320.0000    0.26945
355360.0000    0.32414
355400.0000    0.37158
355440.0000    0.44595
355480.0000    0.28754
355520.0000    0.42604
355560.0000    0.42682
355600.0000    0.36127
355640.0000    0.06420
355680.0000    0.37526
355720.0000    0.32302
355760.0000    0.28280
355800.0000    0.54040
355840.0000    0.35879
355880.0000    0.69104
355920.0000    0.58147
355960.0000    0.41366
356000.0000    0.25243
356040.0000    0.46356
356080.0000    0.23439
356120.0000    0.27390
356160.0000    0.31555
356200.0000    0.29241
356240.0000    0.41308
356280.0000    0.35463
356320.0000    0.31743
356360.0000    0.27614
356400.0000    0.48235
356440.0000    0.49068
356480.0000    0.39808
356520.0000    0.38926
356560.0000    0.30140
356600.0000    0.46757
356640.0000    0.79833
356680.0000    0.50128
356720.0000    0.40762
356760.0000    0.56071
356800.0000    0.51764
356840.0000    0.56386
356880.0000    0.33026
356920.0000    0.41982
356960.0000    0.34938
357000.0000    0.43521
357040.0000    0.44736
357080.0000    0.29580
357120.0000    0.42243
357160.0000    0.31782
357200.0000    0.27945
357240.0000    0.36836
357280.0000    0.37751
357320.0000    0.26432
357360.0000    0.43958
357400.0000    0.34331
357440.0000    0.15824
357480.0000    0.34045
357520.0000    0.44788
357560.0000    0.51373
357600.0000    0.67028
357640.0000    0.50391
357680.0000    0.40278
357720.0000    0.28954
357760.0000    0.36190
357800.0000    0.32037
357840.0000    0.43920
357880.0000    0.59574
357920.0000    0.19212
357960.0000    0.48068
358000.0000    0.33001
358040.0000    0.31301
358080.0000    0.42201
358120.0000    0.37357
358160.0000    0.22185
358200.0000    0.49096
358240.0000    0.34077
358280.0000    0.66130
358320.0000    0.57450
358360.0000    0.61676
358400.0000    0.21882
358440.0000    0.63712
358480.0000    0.57087
358520.0000    0.43668
358560.0000    0.34830
358600.0000    0.40298
358640.0000    0.24742
358680.0000    0.26319
358720.0000    0.11189
358760.0000    0.05070
358800.0000   -0.09020
358840.0000    0.19646
358880.0000    0.38999
358920.0000    0.52838
358960.0000    0.61090
359000.0000    0.55783
359040.0000    0.74835
359080.0000    0.46625
359120.0000    0.57380
359160.0000    0.36594
359200.0000    0.37481
359240.0000    0.40903
359280.0000    0.38870
359320.0000    0.20605
359360.0000    0.34114
359400.0000    0.25206
359440.0000    0.42588
359480.0000    0.25508
359520.0000    0.63491
359560.0000    0.64599
359600.0000    0.59441
359640.0000    0.66449
359680.0000    0.60987
359720.0000    0.40956
359760.0000    0.53997
359800.0000    0.63961
359840.0000    0.40361
359880.0000    0.52743
359920.0000    0.25727
359960.0000    0.18643
360000.0000    0.04191
360040.0000    0.37760
360080.0000    0.18036
360120.0000    0.06470
360160.0000    0.27550
360200.0000    0.32549
360240.0000    0.45237
360280.0000    0.56766
360320.0000    0.21803
360360.0000    0.75448
360400.0000    0.49342
360440.0000    0.41350
360480.0000    0.41527
360520.0000    0.20957
360560.0000    0.11142
360600.0000    0.39480
360640.0000    0.52202
360680.0000    0.49080
360720.0000    0.35721
360760.0000    0.26006
360800.0000    0.43411
360840.0000    0.33613
360880.0000    0.34491
360920.0000    0.22209
360960.0000    0.41268
361000.0000    0.30159
361040.0000    0.28462
361080.0000    0.39533
361120.0000    0.30945
361160.0000    0.58684
361200.0000    0.66220
361240.0000    0.39990
361280.0000    0.46434
361320.0000    0.29294
361360.0000    0.37670
361400.0000    0.31982
361440.0000    0.31018
361480.0000    0.31773
361520.0000    0.45441
361560.0000    0.43186
361600.0000    0.38889
361640.0000    0.34159
361680.0000    0.24613
361720.0000    0.19423
361760.0000    0.28197
361800.0000    0.38984
361840.0000    0.33241
361880.0000    0.40639
361920.0000    0.31611
361960.0000    0.47948
362000.0000    0.34835
362040.0000    0.32697
362080.0000    0.36243
362120.0000    0.30493
362160.0000    0.17592
362200.0000    0.34595
362240.0000    0.41398
362280.0000    0.31599
362320.0000    0.32133
362360.0000    0.47916
362400.0000    0.26348
362440.0000    0.45998
362480.0000    0.29602
362520.0000    0.23348
362560.0000    0.47047
362600.0000    0.21298
362640.0000    0.44346
362680.0000    0.39209
362720.0000    0.05428
362760.0000    0.23918
362800.0000    0.31976
362840.0000    0.10950
362880.0000    0.12836
362920.0000    0.19792
362960.0000    0.40493
363000.0000    0.35140
363040.0000    0.27259
363080.0000   -0.11999
363120.0000   -0.09908
363160.0000   -0.07020
363200.0000    0.14937
363240.0000    0.06100
363280.0000   -0.05202
363320.0000   -0.41796
363360.0000   -0.12892
363400.0000   -0.06199
363440.0000    0.16358
363480.0000   -0.13935
363520.0000   -0.27488
363560.0000   -0.04854
363600.0000   -0.39034
363640.0000   -0.17775
363680.0000   -0.01593
363720.0000   -0.26684
363760.0000    0.25753
363800.0000    0.37766
363840.0000    0.33747
363880.0000    0.49010
363920.0000    0.35064
363960.0000    0.44700
364000.0000    0.36454
364040.0000    0.30795
364080.0000    0.42776
364120.0000    0.47843
364160.0000    0.48929
364200.0000    0.45427
364240.0000    0.47099
364280.0000    0.29311
364320.0000    0.36894
364360.0000    0.26959
364400.0000    0.62124
364440.0000    0.28640
364480.0000    0.71758
364520.0000    0.64738
364560.0000    0.77136
364600.0000    0.71762
364640.0000    0.66607
364680.0000    0.51626
364720.0000    0.58181
364760.0000    0.58104
364800.0000    0.75933
364840.0000    0.47908
364880.0000    0.65771
364920.0000    0.40509
364960.0000    0.58584
365000.0000    0.20135
365040.0000    0.38969
365080.0000    0.35091
365120.0000    0.38700
365160.0000    0.49879
365200.0000    0.34203
365240.0000    0.59769
365280.0000    0.27343
365320.0000    0.44663
365360.0000    0.37834
365400.0000    0.36655
365440.0000    0.46064
365480.0000    0.37822
365520.0000    0.62235
365560.0000    0.44305
365600.0000    0.42035
365640.0000    0.50642
365680.0000    0.50571
365720.0000    0.46197
365760.0000    0.45689
365800.0000    0.15297
365840.0000    0.30176
365880.0000    0.21638
365920.0000    0.17235
365960.0000    0.25381
366000.0000    0.45178
366040.0000    0.11572
366080.0000    0.43113
366120.0000    0.37876
366160.0000    0.26955
366200.0000    0.43149
366240.0000    0.24033
366280.0000    0.35534
366320.0000    0.14864
366360.0000    0.44833
366400.0000    0.06848
366440.0000    0.26864
366480.0000    0.41041
366520.0000    0.36592
366560.0000    0.44736
366600.0000    0.45768
366640.0000    0.19094
366680.0000    0.27018
366720.0000    0.34898
366760.0000    0.43621
366800.0000    0.55647
366840.0000    0.28367
366880.0000    0.35908
366920.0000    0.27435
366960.0000    0.29875
367000.0000    0.49214
367040.0000    0.31897
367080.0000    0.24744
367120.0000    0.25865
367160.0000    0.37413
367200.0000    0.29064
367240.0000    0.23236
367280.0000    0.40618
367320.0000    0.10771
367360.0000    0.24067
367400.0000    0.48254
367440.0000    0.39324
367480.0000    0.16993
367520.0000    0.51571
367560.0000    0.46299
367600.0000    0.27905
367640.0000    0.27679
367680.0000    0.46309
367720.0000    0.27382
367760.0000    0.34615
367800.0000    0.25113
367840.0000    0.20802
367880.0000    0.07136
367920.0000    0.09512
367960.0000    0.25576
368000.0000    0.26687
368040.0000    0.37177
368080.0000    0.30491
368120.0000    0.49432
368160.0000    0.34037
368200.0000    0.06330
368240.0000    0.26296
368280.0000    0.33266
368320.0000    0.28309
368360.0000    0.30441
368400.0000    0.51219
368440.0000    0.40842
368480.0000    0.31671
368520.0000    0.16123
368560.0000    0.18854
368600.0000    0.46809
368640.0000    0.19834
368680.0000    0.37237
368720.0000    0.39753
368760.0000    0.28453
368800.0000   -0.04970
368840.0000   -0.08502
368880.0000    0.16782
368920.0000    0.22437
368960.0000    0.21130
369000.0000    0.19195
369040.0000    0.23555
369080.0000    0.45008
369120.0000    0.44243
369160.0000    0.27998
369200.0000    0.19144
369240.0000    0.20754
369280.0000    0.27706
369320.0000    0.33235
369360.0000    0.33851
369400.0000    0.46962
369440.0000    0.28903
369480.0000    0.33257
369520.0000    0.11804
369560.0000    0.17238
369600.0000    0.20353
369640.0000    0.41106
369680.0000    0.38243
369720.0000    0.33094
369760.0000    0.46334
369800.0000    0.29020
369840.0000    0.35781
369880.0000    0.29712
369920.0000    0.56679
369960.0000    0.46322
370000.0000    0.47702
370040.0000    0.17980
370080.0000    0.30806
370120.0000    0.29172
370160.0000    0.26345
370200.0000    0.34233
370240.0000    0.19216
370280.0000    0.21683
370320.0000    0.35387
370360.0000    0.20984
370400.0000    0.35569
370440.0000    0.46621
370480.0000    0.35780
370520.0000    0.39552
370560.0000    0.30530
370600.0000    0.39675
370640.0000    0.23551
370680.0000    0.35087
370720.0000    0.36061
370760.0000    0.38692
370800.0000    0.25888
370840.0000    0.33051
370880.0000   -0.01207
370920.0000    0.35149
370960.0000    0.36882
371000.0000    0.47119
371040.0000    0.29677
371080.0000    0.15600
371120.0000    0.28628
371160.0000    0.51116
371200.0000    0.22464
371240.0000    0.32808
371280.0000    0.20414
371320.0000    0.28850
371360.0000    0.26959
371400.0000    0.35006
371440.0000    0.37400
371480.0000    0.33915
371520.0000    0.18515
371560.0000    0.31174
371600.0000    0.31246
371640.0000    0.43991
371680.0000    0.37389
371720.0000    0.32658
371760.0000    0.49686
371800.0000    0.28788
371840.0000    0.38592
371880.0000    0.56475
371920.0000    0.24041
371960.0000    0.39901
372000.0000    0.52696
372040.0000    0.46594
372080.0000    0.55812
372120.0000    0.34760
372160.0000    0.53126
372200.0000    0.39482
372240.0000    0.62179
372280.0000    0.49411
372320.0000    0.65309
372360.0000    0.64152
372400.0000    0.58634
372440.0000    0.55364
372480.0000    0.66426
372520.0000    0.66705
372560.0000    0.42822
372600.0000    0.60461
372640.0000    0.55079
372680.0000    0.50739
372720.0000    0.42649
372760.0000    0.63871
372800.0000    0.48823
372840.0000    0.43855
372880.0000    0.44764
372920.0000    0.32997
372960.0000    0.36313
373000.0000    0.32236
373040.0000    0.30352
373080.0000    0.45842
373120.0000    0.31874
373160.0000    0.24906
373200.0000    0.37570
373240.0000    0.27306
373280.0000    0.22469
373320.0000    0.26518
373360.0000    0.28633
373400.0000    0.24476
373440.0000    0.59822
373480.0000    0.23967
373520.0000    0.39630
373560.0000    0.32607
373600.0000    0.26570
373640.0000    0.22331
373680.0000    0.37980
373720.0000    0.35077
373760.0000    0.42285
373800.0000    0.60923
373840.0000    0.53051
373880.0000    0.30609
373920.0000    0.25683
373960.0000    0.32488
374000.0000    0.29633
374040.0000    0.22669
374080.0000    0.26033
374120.0000    0.25729
374160.0000    0.32570
374200.0000    0.32725
374240.0000    0.32122
374280.0000    0.35655
374320.0000    0.24572
374360.0000    0.31271
374400.0000    0.36370
374440.0000    0.36465
374480.0000    0.28980
374520.0000    0.21277
374560.0000    0.07232
374600.0000    0.34431
374640.0000   -0.05958
374680.0000    0.27427
374720.0000    0.28673
374760.0000    0.10835
374800.0000    0.36451
374840.0000    0.26739
374880.0000    0.27686
374920.0000    0.27975
374960.0000    0.28665
375000.0000    0.22918
375040.0000    0.39952
375080.0000    0.07413
375120.0000    0.34571
375160.0000    0.05263
375200.0000    0.24801
375240.0000    0.44686
375280.0000    0.28385
375320.0000    0.16353
375360.0000    0.29960
375400.0000    0.35709
375440.0000    0.28790
375480.0000    0.27839
375520.0000    0.55396
375560.0000    0.04513
375600.0000    0.45547
375640.0000    0.37839
375680.0000    0.59436
375720.0000    0.20845
375760.0000    0.35246
375800.0000    0.35342
375840.0000    0.48478
375880.0000    0.31762
375920.0000    0.03932
375960.0000    0.25327
376000.0000    0.04434
376040.0000    0.32364
376080.0000    0.35065
376120.0000    0.45970
376160.0000    0.49722
376200.0000    0.45906
376240.0000    0.16725
376280.0000    0.48840
376320.0000    0.42358
376360.0000    0.53365
376400.0000    0.42168
376440.0000    0.30184
376480.0000    0.38493
376520.0000    0.33643
376560.0000    0.22866
376600.0000    0.11706
376640.0000    0.24732
376680.0000    0.43590
376720.0000    0.29884
376760.0000    0.30357
376800.0000    0.42764
376840.0000    0.48554
376880.0000    0.27958
376920.0000    0.45819
376960.0000    0.45126
377000.0000    0.63432
377040.0000    0.51467
377080.0000    0.58737
377120.0000    0.36895
377160.0000    0.15458
377200.0000    0.12724
377240.0000    0.13644
377280.0000    0.03557
377320.0000    0.18730
377360.0000    0.12936
377400.0000    0.30247
377440.0000    0.29632
377480.0000    0.41051
377520.0000    0.25522
377560.0000    0.19062
377600.0000    0.39177
377640.0000    0.27664
377680.0000    0.32809
377720.0000    0.27760
377760.0000    0.33370
377800.0000    0.16521
377840.0000    0.38602
377880.0000    0.32077
377920.0000    0.24326
377960.0000    0.33425
378000.0000    0.36675
378040.0000    0.12691
378080.0000    0.17028
378120.0000    0.21291
378160.0000    0.35710
378200.0000    0.21516
378240.0000    0.33426
378280.0000    0.31245
378320.0000    0.26522
378360.0000    0.21831
378400.0000    0.33533
378440.0000    0.39888
378480.0000    0.39568
378520.0000    0.44996
378560.0000    0.25999
378600.0000    0.23043
378640.0000    0.33166
378680.0000    0.32991
378720.0000    0.41109
378760.0000    0.43817
378800.0000    0.50435
378840.0000    0.28701
378880.0000    0.58953
378920.0000    0.26055
378960.0000    0.42734
379000.0000    0.40449
379040.0000    0.59380
379080.0000    0.52851
379120.0000    0.38546
379160.0000    0.32605
379200.0000    0.28164
379240.0000    0.13345
379280.0000    0.27835
379320.0000    0.37195
379360.0000    0.64632
379400.0000    0.51881
379440.0000    0.52953
379480.0000    0.31427
379520.0000    0.32085
379560.0000    0.11423
379600.0000    0.35169
379640.0000    0.29750
379680.0000    0.26741
379720.0000    0.17254
379760.0000    0.36013
379800.0000    0.31989
379840.0000    0.14376
379880.0000    0.20036
379920.0000    0.24188
379960.0000   -0.13639
380000.0000    0.47099
380040.0000    0.14319
380080.0000    0.32488
380120.0000    0.27782
380160.0000    0.51535
380200.0000    0.50738
380240.0000    0.18521
380280.0000    0.18384
380320.0000    0.26827
380360.0000    0.15873
380400.0000    0.32578
380440.0000    0.28314
380480.0000    0.08744
380520.0000    0.51626
380560.0000    0.25542
380600.0000    0.32424
380640.0000    0.31794
380680.0000    0.09896
380720.0000    0.56593
380760.0000    0.46782
380800.0000    0.50484
380840.0000    0.39910
380880.0000    0.47552
380920.0000    0.34190
380960.0000    0.22295
381000.0000    0.20001
381040.0000   -0.04581
381080.0000   -0.45874
381120.0000   -0.40091
381160.0000   -0.27532
381200.0000   -0.56950
381240.0000   -0.00002
381280.0000   -0.01205
381320.0000   -0.08673
381360.0000    0.00787
381400.0000   -0.00358
381440.0000    0.34778
381480.0000   -0.15731
381520.0000   -0.05693
381560.0000   -0.04325
381600.0000   -0.04925
381640.0000   -0.24173
381680.0000   -0.26057
381720.0000   -0.28727
381760.0000   -0.30911
381800.0000    0.23940
381840.0000    0.47573
381880.0000    0.48610
381920.0000    0.42648
381960.0000    0.32678
382000.0000    0.39461
382040.0000    0.17650
382080.0000    0.20006
382120.0000   -0.05020
382160.0000    0.18573
382200.0000    0.10861
382240.0000    0.34420
382280.0000    0.27558
382320.0000    0.26774
382360.0000    0.38778
382400.0000    0.22017
382440.0000    0.38443
382480.0000    0.41694
382520.0000    0.27471
382560.0000    0.49950
382600.0000    0.63658
382640.0000    0.37184
382680.0000    0.27419
382720.0000    0.42567
382760.0000    0.34547
382800.0000    0.24760
382840.0000    0.26655
382880.0000    0.38010
382920.0000    0.34972
382960.0000    0.21135
383000.0000    0.39514
383040.0000    0.25536
383080.0000    0.21457
383120.0000    0.38681
383160.0000    0.13234
383200.0000    0.26025
383240.0000    0.31864
383280.0000    0.33669
383320.0000    0.67097
383360.0000    0.64409
383400.0000    0.16235
383440.0000   -0.00860
383480.0000    0.37870
383520.0000    0.42868
383560.0000    0.39547
383600.0000    0.47364
383640.0000    0.41954
383680.0000    0.08723
383720.0000    0.40533
383760.0000    0.44198
383800.0000    0.41822
383840.0000    0.50314
383880.0000    0.24121
383920.0000    0.33627
383960.0000    0.35439
384000.0000    0.31020
384040.0000    0.03656
384080.0000    0.36082
384120.0000    0.39104
384160.0000    0.55494
384200.0000    0.25198
384240.0000    0.26487
384280.0000    0.35231
384320.0000    0.16306
384360.0000    0.18170
384400.0000    0.24048
384440.0000    0.18091
384480.0000    0.42472
384520.0000    0.13106
384560.0000    0.32262
384600.0000    0.36028
384640.0000    0.29441
384680.0000    0.36192
384720.0000    0.49575
384760.0000    0.35526
384800.0000    0.52914
384840.0000    0.17123
384880.0000    0.31975
384920.0000    0.38378
384960.0000    0.27444
385000.0000    0.41615
385040.0000    0.35593
385080.0000    0.50070
385120.0000    0.35505
385160.0000    0.69676
385200.0000    0.29234
385240.0000    0.36481
385280.0000    0.40166
385320.0000    0.39288
385360.0000    0.36115
385400.0000    0.30822
385440.0000    0.01405
385480.0000    0.17624
385520.0000    0.23540
385560.0000    0.58638
385600.0000    0.31763
385640.0000    0.35076
385680.0000    0.32506
385720.0000    0.32099
385760.0000    0.13720
385800.0000    0.21006
385840.0000    0.22961
385880.0000    0.38373
385920.0000    0.42174
385960.0000    0.26565
386000.0000    0.28913
386040.0000    0.32525
386080.0000    0.30613
386120.0000    0.19983
386160.0000    0.28933
386200.0000    0.20869
386240.0000    0.37069
386280.0000    0.46700
386320.0000    0.19918
386360.0000    0.26876
386400.0000    0.20978
386440.0000    0.32828
386480.0000    0.24450
386520.0000    0.13962
386560.0000    0.25441
386600.0000    0.17863
386640.0000    0.31234
386680.0000    0.38108
386720.0000    0.41869
386760.0000    0.45074
386800.0000    0.44483
386840.0000    0.32362
386880.0000    0.49729
386920.0000    0.47227
386960.0000    0.53408
387000.0000    0.53946
387040.0000    0.36746
387080.0000    0.19353
387120.0000    0.61784
387160.0000    0.43598
387200.0000    0.44394
387240.0000    0.49079
387280.0000    0.54916
387320.0000    0.44548
387360.0000    0.28715
387400.0000    0.21571
387440.0000    0.36523
387480.0000    0.67619
387520.0000    0.36252
387560.0000    0.33991
387600.0000    0.17510
387640.0000    0.40179
387680.0000    0.27500
387720.0000    0.47449
387760.0000    0.66325
387800.0000    0.43831
387840.0000    0.73056
387880.0000    0.61668
387920.0000    0.71620
387960.0000    0.57627
388000.0000    0.36377
388040.0000    0.38319
388080.0000    0.46827
388120.0000    0.53553
388160.0000    0.34667
388200.0000    0.32327
388240.0000    0.30937
388280.0000    0.24540
388320.0000    0.20642
388360.0000    0.41537
388400.0000    0.57577
388440.0000    0.42429
388480.0000    0.22931
388520.0000    0.31212
388560.0000    0.57742
388600.0000    0.46036
388640.0000    0.17664
388680.0000    0.23417
388720.0000    0.19493
388760.0000    0.25701
388800.0000    0.28689
388840.0000    0.31560
388880.0000    0.49575
388920.0000    0.46431
388960.0000    0.30698
389000.0000    0.43960
389040.0000    0.32660
389080.0000    0.38579
389120.0000    0.19725
389160.0000    0.35624
389200.0000    0.26824
389240.0000    0.28541
389280.0000    0.46427
389320.0000    0.25552
389360.0000    0.23140
389400.0000    0.53328
389440.0000    0.50070
389480.0000    0.45758
389520.0000    0.41612
389560.0000    0.41248
389600.0000    0.22121
389640.0000    0.28396
389680.0000    0.31383
389720.0000    0.03765
389760.0000    0.29076
389800.0000    0.39160
389840.0000    0.38919
389880.0000    0.53034
389920.0000    0.22109
389960.0000    0.38388
390000.0000    0.38788
390040.0000    0.37929
390080.0000    0.30766
390120.0000    0.21314
390160.0000    0.32148
390200.0000    0.25076
390240.0000    0.55088
390280.0000    0.09213
390320.0000    0.40891
390360.0000    0.22804
390400.0000    0.16419
390440.0000    0.36226
390480.0000    0.34500
390520.0000    0.36997
390560.0000    0.37896
390600.0000    0.40045
390640.0000    0.63606
390680.0000    0.42074
390720.0000    0.23963
390760.0000    0.66198
390800.0000    0.28947
390840.0000    0.36731
390880.0000    0.36147
390920.0000    0.40456
390960.0000    0.30685
391000.0000    0.24034
391040.0000    0.41951
391080.0000    0.44475
391120.0000    0.27223
391160.0000    0.39590
391200.0000    0.60647
391240.0000    0.31283
391280.0000    0.22494
391320.0000    0.29295
391360.0000   -0.20700
391400.0000    0.16536
391440.0000    0.48249
391480.0000    0.10207
391520.0000    0.40454
391560.0000    0.23901
391600.0000    0.45893
391640.0000    0.28329
391680.0000    0.37672
391720.0000    0.70380
391760.0000    0.27552
391800.0000    0.41232
391840.0000    0.34388
391880.0000    0.29923
391920.0000    0.49433
391960.0000    0.26740
392000.0000    0.31065
392040.0000    0.33932
392080.0000    0.32064
392120.0000    0.44300
392160.0000    0.21534
392200.0000    0.52768
392240.0000    0.29684
392280.0000    0.43837
392320.0000    0.37445
392360.0000    0.26263
392400.0000    0.34138
392440.0000    0.34057
392480.0000    0.37475
392520.0000    0.34217
392560.0000    0.24237
392600.0000    0.31833
392640.0000    0.39050
392680.0000    0.40187
392720.0000    0.43150
392760.0000    0.48247
392800.0000    0.47125
392840.0000    0.46329
392880.0000    0.23968
392920.0000    0.36702
392960.0000    0.19470
393000.0000    0.63801
393040.0000    0.21721
393080.0000    0.15214
393120.0000    0.54883
393160.0000    0.36377
393200.0000    0.35778
393240.0000    0.46159
393280.0000    0.20703
393320.0000    0.15663
393360.0000    0.16608
393400.0000    0.41756
393440.0000    0.33583
393480.0000    0.28540
393520.0000    0.44099
393560.0000    0.46396
393600.0000    0.28693
393640.0000   -0.03403
393680.0000    0.16183
393720.0000    0.17142
393760.0000    0.21089
393800.0000    0.32170
393840.0000    0.38318
393880.0000    0.39732
393920.0000    0.57486
393960.0000    0.28395
394000.0000    0.21070
394040.0000    0.49536
394080.0000    0.34677
394120.0000    0.39558
394160.0000    0.37017
394200.0000    0.39190
394240.0000    0.44471
394280.0000    0.22183
394320.0000    0.27305
394360.0000    0.14758
394400.0000    0.38212
394440.0000    0.26511
394480.0000    0.40262
394520.0000    0.51975
394560.0000    0.39349
394600.0000    0.38833
394640.0000    0.35281
394680.0000    0.40163
394720.0000    0.33122
394760.0000    0.32105
394800.0000    0.36086
394840.0000    0.40782
394880.0000    0.35850
394920.0000    0.31906
394960.0000    0.49802
395000.0000    0.22656
395040.0000    0.20488
395080.0000    0.37038
395120.0000    0.20730
395160.0000    0.42306
395200.0000    0.30470
395240.0000    0.30515
395280.0000    0.58442
395320.0000    0.35937
395360.0000    0.30160
395400.0000    0.39066
395440.0000    0.32390
395480.0000    0.41881
395520.0000    0.27786
395560.0000    0.45142
395600.0000    0.14922
395640.0000    0.38196
395680.0000    0.39936
395720.0000    0.45621
395760.0000    0.43357
395800.0000    0.31685
395840.0000    0.44976
395880.0000    0.32106
395920.0000    0.48608
395960.0000    0.43404
396000.0000    0.34124
396040.0000    0.37765
396080.0000    0.43585
396120.0000    0.36808
396160.0000    0.38790
396200.0000    0.38480
396240.0000    0.49748
396280.0000    0.21583
396320.0000    0.22798
396360.0000    0.30669
396400.0000    0.34776
396440.0000    0.32811
396480.0000    0.36933
396520.0000    0.52582
396560.0000    0.57505
396600.0000    0.25127
396640.0000    0.23154
396680.0000    0.25519
396720.0000    0.11293
396760.0000    0.14953
396800.0000    0.24544
396840.0000    0.21035
396880.0000    0.22796
396920.0000    0.35246
396960.0000    0.50350
397000.0000    0.44616
397040.0000    0.47747
397080.0000    0.45874
397120.0000    0.21808
397160.0000    0.68735
397200.0000    0.46416
397240.0000    0.36060
397280.0000    0.37875
397320.0000    0.35494
397360.0000    0.61345
397400.0000    0.42614
397440.0000    0.32339
397480.0000    0.30070
397520.0000    0.39134
397560.0000    0.25215
397600.0000    0.44055
397640.0000    0.39405
397680.0000    0.36168
397720.0000    0.47019
397760.0000    0.53022
397800.0000    0.48499
397840.0000    0.84944
397880.0000    0.68549
397920.0000    0.63885
397960.0000    0.70772
398000.0000    0.60409
398040.0000    0.81919
398080.0000    0.61441
398120.0000    0.40461
398160.0000    0.34853
398200.0000    0.53812
398240.0000    0.33939
398280.0000    0.40297
398320.0000    0.35478
398360.0000    0.32468
398400.0000    0.37899
398440.0000    0.20714
398480.0000    0.18682
398520.0000    0.38277
398560.0000    0.35551
398600.0000    0.60407
398640.0000    0.50950
398680.0000    0.41629
398720.0000    0.35320
398760.0000    0.44109
398800.0000    0.40273
398840.0000    0.54249
398880.0000    0.49901
398920.0000    0.63509
398960.0000    0.62642
399000.0000    0.63139
399040.0000    0.73157
399080.0000    0.64938
399120.0000    0.55697
399160.0000    0.55940
399200.0000    0.62820
399240.0000    0.45989
399280.0000    0.45092
399320.0000    0.44303
399360.0000    0.57755
399400.0000    0.55250
399440.0000    0.33455
399480.0000    0.69836
399520.0000    0.66339
399560.0000    0.46457
399600.0000    0.52658
399640.0000    0.49453
399680.0000    0.52858
399720.0000    0.37162
399760.0000    0.28921
399800.0000    0.43308
399840.0000    0.46048
399880.0000    0.43716
399920.0000    0.29773
399960.0000    0.71739
400000.0000    0.39726
400040.0000    0.54885
400080.0000    0.56746
400120.0000    0.45450
400160.0000    0.38592
400200.0000    0.42319
400240.0000    0.26156
400280.0000    0.47709
400320.0000    0.52653
400360.0000    0.56047
400400.0000    0.40829
400440.0000    0.65888
400480.0000    0.45202
400520.0000    0.18870
400560.0000    0.19053
400600.0000    0.49996
400640.0000    0.54437
400680.0000    0.24947
400720.0000    0.24459
400760.0000    0.30107
400800.0000    0.24183
400840.0000    0.52865
400880.0000    0.41918
400920.0000    0.58183
400960.0000    0.28020
401000.0000    0.19142
401040.0000    0.46139
401080.0000    0.36563
401120.0000    0.42412
401160.0000    0.27480
401200.0000    0.38050
401240.0000    0.32106
401280.0000    0.49061
401320.0000    0.38444
401360.0000    0.44655
401400.0000    0.35205
401440.0000    0.28343
401480.0000    0.53819
401520.0000    0.54380
401560.0000    0.70471
401600.0000    0.32713
401640.0000    0.37873
401680.0000    0.52928
401720.0000    0.41247
401760.0000    0.49075
401800.0000    0.42936
401840.0000    0.25604
401880.0000    0.32002
401920.0000    0.41361
401960.0000    0.53937
402000.0000    0.74313
402040.0000    0.27939
402080.0000    0.38402
402120.0000    0.27421
402160.0000    0.23053
402200.0000    0.48812
402240.0000    0.73237
402280.0000    0.57581
402320.0000    0.37277
402360.0000    0.56740
402400.0000    0.57121
402440.0000    0.64564
402480.0000    0.56609
402520.0000    0.58022
402560.0000    0.51664
402600.0000    0.50934
402640.0000    0.65835
402680.0000    0.35097
402720.0000    0.29510
402760.0000    0.32170
402800.0000    0.49357
402840.0000    0.46004
402880.0000    0.40313
402920.0000    0.21081
402960.0000    0.39473
403000.0000    0.40593
403040.0000    0.37504
403080.0000    0.29956
403120.0000    0.61675
403160.0000    0.52766
403200.0000    0.64043
403240.0000    0.59802
403280.0000    0.56636
403320.0000    0.40495
403360.0000    0.34922
403400.0000    0.55012
403440.0000    0.58692
403480.0000    0.59125
403520.0000    0.40155
403560.0000    0.75980
403600.0000    0.55243
403640.0000    0.54407
403680.0000    0.71171
403720.0000    0.51357
403760.0000    0.47138
403800.0000    0.60131
403840.0000    0.48597
403880.0000    0.65378
403920.0000    0.52564
403960.0000    0.60147
404000.0000    0.52783
404040.0000    0.61015
404080.0000    0.55365
404120.0000    0.50824
404160.0000    0.62591
404200.0000    0.56677
404240.0000    0.74851
404280.0000    0.65884
404320.0000    0.58076
404360.0000    0.65230
404400.0000    0.55321
404440.0000    0.65894
404480.0000    0.69554
404520.0000    0.46090
404560.0000    0.55306
404600.0000    0.44008
404640.0000    0.45079
404680.0000    0.31799
404720.0000    0.50143
404760.0000    0.39121
404800.0000    0.41797
404840.0000    0.46995
404880.0000    0.43448
404920.0000    0.57046
404960.0000    0.71380
405000.0000    0.58539
405040.0000    0.42935
405080.0000    0.53073
405120.0000    0.49638
405160.0000    0.59604
405200.0000    0.47901
405240.0000    0.49058
405280.0000    0.57625
405320.0000    0.37478
405360.0000    0.61555
405400.0000    0.71455
405440.0000    0.36786
405480.0000    0.46260
405520.0000    0.62391
405560.0000    0.44541
405600.0000    0.55718
405640.0000    0.64207
405680.0000    0.41804
405720.0000    0.36955
405760.0000    0.38983
405800.0000   -0.11697
405840.0000    0.22067
405880.0000    0.63204
405920.0000    0.41324
405960.0000    0.37620
406000.0000    0.13007
406040.0000    0.42406
406080.0000    0.31508
406120.0000    0.07290
406160.0000   -0.18597
406200.0000    0.48648
406240.0000    0.30901
406280.0000    0.27053
406320.0000    0.56955
406360.0000    0.47266
406400.0000    0.38474
406440.0000    0.41006
406480.0000    0.42388
406520.0000    0.44160
406560.0000    0.57117
406600.0000    0.28199
406640.0000    0.34271
406680.0000    0.43839
406720.0000    0.44038
406760.0000    0.67308
406800.0000    0.49447
406840.0000    0.50275
406880.0000    0.33872
406920.0000    0.26151
406960.0000    0.45423
407000.0000    0.30996
407040.0000    0.39165
407080.0000    0.24614
407120.0000    0.04409
407160.0000    0.22627
407200.0000    0.43868
407240.0000    0.27630
407280.0000    0.31841
407320.0000    0.44309
407360.0000    0.21960
407400.0000    0.19454
407440.0000    0.39620
407480.0000    0.50304
407520.0000    0.25687
407560.0000    0.24558
407600.0000    0.33636
407640.0000    0.35877
407680.0000    0.20531
407720.0000    0.10701
407760.0000    0.14163
407800.0000    0.19488
407840.0000    0.22099
407880.0000    0.37131
407920.0000    0.17911
407960.0000    0.48860
408000.0000    0.24217
408040.0000    0.31038
408080.0000    0.32357
408120.0000    0.24954
408160.0000    0.39354
408200.0000    0.15376
408240.0000    0.37080
408280.0000    0.37970
408320.0000    0.34081
408360.0000    0.32379
408400.0000    0.39104
408440.0000    0.30440
408480.0000    0.41141
408520.0000    0.43498
408560.0000    0.38333
408600.0000    0.35133
408640.0000    0.44946
408680.0000    0.52718
408720.0000    0.31223
408760.0000    0.38808
408800.0000    0.23423
408840.0000    0.49560
408880.0000    0.29259
408920.0000    0.38183
408960.0000    0.51850
409000.0000    0.57753
409040.0000    0.25084
409080.0000    0.32164
409120.0000    0.40416
409160.0000    0.25304
409200.0000    0.28530
409240.0000    0.17065
409280.0000    0.28468
409320.0000    0.37122
409360.0000    0.32367
409400.0000    0.36188
409440.0000    0.26431
409480.0000    0.15832
409520.0000   -0.54949
409560.0000   -0.23978
409600.0000   -0.25126
409640.0000   -0.27725
409680.0000   -0.36388
409720.0000   -0.69755
409760.0000   -0.44781
409800.0000   -0.35056
409840.0000   -0.23119
409880.0000   -0.09377
409920.0000    0.03260
409960.0000   -0.13905
410000.0000    0.09555
410040.0000   -0.46394
410080.0000   -0.45592
410120.0000   -0.36600
410160.0000   -0.15678
410200.0000   -0.20224
410240.0000   -0.25272
410280.0000   -0.89808
410320.0000   -0.56096
410360.0000   -0.81589
410400.0000   -0.59152
410440.0000   -0.59814
410480.0000   -0.70062
410520.0000   -0.57247
410560.0000   -0.48098
410600.0000   -0.45756
410640.0000   -0.21324
410680.0000   -0.33652
410720.0000   -0.53175
410760.0000   -0.41997
410800.0000   -0.45441
410840.0000   -0.55227
410880.0000   -0.32411
410920.0000   -0.49313
410960.0000   -0.38613
411000.0000   -0.59839
411040.0000   -0.62319
411080.0000   -0.30794
411120.0000   -0.26497
411160.0000   -0.53229
411200.0000   -0.49147
411240.0000   -0.40964
411280.0000   -0.42861
411320.0000   -0.54786
411360.0000   -0.63766
411400.0000   -0.27333
411440.0000   -0.77086
411480.0000   -0.46491
411520.0000   -0.72718
411560.0000   -0.09057
411600.0000   -0.31913
411640.0000   -0.57269
411680.0000   -0.61135
411720.0000   -0.39174
411760.0000   -0.54153
411800.0000   -0.42759
411840.0000   -0.36903
411880.0000   -0.43604
411920.0000   -0.58144
411960.0000   -0.53104
412000.0000   -0.12023
412040.0000   -0.47380
412080.0000   -0.26380
412120.0000    0.01699
412160.0000   -0.36746
412200.0000   -0.40706
412240.0000   -0.34375
412280.0000   -0.34075
412320.0000   -0.19454
412360.0000   -0.39595
412400.0000   -0.49792
412440.0000   -0.24716
412480.0000   -0.24543
412520.0000   -0.02732
412560.0000   -0.24220
412600.0000   -0.37684
412640.0000   -0.54129
412680.0000   -0.05625
412720.0000   -0.27720
412760.0000   -0.27252
412800.0000   -0.02670
412840.0000   -0.58371
412880.0000   -0.86280
412920.0000   -0.63455
412960.0000   -0.99416
413000.0000   -1.10334
413040.0000   -0.76273
413080.0000   -0.60541
413120.0000   -0.69389
413160.0000   -0.98141
413200.0000   -0.85149
413240.0000   -1.07284
413280.0000   -1.13581
413320.0000   -0.83364
413360.0000   -1.14403
413400.0000   -1.10159
413440.0000   -0.75584
413480.0000   -0.68234
413520.0000   -0.33000
413560.0000   -0.07771
413600.0000   -0.07351
413640.0000   -0.01451
413680.0000   -0.04292
413720.0000   -0.01161
413760.0000   -0.05867
413800.0000   -0.18967
413840.0000    0.29990
413880.0000   -0.23047
413920.0000    0.00115
413960.0000   -0.11920
414000.0000   -0.13481
414040.0000    0.00726
414080.0000   -0.33465
414120.0000   -0.10774
414160.0000   -0.20096
414200.0000    0.02916
414240.0000   -0.05114
414280.0000   -0.19722
414320.0000   -0.39930
414360.0000   -0.14335
414400.0000   -0.10364
414440.0000   -0.51556
414480.0000   -0.45753
414520.0000   -0.53814
414560.0000   -0.46367
414600.0000   -0.51305
414640.0000   -0.26495
414680.0000   -0.26909
414720.0000   -0.79738
414760.0000   -0.66559
414800.0000   -0.34893
414840.0000   -0.45390
414880.0000   -0.58695
414920.0000   -0.68674
414960.0000   -0.72678
415000.0000   -0.29428
415040.0000   -0.44693
415080.0000   -0.73444
415120.0000   -0.50189
415160.0000   -0.80995
415200.0000   -0.51791
415240.0000   -0.58903
415280.0000   -0.58066
415320.0000   -0.79927
415360.0000   -0.53985
415400.0000   -0.53252
415440.0000   -0.54799
415480.0000   -0.57351
415520.0000   -0.43922
415560.0000   -0.38504
415600.0000   -0.47208
415640.0000   -0.35271
415680.0000   -0.55637
415720.0000   -0.34293
415760.0000   -0.38930
415800.0000   -0.32921
415840.0000   -0.38034
415880.0000   -0.47849
415920.0000   -0.38021
415960.0000   -0.34752
416000.0000   -0.03167
416040.0000   -0.52977
416080.0000   -0.39946
416120.0000   -0.51272
416160.0000   -0.41800
416200.0000   -0.57325
416240.0000   -0.22023
416280.0000   -0.43054
416320.0000   -0.11504
416360.0000   -0.22967
416400.0000   -0.46075
416440.0000    0.02749
416480.0000   -0.12220
416520.0000   -0.26254
416560.0000   -0.34086
416600.0000    0.04232
416640.0000   -0.04510
416680.0000   -0.23846
416720.0000    0.28296
416760.0000    0.32599
416800.0000    0.00822
416840.0000    0.49576
416880.0000    0.12124
416920.0000    0.13740
416960.0000    0.28672
417000.0000    0.07307
417040.0000    0.22134
417080.0000   -0.03621
417120.0000   -0.13001
417160.0000    0.33296
417200.0000    0.48497
417240.0000    0.42646
417280.0000    0.20696
417320.0000    0.33276
417360.0000    0.50847
417400.0000    0.42967
417440.0000    0.64454
417480.0000    0.16739
417520.0000    0.30853
417560.0000    0.17806
417600.0000    0.40699
417640.0000    0.62854
417680.0000    0.57371
417720.0000    0.58556
417760.0000    0.39998
417800.0000    0.37941
417840.0000    0.42834
417880.0000    0.28202
417920.0000    0.43712
417960.0000    0.44897
418000.0000    0.43787
418040.0000    0.33667
418080.0000    0.41940
418120.0000    0.44561
418160.0000    0.38780
418200.0000    0.29498
418240.0000    0.26045
418280.0000    0.04087
418320.0000   -0.13237
418360.0000   -0.39003
418400.0000   -0.88529
418440.0000   -0.32367
418480.0000   -0.40875
418520.0000   -0.49125
418560.0000   -0.32482
418600.0000   -0.40995
418640.0000   -0.50732
418680.0000   -0.44339
418720.0000   -0.41340
418760.0000   -0.54465
418800.0000   -0.50569
418840.0000   -0.53778
418880.0000   -0.14848
418920.0000   -0.27956
418960.0000   -0.39956
419000.0000   -0.25589
419040.0000   -0.35995
419080.0000   -0.30751
419120.0000   -0.24232
419160.0000   -0.52055
419200.0000   -0.42296
419240.0000    0.01368
419280.0000   -0.30482
419320.0000   -0.17254
419360.0000   -0.01942
419400.0000    0.32881
419440.0000    0.31179
419480.0000    0.20475
419520.0000    0.35468
419560.0000   -0.10601
419600.0000    0.10916
419640.0000   -0.51019
419680.0000   -0.48561
419720.0000   -0.23554
419760.0000   -0.20256
419800.0000   -0.30801
419840.0000    0.05576
419880.0000    0.16686
419920.0000    0.49262
419960.0000    0.21961
420000.0000    0.05757
420040.0000    0.62080
420080.0000    0.47211
420120.0000    0.22781
420160.0000    0.67211
420200.0000    0.64862
420240.0000    0.71326
420280.0000    0.63504
420320.0000    0.21138
420360.0000    0.33948
420400.0000    0.51787
420440.0000    0.59573
420480.0000    0.50421
420520.0000    0.50707
420560.0000    0.25819
420600.0000    0.11926
420640.0000    0.54388
420680.0000    0.57394
420720.0000    0.45326
420760.0000    0.24357
420800.0000    0.47743
420840.0000    0.47177
420880.0000    0.23372
420920.0000    0.58180
420960.0000    0.27779
421000.0000    0.15662
421040.0000    0.38726
421080.0000    0.27015
421120.0000    0.24011
421160.0000    0.26721
421200.0000    0.20881
421240.0000    0.26757
421280.0000    0.25927
421320.0000    0.38167
421360.0000    0.28388
421400.0000    0.53313
421440.0000    0.32088
421480.0000    0.41321
421520.0000    0.24875
421560.0000    0.34333
421600.0000    0.23386
421640.0000    0.36575
421680.0000    0.22907
421720.0000    0.35987
421760.0000    0.17113
421800.0000    0.10004
421840.0000    0.49655
421880.0000    0.39390
421920.0000    0.38767
421960.0000    0.53236
422000.0000    0.36770
422040.0000    0.32132
422080.0000    0.25828
422120.0000    0.31321
422160.0000    0.26451
422200.0000    0.34526
422240.0000    0.30076
422280.0000    0.29097
422320.0000    0.47445
422360.0000    0.29036
422400.0000    0.07360
422440.0000    0.24119
422480.0000   -0.01342
422520.0000    0.33799
422560.0000    0.11651
422600.0000    0.31562
422640.0000    0.33096
422680.0000    0.33659
422720.0000    0.39083
422760.0000    0.36899
422800.0000    0.04284
422840.0000    0.37140
422880.0000    0.17583
422920.0000    0.06900
422960.0000    0.24977
423000.0000    0.22501
423040.0000    0.32989
423080.0000    0.44513
423120.0000    0.40370
423160.0000    0.59804
423200.0000    0.29640
423240.0000    0.46590
423280.0000    0.45503
423320.0000    0.45158
423360.0000    0.43071
423400.0000    0.29330
423440.0000    0.35633
423480.0000    0.28175
423520.0000    0.49862
423560.0000    0.41240
423600.0000    0.41666
423640.0000    0.43445
423680.0000    0.40799
423720.0000    0.41807
423760.0000    0.54980
423800.0000    0.44797
423840.0000    0.56917
423880.0000    0.55970
423920.0000    0.46306
423960.0000    0.50154
424000.0000    0.24688
424040.0000    0.38843
424080.0000    0.35643
424120.0000    0.72437
424160.0000    0.57648
424200.0000    0.41086
424240.0000    0.35803
424280.0000    0.38694
424320.0000    0.24162
424360.0000    0.28118
424400.0000    0.34650
424440.0000    0.63410
424480.0000    0.22410
424520.0000    0.30293
424560.0000    0.13985
424600.0000    0.37189
424640.0000    0.18483
424680.0000    0.37996
424720.0000    0.59152
424760.0000    0.73015
424800.0000    0.71586
424840.0000    0.42755
424880.0000    0.52654
424920.0000    0.45097
424960.0000    0.59711
425000.0000    0.44234
425040.0000    0.42510
425080.0000    0.34510
425120.0000    0.22924
425160.0000    0.14572
425200.0000    0.33001
425240.0000    0.24200
425280.0000    0.48006
425320.0000    0.37613
425360.0000    0.51463
425400.0000    0.59508
425440.0000    0.55117
425480.0000    0.58821
425520.0000    0.46629
425560.0000    0.41910
425600.0000    0.37032
425640.0000    0.46287
425680.0000    0.71402
425720.0000    0.10724
425760.0000    0.32373
425800.0000    0.48434
425840.0000    0.69085
425880.0000    0.34922
425920.0000    0.30009
425960.0000    0.42993
426000.0000    0.35905
426040.0000    0.47608
426080.0000    0.53695
426120.0000    0.26424
426160.0000    0.26476
426200.0000    0.29513
426240.0000    0.34715
426280.0000    0.52633
426320.0000    0.57181
426360.0000    0.60557
426400.0000    0.53044
426440.0000    0.47678
426480.0000    0.31687
426520.0000    0.38826
426560.0000    0.31737
426600.0000    0.33768
426640.0000    0.37980
426680.0000    0.52677
426720.0000    0.33977
426760.0000    0.56010
426800.0000    0.45531
426840.0000    0.65550
426880.0000    0.53999
426920.0000    0.22501
426960.0000    0.55376
427000.0000    0.32452
427040.0000    0.33112
427080.0000    0.23363
427120.0000    0.36255
427160.0000    0.51815
427200.0000    0.32531
427240.0000    0.57774
427280.0000    0.59519
427320.0000    0.46072
427360.0000    0.29568
427400.0000    0.29120
427440.0000    0.32780
427480.0000    0.42493
427520.0000    0.34664
427560.0000    0.43433
427600.0000    0.44075
427640.0000    0.12749
427680.0000    0.35898
427720.0000    0.37606
427760.0000    0.40979
427800.0000    0.31674
427840.0000    0.39594
427880.0000    0.15229
427920.0000    0.36833
427960.0000    0.24805
428000.0000    0.35284
428040.0000    0.32774
428080.0000    0.23098
428120.0000    0.20886
428160.0000    0.38501
428200.0000    0.23099
428240.0000    0.53305
428280.0000    0.47196
428320.0000    0.44135
428360.0000    0.32796
428400.0000    0.24067
428440.0000    0.35247
428480.0000    0.34324
428520.0000    0.41006
428560.0000    0.56910
428600.0000    0.13916
428640.0000    0.32811
428680.0000    0.23476
428720.0000    0.30628
428760.0000    0.49047
428800.0000    0.18250
428840.0000    0.22620
428880.0000    0.16873
428920.0000    0.01753
428960.0000    0.32578
429000.0000    0.37060
429040.0000    0.50397
429080.0000    0.27543
429120.0000    0.28050
429160.0000    0.16642
429200.0000    0.25505
429240.0000    0.43981
429280.0000    0.45018
429320.0000    0.52041
429360.0000    0.44237
429400.0000    0.74007
429440.0000    0.59075
429480.0000    0.36746
429520.0000    0.33628
429560.0000    0.24872
429600.0000    0.47066
429640.0000    0.43047
429680.0000    0.39909
429720.0000    0.67182
429760.0000    0.56339
429800.0000    0.46521
429840.0000    0.51786
429880.0000    0.32240
429920.0000    0.33328
429960.0000    0.34175
430000.0000    0.54228
430040.0000    0.44085
430080.0000    0.14886
430120.0000    0.10064
430160.0000    0.36187
430200.0000    0.36064
430240.0000    0.37680
430280.0000    0.37912
430320.0000    0.25040
430360.0000    0.13025
430400.0000   -0.09079
430440.0000    0.04470
430480.0000   -0.15980
430520.0000   -0.28435
430560.0000    0.07505
430600.0000    0.25748
430640.0000   -0.11732
430680.0000    0.06815
430720.0000    0.03803
430760.0000    0.17611
430800.0000    0.47966
430840.0000    0.46342
430880.0000    0.27983
430920.0000    0.27689
430960.0000    0.29739
431000.0000    0.22341
431040.0000    0.01827
431080.0000    0.08543
431120.0000    0.37754
431160.0000    0.12163
431200.0000    0.14647
431240.0000    0.27703
431280.0000    0.32960
431320.0000    0.52852
431360.0000    0.50107
431400.0000    0.55558
431440.0000    0.32418
431480.0000    0.61690
431520.0000    0.56012
431560.0000    0.67467
431600.0000    0.56864
431640.0000    0.54960
431680.0000    0.27338
431720.0000    0.35825
431760.0000    0.26142
431800.0000    0.31558
431840.0000    0.20531
431880.0000    0.55406
431920.0000    0.63752
431960.0000    0.59227
432000.0000    0.37428
432040.0000    0.69137
432080.0000    0.54302
432120.0000    0.36761
432160.0000    0.54795
432200.0000    0.56412
432240.0000    0.62960
432280.0000    0.24954
432320.0000    0.44136
432360.0000    0.15532
432400.0000    0.24494
432440.0000    0.30251
432480.0000    0.38200
432520.0000    0.12945
432560.0000    0.55520
432600.0000    0.68073
432640.0000    0.45255
432680.0000    0.53281
432720.0000    0.33630
432760.0000    0.27426
432800.0000    0.40005
432840.0000    0.23561
432880.0000    0.17557
432920.0000    0.37165
432960.0000    0.14991
433000.0000    0.03805
433040.0000    0.32190
433080.0000    0.22916
433120.0000    0.16695
433160.0000   -0.17573
433200.0000    0.38676
433240.0000    0.32487
433280.0000    0.31518
433320.0000    0.43700
433360.0000    0.19035
433400.0000    0.17282
433440.0000   -0.27369
433480.0000    0.11978
433520.0000    0.37398
433560.0000    0.12323
433600.0000    0.01451
433640.0000    0.28385
433680.0000    0.32466
433720.0000    0.33445
433760.0000    0.25694
433800.0000    0.19604
433840.0000    0.27874
433880.0000    0.21703
433920.0000    0.13097
433960.0000    0.35357
434000.0000    0.20070
434040.0000    0.29777
434080.0000    0.20231
434120.0000    0.20560
434160.0000   -0.04374
434200.0000    0.25754
434240.0000    0.44944
434280.0000    0.33390
434320.0000    0.34027
434360.0000    0.28475
434400.0000    0.18911
434440.0000    0.15221
434480.0000    0.37478
434520.0000    0.39596
434560.0000    0.35452
434600.0000    0.25981
434640.0000    0.18460
434680.0000    0.25452
434720.0000    0.37052
434760.0000    0.41922
434800.0000    0.46458
434840.0000    0.39454
434880.0000    0.12356
434920.0000    0.12627
434960.0000    0.05259
435000.0000    0.14029
435040.0000    0.04553
435080.0000    0.46806
435120.0000    0.33180
435160.0000    0.13116
435200.0000    0.16786
435240.0000    0.46546
435280.0000    0.21363
435320.0000    0.36744
435360.0000    0.23461
435400.0000    0.36210
435440.0000    0.35710
435480.0000    0.53608
435520.0000    0.37427
435560.0000    0.61716
435600.0000    0.58239
435640.0000    0.49116
435680.0000    0.64679
435720.0000    0.61171
435760.0000    0.60157
435800.0000    0.68818
435840.0000    0.76401
435880.0000    0.64602
435920.0000    0.55331
435960.0000    0.56787
436000.0000    0.72532
436040.0000    0.44857
436080.0000    0.63637
436120.0000    0.57230
436160.0000    0.48591
436200.0000    0.38018
436240.0000    0.55852
436280.0000    0.63163
436320.0000    0.41259
436360.0000    0.33481
436400.0000    0.39217
436440.0000    0.52247
436480.0000    0.45062
436520.0000    0.40215
436560.0000    0.39557
436600.0000    0.30820
436640.0000    0.52680
436680.0000    0.37625
436720.0000    0.38483
436760.0000    0.35383
436800.0000    0.32997
436840.0000    0.29891
436880.0000    0.36216
436920.0000    0.46023
436960.0000    0.38668
437000.0000    0.57570
437040.0000    0.45596
437080.0000    0.33595
437120.0000    0.35263
437160.0000    0.37950
437200.0000    0.39344
437240.0000    0.58261
437280.0000    0.49659
437320.0000    0.43284
437360.0000    0.49762
437400.0000    0.59363
437440.0000    0.61904
437480.0000    0.50436
437520.0000    0.37842
437560.0000    0.62623
437600.0000    0.57750
437640.0000    0.56846
437680.0000    0.46797
437720.0000    0.61124
437760.0000    0.62260
437800.0000    0.52388
437840.0000    0.61151
437880.0000    0.47713
437920.0000    0.42319
437960.0000    0.35041
438000.0000    0.41937
438040.0000    0.33589
438080.0000    0.23179
438120.0000    0.24825
438160.0000    0.34073
438200.0000    0.33797
438240.0000    0.65158
438280.0000    0.36957
438320.0000    0.52648
438360.0000    0.43821
438400.0000    0.48551
438440.0000    0.40384
438480.0000    0.50425
438520.0000    0.32650
438560.0000    0.37509
438600.0000    0.33902
438640.0000    0.24240
438680.0000    0.14111
438720.0000    0.18950
438760.0000    0.25681
438800.0000    0.33330
438840.0000    0.30610
438880.0000   -0.14391
438920.0000    0.05585
438960.0000    0.36641
439000.0000    0.19021
439040.0000    0.35116
439080.0000    0.19196
439120.0000    0.30389
439160.0000    0.29128
439200.0000    0.19218
439240.0000    0.35588
439280.0000    0.44065
439320.0000    0.35543
439360.0000    0.48523
439400.0000    0.48226
439440.0000    0.25964
439480.0000    0.43207
439520.0000    0.41032
439560.0000    0.24193
439600.0000    0.35198
439640.0000    0.25527
439680.0000    0.21808
439720.0000    0.26559
439760.0000    0.42249
439800.0000    0.46449
439840.0000    0.57169
439880.0000    0.20132
439920.0000    0.40795
439960.0000    0.25959
440000.0000    0.23304
440040.0000    0.20791
440080.0000    0.44360
440120.0000    0.35389
440160.0000    0.45612
440200.0000    0.30150
440240.0000    0.47890
440280.0000    0.40613
440320.0000    0.37307
440360.0000    0.63221
440400.0000    0.47443
440440.0000    0.52341
440480.0000    0.48474
440520.0000    0.31944
440560.0000    0.46372
440600.0000    0.41497
440640.0000    0.34688
440680.0000    0.13350
440720.0000    0.17497
440760.0000    0.21597
440800.0000    0.35289
440840.0000    0.24042
440880.0000    0.38317
440920.0000    0.37287
440960.0000    0.51799
441000.0000    0.37422
441040.0000    0.37246
441080.0000    0.38922
441120.0000    0.69349
441160.0000    0.22742
441200.0000    0.26204
441240.0000    0.38812
441280.0000    0.38098
441320.0000    0.32930
441360.0000    0.22960
441400.0000    0.17099
441440.0000    0.27382
441480.0000    0.51064
441520.0000    0.48419
441560.0000    0.27973
441600.0000    0.21760
441640.0000    0.26697
441680.0000    0.55009
441720.0000    0.38340
441760.0000    0.28217
441800.0000    0.46304
441840.0000    0.51420
441880.0000    0.48775
441920.0000    0.35761
441960.0000    0.66097
442000.0000    0.56683
442040.0000    0.46282
442080.0000    0.30344
442120.0000    0.14781
442160.0000    0.04149
442200.0000    0.37562
442240.0000    0.51161
442280.0000    0.49404
442320.0000    0.23586
442360.0000    0.32941
442400.0000    0.51974
442440.0000    0.25518
442480.0000    0.37426
442520.0000    0.37528
442560.0000    0.59436
442600.0000    0.23104
442640.0000    0.31983
442680.0000    0.46510
442720.0000    0.43638
442760.0000    0.30350
442800.0000    0.38878
442840.0000    0.25225
442880.0000    0.35899
442920.0000    0.29142
442960.0000    0.29104
443000.0000    0.26623
443040.0000    0.45955
443080.0000    0.43070
443120.0000    0.23864
443160.0000    0.24744
443200.0000    0.29593
443240.0000    0.34689
443280.0000    0.32107
443320.0000    0.27755
443360.0000    0.27155
443400.0000    0.43805
443440.0000    0.15297
443480.0000    0.35412
443520.0000    0.34824
443560.0000    0.33042
443600.0000    0.52264
443640.0000    0.36531
443680.0000    0.49076
443720.0000    0.34302
443760.0000    0.40497
443800.0000    0.15086
443840.0000   -0.15909
443880.0000    0.53635
443920.0000    0.31095
443960.0000    0.26491
444000.0000   -0.00196
444040.0000    0.17627
444080.0000    0.39111
444120.0000    0.25599
444160.0000    0.03652
444200.0000    0.11838
444240.0000    0.07473
444280.0000    0.28968
444320.0000    0.13385
444360.0000    0.41283
444400.0000    0.56098
444440.0000    0.30880
444480.0000    0.16397
444520.0000    0.38250
444560.0000    0.57264
444600.0000    0.41162
444640.0000    0.29706
444680.0000    0.33469
444720.0000    0.20719
444760.0000    0.49640
444800.0000    0.16233
444840.0000    0.29775
444880.0000    0.15659
444920.0000    0.41773
444960.0000    0.45183
445000.0000    0.27211
445040.0000    0.33019
445080.0000    0.43650
445120.0000    0.27452
445160.0000    0.40622
445200.0000    0.02178
445240.0000    0.25710
445280.0000    0.23357
445320.0000    0.48009
445360.0000    0.11936
445400.0000    0.50092
445440.0000    0.31271
445480.0000    0.33520
445520.0000    0.26428
445560.0000    0.15613
445600.0000    0.21004
445640.0000    0.43302
445680.0000    0.39670
445720.0000    0.34635
445760.0000    0.37181
445800.0000    0.42688
445840.0000    0.46053
445880.0000    0.80751
445920.0000    0.32697
445960.0000    0.32516
446000.0000    0.41919
446040.0000    0.53423
446080.0000    0.12567
446120.0000    0.27415
446160.0000    0.38374
446200.0000    0.17092
446240.0000    0.28962
446280.0000    0.24165
446320.0000    0.24919
446360.0000    0.32257
446400.0000    0.37741
446440.0000    0.56342
446480.0000    0.17701
446520.0000    0.37628
446560.0000    0.44491
446600.0000    0.40676
446640.0000    0.37319
446680.0000    0.34050
446720.0000    0.41408
446760.0000    0.36249
446800.0000    0.65251
446840.0000    0.42283
446880.0000    0.35737
446920.0000    0.41510
446960.0000    0.33129
447000.0000    0.28185
447040.0000    0.30419
447080.0000    0.26781
447120.0000    0.40396
447160.0000    0.35969
447200.0000    0.60230
447240.0000    0.44021
447280.0000    0.37341
447320.0000    0.28022
447360.0000    0.40555
447400.0000    0.35136
447440.0000    0.52819
447480.0000    0.34219
447520.0000    0.47484
447560.0000    0.46201
447600.0000    0.37369
447640.0000    0.49357
447680.0000    0.50554
447720.0000    0.44647
447760.0000    0.45604
447800.0000    0.38698
447840.0000    0.26441
447880.0000    0.22843
447920.0000    0.42681
447960.0000    0.19409
448000.0000    0.50998
448040.0000    0.40648
448080.0000    0.19920
448120.0000    0.08073
448160.0000    0.53734
448200.0000    0.42328
448240.0000    0.45890
448280.0000    0.35284
448320.0000    0.42645
448360.0000    0.46615
448400.0000    0.34396
448440.0000    0.30101
448480.0000    0.28422
448520.0000    0.46764
448560.0000    0.34472
448600.0000    0.34796
448640.0000    0.61141
448680.0000    0.27433
448720.0000    0.24914
448760.0000    0.21246
448800.0000    0.20919
448840.0000    0.58910
448880.0000    0.31407
448920.0000    0.28491
448960.0000    0.63851
449000.0000    0.27854
449040.0000    0.21769
449080.0000    0.32060
449120.0000    0.26546
449160.0000    0.13910
449200.0000    0.34872
449240.0000    0.25029
449280.0000    0.31666
449320.0000    0.23648
449360.0000    0.50511
449400.0000    0.36510
449440.0000    0.38303
449480.0000    0.25932
449520.0000    0.35856
449560.0000    0.20526
449600.0000    0.30662
449640.0000    0.41762
449680.0000    0.15032
449720.0000    0.19009
449760.0000    0.23564
449800.0000    0.31466
449840.0000    0.00463
449880.0000    0.17800
449920.0000    0.24768
449960.0000    0.28014
450000.0000    0.51742
450040.0000    0.49631
450080.0000    0.30588
450120.0000    0.24052
450160.0000    0.10927
450200.0000    0.06380
450240.0000    0.09348
450280.0000    0.06445
450320.0000    0.17638
450360.0000    0.20322
450400.0000    0.27920
450440.0000    0.02394
450480.0000    0.37436
450520.0000    0.50983
450560.0000    0.52647
450600.0000    0.45358
450640.0000    0.12898
450680.0000    0.31469
450720.0000    0.29554
450760.0000    0.27479
450800.0000    0.30454
450840.0000    0.28380
450880.0000    0.11148
450920.0000    0.39788
450960.0000    0.25140
451000.0000    0.42396
451040.0000    0.31332
451080.0000    0.46722
451120.0000    0.24653
451160.0000    0.20036
451200.0000    0.28574
451240.0000    0.49128
451280.0000    0.24198
451320.0000    0.43700
451360.0000    0.38267
451400.0000    0.21001
451440.0000    0.38357
451480.0000    0.19927
451520.0000    0.23956
451560.0000    0.23388
451600.0000    0.46608
451640.0000    0.35788
451680.0000    0.49121
451720.0000   -0.02290
451760.0000    0.34059
451800.0000    0.33626
451840.0000    0.42867
451880.0000    0.10595
451920.0000    0.16203
451960.0000    0.46869
452000.0000    0.31440
452040.0000    0.38305
452080.0000    0.24671
452120.0000    0.15890
452160.0000    0.60231
452200.0000    0.61179
452240.0000    0.27726
452280.0000    0.42118
452320.0000    0.50506
452360.0000    0.53161
452400.0000    0.58354
452440.0000    0.45983
452480.0000    0.47621
452520.0000    0.64909
452560.0000    0.49766
452600.0000    0.63612
452640.0000    0.43324
452680.0000    0.54124
452720.0000    0.18778
452760.0000    0.47429
452800.0000    0.28753
452840.0000    0.35783
452880.0000    0.43247
452920.0000    0.36368
452960.0000    0.37608
453000.0000    0.35917
453040.0000    0.44974
453080.0000    0.35741
453120.0000    0.12814
453160.0000    0.37758
453200.0000    0.37042
453240.0000    0.36572
453280.0000    0.37132
453320.0000    0.54242
453360.0000    0.37925
453400.0000    0.30119
453440.0000    0.30120
453480.0000    0.44183
453520.0000    0.09980
453560.0000    0.53726
453600.0000    0.34436
453640.0000    0.11913
453680.0000    0.43074
453720.0000    0.37314
453760.0000    0.62330
453800.0000    0.45544
453840.0000    0.28425
453880.0000    0.42712
453920.0000    0.48915
453960.0000    0.24044
454000.0000    0.31958
454040.0000    0.31235
454080.0000    0.27803
454120.0000    0.36638
454160.0000    0.38282
454200.0000    0.23926
454240.0000    0.00583
454280.0000    0.23493
454320.0000    0.22075
454360.0000    0.46333
454400.0000    0.33587
454440.0000    0.31327
454480.0000    0.37408
454520.0000    0.40993
454560.0000    0.24893
454600.0000    0.27602
454640.0000    0.36802
454680.0000    0.36505
454720.0000    0.52213
454760.0000    0.34446
454800.0000    0.07193
454840.0000    0.13594
454880.0000    0.53232
454920.0000    0.40461
454960.0000    0.41540
455000.0000    0.39033
455040.0000    0.48721
455080.0000    0.39120
455120.0000    0.26906
455160.0000    0.22003
455200.0000    0.35700
455240.0000    0.55065
455280.0000    0.44508
455320.0000    0.39274
455360.0000    0.29580
455400.0000    0.48179
455440.0000    0.22260
455480.0000    0.47820
455520.0000    0.30656
455560.0000    0.46379
455600.0000    0.24272
455640.0000    0.33494
455680.0000    0.33004
455720.0000    0.50628
455760.0000    0.45453
455800.0000    0.38480
455840.0000    0.54235
455880.0000    0.51077
455920.0000    0.32909
455960.0000    0.36878
456000.0000    0.44154
456040.0000    0.38612
456080.0000    0.50491
456120.0000    0.10234
456160.0000    0.76780
456200.0000    0.53538
456240.0000    0.38634
456280.0000    0.38364
456320.0000    0.24250
456360.0000    0.53220
456400.0000    0.57828
456440.0000    0.31890
456480.0000    0.22757
456520.0000    0.34715
456560.0000    0.52723
456600.0000    0.14711
456640.0000    0.42754
456680.0000    0.34307
456720.0000    0.42093
456760.0000    0.42673
456800.0000    0.33762
456840.0000    0.47147
456880.0000    0.49701
456920.0000    0.33227
456960.0000    0.50938
457000.0000    0.43723
457040.0000    0.51489
457080.0000    0.50556
457120.0000    0.37012
457160.0000    0.33595
457200.0000    0.27477
457240.0000    0.54982
457280.0000    0.45538
457320.0000    0.45003
457360.0000    0.49253
457400.0000    0.46372
457440.0000    0.43342
457480.0000    0.36943
457520.0000    0.20919
457560.0000    0.27092
457600.0000    0.29838
457640.0000    0.27836
457680.0000    0.06596
457720.0000    0.29441
457760.0000    0.25218
457800.0000    0.26523
457840.0000    0.30158
457880.0000    0.14577
457920.0000    0.25400
457960.0000    0.29147
458000.0000    0.09696
458040.0000    0.39205
458080.0000    0.55370
458120.0000    0.25789
458160.0000    0.35734
458200.0000    0.22409
458240.0000    0.41187
458280.0000    0.47960
458320.0000    0.43031
458360.0000    0.46449
458400.0000    0.22131
458440.0000    0.29841
458480.0000    0.37667
458520.0000    0.38040
458560.0000    0.32703
458600.0000    0.25987
458640.0000    0.38573
458680.0000    0.28315
458720.0000    0.34460
458760.0000    0.42480
458800.0000    0.35374
458840.0000    0.30893
458880.0000    0.29019
458920.0000    0.63685
458960.0000    0.50466
459000.0000    0.67533
459040.0000    0.46041
459080.0000    0.36351
459120.0000    0.38523
459160.0000    0.48156
459200.0000    0.38371
459240.0000    0.75991
459280.0000    0.27551
459320.0000    0.41938
459360.0000    0.33138
459400.0000    0.31353
459440.0000    0.54919
459480.0000    0.72604
459520.0000    0.30058
459560.0000    0.49424
459600.0000    0.50862
459640.0000    0.44257
459680.0000    0.49438
459720.0000    0.27560
459760.0000    0.34742
459800.0000    0.28978
459840.0000    0.47500
459880.0000    0.56230
459920.0000    0.45316
459960.0000    0.20517
460000.0000    0.51724
460040.0000    0.37308
460080.0000    0.37230
460120.0000    0.47660
460160.0000    0.62721
460200.0000    0.50913
460240.0000    0.31392
460280.0000    0.44840
460320.0000    0.41285
460360.0000    0.52095
460400.0000    0.43025
460440.0000    0.35370
460480.0000    0.48350
460520.0000    0.47527
460560.0000    0.33195
460600.0000    0.57997
460640.0000    0.72501
460680.0000    0.40431
460720.0000    0.61367
460760.0000    0.49182
460800.0000    0.48174
460840.0000    0.38982
460880.0000    0.43997
460920.0000    0.57644
460960.0000    0.28104
461000.0000    0.39442
461040.0000    0.30831
461080.0000    0.15321
461120.0000    0.50429
461160.0000    0.52138
461200.0000    0.40163
461240.0000    0.34475
461280.0000    0.32690
461320.0000    0.41843
461360.0000    0.37189
461400.0000    0.27398
461440.0000    0.08198
461480.0000    0.20985
461520.0000    0.21899
461560.0000    0.14849
461600.0000    0.07853
461640.0000    0.32550
461680.0000    0.36762
461720.0000    0.23712
461760.0000    0.31329
461800.0000    0.34425
461840.0000    0.45295
461880.0000    0.60249
461920.0000    0.37262
461960.0000    0.31696
462000.0000    0.65595
462040.0000    0.41954
462080.0000    0.29548
462120.0000    0.50283
462160.0000    0.28721
462200.0000    0.36167
462240.0000    0.45897
462280.0000    0.22006
462320.0000    0.31544
462360.0000    0.24154
462400.0000    0.40699
462440.0000    0.39693
462480.0000    0.30466
462520.0000    0.27558
462560.0000    0.41342
462600.0000    0.24980
462640.0000    0.24751
462680.0000    0.35532
462720.0000    0.39278
462760.0000    0.32144
462800.0000    0.38509
462840.0000    0.41783
462880.0000    0.55332
462920.0000    0.49016
462960.0000    0.39211
463000.0000    0.29191
463040.0000    0.27867
463080.0000    0.27198
463120.0000    0.39164
463160.0000    0.56642
463200.0000    0.30756
463240.0000    0.02246
463280.0000    0.33196
463320.0000    0.14663
463360.0000    0.27348
463400.0000    0.20070
463440.0000    0.35946
463480.0000    0.48775
463520.0000    0.46406
463560.0000    0.38557
463600.0000    0.15686
463640.0000    0.36392
463680.0000    0.33944
463720.0000    0.22728
463760.0000    0.24616
463800.0000    0.30327
463840.0000    0.45772
463880.0000    0.11320
463920.0000    0.09839
463960.0000   -0.17241
464000.0000   -0.12291
464040.0000    0.17061
464080.0000    0.24894
464120.0000    0.39723
464160.0000    0.52488
464200.0000    0.44819
464240.0000    0.53302
464280.0000    0.64818
464320.0000    0.42202
464360.0000    0.54456
464400.0000    0.57127
464440.0000    0.53528
464480.0000    0.38744
464520.0000    0.56670
464560.0000    0.57616
464600.0000    0.33749
464640.0000    0.43347
464680.0000    0.50267
464720.0000    0.64617
464760.0000    0.52609
464800.0000    0.73324
464840.0000    0.52534
464880.0000    0.54156
464920.0000    0.35781
464960.0000    0.44157
465000.0000    0.31610
465040.0000    0.40433
465080.0000    0.57408
465120.0000    0.75743
465160.0000    0.56160
465200.0000    0.33739
465240.0000    0.20409
465280.0000    0.08059
465320.0000    0.33794
465360.0000    0.32795
465400.0000    0.53582
465440.0000    0.23378
465480.0000    0.44941
465520.0000    0.42112
465560.0000    0.37241
465600.0000    0.32921
465640.0000    0.08651
465680.0000    0.53886
465720.0000    0.43137
465760.0000    0.21222
465800.0000    0.01782
465840.0000    0.29801
465880.0000    0.17580
465920.0000    0.12347
465960.0000    0.16381
466000.0000    0.29891
466040.0000    0.01445
466080.0000   -0.07576
466120.0000   -0.15612
466160.0000   -0.25611
466200.0000   -0.21957
466240.0000    0.09264
466280.0000   -0.12877
466320.0000   -0.26606
466360.0000   -0.38154
466400.0000   -0.27519
466440.0000   -0.15567
466480.0000   -0.16953
466520.0000   -0.19932
466560.0000   -0.07533
466600.0000   -0.08238
466640.0000   -0.14376
466680.0000   -0.09023
466720.0000   -0.16105
466760.0000   -0.70527
466800.0000   -0.08576
466840.0000   -0.27430
466880.0000   -0.27249
466920.0000   -0.10552
466960.0000    0.00049
467000.0000   -0.09958
467040.0000   -0.29737
467080.0000    0.00489
467120.0000    0.00519
467160.0000   -0.09039
467200.0000   -0.04144
467240.0000    0.28134
467280.0000    0.17774
467320.0000   -0.19918
467360.0000   -0.50692
467400.0000   -0.53200
467440.0000    0.03777
467480.0000   -0.59052
467520.0000   -0.27723
467560.0000   -0.26195
467600.0000   -0.23967
467640.0000   -0.09237
467680.0000   -0.61430
467720.0000   -0.13061
467760.0000   -0.14386
467800.0000   -0.44383
467840.0000   -0.38580
467880.0000   -0.51562
467920.0000   -0.27498
467960.0000   -0.37196
468000.0000   -0.43098
468040.0000   -0.36273
468080.0000   -0.46654
468120.0000   -0.38743
468160.0000   -0.30218
468200.0000   -0.24409
468240.0000   -0.48326
468280.0000   -0.16274
468320.0000   -0.36314
468360.0000   -0.35387
468400.0000   -0.60380
468440.0000   -0.15556
468480.0000   -0.52630
468520.0000   -0.34484
468560.0000   -0.37337
468600.0000   -0.47401
468640.0000   -0.48773
468680.0000   -0.28732
468720.0000   -0.48533
468760.0000   -0.50172
468800.0000   -0.30153
468840.0000   -0.48585
468880.0000   -0.21365
468920.0000   -0.68627
468960.0000   -0.37819
469000.0000   -0.33389
469040.0000   -0.41258
469080.0000   -0.24829
469120.0000   -0.22009
469160.0000   -0.23921
469200.0000   -0.11896
469240.0000   -0.00917
469280.0000   -0.27058
469320.0000   -0.31800
469360.0000   -0.31289
469400.0000   -0.46344
469440.0000   -0.49741
469480.0000   -0.42902
469520.0000   -0.31584
469560.0000   -0.12784
469600.0000   -0.24783
469640.0000   -0.37229
469680.0000   -0.39582
469720.0000   -0.33431
469760.0000   -0.43455
469800.0000   -0.53893
469840.0000   -0.11743
469880.0000   -0.34797
469920.0000   -0.35246
469960.0000   -0.21340
470000.0000   -0.12372
470040.0000   -0.52054
470080.0000   -0.46400
470120.0000   -0.35240
470160.0000   -0.46704
470200.0000   -0.00774
470240.0000   -0.51089
470280.0000   -0.29270
470320.0000   -0.38183
470360.0000   -0.61582
470400.0000   -0.29538
470440.0000   -0.25179
470480.0000   -0.41311
470520.0000   -0.50253
470560.0000   -0.51031
470600.0000   -0.30821
470640.0000   -0.52409
470680.0000   -0.25639
470720.0000   -0.23579
470760.0000   -0.40424
470800.0000   -0.23165
470840.0000   -0.38965
470880.0000   -0.37565
470920.0000   -0.50330
470960.0000   -0.39808
471000.0000   -0.19430
471040.0000   -0.48853
471080.0000   -0.18702
471120.0000   -0.39045
471160.0000   -0.49305
471200.0000   -0.24260
471240.0000   -0.41739
471280.0000   -0.40963
471320.0000   -0.33579
471360.0000   -0.04207
471400.0000   -0.19181
471440.0000   -0.17548
471480.0000   -0.00984
471520.0000   -0.38564
471560.0000   -0.32854
471600.0000   -0.33368
471640.0000   -0.52008
471680.0000   -0.39443
471720.0000   -0.56383
471760.0000   -0.43945
471800.0000   -0.21018
471840.0000   -0.13839
471880.0000   -0.44875
471920.0000    0.22619
471960.0000   -0.36160
472000.0000   -0.57018
472040.0000   -0.37529
472080.0000   -0.68482
472120.0000   -0.46985
472160.0000   -0.39709
472200.0000   -0.38869
472240.0000   -0.32738
472280.0000   -0.15279
472320.0000   -0.20708
472360.0000   -0.41078
472400.0000   -0.18907
472440.0000   -0.30720
472480.0000   -0.27690
472520.0000   -0.18499
472560.0000   -0.54466
472600.0000   -0.54432
472640.0000   -0.27719
472680.0000   -0.25054
472720.0000   -0.55278
472760.0000   -0.03293
472800.0000   -0.30186
472840.0000   -0.46751
472880.0000   -0.25210
472920.0000   -0.35096
472960.0000   -0.53170
473000.0000   -0.32019
473040.0000   -0.43856
473080.0000   -0.33727
473120.0000   -0.41300
473160.0000   -0.37632
473200.0000   -0.50222
473240.0000   -0.32112
473280.0000   -0.48453
473320.0000   -0.38694
473360.0000   -0.10127
473400.0000   -0.31104
473440.0000   -0.17595
473480.0000   -0.64557
473520.0000   -0.38582
473560.0000   -0.44377
473600.0000   -0.41931
473640.0000   -0.48023
473680.0000   -0.51291
473720.0000   -0.49046
473760.0000   -0.61640
473800.0000   -0.40193
473840.0000   -0.40125
473880.0000   -0.39877
473920.0000   -0.36136
473960.0000   -0.40674
474000.0000   -0.21643
474040.0000   -0.22039
474080.0000   -0.20359
474120.0000   -0.53917
474160.0000   -0.47597
474200.0000   -0.28274
474240.0000   -0.23921
474280.0000   -0.40466
474320.0000   -0.12920
474360.0000   -0.40072
474400.0000   -0.18860
474440.0000   -0.18064
474480.0000    0.01515
474520.0000   -0.13204
474560.0000   -0.51641
474600.0000   -0.26665
474640.0000   -0.25831
474680.0000   -0.31003
474720.0000   -0.02419
474760.0000   -0.12906
474800.0000   -0.30790
474840.0000   -0.30659
474880.0000    0.02391
474920.0000   -0.11556
474960.0000   -0.29301
475000.0000   -0.17914
475040.0000   -0.18268
475080.0000   -0.09128
475120.0000   -0.09706
475160.0000   -0.20991
475200.0000   -0.31207
475240.0000   -0.39608
475280.0000   -0.24679
475320.0000   -0.12108
475360.0000   -0.20457
475400.0000   -0.46369
475440.0000   -0.30223
475480.0000   -0.26022
475520.0000   -0.34318
475560.0000   -0.51715
475600.0000   -0.56784
475640.0000   -0.06053
475680.0000   -0.27335
475720.0000   -0.02354
475760.0000   -0.15865
475800.0000   -0.49566
475840.0000   -0.24020
475880.0000    0.07808
475920.0000   -0.19986
475960.0000    0.04194
476000.0000   -0.50498
476040.0000   -0.08322
476080.0000   -0.25610
476120.0000   -0.07340
476160.0000   -0.12495
476200.0000   -0.15135
476240.0000   -0.38814
476280.0000   -0.41739
476320.0000   -0.02454
476360.0000   -0.28171
476400.0000    0.05250
476440.0000    0.10596
476480.0000   -0.37893
476520.0000    0.00059
476560.0000   -0.26524
476600.0000    0.00840
476640.0000    0.21188
476680.0000    0.32300
476720.0000    0.40347
476760.0000    0.24662
476800.0000    0.38096
476840.0000    0.35649
476880.0000    0.09602
476920.0000    0.15253
476960.0000    0.68732
477000.0000    0.42244
477040.0000    0.52014
477080.0000    0.54523
477120.0000    0.23754
477160.0000    0.26080
477200.0000    0.46853
477240.0000    0.43346
477280.0000    0.38283
477320.0000    0.45706
477360.0000    0.58520
477400.0000    0.49647
477440.0000    0.31325
477480.0000    0.29820
477520.0000    0.39008
477560.0000    0.55386
477600.0000    0.24374
477640.0000    0.49823
477680.0000    0.36683
477720.0000    0.29778
477760.0000    0.34583
477800.0000    0.47500
477840.0000    0.50382
477880.0000    0.52940
477920.0000    0.62629
477960.0000    0.64499
478000.0000    0.42034
478040.0000    0.54687
478080.0000    0.47914
478120.0000    0.33785
478160.0000    0.20729
478200.0000    0.47525
478240.0000    0.22764
478280.0000    0.34977
478320.0000    0.23678
478360.0000    0.46920
478400.0000    0.34647
478440.0000    0.35316
478480.0000    0.08763
478520.0000    0.22999
478560.0000    0.29308
478600.0000    0.38059
478640.0000    0.40556
478680.0000    0.41232
478720.0000    0.45180
478760.0000    0.47688
478800.0000    0.41605
478840.0000    0.26491
478880.0000    0.03906
478920.0000    0.11438
478960.0000    0.38022
479000.0000    0.47551
479040.0000    0.42761
479080.0000    0.25133
479120.0000    0.04483
479160.0000    0.24654
479200.0000    0.26774
479240.0000    0.36735
479280.0000    0.20494
479320.0000    0.15521
479360.0000    0.32308
479400.0000    0.14493
479440.0000    0.30959
479480.0000    0.23200
479520.0000    0.22159
479560.0000    0.39550
479600.0000    0.40286
479640.0000    0.21210
479680.0000    0.16538
479720.0000    0.23064
479760.0000    0.13627
479800.0000    0.05429
479840.0000    0.34192
479880.0000    0.39199
479920.0000    0.40784
479960.0000    0.19996
480000.0000    0.24298
480040.0000    0.78790
480080.0000    0.40534
480120.0000    0.29981
480160.0000    0.56318
480200.0000    0.54708
480240.0000    0.30567
480280.0000   -0.11897
480320.0000    0.12308
480360.0000   -0.37500
480400.0000   -0.40406
480440.0000   -0.32605
480480.0000   -0.48196
480520.0000   -0.45251
480560.0000   -0.09208
480600.0000   -0.20082
480640.0000    0.05612
480680.0000    0.28973
480720.0000    0.39873
480760.0000    0.42396
480800.0000    0.62691
480840.0000    0.54408
480880.0000    0.55407
480920.0000    0.58451
480960.0000    0.48490
481000.0000    0.42371
481040.0000    0.45958
481080.0000    0.42891
481120.0000    0.57421
481160.0000    0.40737
481200.0000    0.37265
481240.0000    0.52786
481280.0000    0.54920
481320.0000    0.50994
481360.0000    0.46829
481400.0000    0.24074
481440.0000    0.41605
481480.0000    0.51479
481520.0000    0.55576
481560.0000    0.34230
481600.0000    0.33079
481640.0000    0.47132
481680.0000    0.50143
481720.0000    0.54243
481760.0000    0.57918
481800.0000    0.39031
481840.0000    0.71715
481880.0000    0.41261
481920.0000    0.51520
481960.0000    0.70376
482000.0000    0.75336
482040.0000    0.65771
482080.0000    0.73611
482120.0000    0.63760
482160.0000    0.72840
482200.0000    0.57804
482240.0000    0.68210
482280.0000    0.49116
482320.0000    0.65313
482360.0000    0.68961
482400.0000    0.52267
482440.0000    0.50382
482480.0000    0.72785
482520.0000    0.57883
482560.0000    0.44579
482600.0000    0.61019
482640.0000    0.42943
482680.0000    0.38463
482720.0000    0.44157
482760.0000    0.33740
482800.0000    0.53826
482840.0000    0.47149
482880.0000    0.39911
482920.0000    0.32277
482960.0000    0.46828
483000.0000    0.28317
483040.0000    0.25781
483080.0000    0.22611
483120.0000    0.36421
483160.0000    0.41260
483200.0000    0.39750
483240.0000    0.31638
483280.0000    0.16858
483320.0000    0.43241
483360.0000    0.52942
483400.0000    0.00484
483440.0000    0.27735
483480.0000    0.23869
483520.0000    0.23411
483560.0000    0.34800
483600.0000    0.31490
483640.0000    0.32871
483680.0000    0.11573
483720.0000    0.29389
483760.0000    0.35132
483800.0000    0.15167
483840.0000    0.50547
483880.0000    0.11779
483920.0000    0.27047
483960.0000    0.34937
484000.0000    0.42591
484040.0000    0.24684
484080.0000    0.21348
484120.0000    0.19141
484160.0000    0.20077
484200.0000    0.37926
484240.0000    0.21056
484280.0000    0.21190
484320.0000    0.37136
484360.0000    0.17016
484400.0000    0.21500
484440.0000    0.49848
484480.0000    0.34097
484520.0000    0.23878
484560.0000    0.39552
484600.0000    0.31064
484640.0000    0.50764
484680.0000    0.24418
484720.0000    0.34954
484760.0000    0.27459
484800.0000    0.49884
484840.0000    0.42657
484880.0000    0.40191
484920.0000    0.20080
484960.0000    0.12971
485000.0000    0.20319
485040.0000    0.42753
485080.0000    0.17892
485120.0000    0.25781
485160.0000    0.28195
485200.0000    0.23022
485240.0000    0.00411
485280.0000    0.02999
485320.0000    0.29666
485360.0000    0.36900
485400.0000    0.43634
485440.0000    0.31957
485480.0000    0.05690
485520.0000    0.41245
485560.0000    0.31031
485600.0000    0.28317
485640.0000    0.20994
485680.0000    0.06333
485720.0000    0.27395
485760.0000    0.26092
485800.0000    0.30774
485840.0000    0.21165
485880.0000    0.43660
485920.0000    0.22328
485960.0000    0.32331
486000.0000    0.30089
486040.0000    0.29031
486080.0000    0.40906
486120.0000    0.36746
486160.0000    0.22423
486200.0000    0.34450
486240.0000    0.37936
486280.0000    0.32657
486320.0000    0.36545
486360.0000    0.31143
486400.0000    0.38376
486440.0000    0.22455
486480.0000    0.23642
486520.0000    0.42423
486560.0000    0.37262
486600.0000    0.26362
486640.0000    0.44178
486680.0000    0.26599
486720.0000    0.25290
486760.0000    0.07444
486800.0000    0.39650
486840.0000    0.50632
486880.0000    0.25331
486920.0000    0.30112
486960.0000    0.26982
487000.0000    0.31952
487040.0000    0.43245
487080.0000    0.40207
487120.0000    0.46606
487160.0000    0.40060
487200.0000    0.61315
487240.0000    0.14645
487280.0000    0.48864
487320.0000    0.34588
487360.0000   -0.06033
487400.0000   -0.08230
487440.0000    0.34874
487480.0000    0.52863
487520.0000    0.52069
487560.0000    0.14847
487600.0000   -0.05027
487640.0000   -0.02163
487680.0000   -0.02802
487720.0000   -0.10618
487760.0000   -0.02780
487800.0000   -0.04318
487840.0000   -0.02327
487880.0000    0.02491
487920.0000    0.11186
487960.0000   -0.35724
488000.0000   -0.27866
488040.0000   -0.07848
488080.0000   -0.18301
488120.0000    0.19697
488160.0000    0.27164
488200.0000    0.41890
488240.0000    0.52073
488280.0000    0.48927
488320.0000    0.39185
488360.0000    0.35552
488400.0000    0.33816
488440.0000    0.27438
488480.0000    0.53163
488520.0000    0.57726
488560.0000    0.24862
488600.0000    0.22908
488640.0000    0.26911
488680.0000    0.42303
488720.0000    0.54615
488760.0000    0.60861
488800.0000    0.57112
488840.0000    0.65027
488880.0000    0.38914
488920.0000    0.35508
488960.0000    0.08848
489000.0000    0.34359
489040.0000    0.42636
489080.0000    0.63078
489120.0000    0.57675
489160.0000    0.35567
489200.0000    0.39676
489240.0000    0.56299
489280.0000    0.32920
489320.0000    0.34522
489360.0000    0.40635
489400.0000    0.19102
489440.0000    0.54184
489480.0000    0.44962
489520.0000    0.30565
489560.0000    0.56764
489600.0000    0.41248
489640.0000    0.35366
489680.0000    0.54525
489720.0000    0.59699
489760.0000    0.53379
489800.0000    0.63909
489840.0000    0.34227
489880.0000    0.51593
489920.0000    0.29032
489960.0000    0.34351
490000.0000    0.34284
490040.0000    0.55269
490080.0000    0.44367
490120.0000    0.41674
490160.0000    0.51971
490200.0000    0.58549
490240.0000    0.79582
490280.0000    0.50928
490320.0000    0.60504
490360.0000    0.61197
490400.0000    0.53311
490440.0000    0.62445
490480.0000    0.47095
490520.0000    0.56469
490560.0000    0.27689
490600.0000    0.45112
490640.0000    0.65748
490680.0000    0.48551
490720.0000    0.60138
490760.0000    0.28339
490800.0000    0.24168
490840.0000    0.44124
490880.0000    0.46411
490920.0000    0.32805
490960.0000    0.30046
491000.0000    0.63508
491040.0000    0.46540
491080.0000    0.20961
491120.0000    0.40870
491160.0000    0.49601
491200.0000    0.33751
491240.0000    0.35975
491280.0000    0.63860
491320.0000    0.48151
491360.0000    0.40032
491400.0000    0.60501
491440.0000    0.53773
491480.0000    0.38118
491520.0000    0.45547
491560.0000    0.55002
491600.0000    0.40716
491640.0000    0.74798
491680.0000    0.24693
491720.0000    0.45961
491760.0000    0.28682
491800.0000    0.61745
491840.0000    0.52350
491880.0000    0.50369
491920.0000    0.43819
491960.0000    0.48591
492000.0000    0.54603
492040.0000    0.33375
492080.0000    0.32512
492120.0000    0.32969
492160.0000    0.57978
492200.0000    0.50115
492240.0000    0.59847
492280.0000    0.44852
492320.0000    0.34403
492360.0000    0.45284
492400.0000    0.19512
492440.0000    0.53764
492480.0000    0.44217
492520.0000    0.65410
492560.0000    0.71398
492600.0000    0.62905
492640.0000    0.71944
492680.0000    0.69890
492720.0000    0.56744
492760.0000    0.57372
492800.0000    0.07582
492840.0000    0.46817
492880.0000    0.43364
492920.0000    0.31547
492960.0000    0.64792
493000.0000    0.41819
493040.0000    0.43720
493080.0000    0.58713
493120.0000    0.45009
493160.0000    0.44790
493200.0000    0.45962
493240.0000    0.61389
493280.0000    0.54125
493320.0000    0.47166
493360.0000    0.25257
493400.0000    0.28357
493440.0000    0.50420
493480.0000    0.55263
493520.0000    0.49530
493560.0000    0.50721
493600.0000    0.71469
493640.0000    0.49188
493680.0000    0.31440
493720.0000    0.32459
493760.0000    0.49006
493800.0000    0.28292
493840.0000    0.47992
493880.0000    0.46753
493920.0000    0.55970
493960.0000    0.55020
494000.0000    0.46302
494040.0000    0.38097
494080.0000    0.65086
494120.0000    0.62005
494160.0000    0.53439
494200.0000    0.46017
494240.0000    0.34325
494280.0000    0.39263
494320.0000    0.51489
494360.0000    0.24534
494400.0000    0.25552
494440.0000    0.23164
494480.0000    0.38692
494520.0000    0.34809
494560.0000    0.48835
494600.0000    0.31545
494640.0000    0.18568
494680.0000    0.55862
494720.0000    0.43065
494760.0000    0.61493
494800.0000    0.58138
494840.0000    0.63570
494880.0000    0.57383
494920.0000    0.29800
494960.0000    0.48010
495000.0000    0.51688
495040.0000    0.46933
495080.0000    0.39419
495120.0000    0.36875
495160.0000    0.48375
495200.0000    0.33769
495240.0000    0.48355
495280.0000    0.71282
495320.0000    0.60109
495360.0000    0.48121
495400.0000    0.31780
495440.0000    0.40907
495480.0000    0.55940
495520.0000    0.31441
495560.0000    0.58863
495600.0000    0.35552
495640.0000    0.51514
495680.0000    0.59255
495720.0000    0.51540
495760.0000    0.48243
495800.0000    0.35822
495840.0000    0.63426
495880.0000    0.44548
495920.0000    0.48257
495960.0000    0.42228
496000.0000    0.58224
496040.0000    0.34860
496080.0000    0.34661
496120.0000    0.19318
496160.0000    0.46447
496200.0000    0.58957
496240.0000    0.43976
496280.0000    0.35781
496320.0000    0.31008
496360.0000    0.40509
496400.0000    0.44381
496440.0000    0.56107
496480.0000    0.23713
496520.0000    0.53169
496560.0000    0.62192
496600.0000    0.52006
496640.0000    0.41132
496680.0000    0.44686
496720.0000    0.43720
496760.0000    0.42636
496800.0000    0.59442
496840.0000    0.50044
496880.0000    0.77460
496920.0000    0.58093
496960.0000    0.62165
497000.0000    0.54625
497040.0000    0.52369
497080.0000    0.62102
497120.0000    0.52354
497160.0000    0.38290
497200.0000    0.45216
497240.0000    0.50086
497280.0000    0.32855
497320.0000    0.59215
497360.0000    0.21983
497400.0000    0.57250
497440.0000    0.63814
497480.0000    0.58326
497520.0000    0.68465
497560.0000    0.47944
497600.0000    0.67971
497640.0000    0.58770
497680.0000    0.58924
497720.0000    0.47972
497760.0000    0.55743
497800.0000    0.53330
497840.0000    0.33926
497880.0000    0.56950
497920.0000    0.56041
497960.0000    0.56536
498000.0000    0.60303
498040.0000    0.69657
498080.0000    0.64768
498120.0000    0.71543
498160.0000    0.57176
498200.0000    0.69263
498240.0000    0.70768
498280.0000    0.52758
498320.0000    0.56340
498360.0000    0.61403
498400.0000    0.56089
498440.0000    0.72764
498480.0000    0.37248
498520.0000    0.49456
498560.0000    0.53401
498600.0000    0.43840
498640.0000    0.41051
498680.0000    0.73327
498720.0000    0.61642
498760.0000    0.48844
498800.0000    0.55381
498840.0000    0.40133
498880.0000    0.76243
498920.0000    0.42555
498960.0000    0.45044
499000.0000    0.42120
499040.0000    0.01797
499080.0000   -0.11462
499120.0000   -0.22198
499160.0000    0.07610
499200.0000   -0.07547
499240.0000   -0.00807
499280.0000    0.02511
499320.0000   -0.24723
499360.0000   -0.17293
499400.0000   -0.10009
499440.0000   -0.11722
499480.0000   -0.26926
499520.0000   -0.65988
499560.0000   -0.07225
499600.0000    0.04018
499640.0000   -0.13268
499680.0000    0.17149
499720.0000    0.10156
499760.0000   -0.07835
499800.0000    0.37395
499840.0000    0.13380
499880.0000   -0.06119
499920.0000    0.05010
499960.0000    0.09549
500000.0000   -0.19390
500040.0000    0.05909
500080.0000   -0.12938
500120.0000    0.16152
500160.0000    0.32919
500200.0000    0.38064
500240.0000    0.14041
500280.0000    0.49716
500320.0000   -0.07067
500360.0000    0.26591
500400.0000    0.34245
500440.0000    0.25501
500480.0000    0.53481
500520.0000    0.40280
500560.0000    0.54721
500600.0000    0.18011
500640.0000    0.35251
500680.0000    0.35927
500720.0000    0.39574
500760.0000    0.40371
500800.0000    0.06436
500840.0000   -0.03511
500880.0000    0.24802
500920.0000    0.33828
500960.0000    0.58603
501000.0000    0.48445
501040.0000    0.43777
501080.0000    0.27780
501120.0000    0.36285
501160.0000    0.33184
501200.0000    0.26041
501240.0000    0.20083
501280.0000    0.41205
501320.0000    0.38864
501360.0000    0.38520
501400.0000    0.19969
501440.0000   -0.03387
501480.0000    0.06278
501520.0000    0.37063
501560.0000    0.35049
501600.0000    0.28706
501640.0000    0.25626
501680.0000    0.42078
501720.0000    0.34445
501760.0000    0.23970
501800.0000    0.41764
501840.0000    0.34458
501880.0000    0.43182
501920.0000    0.16921
501960.0000    0.24955
502000.0000    0.22433
502040.0000    0.15191
502080.0000    0.41857
502120.0000    0.20246
502160.0000    0.27469
502200.0000    0.20544
502240.0000    0.30916
502280.0000    0.46796
502320.0000    0.39273
502360.0000    0.20129
502400.0000    0.23058
502440.0000    0.24731
502480.0000    0.38906
502520.0000    0.38038
502560.0000    0.31390
502600.0000    0.23816
502640.0000    0.10627
502680.0000    0.30677
502720.0000    0.30744
502760.0000    0.32093
502800.0000    0.43255
502840.0000    0.39398
502880.0000    0.47291
502920.0000    0.32305
502960.0000    0.23003
503000.0000    0.54609
503040.0000    0.34851
503080.0000    0.33319
503120.0000    0.09727
503160.0000    0.27693
503200.0000    0.10096
503240.0000    0.42546
503280.0000    0.32552
503320.0000    0.18300
503360.0000   -0.13014
503400.0000   -0.09179
503440.0000   -0.18096
503480.0000   -0.02903
503520.0000    0.15171
503560.0000   -0.20157
503600.0000   -0.06889
503640.0000    0.47770
503680.0000    0.46006
503720.0000    0.35349
503760.0000    0.62292
503800.0000    0.37025
503840.0000    0.48373
503880.0000    0.58118
503920.0000    0.62487
503960.0000    0.50581
504000.0000    0.44422
504040.0000    0.55290
504080.0000    0.57912
504120.0000    0.58962
504160.0000    0.52530
504200.0000    0.31667
504240.0000    0.41183
504280.0000    0.49317
504320.0000    0.25525
504360.0000    0.16324
504400.0000    0.28417
504440.0000    0.15158
504480.0000    0.15129
504520.0000   -0.08936
504560.0000   -0.00257
504600.0000    0.24098
504640.0000    0.43012
504680.0000    0.45848
504720.0000    0.37024
504760.0000    0.40606
504800.0000    0.39132
504840.0000    0.45324
504880.0000    0.46414
504920.0000    0.31937
504960.0000    0.26786
505000.0000    0.17913
505040.0000    0.44201
505080.0000    0.51844
505120.0000    0.55336
505160.0000    0.44767
505200.0000    0.43632
505240.0000    0.34471
505280.0000    0.37737
505320.0000    0.50581
505360.0000    0.52742
505400.0000    0.54767
505440.0000    0.54737
505480.0000    0.44707
505520.0000    0.45313
505560.0000    0.40609
505600.0000    0.57922
505640.0000    0.31266
505680.0000    0.45048
505720.0000    0.52401
505760.0000    0.29274
505800.0000    0.15730
505840.0000   -0.01059
505880.0000   -0.15727
505920.0000    0.03529
505960.0000    0.09866
506000.0000    0.09498
506040.0000    0.26631
506080.0000   -0.05355
506120.0000    0.08194
506160.0000    0.12779
506200.0000    0.09913
506240.0000    0.12997
506280.0000   -0.09031
506320.0000    0.33357
506360.0000   -0.02345
506400.0000   -0.16094
506440.0000    0.02085
506480.0000    0.12983
506520.0000    0.08893
506560.0000   -0.37105
506600.0000   -0.56448
506640.0000   -0.11773
506680.0000    0.11292
506720.0000   -0.03497
506760.0000    0.15604
506800.0000   -0.10933
506840.0000    0.03339
506880.0000   -0.22616
506920.0000   -0.09548
506960.0000    0.10025
507000.0000    0.19606
507040.0000   -0.10336
507080.0000   -0.22511
507120.0000   -0.05724
507160.0000    0.00346
507200.0000   -0.11131
507240.0000   -0.16467
507280.0000   -0.30904
507320.0000    0.52567
507360.0000    0.38926
507400.0000    0.09988
507440.0000    0.39211
507480.0000   -0.15406
507520.0000    0.24675
507560.0000    0.00581
507600.0000    0.26085
507640.0000    0.32810
507680.0000    0.13639
507720.0000    0.18178
507760.0000    0.26150
507800.0000    0.35022
507840.0000    0.18286
507880.0000    0.11255
507920.0000    0.27129
507960.0000    0.13838
508000.0000    0.27034
508040.0000    0.12136
508080.0000    0.35919
508120.0000    0.46801
508160.0000    0.19415
508200.0000    0.26771
508240.0000    0.42590
508280.0000    0.39637
508320.0000    0.62003
508360.0000    0.28628
508400.0000    0.12436
508440.0000    0.31516
508480.0000    0.33072
508520.0000    0.31111
508560.0000    0.37874
508600.0000    0.04301
508640.0000    0.20946
508680.0000    0.22339
508720.0000    0.26670
508760.0000    0.18362
508800.0000   -0.02660
508840.0000    0.10318
508880.0000    0.09365
508920.0000    0.18364
508960.0000   -0.10246
509000.0000    0.05542
509040.0000    0.12836
509080.0000    0.34938
509120.0000    0.20858
509160.0000    0.37324
509200.0000    0.18393
509240.0000    0.06727
509280.0000    0.24290
509320.0000    0.34729
509360.0000    0.24527
509400.0000    0.18545
509440.0000    0.31033
509480.0000    0.20801
509520.0000    0.15291
509560.0000    0.21089
509600.0000    0.28004
509640.0000    0.13914
509680.0000    0.18540
509720.0000    0.25156
509760.0000    0.11191
509800.0000    0.10238
509840.0000    0.06590
509880.0000    0.10654
509920.0000    0.09494
509960.0000    0.29608
510000.0000    0.16982
510040.0000    0.21903
510080.0000    0.25044
510120.0000    0.08857
510160.0000    0.12703
510200.0000    0.32924
510240.0000    0.22010
510280.0000    0.17610
510320.0000    0.29078
510360.0000    0.24799
510400.0000    0.23794
510440.0000    0.09860
510480.0000    0.24213
510520.0000    0.29594
510560.0000    0.55836
510600.0000    0.28225
510640.0000    0.21568
510680.0000    0.01907
510720.0000    0.35952
510760.0000    0.23649
510800.0000    0.42743
510840.0000    0.26721
510880.0000    0.26408
510920.0000    0.25051
510960.0000    0.28300
511000.0000    0.53808
511040.0000    0.57830
511080.0000    0.23809
511120.0000    0.39336
511160.0000    0.25322
511200.0000    0.26004
511240.0000    0.25952
511280.0000    0.16443
511320.0000    0.32154
511360.0000    0.35339
511400.0000    0.26958
511440.0000    0.35595
511480.0000    0.22314
511520.0000    0.38519
511560.0000    0.50335
511600.0000    0.34429
511640.0000    0.24601
511680.0000    0.33836
511720.0000    0.50159
511760.0000    0.32277
511800.0000    0.33421
511840.0000    0.28816
511880.0000    0.38283
511920.0000    0.49346
511960.0000    0.36967
512000.0000    0.25625
512040.0000    0.38796
512080.0000    0.32390
512120.0000    0.29598
512160.0000    0.27622
512200.0000    0.21393
512240.0000    0.32344
512280.0000    0.59017
512320.0000    0.35421
512360.0000    0.43523
512400.0000    0.23970
512440.0000    0.32742
512480.0000    0.44930
512520.0000    0.59973
512560.0000    0.47843
512600.0000    0.32404
512640.0000    0.44241
512680.0000    0.34436
512720.0000    0.34460
512760.0000    0.44889
512800.0000    0.16957
512840.0000    0.35699
512880.0000    0.34782
512920.0000    0.38708
512960.0000    0.28485
513000.0000    0.25328
513040.0000    0.31805
513080.0000    0.30404
513120.0000    0.05371
513160.0000    0.33758
513200.0000    0.26494
513240.0000    0.21259
513280.0000    0.26669
513320.0000    0.13055
513360.0000    0.22788
513400.0000    0.14183
513440.0000    0.22650
513480.0000    0.35364
513520.0000    0.18758
513560.0000    0.04964
513600.0000    0.13727
513640.0000    0.38194
513680.0000    0.22799
513720.0000    0.14795
513760.0000    0.24791
513800.0000    0.41827
513840.0000    0.43546
513880.0000    0.34307
513920.0000    0.24807
513960.0000    0.46652
514000.0000    0.24979
514040.0000    0.23798
514080.0000    0.57169
514120.0000    0.68871
514160.0000    0.63458
514200.0000    0.49198
514240.0000    0.65346
514280.0000    0.46018
514320.0000    0.59326
514360.0000    0.46139
514400.0000    0.64245
514440.0000    0.70363
514480.0000    0.51481
514520.0000    0.53010
514560.0000    0.71134
514600.0000    0.60143
514640.0000    0.60120
514680.0000    0.75312
514720.0000    0.56707
514760.0000    0.59988
514800.0000    0.77101
514840.0000    0.49815
514880.0000    0.49845
514920.0000    0.80577
514960.0000    0.66972
515000.0000    0.51373
515040.0000    0.23870
515080.0000    0.37752
515120.0000    0.53959
515160.0000    0.62172
515200.0000    0.32051
515240.0000    0.64480
515280.0000    0.66901
515320.0000    0.65909
515360.0000    0.34931
515400.0000    0.47901
515440.0000    0.24976
515480.0000    0.15605
515520.0000    0.49104
515560.0000    0.19860
515600.0000    0.19941
515640.0000    0.22889
515680.0000    0.39160
515720.0000    0.34228
515760.0000    0.31556
515800.0000    0.58244
515840.0000    0.44991
515880.0000    0.41853
515920.0000    0.49407
515960.0000    0.45046
516000.0000    0.63914
516040.0000    0.67691
516080.0000    0.42668
516120.0000    0.38486
516160.0000    0.17537
516200.0000    0.37497
516240.0000    0.36694
516280.0000    0.54810
516320.0000    0.30115
516360.0000    0.27148
516400.0000    0.25094
516440.0000    0.20310
516480.0000    0.06603
516520.0000    0.32201
516560.0000    0.40795
516600.0000    0.38245
516640.0000    0.44688
516680.0000    0.47245
516720.0000    0.58790
516760.0000    0.58905
516800.0000    0.48535
516840.0000    0.61339
516880.0000    0.81829
516920.0000    0.65267
516960.0000    0.63942
517000.0000    0.55238
517040.0000    0.47970
517080.0000    0.60248
517120.0000    0.49081
517160.0000    0.48159
517200.0000    0.45782
517240.0000    0.46444
517280.0000    0.68527
517320.0000    0.65454
517360.0000    0.54946
517400.0000    0.58214
517440.0000    0.52677
517480.0000    0.68570
517520.0000    0.39601
517560.0000    0.47615
517600.0000    0.55032
517640.0000    0.34471
517680.0000    0.45834
517720.0000    0.32181
517760.0000    0.29463
517800.0000    0.28846
517840.0000    0.45048
517880.0000    0.32013
517920.0000    0.35138
517960.0000    0.40284
518000.0000    0.30940
518040.0000    0.29559
518080.0000    0.14764
518120.0000    0.25705
518160.0000    0.37953
518200.0000    0.21961
518240.0000    0.42827
518280.0000    0.33990
518320.0000    0.32081
518360.0000    0.20519
518400.0000    0.26223
518440.0000    0.30087
518480.0000    0.24452
518520.0000    0.15567
518560.0000    0.14855
518600.0000    0.29041
518640.0000    0.25708
518680.0000    0.47705
518720.0000    0.25779
518760.0000    0.17015
518800.0000    0.46399
518840.0000    0.30904
518880.0000    0.41907
518920.0000    0.27724
518960.0000    0.07251
519000.0000    0.35510
519040.0000    0.63471
519080.0000    0.45446
519120.0000    0.31349
519160.0000    0.38583
519200.0000    0.36483
519240.0000    0.49402
519280.0000    0.60260
519320.0000    0.45605
519360.0000    0.18025
519400.0000    0.33596
519440.0000    0.42006
519480.0000    0.49214
519520.0000    0.38459
519560.0000    0.29577
519600.0000    0.34880
519640.0000    0.22984
519680.0000    0.33533
519720.0000    0.31126
519760.0000    0.17299
519800.0000    0.27258
519840.0000    0.35832
519880.0000    0.42929
519920.0000    0.49661
519960.0000    0.36876
520000.0000    0.48373
520040.0000    0.56513
520080.0000    0.72419
520120.0000    0.30748
520160.0000    0.63537
520200.0000    0.56506
520240.0000    0.30611
520280.0000    0.19405
520320.0000    0.31150
520360.0000    0.26177
520400.0000    0.14707
520440.0000    0.23565
520480.0000   -0.06215
520520.0000    0.45307
520560.0000    0.14478
520600.0000    0.18897
520640.0000    0.08145
520680.0000    0.31562
520720.0000    0.13802
520760.0000    0.17075
520800.0000    0.15663
520840.0000   -0.16813
520880.0000    0.05242
520920.0000    0.00973
520960.0000   -0.17045
521000.0000   -0.00426
521040.0000   -0.09485
521080.0000   -0.25373
521120.0000   -0.14642
521160.0000   -0.02011
521200.0000    0.21592
521240.0000   -0.02881
521280.0000   -0.03407
521320.0000    0.35713
521360.0000    0.33393
521400.0000   -0.16232
521440.0000    0.13006
521480.0000    0.39266
521520.0000   -0.04924
521560.0000   -0.21892
521600.0000    0.09363
521640.0000    0.06017
521680.0000   -0.01631
521720.0000   -0.44044
521760.0000   -0.52019
521800.0000   -0.08197
521840.0000    0.24549
521880.0000    0.16366
521920.0000    0.36387
521960.0000    0.24691
522000.0000    0.14243
522040.0000   -0.03145
522080.0000    0.34336
522120.0000    0.04587
522160.0000    0.19322
522200.0000    0.30127
522240.0000    0.28571
522280.0000    0.38122
522320.0000    0.13083
522360.0000    0.05770
522400.0000    0.11722
522440.0000    0.39655
522480.0000    0.35024
522520.0000    0.25800
522560.0000    0.28250
522600.0000    0.25277
522640.0000    0.15218
522680.0000    0.31578
522720.0000    0.35203
522760.0000    0.34782
522800.0000    0.33661
522840.0000    0.37154
522880.0000    0.18216
522920.0000    0.30547
522960.0000    0.19481
523000.0000    0.12320
523040.0000    0.31774
523080.0000    0.33489
523120.0000    0.05741
523160.0000    0.37151
523200.0000    0.34424
523240.0000    0.20480
523280.0000    0.44970
523320.0000    0.25249
523360.0000    0.42664
523400.0000    0.68299
523440.0000    0.67696
523480.0000    0.69383
523520.0000    0.66650
523560.0000    0.57033
523600.0000    0.56000
523640.0000    0.34816
523680.0000    0.39473
523720.0000    0.66378
523760.0000    0.68517
523800.0000    0.55348
523840.0000    0.71780
523880.0000    0.55792
523920.0000    0.53397
523960.0000    0.61045
524000.0000    0.74449
524040.0000    0.46548
524080.0000    0.67778
524120.0000    0.51679
524160.0000    0.63494
524200.0000    0.58736
524240.0000    0.59637
524280.0000    0.51657
524320.0000    0.33657
524360.0000    0.34761
524400.0000    0.33713
524440.0000    0.35938
524480.0000    0.34334
524520.0000    0.39385
524560.0000    0.50868
524600.0000    0.51234
524640.0000    0.46207
524680.0000    0.48085
524720.0000    0.47579
524760.0000    0.58011
524800.0000    0.62232
524840.0000    0.38759
524880.0000    0.41694
524920.0000    0.20081
524960.0000    0.20966
525000.0000    0.46219
525040.0000    0.38161
525080.0000    0.61341
525120.0000    0.48029
525160.0000    0.37803
525200.0000    0.42015
525240.0000    0.59780
525280.0000    0.54764
525320.0000    0.44194
525360.0000    0.57831
525400.0000    0.64351
525440.0000    0.61041
525480.0000    0.62426
525520.0000    0.51676
525560.0000    0.50998
525600.0000    0.61658
525640.0000    0.39978
525680.0000    0.57415
525720.0000    0.37509
525760.0000    0.53665
525800.0000    0.42148
525840.0000    0.62592
525880.0000    0.35941
525920.0000    0.47562
525960.0000    0.39243
526000.0000    0.61808
526040.0000    0.28371
526080.0000    0.29376
526120.0000    0.41630
526160.0000    0.28690
526200.0000    0.58015
526240.0000    0.56734
526280.0000    0.52817
526320.0000    0.41968
526360.0000    0.66405
526400.0000    0.36017
526440.0000    0.31753
526480.0000    0.32061
526520.0000    0.24351
526560.0000    0.35334
526600.0000    0.37976
526640.0000    0.41708
526680.0000    0.65008
526720.0000    0.49063
526760.0000    0.45966
526800.0000    0.32761
526840.0000    0.58615
526880.0000    0.47320
526920.0000    0.31491
526960.0000    0.38711
527000.0000    0.44269
527040.0000    0.48391
527080.0000    0.40856
527120.0000    0.38629
527160.0000    0.66298
527200.0000    0.56647
527240.0000    0.42413
527280.0000    0.56446
527320.0000    0.18273
527360.0000    0.69192
527400.0000    0.51325
527440.0000    0.55528
527480.0000    0.61042
527520.0000    0.54112
527560.0000    0.64979
527600.0000    0.69158
527640.0000    0.57401
527680.0000    0.59594
527720.0000    0.54894
527760.0000    0.58873
527800.0000    0.51216
527840.0000    0.40647
527880.0000    0.55940
527920.0000    0.69163
527960.0000    0.77556
528000.0000    0.59510
528040.0000    0.51024
528080.0000    0.43006
528120.0000    0.32401
528160.0000    0.24222
528200.0000    0.47904
528240.0000    0.43988
528280.0000    0.73137
528320.0000    0.53327
528360.0000    0.58040
528400.0000    0.51154
528440.0000    0.57296
528480.0000    0.48826
528520.0000    0.49227
528560.0000    0.54140
528600.0000    0.49137
528640.0000    0.42806
528680.0000    0.55186
528720.0000    0.43120
528760.0000    0.40004
528800.0000    0.63580
528840.0000    0.67764
528880.0000    0.61957
528920.0000    0.48648
528960.0000    0.70157
529000.0000    0.53453
529040.0000    0.55606
529080.0000    0.38093
529120.0000    0.50490
529160.0000    0.52608
529200.0000    0.47563
529240.0000    0.59239
529280.0000    0.49226
529320.0000    0.31889
529360.0000    0.49062
529400.0000    0.67269
529440.0000    0.33677
529480.0000    0.56833
529520.0000    0.44264
529560.0000    0.62263
529600.0000    0.49524
529640.0000    0.57918
529680.0000    0.69867
529720.0000    0.73657
529760.0000    0.22849
529800.0000    0.64350
529840.0000    0.46856
529880.0000    0.54698
529920.0000    0.56280
529960.0000    0.59741
530000.0000    0.56721
530040.0000    0.56577
530080.0000    0.39538
530120.0000    0.22290
530160.0000    0.68880
530200.0000    0.48661
530240.0000    0.55166
530280.0000    0.65290
530320.0000    0.60042
530360.0000    0.63230
530400.0000    0.72859
530440.0000    0.76426
530480.0000    0.74354
530520.0000    0.60402
530560.0000    0.53048
530600.0000    0.38821
530640.0000    0.58907
530680.0000    0.57307
530720.0000    0.54869
530760.0000    0.58572
530800.0000    0.27673
530840.0000    0.51048
530880.0000    0.50275
530920.0000    0.29718
530960.0000    0.28710
531000.0000    0.27367
531040.0000    0.40884
531080.0000    0.53977
531120.0000    0.56365
531160.0000    0.32817
531200.0000    0.20379
531240.0000    0.41409
531280.0000    0.47980
531320.0000    0.53091
531360.0000    0.62650
531400.0000    0.44804
531440.0000    0.53051
531480.0000    0.57985
531520.0000    0.58379
531560.0000    0.70015
531600.0000    0.48853
531640.0000    0.36242
531680.0000    0.59671
531720.0000    0.54433
531760.0000    0.42166
531800.0000    0.37214
531840.0000    0.53237
531880.0000    0.34915
531920.0000    0.51557
531960.0000    0.61161
532000.0000    0.54103
532040.0000    0.31147
532080.0000    0.58065
532120.0000    0.58987
532160.0000    0.69197
532200.0000    0.57573
532240.0000    0.62621
532280.0000    0.46750
532320.0000    0.39534
532360.0000    0.46297
532400.0000    0.56748
532440.0000    0.38125
532480.0000    0.28236
532520.0000    0.38824
532560.0000    0.54735
532600.0000    0.42441
532640.0000    0.50961
532680.0000    0.42578
532720.0000    0.28577
532760.0000    0.45486
532800.0000    0.55260
532840.0000    0.34161
532880.0000    0.41088
532920.0000    0.49744
532960.0000    0.39790
533000.0000    0.69977
533040.0000    0.64893
533080.0000    0.32990
533120.0000    0.35946
533160.0000    0.55394
533200.0000    0.31415
533240.0000    0.53942
533280.0000    0.37421
533320.0000    0.46594
533360.0000    0.35460
533400.0000    0.43821
533440.0000    0.23468
533480.0000    0.17704
533520.0000    0.27283
533560.0000    0.53420
533600.0000    0.43356
533640.0000    0.65336
533680.0000    0.81931
533720.0000    0.73571
533760.0000    0.60428
533800.0000    0.47780
533840.0000    0.35815
533880.0000    0.35690
533920.0000    0.45209
533960.0000    0.53027
534000.0000    0.48976
534040.0000    0.57594
534080.0000    0.50469
534120.0000    0.51598
534160.0000    0.17776
534200.0000    0.32643
534240.0000    0.59016
534280.0000    0.45588
534320.0000    0.56939
534360.0000    0.61252
534400.0000    0.64228
534440.0000    0.34237
534480.0000    0.37987
534520.0000    0.40927
534560.0000    0.41987
534600.0000    0.62530
534640.0000    0.54197
534680.0000    0.59139
534720.0000    0.64061
534760.0000    0.62197
534800.0000    0.56528
534840.0000    0.45330
534880.0000    0.47222
534920.0000    0.52269
534960.0000    0.54958
535000.0000    0.41344
535040.0000    0.61053
535080.0000    0.46579
535120.0000    0.60959
535160.0000    0.52109
535200.0000    0.51619
535240.0000    0.45105
535280.0000    0.45946
535320.0000    0.50639
535360.0000    0.52114
535400.0000    0.30104
535440.0000    0.26388
535480.0000    0.31746
535520.0000    0.40976
535560.0000    0.42151
535600.0000    0.41423
535640.0000    0.41180
535680.0000    0.47458
535720.0000    0.26282
535760.0000    0.25569
535800.0000    0.46333
535840.0000    0.47622
535880.0000    0.25670
535920.0000    0.50154
535960.0000    0.27619
536000.0000    0.44811
536040.0000    0.62728
536080.0000    0.45993
536120.0000    0.35206
536160.0000    0.43750
536200.0000    0.34107
536240.0000    0.57324
536280.0000    0.51539
536320.0000    0.56932
536360.0000    0.43189
536400.0000    0.38436
536440.0000    0.46128
536480.0000    0.20196
536520.0000    0.35156
536560.0000    0.26552
536600.0000    0.21865
536640.0000    0.26060
536680.0000    0.43367
536720.0000    0.62404
536760.0000    0.53471
536800.0000    0.65791
536840.0000    0.42609
536880.0000    0.54002
536920.0000    0.21995
536960.0000    0.22150
537000.0000    0.10372
537040.0000    0.07375
537080.0000    0.09825
537120.0000    0.19297
537160.0000    0.14627
537200.0000    0.66912
537240.0000    0.53454
537280.0000    0.40070
537320.0000    0.53915
537360.0000    0.55660
537400.0000    0.60489
537440.0000    0.55240
537480.0000    0.11834
537520.0000    0.42237
537560.0000    0.27196
537600.0000    0.13821
537640.0000    0.21058
537680.0000    0.22354
537720.0000    0.18813
537760.0000    0.10930
537800.0000    0.24912
537840.0000    0.36390
537880.0000    0.06052
537920.0000   -0.01172
537960.0000    0.13916
538000.0000    0.00328
538040.0000   -0.13362
538080.0000    0.21859
538120.0000    0.03638
538160.0000   -0.34413
538200.0000   -0.34108
538240.0000   -0.51583
538280.0000   -0.47282
538320.0000   -0.31753
538360.0000   -0.31100
538400.0000   -0.00439
538440.0000   -0.13183
538480.0000   -0.40522
538520.0000   -0.03751
538560.0000   -0.19902
538600.0000   -0.52555
538640.0000   -0.22638
538680.0000    0.05794
538720.0000    0.24077
538760.0000   -0.01645
538800.0000    0.08424
538840.0000    0.00491
538880.0000   -0.10727
538920.0000    0.04639
538960.0000    0.25649
539000.0000    0.20810
539040.0000    0.20252
539080.0000    0.33421
539120.0000    0.46099
539160.0000    0.44664
539200.0000    0.06645
539240.0000    0.87458
539280.0000    0.51012
539320.0000    0.38840
539360.0000    0.50243
539400.0000    0.48728
539440.0000    0.66553
539480.0000    0.58201
539520.0000    0.43239
539560.0000    0.41352
539600.0000    0.34548
539640.0000    0.71022
539680.0000    0.55831
539720.0000    0.53578
539760.0000    0.63782
539800.0000    0.65540
539840.0000    0.58882
539880.0000    0.57494
539920.0000    0.47417
539960.0000    0.33712
540000.0000    0.48683
540040.0000    0.65622
540080.0000    0.51452
540120.0000    0.49458
540160.0000    0.51700
540200.0000    0.49075
540240.0000    0.47172
540280.0000    0.45029
540320.0000    0.26853
540360.0000    0.47251
540400.0000    0.35332
540440.0000    0.44254
540480.0000    0.48757
540520.0000    0.38520
540560.0000    0.51529
540600.0000    0.34531
540640.0000    0.23139
540680.0000    0.35718
540720.0000    0.49139
540760.0000    0.49755
540800.0000    0.63029
540840.0000    0.40699
540880.0000    0.24863
540920.0000    0.41796
540960.0000    0.37765
541000.0000    0.47788
541040.0000    0.33687
541080.0000    0.56477
541120.0000    0.55946
541160.0000    0.26382
541200.0000    0.28469
541240.0000    0.41064
541280.0000    0.20969
541320.0000    0.48882
541360.0000    0.51132
541400.0000    0.64678
541440.0000    0.50162
541480.0000    0.27273
541520.0000    0.29065
541560.0000    0.34820
541600.0000    0.07642
541640.0000    0.40215
541680.0000    0.18732
541720.0000    0.12314
541760.0000    0.04039
541800.0000   -0.06635
541840.0000   -0.06372
541880.0000    0.00202
541920.0000   -0.02414
541960.0000   -0.17580
542000.0000   -0.58120
542040.0000   -0.14627
542080.0000   -0.07849
542120.0000    0.14960
542160.0000   -0.07282
542200.0000    0.00102
542240.0000   -0.13093
542280.0000   -0.16893
542320.0000    0.09172
542360.0000    0.12677
542400.0000    0.00373
542440.0000   -0.29304
542480.0000   -0.59902
542520.0000   -0.34555
542560.0000   -0.35736
542600.0000    0.08318
542640.0000   -0.18739
542680.0000    0.10387
542720.0000    0.07151
542760.0000    0.20822
542800.0000    0.18330
542840.0000    0.41431
542880.0000    0.32001
542920.0000   -0.02198
542960.0000   -0.06511
543000.0000   -0.06375
543040.0000    0.19098
543080.0000    0.18510
543120.0000    0.15578
543160.0000    0.23590
543200.0000    0.29997
543240.0000    0.21250
543280.0000    0.06210
543320.0000    0.28517
543360.0000    0.45566
543400.0000    0.45098
543440.0000    0.25325
543480.0000    0.26434
543520.0000    0.26322
543560.0000    0.41754
543600.0000    0.42932
543640.0000    0.29308
543680.0000    0.30260
543720.0000    0.33530
543760.0000    0.47670
543800.0000    0.26274
543840.0000    0.60327
543880.0000    0.51227
543920.0000    0.11772
543960.0000    0.39752
544000.0000    0.30502
544040.0000    0.41186
544080.0000    0.36719
544120.0000    0.63627
544160.0000    0.45310
544200.0000    0.43245
544240.0000    0.12442
544280.0000    0.13443
544320.0000    0.18718
544360.0000    0.13914
544400.0000    0.15640
544440.0000    0.21196
544480.0000    0.27555
544520.0000    0.22407
544560.0000    0.35299
544600.0000    0.42954
544640.0000    0.28823
544680.0000    0.48758
544720.0000    0.20773
544760.0000    0.23164
544800.0000    0.18997
544840.0000    0.24548
544880.0000    0.31529
544920.0000    0.30134
544960.0000    0.48215
545000.0000    0.37608
545040.0000    0.29864
545080.0000    0.34695
545120.0000    0.11966
545160.0000    0.04805
545200.0000    0.40622
545240.0000    0.51208
545280.0000    0.28163
545320.0000    0.40425
545360.0000    0.27607
545400.0000    0.19351
545440.0000    0.53942
545480.0000    0.34424
545520.0000    0.44089
545560.0000    0.48564
545600.0000    0.36441
545640.0000    0.30123
545680.0000    0.32809
545720.0000    0.36235
545760.0000    0.38486
545800.0000    0.32661
545840.0000    0.38935
545880.0000    0.29451
545920.0000    0.28328
545960.0000    0.18411
546000.0000    0.32013
546040.0000    0.41894
546080.0000    0.45041
546120.0000    0.35016
546160.0000    0.09122
546200.0000    0.08294
546240.0000    0.28807
546280.0000    0.24292
546320.0000    0.32798
546360.0000    0.29074
546400.0000   -0.04639
546440.0000   -0.29344
546480.0000    0.11508
546520.0000   -0.07240
546560.0000   -0.02779
546600.0000    0.08740
546640.0000   -0.09893
546680.0000    0.13817
546720.0000    0.21152
546760.0000   -0.89259
546800.0000   -1.03009
546840.0000   -0.48153
546880.0000   -0.44082
546920.0000   -0.05816
546960.0000   -0.19307
547000.0000   -0.76672
547040.0000    0.10356
547080.0000    0.20792
547120.0000    0.49258
547160.0000    0.02896
547200.0000    0.01434
547240.0000    0.04074
547280.0000    0.29728
547320.0000    0.28495
547360.0000    0.47445
547400.0000    0.30169
547440.0000    0.23204
547480.0000    0.30290
547520.0000    0.34639
547560.0000    0.24376
547600.0000    0.06398
547640.0000    0.15379
547680.0000    0.15492
547720.0000    0.15470
547760.0000    0.27805
547800.0000    0.44224
547840.0000    0.10031
547880.0000    0.00102
547920.0000    0.33367
547960.0000    0.34103
548000.0000    0.16362
548040.0000    0.36324
548080.0000    0.19833
548120.0000    0.39923
548160.0000    0.45464
548200.0000    0.30106
548240.0000    0.56613
548280.0000    0.39637
548320.0000    0.55816
548360.0000    0.38783
548400.0000    0.41813
548440.0000    0.43458
548480.0000    0.26880
548520.0000    0.35333
548560.0000    0.38757
548600.0000    0.53330
548640.0000    0.39390
548680.0000    0.31177
548720.0000    0.21651
548760.0000    0.23911
548800.0000    0.44783
548840.0000    0.51050
548880.0000    0.22960
548920.0000    0.58951
548960.0000    0.22351
549000.0000    0.13858
549040.0000    0.26070
549080.0000    0.31375
549120.0000    0.29620
549160.0000    0.28028
549200.0000    0.13440
549240.0000    0.38890
549280.0000    0.13641
549320.0000    0.53335
549360.0000    0.50993
549400.0000    0.30841
549440.0000    0.44359
549480.0000    0.58016
549520.0000    0.35874
549560.0000    0.39719
549600.0000    0.46802
549640.0000    0.66828
549680.0000    0.26527
549720.0000    0.28982
549760.0000    0.56817
549800.0000    0.31067
549840.0000    0.52949
549880.0000    0.31848
549920.0000    0.31244
549960.0000    0.49733
550000.0000    0.23718
550040.0000    0.28087
550080.0000    0.40621
550120.0000    0.43049
550160.0000    0.60070
550200.0000    0.52462
550240.0000    0.29526
550280.0000    0.29552
550320.0000    0.34973
550360.0000    0.53321
550400.0000    0.24660
550440.0000    0.56564
550480.0000    0.67676
550520.0000    0.25854
550560.0000    0.37470
550600.0000    0.52329
550640.0000    0.45625
550680.0000    0.30336
550720.0000    0.53736
550760.0000    0.28598
550800.0000    0.52223
550840.0000    0.65069
550880.0000    0.38197
550920.0000    0.54567
550960.0000    0.55162
551000.0000    0.30144
551040.0000    0.36764
551080.0000    0.37088
551120.0000    0.29164
551160.0000    0.42437
551200.0000    0.44989
551240.0000    0.33800
551280.0000    0.36031
551320.0000    0.24422
551360.0000    0.29587
551400.0000    0.27339
551440.0000    0.36012
551480.0000    0.49024
551520.0000    0.25712
551560.0000    0.44027
551600.0000    0.37564
551640.0000    0.32261
551680.0000    0.41510
551720.0000    0.30759
551760.0000    0.24889
551800.0000    0.41295
551840.0000    0.42081
551880.0000    0.41443
551920.0000    0.12332
551960.0000    0.31335
552000.0000    0.42642
552040.0000    0.18884
552080.0000    0.29277
552120.0000    0.71680
552160.0000    0.49447
552200.0000    0.23569
552240.0000    0.37194
552280.0000    0.10018
552320.0000    0.21556
552360.0000    0.42715
552400.0000    0.41087
552440.0000    0.37822
552480.0000    0.42331
552520.0000    0.26247
552560.0000    0.33911
552600.0000    0.44550
552640.0000    0.20966
552680.0000    0.40789
552720.0000    0.43598
552760.0000    0.26727
552800.0000    0.30007
552840.0000    0.31444
552880.0000    0.27764
552920.0000    0.25047
552960.0000    0.13544
553000.0000    0.09417
553040.0000    0.45386
553080.0000    0.35339
553120.0000    0.35172
553160.0000    0.39202
553200.0000    0.34779
553240.0000    0.49376
553280.0000    0.44722
553320.0000    0.60745
553360.0000    0.46973
553400.0000    0.47671
553440.0000    0.49186
553480.0000    0.30461
553520.0000    0.20854
553560.0000    0.42188
553600.0000    0.33046
553640.0000    0.26361
553680.0000    0.42073
553720.0000    0.15018
553760.0000    0.07933
553800.0000    0.18013
553840.0000    0.37528
553880.0000    0.33057
553920.0000    0.22221
553960.0000    0.10353
554000.0000    0.05008
554040.0000    0.22416
554080.0000    0.27977
554120.0000    0.48597
554160.0000    0.37828
554200.0000    0.39412
554240.0000    0.49814
554280.0000    0.27657
554320.0000    0.18337
554360.0000    0.37948
554400.0000    0.11293
554440.0000   -0.12860
554480.0000    0.08014
554520.0000    0.12048
554560.0000    0.14918
554600.0000   -0.13977
554640.0000   -0.05116
554680.0000   -0.10329
554720.0000    0.22449
554760.0000   -0.02389
554800.0000   -0.11592
554840.0000    0.01694
554880.0000   -0.03922
554920.0000   -0.16394
554960.0000   -0.27962
555000.0000   -0.25598
555040.0000   -0.13655
555080.0000   -0.11099
555120.0000   -0.25528
555160.0000   -0.10698
555200.0000   -0.35465
555240.0000   -0.72369
555280.0000   -0.81697
555320.0000   -0.34793
555360.0000   -0.47518
555400.0000   -0.36361
555440.0000   -0.21058
555480.0000   -0.67108
555520.0000   -0.29156
555560.0000   -0.14756
555600.0000   -0.16840
555640.0000   -0.21507
555680.0000   -0.15119
555720.0000   -0.01323
555760.0000   -0.20278
555800.0000   -0.05364
555840.0000   -0.28399
555880.0000   -0.47986
555920.0000   -0.33569
555960.0000   -0.28210
556000.0000   -0.20083
556040.0000   -0.18341
556080.0000   -0.20852
556120.0000   -0.31692
556160.0000   -0.35581
556200.0000   -0.12519
556240.0000   -0.32737
556280.0000   -0.39720
556320.0000   -0.17552
556360.0000    0.03191
556400.0000   -0.10331
556440.0000   -0.06297
556480.0000   -0.05740
556520.0000   -0.22955
556560.0000   -0.14039
556600.0000    0.06566
556640.0000    0.09309
556680.0000    0.23687
556720.0000    0.05851
556760.0000    0.37173
556800.0000    0.54128
556840.0000    0.31391
556880.0000    0.40624
556920.0000    0.23132
556960.0000    0.23509
557000.0000    0.33623
557040.0000    0.37577
557080.0000    0.11334
557120.0000    0.13412
557160.0000    0.34486
557200.0000    0.74824
557240.0000    0.31142
557280.0000    0.21224
557320.0000    0.26536
557360.0000    0.27806
557400.0000    0.26089
557440.0000    0.19198
557480.0000    0.45189
557520.0000    0.25562
557560.0000    0.15455
557600.0000    0.05912
557640.0000    0.20800
557680.0000    0.28124
557720.0000    0.28570
557760.0000   -0.01760
557800.0000    0.24497
557840.0000    0.15731
557880.0000    0.07012
557920.0000    0.32898
557960.0000    0.25005
558000.0000    0.22104
558040.0000    0.07813
558080.0000    0.35865
558120.0000    0.14369
558160.0000    0.35994
558200.0000    0.28918
558240.0000    0.15782
558280.0000    0.06968
558320.0000    0.30658
558360.0000    0.34948
558400.0000    0.46305
558440.0000   -0.03190
558480.0000    0.13063
558520.0000    0.23004
558560.0000    0.27579
558600.0000    0.54464
558640.0000    0.34507
558680.0000    0.46792
558720.0000    0.56934
558760.0000    0.43161
558800.0000    0.09337
558840.0000    0.12352
558880.0000    0.06150
558920.0000    0.13276
558960.0000    0.20189
559000.0000    0.37127
559040.0000    0.43881
559080.0000    0.29256
559120.0000    0.40777
559160.0000    0.54398
559200.0000    0.33058
559240.0000    0.16633
559280.0000    0.43556
559320.0000    0.26253
559360.0000    0.15737
559400.0000    0.04338
559440.0000    0.29914
559480.0000    0.33707
559520.0000    0.32691
559560.0000    0.69508
559600.0000    0.12951
559640.0000    0.25179
559680.0000    0.25533
559720.0000    0.37289
559760.0000    0.25937
559800.0000    0.38837
559840.0000    0.40107
559880.0000    0.32573
559920.0000    0.49912
559960.0000    0.60349
560000.0000    0.42720
560040.0000    0.51644
560080.0000    0.52062
560120.0000    0.57369
560160.0000    0.44027
560200.0000    0.52542
560240.0000    0.41571
560280.0000    0.54020
560320.0000    0.52083
560360.0000    0.54937
560400.0000    0.39854
560440.0000    0.55596
560480.0000    0.45338
560520.0000    0.14364
560560.0000    0.36095
560600.0000    0.38678
560640.0000    0.37610
560680.0000    0.47968
560720.0000    0.32559
560760.0000    0.51475
560800.0000    0.48350
560840.0000    0.21979
560880.0000    0.08572
560920.0000    0.25008
560960.0000    0.34132
561000.0000    0.46184
561040.0000    0.45029
561080.0000    0.34357
561120.0000    0.25371
561160.0000    0.18604
561200.0000    0.32111
561240.0000    0.18587
561280.0000    0.33529
561320.0000    0.43509
561360.0000    0.43260
561400.0000    0.38992
561440.0000    0.39582
561480.0000    0.13708
561520.0000    0.47031
561560.0000    0.21190
561600.0000    0.43963
561640.0000    0.45384
561680.0000    0.23030
561720.0000    0.42850
561760.0000    0.30375
561800.0000    0.48214
561840.0000    0.38756
561880.0000    0.28574
561920.0000    0.36541
561960.0000    0.38434
562000.0000    0.35545
562040.0000    0.43615
562080.0000    0.24794
562120.0000    0.41932
562160.0000    0.33053
562200.0000    0.24651
562240.0000    0.31983
562280.0000    0.19020
562320.0000    0.36503
562360.0000    0.27173
562400.0000    0.34428
562440.0000    0.41618
562480.0000    0.44483
562520.0000    0.35176
562560.0000    0.43379
562600.0000    0.33016
562640.0000    0.24569
562680.0000    0.41664
562720.0000    0.49194
562760.0000    0.30850
562800.0000    0.40631
562840.0000    0.33200
562880.0000    0.34316
562920.0000    0.29243
562960.0000    0.28181
563000.0000    0.56047
563040.0000    0.40180
563080.0000    0.48369
563120.0000    0.57456
563160.0000    0.57781
563200.0000    0.54498
563240.0000    0.46807
563280.0000    0.56185
563320.0000    0.52200
563360.0000    0.51794
563400.0000    0.31726
563440.0000    0.41609
563480.0000    0.40254
563520.0000    0.55103
563560.0000    0.50295
563600.0000    0.61032
563640.0000    0.63790
563680.0000    0.48322
563720.0000    0.46184
563760.0000    0.47500
563800.0000    0.25637
563840.0000    0.26776
563880.0000    0.37577
563920.0000    0.49562
563960.0000    0.36295
564000.0000    0.38940
564040.0000    0.30602
564080.0000    0.33124
564120.0000    0.15669
564160.0000    0.35826
564200.0000    0.60694
564240.0000    0.31884
564280.0000    0.39008
564320.0000    0.31266
564360.0000    0.25121
564400.0000    0.29837
564440.0000    0.72605
564480.0000    0.40937
564520.0000    0.30879
564560.0000    0.42753
564600.0000    0.63004
564640.0000    0.25481
564680.0000    0.27262
564720.0000    0.25408
564760.0000    0.10016
564800.0000    0.24096
564840.0000    0.41308
564880.0000    0.43515
564920.0000    0.34175
564960.0000    0.36260
565000.0000    0.37565
565040.0000    0.48269
565080.0000    0.26879
565120.0000    0.36290
565160.0000    0.34250
565200.0000    0.58096
565240.0000    0.38313
565280.0000    0.29021
565320.0000    0.63253
565360.0000    0.49879
565400.0000    0.32840
565440.0000    0.42039
565480.0000    0.39468
565520.0000    0.35423
565560.0000    0.26881
565600.0000    0.46974
565640.0000    0.45554
565680.0000    0.44643
565720.0000    0.63877
565760.0000    0.19433
565800.0000    0.38263
565840.0000    0.40193
565880.0000    0.14026
565920.0000    0.18096
565960.0000    0.27854
566000.0000    0.29780
566040.0000    0.52149
566080.0000    0.23249
566120.0000    0.33506
566160.0000    0.53583
566200.0000    0.44059
566240.0000    0.45116
566280.0000    0.64569
566320.0000    0.44591
566360.0000    0.50894
566400.0000    0.48992
566440.0000    0.53834
566480.0000    0.55060
566520.0000    0.57853
566560.0000    0.48813
566600.0000    0.41432
566640.0000    0.38324
566680.0000    0.49412
566720.0000    0.46483
566760.0000    0.40282
566800.0000    0.47754
566840.0000    0.40376
566880.0000    0.38573
566920.0000    0.24805
566960.0000    0.44508
567000.0000    0.32508
567040.0000    0.27946
567080.0000    0.25777
567120.0000    0.22739
567160.0000    0.21635
567200.0000    0.16967
567240.0000    0.09567
567280.0000    0.47135
567320.0000    0.19922
567360.0000    0.38452
567400.0000    0.42811
567440.0000    0.31627
567480.0000    0.19342
567520.0000    0.13782
567560.0000    0.31483
567600.0000    0.02563
567640.0000    0.20165
567680.0000    0.33852
567720.0000    0.29399
567760.0000    0.24075
567800.0000    0.29159
567840.0000    0.12869
567880.0000    0.27665
567920.0000    0.22130
567960.0000    0.41629
568000.0000    0.09814
568040.0000    0.33586
568080.0000    0.07442
568120.0000    0.18100
568160.0000    0.31562
568200.0000    0.17710
568240.0000    0.22388
568280.0000    0.30578
568320.0000    0.14527
568360.0000    0.19338
568400.0000    0.22390
568440.0000    0.49416
568480.0000    0.30726
568520.0000    0.39396
568560.0000    0.41259
568600.0000    0.39816
568640.0000    0.35956
568680.0000    0.58471
568720.0000    0.50766
568760.0000    0.47985
568800.0000    0.42273
568840.0000    0.50518
568880.0000    0.27932
568920.0000    0.30230
568960.0000    0.05696
569000.0000    0.14238
569040.0000    0.28975
569080.0000    0.06269
569120.0000   -0.09326
569160.0000    0.17798
569200.0000    0.06458
569240.0000    0.21389
569280.0000    0.21116
569320.0000    0.01796
569360.0000    0.12084
569400.0000    0.12583
569440.0000    0.10174
569480.0000    0.10814
569520.0000   -0.11204
569560.0000   -0.01733
569600.0000   -0.03869
569640.0000    0.00876
569680.0000   -0.08804
569720.0000   -0.52788
569760.0000   -0.28459
569800.0000   -0.49099
569840.0000   -0.08556
569880.0000   -0.50704
569920.0000   -0.16561
569960.0000   -0.28967
570000.0000   -0.64459
570040.0000   -0.22215
570080.0000   -0.47072
570120.0000   -0.49689
570160.0000   -0.60383
570200.0000   -0.35400
570240.0000   -0.36304
570280.0000   -0.56768
570320.0000   -0.42694
570360.0000   -0.61314
570400.0000   -0.50287
570440.0000   -0.21830
570480.0000   -0.42958
570520.0000   -0.48117
570560.0000   -0.09066
570600.0000    0.00385
570640.0000    0.09527
570680.0000   -0.42912
570720.0000   -0.73675
570760.0000   -0.48997
570800.0000   -0.03268
570840.0000   -0.38730
570880.0000   -0.58197
570920.0000   -0.49853
570960.0000   -0.51108
571000.0000   -0.62126
571040.0000   -0.58414
571080.0000   -0.47202
571120.0000   -0.31803
571160.0000   -0.46352
571200.0000   -0.37100
571240.0000   -0.32285
571280.0000   -0.28559
571320.0000   -0.22335
571360.0000   -0.44773
571400.0000   -0.27952
571440.0000   -0.64565
571480.0000   -0.54225
571520.0000   -0.60733
571560.0000   -0.20760
571600.0000   -0.39901
571640.0000   -0.38537
571680.0000   -0.50721
571720.0000   -0.28552
571760.0000   -0.63778
571800.0000   -0.50240
571840.0000   -0.20451
571880.0000   -0.16292
571920.0000   -0.55794
571960.0000   -0.15263
572000.0000   -0.48345
572040.0000   -0.10040
572080.0000   -0.49052
572120.0000   -0.22657
572160.0000   -0.61796
572200.0000   -0.37766
572240.0000   -0.45592
572280.0000   -0.60819
572320.0000   -0.31771
572360.0000   -0.30126
572400.0000   -0.20002
572440.0000   -0.51245
572480.0000   -0.40433
572520.0000   -0.34564
572560.0000   -0.28803
572600.0000   -0.64026
572640.0000   -0.44173
572680.0000   -0.68247
572720.0000   -0.64163
572760.0000   -0.33689
572800.0000   -0.48287
572840.0000   -0.69201
572880.0000   -0.33036
572920.0000   -0.60233
572960.0000   -0.77251
573000.0000   -0.83538
573040.0000   -0.55623
573080.0000   -0.27612
573120.0000   -0.42563
573160.0000   -0.44511
573200.0000   -0.29474
573240.0000   -0.43637
573280.0000   -0.40570
573320.0000   -0.42271
573360.0000   -0.27194
573400.0000   -0.34248
573440.0000   -0.24957
573480.0000   -0.26062
573520.0000   -0.40477
573560.0000   -0.20075
573600.0000   -0.52708
573640.0000   -0.58694
573680.0000   -0.27540
573720.0000   -0.63415
573760.0000   -0.55955
573800.0000   -0.65471
573840.0000   -0.51166
573880.0000   -0.16984
573920.0000   -0.29527
573960.0000   -0.23479
574000.0000   -0.51986
574040.0000   -0.29245
574080.0000   -0.14291
574120.0000   -0.42970
574160.0000   -0.41032
574200.0000   -0.50773
574240.0000   -0.33476
574280.0000   -0.17160
574320.0000   -0.02191
574360.0000   -0.41359
574400.0000   -0.13330
574440.0000   -0.40437
574480.0000   -0.28704
574520.0000   -0.35008
574560.0000   -0.04032
574600.0000   -0.06091
574640.0000   -0.13938
574680.0000   -0.15080
574720.0000   -0.13184
574760.0000   -0.20733
574800.0000    0.03498
574840.0000   -0.44345
574880.0000   -0.53548
574920.0000   -0.30778
574960.0000   -0.21454
575000.0000   -0.22995
575040.0000   -0.38011
575080.0000   -0.27239
575120.0000   -0.38803
575160.0000   -0.32584
575200.0000   -0.25751
575240.0000   -0.49894
575280.0000   -0.25029
575320.0000   -0.26866
575360.0000   -0.28558
575400.0000   -0.29453
575440.0000   -0.52464
575480.0000   -0.46977
575520.0000   -0.30753
575560.0000   -0.57751
575600.0000   -0.43152
575640.0000   -0.09201
575680.0000   -0.32820
575720.0000   -0.35310
575760.0000   -0.32013
575800.0000   -0.79688
575840.0000   -0.40893
575880.0000   -0.13310
575920.0000   -0.23624
575960.0000   -0.82194
576000.0000   -0.55395
576040.0000   -0.37816
576080.0000   -0.55014
576120.0000   -0.35822
576160.0000   -0.30171
576200.0000   -0.13004
576240.0000   -0.51281
576280.0000   -0.38621
576320.0000   -0.51640
576360.0000   -0.51804
576400.0000   -0.49691
576440.0000   -0.43035
576480.0000   -0.68479
576520.0000   -0.59136
576560.0000   -0.61245
576600.0000   -0.37877
576640.0000   -0.62210
576680.0000   -0.31653
576720.0000   -0.37818
576760.0000   -0.32363
576800.0000   -0.36445
576840.0000   -0.33636
576880.0000   -0.41148
576920.0000   -0.34050
576960.0000   -0.47378
577000.0000   -0.18847
577040.0000   -0.57592
577080.0000   -0.14984
577120.0000   -0.53865
577160.0000   -0.42541
577200.0000   -0.28792
577240.0000   -0.26352
577280.0000   -0.56680
577320.0000   -0.19863
577360.0000   -0.32889
577400.0000   -0.63509
577440.0000   -0.36059
577480.0000   -0.28508
577520.0000   -0.61234
577560.0000   -0.32064
577600.0000   -0.43034
577640.0000   -0.50021
577680.0000   -0.50092
577720.0000   -0.47779
577760.0000   -0.55952
577800.0000   -0.63264
577840.0000   -0.99890
577880.0000   -0.47596
577920.0000   -0.54000
577960.0000   -0.47235
578000.0000   -0.33304
578040.0000   -0.67099
578080.0000   -0.59370
578120.0000   -0.94577
578160.0000   -0.52944
578200.0000   -0.53410
578240.0000   -0.52737
578280.0000   -0.16141
578320.0000   -0.41946
578360.0000   -0.39631
578400.0000   -0.35967
578440.0000   -0.73661
578480.0000   -0.63203
578520.0000   -0.28284
578560.0000   -0.39107
578600.0000   -0.49028
578640.0000   -0.67213
578680.0000   -0.69362
578720.0000   -0.35598
578760.0000   -0.35935
578800.0000   -0.55603
578840.0000   -0.41076
578880.0000   -0.40189
578920.0000   -0.37879
578960.0000   -0.29383
579000.0000    0.05101
579040.0000   -0.69544
579080.0000   -0.27424
579120.0000   -0.29687
579160.0000   -0.49898
579200.0000   -0.38162
579240.0000   -0.72982
579280.0000   -0.37583
579320.0000   -0.20656
579360.0000   -0.46046
579400.0000   -0.23802
579440.0000   -0.20006
579480.0000   -0.22135
579520.0000   -0.35333
579560.0000   -0.15930
579600.0000    0.17074
579640.0000   -0.09653
579680.0000   -0.24309
579720.0000   -0.42480
579760.0000   -0.48132
579800.0000   -0.26017
579840.0000   -0.46875
579880.0000   -0.42337
579920.0000   -0.28751
579960.0000   -0.46445
580000.0000   -0.16315
580040.0000   -0.25907
580080.0000   -0.28325
580120.0000   -0.64748
580160.0000   -0.89690
580200.0000   -0.66705
580240.0000   -0.59579
580280.0000   -0.29400
580320.0000   -0.53041
580360.0000   -0.38315
580400.0000   -0.35121
580440.0000   -0.41117
580480.0000   -0.51292
580520.0000   -0.40763
580560.0000   -0.56322
580600.0000   -0.32370
580640.0000   -0.20026
580680.0000   -0.07257
580720.0000   -0.52178
580760.0000   -0.52106
580800.0000   -0.40909
580840.0000   -0.56576
580880.0000   -0.54939
580920.0000   -0.24602
580960.0000   -0.01135
581000.0000   -0.10956
581040.0000   -0.23692
581080.0000   -0.35973
581120.0000    0.00624
581160.0000   -0.10526
581200.0000   -0.39034
581240.0000   -0.24304
581280.0000   -0.58957
581320.0000   -0.45011
581360.0000   -0.18679
581400.0000   -0.28870
581440.0000   -0.36196
581480.0000   -0.64247
581520.0000   -0.42259
581560.0000   -0.33399
581600.0000   -0.45081
581640.0000   -0.67822
581680.0000   -0.57643
581720.0000   -0.66361
581760.0000   -0.30155
581800.0000   -0.16909
581840.0000   -0.25614
581880.0000   -0.37664
581920.0000   -0.21360
581960.0000   -0.50004
582000.0000   -0.50211
582040.0000   -0.29412
582080.0000   -0.19811
582120.0000   -0.48035
582160.0000   -0.47992
582200.0000   -0.48880
582240.0000   -0.27817
582280.0000   -0.13332
582320.0000   -0.52280
582360.0000   -0.72496
582400.0000   -0.55742
582440.0000   -0.39966
582480.0000   -0.42229
582520.0000    0.01875
582560.0000   -0.40128
582600.0000   -0.40674
582640.0000   -0.72366
582680.0000   -0.45844
582720.0000   -0.56813
582760.0000   -0.61489
582800.0000   -0.52579
582840.0000   -0.33598
582880.0000   -0.85788
582920.0000   -0.69952
582960.0000   -0.73770
583000.0000   -0.75139
583040.0000   -0.87254
583080.0000   -0.67664
583120.0000   -0.42730
583160.0000   -0.61378
583200.0000   -0.43775
583240.0000   -0.40801
583280.0000   -0.49295
583320.0000   -0.81713
583360.0000   -0.63803
583400.0000   -0.71063
583440.0000   -0.45047
583480.0000   -0.36339
583520.0000   -0.51835
583560.0000   -0.51763
583600.0000   -0.29065
583640.0000   -0.28001
583680.0000   -0.41261
583720.0000   -0.29330
583760.0000   -0.47010
583800.0000   -0.10369
583840.0000   -0.29233
583880.0000   -0.39924
583920.0000   -0.27909
583960.0000   -0.28021
584000.0000   -0.19979
584040.0000   -0.33703
584080.0000   -0.61220
584120.0000   -0.53705
584160.0000   -0.45265
584200.0000   -0.36243
584240.0000   -0.40915
584280.0000   -0.58064
584320.0000   -0.21344
584360.0000   -0.48006
584400.0000   -0.48704
584440.0000   -0.41349
584480.0000   -0.28968
584520.0000   -0.21801
584560.0000   -0.27938
584600.0000   -0.51415
584640.0000   -0.40277
584680.0000   -0.55410
584720.0000   -0.61879
584760.0000   -0.11994
584800.0000   -0.39392
584840.0000   -0.60349
584880.0000   -0.56950
584920.0000   -0.42727
584960.0000   -0.36603
585000.0000   -0.37041
585040.0000   -0.26633
585080.0000   -0.29187
585120.0000   -0.36705
585160.0000   -0.49080
585200.0000   -0.22781
585240.0000   -0.41644
585280.0000   -0.37797
585320.0000   -0.11171
585360.0000   -0.36585
585400.0000   -0.20702
585440.0000   -0.10458
585480.0000   -0.20861
585520.0000   -0.58917
585560.0000   -0.52314
585600.0000   -0.61157
585640.0000   -0.18577
585680.0000   -0.45516
585720.0000   -0.31203
585760.0000   -0.46424
585800.0000   -0.56635
585840.0000   -0.36586
585880.0000   -0.56386
585920.0000   -0.23987
585960.0000   -0.50307
586000.0000   -0.49336
586040.0000   -0.61454
586080.0000   -0.29025
586120.0000   -0.08737
586160.0000   -0.05912
586200.0000   -0.09668
586240.0000   -0.26962
586280.0000   -0.51282
586320.0000   -0.28436
586360.0000   -0.65245
586400.0000   -0.26908
586440.0000   -0.45494
586480.0000   -0.28031
586520.0000   -0.94170
586560.0000   -0.62239
586600.0000   -0.33479
586640.0000   -0.43021
586680.0000   -0.24771
586720.0000   -0.51379
586760.0000   -0.49477
586800.0000   -0.45536
586840.0000   -0.53992
586880.0000   -0.58339
586920.0000   -0.67890
586960.0000   -0.78338
587000.0000   -0.97003
587040.0000   -0.84364
587080.0000   -0.87516
587120.0000   -0.57183
587160.0000   -0.85271
587200.0000   -0.60905
587240.0000   -0.58094
587280.0000   -0.45595
587320.0000   -0.77624
587360.0000   -0.54074
587400.0000   -0.36518
587440.0000   -0.60759
587480.0000   -0.59184
587520.0000   -0.40802
587560.0000   -0.39283
587600.0000   -0.24034
587640.0000   -0.01021
587680.0000   -0.18800
587720.0000    0.03645
587760.0000   -0.33553
587800.0000    0.12085
587840.0000   -0.31581
587880.0000    0.11265
587920.0000   -0.43713
587960.0000    0.07532
588000.0000   -0.06583
588040.0000    0.12195
588080.0000   -0.18483
588120.0000   -0.28275
588160.0000   -0.02633
588200.0000   -0.40631
588240.0000    0.17608
588280.0000    0.41796
588320.0000    0.03110
588360.0000    0.14576
588400.0000   -0.71758
588440.0000   -0.22934
588480.0000   -0.23763
588520.0000   -0.21811
588560.0000    0.03323
588600.0000   -0.42001
588640.0000   -0.17994
588680.0000   -0.55719
588720.0000   -0.65822
588760.0000   -0.61402
588800.0000   -0.26121
588840.0000   -0.42330
588880.0000   -0.33841
588920.0000    0.03869
588960.0000    0.21599
589000.0000    0.22721
589040.0000   -0.12006
589080.0000    0.07039
589120.0000    0.01960
589160.0000   -0.02996
589200.0000    0.07456
589240.0000   -0.11182
589280.0000   -0.12078
589320.0000   -0.37783
589360.0000   -0.17847
589400.0000   -0.35492
589440.0000   -0.27717
589480.0000   -0.42763
589520.0000   -0.29099
589560.0000   -0.23492
589600.0000   -0.23949
589640.0000   -0.10857
589680.0000   -0.47049
589720.0000   -0.45540
589760.0000   -0.40029
589800.0000   -0.32932
589840.0000   -0.15713
589880.0000   -0.06573
589920.0000   -0.11426
589960.0000    0.15175
590000.0000   -0.04383
590040.0000   -0.22661
590080.0000   -0.02598
590120.0000   -0.03533
590160.0000    0.04217
590200.0000   -0.07841
590240.0000    0.24375
590280.0000    0.03777
590320.0000    0.18565
590360.0000   -0.13049
590400.0000    0.08599
590440.0000   -0.09227
590480.0000   -0.11154
590520.0000   -0.17220
590560.0000   -0.18315
590600.0000   -0.12891
590640.0000   -0.29341
590680.0000   -0.27947
590720.0000   -0.21288
590760.0000   -0.22553
590800.0000   -0.52388
590840.0000   -0.44653
590880.0000   -0.29458
590920.0000   -0.21131
590960.0000   -0.35177
591000.0000   -0.62325
591040.0000   -0.12529
591080.0000   -0.18176
591120.0000   -0.10292
591160.0000    0.06441
591200.0000    0.13010
591240.0000    0.22203
591280.0000    0.58293
591320.0000    0.48394
591360.0000    0.22057
591400.0000   -0.06785
591440.0000    0.11002
591480.0000    0.25668
591520.0000    0.19159
591560.0000    0.20621
591600.0000    0.10276
591640.0000    0.05121
591680.0000   -0.06692
591720.0000    0.36024
591760.0000   -0.27524
591800.0000   -0.14281
591840.0000    0.01403
591880.0000   -0.20111
591920.0000   -0.19936
591960.0000   -0.23028
592000.0000   -0.10513
592040.0000   -0.07180
592080.0000    0.07228
592120.0000    0.09405
592160.0000   -0.00670
592200.0000   -0.14229
592240.0000   -0.29058
592280.0000   -0.18584
592320.0000    0.01860
592360.0000   -0.01849
592400.0000   -0.11395
592440.0000   -0.11996
592480.0000   -0.31579
592520.0000   -0.26130
592560.0000   -0.29975
592600.0000   -0.08969
592640.0000   -0.23834
592680.0000   -0.29379
592720.0000   -0.17875
592760.0000    0.00761
592800.0000   -0.29188
592840.0000   -0.31041
592880.0000   -0.01639
592920.0000   -0.15453
592960.0000   -0.18897
593000.0000    0.10422
593040.0000    0.03228
593080.0000   -0.14944
593120.0000   -0.11858
593160.0000   -0.17882
593200.0000    0.02927
593240.0000    0.07612
593280.0000    0.11274
593320.0000   -0.02944
593360.0000   -0.15094
593400.0000   -0.02175
593440.0000   -0.05767
593480.0000   -0.11209
593520.0000    0.05713
593560.0000    0.02055
593600.0000   -0.06558
593640.0000   -0.15526
593680.0000   -0.16194
593720.0000   -0.39001
593760.0000   -0.20701
593800.0000   -0.48633
593840.0000   -0.07728
593880.0000   -0.17144
593920.0000   -0.31272
593960.0000   -0.04999
594000.0000    0.08334
594040.0000   -0.23771
594080.0000   -0.05229
594120.0000    0.24783
594160.0000    0.21484
594200.0000    0.38904
594240.0000    0.17125
594280.0000    0.18391
594320.0000   -0.04426
594360.0000   -0.02274
594400.0000   -0.08896
594440.0000   -0.04136
594480.0000    0.09084
594520.0000    0.02645
594560.0000   -0.01071
594600.0000   -0.02720
594640.0000    0.02090
594680.0000   -0.15532
594720.0000   -0.08594
594760.0000   -0.20427
594800.0000   -0.00025
594840.0000    0.20697
594880.0000    0.03469
594920.0000   -0.44419
594960.0000   -0.05936
595000.0000   -0.00663
595040.0000    0.17881
595080.0000   -0.00563
595120.0000   -0.06236
595160.0000   -0.09107
595200.0000   -0.05691
595240.0000   -0.34988
595280.0000   -0.15138
595320.0000   -0.06201
595360.0000   -0.51684
595400.0000   -0.20010
595440.0000   -0.24718
595480.0000   -0.47811
595520.0000   -0.47009
595560.0000   -0.20224
595600.0000   -0.22783
595640.0000   -0.21950
595680.0000    0.00461
595720.0000    0.04701
595760.0000   -0.08157
595800.0000    0.05937
595840.0000   -0.09888
595880.0000    0.10013
595920.0000   -0.05178
595960.0000    0.14617
596000.0000    0.23103
596040.0000    0.36978
596080.0000    0.37697
596120.0000    0.37210
596160.0000    0.43218
596200.0000    0.08494
596240.0000    0.06394
596280.0000    0.20840
596320.0000    0.21983
596360.0000    0.18233
596400.0000    0.17979
596440.0000    0.50335
596480.0000    0.37323
596520.0000    0.60683
596560.0000    0.52618
596600.0000    0.22977
596640.0000    0.28479
596680.0000    0.28596
596720.0000    0.12429
596760.0000    0.30416
596800.0000    0.03664
596840.0000    0.19055
596880.0000    0.41523
596920.0000    0.33546
596960.0000    0.22072
597000.0000    0.30160
597040.0000    0.18298
597080.0000    0.69004
597120.0000    0.43617
597160.0000    0.26259
597200.0000    0.30198
597240.0000    0.36099
597280.0000    0.27618
597320.0000    0.29553
597360.0000    0.32071
597400.0000    0.10495
597440.0000    0.24160
597480.0000    0.42324
597520.0000    0.30564
597560.0000    0.48820
597600.0000    0.45518
597640.0000    0.35722
597680.0000    0.32099
597720.0000    0.55947
597760.0000    0.30347
597800.0000    0.38422
597840.0000    0.41925
597880.0000    0.64528
597920.0000    0.20461
597960.0000    0.49502
598000.0000    0.25756
598040.0000    0.37311
598080.0000    0.35671
598120.0000    0.45626
598160.0000    0.17664
598200.0000    0.47455
598240.0000    0.31117
598280.0000    0.43658
598320.0000    0.34927
598360.0000    0.22558
598400.0000    0.23895
598440.0000    0.13024
598480.0000    0.55099
598520.0000    0.45997
598560.0000    0.21019
598600.0000    0.45990
598640.0000   -0.13396
598680.0000   -0.09011
598720.0000    0.03446
598760.0000   -0.09191
598800.0000   -0.18737
598840.0000   -0.02724
598880.0000   -0.15792
598920.0000    0.00242
598960.0000   -0.23316
599000.0000   -0.42377
599040.0000   -0.20124
599080.0000   -0.25163
599120.0000   -0.27708
599160.0000   -0.08835
599200.0000    0.03498
599240.0000    0.00946
599280.0000    0.18988
599320.0000    0.24787
599360.0000    0.09024
599400.0000    0.30003
599440.0000    0.20310
599480.0000    0.49874
599520.0000    0.30460
599560.0000    0.57931
599600.0000    0.20317
599640.0000    0.30170
599680.0000    0.41052
599720.0000    0.44923
599760.0000    0.47677
599800.0000    0.32778
599840.0000    0.55978
599880.0000    0.13781
599920.0000    0.40423
599960.0000    0.47935
600000.0000    0.22480
600040.0000    0.11698
600080.0000    0.28654
600120.0000    0.16446
600160.0000    0.27584
600200.0000    0.40854
600240.0000    0.20679
600280.0000    0.16662
600320.0000    0.31636
600360.0000    0.23247
600400.0000    0.23086
600440.0000    0.07907
600480.0000    0.37700
600520.0000    0.40129
600560.0000    0.29760
600600.0000    0.50430
600640.0000    0.48774
600680.0000    0.53130
600720.0000    0.37406
600760.0000    0.24998
600800.0000    0.39543
600840.0000    0.17872
600880.0000    0.53525
600920.0000    0.29001
600960.0000    0.49244
601000.0000    0.26816
601040.0000    0.39172
601080.0000    0.45199
601120.0000    0.31092
601160.0000    0.34169
601200.0000    0.19487
601240.0000    0.28892
601280.0000    0.21159
601320.0000    0.19700
601360.0000    0.50223
601400.0000    0.34043
601440.0000    0.31727
601480.0000    0.54445
601520.0000    0.44367
601560.0000    0.42524
601600.0000    0.41372
601640.0000    0.42046
601680.0000    0.27174
601720.0000    0.27515
601760.0000    0.06738
601800.0000    0.51710
601840.0000    0.40615
601880.0000    0.41152
601920.0000    0.17497
601960.0000    0.17138
602000.0000    0.31664
602040.0000    0.11337
602080.0000    0.46415
602120.0000    0.49281
602160.0000    0.46055
602200.0000    0.52145
602240.0000    0.26579
602280.0000    0.41126
602320.0000    0.35631
602360.0000    0.37932
602400.0000    0.34675
602440.0000    0.54104
602480.0000    0.46499
602520.0000    0.58340
602560.0000    0.39411
602600.0000    0.47088
602640.0000    0.60369
602680.0000    0.63678
602720.0000    0.70485
602760.0000    0.50658
602800.0000    0.37396
602840.0000    0.44075
602880.0000    0.40932
602920.0000    0.35315
602960.0000    0.42203
603000.0000    0.52127
603040.0000    0.51870
603080.0000    0.47233
603120.0000    0.46950
603160.0000    0.28892
603200.0000    0.39838
603240.0000    0.51494
603280.0000    0.60157
603320.0000    0.29958
603360.0000    0.42720
603400.0000    0.45641
603440.0000    0.65630
603480.0000    0.45794
603520.0000    0.52487
603560.0000    0.55315
603600.0000    0.47254
603640.0000    0.58371
603680.0000    0.63215
603720.0000    0.64957
603760.0000    0.44346
603800.0000    0.56338
603840.0000    0.31734
603880.0000    0.45398
603920.0000    0.55238
603960.0000    0.60748
604000.0000    0.73466
604040.0000    0.44855
604080.0000    0.35104
604120.0000    0.42714
604160.0000    0.38692
604200.0000    0.44145
604240.0000    0.45737
604280.0000    0.28668
604320.0000    0.39703
604360.0000    0.27369
604400.0000    0.09756
604440.0000    0.33233
604480.0000    0.52220
604520.0000    0.11691
604560.0000    0.11862
604600.0000    0.13446
604640.0000    0.25608
604680.0000   -0.37854
604720.0000   -0.26639
604760.0000   -0.37919
604800.0000   -0.28927
604840.0000   -0.65875
604880.0000   -0.51290
604920.0000   -0.48319
604960.0000   -0.42987
605000.0000   -0.59675
605040.0000   -0.71322
605080.0000   -0.51000
605120.0000   -0.27189
605160.0000   -0.23125
605200.0000   -0.25587
605240.0000   -0.10373
605280.0000   -0.00051
605320.0000   -0.17160
605360.0000   -0.16878
605400.0000   -0.18789
605440.0000   -0.32290
605480.0000   -0.07581
605520.0000   -0.19200
605560.0000   -0.19476
605600.0000   -0.41094
605640.0000   -0.12656
605680.0000   -0.28913
605720.0000   -0.44530
605760.0000   -0.41894
605800.0000   -0.28131
605840.0000   -0.47688
605880.0000   -0.30185
605920.0000   -0.58724
605960.0000   -0.62651
606000.0000   -0.40397
606040.0000   -0.22855
606080.0000   -0.60373
606120.0000   -0.48997
606160.0000   -0.59528
606200.0000   -0.52215
606240.0000   -0.27538
606280.0000   -0.33048
606320.0000   -0.26120
606360.0000   -0.45934
606400.0000   -0.35955
606440.0000   -0.82645
606480.0000   -0.48671
606520.0000   -0.53299
606560.0000   -0.50584
606600.0000   -0.62513
606640.0000   -0.65774
606680.0000   -0.86735
606720.0000   -0.54298
606760.0000   -0.51355
606800.0000   -0.17924
606840.0000   -0.22393
606880.0000   -0.29952
606920.0000   -0.20228
606960.0000   -0.02231
607000.0000   -0.33775
607040.0000   -0.48372
607080.0000   -0.48968
607120.0000   -0.57631
607160.0000   -0.69571
607200.0000   -0.07605
607240.0000   -0.54978
607280.0000   -0.69596
607320.0000   -0.65991
607360.0000   -0.66375
607400.0000   -0.50843
607440.0000   -0.32892
607480.0000   -0.40194
607520.0000   -0.25377
607560.0000   -0.16430
607600.0000   -0.29872
607640.0000   -0.38041
607680.0000   -0.57310
607720.0000   -0.42999
607760.0000   -0.44665
607800.0000   -0.62012
607840.0000   -0.51459
607880.0000   -0.64810
607920.0000   -0.51981
607960.0000   -0.31360
608000.0000   -0.22464
608040.0000   -0.27638
608080.0000   -0.89456
608120.0000   -0.51128
608160.0000   -0.35687
608200.0000   -0.14472
608240.0000    0.18133
608280.0000   -0.43523
608320.0000   -0.39116
608360.0000   -0.44199
608400.0000   -0.39031
608440.0000   -0.43917
608480.0000   -0.52178
608520.0000   -0.66410
608560.0000   -0.19560
608600.0000   -0.35666
608640.0000   -0.49431
608680.0000   -0.46756
608720.0000   -0.44386
608760.0000   -0.63758
608800.0000   -0.64643
608840.0000   -0.58953
608880.0000   -0.77996
608920.0000   -0.70913
608960.0000   -0.57468
609000.0000   -0.69699
609040.0000   -0.68585
609080.0000   -0.04362
609120.0000   -0.16723
609160.0000   -0.44928
609200.0000   -0.26814
609240.0000   -0.21222
609280.0000   -0.27591
609320.0000   -0.37873
609360.0000    0.08151
609400.0000   -0.20162
609440.0000   -0.26495
609480.0000    0.26222
609520.0000    0.17424
609560.0000    0.37260
609600.0000    0.18964
609640.0000    0.49618
609680.0000    0.29373
609720.0000    0.24235
609760.0000    0.39860
609800.0000    0.32397
609840.0000    0.46080
609880.0000    0.32299
609920.0000    0.55142
609960.0000    0.65069
610000.0000    0.19471
610040.0000    0.48206
610080.0000    0.20502
610120.0000    0.22697
610160.0000    0.33404
610200.0000    0.25773
610240.0000    0.45756
610280.0000    0.40195
610320.0000    0.32488
610360.0000    0.39937
610400.0000    0.31182
610440.0000    0.28580
610480.0000    0.50854
610520.0000    0.23275
610560.0000    0.26692
610600.0000    0.56416
610640.0000    0.39790
610680.0000    0.21200
610720.0000    0.17546
610760.0000    0.62425
610800.0000    0.27392
610840.0000    0.61989
610880.0000    0.47040
610920.0000    0.46026
610960.0000    0.22419
611000.0000    0.35527
611040.0000    0.31438
611080.0000    0.33299
611120.0000    0.17462
611160.0000    0.27395
611200.0000    0.27778
611240.0000    0.41665
611280.0000    0.37788
611320.0000    0.28936
611360.0000    0.20402
611400.0000    0.56710
611440.0000    0.41232
611480.0000    0.55583
611520.0000    0.43947
611560.0000    0.23355
611600.0000    0.43417
611640.0000    0.48655
611680.0000    0.46543
611720.0000    0.46491
611760.0000    0.36831
611800.0000    0.23202
611840.0000    0.04968
611880.0000    0.29049
611920.0000    0.21623
611960.0000    0.28583
612000.0000    0.54892
612040.0000    0.43579
612080.0000    0.19828
612120.0000    0.30927
612160.0000    0.24032
612200.0000    0.14552
612240.0000    0.45348
612280.0000    0.38865
612320.0000    0.21144
612360.0000    0.31146
612400.0000    0.32479
612440.0000    0.44885
612480.0000    0.09256
612520.0000    0.24720
612560.0000    0.06182
612600.0000    0.30932
612640.0000    0.18291
612680.0000    0.23849
612720.0000    0.23416
612760.0000    0.38098
612800.0000    0.25029
612840.0000    0.50983
612880.0000    0.18596
612920.0000    0.54169
612960.0000    0.39010
613000.0000    0.38682
613040.0000    0.48994
613080.0000    0.20953
613120.0000    0.21926
613160.0000    0.47946
613200.0000    0.13492
613240.0000    0.28807
613280.0000    0.45314
613320.0000    0.51827
613360.0000    0.25912
613400.0000    0.35308
613440.0000    0.26659
613480.0000    0.57635
613520.0000    0.37424
613560.0000    0.18216
613600.0000    0.26757
613640.0000    0.40292
613680.0000    0.38206
613720.0000    0.23584
613760.0000    0.31903
613800.0000    0.14748
613840.0000    0.51384
613880.0000    0.18947
613920.0000    0.32028
613960.0000    0.25304
614000.0000    0.14711
614040.0000    0.31580
614080.0000    0.39427
614120.0000    0.52712
614160.0000    0.45714
614200.0000    0.67122
614240.0000    0.67258
614280.0000    0.27803
614320.0000    0.12680
614360.0000    0.51038
614400.0000    0.25511
614440.0000    0.25867
614480.0000    0.50139
614520.0000    0.35261
614560.0000    0.32380
614600.0000    0.24459
614640.0000    0.26953
614680.0000    0.38935
614720.0000    0.31249
614760.0000    0.38754
614800.0000    0.39519
614840.0000    0.30257
614880.0000    0.38666
614920.0000    0.25126
614960.0000    0.34093
615000.0000    0.37326
615040.0000    0.39332
615080.0000    0.40517
615120.0000    0.45901
615160.0000    0.23959
615200.0000    0.51072
615240.0000    0.19678
615280.0000    0.42053
615320.0000    0.32596
615360.0000    0.69929
615400.0000    0.28062
615440.0000    0.32954
615480.0000    0.24747
615520.0000    0.43130
615560.0000    0.50683
615600.0000    0.56491
615640.0000    0.36734
615680.0000    0.25909
615720.0000    0.11855
615760.0000    0.23447
615800.0000    0.29320
615840.0000    0.41009
615880.0000    0.56945
615920.0000    0.22162
615960.0000    0.14114
616000.0000    0.27673
616040.0000    0.46464
616080.0000    0.36724
616120.0000    0.44511
616160.0000    0.34173
616200.0000    0.26850
616240.0000    0.33035
616280.0000    0.36351
616320.0000    0.22853
616360.0000    0.27675
616400.0000    0.23793
616440.0000    0.18994
616480.0000    0.33902
616520.0000    0.17794
616560.0000    0.42655
616600.0000    0.18917
616640.0000    0.38056
616680.0000    0.24684
616720.0000    0.44691
616760.0000    0.40610
616800.0000    0.25009
616840.0000    0.24299
616880.0000    0.28788
616920.0000    0.26174
616960.0000    0.27339
617000.0000    0.40655
617040.0000    0.44881
617080.0000    0.31985
617120.0000    0.36798
617160.0000    0.37553
617200.0000    0.29709
617240.0000    0.24380
617280.0000    0.15861
617320.0000    0.21910
617360.0000    0.35843
617400.0000    0.30386
617440.0000    0.46131
617480.0000    0.37776
617520.0000    0.31721
617560.0000    0.30427
617600.0000    0.16408
617640.0000    0.36287
617680.0000    0.20396
617720.0000    0.24926
617760.0000    0.40912
617800.0000    0.33180
617840.0000    0.30887
617880.0000    0.16149
617920.0000    0.34318
617960.0000   -0.01746
618000.0000    0.23024
618040.0000    0.10248
618080.0000    0.24730
618120.0000    0.14850
618160.0000    0.34878
618200.0000    0.39073
618240.0000    0.40489
618280.0000    0.26390
618320.0000    0.43751
618360.0000    0.10956
618400.0000    0.31282
618440.0000   -0.07667
618480.0000    0.40134
618520.0000    0.49931
618560.0000    0.51644
618600.0000    0.28131
618640.0000    0.34746
618680.0000    0.26222
618720.0000    0.43331
618760.0000    0.39961
618800.0000    0.10239
618840.0000    0.37861
618880.0000    0.29191
618920.0000    0.25223
618960.0000    0.22705
619000.0000    0.26618
619040.0000    0.43554
619080.0000    0.13205
619120.0000    0.37937
619160.0000    0.39349
619200.0000    0.48061
619240.0000    0.48558
619280.0000    0.24581
619320.0000    0.27688
619360.0000    0.24283
619400.0000    0.23875
619440.0000    0.43113
619480.0000    0.20223
619520.0000    0.19566
619560.0000    0.15016
619600.0000    0.45410
619640.0000    0.34307
619680.0000    0.28820
619720.0000    0.40841
619760.0000    0.44669
619800.0000    0.23915
619840.0000    0.14380
619880.0000    0.18665
619920.0000    0.30052
619960.0000    0.15106
620000.0000    0.27595
620040.0000    0.56807
620080.0000    0.27605
620120.0000    0.29860
620160.0000    0.18603
620200.0000    0.50707
620240.0000    0.48016
620280.0000    0.23181
620320.0000    0.35640
620360.0000    0.18114
620400.0000    0.24832
620440.0000    0.30680
620480.0000    0.28488
620520.0000    0.41370
620560.0000    0.26430
620600.0000    0.50087
620640.0000    0.44588
620680.0000    0.46248
620720.0000    0.29238
620760.0000    0.44079
620800.0000    0.42027
620840.0000    0.46141
620880.0000    0.35716
620920.0000    0.39273
620960.0000    0.28786
621000.0000    0.38507
621040.0000    0.49520
621080.0000    0.63716
621120.0000    0.43353
621160.0000    0.58144
621200.0000    0.37004
621240.0000    0.60887
621280.0000    0.38837
621320.0000    0.22521
621360.0000    0.56241
621400.0000    0.41723
621440.0000    0.68862
621480.0000    0.17208
621520.0000    0.35485
621560.0000    0.34614
621600.0000    0.20151
621640.0000    0.35214
621680.0000    0.47337
621720.0000    0.11086
621760.0000    0.47150
621800.0000    0.32060
621840.0000    0.52821
621880.0000    0.48279
621920.0000    0.39700
621960.0000    0.55403
622000.0000    0.53684
622040.0000    0.52181
622080.0000    0.34589
622120.0000    0.46045
622160.0000    0.57783
622200.0000    0.49625
622240.0000    0.20411
622280.0000    0.36126
622320.0000    0.37472
622360.0000    0.26359
622400.0000    0.49722
622440.0000    0.36839
622480.0000    0.35324
622520.0000    0.31617
622560.0000    0.14157
622600.0000    0.45738
622640.0000    0.32744
622680.0000    0.21975
622720.0000    0.14480
622760.0000    0.26068
622800.0000    0.40906
622840.0000    0.24379
622880.0000    0.55197
622920.0000    0.52748
622960.0000    0.29824
623000.0000    0.49961
623040.0000    0.25368
623080.0000    0.44750
623120.0000    0.29324
623160.0000    0.21891
623200.0000    0.42628
623240.0000    0.23079
623280.0000    0.28307
623320.0000   -0.26916
623360.0000   -0.41897
623400.0000   -0.16691
623440.0000   -0.08732
623480.0000   -0.35173
623520.0000   -0.10158
623560.0000   -0.27936
623600.0000    0.02578
623640.0000   -0.47866
623680.0000   -0.22823
623720.0000   -0.16577
623760.0000   -0.13761
623800.0000   -0.19885
623840.0000   -0.05664
623880.0000   -0.20822
623920.0000   -0.13085
623960.0000   -0.12153
624000.0000   -0.32906
624040.0000   -0.13183
624080.0000    0.11414
624120.0000    0.23788
624160.0000   -0.17739
624200.0000    0.09457
624240.0000   -0.18196
624280.0000   -0.11538
624320.0000   -0.29577
624360.0000   -0.44347
624400.0000   -0.31091
624440.0000   -0.37178
624480.0000    0.08706
624520.0000   -0.10224
624560.0000    0.37268
624600.0000    0.20523
624640.0000    0.47392
624680.0000    0.05312
624720.0000    0.41830
624760.0000    0.44456
624800.0000    0.50612
624840.0000    0.43566
624880.0000    0.18391
624920.0000    0.56865
624960.0000    0.54024
625000.0000    0.26065
625040.0000    0.48900
625080.0000    0.25602
625120.0000    0.33804
625160.0000    0.44436
625200.0000    0.54912
625240.0000    0.39562
625280.0000    0.30710
625320.0000    0.35193
625360.0000    0.24971
625400.0000    0.36554
625440.0000    0.41176
625480.0000    0.35133
625520.0000    0.43215
625560.0000    0.21837
625600.0000    0.74313
625640.0000    0.49476
625680.0000    0.24831
625720.0000    0.31694
625760.0000    0.25514
625800.0000    0.35577
625840.0000    0.10950
625880.0000    0.21357
625920.0000    0.40252
625960.0000    0.32732
626000.0000    0.41126
626040.0000    0.45857
626080.0000    0.37056
626120.0000    0.24306
626160.0000    0.43207
626200.0000    0.19182
626240.0000    0.26244
626280.0000    0.22619
626320.0000    0.40587
626360.0000    0.35590
626400.0000    0.19479
626440.0000    0.25256
626480.0000    0.23375
626520.0000    0.42053
626560.0000    0.38605
626600.0000    0.24648
626640.0000    0.29242
626680.0000    0.14779
626720.0000    0.40787
626760.0000    0.32979
626800.0000    0.20082
626840.0000    0.13956
626880.0000    0.24402
626920.0000    0.42891
626960.0000    0.29738
627000.0000    0.23795
627040.0000    0.24013
627080.0000    0.34109
627120.0000    0.26840
627160.0000    0.25024
627200.0000    0.23886
627240.0000    0.34718
627280.0000    0.50419
627320.0000    0.45999
627360.0000    0.18600
627400.0000    0.42854
627440.0000    0.31245
627480.0000    0.20096
627520.0000    0.20100
627560.0000    0.28603
627600.0000    0.29462
627640.0000    0.57262
627680.0000    0.60902
627720.0000    0.43053
627760.0000    0.51890
627800.0000    0.40197
627840.0000    0.07662
627880.0000    0.27561
627920.0000    0.37870
627960.0000    0.31365
628000.0000    0.44694
628040.0000    0.32607
628080.0000    0.35846
628120.0000    0.43305
628160.0000    0.25935
628200.0000    0.38321
628240.0000    0.18739
628280.0000    0.22663
628320.0000    0.37568
628360.0000    0.48688
628400.0000    0.35789
628440.0000    0.34422
628480.0000    0.42700
628520.0000    0.22684
628560.0000   -0.05159
628600.0000    0.18210
628640.0000    0.22979
628680.0000   -0.11112
628720.0000   -0.42796
628760.0000   -0.76507
628800.0000   -0.68750
628840.0000   -0.83635
628880.0000   -0.59015
628920.0000   -1.00536
628960.0000   -0.98303
629000.0000   -0.69040
629040.0000   -0.64845
629080.0000   -0.65324
629120.0000   -0.68878
629160.0000   -0.13853
629200.0000   -0.14627
629240.0000   -0.07645
629280.0000   -0.88767
629320.0000   -0.79303
629360.0000   -0.76397
629400.0000   -0.82323
629440.0000   -0.51019
629480.0000   -0.77629
629520.0000   -0.84187
629560.0000   -0.31581
629600.0000   -0.40999
629640.0000   -0.25991
629680.0000    0.12340
629720.0000    0.09781
629760.0000   -0.00077
629800.0000   -0.13595
629840.0000   -0.20300
629880.0000   -0.01120
629920.0000    0.16669
629960.0000   -0.60968
630000.0000    0.12266
630040.0000    0.06702
630080.0000    0.17420
630120.0000    0.11735
630160.0000   -0.33917
630200.0000   -0.42506
630240.0000   -0.62714
630280.0000   -0.16945
630320.0000    0.28731
630360.0000    0.13054
630400.0000   -0.23293
630440.0000   -0.36354
630480.0000   -0.26255
630520.0000   -0.32829
630560.0000   -0.08908
630600.0000    0.00258
630640.0000   -0.35962
630680.0000   -0.52094
630720.0000   -0.43590
630760.0000   -0.49048
630800.0000   -0.64122
630840.0000   -0.76579
630880.0000   -0.89466
630920.0000   -0.37936
630960.0000   -0.38139
631000.0000    0.00420
631040.0000    0.04716
631080.0000   -0.02859
631120.0000   -0.03031
631160.0000   -0.03160
631200.0000    0.23227
631240.0000   -0.10809
631280.0000   -0.20332
631320.0000   -0.66191
631360.0000   -0.59713
631400.0000   -0.68882
631440.0000   -0.68867
631480.0000   -0.61415
631520.0000   -0.32471
631560.0000   -0.72769
631600.0000   -0.40132
631640.0000   -0.44176
631680.0000   -0.36466
631720.0000   -0.48266
631760.0000   -0.35507
631800.0000   -0.70885
631840.0000   -0.32216
631880.0000   -0.85084
631920.0000   -0.47935
631960.0000   -0.50135
632000.0000   -0.48704
632040.0000   -0.38836
632080.0000   -0.60482
632120.0000   -0.27775
632160.0000   -0.49753
632200.0000   -0.53238
632240.0000   -0.46217
632280.0000   -0.36076
632320.0000   -0.06430
632360.0000   -0.26902
632400.0000   -0.46564
632440.0000   -0.42394
632480.0000   -0.12353
632520.0000   -0.36845
632560.0000   -0.64968
632600.0000   -0.62647
632640.0000   -0.29569
632680.0000   -0.04387
632720.0000   -0.19305
632760.0000   -0.33858
632800.0000   -0.00536
632840.0000    0.06764
632880.0000   -0.16434
632920.0000   -0.30589
632960.0000   -0.28359
633000.0000   -0.12579
633040.0000   -0.23243
633080.0000   -0.36350
633120.0000   -0.27712
633160.0000   -0.02994
633200.0000   -0.35549
633240.0000   -0.56126
633280.0000   -0.29436
633320.0000   -0.28182
633360.0000   -0.39021
633400.0000   -0.40367
633440.0000   -0.89431
633480.0000   -0.45981
633520.0000   -0.46210
633560.0000   -0.55770
633600.0000   -0.52160
633640.0000   -0.58612
633680.0000   -0.44162
633720.0000   -0.39905
633760.0000   -0.43767
633800.0000   -0.48585
633840.0000   -0.40486
633880.0000   -0.48529
633920.0000   -0.43057
633960.0000   -0.57227
634000.0000   -0.66764
634040.0000   -0.35352
634080.0000   -0.46796
634120.0000   -0.41585
634160.0000   -0.63026
634200.0000   -0.55356
634240.0000   -0.61848
634280.0000   -0.36633
634320.0000   -0.40764
634360.0000   -0.40360
634400.0000   -0.75186
634440.0000   -0.37543
634480.0000   -0.49453
634520.0000   -0.40533
634560.0000   -0.44954
634600.0000   -0.14081
634640.0000   -0.22201
634680.0000    0.02312
634720.0000    0.12605
634760.0000   -0.27889
634800.0000   -0.35914
634840.0000   -0.37991
634880.0000   -0.20551
634920.0000   -0.05889
634960.0000   -0.49025
635000.0000   -0.39202
635040.0000   -0.16277
635080.0000   -0.53489
635120.0000   -0.09588
635160.0000   -0.22289
635200.0000   -0.43709
635240.0000   -0.30766
635280.0000   -0.53129
635320.0000   -0.42852
635360.0000   -0.66869
635400.0000   -0.48280
635440.0000   -0.21423
635480.0000   -0.29735
635520.0000   -0.81545
635560.0000   -0.63808
635600.0000   -0.23173
635640.0000   -0.38676
635680.0000   -0.41266
635720.0000   -0.57917
635760.0000   -0.24333
635800.0000   -0.71759
635840.0000   -0.45671
635880.0000   -0.25065
635920.0000   -0.27723
635960.0000   -0.47573
636000.0000   -0.04355
636040.0000   -0.04717
636080.0000   -0.44169
636120.0000   -0.12185
636160.0000   -0.17478
636200.0000   -0.32489
636240.0000   -0.73971
636280.0000   -0.42518
636320.0000   -0.51104
636360.0000   -0.62695
636400.0000   -0.60517
636440.0000   -0.83104
636480.0000   -0.94108
636520.0000   -0.95363
636560.0000   -0.98550
636600.0000   -0.91734
636640.0000   -0.55041
636680.0000   -0.52124
636720.0000   -0.46689
636760.0000   -0.76476
636800.0000   -0.58234
636840.0000   -0.68410
636880.0000   -0.69979
636920.0000   -0.41280
636960.0000   -0.69100
637000.0000   -0.73230
637040.0000   -0.60531
637080.0000   -0.78482
637120.0000   -0.54555
637160.0000   -0.11190
637200.0000   -0.42232
637240.0000   -0.45360
637280.0000   -0.49079
637320.0000   -0.54572
637360.0000   -0.59560
637400.0000   -0.75287
637440.0000   -0.52566
637480.0000   -0.69627
637520.0000   -0.33791
637560.0000   -0.51009
637600.0000   -0.37770
637640.0000   -0.68621
637680.0000   -0.70729
637720.0000   -0.54225
637760.0000   -0.72391
637800.0000   -0.41126
637840.0000   -0.46393
637880.0000   -0.61818
637920.0000   -0.45264
637960.0000   -0.62799
638000.0000   -0.60643
638040.0000   -0.68843
638080.0000   -0.42375
638120.0000   -0.56933
638160.0000   -0.61363
638200.0000   -0.54497
638240.0000   -0.60960
638280.0000   -0.26787
638320.0000   -0.67321
638360.0000   -0.51929
638400.0000   -0.51975
638440.0000   -0.48998
638480.0000   -0.58153
638520.0000   -0.44959
638560.0000   -0.26308
638600.0000   -0.58071
638640.0000   -0.67864
638680.0000   -0.31393
638720.0000   -0.24491
638760.0000   -0.45076
638800.0000   -0.55583
638840.0000   -0.24866
638880.0000   -0.24961
638920.0000   -0.34214
638960.0000   -0.68214
639000.0000   -0.43181
639040.0000   -0.60263
639080.0000   -0.29604
639120.0000   -0.57651
639160.0000   -0.26933
639200.0000   -0.34317
639240.0000   -0.40361
639280.0000   -0.47848
639320.0000   -0.50750
639360.0000   -0.54431
639400.0000   -0.53632
639440.0000   -0.70253
639480.0000   -0.25542
639520.0000   -0.56708
639560.0000   -0.53843
639600.0000   -0.75906
639640.0000   -0.41801
639680.0000   -0.92284
639720.0000   -1.02080
639760.0000   -0.63971
639800.0000   -0.58373
639840.0000   -0.50379
639880.0000   -0.58613
639920.0000   -0.48212
639960.0000   -0.61124
640000.0000   -0.81418
640040.0000   -0.41787
640080.0000   -0.39403
640120.0000   -0.31431
640160.0000   -0.64304
640200.0000   -0.39616
640240.0000   -0.59284
640280.0000   -0.43712
640320.0000   -0.81115
640360.0000   -0.65644
640400.0000   -0.28388
640440.0000   -0.42679
640480.0000   -0.30115
640520.0000   -0.29003
640560.0000   -0.45370
640600.0000   -0.46946
640640.0000   -0.19583
640680.0000   -0.23566
640720.0000   -0.48324
640760.0000   -0.32600
640800.0000   -0.35126
640840.0000   -0.26360
640880.0000   -0.47336
640920.0000   -0.49813
640960.0000   -0.19880
641000.0000   -0.19958
641040.0000   -0.48995
641080.0000   -0.52585
641120.0000   -0.55157
641160.0000   -0.30625
641200.0000   -0.17398
641240.0000   -0.14650
641280.0000   -0.32954
641320.0000   -0.38555
641360.0000   -0.45041
641400.0000   -0.67122
641440.0000   -0.32900
641480.0000   -0.00711
641520.0000   -0.48661
641560.0000   -0.55056
641600.0000   -0.28558
641640.0000   -0.46442
641680.0000   -0.47890
641720.0000   -0.62378
641760.0000   -0.49352
641800.0000   -0.46225
641840.0000   -0.40746
641880.0000   -0.50298
641920.0000   -0.38735
641960.0000   -0.64763
642000.0000   -0.33507
642040.0000   -0.50406
642080.0000   -0.27160
642120.0000   -0.44620
642160.0000   -0.25067
642200.0000    0.05276
642240.0000    0.12862
642280.0000    0.03811
642320.0000    0.09804
642360.0000    0.15200
642400.0000    0.32121
642440.0000    0.14349
642480.0000    0.08558
642520.0000    0.24794
642560.0000   -0.01823
642600.0000    0.17197
642640.0000    0.03908
642680.0000    0.07523
642720.0000   -0.00720
642760.0000    0.04404
642800.0000   -0.25538
642840.0000   -0.38325
642880.0000   -0.17898
642920.0000   -0.24606
642960.0000   -0.46365
643000.0000   -0.42599
643040.0000   -0.49920
643080.0000   -0.16718
643120.0000   -0.38063
643160.0000   -0.58056
643200.0000   -0.49631
643240.0000   -0.53919
643280.0000   -0.39678
643320.0000   -0.66119
643360.0000   -0.46870
643400.0000   -0.43825
643440.0000   -0.82842
643480.0000   -0.55490
643520.0000   -0.67420
643560.0000   -0.61695
643600.0000   -0.68603
643640.0000   -0.47105
643680.0000   -0.84273
643720.0000   -0.60893
643760.0000   -0.81938
643800.0000   -0.83891
643840.0000   -0.79319
643880.0000   -0.56076
643920.0000   -0.85915
643960.0000   -0.83237
644000.0000   -0.67090
644040.0000   -0.71382
644080.0000   -0.47269
644120.0000   -0.53614
644160.0000   -0.39520
644200.0000   -0.65321
644240.0000   -0.46612
644280.0000   -0.35940
644320.0000   -0.48008
644360.0000   -0.41667
644400.0000   -0.47798
644440.0000   -0.96711
644480.0000   -0.69455
644520.0000   -0.43938
644560.0000   -0.33327
644600.0000   -0.54811
644640.0000   -0.58878
644680.0000   -0.69294
644720.0000   -0.45497
644760.0000   -0.01183
644800.0000   -0.47568
644840.0000   -0.11135
644880.0000   -0.16851
644920.0000   -0.25740
644960.0000   -0.20958
645000.0000   -0.15994
645040.0000   -0.46418
645080.0000   -0.47776
645120.0000   -0.41708
645160.0000    0.11073
645200.0000   -0.18156
645240.0000   -0.46735
645280.0000   -0.29665
645320.0000   -0.29588
645360.0000   -0.44998
645400.0000   -0.25243
645440.0000   -0.40516
645480.0000   -0.32169
645520.0000   -0.50852
645560.0000    0.12172
645600.0000   -0.36785
645640.0000   -0.43089
645680.0000   -0.64255
645720.0000   -0.01279
645760.0000    0.41360
645800.0000    0.37559
645840.0000    0.32633
645880.0000    0.42180
645920.0000    0.36613
645960.0000    0.40041
646000.0000    0.40741
646040.0000    0.53159
646080.0000    0.36591
646120.0000    0.23857
646160.0000    0.44184
646200.0000    0.48124
646240.0000    0.20871
646280.0000    0.36542
646320.0000    0.47430
646360.0000    0.62646
646400.0000    0.39730
646440.0000    0.51205
646480.0000    0.46323
646520.0000    0.23466
646560.0000    0.42725
646600.0000    0.11280
646640.0000    0.36258
646680.0000    0.34871
646720.0000    0.37033
646760.0000    0.34368
646800.0000    0.16518
646840.0000    0.21172
646880.0000    0.31331
646920.0000    0.07103
646960.0000    0.03148
647000.0000    0.15271
647040.0000    0.25971
647080.0000    0.41475
647120.0000    0.26027
647160.0000   -0.00437
647200.0000    0.14736
647240.0000    0.06219
647280.0000    0.27204
647320.0000    0.33728
647360.0000    0.27340
647400.0000    0.27890
647440.0000    0.47143
647480.0000    0.17607
647520.0000    0.27036
647560.0000    0.26320
647600.0000    0.52981
647640.0000    0.22131
647680.0000    0.00784
647720.0000    0.05844
647760.0000   -0.17797
647800.0000   -0.13376
647840.0000   -0.46199
647880.0000   -0.09773
647920.0000   -0.36236
647960.0000   -0.18293
648000.0000   -0.10513
648040.0000   -0.01101
648080.0000   -0.18167
648120.0000   -0.50854
648160.0000   -0.42924
648200.0000   -0.16587
648240.0000   -0.41585
648280.0000   -0.32754
648320.0000   -0.15025
648360.0000    0.13830
648400.0000   -0.14013
648440.0000   -0.20650
648480.0000   -0.29351
648520.0000   -0.09302
648560.0000   -0.49462
648600.0000   -0.66374
648640.0000   -0.14510
648680.0000   -0.53603
648720.0000   -0.55867
648760.0000   -0.36379
648800.0000   -0.06577
648840.0000   -0.46913
648880.0000    0.03988
648920.0000   -0.43044
648960.0000   -0.29216
649000.0000   -0.29427
649040.0000   -0.34901
649080.0000   -0.40196
649120.0000   -0.67930
649160.0000   -0.69639
649200.0000   -0.65315
649240.0000   -0.54295
649280.0000   -0.73874
649320.0000   -0.48647
649360.0000   -0.37363
649400.0000   -0.51857
649440.0000   -0.38988
649480.0000   -0.23581
649520.0000   -0.18989
649560.0000   -0.38740
649600.0000   -0.14719
649640.0000   -0.24305
649680.0000    0.01846
649720.0000   -0.41003
649760.0000   -0.26068
649800.0000   -0.29439
649840.0000   -0.37360
649880.0000    0.25263
649920.0000    0.18622
649960.0000   -0.09048
650000.0000   -0.17378
650040.0000   -0.07132
650080.0000    0.09541
650120.0000   -0.05603
650160.0000   -0.12830
650200.0000   -0.15401
650240.0000   -0.19734
650280.0000   -0.08082
650320.0000   -0.10153
650360.0000    0.02926
650400.0000    0.05646
650440.0000   -0.00581
650480.0000    0.47988
650520.0000    0.14657
650560.0000    0.26778
650600.0000    0.42532
650640.0000    0.33682
650680.0000    0.09127
650720.0000    0.41770
650760.0000    0.05368
650800.0000    0.24725
650840.0000    0.20053
650880.0000   -0.06465
650920.0000   -0.06203
650960.0000   -0.27214
651000.0000   -0.37302
651040.0000   -0.02482
651080.0000   -0.20196
651120.0000   -0.11183
651160.0000   -0.00640
651200.0000    0.00977
651240.0000    0.12556
651280.0000   -0.36126
651320.0000   -0.22342
651360.0000   -0.45584
651400.0000   -0.34804
651440.0000   -0.04635
651480.0000   -0.03877
651520.0000   -0.02296
651560.0000   -0.05894
651600.0000   -0.07057
651640.0000   -0.00036
651680.0000   -0.07661
651720.0000    0.01596
651760.0000    0.06429
651800.0000   -0.05160
651840.0000   -0.15033
651880.0000   -0.07717
651920.0000    0.18057
651960.0000    0.08048
652000.0000    0.07801
652040.0000    0.32352
652080.0000    0.16707
652120.0000    0.05496
652160.0000    0.04537
652200.0000    0.01732
652240.0000   -0.05091
652280.0000    0.12031
652320.0000   -0.04076
652360.0000   -0.04304
652400.0000    0.05811
652440.0000    0.10601
652480.0000   -0.14055
652520.0000   -0.17419
652560.0000   -0.10990
652600.0000   -0.23233
652640.0000   -0.17075
652680.0000   -0.34106
652720.0000   -0.41160
652760.0000   -0.31860
652800.0000   -0.35870
652840.0000   -0.59882
652880.0000   -0.30793
652920.0000   -0.28523
652960.0000   -0.30083
653000.0000   -0.53662
653040.0000   -0.67344
653080.0000   -0.65816
653120.0000   -0.81312
653160.0000   -0.66877
653200.0000   -0.36164
653240.0000   -0.84614
653280.0000   -0.54133
653320.0000   -0.57119
653360.0000   -0.62531
653400.0000   -0.30132
653440.0000   -0.48652
653480.0000   -0.46225
653520.0000   -0.37632
653560.0000   -0.59565
653600.0000   -0.11203
653640.0000   -0.37524
653680.0000   -0.29311
653720.0000   -0.27801
653760.0000   -0.12226
653800.0000   -0.01374
653840.0000   -0.01684
653880.0000    0.01757
653920.0000   -0.15436
653960.0000   -0.83989
654000.0000   -0.50837
654040.0000   -0.45922
654080.0000   -0.57927
654120.0000   -0.61898
654160.0000   -0.64035
654200.0000   -0.36064
654240.0000   -0.43610
654280.0000   -0.09890
654320.0000   -0.58420
654360.0000   -0.61654
654400.0000   -0.54782
654440.0000   -0.76215
654480.0000    0.04315
654520.0000   -0.22527
654560.0000   -0.22316
654600.0000   -0.22603
654640.0000   -0.41369
654680.0000   -0.44173
654720.0000   -0.56582
654760.0000   -0.46700
654800.0000   -0.20680
654840.0000   -0.49329
654880.0000   -0.80200
654920.0000   -0.49213
654960.0000   -0.23064
655000.0000   -0.17272
655040.0000   -0.36268
655080.0000   -0.26420
655120.0000   -0.06769
655160.0000   -0.50563
655200.0000   -0.13934
655240.0000   -0.33112
655280.0000   -0.00837
655320.0000   -0.36306
655360.0000   -0.55195
655400.0000   -0.65214
655440.0000   -0.53661
655480.0000   -0.17201
655520.0000   -0.53374
655560.0000   -0.38259
655600.0000   -0.46677
655640.0000   -0.37670
655680.0000   -0.32112
655720.0000   -0.10711
655760.0000    0.44058
655800.0000    0.45583
655840.0000    0.09203
655880.0000    0.27925
655920.0000    0.39214
655960.0000    0.42631
656000.0000    0.09312
656040.0000    0.16967
656080.0000    0.29351
656120.0000    0.07285
656160.0000    0.03202
656200.0000   -0.13920
656240.0000   -0.06630
656280.0000    0.17604
656320.0000    0.02749
656360.0000    0.23488
656400.0000    0.07786
656440.0000   -0.10357
656480.0000   -0.10296
656520.0000   -0.10186
656560.0000    0.31244
656600.0000    0.23303
656640.0000    0.07507
656680.0000    0.02899
656720.0000    0.00057
656760.0000    0.14245
656800.0000    0.15469
656840.0000    0.15512
656880.0000    0.39310
656920.0000    0.42802
656960.0000    0.47313
657000.0000    0.39590
657040.0000    0.13037
657080.0000    0.57167
657120.0000    0.35271
657160.0000    0.58034
657200.0000    0.28430
657240.0000    0.18899
657280.0000    0.28669
657320.0000   -0.03099
657360.0000    0.04373
657400.0000    0.19618
657440.0000    0.24571
657480.0000    0.28692
657520.0000    0.32027
657560.0000    0.21784
657600.0000    0.09604
657640.0000    0.47404
657680.0000    0.36064
657720.0000   -0.35446
657760.0000    0.44744
657800.0000    0.42448
657840.0000    0.32630
657880.0000    0.29367
657920.0000    0.33039
657960.0000    0.36567
658000.0000    0.07745
658040.0000    0.21014
658080.0000    0.10408
658120.0000    0.11284
658160.0000   -0.03892
658200.0000    0.18098
658240.0000    0.37167
658280.0000   -0.00173
658320.0000    0.34950
658360.0000    0.54109
658400.0000    0.41610
658440.0000    0.44146
658480.0000    0.32803
658520.0000    0.36873
658560.0000    0.49115
658600.0000    0.42877
658640.0000    0.38403
658680.0000    0.56351
658720.0000    0.35941
658760.0000    0.52178
658800.0000    0.60807
658840.0000    0.53562
658880.0000    0.40982
658920.0000    0.75160
658960.0000    0.41147
659000.0000    0.52382
659040.0000    0.41016
659080.0000    0.61657
659120.0000    0.52700
659160.0000    0.48343
659200.0000    0.25151
659240.0000    0.55161
659280.0000    0.24228
659320.0000    0.37301
659360.0000    0.53075
659400.0000    0.59475
659440.0000    0.51649
659480.0000    0.52881
659520.0000    0.48509
659560.0000    0.61835
659600.0000    0.43421
659640.0000    0.30811
659680.0000    0.36188
659720.0000    0.50405
659760.0000    0.36031
659800.0000    0.36324
659840.0000    0.42570
659880.0000    0.42703
659920.0000    0.50572
659960.0000    0.45691
660000.0000    0.34552
660040.0000    0.30220
660080.0000    0.29388
660120.0000    0.66878
660160.0000    0.49765
660200.0000    0.52395
660240.0000    0.50738
660280.0000    0.64428
660320.0000    0.44968
660360.0000    0.28498
660400.0000    0.20111
660440.0000   -0.02416
660480.0000    0.37124
660520.0000    0.34345
660560.0000    0.28896
660600.0000    0.33505
660640.0000    0.58746
660680.0000    0.53786
660720.0000    0.56323
660760.0000    0.36919
660800.0000    0.42825
660840.0000    0.38929
660880.0000    0.63382
660920.0000    0.69610
660960.0000   -0.03587
661000.0000    0.09293
661040.0000    0.16376
661080.0000    0.45664
661120.0000    0.54997
661160.0000   -0.25241
661200.0000   -0.23868
661240.0000    0.01209
661280.0000    0.07320
661320.0000   -0.23512
661360.0000   -0.24898
661400.0000   -0.18334
661440.0000   -0.17893
661480.0000   -0.13461
661520.0000   -0.34675
661560.0000   -0.33824
661600.0000   -0.32881
661640.0000   -0.27960
661680.0000   -0.11843
661720.0000   -0.32966
661760.0000   -0.17078
661800.0000   -0.01179
661840.0000   -0.18119
661880.0000   -0.10234
661920.0000   -0.37219
661960.0000   -0.35372
662000.0000    0.02526
662040.0000   -0.28779
662080.0000   -0.16833
662120.0000   -0.02579
662160.0000   -0.07610
662200.0000   -0.42841
662240.0000   -0.13793
662280.0000   -0.24825
662320.0000   -0.40343
662360.0000   -0.34060
662400.0000   -0.17096
662440.0000   -0.28146
662480.0000   -0.28462
662520.0000   -0.31871
662560.0000   -0.15404
662600.0000    0.09380
662640.0000   -0.07204
662680.0000   -0.32690
662720.0000   -0.30646
662760.0000   -0.22542
662800.0000   -0.17221
662840.0000   -0.22891
662880.0000   -0.23439
662920.0000   -0.10093
662960.0000   -0.15770
663000.0000   -0.18909
663040.0000   -0.25740
663080.0000   -0.24045
663120.0000   -0.55055
663160.0000   -0.42923
663200.0000   -0.52284
663240.0000   -0.58026
663280.0000   -0.67780
663320.0000   -0.51426
663360.0000   -0.61847
663400.0000   -0.51823
663440.0000   -0.45768
663480.0000   -0.50177
663520.0000   -0.30336
663560.0000   -0.48337
663600.0000   -0.37946
663640.0000   -0.55079
663680.0000   -0.40739
663720.0000   -0.61206
663760.0000   -0.32706
663800.0000   -0.22723
663840.0000   -0.47664
663880.0000   -0.62470
663920.0000   -0.40429
663960.0000   -0.24915
664000.0000   -0.32711
664040.0000   -0.58976
664080.0000   -0.40896
664120.0000   -0.37146
664160.0000   -0.46057
664200.0000   -0.31124
664240.0000   -0.47242
664280.0000   -0.37284
664320.0000   -0.35518
664360.0000   -0.16210
664400.0000   -0.20219
664440.0000   -0.50691
664480.0000   -0.45272
664520.0000   -0.27266
664560.0000   -0.27684
664600.0000   -0.56257
664640.0000   -0.39625
664680.0000   -0.21146
664720.0000   -0.70226
664760.0000   -0.27054
664800.0000   -0.24178
664840.0000   -0.19502
664880.0000   -0.12619
664920.0000   -0.13127
664960.0000   -0.22178
665000.0000   -0.54700
665040.0000   -0.19547
665080.0000   -0.27391
665120.0000   -0.52740
665160.0000   -0.37341
665200.0000   -0.39420
665240.0000   -0.28079
665280.0000   -0.25897
665320.0000   -0.31323
665360.0000   -0.73464
665400.0000   -0.34824
665440.0000   -0.33345
665480.0000   -0.34560
665520.0000   -0.46699
665560.0000   -0.07101
665600.0000   -0.15894
665640.0000   -0.37635
665680.0000   -0.51765
665720.0000   -0.57561
665760.0000   -0.53845
665800.0000   -0.76240
665840.0000   -0.19195
665880.0000   -0.58381
665920.0000   -0.42389
665960.0000   -0.36140
666000.0000   -0.22103
666040.0000   -0.16312
666080.0000    0.09938
666120.0000    0.14596
666160.0000    0.29593
666200.0000    0.01383
666240.0000    0.11239
666280.0000   -0.22105
666320.0000   -0.62032
666360.0000   -0.36903
666400.0000   -0.64187
666440.0000   -0.67827
666480.0000   -0.55534
666520.0000   -0.72400
666560.0000   -0.39361
666600.0000   -0.34758
666640.0000   -0.29133
666680.0000   -0.40404
666720.0000   -0.88633
666760.0000   -0.69588
666800.0000   -0.83641
666840.0000   -0.52580
666880.0000   -0.26287
666920.0000   -0.06834
666960.0000   -0.24506
667000.0000   -0.51698
667040.0000   -0.36106
667080.0000   -0.07053
667120.0000   -0.35954
667160.0000   -0.18791
667200.0000    0.09125
667240.0000   -0.32812
667280.0000   -0.19203
667320.0000   -0.26779
667360.0000   -0.20544
667400.0000   -0.03878
667440.0000   -0.24971
667480.0000   -0.30687
667520.0000   -0.16006
667560.0000   -0.22484
667600.0000   -0.35649
667640.0000   -0.47797
667680.0000   -0.23085
667720.0000   -0.56950
667760.0000   -0.32225
667800.0000   -0.18086
667840.0000   -0.12470
667880.0000   -0.20306
667920.0000   -0.29065
667960.0000   -0.41122
668000.0000   -0.59469
668040.0000   -0.35737
668080.0000   -0.19389
668120.0000   -1.07152
668160.0000   -0.71671
668200.0000   -0.59888
668240.0000   -0.90317
668280.0000   -0.49181
668320.0000   -0.41676
668360.0000   -0.55018
668400.0000   -0.80641
668440.0000   -0.38111
668480.0000   -0.38385
668520.0000   -0.70323
668560.0000   -0.47440
668600.0000   -0.82467
668640.0000   -0.59049
668680.0000   -0.76391
668720.0000   -0.45219
668760.0000   -0.30131
668800.0000   -0.33203
668840.0000   -0.49356
668880.0000   -0.48113
668920.0000   -0.32275
668960.0000   -0.32901
669000.0000   -0.04124
669040.0000   -0.27683
669080.0000   -0.14445
669120.0000   -0.18048
669160.0000   -0.04612
669200.0000    0.04327
669240.0000    0.05091
669280.0000   -0.08181
669320.0000   -0.09821
669360.0000   -0.58546
669400.0000   -0.05611
669440.0000   -0.28492
669480.0000   -0.17432
669520.0000   -0.25665
669560.0000   -0.15786
669600.0000   -0.11755
669640.0000   -0.49731
669680.0000   -0.56925
669720.0000   -0.43695
669760.0000    0.06912
669800.0000    0.06050
669840.0000   -0.06924
669880.0000    0.07362
669920.0000   -0.07000
669960.0000   -0.18536
670000.0000    0.16170
670040.0000    0.19277
670080.0000   -0.14276
670120.0000   -0.03419
670160.0000   -0.35459
670200.0000   -0.14732
670240.0000    0.19241
670280.0000    0.29572
670320.0000    0.27332
670360.0000    0.44197
670400.0000    0.42666
670440.0000    0.41520
670480.0000    0.43509
670520.0000    0.59346
670560.0000    0.32241
670600.0000    0.30513
670640.0000    0.44133
670680.0000    0.38990
670720.0000    0.41768
670760.0000    0.63456
670800.0000    0.43402
670840.0000    0.56559
670880.0000    0.45140
670920.0000    0.18745
670960.0000    0.43898
671000.0000    0.36879
671040.0000    0.24165
671080.0000    0.44663
671120.0000    0.36534
671160.0000    0.38314
671200.0000    0.23672
671240.0000    0.32639
671280.0000    0.30878
671320.0000    0.42849
671360.0000    0.18862
671400.0000    0.42004
671440.0000    0.32907
671480.0000    0.24188
671520.0000    0.21339
671560.0000    0.32900
671600.0000    0.55716
671640.0000    0.46275
671680.0000    0.19518
671720.0000    0.20227
671760.0000    0.17942
671800.0000    0.28805
671840.0000    0.39429
671880.0000    0.47683
671920.0000    0.30104
671960.0000   -0.04398
672000.0000   -0.59200
672040.0000   -0.70656
672080.0000   -1.12392
672120.0000   -0.66237
672160.0000   -0.21328
672200.0000   -0.45302
672240.0000   -0.66112
672280.0000   -0.38373
672320.0000   -0.50325
672360.0000   -0.44556
672400.0000    0.00420
672440.0000   -0.28431
672480.0000   -0.43544
672520.0000   -0.39414
672560.0000   -0.43106
672600.0000   -0.46821
672640.0000   -0.17707
672680.0000   -0.51334
672720.0000   -0.09002
672760.0000   -0.15930
672800.0000   -0.44811
672840.0000   -0.18963
672880.0000   -0.32358
672920.0000   -0.44838
672960.0000   -0.65153
673000.0000   -0.67285
673040.0000   -0.35022
673080.0000   -0.53040
673120.0000   -0.36097
673160.0000   -0.74250
673200.0000   -0.61149
673240.0000   -0.58311
673280.0000   -0.44187
673320.0000   -0.41121
673360.0000   -0.32969
673400.0000   -0.36282
673440.0000   -0.69118
673480.0000   -0.71792
673520.0000   -0.74057
673560.0000   -0.63767
673600.0000   -0.85800
673640.0000   -0.70867
673680.0000   -0.64626
673720.0000   -0.28648
673760.0000   -0.81672
673800.0000   -0.75516
673840.0000   -0.71181
673880.0000   -0.60630
673920.0000   -0.38960
673960.0000   -0.56285
674000.0000   -0.67957
674040.0000   -0.35162
674080.0000    0.06055
674120.0000    0.19360
674160.0000   -0.00997
674200.0000   -0.37175
674240.0000   -0.38914
674280.0000   -0.41053
674320.0000   -0.42711
674360.0000   -0.33102
674400.0000   -0.28297
674440.0000   -0.04268
674480.0000   -0.49308
674520.0000   -0.70155
674560.0000   -0.22075
674600.0000   -0.03756
674640.0000   -0.22832
674680.0000   -0.25433
674720.0000   -0.31504
674760.0000   -0.00167
674800.0000   -0.64075
674840.0000   -0.74441
674880.0000   -0.55224
674920.0000   -0.30084
674960.0000   -0.28316
675000.0000   -0.11696
675040.0000    0.06590
675080.0000   -0.20828
675120.0000   -0.33504
675160.0000   -0.38245
675200.0000   -0.08960
675240.0000   -0.33474
675280.0000   -0.90778
675320.0000   -0.61632
675360.0000   -0.39668
675400.0000   -0.46907
675440.0000   -0.32522
675480.0000   -0.58606
675520.0000   -0.54408
675560.0000   -0.74199
675600.0000   -0.51765
675640.0000   -0.39166
675680.0000   -0.25224
675720.0000   -0.21156
675760.0000   -0.23400
675800.0000   -0.13283
675840.0000   -0.21820
675880.0000   -0.20759
675920.0000   -0.00522
675960.0000   -0.20488
676000.0000   -0.24471
676040.0000   -0.25761
676080.0000   -0.43094
676120.0000   -0.37002
676160.0000   -0.05218
676200.0000   -0.22937
676240.0000    0.02446
676280.0000   -0.04667
676320.0000   -0.15047
676360.0000   -0.13340
676400.0000   -0.63020
676440.0000   -0.47721
676480.0000   -0.49301
676520.0000   -0.45001
676560.0000   -0.53350
676600.0000   -0.49026
676640.0000   -0.40122
676680.0000   -0.43789
676720.0000   -0.37584
676760.0000   -0.54701
676800.0000   -0.28728
676840.0000   -0.29305
676880.0000   -0.33032
676920.0000   -0.38725
676960.0000    0.07404
677000.0000   -0.17710
677040.0000   -0.16987
677080.0000   -0.14140
677120.0000   -0.04128
677160.0000    0.00406
677200.0000   -0.01735
677240.0000   -0.14013
677280.0000   -0.38083
677320.0000   -0.18460
677360.0000   -0.25249
677400.0000   -0.60338
677440.0000   -0.28494
677480.0000   -0.73578
677520.0000   -0.54383
677560.0000   -0.53626
677600.0000   -0.39889
677640.0000   -0.09139
677680.0000   -0.00260
677720.0000   -0.07198
677760.0000   -0.06016
677800.0000   -0.54426
677840.0000   -0.65700
677880.0000   -0.45447
677920.0000   -0.29041
677960.0000   -0.12531
678000.0000   -0.66501
678040.0000   -0.80005
678080.0000   -0.37506
678120.0000   -0.60704
678160.0000   -0.55885
678200.0000   -0.31629
678240.0000   -0.46677
678280.0000   -0.58432
678320.0000   -0.21891
678360.0000   -0.20564
678400.0000   -0.36239
678440.0000   -0.32339
678480.0000   -0.56032
678520.0000   -0.33609
678560.0000   -0.49493
678600.0000   -0.38594
678640.0000   -0.23421
678680.0000   -0.40014
678720.0000   -0.23781
678760.0000   -0.56023
678800.0000   -0.68447
678840.0000   -0.51888
678880.0000   -0.38962
678920.0000   -0.25367
678960.0000   -0.45097
679000.0000   -0.41023
679040.0000   -0.44600
679080.0000   -0.25927
679120.0000   -0.37737
679160.0000   -0.46542
679200.0000   -0.36567
679240.0000   -0.35584
679280.0000   -0.43904
679320.0000   -0.30329
679360.0000   -0.52973
679400.0000   -0.46537
679440.0000   -0.39368
679480.0000   -0.44685
679520.0000   -0.44719
679560.0000   -0.38952
679600.0000   -0.28935
679640.0000   -0.49613
679680.0000   -0.42398
679720.0000   -0.61490
679760.0000   -0.48458
679800.0000   -0.41220
679840.0000   -0.40515
679880.0000   -0.46280
679920.0000   -0.57001
679960.0000   -0.40889
680000.0000   -0.50447
680040.0000   -0.22004
680080.0000   -0.27685
680120.0000    0.32373
680160.0000    0.18755
680200.0000    0.18141
680240.0000    0.30602
680280.0000    0.37966
680320.0000    0.47552
680360.0000    0.45010
680400.0000    0.29521
680440.0000    0.59102
680480.0000    0.28639
680520.0000    0.67495
680560.0000    0.23733
680600.0000    0.43675
680640.0000    0.45313
680680.0000    0.24903
680720.0000    0.27312
680760.0000    0.40580
680800.0000    0.24482
680840.0000    0.43853
680880.0000    0.29124
680920.0000    0.32582
680960.0000    0.17866
681000.0000    0.24210
681040.0000    0.19482
681080.0000    0.45821
681120.0000    0.51096
681160.0000    0.29620
681200.0000    0.35690
681240.0000    0.39175
681280.0000    0.37204
681320.0000    0.25820
681360.0000    0.55395
681400.0000    0.34177
681440.0000    0.49115
681480.0000    0.28487
681520.0000    0.21330
681560.0000    0.48115
681600.0000    0.36632
681640.0000    0.42371
681680.0000    0.13600
681720.0000    0.40311
681760.0000    0.34859
681800.0000    0.23596
681840.0000    0.35366
681880.0000    0.39153
681920.0000    0.34437
681960.0000    0.17613
682000.0000    0.14523
682040.0000    0.38518
682080.0000    0.33892
682120.0000    0.41379
682160.0000    0.57126
682200.0000    0.49135
682240.0000    0.40716
682280.0000    0.36281
682320.0000    0.49769
682360.0000    0.50064
682400.0000    0.52551
682440.0000    0.46001
682480.0000    0.18613
682520.0000    0.55423
682560.0000    0.47978
682600.0000    0.33651
682640.0000    0.35492
682680.0000    0.20254
682720.0000    0.48200
682760.0000    0.35933
682800.0000    0.33521
682840.0000    0.48806
682880.0000    0.38838
682920.0000    0.28449
682960.0000    0.39501
683000.0000    0.33610
683040.0000    0.42973
683080.0000    0.15829
683120.0000    0.37918
683160.0000    0.54287
683200.0000    0.33939
683240.0000    0.40781
683280.0000    0.45995
683320.0000    0.67337
683360.0000    0.38258
683400.0000    0.47096
683440.0000    0.57692
683480.0000    0.41601
683520.0000    0.42382
683560.0000    0.45880
683600.0000    0.46161
683640.0000    0.55037
683680.0000    0.62872
683720.0000    0.40582
683760.0000    0.32990
683800.0000    0.32921
683840.0000    0.46451
683880.0000    0.18342
683920.0000    0.42908
683960.0000    0.43931
684000.0000    0.48344
684040.0000    0.54501
684080.0000    0.40384
684120.0000    0.33451
684160.0000    0.71620
684200.0000    0.57135
684240.0000    0.45710
684280.0000    0.33936
684320.0000    0.49337
684360.0000    0.57092
684400.0000    0.29124
684440.0000    0.18952
684480.0000    0.44789
684520.0000    0.54519
684560.0000    0.60648
684600.0000    0.54862
684640.0000    0.60407
684680.0000    0.52472
684720.0000    0.46938
684760.0000    0.54972
684800.0000    0.61637
684840.0000    0.83909
684880.0000    0.52722
684920.0000    0.56802
684960.0000    0.65995
685000.0000    0.47315
685040.0000    0.45961
685080.0000    0.45297
685120.0000    0.39923
685160.0000    0.19696
685200.0000    0.29802
685240.0000    0.30811
685280.0000    0.45057
685320.0000    0.46617
685360.0000    0.50411
685400.0000    0.39443
685440.0000    0.75246
685480.0000    0.33642
685520.0000    0.54938
685560.0000    0.33162
685600.0000    0.39593
685640.0000    0.25886
685680.0000    0.47823
685720.0000    0.57200
685760.0000    0.46859
685800.0000    0.41416
685840.0000    0.20000
685880.0000    0.26049
685920.0000    0.40694
685960.0000    0.43673
686000.0000    0.42020
686040.0000    0.39022
686080.0000    0.35245
686120.0000    0.55103
686160.0000    0.51330
686200.0000    0.56769
686240.0000    0.47647
686280.0000    0.39992
686320.0000    0.46596
686360.0000    0.37226
686400.0000    0.44205
686440.0000    0.27794
686480.0000    0.33776
686520.0000    0.45957
686560.0000    0.27998
686600.0000    0.27953
686640.0000    0.41446
686680.0000    0.46973
686720.0000    0.54035
686760.0000    0.29406
686800.0000    0.53717
686840.0000    0.07890
686880.0000    0.32037
686920.0000    0.24392
686960.0000    0.38252
687000.0000    0.34539
687040.0000    0.29004
687080.0000    0.50393
687120.0000    0.35209
687160.0000    0.58464
687200.0000    0.47503
687240.0000    0.39889
687280.0000    0.62424
687320.0000    0.34421
687360.0000    0.20747
687400.0000    0.27500
687440.0000    0.41683
687480.0000    0.41601
687520.0000    0.50649
687560.0000    0.39417
687600.0000    0.40168
687640.0000    0.37530
687680.0000   -0.09659
687720.0000    0.39119
687760.0000    0.46067
687800.0000    0.47249
687840.0000    0.32405
687880.0000    0.55497
687920.0000    0.44938
687960.0000    0.42685
688000.0000    0.57335
688040.0000    0.52976
688080.0000    0.35464
688120.0000    0.26665
688160.0000    0.56063
688200.0000    0.47172
688240.0000    0.45092
688280.0000    0.56392
688320.0000    0.39219
688360.0000    0.44947
688400.0000    0.52880
688440.0000    0.35753
688480.0000    0.61317
688520.0000    0.39618
688560.0000    0.24765
688600.0000    0.10769
688640.0000    0.29003
688680.0000    0.41817
688720.0000    0.08760
688760.0000    0.37293
688800.0000    0.19782
688840.0000    0.44731
688880.0000    0.28734
688920.0000    0.35725
688960.0000    0.41950
689000.0000    0.42190
689040.0000    0.39686
689080.0000    0.32409
689120.0000    0.47974
689160.0000    0.23583
689200.0000    0.30351
689240.0000    0.20154
689280.0000    0.25753
689320.0000    0.34545
689360.0000    0.48486
689400.0000    0.48782
689440.0000    0.60880
689480.0000    0.48845
689520.0000    0.25896
689560.0000    0.24909
689600.0000   -0.23581
689640.0000   -0.03402
689680.0000   -0.30686
689720.0000   -0.04309
689760.0000   -0.38059
689800.0000   -0.75292
689840.0000   -0.10307
689880.0000   -0.49533
689920.0000   -0.17700
689960.0000   -0.39464
690000.0000   -0.20083
690040.0000   -0.65513
690080.0000   -0.28637
690120.0000   -0.08982
690160.0000    0.04475
690200.0000   -0.17841
690240.0000   -0.57966
690280.0000   -0.70467
690320.0000    0.07219
690360.0000    0.12219
690400.0000   -0.37156
690440.0000   -0.02868
690480.0000   -0.00289
690520.0000    0.04635
690560.0000    0.18462
690600.0000   -0.01195
690640.0000    0.05800
690680.0000    0.25871
690720.0000    0.22199
690760.0000    0.37509
690800.0000    0.23093
690840.0000    0.28110
690880.0000    0.37112
690920.0000    0.34969
690960.0000    0.50046
691000.0000    0.23231
691040.0000    0.33352
691080.0000    0.35633
691120.0000    0.16680
691160.0000    0.23776
691200.0000    0.17123
691240.0000    0.13459
691280.0000   -0.01160
691320.0000    0.35879
691360.0000    0.35194
691400.0000    0.64439
691440.0000    0.46595
691480.0000    0.45690
691520.0000    0.06607
691560.0000    0.44140
691600.0000    0.50314
691640.0000    0.40715
691680.0000    0.42178
691720.0000    0.49190
691760.0000    0.37535
691800.0000    0.35658
691840.0000    0.37339
691880.0000    0.17881
691920.0000    0.42583
691960.0000    0.19910
692000.0000    0.25788
692040.0000    0.53250
692080.0000    0.33522
692120.0000    0.19151
692160.0000    0.03443
692200.0000    0.17301
692240.0000    0.40184
692280.0000    0.47240
692320.0000    0.28067
692360.0000    0.48828
692400.0000    0.61683
692440.0000    0.29347
692480.0000    0.40318
692520.0000    0.39684
692560.0000    0.34590
692600.0000    0.28124
692640.0000    0.47217
692680.0000    0.63793
692720.0000    0.27648
692760.0000    0.44331
692800.0000    0.37157
692840.0000    0.42618
692880.0000    0.23098
692920.0000    0.26368
692960.0000    0.46253
693000.0000    0.37181
693040.0000    0.33810
693080.0000    0.38197
693120.0000    0.47747
693160.0000    0.36487
693200.0000    0.39992
693240.0000    0.39535
693280.0000    0.34046
693320.0000    0.43207
693360.0000    0.41815
693400.0000    0.38093
693440.0000    0.36949
693480.0000    0.31034
693520.0000    0.32761
693560.0000    0.32912
693600.0000    0.42044
693640.0000    0.43680
693680.0000    0.58047
693720.0000    0.35700
693760.0000    0.48765
693800.0000    0.20918
693840.0000    0.38665
693880.0000    0.30403
693920.0000    0.31951
693960.0000    0.04734
694000.0000    0.31713
694040.0000    0.25232
694080.0000    0.51547
694120.0000    0.32699
694160.0000    0.43712
694200.0000    0.32861
694240.0000    0.42464
694280.0000    0.39536
694320.0000    0.52433
694360.0000    0.37160
694400.0000    0.28180
694440.0000    0.29490
694480.0000    0.47225
694520.0000    0.42548
694560.0000    0.37965
694600.0000    0.41404
694640.0000    0.28307
694680.0000    0.41435
694720.0000    0.52047
694760.0000    0.42163
694800.0000    0.29070
694840.0000    0.47692
694880.0000    0.43565
694920.0000    0.49197
694960.0000    0.57413
695000.0000    0.30054
695040.0000    0.43117
695080.0000    0.51111
695120.0000    0.16565
695160.0000    0.28081
695200.0000    0.20917
695240.0000    0.44915
695280.0000    0.39058
695320.0000    0.22746
695360.0000    0.26349
695400.0000    0.39054
695440.0000    0.52399
695480.0000    0.44591
695520.0000    0.34171
695560.0000    0.46878
695600.0000    0.24533
695640.0000    0.29447
695680.0000    0.29289
695720.0000    0.26606
695760.0000    0.38768
695800.0000    0.35135
695840.0000    0.29524
695880.0000    0.43470
695920.0000    0.21024
695960.0000    0.17506
696000.0000    0.45430
696040.0000    0.24513
696080.0000    0.34778
696120.0000    0.33605
696160.0000   -0.03899
696200.0000    0.15555
696240.0000    0.11829
696280.0000    0.33047
696320.0000    0.33492
696360.0000    0.24406
696400.0000    0.44414
696440.0000    0.47924
696480.0000    0.40310
696520.0000    0.09171
696560.0000    0.21098
696600.0000    0.23331
696640.0000    0.33092
696680.0000    0.27913
696720.0000    0.40716
696760.0000    0.53633
696800.0000    0.33900
696840.0000    0.27889
696880.0000    0.41115
696920.0000    0.41774
696960.0000    0.43054
697000.0000    0.49468
697040.0000    0.73824
697080.0000    0.33347
697120.0000    0.40830
697160.0000    0.56062
697200.0000    0.59856
697240.0000    0.37086
697280.0000    0.49000
697320.0000    0.41555
697360.0000    0.36238
697400.0000    0.66548
697440.0000    0.03990
697480.0000   -0.18570
697520.0000    0.10557
697560.0000    0.50830
697600.0000    0.50776
697640.0000    0.13565
697680.0000    0.18582
697720.0000    0.16898
697760.0000    0.29196
697800.0000    0.27431
697840.0000    0.27905
697880.0000    0.14732
697920.0000    0.34218
697960.0000    0.38169
698000.0000    0.16505
698040.0000    0.31119
698080.0000    0.24980
698120.0000    0.45551
698160.0000    0.25265
698200.0000    0.48327
698240.0000    0.36383
698280.0000    0.70422
698320.0000    0.14367
698360.0000    0.39569
698400.0000    0.49377
698440.0000    0.63770
698480.0000    0.65147
698520.0000    0.52531
698560.0000    0.38665
698600.0000    0.56416
698640.0000    0.64310
698680.0000    0.51031
698720.0000    0.63272
698760.0000    0.48506
698800.0000    0.58259
698840.0000    0.67759
698880.0000    0.60867
698920.0000    0.58036
698960.0000    0.41358
699000.0000    0.51649
699040.0000    0.32664
699080.0000    0.35722
699120.0000    0.65053
699160.0000    0.50224
699200.0000    0.46178
699240.0000    0.63539
699280.0000    0.53061
699320.0000    0.41177
699360.0000    0.72267
699400.0000    0.29652
699440.0000    0.50954
699480.0000    0.48593
699520.0000    0.34237
699560.0000    0.35999
699600.0000    0.40743
699640.0000    0.48477
699680.0000    0.48965
699720.0000    0.27223
699760.0000    0.43638
699800.0000    0.54356
699840.0000    0.34329
699880.0000    0.52360
699920.0000    0.50065
699960.0000    0.59390
700000.0000    0.48225
700040.0000    0.31118
700080.0000    0.48226
700120.0000    0.34886
700160.0000    0.44511
700200.0000    0.35333
700240.0000    0.53774
700280.0000    0.39462
700320.0000    0.37047
700360.0000    0.42407
700400.0000    0.67302
700440.0000    0.63691
700480.0000    0.63767
700520.0000    0.50169
700560.0000    0.50430
700600.0000    0.44442
700640.0000    0.44314
700680.0000    0.59317
700720.0000    0.53305
700760.0000    0.54870
700800.0000    0.43593
700840.0000    0.38178
700880.0000    0.68875
700920.0000    0.32047
700960.0000    0.64540
701000.0000    0.25223
701040.0000    0.25855
701080.0000    0.43146
701120.0000    0.38275
701160.0000    0.49578
701200.0000    0.55707
701240.0000    0.52900
701280.0000    0.52004
701320.0000    0.40627
701360.0000    0.43010
701400.0000    0.51017
701440.0000    0.53664
701480.0000    0.40815
701520.0000    0.38225
701560.0000    0.49202
701600.0000    0.51896
701640.0000    0.55142
701680.0000    0.22273
701720.0000    0.18544
701760.0000   -0.01540
701800.0000    0.31522
701840.0000    0.18059
701880.0000    0.40395
701920.0000    0.36649
701960.0000    0.36037
702000.0000    0.41166
702040.0000    0.42990
702080.0000    0.20738
702120.0000    0.61327
702160.0000    0.53458
702200.0000    0.56834
702240.0000    0.47793
702280.0000    0.51659
702320.0000    0.53693
702360.0000    0.58696
702400.0000    0.29071
702440.0000    0.23470
702480.0000    0.42227
702520.0000    0.42076
702560.0000    0.39065
702600.0000    0.52348
702640.0000    0.50045
702680.0000    0.35462
702720.0000    0.42628
702760.0000    0.53936
702800.0000    0.51862
702840.0000    0.48846
702880.0000    0.30374
702920.0000    0.11734
702960.0000    0.35227
703000.0000    0.24776
703040.0000    0.46574
703080.0000    0.39318
703120.0000    0.28553
703160.0000    0.39864
703200.0000    0.33739
703240.0000    0.59028
703280.0000    0.42711
703320.0000    0.56885
703360.0000    0.25475
703400.0000    0.26718
703440.0000    0.52779
703480.0000    0.34675
703520.0000    0.47862
703560.0000    0.52577
703600.0000    0.53264
703640.0000    0.26252
703680.0000    0.17351
703720.0000    0.34030
703760.0000    0.53618
703800.0000    0.36745
703840.0000    0.54832
703880.0000    0.42304
703920.0000    0.52219
703960.0000    0.54903
704000.0000    0.57821
704040.0000    0.31996
704080.0000    0.47973
704120.0000    0.58060
704160.0000    0.38754
704200.0000    0.42061
704240.0000    0.65091
704280.0000    0.36785
704320.0000    0.22443
704360.0000    0.32313
704400.0000    0.39757
704440.0000    0.46521
704480.0000    0.37843
704520.0000    0.36469
704560.0000    0.38554
704600.0000    0.26631
704640.0000    0.46332
704680.0000    0.77946
704720.0000    0.58672
704760.0000    0.77640
704800.0000    0.57358
704840.0000    0.78094
704880.0000    0.55375
704920.0000    0.39981
704960.0000    0.30133
705000.0000    0.37091
705040.0000    0.47180
705080.0000    0.41017
705120.0000    0.29282
705160.0000    0.40082
705200.0000    0.27279
705240.0000    0.44193
705280.0000    0.51350
705320.0000    0.50099
705360.0000    0.33688
705400.0000    0.35425
705440.0000    0.64186
705480.0000    0.30484
705520.0000    0.44815
705560.0000    0.29297
705600.0000    0.51090
705640.0000    0.27140
705680.0000    0.45532
705720.0000    0.32196
705760.0000    0.48363
705800.0000    0.39545
705840.0000    0.33965
705880.0000    0.21341
705920.0000    0.14651
705960.0000    0.22703
706000.0000    0.38506
706040.0000    0.23791
706080.0000    0.40740
706120.0000    0.10497
706160.0000    0.43816
706200.0000    0.09445
706240.0000    0.06038
706280.0000    0.12591
706320.0000    0.46777
706360.0000    0.45660
706400.0000    0.42194
706440.0000    0.50275
706480.0000    0.47369
706520.0000    0.57769
706560.0000    0.62591
706600.0000    0.31215
706640.0000    0.67723
706680.0000    0.49317
706720.0000    0.32971
706760.0000    0.56959
706800.0000    0.53820
706840.0000    0.51672
706880.0000    0.38433
706920.0000    0.48721
706960.0000    0.31135
707000.0000    0.58408
707040.0000    0.43143
707080.0000    0.59124
707120.0000    0.34538
707160.0000    0.43091
707200.0000    0.30209
707240.0000    0.35561
707280.0000    0.38731
707320.0000    0.27860
707360.0000    0.48141
707400.0000    0.43250
707440.0000    0.35476
707480.0000    0.55069
707520.0000    0.44632
707560.0000    0.25619
707600.0000    0.57313
707640.0000    0.61221
707680.0000    0.59582
707720.0000    0.45878
707760.0000    0.40245
707800.0000    0.60329
707840.0000    0.58773
707880.0000    0.51681
707920.0000    0.40077
707960.0000    0.52959
708000.0000    0.37528
708040.0000    0.41717
708080.0000    0.54945
708120.0000    0.32952
708160.0000    0.62983
708200.0000    0.49597
708240.0000    0.43603
708280.0000    0.41199
708320.0000    0.63520
708360.0000    0.58148
708400.0000    0.43391
708440.0000    0.49799
708480.0000    0.64388
708520.0000    0.49911
708560.0000    0.52870
708600.0000    0.48958
708640.0000    0.45247
708680.0000    0.34034
708720.0000    0.47357
708760.0000    0.50263
708800.0000    0.48669
708840.0000    0.46127
708880.0000    0.52302
708920.0000    0.53995
708960.0000    0.47504
709000.0000    0.49427
709040.0000    0.55227
709080.0000    0.51762
709120.0000    0.49503
709160.0000    0.58671
709200.0000    0.43887
709240.0000    0.26844
709280.0000    0.28936
709320.0000    0.30269
709360.0000    0.32421
709400.0000    0.54381
709440.0000    0.34448
709480.0000    0.15657
709520.0000    0.41918
709560.0000    0.44928
709600.0000    0.14068
709640.0000    0.09640
709680.0000    0.45177
709720.0000    0.23401
709760.0000    0.08922
709800.0000    0.32822
709840.0000    0.35477
709880.0000    0.38836
709920.0000    0.42217
709960.0000    0.26099
710000.0000    0.39724
710040.0000    0.31496
710080.0000    0.49649
710120.0000    0.39706
710160.0000    0.24580
710200.0000    0.33768
710240.0000    0.31581
710280.0000    0.39177
710320.0000    0.43589
710360.0000    0.45765
710400.0000    0.22614
710440.0000    0.35314
710480.0000    0.28443
710520.0000    0.39186
710560.0000    0.41122
710600.0000    0.17071
710640.0000    0.38739
710680.0000    0.19559
710720.0000    0.12936
710760.0000    0.23117
710800.0000    0.48605
710840.0000    0.42289
710880.0000    0.13342
710920.0000    0.16901
710960.0000    0.40782
711000.0000    0.12260
711040.0000    0.42334
711080.0000    0.21946
711120.0000    0.35091
711160.0000    0.16202
711200.0000    0.49830
711240.0000    0.27396
711280.0000    0.54222
711320.0000    0.45010
711360.0000    0.31568
711400.0000    0.29907
711440.0000    0.47815
711480.0000    0.50317
711520.0000    0.35632
711560.0000    0.44094
711600.0000    0.36836
711640.0000    0.32792
711680.0000    0.23792
711720.0000    0.46653
711760.0000    0.30692
711800.0000    0.26713
711840.0000    0.53955
711880.0000    0.33147
711920.0000    0.29664
711960.0000    0.29635
712000.0000    0.47020
712040.0000    0.08809
712080.0000    0.38478
712120.0000    0.31209
712160.0000    0.44004
712200.0000    0.28088
712240.0000    0.29693
712280.0000    0.43559
712320.0000    0.24642
712360.0000    0.30092
712400.0000    0.41405
712440.0000    0.03294
712480.0000    0.41966
712520.0000    0.39453
712560.0000    0.26917
712600.0000    0.59802
712640.0000    0.56733
712680.0000    0.52526
712720.0000    0.48846
712760.0000    0.17350
712800.0000    0.34798
712840.0000    0.55672
712880.0000    0.42006
712920.0000    0.47397
712960.0000    0.27864
713000.0000    0.47129
713040.0000    0.21677
713080.0000    0.28856
713120.0000    0.29709
713160.0000    0.14381
713200.0000    0.19516
713240.0000    0.59219
713280.0000    0.28362
713320.0000    0.27862
713360.0000    0.23703
713400.0000    0.23849
713440.0000    0.30210
713480.0000   -0.35663
713520.0000   -0.14063
713560.0000   -0.41161
713600.0000   -0.33928
713640.0000   -0.37561
713680.0000   -0.18675
713720.0000    0.32108
713760.0000    0.29294
713800.0000    0.62495
713840.0000    0.52062
713880.0000    0.35458
713920.0000    0.39396
713960.0000    0.28298
714000.0000    0.48970
714040.0000    0.55105
714080.0000    0.28643
714120.0000    0.30278
714160.0000    0.20240
714200.0000    0.34708
714240.0000    0.24021
714280.0000    0.23101
714320.0000    0.24169
714360.0000    0.33723
714400.0000    0.38511
714440.0000    0.40602
714480.0000    0.47466
714520.0000    0.54532
714560.0000    0.19355
714600.0000    0.49438
714640.0000    0.43340
714680.0000    0.17813
714720.0000    0.48584
714760.0000    0.48209
714800.0000    0.29662
714840.0000    0.16194
714880.0000    0.25188
714920.0000    0.21834
714960.0000    0.38279
715000.0000    0.50471
715040.0000    0.38928
715080.0000    0.36329
715120.0000    0.31596
715160.0000    0.37443
715200.0000    0.05468
715240.0000    0.22434
715280.0000    0.19232
715320.0000    0.22864
715360.0000    0.07138
715400.0000    0.14674
715440.0000    0.07685
715480.0000    0.08757
715520.0000   -0.16383
715560.0000   -0.41069
715600.0000   -0.03969
715640.0000   -0.12372
715680.0000   -0.56402
715720.0000   -0.09505
715760.0000    0.02994
715800.0000   -0.15666
715840.0000    0.11050
715880.0000    0.15376
715920.0000   -0.04086
715960.0000    0.15389
716000.0000   -0.32730
716040.0000    0.42346
716080.0000   -0.09144
716120.0000   -0.09054
716160.0000   -0.07319
716200.0000    0.20628
716240.0000    0.46973
716280.0000    0.25042
716320.0000   -0.36666
716360.0000   -0.20631
716400.0000   -0.52637
716440.0000   -0.36437
716480.0000   -0.18255
716520.0000   -0.21626
716560.0000   -0.12662
716600.0000    0.02648
716640.0000   -0.02523
716680.0000   -0.08167
716720.0000   -0.17730
716760.0000   -0.26464
716800.0000   -0.07120
716840.0000   -0.02847
716880.0000    0.15670
716920.0000    0.10728
716960.0000   -0.38467
717000.0000   -0.00280
717040.0000   -0.26370
717080.0000   -0.12905
717120.0000   -0.08850
717160.0000   -0.17616
717200.0000   -0.31501
717240.0000   -0.12250
717280.0000   -0.17864
717320.0000    0.05686
717360.0000   -0.07556
717400.0000   -0.03284
717440.0000   -0.09885
717480.0000   -0.54966
717520.0000   -0.61695
717560.0000   -0.51237
717600.0000   -0.58678
717640.0000   -0.83322
717680.0000   -0.72014
717720.0000   -0.64289
717760.0000   -0.33845
717800.0000   -0.30954
717840.0000   -0.40497
717880.0000   -0.22265
717920.0000   -0.43278
717960.0000   -0.34386
718000.0000   -0.21764
718040.0000   -0.55738
718080.0000   -0.79618
718120.0000   -0.26408
718160.0000   -0.17583
718200.0000   -0.05212
718240.0000   -0.47030
718280.0000   -0.02168
718320.0000    0.00115
718360.0000   -0.25587
718400.0000   -0.13414
718440.0000   -0.37021
718480.0000   -0.38925
718520.0000   -0.20687
718560.0000   -0.60698
718600.0000   -0.24685
718640.0000   -0.45243
718680.0000   -0.39562
718720.0000   -0.32802
718760.0000   -0.41217
718800.0000   -0.69637
718840.0000   -0.31563
718880.0000   -0.40807
718920.0000   -0.41132
718960.0000   -0.38518
719000.0000    0.01084
719040.0000   -0.42384
719080.0000   -0.09520
719120.0000   -0.21243
719160.0000   -0.32736
719200.0000   -0.31593
719240.0000   -0.20550
719280.0000   -0.21090
719320.0000   -0.20169
719360.0000   -0.40888
719400.0000   -0.07808
719440.0000   -0.28195
719480.0000   -0.15169
719520.0000   -0.16578
719560.0000   -0.13372
719600.0000   -0.25264
719640.0000   -0.47754
719680.0000   -0.59721
719720.0000   -0.07383
719760.0000   -0.67287
719800.0000   -0.35250
719840.0000   -0.30968
719880.0000   -0.44140
719920.0000   -0.48860
719960.0000   -0.34390
720000.0000   -0.27993
720040.0000   -0.47714
720080.0000   -0.35809
720120.0000   -0.66422
720160.0000   -0.30111
720200.0000   -0.39524
720240.0000   -0.38255
720280.0000   -0.54929
720320.0000   -0.57871
720360.0000   -0.50002
720400.0000   -0.62197
720440.0000   -0.43948
720480.0000   -0.21931
720520.0000   -0.10133
720560.0000   -0.11865
720600.0000   -0.59716
720640.0000   -0.40509
720680.0000   -0.40872
720720.0000   -0.42032
720760.0000   -0.18552
720800.0000   -0.18711
720840.0000   -0.26465
720880.0000   -0.25334
720920.0000   -0.11608
720960.0000   -0.11057
721000.0000   -0.70245
721040.0000   -0.57488
721080.0000   -0.42531
721120.0000   -0.19011
721160.0000   -0.41463
721200.0000    0.03937
721240.0000   -0.22690
721280.0000   -0.52053
721320.0000   -0.66856
721360.0000   -0.55076
721400.0000   -0.52287
721440.0000   -0.51173
721480.0000   -0.25074
721520.0000   -0.51606
721560.0000   -0.39377
721600.0000   -0.52835
721640.0000   -0.68873
721680.0000   -0.75019
721720.0000   -0.64722
721760.0000   -0.69295
721800.0000   -0.44247
721840.0000   -0.70409
721880.0000   -0.65715
721920.0000   -0.79881
721960.0000   -0.71351
722000.0000   -0.77448
722040.0000   -0.78263
722080.0000   -0.78872
722120.0000   -0.50194
722160.0000   -0.62730
722200.0000   -0.30179
722240.0000   -0.25855
722280.0000   -0.42028
722320.0000   -0.16679
722360.0000   -0.59149
722400.0000   -0.49741
722440.0000   -0.46645
722480.0000   -0.79254
722520.0000   -0.53770
722560.0000   -0.51912
722600.0000   -0.35016
722640.0000   -0.33798
722680.0000   -0.42617
722720.0000   -0.31065
722760.0000   -0.28119
722800.0000   -0.21725
722840.0000   -0.38165
722880.0000   -0.51787
722920.0000   -0.85866
722960.0000   -0.80460
723000.0000   -0.62559
723040.0000   -0.54069
723080.0000   -0.67990
723120.0000   -0.64660
723160.0000   -0.36790
723200.0000   -0.54283
723240.0000   -0.43246
723280.0000   -0.59868
723320.0000   -0.70071
723360.0000   -0.69065
723400.0000   -0.68615
723440.0000   -0.93814
723480.0000   -0.50922
723520.0000   -0.60409
723560.0000   -0.71413
723600.0000   -0.73368
723640.0000   -0.58936
723680.0000   -0.56095
723720.0000   -0.78721
723760.0000   -0.69625
723800.0000   -0.34988
723840.0000   -0.70101
[truncated: 158,795 more chars]
