# Supplementary material for: Comment on 'Valid molecular dynamics simulations of human hemoglobin require a surprisingly large box size'
Source: eLife. 2019 Jun 20;8:e44718. doi: 10.7554/eLife.44718 (PMC6586461; doi:10.7554/eLife.44718)
Supplement: Figure 4—source data 1. — The zip archive contains a README file describing which source files correspond to the different panels. [file elife-44718-fig4-data1.zip › figure4/panels_EF/charmm/box1/eq17/proj.xvg]

25000.0000    0.19464
25040.0000    0.24817
25080.0000    0.08908
25120.0000    0.17887
25160.0000    0.04569
25200.0000    0.29426
25240.0000    0.25640
25280.0000    0.29496
25320.0000   -0.07325
25360.0000    0.10001
25400.0000   -0.00191
25440.0000   -0.38982
25480.0000    0.23207
25520.0000   -0.15091
25560.0000    0.29099
25600.0000    0.24398
25640.0000    0.46361
25680.0000    0.29544
25720.0000    0.31754
25760.0000    0.04590
25800.0000    0.11747
25840.0000    0.37035
25880.0000   -0.17726
25920.0000   -0.01618
25960.0000    0.21515
26000.0000    0.17520
26040.0000   -0.03422
26080.0000    0.01903
26120.0000    0.13549
26160.0000   -0.21337
26200.0000    0.21900
26240.0000    0.42019
26280.0000   -0.10227
26320.0000    0.07520
26360.0000    0.22651
26400.0000    0.04683
26440.0000   -0.18438
26480.0000    0.30335
26520.0000    0.19209
26560.0000    0.03477
26600.0000   -0.35081
26640.0000   -0.42649
26680.0000   -0.30612
26720.0000   -0.03209
26760.0000   -0.18978
26800.0000   -0.07792
26840.0000   -0.41357
26880.0000   -0.41553
26920.0000   -0.34077
26960.0000   -0.47613
27000.0000   -0.56846
27040.0000   -0.48317
27080.0000   -0.37416
27120.0000   -0.26724
27160.0000   -0.14216
27200.0000   -0.08280
27240.0000   -0.16356
27280.0000   -0.32392
27320.0000   -0.17480
27360.0000   -0.10424
27400.0000   -0.35445
27440.0000   -0.31778
27480.0000   -0.17094
27520.0000   -0.36942
27560.0000   -0.07057
27600.0000    0.34018
27640.0000    0.30199
27680.0000    0.43008
27720.0000    0.15833
27760.0000    0.03166
27800.0000   -0.06756
27840.0000    0.01391
27880.0000   -0.07104
27920.0000    0.12424
27960.0000    0.07455
28000.0000   -0.16421
28040.0000    0.22135
28080.0000   -0.12398
28120.0000    0.06090
28160.0000    0.10808
28200.0000    0.16373
28240.0000    0.33115
28280.0000    0.08062
28320.0000   -0.07584
28360.0000    0.24399
28400.0000   -0.17179
28440.0000   -0.06928
28480.0000   -0.11355
28520.0000   -0.22918
28560.0000    0.06394
28600.0000    0.22823
28640.0000   -0.36730
28680.0000   -0.08161
28720.0000   -0.04010
28760.0000   -0.16852
28800.0000   -0.20032
28840.0000    0.11035
28880.0000    0.07781
28920.0000    0.30936
28960.0000    0.03182
29000.0000    0.08845
29040.0000    0.12552
29080.0000    0.16239
29120.0000    0.13835
29160.0000    0.09791
29200.0000    0.29491
29240.0000    0.50354
29280.0000    0.32857
29320.0000    0.15460
29360.0000    0.28778
29400.0000    0.35656
29440.0000    0.50440
29480.0000    0.30476
29520.0000    0.08510
29560.0000    0.33147
29600.0000    0.30557
29640.0000    0.34618
29680.0000    0.32874
29720.0000    0.17763
29760.0000    0.14091
29800.0000    0.38516
29840.0000    0.30867
29880.0000    0.22712
29920.0000    0.08789
29960.0000    0.23820
30000.0000    0.25589
30040.0000    0.26524
30080.0000    0.26590
30120.0000    0.08435
30160.0000    0.37667
30200.0000    0.30099
30240.0000    0.49780
30280.0000    0.19145
30320.0000    0.42227
30360.0000    0.47652
30400.0000    0.10224
30440.0000    0.37672
30480.0000    0.18577
30520.0000    0.40089
30560.0000    0.33106
30600.0000    0.33420
30640.0000    0.30284
30680.0000    0.24120
30720.0000    0.37742
30760.0000    0.52527
30800.0000    0.16189
30840.0000    0.35303
30880.0000    0.44021
30920.0000    0.29903
30960.0000    0.23027
31000.0000    0.08632
31040.0000    0.46374
31080.0000    0.50007
31120.0000    0.41322
31160.0000    0.28404
31200.0000    0.40349
31240.0000    0.29861
31280.0000    0.20807
31320.0000    0.44673
31360.0000    0.35879
31400.0000    0.24018
31440.0000    0.29931
31480.0000    0.35378
31520.0000    0.41451
31560.0000    0.44037
31600.0000    0.32577
31640.0000    0.51632
31680.0000    0.35699
31720.0000    0.25773
31760.0000    0.42410
31800.0000    0.47199
31840.0000    0.31083
31880.0000    0.41946
31920.0000    0.38943
31960.0000    0.30931
32000.0000    0.37013
32040.0000    0.62747
32080.0000    0.35605
32120.0000    0.40358
32160.0000    0.35015
32200.0000    0.46725
32240.0000    0.38795
32280.0000   -0.09436
32320.0000    0.29753
32360.0000    0.27113
32400.0000    0.47441
32440.0000    0.45483
32480.0000    0.50687
32520.0000    0.34699
32560.0000    0.47374
32600.0000    0.60220
32640.0000    0.56093
32680.0000    0.45330
32720.0000    0.22355
32760.0000    0.22861
32800.0000    0.47807
32840.0000    0.17780
32880.0000    0.25256
32920.0000    0.43384
32960.0000    0.44098
33000.0000    0.20108
33040.0000    0.41130
33080.0000    0.39029
33120.0000    0.45197
33160.0000    0.53699
33200.0000    0.44691
33240.0000    0.39299
33280.0000    0.61296
33320.0000    0.42400
33360.0000    0.58130
33400.0000    0.66718
33440.0000    0.68305
33480.0000    0.56332
33520.0000    0.38067
33560.0000    0.14099
33600.0000    0.37247
33640.0000    0.34313
33680.0000    0.38443
33720.0000    0.06128
33760.0000   -0.04006
33800.0000    0.05810
33840.0000   -0.01458
33880.0000    0.34523
33920.0000    0.27653
33960.0000    0.47792
34000.0000    0.33816
34040.0000    0.35142
34080.0000    0.37679
34120.0000    0.15594
34160.0000    0.24800
34200.0000    0.04498
34240.0000    0.49984
34280.0000    0.11684
34320.0000    0.29413
34360.0000    0.58922
34400.0000    0.45243
34440.0000    0.27970
34480.0000    0.43553
34520.0000    0.73548
34560.0000    0.48003
34600.0000    0.53199
34640.0000    0.52409
34680.0000    0.48223
34720.0000    0.46545
34760.0000    0.42696
34800.0000    0.43342
34840.0000    0.53477
34880.0000    0.31341
34920.0000    0.39208
34960.0000    0.54115
35000.0000    0.45204
35040.0000    0.29178
35080.0000    0.43741
35120.0000    0.34495
35160.0000    0.22363
35200.0000    0.43145
35240.0000    0.41286
35280.0000    0.18252
35320.0000    0.17017
35360.0000    0.15176
35400.0000    0.66672
35440.0000    0.38568
35480.0000    0.53654
35520.0000    0.43054
35560.0000    0.81523
35600.0000    0.50225
35640.0000    0.37190
35680.0000    0.46002
35720.0000    0.29782
35760.0000    0.62206
35800.0000    0.47365
35840.0000    0.53862
35880.0000    0.40273
35920.0000    0.24845
35960.0000    0.29456
36000.0000    0.34208
36040.0000    0.36264
36080.0000    0.34900
36120.0000    0.37525
36160.0000    0.35937
36200.0000    0.26949
36240.0000    0.44014
36280.0000    0.40458
36320.0000    0.24470
36360.0000    0.38343
36400.0000    0.33887
36440.0000    0.57285
36480.0000    0.33270
36520.0000    0.29209
36560.0000    0.35127
36600.0000    0.38806
36640.0000    0.38848
36680.0000    0.35205
36720.0000    0.38405
36760.0000    0.51232
36800.0000    0.25134
36840.0000    0.52470
36880.0000    0.38241
36920.0000    0.63912
36960.0000    0.21315
37000.0000    0.14083
37040.0000    0.37110
37080.0000    0.47567
37120.0000    0.35762
37160.0000    0.41745
37200.0000    0.57200
37240.0000    0.44275
37280.0000   -0.13250
37320.0000    0.13464
37360.0000    0.01209
37400.0000    0.05915
37440.0000   -0.24113
37480.0000   -0.08101
37520.0000    0.04660
37560.0000    0.03699
37600.0000   -0.26437
37640.0000    0.13921
37680.0000   -0.07771
37720.0000   -0.04508
37760.0000   -0.13547
37800.0000    0.21847
37840.0000   -0.18842
37880.0000   -0.27116
37920.0000   -0.25800
37960.0000   -0.19002
38000.0000   -0.26507
38040.0000    0.09548
38080.0000   -0.31546
38120.0000    0.12346
38160.0000   -0.07652
38200.0000    0.01818
38240.0000    0.08606
38280.0000    0.15844
38320.0000   -0.01521
38360.0000    0.13462
38400.0000    0.07067
38440.0000   -0.05944
38480.0000    0.07754
38520.0000    0.13718
38560.0000   -0.07876
38600.0000   -0.45008
38640.0000   -0.42927
38680.0000   -0.45529
38720.0000   -0.25961
38760.0000   -0.09917
38800.0000   -0.07411
38840.0000    0.18356
38880.0000    0.15408
38920.0000   -0.34414
38960.0000   -0.62635
39000.0000   -0.37220
39040.0000   -0.27874
39080.0000   -0.25774
39120.0000   -0.17071
39160.0000   -0.80766
39200.0000   -0.41747
39240.0000   -0.25755
39280.0000   -0.47198
39320.0000   -0.39555
39360.0000   -0.50791
39400.0000   -0.39152
39440.0000   -0.47580
39480.0000   -0.31808
39520.0000   -0.44091
39560.0000   -0.65736
39600.0000   -0.80771
39640.0000   -0.60327
39680.0000   -0.58072
39720.0000   -0.41646
39760.0000   -0.19268
39800.0000   -0.45590
39840.0000   -0.23104
39880.0000   -0.33206
39920.0000   -0.29391
39960.0000   -0.28694
40000.0000   -0.39229
40040.0000   -0.61714
40080.0000   -0.53187
40120.0000   -0.11274
40160.0000   -0.34347
40200.0000   -0.70004
40240.0000   -0.36435
40280.0000   -0.53141
40320.0000   -0.32093
40360.0000   -0.46085
40400.0000   -0.52740
40440.0000   -0.49825
40480.0000   -0.31166
40520.0000   -0.52053
40560.0000   -0.73028
40600.0000   -0.81403
40640.0000   -0.10380
40680.0000   -0.05584
40720.0000   -0.66410
40760.0000   -0.31756
40800.0000   -0.29240
40840.0000   -0.19192
40880.0000   -0.39025
40920.0000   -0.17216
40960.0000   -0.25988
41000.0000   -0.10708
41040.0000   -0.21524
41080.0000   -0.16853
41120.0000   -0.02953
41160.0000   -0.23387
41200.0000   -0.01590
41240.0000    0.11352
41280.0000   -0.08311
41320.0000    0.16641
41360.0000   -0.05682
41400.0000    0.16348
41440.0000   -0.36680
41480.0000    0.15641
41520.0000    0.10966
41560.0000    0.01733
41600.0000   -0.21428
41640.0000    0.01653
41680.0000    0.28100
41720.0000   -0.19132
41760.0000    0.07525
41800.0000   -0.03914
41840.0000   -0.08917
41880.0000   -0.08541
41920.0000   -0.00343
41960.0000   -0.09664
42000.0000   -0.01894
42040.0000    0.01033
42080.0000    0.25330
42120.0000   -0.02447
42160.0000    0.15934
42200.0000    0.03359
42240.0000    0.14990
42280.0000    0.15251
42320.0000    0.18348
42360.0000   -0.51860
42400.0000   -0.05811
42440.0000   -0.24402
42480.0000   -0.10951
42520.0000   -0.18835
42560.0000   -0.38114
42600.0000   -0.20308
42640.0000    0.31597
42680.0000    0.11584
42720.0000    0.07739
42760.0000    0.22908
42800.0000    0.23728
42840.0000    0.07666
42880.0000    0.18627
42920.0000    0.04858
42960.0000   -0.07109
43000.0000   -0.11083
43040.0000   -0.41933
43080.0000   -0.12462
43120.0000   -0.39460
43160.0000   -0.18766
43200.0000   -0.15775
43240.0000   -0.33010
43280.0000   -0.20820
43320.0000    0.40681
43360.0000    0.16822
43400.0000    0.06113
43440.0000    0.03999
43480.0000    0.13275
43520.0000    0.09963
43560.0000    0.01681
43600.0000    0.21120
43640.0000    0.19933
43680.0000    0.15075
43720.0000   -0.08505
43760.0000    0.02191
43800.0000    0.39974
43840.0000   -0.08153
43880.0000   -0.03680
43920.0000   -0.06445
43960.0000    0.01503
44000.0000    0.18487
44040.0000    0.14245
44080.0000   -0.55534
44120.0000   -0.19968
44160.0000    0.01320
44200.0000    0.11691
44240.0000   -0.24537
44280.0000   -0.01535
44320.0000    0.30407
44360.0000    0.49504
44400.0000    0.45158
44440.0000    0.36636
44480.0000   -0.11311
44520.0000   -0.16452
44560.0000    0.06168
44600.0000    0.02425
44640.0000    0.35518
44680.0000    0.05844
44720.0000    0.22875
44760.0000   -0.22349
44800.0000    0.25244
44840.0000    0.34843
44880.0000    0.14549
44920.0000    0.22743
44960.0000   -0.11952
45000.0000    0.04445
45040.0000   -0.25472
45080.0000   -0.00166
45120.0000    0.11787
45160.0000   -0.11230
45200.0000    0.35096
45240.0000    0.27355
45280.0000    0.23460
45320.0000    0.07100
45360.0000   -0.24931
45400.0000   -0.26137
45440.0000   -0.35292
45480.0000   -0.26059
45520.0000   -0.29618
45560.0000    0.10064
45600.0000    0.00363
45640.0000    0.02641
45680.0000   -0.00983
45720.0000   -0.14428
45760.0000   -0.01339
45800.0000    0.04289
45840.0000    0.11893
45880.0000    0.26104
45920.0000   -0.10693
45960.0000   -0.43318
46000.0000   -0.33314
46040.0000    0.14034
46080.0000    0.10671
46120.0000    0.10249
46160.0000   -0.28691
46200.0000   -0.27899
46240.0000   -0.04671
46280.0000   -0.40059
46320.0000   -0.55070
46360.0000   -0.56741
46400.0000   -0.67275
46440.0000   -0.52188
46480.0000   -0.44428
46520.0000   -0.55391
46560.0000   -0.62381
46600.0000   -0.13911
46640.0000   -0.24501
46680.0000   -0.47937
46720.0000   -0.03903
46760.0000   -0.45345
46800.0000   -0.48965
46840.0000   -0.24467
46880.0000   -0.32085
46920.0000   -0.45608
46960.0000   -0.56735
47000.0000   -0.46684
47040.0000   -0.57902
47080.0000   -0.60544
47120.0000   -0.35545
47160.0000   -0.37589
47200.0000   -0.22445
47240.0000   -0.42484
47280.0000   -0.44158
47320.0000   -0.58082
47360.0000   -0.33412
47400.0000   -0.68269
47440.0000   -0.64084
47480.0000   -0.35590
47520.0000   -0.29534
47560.0000   -0.08434
47600.0000   -0.35723
47640.0000   -0.27367
47680.0000   -0.35787
47720.0000   -0.71084
47760.0000   -0.58246
47800.0000   -0.50549
47840.0000   -0.49774
47880.0000   -0.69451
47920.0000   -0.63858
47960.0000   -0.52593
48000.0000   -0.68406
48040.0000   -0.55377
48080.0000   -0.53887
48120.0000   -0.45989
48160.0000   -0.58227
48200.0000   -0.64650
48240.0000   -0.57615
48280.0000   -0.37209
48320.0000   -0.49551
48360.0000   -0.53505
48400.0000   -0.60128
48440.0000   -0.40353
48480.0000   -0.32953
48520.0000   -0.37040
48560.0000   -0.44373
48600.0000   -0.62375
48640.0000   -0.48533
48680.0000   -0.30826
48720.0000   -0.36761
48760.0000   -0.54890
48800.0000   -0.38375
48840.0000   -0.19629
48880.0000   -0.45971
48920.0000   -0.62534
48960.0000   -0.30755
49000.0000   -0.56900
49040.0000   -0.61990
49080.0000   -0.47151
49120.0000   -0.58293
49160.0000   -0.41827
49200.0000   -0.53808
49240.0000   -0.45693
49280.0000   -0.33728
49320.0000   -0.36452
49360.0000   -0.31468
49400.0000   -0.24441
49440.0000   -0.23855
49480.0000   -0.40126
49520.0000   -0.48465
49560.0000   -0.72806
49600.0000   -0.67799
49640.0000   -0.01063
49680.0000   -0.14122
49720.0000   -0.37792
49760.0000   -0.43903
49800.0000   -0.37003
49840.0000   -0.73199
49880.0000   -0.59669
49920.0000   -0.58616
49960.0000   -0.58977
50000.0000   -0.55046
50040.0000   -0.27839
50080.0000   -0.55119
50120.0000   -0.50882
50160.0000   -0.35545
50200.0000   -0.58264
50240.0000   -0.41828
50280.0000   -0.56316
50320.0000   -0.69939
50360.0000   -0.47967
50400.0000   -0.47502
50440.0000   -0.50216
50480.0000   -0.21753
50520.0000   -0.00538
50560.0000    0.06270
50600.0000    0.05222
50640.0000   -0.08632
50680.0000   -0.28314
50720.0000   -0.42662
50760.0000   -0.31570
50800.0000   -0.38050
50840.0000   -0.57257
50880.0000   -0.40011
50920.0000   -0.18987
50960.0000   -0.71570
51000.0000   -0.75087
51040.0000   -0.55985
51080.0000   -0.70443
51120.0000   -0.47226
51160.0000   -0.59407
51200.0000   -0.45214
51240.0000   -0.65022
51280.0000   -0.56439
51320.0000   -0.48965
51360.0000   -0.41260
51400.0000   -0.60409
51440.0000   -0.49461
51480.0000   -0.39065
51520.0000   -0.56019
51560.0000   -0.46454
51600.0000   -0.53583
51640.0000   -0.24387
51680.0000   -0.23519
51720.0000   -0.52986
51760.0000   -0.48762
51800.0000   -0.80824
51840.0000   -0.46693
51880.0000   -0.70747
51920.0000   -0.54779
51960.0000   -0.66967
52000.0000   -0.50089
52040.0000   -0.80688
52080.0000   -0.67873
52120.0000   -0.66222
52160.0000   -0.26456
52200.0000   -0.43403
52240.0000   -0.69603
52280.0000   -0.44445
52320.0000   -0.32290
52360.0000   -0.34316
52400.0000   -0.51321
52440.0000   -0.44721
52480.0000   -0.38038
52520.0000   -0.59401
52560.0000   -0.79096
52600.0000   -0.74346
52640.0000   -0.63797
52680.0000   -0.84434
52720.0000   -0.89823
52760.0000   -0.82857
52800.0000   -0.64459
52840.0000   -0.81013
52880.0000   -0.66738
52920.0000   -0.91659
52960.0000   -0.86668
53000.0000   -0.74779
53040.0000   -0.81975
53080.0000   -0.68017
53120.0000   -0.36632
53160.0000   -0.37384
53200.0000   -0.54882
53240.0000   -0.35492
53280.0000   -0.56799
53320.0000   -0.10628
53360.0000   -0.59370
53400.0000   -0.23181
53440.0000   -0.63196
53480.0000   -0.43322
53520.0000   -0.61487
53560.0000   -0.85894
53600.0000   -0.55240
53640.0000   -0.11878
53680.0000   -0.06171
53720.0000   -0.14978
53760.0000   -0.17936
53800.0000    0.11154
53840.0000    0.06389
53880.0000    0.08446
53920.0000   -0.04164
53960.0000    0.19285
54000.0000    0.19597
54040.0000    0.03493
54080.0000    0.18155
54120.0000    0.21720
54160.0000    0.10556
54200.0000    0.10420
54240.0000    0.02859
54280.0000    0.14711
54320.0000   -0.03625
54360.0000   -0.49593
54400.0000   -0.26810
54440.0000   -0.21482
54480.0000   -0.22530
54520.0000   -0.28006
54560.0000    0.24045
54600.0000    0.21393
54640.0000    0.28561
54680.0000    0.19558
54720.0000    0.23121
54760.0000    0.19497
54800.0000    0.20605
54840.0000    0.11573
54880.0000    0.08374
54920.0000   -0.09423
54960.0000   -0.16199
55000.0000   -0.05076
55040.0000   -0.19362
55080.0000   -0.34460
55120.0000   -0.19196
55160.0000   -0.29149
55200.0000   -0.77692
55240.0000   -0.72543
55280.0000   -0.58850
55320.0000   -0.50389
55360.0000   -0.54967
55400.0000   -0.52871
55440.0000   -0.71612
55480.0000   -0.71231
55520.0000   -0.71789
55560.0000   -0.71491
55600.0000   -0.31451
55640.0000   -0.61796
55680.0000   -0.32400
55720.0000   -0.43902
55760.0000   -0.68286
55800.0000   -0.50674
55840.0000   -0.28665
55880.0000   -0.68243
55920.0000   -0.58313
55960.0000   -0.40591
56000.0000   -0.49707
56040.0000   -0.46063
56080.0000   -0.69725
56120.0000   -0.84818
56160.0000   -0.80075
56200.0000   -0.20326
56240.0000   -0.40125
56280.0000   -0.42023
56320.0000   -0.61139
56360.0000   -0.70977
56400.0000   -0.66557
56440.0000   -0.61667
56480.0000   -0.80872
56520.0000   -0.65661
56560.0000   -0.60246
56600.0000   -0.59758
56640.0000   -0.83907
56680.0000   -0.64408
56720.0000   -0.64162
56760.0000   -0.49612
56800.0000   -0.64907
56840.0000   -0.47087
56880.0000   -0.59555
56920.0000   -0.45251
56960.0000   -0.59956
57000.0000   -0.65370
57040.0000   -0.45349
57080.0000   -0.71955
57120.0000   -0.51939
57160.0000   -0.47923
57200.0000   -0.57630
57240.0000   -0.49854
57280.0000   -0.64961
57320.0000   -0.32707
57360.0000   -0.53452
57400.0000   -0.45014
57440.0000   -0.61713
57480.0000   -0.35397
57520.0000   -0.62645
57560.0000   -0.18514
57600.0000   -0.38554
57640.0000   -0.16026
57680.0000   -0.20857
57720.0000   -0.21701
57760.0000   -0.30529
57800.0000   -0.50602
57840.0000   -0.15807
57880.0000   -0.09653
57920.0000   -0.36783
57960.0000   -0.56270
58000.0000   -0.36406
58040.0000    0.01263
58080.0000   -0.63993
58120.0000   -0.38894
58160.0000   -0.50212
58200.0000   -0.39234
58240.0000   -0.63180
58280.0000   -0.23542
58320.0000   -0.37368
58360.0000   -0.55708
58400.0000   -0.88644
58440.0000   -0.76563
58480.0000   -0.58070
58520.0000   -0.66219
58560.0000   -0.57711
58600.0000   -0.70556
58640.0000   -0.64177
58680.0000   -0.72059
58720.0000   -0.52453
58760.0000   -0.42476
58800.0000   -0.00492
58840.0000   -0.24564
58880.0000   -0.29502
58920.0000   -0.51543
58960.0000   -0.50310
59000.0000   -0.09316
59040.0000   -0.09678
59080.0000    0.06337
59120.0000   -0.33003
59160.0000    0.10272
59200.0000   -0.20327
59240.0000    0.14312
59280.0000   -0.07928
59320.0000    0.20908
59360.0000    0.15761
59400.0000    0.46482
59440.0000    0.28822
59480.0000    0.08306
59520.0000    0.20144
59560.0000    0.32701
59600.0000   -0.20994
59640.0000   -0.36285
59680.0000   -0.48137
59720.0000   -0.12832
59760.0000   -0.15903
59800.0000    0.09857
59840.0000    0.10623
59880.0000    0.00432
59920.0000    0.49087
59960.0000   -0.07277
60000.0000    0.02867
60040.0000    0.15542
60080.0000    0.27000
60120.0000    0.29185
60160.0000    0.20445
60200.0000    0.02494
60240.0000    0.02371
60280.0000    0.13423
60320.0000    0.14351
60360.0000   -0.22206
60400.0000   -0.00868
60440.0000   -0.14527
60480.0000   -0.07258
60520.0000   -0.08599
60560.0000   -0.14044
60600.0000   -0.30031
60640.0000    0.00091
60680.0000   -0.26495
60720.0000   -0.14161
60760.0000   -0.19482
60800.0000   -0.63008
60840.0000   -0.27062
60880.0000    0.10270
60920.0000   -0.06978
60960.0000   -0.08423
61000.0000   -0.03252
61040.0000   -0.15944
61080.0000   -0.10831
61120.0000    0.00188
61160.0000   -0.11333
61200.0000    0.02882
61240.0000    0.08874
61280.0000   -0.22695
61320.0000   -0.52610
61360.0000   -0.70792
61400.0000   -0.34330
61440.0000   -0.30930
61480.0000   -0.55435
61520.0000   -0.01018
61560.0000    0.06341
61600.0000   -0.44244
61640.0000   -0.29672
61680.0000   -0.41155
61720.0000   -0.32447
61760.0000   -0.39051
61800.0000   -0.25764
61840.0000   -0.53713
61880.0000   -0.56020
61920.0000   -0.71127
61960.0000   -0.61337
62000.0000   -0.58745
62040.0000   -0.46372
62080.0000   -0.62985
62120.0000   -0.68455
62160.0000   -0.50747
62200.0000   -0.47474
62240.0000   -0.60615
62280.0000   -0.45434
62320.0000   -0.46579
62360.0000   -0.56499
62400.0000   -0.74837
62440.0000   -0.66257
62480.0000   -0.66636
62520.0000   -0.51998
62560.0000   -0.57183
62600.0000   -0.73306
62640.0000   -0.74528
62680.0000   -0.50720
62720.0000   -0.26833
62760.0000   -0.25999
62800.0000   -0.17952
62840.0000   -0.14241
62880.0000    0.03866
62920.0000   -0.12043
62960.0000   -0.04401
63000.0000   -0.03077
63040.0000    0.14842
63080.0000    0.07868
63120.0000    0.01313
63160.0000   -0.14262
63200.0000    0.06201
63240.0000    0.02625
63280.0000   -0.27778
63320.0000   -0.39962
63360.0000   -0.19050
63400.0000   -0.09063
63440.0000   -0.07514
63480.0000   -0.06111
63520.0000   -0.04780
63560.0000    0.08908
63600.0000    0.06042
63640.0000   -0.13171
63680.0000   -0.12195
63720.0000   -0.15276
63760.0000   -0.39354
63800.0000   -0.46762
63840.0000   -0.14985
63880.0000    0.19992
63920.0000   -0.11977
63960.0000    0.05807
64000.0000   -0.06451
64040.0000    0.11611
64080.0000    0.07057
64120.0000    0.18224
64160.0000   -0.03583
64200.0000    0.18023
64240.0000   -0.29379
64280.0000   -0.58938
64320.0000   -0.05878
64360.0000   -0.09393
64400.0000    0.14554
64440.0000   -0.02298
64480.0000   -0.17443
64520.0000    0.25528
64560.0000   -0.17479
64600.0000   -0.04846
64640.0000   -0.33394
64680.0000    0.03373
64720.0000   -0.08860
64760.0000    0.13561
64800.0000    0.07669
64840.0000   -0.07636
64880.0000   -0.09971
64920.0000   -0.05895
64960.0000   -0.16005
65000.0000   -0.49359
65040.0000   -0.05660
65080.0000   -0.22650
65120.0000   -0.14931
65160.0000   -0.23841
65200.0000   -0.46218
65240.0000    0.07755
65280.0000    0.12494
65320.0000   -0.03234
65360.0000   -0.34379
65400.0000   -0.47065
65440.0000   -0.17345
65480.0000    0.20470
65520.0000   -0.05253
65560.0000   -0.22214
65600.0000   -0.20993
65640.0000   -0.14660
65680.0000   -0.07893
65720.0000    0.03693
65760.0000   -0.47650
65800.0000   -0.24865
65840.0000   -0.25320
65880.0000   -0.40424
65920.0000   -0.53724
65960.0000   -0.47114
66000.0000   -0.36071
66040.0000   -0.54145
66080.0000   -0.58346
66120.0000   -0.59055
66160.0000   -0.54328
66200.0000   -0.06489
66240.0000    0.02364
66280.0000   -0.08965
66320.0000   -0.59180
66360.0000   -0.19900
66400.0000   -0.37383
66440.0000   -0.27208
66480.0000   -0.42205
66520.0000   -0.38918
66560.0000   -0.18270
66600.0000    0.01551
66640.0000   -0.13304
66680.0000   -0.16597
66720.0000   -0.03197
66760.0000   -0.28087
66800.0000   -0.22810
66840.0000   -0.04742
66880.0000   -0.21623
66920.0000   -0.38947
66960.0000   -0.04607
67000.0000   -0.11674
67040.0000   -0.15645
67080.0000    0.06476
67120.0000   -0.29490
67160.0000    0.01584
67200.0000   -0.05881
67240.0000   -0.09096
67280.0000    0.42441
67320.0000   -0.38000
67360.0000   -0.06198
67400.0000   -0.30748
67440.0000   -0.28407
67480.0000   -0.49804
67520.0000   -0.43579
67560.0000   -0.29039
67600.0000   -0.10521
67640.0000   -0.12518
67680.0000   -0.17030
67720.0000   -0.10470
67760.0000   -0.21496
67800.0000   -0.23127
67840.0000   -0.23095
67880.0000   -0.02113
67920.0000   -0.41844
67960.0000   -0.31681
68000.0000   -0.16369
68040.0000   -0.26752
68080.0000   -0.06777
68120.0000   -0.18084
68160.0000   -0.40330
68200.0000   -0.43913
68240.0000   -0.27142
68280.0000   -0.23454
68320.0000   -0.27912
68360.0000   -0.25074
68400.0000   -0.19208
68440.0000   -0.26334
68480.0000   -0.01796
68520.0000   -0.20513
68560.0000   -0.30731
68600.0000   -0.41094
68640.0000   -0.25818
68680.0000   -0.59336
68720.0000   -0.33099
68760.0000   -0.32705
68800.0000   -0.22096
68840.0000   -0.37327
68880.0000   -0.17770
68920.0000   -0.37544
68960.0000   -0.18051
69000.0000   -0.61314
69040.0000   -0.13028
69080.0000   -0.26466
69120.0000   -0.28865
69160.0000   -0.76330
69200.0000   -0.55884
69240.0000   -0.64899
69280.0000   -0.62493
69320.0000   -0.57273
69360.0000   -0.61124
69400.0000   -0.62885
69440.0000   -0.72075
69480.0000   -0.70310
69520.0000   -0.46641
69560.0000   -0.57476
69600.0000   -0.58650
69640.0000   -0.37409
69680.0000   -0.57919
69720.0000   -0.42916
69760.0000   -0.50493
69800.0000   -0.68012
69840.0000   -0.76541
69880.0000   -0.38602
69920.0000   -0.28452
69960.0000   -0.56459
70000.0000   -0.42621
70040.0000   -0.58586
70080.0000   -0.28551
70120.0000   -0.36151
70160.0000   -0.72138
70200.0000   -0.54303
70240.0000   -0.46855
70280.0000   -0.54425
70320.0000   -0.80224
70360.0000   -0.74344
70400.0000   -0.70623
70440.0000   -0.54045
70480.0000   -0.51062
70520.0000   -0.53418
70560.0000   -0.40630
70600.0000   -0.45191
70640.0000   -0.60874
70680.0000   -0.53983
70720.0000   -0.64735
70760.0000   -0.42873
70800.0000   -0.66850
70840.0000   -0.49853
70880.0000   -0.36207
70920.0000   -0.10823
70960.0000    0.19408
71000.0000    0.29291
71040.0000   -0.38572
71080.0000   -0.41731
71120.0000   -0.56652
71160.0000   -0.49410
71200.0000   -0.03916
71240.0000   -0.21749
71280.0000   -0.47009
71320.0000    0.24777
71360.0000   -0.18124
71400.0000   -0.24973
71440.0000   -0.18520
71480.0000   -0.26639
71520.0000   -0.54689
71560.0000   -0.35167
71600.0000   -0.48368
71640.0000   -0.52754
71680.0000   -0.53072
71720.0000   -0.52588
71760.0000   -0.51862
71800.0000   -0.56680
71840.0000   -0.36566
71880.0000   -0.58061
71920.0000   -0.43414
71960.0000   -0.41525
72000.0000   -0.67134
72040.0000   -0.60277
72080.0000   -0.46893
72120.0000   -0.56725
72160.0000   -0.77072
72200.0000   -0.24400
72240.0000   -0.66441
72280.0000   -0.52976
72320.0000   -0.55659
72360.0000   -0.52704
72400.0000   -0.69562
72440.0000   -0.63623
72480.0000   -0.40854
72520.0000   -0.41603
72560.0000   -0.51741
72600.0000   -0.51230
72640.0000   -0.75533
72680.0000   -0.73105
72720.0000   -0.66746
72760.0000   -0.60980
72800.0000   -0.61922
72840.0000   -0.34219
72880.0000   -0.47290
72920.0000   -0.53407
72960.0000   -0.56056
73000.0000   -0.54318
73040.0000   -0.32204
73080.0000   -0.38664
73120.0000   -0.27700
73160.0000   -0.48870
73200.0000   -0.46413
73240.0000   -0.42258
73280.0000   -0.55053
73320.0000   -0.57063
73360.0000   -0.49908
73400.0000   -0.42852
73440.0000   -0.67556
73480.0000   -0.82665
73520.0000   -0.69166
73560.0000   -0.70268
73600.0000   -0.62652
73640.0000   -0.67503
73680.0000   -0.71159
73720.0000   -0.68843
73760.0000   -0.64510
73800.0000   -0.54157
73840.0000   -0.30614
73880.0000   -0.59048
73920.0000   -0.57954
73960.0000   -0.61646
74000.0000   -0.55708
74040.0000   -0.67817
74080.0000   -0.66988
74120.0000   -0.43098
74160.0000   -0.37513
74200.0000   -0.45107
74240.0000   -0.54814
74280.0000   -0.21388
74320.0000   -0.52866
74360.0000   -0.76946
74400.0000   -0.84306
74440.0000   -0.67095
74480.0000   -0.74879
74520.0000   -0.67872
74560.0000   -0.63209
74600.0000   -0.56866
74640.0000   -0.71164
74680.0000   -0.60750
74720.0000   -0.53657
74760.0000   -0.59641
74800.0000   -0.51268
74840.0000   -0.61161
74880.0000   -0.60344
74920.0000   -0.70416
74960.0000   -0.49964
75000.0000   -0.72918
75040.0000   -0.69900
75080.0000   -0.50311
75120.0000   -0.60851
75160.0000   -0.58294
75200.0000   -0.77143
75240.0000   -0.77826
75280.0000   -0.57000
75320.0000   -0.76955
75360.0000   -0.70209
75400.0000   -0.67929
75440.0000   -0.82830
75480.0000   -0.85808
75520.0000   -0.71430
75560.0000   -0.60920
75600.0000   -0.89627
75640.0000   -0.61788
75680.0000   -0.73839
75720.0000   -0.69575
75760.0000   -0.77234
75800.0000   -0.92998
75840.0000   -0.48688
75880.0000   -0.73872
75920.0000   -0.76057
75960.0000   -0.45619
76000.0000   -0.70642
76040.0000   -0.70140
76080.0000   -0.54344
76120.0000   -0.45787
76160.0000   -0.72299
76200.0000   -0.55115
76240.0000   -0.74019
76280.0000   -0.85704
76320.0000   -0.68890
76360.0000   -0.60155
76400.0000   -0.58356
76440.0000   -0.70330
76480.0000   -0.71402
76520.0000   -0.81015
76560.0000   -0.81285
76600.0000   -0.80295
76640.0000   -0.60084
76680.0000   -0.84423
76720.0000   -0.81946
76760.0000   -0.64355
76800.0000   -0.44191
76840.0000   -0.68632
76880.0000   -0.85364
76920.0000   -0.64390
76960.0000   -0.73950
77000.0000   -0.61546
77040.0000   -0.77247
77080.0000   -0.86031
77120.0000   -0.84548
77160.0000   -0.71185
77200.0000   -0.72031
77240.0000   -0.56516
77280.0000   -0.93580
77320.0000   -0.80946
77360.0000   -0.56350
77400.0000   -0.49090
77440.0000   -0.88176
77480.0000   -0.57826
77520.0000   -0.67623
77560.0000   -0.57906
77600.0000   -0.73412
77640.0000   -0.61002
77680.0000   -0.76383
77720.0000   -0.62962
77760.0000   -0.71555
77800.0000   -0.82426
77840.0000   -0.86421
77880.0000   -0.80105
77920.0000   -0.79374
77960.0000   -0.75908
78000.0000   -0.78380
78040.0000   -0.93324
78080.0000   -0.68649
78120.0000   -0.88256
78160.0000   -0.77828
78200.0000   -0.80265
78240.0000   -0.69097
78280.0000   -0.75633
78320.0000   -0.68876
78360.0000   -0.98258
78400.0000   -0.79779
78440.0000   -0.73054
78480.0000   -0.48408
78520.0000   -0.72371
78560.0000   -0.98210
78600.0000   -0.67947
78640.0000   -0.80864
78680.0000   -0.71260
78720.0000   -0.65592
78760.0000   -0.29008
78800.0000   -0.60616
78840.0000   -0.60074
78880.0000   -0.66301
78920.0000   -0.67018
78960.0000   -0.63027
79000.0000   -0.61389
79040.0000   -0.62065
79080.0000   -0.73473
79120.0000   -0.67792
79160.0000   -0.72895
79200.0000   -0.68628
79240.0000   -0.63806
79280.0000   -0.59834
79320.0000   -0.68413
79360.0000   -0.79321
79400.0000   -0.94217
79440.0000   -0.53772
79480.0000   -0.62939
79520.0000   -0.49294
79560.0000   -0.58906
79600.0000   -0.57325
79640.0000   -0.81252
79680.0000   -0.68249
79720.0000   -0.53414
79760.0000   -0.69536
79800.0000   -1.06433
79840.0000   -0.96239
79880.0000   -0.68051
79920.0000   -0.49062
79960.0000   -0.80716
80000.0000   -0.86023
80040.0000   -0.48611
80080.0000   -0.67648
80120.0000   -0.63385
80160.0000   -0.74068
80200.0000   -0.55266
80240.0000   -0.64575
80280.0000   -0.76756
80320.0000   -0.54176
80360.0000   -0.60232
80400.0000   -0.66385
80440.0000   -0.82961
80480.0000   -0.86868
80520.0000   -0.65979
80560.0000   -0.66962
80600.0000   -0.88889
80640.0000   -0.59292
80680.0000   -0.65309
80720.0000   -0.78945
80760.0000   -0.65474
80800.0000   -0.58913
80840.0000   -0.63578
80880.0000   -0.60431
80920.0000   -0.53878
80960.0000   -0.76431
81000.0000   -0.87423
81040.0000   -0.82816
81080.0000   -0.74238
81120.0000   -0.64022
81160.0000   -0.75523
81200.0000   -0.74374
81240.0000   -0.57789
81280.0000   -0.72170
81320.0000   -0.63620
81360.0000   -0.80749
81400.0000   -0.54516
81440.0000   -0.61872
81480.0000   -0.25400
81520.0000   -0.72211
81560.0000   -0.79739
81600.0000   -0.67957
81640.0000   -0.82257
81680.0000   -0.62081
81720.0000   -0.66716
81760.0000   -0.84654
81800.0000   -0.64914
81840.0000   -0.63313
81880.0000   -0.70592
81920.0000   -0.46207
81960.0000   -0.79147
82000.0000   -0.58941
82040.0000   -0.65577
82080.0000   -0.44838
82120.0000   -0.31062
82160.0000   -0.59121
82200.0000   -0.75173
82240.0000   -0.76217
82280.0000   -0.72354
82320.0000   -0.58725
82360.0000   -0.51268
82400.0000   -0.73744
82440.0000   -0.50683
82480.0000   -0.70284
82520.0000   -0.63685
82560.0000   -0.72079
82600.0000   -0.71587
82640.0000   -0.72380
82680.0000   -0.47410
82720.0000   -0.56144
82760.0000   -0.43685
82800.0000   -0.77013
82840.0000   -0.61664
82880.0000   -0.49752
82920.0000   -0.73419
82960.0000   -0.85434
83000.0000   -1.05120
83040.0000   -0.91369
83080.0000   -0.88919
83120.0000   -0.86503
83160.0000   -0.86147
83200.0000   -0.48369
83240.0000   -0.40356
83280.0000   -0.52713
83320.0000   -0.68625
83360.0000   -0.77188
83400.0000   -0.67951
83440.0000   -0.62729
83480.0000   -0.31986
83520.0000   -0.41201
83560.0000   -0.39694
83600.0000   -0.15827
83640.0000   -0.20468
83680.0000   -0.43006
83720.0000   -0.20637
83760.0000   -0.30349
83800.0000   -0.30679
83840.0000   -0.50298
83880.0000   -0.10325
83920.0000   -0.13628
83960.0000   -0.08646
84000.0000   -0.11219
84040.0000   -0.26570
84080.0000   -0.34703
84120.0000   -0.12869
84160.0000   -0.43346
84200.0000   -0.27063
84240.0000   -0.39342
84280.0000   -0.16881
84320.0000   -0.30630
84360.0000   -0.36039
84400.0000   -0.41488
84440.0000   -0.26341
84480.0000   -0.32756
84520.0000   -0.39898
84560.0000   -0.71610
84600.0000   -0.33583
84640.0000   -0.31970
84680.0000   -0.27829
84720.0000   -0.48089
84760.0000   -0.71503
84800.0000   -0.60547
84840.0000   -0.33222
84880.0000   -0.65130
84920.0000   -0.66470
84960.0000   -0.70742
85000.0000   -0.42830
85040.0000   -0.67119
85080.0000   -0.49353
85120.0000   -0.46169
85160.0000   -0.60906
85200.0000   -0.80400
85240.0000   -0.85735
85280.0000   -0.94399
85320.0000   -0.76116
85360.0000   -0.84729
85400.0000   -0.71799
85440.0000   -0.82153
85480.0000   -0.67736
85520.0000   -0.66553
85560.0000   -0.48360
85600.0000   -0.47398
85640.0000   -0.57037
85680.0000   -0.63526
85720.0000   -0.83172
85760.0000   -0.57136
85800.0000   -0.41879
85840.0000   -0.60227
85880.0000   -0.86047
85920.0000   -0.47808
85960.0000   -0.36617
86000.0000   -0.49662
86040.0000   -0.54790
86080.0000   -0.36252
86120.0000   -0.71702
86160.0000   -0.64627
86200.0000   -0.72818
86240.0000   -0.85669
86280.0000   -0.74768
86320.0000   -0.79088
86360.0000   -0.94423
86400.0000   -0.61832
86440.0000   -0.51236
86480.0000   -0.96935
86520.0000   -0.44961
86560.0000   -0.54375
86600.0000   -0.40136
86640.0000   -0.28731
86680.0000   -0.23877
86720.0000   -0.35688
86760.0000   -0.49462
86800.0000   -0.26629
86840.0000   -0.24687
86880.0000   -0.10937
86920.0000   -0.05886
86960.0000   -0.20860
87000.0000   -0.03321
87040.0000   -0.18616
87080.0000   -0.12570
87120.0000   -0.48735
87160.0000   -0.12073
87200.0000   -0.52650
87240.0000   -0.33728
87280.0000   -0.33764
87320.0000   -0.21563
87360.0000   -0.32650
87400.0000   -0.44624
87440.0000   -0.44329
87480.0000   -0.06274
87520.0000   -0.22482
87560.0000   -0.37043
87600.0000   -0.34984
87640.0000   -0.25405
87680.0000   -0.31308
87720.0000   -0.48381
87760.0000   -0.55036
87800.0000   -0.85190
87840.0000   -0.69185
87880.0000   -0.57698
87920.0000   -0.22348
87960.0000   -0.25245
88000.0000   -0.10717
88040.0000   -0.24199
88080.0000   -0.56404
88120.0000   -0.48544
88160.0000   -0.62815
88200.0000   -0.61280
88240.0000   -0.58937
88280.0000   -0.47712
88320.0000   -0.42757
88360.0000   -0.53779
88400.0000   -0.64341
88440.0000   -0.47639
88480.0000   -0.66394
88520.0000   -0.39497
88560.0000   -0.68916
88600.0000   -0.58708
88640.0000   -0.57800
88680.0000   -0.58855
88720.0000   -0.52574
88760.0000   -0.58747
88800.0000   -0.69761
88840.0000   -0.79196
88880.0000   -0.77249
88920.0000   -0.54674
88960.0000   -0.57045
89000.0000   -0.41450
89040.0000   -0.60047
89080.0000   -0.77012
89120.0000   -0.43516
89160.0000   -0.68422
89200.0000   -0.54072
89240.0000   -0.84895
89280.0000   -0.88988
89320.0000   -0.84385
89360.0000   -0.68064
89400.0000   -0.83077
89440.0000   -0.80446
89480.0000   -0.66619
89520.0000   -0.60878
89560.0000   -0.32904
89600.0000   -0.50651
89640.0000   -0.42530
89680.0000   -0.66440
89720.0000   -0.62591
89760.0000   -0.61137
89800.0000   -0.79578
89840.0000   -0.78708
89880.0000   -0.61648
89920.0000   -0.64414
89960.0000   -0.74735
90000.0000   -0.63936
90040.0000   -0.80028
90080.0000   -0.48011
90120.0000   -0.49226
90160.0000   -0.47972
90200.0000   -0.51129
90240.0000   -0.61759
90280.0000   -0.70702
90320.0000   -0.66954
90360.0000   -0.69142
90400.0000   -0.74878
90440.0000   -0.57823
90480.0000   -0.33676
90520.0000   -0.58312
90560.0000   -0.54670
90600.0000   -0.46110
90640.0000   -0.89927
90680.0000   -0.92629
90720.0000   -0.55998
90760.0000   -0.53840
90800.0000   -0.55137
90840.0000   -0.88564
90880.0000   -0.37907
90920.0000   -0.78903
90960.0000   -0.59618
91000.0000   -0.44344
91040.0000   -0.67594
91080.0000   -0.53755
91120.0000   -0.71587
91160.0000   -0.74680
91200.0000   -0.79745
91240.0000   -0.81342
91280.0000   -0.44586
91320.0000   -0.60040
91360.0000   -0.31749
91400.0000   -0.77168
91440.0000   -0.63988
91480.0000   -0.57708
91520.0000   -0.75860
91560.0000   -1.00317
91600.0000   -0.65219
91640.0000   -0.50849
91680.0000   -0.68551
91720.0000   -0.50260
91760.0000   -0.65051
91800.0000   -0.81283
91840.0000   -0.69744
91880.0000   -0.73591
91920.0000   -0.67580
91960.0000   -0.72142
92000.0000   -0.46188
92040.0000   -0.48002
92080.0000   -0.56590
92120.0000   -0.46249
92160.0000   -0.38619
92200.0000   -0.57702
92240.0000   -0.56925
92280.0000   -0.37314
92320.0000   -0.13966
92360.0000   -0.07505
92400.0000   -0.32309
92440.0000   -0.00065
92480.0000   -0.25333
92520.0000    0.12708
92560.0000   -0.14162
92600.0000   -0.22961
92640.0000   -0.65866
92680.0000   -0.44320
92720.0000   -0.00924
92760.0000   -0.41132
92800.0000   -0.29904
92840.0000   -0.28398
92880.0000   -0.35598
92920.0000   -0.29216
92960.0000   -0.57072
93000.0000   -0.39795
93040.0000   -0.38477
93080.0000   -0.11144
93120.0000   -0.45102
93160.0000   -0.40596
93200.0000   -0.09064
93240.0000   -0.22774
93280.0000    0.04107
93320.0000   -0.10863
93360.0000   -0.24328
93400.0000   -0.06985
93440.0000   -0.21093
93480.0000   -0.26503
93520.0000   -0.57250
93560.0000   -0.03996
93600.0000   -0.27205
93640.0000   -0.71283
93680.0000   -0.27473
93720.0000   -0.45242
93760.0000   -0.29284
93800.0000   -0.47315
93840.0000   -0.36789
93880.0000   -0.35385
93920.0000   -0.51450
93960.0000   -0.57825
94000.0000   -0.50215
94040.0000   -0.57431
94080.0000   -0.50881
94120.0000   -0.45141
94160.0000   -0.40860
94200.0000   -0.57591
94240.0000   -0.11817
94280.0000   -0.13938
94320.0000   -0.31108
94360.0000   -0.29419
94400.0000   -0.43180
94440.0000   -0.43857
94480.0000   -0.49519
94520.0000   -0.61024
94560.0000   -0.63828
94600.0000   -0.33168
94640.0000   -0.06698
94680.0000   -0.61351
94720.0000   -0.55490
94760.0000   -0.53047
94800.0000   -0.18379
94840.0000   -0.23033
94880.0000   -0.35950
94920.0000   -0.51753
94960.0000   -0.53920
95000.0000   -0.54805
95040.0000   -0.52782
95080.0000   -0.27931
95120.0000   -0.41930
95160.0000   -0.55167
95200.0000   -0.48010
95240.0000   -0.15439
95280.0000   -0.32845
95320.0000   -0.34907
95360.0000   -0.46249
95400.0000   -0.72271
95440.0000   -0.60734
95480.0000   -0.76424
95520.0000   -0.65030
95560.0000   -0.56921
95600.0000   -0.36271
95640.0000   -0.58588
95680.0000   -0.47342
95720.0000   -0.29986
95760.0000   -0.67407
95800.0000   -0.46069
95840.0000   -0.42892
95880.0000   -0.69050
95920.0000   -0.64194
95960.0000   -0.29128
96000.0000   -0.48985
96040.0000   -0.48073
96080.0000   -0.42442
96120.0000   -0.35164
96160.0000   -0.60042
96200.0000   -0.39515
96240.0000   -0.45451
96280.0000   -0.42573
96320.0000   -0.36979
96360.0000   -0.73249
96400.0000   -0.75682
96440.0000   -0.70247
96480.0000   -0.50152
96520.0000   -0.38688
96560.0000   -0.46013
96600.0000   -0.44718
96640.0000   -1.00604
96680.0000   -0.21651
96720.0000   -0.46485
96760.0000   -0.66204
96800.0000   -0.38238
96840.0000   -0.50276
96880.0000   -0.19861
96920.0000    0.12049
96960.0000   -0.17660
97000.0000   -0.30337
97040.0000   -0.39884
97080.0000   -0.29586
97120.0000   -0.07332
97160.0000   -0.17392
97200.0000   -0.13139
97240.0000   -0.16753
97280.0000   -0.23486
97320.0000   -0.25678
97360.0000   -0.26452
97400.0000   -0.37563
97440.0000   -0.12757
97480.0000    0.17943
97520.0000   -0.08869
97560.0000   -0.35273
97600.0000   -0.35323
97640.0000   -0.37957
97680.0000   -0.69156
97720.0000   -0.44215
97760.0000   -0.56874
97800.0000   -0.46755
97840.0000   -0.40757
97880.0000   -0.58126
97920.0000   -0.55135
97960.0000   -0.74469
98000.0000   -0.61207
98040.0000   -0.74648
98080.0000   -0.64160
98120.0000   -0.49725
98160.0000   -0.65327
98200.0000   -0.53929
98240.0000   -0.55015
98280.0000   -0.27625
98320.0000   -0.40317
98360.0000   -0.76703
98400.0000   -0.39953
98440.0000   -0.53640
98480.0000   -0.63571
98520.0000   -0.72978
98560.0000   -0.65348
98600.0000   -0.45722
98640.0000   -0.61543
98680.0000   -0.74750
98720.0000   -0.61252
98760.0000   -0.78301
98800.0000   -0.55677
98840.0000   -0.63906
98880.0000   -0.81267
98920.0000   -0.63545
98960.0000   -0.43215
99000.0000   -0.78226
99040.0000   -0.50290
99080.0000   -0.48839
99120.0000   -0.50809
99160.0000   -0.39555
99200.0000   -0.63120
99240.0000   -0.62336
99280.0000   -0.70562
99320.0000   -0.67556
99360.0000   -0.54316
99400.0000   -0.79246
99440.0000   -0.49926
99480.0000   -0.44500
99520.0000   -0.43029
99560.0000   -0.76651
99600.0000   -0.55345
99640.0000   -0.35941
99680.0000   -0.61350
99720.0000   -0.54346
99760.0000   -0.43484
99800.0000   -0.41848
99840.0000   -0.88254
99880.0000   -0.69236
99920.0000   -0.87692
99960.0000   -0.67574
100000.0000   -0.33216
100040.0000   -0.65849
100080.0000   -0.41992
100120.0000   -0.45753
100160.0000   -0.60802
100200.0000   -0.39110
100240.0000   -0.57540
100280.0000   -0.42569
100320.0000   -0.69445
100360.0000   -0.59054
100400.0000   -0.28719
100440.0000   -0.55937
100480.0000   -0.31094
100520.0000   -0.37804
100560.0000   -0.36000
100600.0000   -0.42369
100640.0000   -0.41685
100680.0000   -0.42604
100720.0000   -0.68302
100760.0000   -0.48400
100800.0000   -0.61402
100840.0000   -0.60605
100880.0000   -0.52306
100920.0000   -0.62402
100960.0000   -0.63872
101000.0000   -0.42204
101040.0000   -0.54854
101080.0000   -0.22289
101120.0000   -0.29805
101160.0000   -0.26487
101200.0000   -0.46829
101240.0000    0.23270
101280.0000   -0.23086
101320.0000   -0.07560
101360.0000   -0.39120
101400.0000   -0.42456
101440.0000   -0.21104
101480.0000   -0.57754
101520.0000   -0.76024
101560.0000   -0.65518
101600.0000   -0.34902
101640.0000   -0.46825
101680.0000   -0.52582
101720.0000   -0.58102
101760.0000   -0.35492
101800.0000   -0.07960
101840.0000   -0.42887
101880.0000   -0.62078
101920.0000   -0.42298
101960.0000   -0.79961
102000.0000   -0.84551
102040.0000   -0.59166
102080.0000   -0.40263
102120.0000   -0.30622
102160.0000   -0.71778
102200.0000   -0.43507
102240.0000   -0.56081
102280.0000   -0.69604
102320.0000   -0.74794
102360.0000   -0.44629
102400.0000   -0.57897
102440.0000   -0.41125
102480.0000   -0.47041
102520.0000   -0.39229
102560.0000   -0.34249
102600.0000   -0.54195
102640.0000   -0.73298
102680.0000   -0.35376
102720.0000   -0.52731
102760.0000   -0.41331
102800.0000   -0.86925
102840.0000   -0.27106
102880.0000   -0.76521
102920.0000   -0.60600
102960.0000   -0.82548
103000.0000   -0.24139
103040.0000   -0.12581
103080.0000   -0.18142
103120.0000   -0.32293
103160.0000   -0.29233
103200.0000   -0.25659
103240.0000   -0.14396
103280.0000   -0.17420
103320.0000   -0.32158
103360.0000   -0.16183
103400.0000   -0.19431
103440.0000   -0.24646
103480.0000   -0.30942
103520.0000   -0.15883
103560.0000   -0.33262
103600.0000   -0.60081
103640.0000   -0.26122
103680.0000   -0.26774
103720.0000   -0.41896
103760.0000   -0.56155
103800.0000   -0.13999
103840.0000   -0.41145
103880.0000   -0.60826
103920.0000   -0.63731
103960.0000   -0.97672
104000.0000   -0.61400
104040.0000   -0.48358
104080.0000   -0.65966
104120.0000   -0.52871
104160.0000   -0.50865
104200.0000   -0.58426
104240.0000   -0.39409
104280.0000   -0.51753
104320.0000   -0.81727
104360.0000   -0.73005
104400.0000   -0.70553
104440.0000   -0.76086
104480.0000   -0.63269
104520.0000   -0.54368
104560.0000   -0.81939
104600.0000   -0.49988
104640.0000   -0.40818
104680.0000   -0.52541
104720.0000   -0.38768
104760.0000   -0.22304
104800.0000   -0.34044
104840.0000   -0.78506
104880.0000   -0.48430
104920.0000   -0.68674
104960.0000   -0.57760
105000.0000   -0.53544
105040.0000   -0.65567
105080.0000   -0.86075
105120.0000   -0.44208
105160.0000   -0.81857
105200.0000   -0.64549
105240.0000   -0.70560
105280.0000   -0.45971
105320.0000   -0.39116
105360.0000   -0.23325
105400.0000   -0.47668
105440.0000   -0.30654
105480.0000   -0.58641
105520.0000   -0.62624
105560.0000   -0.43626
105600.0000   -0.47995
105640.0000   -0.71231
105680.0000   -0.58548
105720.0000   -0.62763
105760.0000   -0.86359
105800.0000   -0.91526
105840.0000   -0.83115
105880.0000   -0.72530
105920.0000   -0.80702
105960.0000   -0.84464
106000.0000   -0.86580
106040.0000   -0.78462
106080.0000   -0.90219
106120.0000   -0.70438
106160.0000   -0.84758
106200.0000   -0.77530
106240.0000   -0.97240
106280.0000   -0.71872
106320.0000   -0.79459
106360.0000   -0.88630
106400.0000   -0.55666
106440.0000   -0.46707
106480.0000   -0.71170
106520.0000   -0.81980
106560.0000   -0.97634
106600.0000   -0.83171
106640.0000   -0.73245
106680.0000   -0.60067
106720.0000   -0.89611
106760.0000   -0.69355
106800.0000   -0.86320
106840.0000   -0.87956
106880.0000   -0.80075
106920.0000   -0.74917
106960.0000   -0.87636
107000.0000   -1.01132
107040.0000   -1.04402
107080.0000   -1.00962
107120.0000   -0.99411
107160.0000   -0.82845
107200.0000   -0.89656
107240.0000   -0.84996
107280.0000   -0.79057
107320.0000   -0.98917
107360.0000   -0.80757
107400.0000   -0.81921
107440.0000   -0.73652
107480.0000   -0.76718
107520.0000   -0.81932
107560.0000   -1.01092
107600.0000   -0.86885
107640.0000   -0.93536
107680.0000   -0.74378
107720.0000   -0.74596
107760.0000   -0.85673
107800.0000   -0.77247
107840.0000   -0.91925
107880.0000   -0.91505
107920.0000   -0.88941
107960.0000   -0.86754
108000.0000   -0.75933
108040.0000   -0.79147
108080.0000   -0.86242
108120.0000   -0.77835
108160.0000   -0.81622
108200.0000   -1.24978
108240.0000   -0.95392
108280.0000   -0.99529
108320.0000   -1.05012
108360.0000   -0.88088
108400.0000   -0.66185
108440.0000   -0.52809
108480.0000   -0.41363
108520.0000   -0.61243
108560.0000   -0.30578
108600.0000   -0.52576
108640.0000   -0.56734
108680.0000   -0.78272
108720.0000   -0.60589
108760.0000   -0.34288
108800.0000   -0.55216
108840.0000   -0.57262
108880.0000   -0.84231
108920.0000   -1.04320
108960.0000   -0.36720
109000.0000   -0.67335
109040.0000   -0.93061
109080.0000   -0.89841
109120.0000   -0.55021
109160.0000   -0.81344
109200.0000   -0.53872
109240.0000   -0.72523
109280.0000   -0.63536
109320.0000   -0.85594
109360.0000   -0.97050
109400.0000   -0.96780
109440.0000   -0.82882
109480.0000   -0.93285
109520.0000   -0.63363
109560.0000   -0.57948
109600.0000   -1.03460
109640.0000   -1.08007
109680.0000   -0.90475
109720.0000   -0.47729
109760.0000   -0.68011
109800.0000   -0.60801
109840.0000   -0.48555
109880.0000   -0.45774
109920.0000   -0.78765
109960.0000   -0.62616
110000.0000   -0.49918
110040.0000   -0.36746
110080.0000   -0.65766
110120.0000   -0.75786
110160.0000   -0.50683
110200.0000   -0.46876
110240.0000   -0.73836
110280.0000   -0.81723
110320.0000   -0.73294
110360.0000   -0.49579
110400.0000   -0.60163
110440.0000   -0.76624
110480.0000   -0.76714
110520.0000   -0.62936
110560.0000   -1.07482
110600.0000   -0.73110
110640.0000   -0.70715
110680.0000   -0.87677
110720.0000   -0.29572
110760.0000   -0.73696
110800.0000   -0.94632
110840.0000   -0.68668
110880.0000   -0.74309
110920.0000   -0.67426
110960.0000   -0.68652
111000.0000   -0.65581
111040.0000   -0.65746
111080.0000   -0.93128
111120.0000   -0.66061
111160.0000   -0.90498
111200.0000   -0.56966
111240.0000   -0.52687
111280.0000   -0.68631
111320.0000   -0.79694
111360.0000   -0.80014
111400.0000   -0.60379
111440.0000   -0.54192
111480.0000   -0.38811
111520.0000   -0.76551
111560.0000   -0.66815
111600.0000   -0.67061
111640.0000   -0.63847
111680.0000   -0.56990
111720.0000   -0.82336
111760.0000   -0.49016
111800.0000   -0.65593
111840.0000   -0.78994
111880.0000   -0.68684
111920.0000   -0.65958
111960.0000   -0.81449
112000.0000   -0.40986
112040.0000   -0.26815
112080.0000   -0.72085
112120.0000   -0.57119
112160.0000   -0.43482
112200.0000   -0.30732
112240.0000   -0.34363
112280.0000   -0.57129
112320.0000   -0.27096
112360.0000   -0.41857
112400.0000   -0.50203
112440.0000   -0.34106
112480.0000   -0.38960
112520.0000   -0.07069
112560.0000   -0.29878
112600.0000    0.09162
112640.0000   -0.13750
112680.0000   -0.22875
112720.0000   -0.15245
112760.0000    0.16279
112800.0000   -0.42295
112840.0000   -0.49452
112880.0000   -0.24520
112920.0000   -0.63516
112960.0000   -0.28817
113000.0000   -0.42116
113040.0000   -0.62803
113080.0000   -0.51365
113120.0000   -0.27482
113160.0000   -0.42047
113200.0000   -0.41457
113240.0000   -0.15001
113280.0000   -0.55144
113320.0000   -0.35434
113360.0000   -0.23090
113400.0000   -0.36841
113440.0000   -0.34403
113480.0000   -0.27038
113520.0000   -0.45900
113560.0000   -0.32324
113600.0000   -0.23959
113640.0000   -0.14120
113680.0000   -0.13800
113720.0000   -0.02911
113760.0000   -0.11728
113800.0000   -0.07493
113840.0000   -0.06730
113880.0000    0.06898
113920.0000   -0.11261
113960.0000   -0.46945
114000.0000   -0.02033
114040.0000   -0.09904
114080.0000   -0.09695
114120.0000    0.15450
114160.0000   -0.18159
114200.0000    0.02447
114240.0000   -0.03096
114280.0000   -0.31023
114320.0000   -0.40781
114360.0000   -0.30637
114400.0000   -0.42793
114440.0000   -0.40321
114480.0000   -0.42674
114520.0000   -0.23350
114560.0000   -0.31329
114600.0000   -0.50071
114640.0000    0.02872
114680.0000   -0.06205
114720.0000   -0.15227
114760.0000    0.24051
114800.0000    0.21775
114840.0000   -0.00181
114880.0000    0.04480
114920.0000   -0.07276
114960.0000    0.04518
115000.0000   -0.46665
115040.0000   -0.23030
115080.0000   -0.41905
115120.0000   -0.55395
115160.0000   -0.17507
115200.0000    0.04813
115240.0000    0.14574
115280.0000   -0.27872
115320.0000   -0.38767
115360.0000   -0.15835
115400.0000    0.05339
115440.0000    0.22057
115480.0000    0.56873
115520.0000   -0.20325
115560.0000   -0.00992
115600.0000   -0.02469
115640.0000   -0.16514
115680.0000   -0.05736
115720.0000   -0.07102
115760.0000   -0.16676
115800.0000   -0.19318
115840.0000   -0.48558
115880.0000   -0.20929
115920.0000    0.02340
115960.0000    0.09275
116000.0000   -0.03376
116040.0000   -0.34319
116080.0000   -0.02420
116120.0000    0.01959
116160.0000    0.18591
116200.0000   -0.10862
116240.0000   -0.09390
116280.0000    0.20731
116320.0000    0.28262
116360.0000    0.01503
116400.0000    0.18995
116440.0000    0.21033
116480.0000    0.24083
116520.0000   -0.02905
116560.0000    0.33419
116600.0000   -0.00210
116640.0000    0.03832
116680.0000   -0.03546
116720.0000   -0.00942
116760.0000    0.11810
116800.0000    0.05434
116840.0000   -0.00260
116880.0000   -0.03653
116920.0000   -0.04609
116960.0000    0.24051
117000.0000   -0.07245
117040.0000    0.14544
117080.0000   -0.17619
117120.0000   -0.36274
117160.0000   -0.31448
117200.0000   -0.44235
117240.0000   -0.21939
117280.0000   -0.32568
117320.0000   -0.11132
117360.0000   -0.26920
117400.0000    0.03391
117440.0000   -0.02970
117480.0000   -0.18524
117520.0000   -0.13457
117560.0000   -0.19222
117600.0000   -0.17416
117640.0000   -0.03860
117680.0000   -0.21856
117720.0000   -0.00097
117760.0000   -0.18858
117800.0000   -0.24202
117840.0000   -0.10981
117880.0000   -0.22653
117920.0000   -0.17821
117960.0000   -0.39562
118000.0000   -0.49642
118040.0000   -0.37179
118080.0000   -0.77944
118120.0000   -0.36981
118160.0000   -0.27613
118200.0000   -0.29203
118240.0000   -0.22844
118280.0000   -0.25398
118320.0000   -0.43682
118360.0000   -0.03437
118400.0000    0.10454
118440.0000    0.00467
118480.0000    0.07726
118520.0000   -0.28417
118560.0000   -0.08075
118600.0000   -0.29241
118640.0000   -0.47872
118680.0000   -0.24701
118720.0000   -0.33424
118760.0000   -0.25367
118800.0000   -0.25659
118840.0000   -0.49300
118880.0000   -0.09768
118920.0000   -0.02635
118960.0000   -0.24005
119000.0000    0.22428
119040.0000    0.23692
119080.0000    0.15842
119120.0000    0.42647
119160.0000   -0.23656
119200.0000    0.10703
119240.0000   -0.24996
119280.0000   -0.05121
119320.0000   -0.26877
119360.0000   -0.11995
119400.0000    0.21918
119440.0000   -0.16805
119480.0000   -0.29684
119520.0000   -0.09173
119560.0000   -0.01030
119600.0000   -0.07121
119640.0000    0.20162
119680.0000   -0.06487
119720.0000    0.14148
119760.0000    0.17020
119800.0000    0.25287
119840.0000    0.07101
119880.0000   -0.05520
119920.0000    0.26911
119960.0000    0.12317
120000.0000    0.11059
120040.0000    0.00318
120080.0000   -0.24751
120120.0000   -0.16110
120160.0000   -0.03650
120200.0000    0.00744
120240.0000   -0.12120
120280.0000   -0.00494
120320.0000    0.04046
120360.0000   -0.20384
120400.0000   -0.15534
120440.0000   -0.09487
120480.0000    0.00485
120520.0000   -0.01130
120560.0000    0.08425
120600.0000   -0.00089
120640.0000    0.12543
120680.0000   -0.03057
120720.0000   -0.07957
120760.0000    0.36888
120800.0000    0.11184
120840.0000    0.11287
120880.0000    0.05444
120920.0000    0.04633
120960.0000    0.12616
121000.0000   -0.16889
121040.0000   -0.08576
121080.0000   -0.01160
121120.0000    0.12559
121160.0000    0.03918
121200.0000   -0.11459
121240.0000   -0.12912
121280.0000   -0.15488
121320.0000    0.24423
121360.0000    0.15807
121400.0000    0.18886
121440.0000    0.32883
121480.0000    0.32463
121520.0000    0.39025
121560.0000    0.06944
121600.0000    0.39668
121640.0000    0.17590
121680.0000    0.20624
121720.0000    0.18416
121760.0000    0.25524
121800.0000    0.26478
121840.0000    0.21297
121880.0000    0.25537
121920.0000    0.08684
121960.0000    0.20865
122000.0000    0.04728
122040.0000   -0.08908
122080.0000   -0.22537
122120.0000   -0.19144
122160.0000   -0.12519
122200.0000   -0.05931
122240.0000    0.23679
122280.0000   -0.06973
122320.0000   -0.04597
122360.0000   -0.06879
122400.0000    0.10990
122440.0000   -0.16964
122480.0000    0.44486
122520.0000    0.20182
122560.0000    0.09571
122600.0000    0.29810
122640.0000    0.34788
122680.0000   -0.04713
122720.0000   -0.25603
122760.0000    0.00309
122800.0000    0.01362
122840.0000    0.05299
122880.0000   -0.16109
122920.0000    0.11013
122960.0000   -0.16412
123000.0000    0.17564
123040.0000    0.03701
123080.0000   -0.02341
123120.0000    0.23538
123160.0000   -0.04474
123200.0000    0.24999
123240.0000    0.15544
123280.0000    0.14623
123320.0000    0.28294
123360.0000    0.13247
123400.0000    0.08200
123440.0000   -0.33857
123480.0000   -0.19158
123520.0000   -0.32198
123560.0000   -0.28005
123600.0000   -0.18762
123640.0000   -0.32931
123680.0000   -0.02350
123720.0000   -0.31802
123760.0000   -0.41109
123800.0000   -0.26800
123840.0000   -0.38953
123880.0000   -0.65399
123920.0000   -0.31171
123960.0000   -0.22394
124000.0000   -0.04075
124040.0000   -0.03486
124080.0000   -0.10197
124120.0000   -0.01086
124160.0000    0.25433
124200.0000    0.23942
124240.0000    0.46315
124280.0000    0.33330
124320.0000    0.48294
124360.0000    0.21506
124400.0000    0.21719
124440.0000   -0.02102
124480.0000   -0.23625
124520.0000   -0.60720
124560.0000   -0.47187
124600.0000   -0.54179
124640.0000   -0.71605
124680.0000   -0.11981
124720.0000   -0.41282
124760.0000   -0.42566
124800.0000   -0.64006
124840.0000   -0.63190
124880.0000   -0.32670
124920.0000   -0.25953
124960.0000   -0.58424
125000.0000   -0.82292
125040.0000   -0.69607
125080.0000   -0.75948
125120.0000   -0.73167
125160.0000   -0.88054
125200.0000   -0.56650
125240.0000   -0.75677
125280.0000   -0.47332
125320.0000   -0.55516
125360.0000   -0.63722
125400.0000   -0.48041
125440.0000   -0.52772
125480.0000   -0.62584
125520.0000   -0.73434
125560.0000   -0.81038
125600.0000   -0.77657
125640.0000   -0.73022
125680.0000   -0.63509
125720.0000   -0.24563
125760.0000   -0.43633
125800.0000   -0.42401
125840.0000   -0.57618
125880.0000   -0.61553
125920.0000   -0.53711
125960.0000   -0.67866
126000.0000   -0.77192
126040.0000   -0.84253
126080.0000   -0.59313
126120.0000   -0.66802
126160.0000   -0.66176
126200.0000   -0.26074
126240.0000   -0.54051
126280.0000   -0.53630
126320.0000   -0.48338
126360.0000   -0.37010
126400.0000   -0.59386
126440.0000   -0.52684
126480.0000   -0.50521
126520.0000   -0.63648
126560.0000   -0.84302
126600.0000   -0.74942
126640.0000   -0.61522
126680.0000   -0.84479
126720.0000   -1.06890
126760.0000   -1.00292
126800.0000   -0.89401
126840.0000   -0.51678
126880.0000   -0.84843
126920.0000   -0.74295
126960.0000   -0.18715
127000.0000   -0.28290
127040.0000   -0.76424
127080.0000   -0.76371
127120.0000   -0.62196
127160.0000   -0.56171
127200.0000   -0.55693
127240.0000   -0.74528
127280.0000   -0.78556
127320.0000   -0.35405
127360.0000    0.15219
127400.0000   -0.15786
127440.0000   -0.20733
127480.0000   -0.18673
127520.0000   -0.05588
127560.0000    0.01614
127600.0000    0.08024
127640.0000   -0.63801
127680.0000   -0.74022
127720.0000   -0.94066
127760.0000   -0.83251
127800.0000   -0.48418
127840.0000   -0.49075
127880.0000   -0.72905
127920.0000   -0.61146
127960.0000   -0.79719
128000.0000   -0.39405
128040.0000   -0.75962
128080.0000   -0.74077
128120.0000   -0.68011
128160.0000   -0.73364
128200.0000   -0.37354
128240.0000   -0.41210
128280.0000   -0.41363
128320.0000    0.04502
128360.0000   -0.08485
128400.0000   -0.34260
128440.0000   -0.61457
128480.0000   -0.69629
128520.0000   -0.75749
128560.0000   -0.80233
128600.0000   -0.37231
128640.0000   -0.41133
128680.0000   -0.99006
128720.0000   -0.80604
128760.0000   -0.65698
128800.0000   -0.45341
128840.0000   -0.01186
128880.0000   -0.57303
128920.0000   -0.61033
128960.0000   -0.72431
129000.0000   -0.66335
129040.0000   -0.71898
129080.0000   -0.59997
129120.0000   -0.65181
129160.0000   -0.83913
129200.0000   -0.73644
129240.0000   -0.01931
129280.0000   -0.19569
129320.0000   -0.01227
129360.0000   -0.25011
129400.0000   -0.14255
129440.0000    0.22847
129480.0000   -0.29791
129520.0000   -0.38061
129560.0000   -0.29244
129600.0000   -0.28204
129640.0000    0.06419
129680.0000   -0.05898
129720.0000   -0.18134
129760.0000   -0.16946
129800.0000   -0.34786
129840.0000   -0.42903
129880.0000   -0.03830
129920.0000   -0.19221
129960.0000    0.18598
130000.0000    0.25361
130040.0000   -0.17809
130080.0000    0.14618
130120.0000    0.45716
130160.0000   -0.29742
130200.0000   -0.30505
130240.0000   -0.25225
130280.0000   -0.18096
130320.0000    0.00882
130360.0000   -0.18009
130400.0000   -0.38470
130440.0000   -0.10484
130480.0000   -0.26907
130520.0000   -0.46182
130560.0000   -0.32210
130600.0000   -0.06877
130640.0000   -0.10942
130680.0000    0.18474
130720.0000    0.13086
130760.0000   -0.34300
130800.0000   -0.56129
130840.0000   -0.45030
130880.0000   -0.58088
130920.0000   -0.44451
130960.0000   -0.38593
131000.0000   -0.27336
131040.0000   -0.47224
131080.0000   -0.17169
131120.0000   -0.38532
131160.0000   -0.80694
131200.0000   -0.22077
131240.0000   -0.62358
131280.0000   -0.31706
131320.0000   -0.44721
131360.0000   -0.47762
131400.0000   -0.65395
131440.0000   -0.36067
131480.0000   -0.23386
131520.0000    0.06924
131560.0000   -0.22967
131600.0000    0.03095
131640.0000   -0.06188
131680.0000   -0.32418
131720.0000   -0.31018
131760.0000   -0.22472
131800.0000   -0.27349
131840.0000   -0.40894
131880.0000   -0.16075
131920.0000   -0.44441
131960.0000   -0.31520
132000.0000   -0.48336
132040.0000   -0.29506
132080.0000   -0.09149
132120.0000   -0.43356
132160.0000   -0.69412
132200.0000    0.05274
132240.0000    0.05033
132280.0000   -0.05326
132320.0000   -0.48390
132360.0000   -0.60190
132400.0000   -0.38780
132440.0000   -0.28791
132480.0000   -0.54184
132520.0000   -0.24790
132560.0000   -0.43749
132600.0000   -0.60284
132640.0000   -0.56216
132680.0000   -0.78096
132720.0000   -0.52925
132760.0000   -0.81523
132800.0000   -0.69917
132840.0000   -0.73483
132880.0000   -0.74984
132920.0000   -0.94191
132960.0000   -0.72862
133000.0000   -0.84285
133040.0000   -0.73678
133080.0000   -0.78246
133120.0000   -0.95257
133160.0000   -0.76115
133200.0000   -0.79202
133240.0000   -0.87016
133280.0000   -0.74412
133320.0000   -0.70522
133360.0000   -0.61351
133400.0000   -0.69487
133440.0000   -0.62022
133480.0000   -0.79355
133520.0000   -0.57303
133560.0000   -0.76840
133600.0000   -0.94846
133640.0000   -0.62780
133680.0000   -0.66157
133720.0000   -0.69130
133760.0000   -0.91049
133800.0000   -0.90018
133840.0000   -0.73647
133880.0000   -0.52187
133920.0000   -0.66083
133960.0000   -0.73423
134000.0000   -0.71922
134040.0000   -0.65531
134080.0000   -0.58524
134120.0000   -0.65468
134160.0000   -0.57954
134200.0000   -0.37875
134240.0000   -0.70217
134280.0000   -0.78257
134320.0000   -0.76434
134360.0000   -0.87506
134400.0000   -0.76951
134440.0000   -0.92835
134480.0000   -0.69878
134520.0000   -0.44710
134560.0000   -0.80506
134600.0000   -0.65769
134640.0000   -0.51625
134680.0000   -0.43727
134720.0000   -0.58461
134760.0000   -0.54307
134800.0000   -0.46894
134840.0000   -0.66694
134880.0000   -0.63436
134920.0000   -0.58716
134960.0000   -0.59854
135000.0000   -0.41996
135040.0000   -0.36173
135080.0000   -0.71247
135120.0000   -0.46754
135160.0000   -0.45081
135200.0000   -0.29211
135240.0000   -0.66658
135280.0000   -0.49203
135320.0000   -0.42112
135360.0000   -0.45674
135400.0000   -0.52587
135440.0000   -0.61585
135480.0000   -0.78046
135520.0000   -0.56892
135560.0000   -0.68945
135600.0000   -0.69880
135640.0000   -0.64823
135680.0000   -0.41692
135720.0000   -0.66118
135760.0000   -0.69899
135800.0000   -0.69937
135840.0000   -0.50122
135880.0000   -0.54939
135920.0000   -0.67180
135960.0000   -0.72369
136000.0000   -0.57093
136040.0000   -0.58597
136080.0000   -0.40427
136120.0000   -0.59074
136160.0000   -0.71035
136200.0000   -0.62269
136240.0000   -0.68994
136280.0000   -0.76033
136320.0000   -0.57976
136360.0000   -0.85609
136400.0000   -0.88237
136440.0000   -0.80178
136480.0000   -0.47318
136520.0000   -0.69593
136560.0000   -0.83127
136600.0000   -0.59490
136640.0000   -0.66956
136680.0000   -0.55476
136720.0000   -0.60529
136760.0000   -0.64653
136800.0000   -0.54525
136840.0000   -0.60331
136880.0000   -0.42349
136920.0000   -0.63530
136960.0000   -0.51911
137000.0000   -0.70095
137040.0000   -0.90667
137080.0000   -0.84257
137120.0000   -0.75526
137160.0000   -0.77934
137200.0000   -0.46587
137240.0000   -0.79368
137280.0000   -0.55765
137320.0000   -0.21053
137360.0000   -0.47069
137400.0000   -0.74447
137440.0000   -0.65352
137480.0000   -0.54894
137520.0000   -0.58319
137560.0000   -0.51523
137600.0000   -0.49076
137640.0000   -0.82975
137680.0000   -0.32740
137720.0000   -0.59161
137760.0000   -0.63496
137800.0000   -0.53163
137840.0000   -0.59302
137880.0000   -0.44460
137920.0000   -0.71874
137960.0000   -0.49934
138000.0000   -0.43428
138040.0000   -0.51914
138080.0000   -0.48350
138120.0000   -0.58899
138160.0000   -0.49102
138200.0000   -0.26706
138240.0000   -0.30944
138280.0000   -0.20137
138320.0000   -0.23591
138360.0000   -0.36215
138400.0000   -0.28940
138440.0000   -0.38412
138480.0000   -0.23046
138520.0000   -0.53165
138560.0000    0.14070
138600.0000   -0.19270
138640.0000   -0.01071
138680.0000   -0.17955
138720.0000   -0.53302
138760.0000   -0.38363
138800.0000   -0.75218
138840.0000   -0.42592
138880.0000   -0.02726
138920.0000   -0.47038
138960.0000   -0.40462
139000.0000   -0.52809
139040.0000   -0.42807
139080.0000   -0.36060
139120.0000   -0.69797
139160.0000   -0.38514
139200.0000   -0.69970
139240.0000   -0.39401
139280.0000   -0.65282
139320.0000   -0.55538
139360.0000   -0.51489
139400.0000   -0.44408
139440.0000   -0.77662
139480.0000   -0.88577
139520.0000   -0.39365
139560.0000   -0.57310
139600.0000   -0.55676
139640.0000   -0.65395
139680.0000   -0.78022
139720.0000   -0.81473
139760.0000   -0.73059
139800.0000   -0.46240
139840.0000   -0.59242
139880.0000   -0.51355
139920.0000   -0.86778
139960.0000   -0.33559
140000.0000   -0.74442
140040.0000   -0.56165
140080.0000   -0.63795
140120.0000   -0.68606
140160.0000   -0.45156
140200.0000   -0.47285
140240.0000   -0.47056
140280.0000   -0.34527
140320.0000   -0.49310
140360.0000   -0.57211
140400.0000   -0.50222
140440.0000   -0.30296
140480.0000   -0.48616
140520.0000   -0.64689
140560.0000   -0.53117
140600.0000   -0.47054
140640.0000   -0.65111
140680.0000   -0.88046
140720.0000   -0.75450
140760.0000   -0.66571
140800.0000   -0.73577
140840.0000   -0.58355
140880.0000   -0.91263
140920.0000   -0.67725
140960.0000   -0.55973
141000.0000   -0.62723
141040.0000   -0.65074
141080.0000   -0.85469
141120.0000   -0.92830
141160.0000   -0.67163
141200.0000   -0.73512
141240.0000   -0.43889
141280.0000   -0.47135
141320.0000   -0.55826
141360.0000   -0.70810
141400.0000   -0.71583
141440.0000   -0.51777
141480.0000   -0.77713
141520.0000   -0.82508
141560.0000   -0.42266
141600.0000   -0.70850
141640.0000   -0.64984
141680.0000   -0.73468
141720.0000   -0.61488
141760.0000   -0.57685
141800.0000   -0.43801
141840.0000   -0.64479
141880.0000   -0.74949
141920.0000   -0.63552
141960.0000   -0.67438
142000.0000   -0.85258
142040.0000   -0.61698
142080.0000   -0.75459
142120.0000   -0.55301
142160.0000   -0.61390
142200.0000   -0.61658
142240.0000   -0.31036
142280.0000   -0.63991
142320.0000   -0.77113
142360.0000   -0.30067
142400.0000   -0.52617
142440.0000   -0.81768
142480.0000   -0.65468
142520.0000   -0.68717
142560.0000   -0.67930
142600.0000   -0.70613
142640.0000   -0.54547
142680.0000   -0.60290
142720.0000   -0.49387
142760.0000   -0.58068
142800.0000   -0.59129
142840.0000   -0.44996
142880.0000   -0.73613
142920.0000   -0.61817
142960.0000   -0.79310
143000.0000   -0.54910
143040.0000   -0.52712
143080.0000   -0.56272
143120.0000   -0.39206
143160.0000   -0.50414
143200.0000   -0.33526
143240.0000   -0.50185
143280.0000   -0.32848
143320.0000   -0.52489
143360.0000   -0.55931
143400.0000   -0.74423
143440.0000   -0.98677
143480.0000   -0.96604
143520.0000   -0.75394
143560.0000   -0.48237
143600.0000   -0.49416
143640.0000   -0.55833
143680.0000   -0.37968
143720.0000   -0.76293
143760.0000   -0.49126
143800.0000   -0.27651
143840.0000   -0.41039
143880.0000   -0.46855
143920.0000   -0.27759
143960.0000   -0.22154
144000.0000   -0.67685
144040.0000   -0.92319
144080.0000   -0.63712
144120.0000   -0.32170
144160.0000   -0.58115
144200.0000   -0.74818
144240.0000   -0.58140
144280.0000   -0.42175
144320.0000   -0.52546
144360.0000   -0.67558
144400.0000   -0.47202
144440.0000   -0.67202
144480.0000   -0.12684
144520.0000   -0.21498
144560.0000   -0.37291
144600.0000   -0.53486
144640.0000   -0.45469
144680.0000   -0.49990
144720.0000   -0.40150
144760.0000   -0.36948
144800.0000   -0.31578
144840.0000   -0.37401
144880.0000   -0.75394
144920.0000   -0.53733
144960.0000   -0.27465
145000.0000   -0.58789
145040.0000   -0.39176
145080.0000   -0.49055
145120.0000   -0.43693
145160.0000   -0.17860
145200.0000    0.22845
145240.0000   -0.33553
145280.0000    0.04509
145320.0000    0.27823
145360.0000    0.06468
145400.0000    0.12861
145440.0000    0.04014
145480.0000    0.21481
145520.0000    0.04024
145560.0000    0.20405
145600.0000    0.01815
145640.0000   -0.07853
145680.0000    0.08885
145720.0000    0.10375
145760.0000    0.31491
145800.0000    0.00179
145840.0000    0.27618
145880.0000    0.03680
145920.0000   -0.25276
145960.0000    0.12265
146000.0000   -0.07381
146040.0000   -0.14076
146080.0000   -0.33342
146120.0000    0.25589
146160.0000   -0.05913
146200.0000   -0.04017
146240.0000   -0.12122
146280.0000    0.04171
146320.0000    0.21439
146360.0000    0.06678
146400.0000    0.02361
146440.0000    0.14402
146480.0000   -0.06731
146520.0000   -0.24708
146560.0000   -0.33985
146600.0000   -0.43921
146640.0000   -0.14980
146680.0000   -0.08631
146720.0000    0.48579
146760.0000   -0.02793
146800.0000    0.15795
146840.0000    0.20568
146880.0000   -0.50684
146920.0000   -0.62984
146960.0000   -0.68241
147000.0000    0.02445
147040.0000   -0.22173
147080.0000   -0.29236
147120.0000   -0.31758
147160.0000   -0.40132
147200.0000   -0.15709
147240.0000   -0.31115
147280.0000   -0.62043
147320.0000   -0.42203
147360.0000   -0.92498
147400.0000   -0.22401
147440.0000   -0.37548
147480.0000   -0.69652
147520.0000   -0.54164
147560.0000   -0.62833
147600.0000   -0.03789
147640.0000   -0.20897
147680.0000    0.03903
147720.0000   -0.48247
147760.0000   -0.66702
147800.0000   -0.39051
147840.0000   -0.43697
147880.0000   -0.44275
147920.0000   -0.67646
147960.0000   -0.40593
148000.0000   -0.71084
148040.0000   -0.31874
148080.0000   -0.35731
148120.0000   -0.68105
148160.0000   -0.72599
148200.0000   -0.24212
148240.0000   -0.19552
148280.0000    0.10994
148320.0000    0.26050
148360.0000    0.15810
148400.0000    0.18380
148440.0000    0.25299
148480.0000    0.15463
148520.0000    0.18008
148560.0000   -0.03078
148600.0000   -0.42989
148640.0000   -0.22675
148680.0000    0.02934
148720.0000    0.10186
148760.0000    0.04449
148800.0000    0.31201
148840.0000    0.27918
148880.0000    0.23519
148920.0000   -0.19239
148960.0000    0.01493
149000.0000    0.12485
149040.0000   -0.27945
149080.0000   -0.20458
149120.0000   -0.23384
149160.0000   -0.20785
149200.0000    0.06406
149240.0000   -0.22725
149280.0000   -0.47842
149320.0000   -0.33267
149360.0000   -0.13610
149400.0000    0.19931
149440.0000   -0.25909
149480.0000   -0.43992
149520.0000   -0.71679
149560.0000   -0.41279
149600.0000   -0.39768
149640.0000   -0.61962
149680.0000   -0.29867
149720.0000   -0.56261
149760.0000   -0.34776
149800.0000   -0.51301
149840.0000   -0.68838
149880.0000   -0.64218
149920.0000   -0.81626
149960.0000   -0.55476
150000.0000   -0.60315
150040.0000   -0.70371
150080.0000   -0.59000
150120.0000   -0.66422
150160.0000   -0.67558
150200.0000   -0.88520
150240.0000   -0.63116
150280.0000   -0.21030
150320.0000   -0.57535
150360.0000   -0.55246
150400.0000   -0.67174
150440.0000   -0.67517
150480.0000   -0.49155
150520.0000   -0.36605
150560.0000   -0.66651
150600.0000   -0.74483
150640.0000   -0.35902
150680.0000   -0.55852
150720.0000   -0.54671
150760.0000   -0.44700
150800.0000   -0.17707
150840.0000   -0.48540
150880.0000   -0.22925
150920.0000   -0.61182
150960.0000   -0.69527
151000.0000   -0.51795
151040.0000   -0.56320
151080.0000   -0.59495
151120.0000   -0.54762
151160.0000   -0.23306
151200.0000    0.19460
151240.0000    0.11545
151280.0000    0.01036
151320.0000   -0.07528
151360.0000   -0.09943
151400.0000   -0.50543
151440.0000   -0.28171
151480.0000    0.05451
151520.0000   -0.12772
151560.0000   -0.12372
151600.0000    0.16947
151640.0000    0.15252
151680.0000   -0.30948
151720.0000    0.00841
151760.0000   -0.05856
151800.0000   -0.21908
151840.0000   -0.07207
151880.0000    0.05233
151920.0000    0.17084
151960.0000   -0.17883
152000.0000   -0.06469
152040.0000   -0.04298
152080.0000   -0.36385
152120.0000   -0.36049
152160.0000   -0.07138
152200.0000    0.14848
152240.0000    0.00347
152280.0000   -0.56033
152320.0000   -0.38358
152360.0000   -0.64065
152400.0000   -0.56196
152440.0000   -0.97785
152480.0000   -0.68976
152520.0000   -0.59131
152560.0000   -0.52999
152600.0000   -0.47310
152640.0000   -0.55441
152680.0000   -0.17496
152720.0000   -0.13626
152760.0000   -0.17278
152800.0000    0.31900
152840.0000   -0.20717
152880.0000    0.11219
152920.0000   -0.01741
152960.0000   -0.05147
153000.0000   -0.11931
153040.0000   -0.01547
153080.0000   -0.11284
153120.0000    0.14305
153160.0000   -0.14476
153200.0000   -0.27604
153240.0000   -0.19298
153280.0000   -0.37781
153320.0000   -0.52840
153360.0000   -0.45365
153400.0000   -0.75972
153440.0000   -0.40915
153480.0000   -0.65977
153520.0000   -0.65104
153560.0000   -0.63928
153600.0000   -0.64162
153640.0000   -0.52699
153680.0000   -0.73497
153720.0000   -0.65442
153760.0000   -0.41076
153800.0000   -0.88547
153840.0000   -0.79751
153880.0000   -0.62265
153920.0000   -0.41117
153960.0000   -0.55538
154000.0000   -0.63228
154040.0000   -0.26353
154080.0000   -0.47811
154120.0000   -0.45838
154160.0000   -0.54461
154200.0000   -0.26707
154240.0000   -0.57084
154280.0000   -0.40022
154320.0000   -0.60112
154360.0000   -0.62170
154400.0000   -0.44144
154440.0000   -0.50791
154480.0000   -0.62197
154520.0000   -0.37125
154560.0000   -0.68011
154600.0000   -0.46127
154640.0000   -0.59059
154680.0000   -0.32579
154720.0000   -0.79165
154760.0000   -0.81578
154800.0000   -0.73225
154840.0000   -0.01290
154880.0000   -0.08996
154920.0000   -0.23059
154960.0000   -0.29888
155000.0000   -0.07757
155040.0000   -0.13262
155080.0000   -0.02657
155120.0000   -0.09095
155160.0000    0.00949
155200.0000   -0.03226
155240.0000    0.14024
155280.0000    0.02015
155320.0000   -0.16027
155360.0000   -0.31097
155400.0000   -0.05909
155440.0000    0.15320
155480.0000    0.06905
155520.0000    0.00425
155560.0000   -0.16869
155600.0000    0.00797
155640.0000   -0.13656
155680.0000   -0.39298
155720.0000    0.14972
155760.0000   -0.05918
155800.0000   -0.20953
155840.0000    0.10001
155880.0000   -0.11614
155920.0000   -0.26569
155960.0000   -0.30344
156000.0000   -0.16805
156040.0000    0.24774
156080.0000    0.06273
156120.0000   -0.10467
156160.0000   -0.11430
156200.0000    0.18431
156240.0000    0.00181
156280.0000    0.07430
156320.0000   -0.01709
156360.0000    0.16201
156400.0000    0.01023
156440.0000    0.02115
156480.0000    0.01860
156520.0000   -0.05022
156560.0000   -0.02906
156600.0000    0.13832
156640.0000    0.22583
156680.0000   -0.24030
156720.0000   -0.00117
156760.0000   -0.00305
156800.0000    0.18321
156840.0000    0.00658
156880.0000    0.19838
156920.0000    0.10304
156960.0000    0.25030
157000.0000    0.05420
157040.0000    0.17936
157080.0000    0.08795
157120.0000    0.09255
157160.0000    0.26573
157200.0000   -0.00092
157240.0000    0.38911
157280.0000    0.44916
157320.0000    0.31486
157360.0000    0.15124
157400.0000    0.21112
157440.0000    0.34312
157480.0000    0.60186
157520.0000    0.42230
157560.0000    0.24151
157600.0000    0.48276
157640.0000    0.47270
157680.0000    0.51535
157720.0000    0.48218
157760.0000    0.38230
157800.0000    0.30840
157840.0000    0.41703
157880.0000    0.17463
157920.0000    0.50586
157960.0000    0.34216
158000.0000    0.58065
158040.0000    0.40329
158080.0000    0.38307
158120.0000    0.38845
158160.0000    0.29227
158200.0000    0.17602
158240.0000    0.30643
158280.0000    0.21162
158320.0000    0.13447
158360.0000    0.26054
158400.0000    0.07231
158440.0000    0.09728
158480.0000    0.17254
158520.0000    0.18221
158560.0000    0.25202
158600.0000    0.14085
158640.0000    0.03330
158680.0000    0.27140
158720.0000    0.36487
158760.0000    0.36380
158800.0000    0.44569
158840.0000    0.44908
158880.0000    0.49461
158920.0000    0.17323
158960.0000    0.04159
159000.0000    0.27693
159040.0000    0.02606
159080.0000    0.18733
159120.0000    0.29283
159160.0000    0.14466
159200.0000    0.26636
159240.0000    0.13600
159280.0000    0.24909
159320.0000    0.33779
159360.0000    0.06069
159400.0000    0.17791
159440.0000    0.03924
159480.0000   -0.03882
159520.0000    0.02910
159560.0000    0.15083
159600.0000    0.16668
159640.0000    0.38654
159680.0000    0.21823
159720.0000   -0.10094
159760.0000    0.22306
159800.0000    0.15255
159840.0000    0.28488
159880.0000    0.21187
159920.0000    0.10705
159960.0000   -0.04089
160000.0000    0.00293
160040.0000   -0.03489
160080.0000    0.21952
160120.0000    0.23613
160160.0000    0.01362
160200.0000   -0.00750
160240.0000    0.03422
160280.0000   -0.13338
160320.0000    0.12643
160360.0000    0.37644
160400.0000    0.19226
160440.0000   -0.05668
160480.0000    0.46945
160520.0000    0.43918
160560.0000    0.60607
160600.0000    0.26407
160640.0000    0.35490
160680.0000    0.40488
160720.0000    0.51957
160760.0000    0.48309
160800.0000    0.48048
160840.0000    0.39833
160880.0000    0.34067
160920.0000    0.32046
160960.0000    0.48665
161000.0000    0.43356
161040.0000    0.12379
161080.0000    0.42723
161120.0000    0.44654
161160.0000    0.36613
161200.0000    0.25094
161240.0000    0.45450
161280.0000    0.31762
161320.0000    0.23013
161360.0000    0.49194
161400.0000    0.47679
161440.0000    0.43019
161480.0000    0.47861
161520.0000    0.35258
161560.0000    0.24743
161600.0000    0.35311
161640.0000    0.20798
161680.0000    0.30743
161720.0000    0.34718
161760.0000    0.55205
161800.0000    0.40930
161840.0000    0.38455
161880.0000    0.59766
161920.0000    0.56131
161960.0000    0.41422
162000.0000    0.51172
162040.0000    0.42566
162080.0000    0.54154
162120.0000    0.33686
162160.0000    0.33994
162200.0000    0.39006
162240.0000    0.25613
162280.0000    0.16783
162320.0000   -0.11047
162360.0000    0.10734
162400.0000    0.34186
162440.0000   -0.17649
162480.0000   -0.52099
162520.0000   -0.17471
162560.0000   -0.02652
162600.0000    0.14183
162640.0000   -0.52391
162680.0000   -0.34884
162720.0000   -0.49206
162760.0000   -0.47552
162800.0000   -0.68177
162840.0000   -0.29260
162880.0000   -0.31488
162920.0000   -0.37191
162960.0000   -0.57014
163000.0000   -0.71091
163040.0000   -0.42270
163080.0000   -0.44866
163120.0000   -0.37242
163160.0000   -0.36018
163200.0000   -0.51637
163240.0000   -0.24806
163280.0000   -0.19711
163320.0000   -0.05155
163360.0000   -0.09361
163400.0000    0.05016
163440.0000   -0.01196
163480.0000   -0.07302
163520.0000   -0.20294
163560.0000   -0.33845
163600.0000   -0.53025
163640.0000   -0.04965
163680.0000    0.23902
163720.0000    0.06106
163760.0000   -0.34958
163800.0000   -0.09412
163840.0000   -0.04753
163880.0000   -0.15680
163920.0000   -0.07062
163960.0000   -0.26749
164000.0000    0.24678
164040.0000   -0.16696
164080.0000   -0.23198
164120.0000   -0.40866
164160.0000   -0.62602
164200.0000   -0.50270
164240.0000   -0.21467
164280.0000    0.06310
164320.0000    0.22321
164360.0000   -0.05887
164400.0000   -0.34421
164440.0000   -0.38944
164480.0000   -0.08878
164520.0000   -0.08880
164560.0000   -0.08283
164600.0000    0.21216
164640.0000    0.23461
164680.0000    0.11615
164720.0000   -0.22314
164760.0000    0.07134
164800.0000   -0.02448
164840.0000   -0.13997
164880.0000   -0.02007
164920.0000   -0.07319
164960.0000    0.01160
165000.0000   -0.14664
165040.0000    0.11745
165080.0000   -0.06290
165120.0000   -0.02672
165160.0000    0.18295
165200.0000    0.08410
165240.0000    0.39210
165280.0000    0.20691
165320.0000    0.49887
165360.0000    0.16538
165400.0000    0.12160
165440.0000   -0.29566
165480.0000    0.11802
165520.0000   -0.26686
165560.0000   -0.38308
165600.0000   -0.03260
165640.0000   -0.27982
165680.0000   -0.30006
165720.0000   -0.55606
165760.0000   -0.39333
165800.0000   -0.46357
165840.0000   -0.53734
165880.0000   -0.10712
165920.0000    0.07468
165960.0000   -0.20422
166000.0000   -0.01300
166040.0000   -0.11311
166080.0000   -0.24081
166120.0000   -0.41764
166160.0000   -0.29002
166200.0000   -0.32574
166240.0000   -0.51735
166280.0000   -0.30398
166320.0000   -0.47611
166360.0000   -0.75225
166400.0000   -0.86773
166440.0000   -0.85253
166480.0000   -0.47454
166520.0000   -0.61606
166560.0000   -0.75035
166600.0000   -0.50727
166640.0000   -0.50435
166680.0000   -0.47041
166720.0000   -0.51580
166760.0000   -0.37478
166800.0000   -0.40143
166840.0000   -0.74895
166880.0000   -0.42438
166920.0000   -0.65624
166960.0000   -0.59562
167000.0000   -0.33867
167040.0000   -0.26192
167080.0000   -0.62434
167120.0000   -0.47688
167160.0000   -0.28526
167200.0000   -0.01694
167240.0000    0.25330
167280.0000   -0.15981
167320.0000    0.17439
167360.0000   -0.45963
167400.0000   -0.06503
167440.0000    0.04991
167480.0000   -0.12080
167520.0000    0.02456
167560.0000    0.02505
167600.0000   -0.22030
167640.0000   -0.29114
167680.0000   -0.20612
167720.0000   -0.12668
167760.0000   -0.20707
167800.0000   -0.06976
167840.0000   -0.07158
167880.0000    0.25184
167920.0000   -0.03949
167960.0000   -0.03632
168000.0000    0.04143
168040.0000    0.00205
168080.0000    0.24221
168120.0000    0.29877
168160.0000    0.17912
168200.0000    0.26513
168240.0000    0.26264
168280.0000    0.01689
168320.0000    0.47083
168360.0000    0.39907
168400.0000    0.20706
168440.0000    0.54258
168480.0000    0.23309
168520.0000   -0.12623
168560.0000   -0.18993
168600.0000   -0.20710
168640.0000   -0.13168
168680.0000   -0.05555
168720.0000   -0.39208
168760.0000   -0.21039
168800.0000   -0.15453
168840.0000   -0.79974
168880.0000   -0.69463
168920.0000   -0.71001
168960.0000   -0.83438
169000.0000   -0.42682
169040.0000   -0.67438
169080.0000   -0.80209
169120.0000   -0.82614
169160.0000   -0.85212
169200.0000   -0.67954
169240.0000   -0.69538
169280.0000   -0.63064
169320.0000   -0.80282
169360.0000   -0.65668
169400.0000   -0.98727
169440.0000   -0.70172
169480.0000   -0.81943
169520.0000   -0.80014
169560.0000   -0.98644
169600.0000   -0.76977
169640.0000   -0.52645
169680.0000   -0.65453
169720.0000   -0.69247
169760.0000   -0.55326
169800.0000   -0.14183
169840.0000   -0.57642
169880.0000   -0.43171
169920.0000   -0.47625
169960.0000   -0.10617
170000.0000   -0.08489
170040.0000   -0.88241
170080.0000   -0.56702
170120.0000   -0.78095
170160.0000   -0.66727
170200.0000   -0.51089
170240.0000   -0.57239
170280.0000   -0.73001
170320.0000   -0.62658
170360.0000   -0.28538
170400.0000   -0.00225
170440.0000   -0.07100
170480.0000   -0.28359
170520.0000   -0.55115
170560.0000   -0.25481
170600.0000   -0.61956
170640.0000   -0.55147
170680.0000   -0.34348
170720.0000   -0.39964
170760.0000   -0.45543
170800.0000   -0.46853
170840.0000   -0.36171
170880.0000   -0.14103
170920.0000   -0.30573
170960.0000   -0.08748
171000.0000    0.10247
171040.0000    0.09770
171080.0000    0.13378
171120.0000    0.17474
171160.0000    0.04186
171200.0000   -0.05151
171240.0000    0.06899
171280.0000   -0.18169
171320.0000   -0.08554
171360.0000   -0.33178
171400.0000   -0.19803
171440.0000   -0.42426
171480.0000   -0.16601
171520.0000   -0.32922
171560.0000   -0.15440
171600.0000   -0.33937
171640.0000   -0.19223
171680.0000   -0.25629
171720.0000   -0.41809
171760.0000   -0.43596
171800.0000   -0.36505
171840.0000   -0.50530
171880.0000   -0.18264
171920.0000   -0.05256
171960.0000   -0.36120
172000.0000   -0.33056
172040.0000   -0.16055
172080.0000   -0.67912
172120.0000   -0.51458
172160.0000   -0.58481
172200.0000   -0.89441
172240.0000   -0.70516
172280.0000   -0.87187
172320.0000   -0.78917
172360.0000   -0.77652
172400.0000   -0.30453
172440.0000   -0.42253
172480.0000   -0.50403
172520.0000   -0.62750
172560.0000   -0.43237
172600.0000   -0.01583
172640.0000    0.01267
172680.0000   -0.06009
172720.0000   -0.09136
172760.0000   -0.20472
172800.0000   -0.16026
172840.0000   -0.38329
172880.0000   -0.68702
172920.0000   -0.42523
172960.0000   -0.47164
173000.0000   -0.53738
173040.0000   -0.45620
173080.0000   -0.09627
173120.0000   -0.65670
173160.0000   -0.66292
173200.0000   -0.58573
173240.0000   -0.68129
173280.0000   -0.62193
173320.0000   -0.38916
173360.0000   -0.49286
173400.0000   -0.39243
173440.0000   -0.51908
173480.0000   -0.39377
173520.0000   -0.05178
173560.0000   -0.23529
173600.0000   -0.20000
173640.0000   -0.44529
173680.0000   -0.82730
173720.0000   -0.29903
173760.0000    0.01521
173800.0000   -0.11303
173840.0000   -0.39279
173880.0000   -0.23173
173920.0000   -0.39732
173960.0000   -0.55959
174000.0000   -0.50281
174040.0000   -0.49221
174080.0000   -0.40255
174120.0000   -0.41691
174160.0000   -0.23849
174200.0000   -0.27416
174240.0000   -0.28822
174280.0000   -0.55701
174320.0000   -0.35061
174360.0000   -0.37505
174400.0000   -0.51330
174440.0000   -0.34828
174480.0000   -0.28752
174520.0000   -0.26528
174560.0000   -0.12274
174600.0000   -0.47872
174640.0000   -0.40382
174680.0000   -0.39266
174720.0000   -0.09326
174760.0000   -0.07792
174800.0000   -0.16113
174840.0000   -0.14020
174880.0000   -0.10058
174920.0000   -0.00785
174960.0000   -0.14047
175000.0000   -0.00926
175040.0000   -0.11967
175080.0000   -0.13475
175120.0000   -0.09297
175160.0000   -0.10063
175200.0000    0.18379
175240.0000   -0.45030
175280.0000   -0.39651
175320.0000   -0.54228
175360.0000   -0.44594
175400.0000   -0.31215
175440.0000   -0.06058
175480.0000   -0.29083
175520.0000   -0.13269
175560.0000   -0.37564
175600.0000   -0.34594
175640.0000   -0.36898
175680.0000   -0.19878
175720.0000   -0.51361
175760.0000   -0.14436
175800.0000   -0.30453
175840.0000    0.11342
175880.0000    0.05665
175920.0000    0.23503
175960.0000    0.26366
176000.0000   -0.06519
176040.0000   -0.45886
176080.0000   -0.42093
176120.0000   -0.26032
176160.0000   -0.59608
176200.0000   -0.41158
176240.0000   -0.29868
176280.0000   -0.72501
176320.0000   -0.44189
176360.0000   -0.20107
176400.0000   -0.38734
176440.0000   -0.39516
176480.0000   -0.54046
176520.0000   -0.69487
176560.0000   -0.37505
176600.0000    0.07817
176640.0000    0.22093
176680.0000    0.39551
176720.0000    0.21558
176760.0000    0.32153
176800.0000    0.24809
176840.0000    0.08465
176880.0000    0.10610
176920.0000    0.01655
176960.0000    0.07131
177000.0000   -0.48976
177040.0000   -0.25615
177080.0000   -0.04957
177120.0000   -0.49233
177160.0000   -0.43742
177200.0000   -0.18170
177240.0000   -0.56355
177280.0000   -0.30336
177320.0000   -0.50760
177360.0000   -0.44467
177400.0000   -0.44639
177440.0000   -0.40397
177480.0000   -0.20745
177520.0000   -0.25382
177560.0000   -0.05343
177600.0000   -0.51644
177640.0000   -0.32718
177680.0000   -0.23209
177720.0000   -0.32237
177760.0000   -0.17617
177800.0000   -0.37692
177840.0000   -0.28934
177880.0000   -0.29337
177920.0000   -0.46335
177960.0000   -0.45516
178000.0000   -0.17756
178040.0000   -0.28982
178080.0000   -0.61417
178120.0000   -0.31034
178160.0000   -0.71661
178200.0000   -0.43044
178240.0000   -0.30076
178280.0000   -0.48877
178320.0000   -0.33258
178360.0000   -0.37862
178400.0000   -0.54561
178440.0000   -0.39566
178480.0000   -0.22676
178520.0000   -0.53808
178560.0000   -0.67537
178600.0000   -0.48814
178640.0000   -0.55288
178680.0000   -0.66539
178720.0000   -0.50275
178760.0000   -0.55550
178800.0000   -0.49074
178840.0000   -0.41169
178880.0000   -0.47780
178920.0000   -0.68831
178960.0000   -0.47150
179000.0000   -0.68497
179040.0000   -0.43734
179080.0000   -0.28476
179120.0000   -0.58133
179160.0000   -0.48619
179200.0000   -0.49269
179240.0000   -0.32072
179280.0000   -0.02679
179320.0000    0.20309
179360.0000    0.24591
179400.0000   -0.03298
179440.0000   -0.24003
179480.0000   -0.08154
179520.0000   -0.06539
179560.0000   -0.59814
179600.0000   -0.60691
179640.0000    0.06447
179680.0000   -0.55611
179720.0000   -0.85754
179760.0000   -0.83132
179800.0000   -0.76762
179840.0000   -0.44630
179880.0000   -0.56414
179920.0000   -0.40042
179960.0000   -0.87732
180000.0000   -0.41933
180040.0000   -0.25217
180080.0000   -0.49862
180120.0000   -0.32931
180160.0000   -0.74578
180200.0000   -0.57199
180240.0000   -0.73608
180280.0000   -0.46995
180320.0000   -0.55080
180360.0000   -0.54367
180400.0000   -0.41049
180440.0000   -0.15777
180480.0000   -0.05386
180520.0000   -0.07619
180560.0000   -0.06598
180600.0000    0.03178
180640.0000    0.19107
180680.0000    0.24531
180720.0000    0.27402
180760.0000   -0.07232
180800.0000    0.18425
180840.0000   -0.04966
180880.0000    0.20851
180920.0000    0.41212
180960.0000    0.55693
181000.0000    0.49476
181040.0000    0.46245
181080.0000    0.32745
181120.0000    0.31651
181160.0000    0.46699
181200.0000    0.22370
181240.0000    0.08795
181280.0000    0.43469
181320.0000    0.19295
181360.0000    0.20974
181400.0000    0.48223
181440.0000    0.27626
181480.0000    0.46431
181520.0000    0.35996
181560.0000    0.09027
181600.0000    0.42920
181640.0000    0.31626
181680.0000    0.11352
181720.0000    0.56148
181760.0000    0.56577
181800.0000    0.42378
181840.0000    0.05430
181880.0000    0.13608
181920.0000    0.18320
181960.0000    0.12118
182000.0000    0.19920
182040.0000    0.47770
182080.0000    0.36518
182120.0000    0.49115
182160.0000    0.34925
182200.0000    0.32326
182240.0000    0.26584
182280.0000    0.19976
182320.0000    0.16392
182360.0000    0.31192
182400.0000    0.60593
182440.0000    0.49035
182480.0000    0.33672
182520.0000    0.42450
182560.0000    0.07863
182600.0000    0.33593
182640.0000    0.65523
182680.0000    0.58224
182720.0000    0.30699
182760.0000    0.35112
182800.0000    0.21123
182840.0000    0.42082
182880.0000    0.44246
182920.0000    0.23611
182960.0000    0.03616
183000.0000    0.53682
183040.0000    0.44000
183080.0000    0.44730
183120.0000    0.57951
183160.0000    0.32184
183200.0000    0.59620
183240.0000    0.43971
183280.0000    0.19522
183320.0000    0.48940
183360.0000    0.36527
183400.0000    0.53019
183440.0000    0.34617
183480.0000    0.50991
183520.0000    0.22045
183560.0000    0.17276
183600.0000   -0.24178
183640.0000    0.49794
183680.0000    0.52727
183720.0000    0.43585
183760.0000    0.27795
183800.0000    0.50727
183840.0000    0.60602
183880.0000    0.45461
183920.0000    0.44159
183960.0000    0.50848
184000.0000    0.40538
184040.0000    0.53818
184080.0000    0.51395
184120.0000    0.58862
184160.0000    0.45706
184200.0000    0.53179
184240.0000    0.18776
184280.0000    0.28500
184320.0000    0.28188
184360.0000    0.13522
184400.0000    0.23158
184440.0000    0.17501
184480.0000    0.45413
184520.0000    0.41707
184560.0000    0.44957
184600.0000    0.45478
184640.0000    0.56578
184680.0000    0.76639
184720.0000    0.61030
184760.0000    0.35083
184800.0000    0.12237
184840.0000    0.00854
184880.0000   -0.16511
184920.0000    0.31969
184960.0000    0.33753
185000.0000    0.49122
185040.0000    0.28390
185080.0000    0.39666
185120.0000    0.01426
185160.0000    0.06451
185200.0000    0.23381
185240.0000    0.26705
185280.0000    0.25446
185320.0000   -0.08837
185360.0000   -0.09907
185400.0000   -0.03281
185440.0000    0.03822
185480.0000   -0.07739
185520.0000   -0.35189
185560.0000   -0.32985
185600.0000   -0.44930
185640.0000   -0.04388
185680.0000    0.32123
185720.0000    0.07990
185760.0000   -0.02631
185800.0000   -0.02227
185840.0000    0.14286
185880.0000    0.13585
185920.0000    0.09098
185960.0000    0.29336
186000.0000    0.17945
186040.0000    0.21341
186080.0000   -0.00311
186120.0000   -0.03300
186160.0000    0.20430
186200.0000    0.13679
186240.0000    0.11089
186280.0000    0.00971
186320.0000   -0.06170
186360.0000   -0.17742
186400.0000   -0.48972
186440.0000   -0.68712
186480.0000   -0.69201
186520.0000   -0.91313
186560.0000   -0.71044
186600.0000   -0.61576
186640.0000   -0.86273
186680.0000   -0.82780
186720.0000   -0.62085
186760.0000   -0.19933
186800.0000   -0.08168
186840.0000   -0.64207
186880.0000   -0.59742
186920.0000   -0.43167
186960.0000   -0.64194
187000.0000   -0.69063
187040.0000   -0.78365
187080.0000   -0.67054
187120.0000   -0.31253
187160.0000   -0.68288
187200.0000   -0.66500
187240.0000   -0.76958
187280.0000   -0.46038
187320.0000   -0.51837
187360.0000   -0.91285
187400.0000   -0.59521
187440.0000   -0.74462
187480.0000   -0.63564
187520.0000   -0.36416
187560.0000   -0.40944
187600.0000   -1.19220
187640.0000   -0.81693
187680.0000   -0.88701
187720.0000   -0.55962
187760.0000   -0.77619
187800.0000   -0.70316
187840.0000   -0.88910
187880.0000   -0.99296
187920.0000   -0.56838
187960.0000   -0.48696
188000.0000   -0.54007
188040.0000   -0.38330
188080.0000   -0.34370
188120.0000   -0.26007
188160.0000   -0.18829
188200.0000   -0.46124
188240.0000   -0.27872
188280.0000   -0.55091
188320.0000   -0.59130
188360.0000   -0.46623
188400.0000   -0.40330
188440.0000   -0.53676
188480.0000   -0.30269
188520.0000   -0.48854
188560.0000   -0.77451
188600.0000   -0.38713
188640.0000   -0.81370
188680.0000   -0.51918
188720.0000   -0.56445
188760.0000   -0.64642
188800.0000   -0.21472
188840.0000   -0.24873
188880.0000   -0.46337
188920.0000   -0.32825
188960.0000   -0.40636
189000.0000   -0.48167
189040.0000   -0.42814
189080.0000   -0.57348
189120.0000   -1.00011
189160.0000   -0.70098
189200.0000   -0.48479
189240.0000   -0.49845
189280.0000   -0.64173
189320.0000   -0.45058
189360.0000   -0.42696
189400.0000   -0.49026
189440.0000   -0.26831
189480.0000   -0.37182
189520.0000   -0.18368
189560.0000   -0.31040
189600.0000   -0.23490
189640.0000   -0.37758
189680.0000   -0.46938
189720.0000   -0.73179
189760.0000   -0.34910
189800.0000   -0.29757
189840.0000   -0.36367
189880.0000   -0.58204
189920.0000   -0.60839
189960.0000   -0.50925
190000.0000   -0.43697
190040.0000   -0.75535
190080.0000   -0.45664
190120.0000   -0.74442
190160.0000   -0.05033
190200.0000   -0.27224
190240.0000   -0.38896
190280.0000   -0.20953
190320.0000   -0.06008
190360.0000   -0.05007
190400.0000   -0.26169
190440.0000   -0.21957
190480.0000   -0.22225
190520.0000   -0.30123
190560.0000   -0.32763
190600.0000   -0.16799
190640.0000   -0.09539
190680.0000   -0.17972
190720.0000   -0.36397
190760.0000   -0.16667
190800.0000    0.10801
190840.0000   -0.05773
190880.0000   -0.26900
190920.0000   -0.35622
190960.0000   -0.55552
191000.0000   -0.47674
191040.0000   -0.37766
191080.0000   -0.62294
191120.0000   -0.77579
191160.0000   -0.59803
191200.0000   -0.62017
191240.0000   -0.44366
191280.0000   -0.59340
191320.0000   -0.63393
191360.0000   -0.45311
191400.0000   -0.19198
191440.0000   -0.51964
191480.0000   -0.67928
191520.0000   -0.66734
191560.0000   -0.56898
191600.0000   -0.63458
191640.0000   -0.58011
191680.0000   -0.40627
191720.0000   -0.41957
191760.0000   -0.31687
191800.0000   -0.22197
191840.0000   -0.23324
191880.0000   -0.56512
191920.0000   -0.57329
191960.0000   -0.48319
192000.0000   -0.58445
192040.0000   -0.64032
192080.0000   -0.51745
192120.0000   -0.77709
192160.0000   -0.34760
192200.0000   -0.46968
192240.0000    0.12849
192280.0000    0.18218
192320.0000   -0.08197
192360.0000   -0.25410
192400.0000   -0.47828
192440.0000   -0.66054
192480.0000   -0.68366
192520.0000   -0.66727
192560.0000   -0.71726
192600.0000   -0.63189
192640.0000   -0.51605
192680.0000   -0.55854
192720.0000   -0.60659
192760.0000   -0.11748
192800.0000   -0.13084
192840.0000   -0.60213
192880.0000   -0.15185
192920.0000   -0.19836
192960.0000   -0.41272
193000.0000   -0.68909
193040.0000   -0.29550
193080.0000   -0.22971
193120.0000   -0.27487
193160.0000   -0.05641
193200.0000    0.09024
193240.0000   -0.34996
193280.0000   -0.89841
193320.0000   -0.76857
193360.0000   -0.55331
193400.0000   -0.42895
193440.0000   -0.14255
193480.0000   -0.09244
193520.0000    0.09611
193560.0000    0.12754
193600.0000   -0.49788
193640.0000   -0.77341
193680.0000   -0.60379
193720.0000   -0.52330
193760.0000   -0.49900
193800.0000   -0.58196
193840.0000   -0.55545
193880.0000   -0.66370
193920.0000   -0.72379
193960.0000   -0.66704
194000.0000   -0.55725
194040.0000   -0.57633
194080.0000   -0.61727
194120.0000   -0.42923
194160.0000   -0.60247
194200.0000   -0.44228
194240.0000   -0.27298
194280.0000   -0.54504
194320.0000   -0.78790
194360.0000   -0.41170
194400.0000   -0.47411
194440.0000   -0.67204
194480.0000   -0.77757
194520.0000   -0.60277
194560.0000   -0.74465
194600.0000   -0.91401
194640.0000   -0.66661
194680.0000   -0.83147
194720.0000   -0.62507
194760.0000   -1.06093
194800.0000   -1.07396
194840.0000   -0.58498
194880.0000   -0.70425
194920.0000   -0.66588
194960.0000   -0.64058
195000.0000   -0.57272
195040.0000   -0.69908
195080.0000   -0.73601
195120.0000   -0.98617
195160.0000   -0.61762
195200.0000   -0.55646
195240.0000   -0.62805
195280.0000   -0.75927
195320.0000   -0.30089
195360.0000   -0.44246
195400.0000   -0.49746
195440.0000   -0.52838
195480.0000   -0.57469
195520.0000   -0.80827
195560.0000   -0.84042
195600.0000   -0.56497
195640.0000   -0.74301
195680.0000   -0.43127
195720.0000   -0.64046
195760.0000   -0.53898
195800.0000   -0.80235
195840.0000   -0.51098
195880.0000   -0.33734
195920.0000   -0.25021
195960.0000   -0.16805
196000.0000   -0.72748
196040.0000   -0.67050
196080.0000   -0.69591
196120.0000   -0.18631
196160.0000   -0.04502
196200.0000   -0.35071
196240.0000   -0.60292
196280.0000   -0.05752
196320.0000   -0.21278
196360.0000   -0.40880
196400.0000   -0.25685
196440.0000   -0.66653
196480.0000   -0.58411
196520.0000   -0.49491
196560.0000   -0.54649
196600.0000   -0.76992
196640.0000   -0.52409
196680.0000   -0.54980
196720.0000   -0.37329
196760.0000   -0.39234
196800.0000   -0.54709
196840.0000   -0.60224
196880.0000   -0.40407
196920.0000   -0.63268
196960.0000   -0.63648
197000.0000   -0.35631
197040.0000   -0.41627
197080.0000   -0.54729
197120.0000   -0.32179
197160.0000   -0.59321
197200.0000   -0.64964
197240.0000   -0.19024
197280.0000    0.01782
197320.0000   -0.37824
197360.0000   -0.41338
197400.0000   -0.56356
197440.0000   -0.11323
197480.0000   -0.15068
197520.0000   -0.13567
197560.0000   -0.52018
197600.0000   -0.67464
197640.0000   -0.40016
197680.0000   -0.06225
197720.0000   -0.11375
197760.0000   -0.13831
197800.0000   -0.41143
197840.0000   -0.02837
197880.0000   -0.32730
197920.0000   -0.74445
197960.0000   -0.49595
198000.0000   -0.53857
198040.0000   -0.54960
198080.0000   -0.62331
198120.0000   -0.50416
198160.0000   -0.42737
198200.0000   -0.36015
198240.0000   -0.60812
198280.0000   -0.52552
198320.0000   -0.41547
198360.0000   -0.42957
198400.0000   -0.68408
198440.0000   -0.58461
198480.0000   -0.62310
198520.0000   -0.71709
198560.0000   -0.80616
198600.0000   -0.62188
198640.0000   -0.58992
198680.0000   -0.65570
198720.0000   -0.25157
198760.0000   -0.31048
198800.0000   -0.25009
198840.0000   -0.67641
198880.0000   -0.68641
198920.0000   -0.58719
198960.0000   -0.58293
199000.0000   -0.58822
199040.0000   -0.50086
199080.0000   -0.58405
199120.0000   -0.63056
199160.0000   -0.70772
199200.0000   -0.62356
199240.0000   -0.08518
199280.0000   -0.54222
199320.0000   -0.58024
199360.0000   -0.53258
199400.0000   -0.49483
199440.0000   -0.82455
199480.0000   -0.50658
199520.0000   -0.60313
199560.0000   -0.55237
199600.0000   -0.44694
199640.0000   -0.24138
199680.0000   -0.06267
199720.0000   -0.44475
199760.0000   -0.42296
199800.0000   -0.08101
199840.0000    0.02076
199880.0000   -0.43025
199920.0000   -0.59331
199960.0000   -0.39787
200000.0000   -0.14557
200040.0000   -0.09357
200080.0000   -0.38610
200120.0000   -0.56395
200160.0000   -0.38983
200200.0000   -0.65794
200240.0000   -0.48705
200280.0000   -0.06621
200320.0000   -0.13098
200360.0000   -0.24515
200400.0000   -0.49171
200440.0000   -0.58766
200480.0000   -0.03252
200520.0000   -0.20273
200560.0000   -0.22863
200600.0000   -0.38388
200640.0000   -0.61614
200680.0000   -0.30001
200720.0000   -0.64712
200760.0000   -0.66625
200800.0000   -0.63269
200840.0000   -0.56665
200880.0000   -0.55652
200920.0000   -0.38967
200960.0000   -0.49659
201000.0000   -0.16016
201040.0000   -0.27134
201080.0000   -0.60890
201120.0000   -0.12195
201160.0000   -0.04962
201200.0000   -0.24244
201240.0000   -0.06986
201280.0000    0.06361
201320.0000    0.40896
201360.0000    0.30590
201400.0000    0.54387
201440.0000    0.58729
201480.0000    0.43776
201520.0000    0.58761
201560.0000    0.35095
201600.0000    0.37268
201640.0000    0.50187
201680.0000    0.60714
201720.0000    0.48142
201760.0000    0.53429
201800.0000    0.57166
201840.0000    0.66659
201880.0000    0.40861
201920.0000    0.52941
201960.0000    0.32239
202000.0000    0.25733
202040.0000    0.65407
202080.0000    0.02975
202120.0000    0.51001
202160.0000    0.63359
202200.0000    0.44371
202240.0000    0.64693
202280.0000    0.19377
202320.0000    0.18581
202360.0000    0.41078
202400.0000    0.36507
202440.0000    0.19408
202480.0000    0.04407
202520.0000    0.34171
202560.0000    0.44086
202600.0000    0.21854
202640.0000    0.37236
202680.0000    0.48564
202720.0000    0.25053
202760.0000    0.21271
202800.0000    0.45345
202840.0000    0.53263
202880.0000    0.36269
202920.0000    0.52016
202960.0000    0.14092
203000.0000    0.55560
203040.0000    0.61512
203080.0000    0.71901
203120.0000    0.48095
203160.0000    0.46663
203200.0000    0.36951
203240.0000    0.42553
203280.0000    0.34579
203320.0000    0.32585
203360.0000    0.39339
203400.0000    0.46861
203440.0000    0.36811
203480.0000    0.35022
203520.0000    0.48999
203560.0000    0.20493
203600.0000    0.34801
203640.0000    0.51966
203680.0000    0.49027
203720.0000    0.38233
203760.0000    0.42696
203800.0000    0.38816
203840.0000    0.51234
203880.0000    0.52931
203920.0000    0.24132
203960.0000    0.39206
204000.0000    0.55492
204040.0000    0.50492
204080.0000    0.25364
204120.0000    0.49583
204160.0000    0.45110
204200.0000    0.60292
204240.0000    0.55732
204280.0000    0.61373
204320.0000    0.65564
204360.0000    0.80764
204400.0000    0.52290
204440.0000    0.51415
204480.0000    0.42245
204520.0000    0.72891
204560.0000    0.45304
204600.0000    0.57563
204640.0000    0.41688
204680.0000    0.60736
204720.0000    0.49735
204760.0000    0.60346
204800.0000    0.57481
204840.0000    0.36294
204880.0000    0.51842
204920.0000    0.73209
204960.0000    0.57265
205000.0000    0.50821
205040.0000    0.53871
205080.0000    0.59937
205120.0000    0.61234
205160.0000    0.49818
205200.0000    0.43464
205240.0000    0.54040
205280.0000    0.54526
205320.0000    0.71369
205360.0000    0.69929
205400.0000    0.58923
205440.0000    0.17301
205480.0000    0.14000
205520.0000    0.36784
205560.0000    0.30565
205600.0000    0.49416
205640.0000    0.11482
205680.0000    0.61905
205720.0000    0.70116
205760.0000    0.59115
205800.0000    0.32796
205840.0000    0.53715
205880.0000    0.70011
205920.0000    0.57366
205960.0000    0.61963
206000.0000    0.47413
206040.0000    0.42331
206080.0000    0.62939
206120.0000    0.74316
206160.0000    0.61125
206200.0000    0.62472
206240.0000    0.54951
206280.0000    0.68179
206320.0000    0.53035
206360.0000    0.63228
206400.0000    0.57792
206440.0000    0.58910
206480.0000    0.75195
206520.0000    0.51759
206560.0000    0.57987
206600.0000    0.27287
206640.0000    0.41096
206680.0000    0.47005
206720.0000    0.32647
206760.0000    0.39897
206800.0000    0.31737
206840.0000    0.45667
206880.0000    0.49865
206920.0000    0.58855
206960.0000    0.63848
207000.0000    0.37466
207040.0000    0.47246
207080.0000    0.31814
207120.0000    0.39213
207160.0000    0.54282
207200.0000    0.64058
207240.0000    0.63516
207280.0000    0.36959
207320.0000    0.42322
207360.0000    0.56680
207400.0000    0.65829
207440.0000    0.61017
207480.0000    0.54413
207520.0000    0.38797
207560.0000    0.73494
207600.0000    0.55361
207640.0000    0.55867
207680.0000    0.47375
207720.0000    0.64058
207760.0000    0.69926
207800.0000    0.81643
207840.0000    0.54377
207880.0000    0.39499
207920.0000    0.49279
207960.0000    0.41427
208000.0000    0.51494
208040.0000    0.81056
208080.0000    0.63875
208120.0000    0.53667
208160.0000    0.65920
208200.0000    0.09880
208240.0000    0.30706
208280.0000    0.11167
208320.0000    0.75515
208360.0000    0.71803
208400.0000    0.75896
208440.0000    0.61359
208480.0000    0.59761
208520.0000    0.37446
208560.0000    0.51791
208600.0000    0.75472
208640.0000    0.69719
208680.0000    0.48965
208720.0000    0.55816
208760.0000    0.84448
208800.0000    0.62527
208840.0000    0.45635
208880.0000    0.56069
208920.0000    0.62855
208960.0000    0.53613
209000.0000    0.73190
209040.0000    0.45759
209080.0000    0.53216
209120.0000    0.81305
209160.0000    0.48402
209200.0000    0.35241
209240.0000    0.20979
209280.0000    0.47871
209320.0000    0.42270
209360.0000    0.18875
209400.0000    0.34652
209440.0000   -0.33670
209480.0000   -0.10578
209520.0000   -0.31786
209560.0000    0.18267
209600.0000    0.02926
209640.0000    0.00112
209680.0000   -0.44065
209720.0000    0.41239
209760.0000    0.42813
209800.0000    0.01127
209840.0000   -0.07453
209880.0000    0.09330
209920.0000    0.03834
209960.0000   -0.03329
210000.0000   -0.10375
210040.0000    0.16750
210080.0000   -0.29715
210120.0000   -0.42311
210160.0000   -0.23144
210200.0000    0.22107
210240.0000   -0.04221
210280.0000   -0.10122
210320.0000   -0.12173
210360.0000   -0.16312
210400.0000   -0.03599
210440.0000    0.05826
210480.0000    0.26485
210520.0000   -0.12196
210560.0000   -0.10134
210600.0000   -0.06818
210640.0000    0.00698
210680.0000   -0.07542
210720.0000    0.04178
210760.0000   -0.17449
210800.0000   -0.18693
210840.0000   -0.12133
210880.0000   -0.01013
210920.0000   -0.34359
210960.0000   -0.14372
211000.0000   -0.26400
211040.0000   -0.49462
211080.0000   -0.17968
211120.0000    0.09966
211160.0000   -0.20269
211200.0000   -0.35305
211240.0000   -0.00064
211280.0000   -0.02478
211320.0000    0.07036
211360.0000   -0.36652
211400.0000   -0.51298
211440.0000   -0.46180
211480.0000   -0.38057
211520.0000   -0.58978
211560.0000   -0.31412
211600.0000   -0.57303
211640.0000    0.00195
211680.0000   -0.24139
211720.0000   -0.23091
211760.0000   -0.41075
211800.0000   -0.53881
211840.0000   -0.47402
211880.0000   -0.58959
211920.0000   -0.71229
211960.0000   -0.66550
212000.0000   -0.63382
212040.0000   -0.73824
212080.0000   -0.80515
212120.0000   -0.49894
212160.0000   -0.17357
212200.0000   -0.56068
212240.0000   -0.34128
212280.0000   -0.14451
212320.0000   -0.49911
212360.0000   -0.44094
212400.0000   -0.69022
212440.0000   -0.43511
212480.0000   -0.80932
212520.0000   -0.02516
212560.0000   -0.32830
212600.0000   -0.24055
212640.0000   -0.16253
212680.0000   -0.43218
212720.0000   -0.21646
212760.0000   -0.08766
212800.0000   -0.19554
212840.0000   -0.12756
212880.0000   -0.31770
212920.0000   -0.66435
212960.0000   -0.12263
213000.0000   -0.22911
213040.0000   -0.18898
213080.0000   -0.28299
213120.0000   -0.10161
213160.0000   -0.13105
213200.0000   -0.11565
213240.0000   -0.31485
213280.0000   -0.52391
213320.0000   -0.26574
213360.0000   -0.05064
213400.0000    0.07682
213440.0000   -0.22494
213480.0000   -0.44990
213520.0000   -0.62927
213560.0000   -0.00709
213600.0000   -0.41222
213640.0000   -0.31272
213680.0000   -0.46491
213720.0000   -0.24184
213760.0000   -0.22430
213800.0000   -0.64471
213840.0000   -0.64318
213880.0000   -0.23915
213920.0000   -0.56915
213960.0000   -0.59212
214000.0000   -0.46833
214040.0000   -0.43406
214080.0000   -0.56939
214120.0000   -0.49619
214160.0000   -0.55127
214200.0000   -0.65051
214240.0000   -0.62570
214280.0000   -0.44916
214320.0000   -0.34984
214360.0000   -0.32069
214400.0000   -0.36738
214440.0000   -0.60078
214480.0000   -0.62341
214520.0000   -0.44485
214560.0000   -0.22874
214600.0000   -0.71476
214640.0000   -0.80999
214680.0000   -0.65814
214720.0000   -0.49329
214760.0000   -0.45770
214800.0000   -0.60712
214840.0000   -0.47507
214880.0000   -0.44750
214920.0000   -0.39988
214960.0000   -0.75324
215000.0000   -0.38459
215040.0000   -0.15382
215080.0000   -0.62899
215120.0000   -0.77633
215160.0000   -0.26799
215200.0000   -0.26751
215240.0000   -0.61862
215280.0000   -0.32752
215320.0000   -0.58191
215360.0000   -0.76762
215400.0000   -0.33617
215440.0000   -1.03275
215480.0000   -0.63151
215520.0000   -0.74849
215560.0000   -0.66023
215600.0000   -0.32777
215640.0000   -0.62396
215680.0000   -0.88831
215720.0000   -0.47174
215760.0000   -0.34283
215800.0000   -0.51904
215840.0000   -0.15055
215880.0000    0.01646
215920.0000   -0.13181
215960.0000   -0.25214
216000.0000   -0.62079
216040.0000   -0.34305
216080.0000   -0.39180
216120.0000   -0.59953
216160.0000   -0.56309
216200.0000   -1.03858
216240.0000   -0.74162
216280.0000   -0.67242
216320.0000   -0.54690
216360.0000   -0.29794
216400.0000   -0.95505
216440.0000   -0.59152
216480.0000   -0.71118
216520.0000   -0.73649
216560.0000   -0.22290
216600.0000   -0.54485
216640.0000   -0.25769
216680.0000   -0.33929
216720.0000   -0.64162
216760.0000   -0.38911
216800.0000   -0.73489
216840.0000   -0.63320
216880.0000   -0.47047
216920.0000   -0.72886
216960.0000   -0.32024
217000.0000   -0.41193
217040.0000   -0.55445
217080.0000   -0.43871
217120.0000   -0.24065
217160.0000   -0.83775
217200.0000   -0.35485
217240.0000   -0.19206
217280.0000   -0.33808
217320.0000   -0.23448
217360.0000   -0.25883
217400.0000   -0.36266
217440.0000   -0.50376
217480.0000   -0.45439
217520.0000   -0.07530
217560.0000   -0.13468
217600.0000   -0.34445
217640.0000   -0.30054
217680.0000   -0.10135
217720.0000   -0.49238
217760.0000   -0.35446
217800.0000   -0.25034
217840.0000   -0.50036
217880.0000   -0.76403
217920.0000   -0.42574
217960.0000   -0.26122
218000.0000   -0.21085
218040.0000   -0.19362
218080.0000   -0.46021
218120.0000   -0.35173
218160.0000   -0.35308
218200.0000   -0.38542
218240.0000   -0.41739
218280.0000   -0.30229
218320.0000   -0.20217
218360.0000   -0.16154
218400.0000   -0.28717
218440.0000   -0.44562
218480.0000   -0.48388
218520.0000   -0.57651
218560.0000   -0.66298
218600.0000   -0.44089
218640.0000   -0.57346
218680.0000   -0.52116
218720.0000   -0.57954
218760.0000   -0.49885
218800.0000   -0.63206
218840.0000   -0.64494
218880.0000   -0.60509
218920.0000   -0.39904
218960.0000   -0.11774
219000.0000   -0.24554
219040.0000   -0.54290
219080.0000   -0.43493
219120.0000   -0.59242
219160.0000   -1.06452
219200.0000   -0.75863
219240.0000   -0.70494
219280.0000   -0.78447
219320.0000   -0.49812
219360.0000   -0.96006
219400.0000   -0.26148
219440.0000   -0.41276
219480.0000   -0.29920
219520.0000   -0.19846
219560.0000   -0.31517
219600.0000   -0.65906
219640.0000   -0.59716
219680.0000   -0.29536
219720.0000   -0.61498
219760.0000   -0.50854
219800.0000   -0.28141
219840.0000   -0.37415
219880.0000   -0.08230
219920.0000    0.06813
219960.0000    0.03433
220000.0000   -0.02793
220040.0000   -0.13995
220080.0000   -0.14152
220120.0000   -0.23159
220160.0000   -0.75918
220200.0000   -0.35272
220240.0000   -0.27438
220280.0000   -0.91670
220320.0000   -0.60457
220360.0000   -0.29185
220400.0000   -0.54190
220440.0000   -0.68770
220480.0000   -0.42457
220520.0000   -0.61923
220560.0000   -0.42740
220600.0000   -1.24073
220640.0000   -0.90309
220680.0000   -0.48890
220720.0000   -0.65203
220760.0000   -0.47764
220800.0000   -0.72818
220840.0000   -0.66160
220880.0000   -0.39556
220920.0000   -0.83465
220960.0000   -0.60816
221000.0000   -0.41741
221040.0000   -0.37825
221080.0000   -0.10601
221120.0000   -0.32492
221160.0000   -0.40673
221200.0000   -0.29593
221240.0000   -0.39562
221280.0000   -0.23661
221320.0000   -0.62845
221360.0000   -0.71125
221400.0000   -0.64619
221440.0000   -0.66021
221480.0000   -0.32045
221520.0000   -0.36835
221560.0000   -0.28254
221600.0000   -0.40497
221640.0000   -0.41233
221680.0000   -0.45924
221720.0000   -0.09379
221760.0000   -0.08579
221800.0000   -0.30474
221840.0000   -0.37656
221880.0000   -0.23059
221920.0000    0.04108
221960.0000   -0.07261
222000.0000   -0.09750
222040.0000   -0.02746
222080.0000   -0.39513
222120.0000   -0.06435
222160.0000   -0.22112
222200.0000   -0.24836
222240.0000    0.09499
222280.0000   -0.09730
222320.0000   -0.01433
222360.0000   -0.23611
222400.0000   -0.14737
222440.0000   -0.16085
222480.0000   -0.13911
222520.0000   -0.39544
222560.0000   -0.78157
222600.0000   -0.75061
222640.0000   -0.31487
222680.0000   -0.20858
222720.0000   -0.33047
222760.0000   -0.47230
222800.0000   -0.41244
222840.0000    0.01463
222880.0000   -0.21757
222920.0000    0.05112
222960.0000   -0.28356
223000.0000    0.13026
223040.0000   -0.02544
223080.0000   -0.09917
223120.0000    0.02792
223160.0000    0.13208
223200.0000   -0.35982
223240.0000   -0.13921
223280.0000   -0.12053
223320.0000   -0.31284
223360.0000   -0.00553
223400.0000    0.61495
223440.0000    0.77930
223480.0000    0.73101
223520.0000    0.47516
223560.0000    0.25545
223600.0000    0.54883
223640.0000    0.39597
223680.0000    0.41274
223720.0000    0.19913
223760.0000    0.57985
223800.0000    0.73184
223840.0000    0.28861
223880.0000    0.08658
223920.0000   -0.11517
223960.0000   -0.31977
224000.0000    0.00493
224040.0000   -0.00796
224080.0000   -0.04321
224120.0000    0.00256
224160.0000   -0.24376
224200.0000   -0.38762
224240.0000   -0.32478
224280.0000   -0.19170
224320.0000   -0.26858
224360.0000   -0.22669
224400.0000   -0.59445
224440.0000   -0.58768
224480.0000   -0.44244
224520.0000   -0.15848
224560.0000   -0.42043
224600.0000   -0.42975
224640.0000   -0.85810
224680.0000   -0.57379
224720.0000   -0.37394
224760.0000   -0.72572
224800.0000   -0.53278
224840.0000   -0.75326
224880.0000   -0.11887
224920.0000   -0.29515
224960.0000   -0.04705
225000.0000   -0.45708
225040.0000   -0.47248
225080.0000   -0.62097
225120.0000   -0.53776
225160.0000   -0.62952
225200.0000   -0.84673
225240.0000   -0.52354
225280.0000   -0.46300
225320.0000   -0.82600
225360.0000   -0.64858
225400.0000   -0.42115
225440.0000   -0.58961
225480.0000   -0.24368
225520.0000   -0.29739
225560.0000   -0.19025
225600.0000   -0.00080
225640.0000   -0.17260
225680.0000   -0.37735
225720.0000   -0.25488
225760.0000   -0.34126
225800.0000    0.02383
225840.0000   -0.09390
225880.0000   -0.37486
225920.0000   -0.17977
225960.0000    0.20598
226000.0000    0.03950
226040.0000   -0.06938
226080.0000    0.35476
226120.0000    0.11981
226160.0000    0.20726
226200.0000   -0.05801
226240.0000   -0.27050
226280.0000   -0.38953
226320.0000   -0.17781
226360.0000    0.00058
226400.0000   -0.21476
226440.0000   -0.24365
226480.0000   -0.09625
226520.0000    0.38197
226560.0000   -0.12876
226600.0000    0.03976
226640.0000   -0.11480
226680.0000   -0.17234
226720.0000    0.56969
226760.0000   -0.07046
226800.0000   -0.17996
226840.0000    0.00480
226880.0000   -0.22495
226920.0000   -0.06890
226960.0000   -0.10582
227000.0000   -0.11633
227040.0000    0.24250
227080.0000    0.25239
227120.0000    0.01459
227160.0000   -0.04569
227200.0000    0.02377
227240.0000   -0.04843
227280.0000   -0.06334
227320.0000   -0.49911
227360.0000   -0.92477
227400.0000   -0.62840
227440.0000   -0.45947
227480.0000   -0.47982
227520.0000   -0.30079
227560.0000   -0.27837
227600.0000   -0.50905
227640.0000   -0.35172
227680.0000   -0.31570
227720.0000   -0.17435
227760.0000   -0.15839
227800.0000   -0.37281
227840.0000   -0.22814
227880.0000   -0.10470
227920.0000   -0.28184
227960.0000   -0.27225
228000.0000   -0.30800
228040.0000   -0.26201
228080.0000   -0.46488
228120.0000   -0.51911
228160.0000   -0.48694
228200.0000   -0.38752
228240.0000   -0.31907
228280.0000   -0.00080
228320.0000    0.22743
228360.0000   -0.30342
228400.0000   -0.45533
228440.0000   -0.36330
228480.0000   -0.62723
228520.0000   -0.52388
228560.0000   -0.60174
228600.0000   -0.77877
228640.0000   -0.69615
228680.0000   -0.55599
228720.0000   -0.47281
228760.0000   -0.61845
228800.0000   -0.39453
228840.0000   -0.48935
228880.0000   -0.75226
228920.0000   -0.85024
228960.0000   -0.77756
229000.0000   -0.80678
229040.0000   -0.92501
229080.0000   -0.90693
229120.0000   -0.81005
229160.0000   -0.86618
229200.0000   -0.90681
229240.0000   -0.98223
229280.0000   -0.90346
229320.0000   -0.98698
229360.0000   -0.83539
229400.0000   -0.80592
229440.0000   -0.83121
229480.0000   -0.98469
229520.0000   -0.86908
229560.0000   -1.14726
229600.0000   -1.01468
229640.0000   -0.85452
229680.0000   -0.88804
229720.0000   -0.87978
229760.0000   -1.12328
229800.0000   -0.65304
229840.0000   -0.90229
229880.0000   -0.76577
229920.0000   -0.56885
229960.0000   -0.69233
230000.0000   -0.92703
230040.0000   -0.89860
230080.0000   -0.78061
230120.0000   -0.96195
230160.0000   -0.83658
230200.0000   -0.89109
230240.0000   -1.00347
230280.0000   -0.78507
230320.0000   -0.90007
230360.0000   -0.85496
230400.0000   -0.77244
230440.0000   -0.76397
230480.0000   -0.90929
230520.0000   -1.02040
230560.0000   -0.71751
230600.0000   -0.93184
230640.0000   -0.98486
230680.0000   -0.96851
230720.0000   -0.96029
230760.0000   -1.00392
230800.0000   -0.88794
230840.0000   -1.02029
230880.0000   -1.00397
230920.0000   -1.08909
230960.0000   -0.95016
231000.0000   -0.83572
231040.0000   -1.05325
231080.0000   -0.92247
231120.0000   -0.62547
231160.0000   -0.87722
231200.0000   -1.20965
231240.0000   -0.68162
231280.0000   -0.87903
231320.0000   -0.87210
231360.0000   -0.84348
231400.0000   -0.76159
231440.0000   -0.91742
231480.0000   -0.71543
231520.0000   -0.38152
231560.0000   -0.62472
231600.0000   -1.02101
231640.0000   -0.60269
231680.0000   -0.67474
231720.0000   -0.79542
231760.0000   -0.67221
231800.0000   -1.04481
231840.0000   -0.62262
231880.0000   -0.68627
231920.0000   -0.67099
231960.0000   -0.78358
232000.0000   -0.69778
232040.0000   -0.70205
232080.0000   -0.70072
232120.0000   -1.02599
232160.0000   -0.75014
232200.0000   -0.86493
232240.0000   -0.76377
232280.0000   -0.67093
232320.0000   -0.91101
232360.0000   -0.80916
232400.0000   -0.82409
232440.0000   -0.77269
232480.0000   -0.77228
232520.0000   -0.71034
232560.0000   -0.83237
232600.0000   -0.66588
232640.0000   -0.85921
232680.0000   -0.71754
232720.0000   -0.75140
232760.0000   -0.78718
232800.0000   -0.61298
232840.0000   -0.76750
232880.0000   -0.45810
232920.0000   -0.73833
232960.0000   -0.94844
233000.0000   -0.79327
233040.0000   -0.79768
233080.0000   -0.92753
233120.0000   -0.70696
233160.0000   -0.84237
233200.0000   -0.59517
233240.0000   -0.41819
233280.0000   -0.57864
233320.0000   -0.39965
233360.0000   -0.54599
233400.0000   -0.49300
233440.0000   -0.35702
233480.0000   -0.41440
233520.0000   -0.36181
233560.0000   -0.51164
233600.0000   -0.27540
233640.0000   -0.42860
233680.0000   -0.51009
233720.0000   -0.34094
233760.0000   -0.36376
233800.0000   -0.67385
233840.0000   -0.62726
233880.0000   -0.24883
233920.0000   -0.70629
233960.0000   -0.32511
234000.0000   -0.72625
234040.0000   -0.55805
234080.0000   -0.59288
234120.0000   -0.73377
234160.0000   -0.42368
234200.0000   -0.40076
234240.0000   -0.16833
234280.0000   -0.39640
234320.0000   -0.39724
234360.0000   -0.16600
234400.0000   -0.48365
234440.0000   -0.54358
234480.0000   -0.54725
234520.0000   -0.51706
234560.0000   -0.42987
234600.0000   -0.42922
234640.0000   -0.38909
234680.0000   -0.53078
234720.0000   -0.03723
234760.0000   -0.33465
234800.0000   -0.64527
234840.0000   -0.08557
234880.0000   -0.46043
234920.0000   -0.20709
234960.0000   -0.50902
235000.0000   -0.48681
235040.0000   -0.68599
235080.0000   -0.25379
235120.0000   -0.24076
235160.0000   -0.06154
235200.0000   -0.40494
235240.0000   -0.55282
235280.0000   -0.78628
235320.0000   -0.49411
235360.0000   -0.44771
235400.0000   -0.32329
235440.0000   -0.74622
235480.0000   -0.56578
235520.0000   -0.34427
235560.0000   -0.53272
235600.0000   -0.84200
235640.0000   -0.65080
235680.0000   -0.79878
235720.0000   -0.52687
235760.0000   -0.31700
235800.0000   -0.43701
235840.0000   -0.39284
235880.0000   -0.37552
235920.0000   -0.25676
235960.0000   -0.55374
236000.0000   -0.57718
236040.0000   -0.44579
236080.0000   -0.28394
236120.0000   -0.50135
236160.0000   -0.49558
236200.0000   -0.42921
236240.0000   -0.62377
236280.0000   -0.40073
236320.0000   -0.46411
236360.0000   -0.51234
236400.0000   -0.70290
236440.0000   -0.54584
236480.0000   -0.26377
236520.0000   -0.00485
236560.0000    0.08049
236600.0000   -0.34790
236640.0000   -0.44427
236680.0000   -0.86225
236720.0000   -0.44001
236760.0000   -0.61601
236800.0000   -0.55396
236840.0000   -0.84573
236880.0000   -0.82913
236920.0000   -0.35550
236960.0000   -0.01358
237000.0000    0.05601
237040.0000   -0.07010
237080.0000    0.30264
237120.0000    0.14500
237160.0000    0.27089
237200.0000    0.08183
237240.0000    0.27906
237280.0000    0.06460
237320.0000    0.37809
237360.0000    0.34474
237400.0000    0.45300
237440.0000    0.09419
237480.0000    0.31775
237520.0000    0.41519
237560.0000    0.40682
237600.0000    0.07161
237640.0000    0.51942
237680.0000    0.27768
237720.0000    0.43926
237760.0000    0.16171
237800.0000    0.35993
237840.0000    0.56699
237880.0000    0.52283
237920.0000    0.35726
237960.0000    0.19120
238000.0000    0.21457
238040.0000    0.17699
238080.0000    0.15878
238120.0000    0.41685
238160.0000    0.55029
238200.0000    0.37441
238240.0000    0.27669
238280.0000    0.28753
238320.0000    0.39479
238360.0000    0.24536
238400.0000    0.30610
238440.0000    0.35843
238480.0000    0.51597
238520.0000    0.32183
238560.0000    0.27975
238600.0000    0.34768
238640.0000    0.37332
238680.0000    0.49139
238720.0000    0.33666
238760.0000    0.49507
238800.0000    0.33204
238840.0000    0.42452
238880.0000    0.79066
238920.0000    0.53158
238960.0000    0.45755
239000.0000    0.47466
239040.0000    0.43745
239080.0000    0.54348
239120.0000    0.41476
239160.0000    0.28828
239200.0000    0.45650
239240.0000    0.37455
239280.0000    0.47910
239320.0000    0.76411
239360.0000    0.70125
239400.0000    0.53498
239440.0000    0.30158
239480.0000    0.40146
239520.0000    0.32526
239560.0000    0.13294
239600.0000    0.06614
239640.0000    0.18909
239680.0000    0.42967
239720.0000    0.24785
239760.0000    0.54414
239800.0000    0.48759
239840.0000    0.25041
239880.0000    0.26715
239920.0000    0.44880
239960.0000    0.39274
240000.0000    0.24928
240040.0000    0.37980
240080.0000    0.21100
240120.0000    0.37887
240160.0000    0.16089
240200.0000    0.40133
240240.0000    0.43378
240280.0000    0.64350
240320.0000    0.33799
240360.0000    0.47280
240400.0000    0.09935
240440.0000    0.25996
240480.0000    0.14938
240520.0000    0.58482
240560.0000    0.38283
240600.0000    0.50253
240640.0000    0.66719
240680.0000    0.63501
240720.0000    0.48498
240760.0000    0.06821
240800.0000    0.01654
240840.0000    0.52562
240880.0000   -0.15243
240920.0000    0.34386
240960.0000    0.48674
241000.0000    0.13816
241040.0000   -0.09053
241080.0000    0.02993
241120.0000   -0.16790
241160.0000   -0.00580
241200.0000   -0.10425
241240.0000   -0.17287
241280.0000    0.04449
241320.0000    0.34750
241360.0000    0.04212
241400.0000    0.37194
241440.0000    0.45254
241480.0000    0.60778
241520.0000    0.02838
241560.0000    0.06801
241600.0000    0.06448
241640.0000    0.23487
241680.0000    0.37826
241720.0000    0.40859
241760.0000   -0.02011
241800.0000    0.18985
241840.0000   -0.05913
241880.0000    0.00202
241920.0000    0.00987
241960.0000   -0.04319
242000.0000    0.05872
242040.0000    0.10973
242080.0000   -0.12253
242120.0000   -0.13452
242160.0000   -0.03226
242200.0000   -0.19272
242240.0000    0.00926
242280.0000    0.05528
242320.0000   -0.17777
242360.0000   -0.77722
242400.0000   -0.31899
242440.0000   -0.24990
242480.0000   -0.61439
242520.0000   -0.39752
242560.0000   -0.49791
242600.0000   -0.55328
242640.0000   -0.25787
242680.0000   -0.57067
242720.0000   -0.18098
242760.0000   -0.02653
242800.0000   -0.32337
242840.0000   -0.43099
242880.0000   -0.39464
242920.0000   -0.58760
242960.0000   -0.48427
243000.0000   -0.32054
243040.0000   -0.41547
243080.0000   -0.21776
243120.0000   -0.11887
243160.0000   -0.18512
243200.0000   -0.28142
243240.0000   -0.51648
243280.0000   -0.31605
243320.0000   -0.21785
243360.0000   -0.19223
243400.0000   -0.39252
243440.0000   -0.05441
243480.0000   -0.15630
243520.0000   -0.54903
243560.0000    0.04846
243600.0000   -0.24274
243640.0000   -0.19160
243680.0000    0.05005
243720.0000   -0.18184
243760.0000   -0.34271
243800.0000   -0.20034
243840.0000   -0.13399
243880.0000    0.11464
243920.0000    0.11090
243960.0000   -0.01843
244000.0000   -0.08449
244040.0000   -0.00839
244080.0000   -0.03517
244120.0000    0.19186
244160.0000   -0.12002
244200.0000   -0.01104
244240.0000   -0.02678
244280.0000   -0.20576
244320.0000   -0.44511
244360.0000   -0.18478
244400.0000   -0.19827
244440.0000    0.18676
244480.0000   -0.12977
244520.0000   -0.02630
244560.0000    0.04692
244600.0000   -0.15654
244640.0000   -0.00778
244680.0000    0.13837
244720.0000   -0.16645
244760.0000    0.04409
244800.0000    0.07714
244840.0000    0.04641
244880.0000   -0.01533
244920.0000    0.17829
244960.0000    0.02827
245000.0000   -0.01470
245040.0000    0.05007
245080.0000   -0.27913
245120.0000    0.00168
245160.0000   -0.31476
245200.0000   -0.20342
245240.0000    0.22177
245280.0000   -0.11658
245320.0000   -0.14782
245360.0000    0.04618
245400.0000   -0.32515
245440.0000   -0.14105
245480.0000   -0.17347
245520.0000   -0.18461
245560.0000   -0.38138
245600.0000   -0.32561
245640.0000   -0.31312
245680.0000   -0.46381
245720.0000   -0.05556
245760.0000   -0.16580
245800.0000   -0.25977
245840.0000    0.01700
245880.0000   -0.13169
245920.0000   -0.05612
245960.0000   -0.42589
246000.0000   -0.20080
246040.0000   -0.20890
246080.0000   -0.25337
246120.0000   -0.18814
246160.0000   -0.28490
246200.0000   -0.10469
246240.0000   -0.36404
246280.0000   -0.17108
246320.0000   -0.29802
246360.0000   -0.06783
246400.0000    0.00477
246440.0000    0.00431
246480.0000   -0.16598
246520.0000   -0.06035
246560.0000    0.05373
246600.0000   -0.08568
246640.0000   -0.14028
246680.0000    0.11104
246720.0000   -0.07587
246760.0000    0.09043
246800.0000   -0.41755
246840.0000   -0.52864
246880.0000   -0.70111
246920.0000   -0.51092
246960.0000   -0.51503
247000.0000   -0.66944
247040.0000   -0.55100
247080.0000   -0.29304
247120.0000   -0.37985
247160.0000   -0.32280
247200.0000   -0.39386
247240.0000   -0.30085
247280.0000    0.00211
247320.0000   -0.04000
247360.0000   -0.17846
247400.0000   -0.23624
247440.0000    0.02037
247480.0000   -0.12244
247520.0000   -0.11912
247560.0000   -0.03825
247600.0000   -0.04616
247640.0000   -0.42366
247680.0000    0.11946
247720.0000   -0.35106
247760.0000   -0.24514
247800.0000   -0.57000
247840.0000   -0.42007
247880.0000   -0.15314
247920.0000   -0.30292
247960.0000   -0.43338
248000.0000    0.08999
248040.0000   -0.09614
248080.0000   -0.07325
248120.0000    0.03712
248160.0000   -0.03490
248200.0000   -0.41353
248240.0000   -0.39995
248280.0000   -0.17027
248320.0000   -0.35984
248360.0000   -0.13108
248400.0000   -0.00802
248440.0000    0.13208
248480.0000    0.20920
248520.0000   -0.03368
248560.0000   -0.02388
248600.0000    0.17259
248640.0000   -0.30140
248680.0000   -0.32710
248720.0000   -0.43415
248760.0000   -0.34696
248800.0000   -0.27205
248840.0000   -0.39412
248880.0000   -0.01717
248920.0000    0.13489
248960.0000    0.00899
249000.0000    0.06899
249040.0000    0.00100
249080.0000   -0.06443
249120.0000   -0.15549
249160.0000   -0.02746
249200.0000   -0.02169
249240.0000   -0.10465
249280.0000    0.04324
249320.0000   -0.07167
249360.0000    0.08128
249400.0000    0.11886
249440.0000    0.13137
249480.0000    0.14854
249520.0000    0.03685
249560.0000   -0.05989
249600.0000   -0.00605
249640.0000   -0.02848
249680.0000    0.03730
249720.0000   -0.02979
249760.0000   -0.00659
249800.0000    0.16580
249840.0000   -0.05550
249880.0000   -0.10676
249920.0000   -0.08261
249960.0000    0.16604
250000.0000    0.38668
250040.0000    0.52120
250080.0000    0.16721
250120.0000    0.25337
250160.0000   -0.03479
250200.0000    0.07507
250240.0000   -0.15526
250280.0000    0.09568
250320.0000   -0.11250
250360.0000    0.24155
250400.0000   -0.01087
250440.0000    0.23292
250480.0000    0.23219
250520.0000    0.04213
250560.0000   -0.44488
250600.0000   -0.00050
250640.0000   -0.32944
250680.0000   -0.29589
250720.0000   -0.29180
250760.0000   -0.29384
250800.0000   -0.65233
250840.0000   -0.53606
250880.0000   -0.50767
250920.0000   -0.24809
250960.0000   -0.13914
251000.0000   -0.13068
251040.0000   -0.07045
251080.0000    0.06639
251120.0000    0.02383
251160.0000   -0.10515
251200.0000   -0.39507
251240.0000   -0.21473
251280.0000   -0.50870
251320.0000   -0.69771
251360.0000   -0.69968
251400.0000   -0.37756
251440.0000   -0.45130
251480.0000   -0.52699
251520.0000   -0.62102
251560.0000   -0.41499
251600.0000   -0.85120
251640.0000   -0.50869
251680.0000   -0.69635
251720.0000   -0.36949
251760.0000   -0.34794
251800.0000   -0.56681
251840.0000   -0.51449
251880.0000   -0.03128
251920.0000   -0.25743
251960.0000   -0.32669
252000.0000   -0.24159
252040.0000   -0.44988
252080.0000   -0.45705
252120.0000   -0.51592
252160.0000   -0.44974
252200.0000   -0.55501
252240.0000   -0.36996
252280.0000   -0.68766
252320.0000   -0.66501
252360.0000   -0.71411
252400.0000   -0.56706
252440.0000   -0.34684
252480.0000   -0.59295
252520.0000   -0.63735
252560.0000   -0.49872
252600.0000   -0.65934
252640.0000   -0.31052
252680.0000   -0.19725
252720.0000   -0.28771
252760.0000   -0.35131
252800.0000   -0.19630
252840.0000   -0.29721
252880.0000   -0.31754
252920.0000   -0.43831
252960.0000   -0.19797
253000.0000   -0.33754
253040.0000   -0.33979
253080.0000   -0.36181
253120.0000   -0.15479
253160.0000   -0.52179
253200.0000   -0.25558
253240.0000   -0.45676
253280.0000   -0.45733
253320.0000   -0.00378
253360.0000   -0.03576
253400.0000   -0.08733
253440.0000   -0.25433
253480.0000   -0.47893
253520.0000    0.03102
253560.0000   -0.10628
253600.0000   -0.33762
253640.0000   -0.03170
253680.0000   -0.21078
253720.0000   -0.00914
253760.0000   -0.12377
253800.0000    0.16717
253840.0000    0.19485
253880.0000    0.05474
253920.0000    0.35729
253960.0000    0.17484
254000.0000    0.30768
254040.0000   -0.24732
254080.0000   -0.09047
254120.0000   -0.22161
254160.0000   -0.00411
254200.0000    0.06930
254240.0000    0.25208
254280.0000   -0.12735
254320.0000    0.08111
254360.0000   -0.17133
254400.0000    0.07102
254440.0000   -0.00653
254480.0000    0.04918
254520.0000    0.09656
254560.0000   -0.05408
254600.0000   -0.12206
254640.0000    0.05459
254680.0000    0.02121
254720.0000   -0.08459
254760.0000   -0.54610
254800.0000    0.15881
254840.0000   -0.07379
254880.0000   -0.19976
254920.0000    0.00939
254960.0000    0.16713
255000.0000    0.07801
255040.0000   -0.03549
255080.0000    0.07029
255120.0000    0.14708
255160.0000    0.03763
255200.0000    0.02211
255240.0000   -0.03398
255280.0000   -0.12154
255320.0000    0.00623
255360.0000    0.08300
255400.0000    0.17373
255440.0000    0.06581
255480.0000    0.08793
255520.0000   -0.14191
255560.0000    0.27494
255600.0000    0.15615
255640.0000   -0.00670
255680.0000    0.10513
255720.0000    0.23673
255760.0000    0.13546
255800.0000    0.20196
255840.0000    0.08138
255880.0000   -0.02289
255920.0000    0.25191
255960.0000    0.15845
256000.0000    0.13907
256040.0000    0.03988
256080.0000    0.09458
256120.0000    0.16912
256160.0000    0.14457
256200.0000    0.02717
256240.0000   -0.06203
256280.0000    0.05074
256320.0000    0.07173
256360.0000    0.12154
256400.0000    0.07028
256440.0000    0.22586
256480.0000    0.04573
256520.0000    0.00596
256560.0000    0.08003
256600.0000    0.21473
256640.0000    0.25415
256680.0000    0.00077
256720.0000    0.11234
256760.0000    0.09896
256800.0000   -0.23954
256840.0000   -0.00398
256880.0000   -0.05066
256920.0000   -0.17624
256960.0000   -0.26072
257000.0000   -0.26521
257040.0000   -0.29108
257080.0000   -0.13546
257120.0000    0.02368
257160.0000   -0.42012
257200.0000   -0.10111
257240.0000   -0.43297
257280.0000   -0.53348
257320.0000   -0.25423
257360.0000    0.19454
257400.0000    0.04556
257440.0000    0.14698
257480.0000    0.06681
257520.0000    0.12728
257560.0000    0.44348
257600.0000    0.07356
257640.0000    0.03143
257680.0000    0.21962
257720.0000    0.31199
257760.0000    0.19719
257800.0000    0.07841
257840.0000    0.19179
257880.0000    0.07941
257920.0000    0.38735
257960.0000    0.22307
258000.0000    0.16240
258040.0000    0.15761
258080.0000    0.19746
258120.0000    0.11874
258160.0000   -0.11863
258200.0000    0.06229
258240.0000    0.08953
258280.0000   -0.02777
258320.0000   -0.08761
258360.0000    0.07290
258400.0000    0.31310
258440.0000    0.15661
258480.0000   -0.11583
258520.0000    0.01870
258560.0000   -0.03263
258600.0000   -0.04778
258640.0000    0.13257
258680.0000   -0.04724
258720.0000   -0.29774
258760.0000   -0.26828
258800.0000   -0.41871
258840.0000   -0.30932
258880.0000   -0.30882
258920.0000   -0.37744
258960.0000   -0.45205
259000.0000   -0.23892
259040.0000   -0.39157
259080.0000   -0.57978
259120.0000   -0.13047
259160.0000   -0.38230
259200.0000   -0.44659
259240.0000   -0.53213
259280.0000   -0.44938
259320.0000   -0.32494
259360.0000   -0.21543
259400.0000   -0.02740
259440.0000   -0.32574
259480.0000   -0.50717
259520.0000   -0.26651
259560.0000   -0.09412
259600.0000   -0.00354
259640.0000   -0.26732
259680.0000   -0.03009
259720.0000   -0.25759
259760.0000   -0.09649
259800.0000   -0.37068
259840.0000   -0.41379
259880.0000   -0.08122
259920.0000   -0.42469
259960.0000   -0.41418
260000.0000   -0.04951
260040.0000   -0.13222
260080.0000   -0.07616
260120.0000   -0.42519
260160.0000   -0.63856
260200.0000   -0.25451
260240.0000   -0.65267
260280.0000   -0.35499
260320.0000   -0.20228
260360.0000   -0.00401
260400.0000   -0.06525
260440.0000   -0.44913
260480.0000   -0.18217
260520.0000   -0.36290
260560.0000   -0.39757
260600.0000   -0.64077
260640.0000   -0.52918
260680.0000   -0.68456
260720.0000   -0.61346
260760.0000   -0.66746
260800.0000   -0.52633
260840.0000   -0.41388
260880.0000   -0.68478
260920.0000   -0.60017
260960.0000   -0.28480
261000.0000   -0.36047
261040.0000   -0.27640
261080.0000   -0.54783
261120.0000   -0.68223
261160.0000   -0.55710
261200.0000   -0.66731
261240.0000   -0.61787
261280.0000   -0.57520
261320.0000   -0.56122
261360.0000   -0.67338
261400.0000   -0.57145
261440.0000   -0.51258
261480.0000   -0.42605
261520.0000   -0.63838
261560.0000   -0.51355
261600.0000   -0.49667
261640.0000   -0.63861
261680.0000   -0.95363
261720.0000   -0.54662
261760.0000   -0.95770
261800.0000   -0.96352
261840.0000   -0.91960
261880.0000   -0.84233
261920.0000   -0.56276
261960.0000   -0.72583
262000.0000   -0.80041
262040.0000   -0.92590
262080.0000   -0.68983
262120.0000   -0.79742
262160.0000   -0.10686
262200.0000    0.02852
262240.0000    0.06066
262280.0000   -0.27791
262320.0000   -0.05244
262360.0000   -0.38987
262400.0000   -0.36366
262440.0000   -0.53352
262480.0000   -0.58502
262520.0000   -0.60481
262560.0000   -0.55541
262600.0000   -0.58536
262640.0000   -0.69627
262680.0000   -0.73733
262720.0000   -0.57764
262760.0000   -0.73495
262800.0000   -0.55833
262840.0000   -0.71194
262880.0000   -0.87445
262920.0000   -0.85904
262960.0000   -1.18576
263000.0000   -0.93383
263040.0000   -0.80198
263080.0000   -0.61244
263120.0000   -0.57331
263160.0000   -0.29478
263200.0000   -0.33502
263240.0000   -0.11781
263280.0000   -0.20429
263320.0000   -0.33869
263360.0000   -0.72366
263400.0000   -0.42522
263440.0000   -0.87005
263480.0000   -0.47679
263520.0000   -0.31198
263560.0000   -0.50259
263600.0000   -0.66917
263640.0000   -0.66992
263680.0000   -0.51114
263720.0000   -0.67972
263760.0000   -0.83445
263800.0000   -0.57729
263840.0000   -0.47070
263880.0000   -0.55485
263920.0000   -0.75174
263960.0000   -1.05303
264000.0000   -0.76902
264040.0000   -0.48389
264080.0000   -0.69988
264120.0000   -0.63296
264160.0000   -0.40924
264200.0000   -0.53439
264240.0000   -0.71864
264280.0000   -0.93095
264320.0000   -0.58963
264360.0000   -0.36179
264400.0000   -0.67122
264440.0000   -0.64825
264480.0000   -0.69177
264520.0000   -0.53347
264560.0000   -0.54334
264600.0000   -0.65510
264640.0000   -0.92318
264680.0000   -0.68689
264720.0000   -0.55356
264760.0000   -0.29893
264800.0000   -0.32814
264840.0000   -0.75929
264880.0000   -0.65248
264920.0000   -0.71504
264960.0000   -0.80924
265000.0000   -0.57983
265040.0000   -0.47851
265080.0000   -0.35050
265120.0000   -0.56514
265160.0000   -0.40801
265200.0000    0.06842
265240.0000    0.13846
265280.0000   -0.15063
265320.0000    0.25358
265360.0000   -0.04664
265400.0000   -0.52061
265440.0000   -0.30625
265480.0000   -0.17805
265520.0000   -0.24392
265560.0000   -0.26521
265600.0000   -0.50491
265640.0000   -0.69232
265680.0000   -0.40446
265720.0000   -0.38568
265760.0000   -0.36153
265800.0000   -0.46741
265840.0000   -0.51145
265880.0000   -0.55414
265920.0000   -0.28208
265960.0000   -0.30972
266000.0000   -0.10416
266040.0000   -0.23482
266080.0000   -0.21463
266120.0000   -0.53798
266160.0000   -0.18426
266200.0000   -0.16452
266240.0000   -0.10671
266280.0000   -0.12928
266320.0000   -0.09873
266360.0000   -0.38234
266400.0000   -0.51116
266440.0000   -0.31753
266480.0000   -0.50292
266520.0000   -0.61827
266560.0000   -0.63091
266600.0000   -0.46581
266640.0000   -0.41404
266680.0000   -0.43983
266720.0000   -0.46094
266760.0000   -0.61109
266800.0000   -0.44862
266840.0000   -0.37649
266880.0000   -0.19079
266920.0000   -0.03950
266960.0000   -0.26596
267000.0000    0.09733
267040.0000   -0.21297
267080.0000   -0.15759
267120.0000   -0.14623
267160.0000   -0.10896
267200.0000   -0.25298
267240.0000   -0.47007
267280.0000   -0.35142
267320.0000   -0.54033
267360.0000   -0.46464
267400.0000   -0.40946
267440.0000   -0.86445
267480.0000   -0.80210
267520.0000   -0.76085
267560.0000   -0.54386
267600.0000   -0.63575
267640.0000   -0.66632
267680.0000   -0.46492
267720.0000   -0.47471
267760.0000   -0.42064
267800.0000   -0.04073
267840.0000    0.05924
267880.0000   -0.43263
267920.0000   -0.43969
267960.0000   -0.50285
268000.0000   -0.39661
268040.0000   -0.38499
268080.0000   -0.33021
268120.0000   -0.33465
268160.0000   -0.57440
268200.0000   -0.49506
268240.0000   -0.42685
268280.0000   -0.60987
268320.0000   -0.55832
268360.0000   -0.55433
268400.0000   -0.58777
268440.0000   -0.18681
268480.0000   -0.40958
268520.0000   -0.67625
268560.0000   -0.42326
268600.0000   -0.19653
268640.0000   -0.41756
268680.0000   -0.32711
268720.0000    0.03677
268760.0000    0.09835
268800.0000   -0.32290
268840.0000   -0.38140
268880.0000   -0.54720
268920.0000   -0.21585
268960.0000   -0.21373
269000.0000   -0.37160
269040.0000   -0.36887
269080.0000   -0.18683
269120.0000   -0.55484
269160.0000   -0.15153
269200.0000    0.00093
269240.0000   -0.26222
269280.0000   -0.09384
269320.0000    0.03096
269360.0000    0.06428
269400.0000   -0.04416
269440.0000   -0.10385
269480.0000   -0.61673
269520.0000   -0.62998
269560.0000   -0.57972
269600.0000   -0.93065
269640.0000   -0.73442
269680.0000   -0.93498
269720.0000   -0.78863
269760.0000   -0.83511
269800.0000   -0.72643
269840.0000   -0.57241
269880.0000   -0.58890
269920.0000   -0.60743
269960.0000   -0.89593
270000.0000   -0.63584
270040.0000   -0.64744
270080.0000   -0.88708
270120.0000   -0.47450
270160.0000   -0.59713
270200.0000   -0.57141
270240.0000   -0.68602
270280.0000   -0.83411
270320.0000   -0.78752
270360.0000   -0.75334
270400.0000   -0.71012
270440.0000   -0.75730
270480.0000   -0.91511
270520.0000   -0.60339
270560.0000   -0.64373
270600.0000   -0.72614
270640.0000   -0.64429
270680.0000   -0.76211
270720.0000   -0.87105
270760.0000   -0.87380
270800.0000   -0.75799
270840.0000   -0.84344
270880.0000   -0.62833
270920.0000   -0.50312
270960.0000   -0.83597
271000.0000   -0.49463
271040.0000   -0.32277
271080.0000   -0.84865
271120.0000   -0.57052
271160.0000   -0.73098
271200.0000   -0.69530
271240.0000   -0.67660
271280.0000   -0.22031
271320.0000   -0.15371
271360.0000    0.05687
271400.0000   -0.25118
271440.0000   -0.28677
271480.0000   -0.27206
271520.0000   -0.10927
271560.0000   -0.35161
271600.0000   -0.61634
271640.0000   -0.42500
271680.0000   -0.34527
271720.0000   -0.29923
271760.0000   -0.31318
271800.0000   -0.12221
271840.0000    0.01433
271880.0000   -0.11650
271920.0000   -0.10189
271960.0000   -0.71992
272000.0000   -0.11959
272040.0000   -0.55954
272080.0000    0.05552
272120.0000   -0.36787
272160.0000   -0.04753
272200.0000   -0.48136
272240.0000   -0.50768
272280.0000   -0.12644
272320.0000   -0.33077
272360.0000   -0.40124
272400.0000   -0.59291
272440.0000   -0.48270
272480.0000   -0.57184
272520.0000   -0.77259
272560.0000   -0.60885
272600.0000   -0.52705
272640.0000   -0.58920
272680.0000   -0.27472
272720.0000   -0.63006
272760.0000   -0.59030
272800.0000   -0.46507
272840.0000   -0.68335
272880.0000   -0.47648
272920.0000   -0.57512
272960.0000   -0.61962
273000.0000   -0.27287
273040.0000   -0.51051
273080.0000   -0.48776
273120.0000   -0.48079
273160.0000   -0.30600
273200.0000   -0.08958
273240.0000   -0.37425
273280.0000   -0.36195
273320.0000   -0.27293
273360.0000   -0.47637
273400.0000   -0.39640
273440.0000   -0.39443
273480.0000   -0.25544
273520.0000   -0.55768
273560.0000   -0.28531
273600.0000   -0.30160
273640.0000   -0.36184
273680.0000   -0.20581
273720.0000   -0.31558
273760.0000   -0.36604
273800.0000   -0.40107
273840.0000   -0.38949
273880.0000   -0.29781
273920.0000   -0.32393
273960.0000   -0.37344
274000.0000   -0.27374
274040.0000   -0.36179
274080.0000   -0.53930
274120.0000   -0.49438
274160.0000   -0.15383
274200.0000   -0.33078
274240.0000   -0.21099
274280.0000   -0.19473
274320.0000   -0.25735
274360.0000   -0.51473
274400.0000   -0.45760
274440.0000   -0.48411
274480.0000   -0.63621
274520.0000   -0.60714
274560.0000   -0.69674
274600.0000   -0.20752
274640.0000   -0.68377
274680.0000   -0.82433
274720.0000   -0.65499
274760.0000   -0.93855
274800.0000   -0.84805
274840.0000   -0.73963
274880.0000   -0.52225
274920.0000   -0.53707
274960.0000   -0.74436
275000.0000   -0.72208
275040.0000   -0.59211
275080.0000   -0.68880
275120.0000   -0.74100
275160.0000   -0.52130
275200.0000   -0.44708
275240.0000   -0.39319
275280.0000   -0.62702
275320.0000   -0.87559
275360.0000   -0.87872
275400.0000   -0.51687
275440.0000   -0.69947
275480.0000   -0.67607
275520.0000   -0.73439
275560.0000   -0.81557
275600.0000   -0.79500
275640.0000   -0.90018
275680.0000   -0.91226
275720.0000   -0.72820
275760.0000   -0.80888
275800.0000   -0.76147
275840.0000   -0.71447
275880.0000   -0.75223
275920.0000   -0.94763
275960.0000   -0.80300
276000.0000   -0.88225
276040.0000   -0.28986
276080.0000   -0.47018
276120.0000   -0.48644
276160.0000   -0.42469
276200.0000   -0.89558
276240.0000   -0.81636
276280.0000   -1.13449
276320.0000   -0.65950
276360.0000   -0.66130
276400.0000   -0.84497
276440.0000   -0.61915
276480.0000   -0.63399
276520.0000   -0.50637
276560.0000   -0.56335
276600.0000   -0.72852
276640.0000   -0.82134
276680.0000   -0.56670
276720.0000   -0.84873
276760.0000   -0.53476
276800.0000   -0.38491
276840.0000   -0.56555
276880.0000   -0.83134
276920.0000   -0.46697
276960.0000   -0.70633
277000.0000   -0.59615
277040.0000   -0.46769
277080.0000   -0.49317
277120.0000   -0.50069
277160.0000   -0.32603
277200.0000   -0.49449
277240.0000   -0.47616
277280.0000   -0.36141
277320.0000   -0.69638
277360.0000   -0.36131
277400.0000   -0.23074
277440.0000   -0.32951
277480.0000   -0.40252
277520.0000   -0.58966
277560.0000   -0.73021
277600.0000   -0.68464
277640.0000   -0.55267
277680.0000   -0.16382
277720.0000   -0.47279
277760.0000   -0.50672
277800.0000   -0.51301
277840.0000   -0.35585
277880.0000   -0.56835
277920.0000   -0.36919
277960.0000   -0.46062
278000.0000   -0.45608
278040.0000   -0.28045
278080.0000   -0.52860
278120.0000   -0.46865
278160.0000   -0.71653
278200.0000   -0.87632
278240.0000   -0.44826
278280.0000   -0.43856
278320.0000   -0.47973
278360.0000   -0.60943
278400.0000   -0.31333
278440.0000   -0.42663
278480.0000   -0.47171
278520.0000   -0.43882
278560.0000   -0.50679
278600.0000   -0.50444
278640.0000   -0.83128
278680.0000   -0.96469
278720.0000   -0.71923
278760.0000   -0.80320
278800.0000   -0.70155
278840.0000   -0.51603
278880.0000   -0.74106
278920.0000   -0.76356
278960.0000   -0.64975
279000.0000   -0.83249
279040.0000   -0.53996
279080.0000   -0.56123
279120.0000   -0.51901
279160.0000   -0.56947
279200.0000   -0.66908
279240.0000   -0.17066
279280.0000   -0.46353
279320.0000   -0.28562
279360.0000   -0.39113
279400.0000   -0.47774
279440.0000   -0.36961
279480.0000   -0.77067
279520.0000   -0.52306
279560.0000   -0.53073
279600.0000   -0.51394
279640.0000   -0.16218
279680.0000   -0.39549
279720.0000   -0.83023
279760.0000   -0.64033
279800.0000   -0.76899
279840.0000   -0.56699
279880.0000   -0.67898
279920.0000   -0.49763
279960.0000   -0.44567
280000.0000   -0.58179
280040.0000   -0.51582
280080.0000   -0.35294
280120.0000   -0.40242
280160.0000   -0.33637
280200.0000   -0.37621
280240.0000   -0.46846
280280.0000   -0.36938
280320.0000   -0.41812
280360.0000    0.01048
280400.0000   -0.37549
280440.0000    0.03408
280480.0000   -0.36504
280520.0000   -0.53536
280560.0000   -0.30012
280600.0000   -0.83757
280640.0000   -0.46365
280680.0000   -0.48416
280720.0000   -0.67811
280760.0000   -0.80416
280800.0000   -0.64967
280840.0000   -0.62481
280880.0000   -0.60712
280920.0000   -0.48190
280960.0000   -0.42303
281000.0000   -0.32800
281040.0000   -0.57110
281080.0000   -0.45698
281120.0000   -0.43640
281160.0000   -0.57567
281200.0000   -0.49076
281240.0000   -0.59388
281280.0000   -0.40098
281320.0000   -0.37508
281360.0000   -0.11061
281400.0000   -0.11133
281440.0000   -0.45457
281480.0000   -0.65331
281520.0000   -0.63326
281560.0000    0.14104
281600.0000    0.02430
281640.0000   -0.07474
281680.0000    0.00606
281720.0000    0.15553
281760.0000    0.03580
281800.0000    0.12849
281840.0000    0.41774
281880.0000   -0.05686
281920.0000    0.06245
281960.0000    0.04168
282000.0000    0.04909
282040.0000    0.15156
282080.0000    0.14419
282120.0000    0.12386
282160.0000   -0.23793
282200.0000    0.27117
282240.0000    0.05793
282280.0000   -0.07418
282320.0000    0.02850
282360.0000   -0.25535
282400.0000   -0.17472
282440.0000   -0.05177
282480.0000    0.33498
282520.0000   -0.04275
282560.0000    0.21205
282600.0000    0.01489
282640.0000   -0.22903
282680.0000   -0.03571
282720.0000    0.25051
282760.0000   -0.32421
282800.0000   -0.16405
282840.0000   -0.43165
282880.0000    0.27250
282920.0000    0.14391
282960.0000   -0.03422
283000.0000   -0.07884
283040.0000    0.11881
283080.0000    0.24968
283120.0000    0.17341
283160.0000    0.03171
283200.0000   -0.03140
283240.0000    0.07706
283280.0000   -0.29495
283320.0000   -0.53474
283360.0000   -0.21720
283400.0000   -0.11882
283440.0000    0.00746
283480.0000   -0.33521
283520.0000   -0.38506
283560.0000   -0.26783
283600.0000   -0.42344
283640.0000   -0.23132
283680.0000   -0.29081
283720.0000   -0.41873
283760.0000   -0.48333
283800.0000   -0.41279
283840.0000   -0.52868
283880.0000   -0.57541
283920.0000   -0.67629
283960.0000   -0.57497
284000.0000   -0.70816
284040.0000   -0.71148
284080.0000   -0.90258
284120.0000   -0.49215
284160.0000   -0.51973
284200.0000   -0.46798
284240.0000   -0.40733
284280.0000   -0.36124
284320.0000   -0.18587
284360.0000   -0.11720
284400.0000   -0.14173
284440.0000   -0.30396
284480.0000   -0.54019
284520.0000   -0.50497
284560.0000   -0.20821
284600.0000   -0.20891
284640.0000   -0.16586
284680.0000   -0.48482
284720.0000   -0.24584
284760.0000   -0.64996
284800.0000   -0.41113
284840.0000   -0.80673
284880.0000   -0.68649
284920.0000   -0.43310
284960.0000   -0.56965
285000.0000   -0.53967
285040.0000   -0.49441
285080.0000   -0.68760
285120.0000   -0.91840
285160.0000   -0.79496
285200.0000   -0.77663
285240.0000   -0.76457
285280.0000   -0.62925
285320.0000   -0.69883
285360.0000   -0.72467
285400.0000   -0.57465
285440.0000   -0.54332
285480.0000   -0.70089
285520.0000   -0.52632
285560.0000   -0.46651
285600.0000   -0.44998
285640.0000   -0.51384
285680.0000   -0.29109
285720.0000   -0.25611
285760.0000   -0.56624
285800.0000   -0.64377
285840.0000   -0.58006
285880.0000   -0.62511
285920.0000   -0.36884
285960.0000   -0.55890
286000.0000   -0.25310
286040.0000   -0.55433
286080.0000   -0.32633
286120.0000   -0.21003
286160.0000   -0.82278
286200.0000   -0.66185
286240.0000   -0.44136
286280.0000   -0.59092
286320.0000   -0.51367
286360.0000   -0.54981
286400.0000   -0.54205
286440.0000   -0.61131
286480.0000   -0.57760
286520.0000   -0.53554
286560.0000   -0.04861
286600.0000   -0.25703
286640.0000   -0.42553
286680.0000   -0.36897
286720.0000   -0.36005
286760.0000   -0.29023
286800.0000   -0.18159
286840.0000   -0.64625
286880.0000   -0.25975
286920.0000   -0.47038
286960.0000   -0.58950
287000.0000   -0.21664
287040.0000   -0.67971
287080.0000   -0.53468
287120.0000   -0.37181
287160.0000   -0.30793
287200.0000   -0.56594
287240.0000   -0.45712
287280.0000   -0.21522
287320.0000   -0.43222
287360.0000   -0.32819
287400.0000   -0.17042
287440.0000   -0.27190
287480.0000   -0.41787
287520.0000   -0.16617
287560.0000   -0.10186
287600.0000    0.03841
287640.0000   -0.17354
287680.0000   -0.09781
287720.0000   -0.00667
287760.0000    0.13553
287800.0000   -0.00944
287840.0000   -0.55973
287880.0000   -0.29371
287920.0000   -0.55285
287960.0000   -0.16915
288000.0000   -0.21472
288040.0000   -0.04134
288080.0000   -0.22912
288120.0000   -0.14552
288160.0000   -0.20898
288200.0000   -0.55697
288240.0000   -0.40918
288280.0000   -0.22807
288320.0000   -0.60167
288360.0000   -0.46441
288400.0000   -0.07227
288440.0000   -0.22481
288480.0000   -0.28499
288520.0000   -0.18637
288560.0000   -0.31280
288600.0000   -0.04555
288640.0000   -0.09214
288680.0000   -0.36959
288720.0000   -0.56042
288760.0000   -0.12281
288800.0000   -0.36734
288840.0000   -0.24221
288880.0000   -0.31409
288920.0000   -0.18415
288960.0000   -0.09363
289000.0000   -0.16909
289040.0000   -0.16589
289080.0000   -0.25432
289120.0000   -0.30759
289160.0000   -0.18614
289200.0000   -0.27618
289240.0000   -0.48543
289280.0000   -0.06051
289320.0000    0.09774
289360.0000    0.44360
289400.0000    0.07663
289440.0000    0.19280
289480.0000   -0.05162
289520.0000   -0.26807
289560.0000    0.05732
289600.0000   -0.30290
289640.0000   -0.35848
289680.0000   -0.00572
289720.0000   -0.12202
289760.0000   -0.27119
289800.0000   -0.05677
289840.0000   -0.22398
289880.0000   -0.38897
289920.0000   -0.40140
289960.0000   -0.05634
290000.0000   -0.25525
290040.0000   -0.34878
290080.0000   -0.37145
290120.0000   -0.28012
290160.0000   -0.32801
290200.0000   -0.02826
290240.0000   -0.29985
290280.0000    0.13321
290320.0000   -0.25306
290360.0000   -0.23774
290400.0000   -0.19835
290440.0000   -0.45985
290480.0000   -0.30699
290520.0000   -0.25323
290560.0000   -0.27992
290600.0000   -0.23278
290640.0000   -0.40785
290680.0000   -0.04779
290720.0000    0.15467
290760.0000    0.13486
290800.0000    0.09526
290840.0000    0.10478
290880.0000   -0.06773
290920.0000   -0.05469
290960.0000    0.16921
291000.0000    0.01815
291040.0000    0.07164
291080.0000   -0.23840
291120.0000   -0.13657
291160.0000   -0.06061
291200.0000   -0.15374
291240.0000    0.02782
291280.0000   -0.18138
291320.0000   -0.50413
291360.0000   -0.05851
291400.0000   -0.27931
291440.0000   -0.11502
291480.0000   -0.25844
291520.0000   -0.10685
291560.0000   -0.23834
291600.0000   -0.25029
291640.0000   -0.35788
291680.0000   -0.31581
291720.0000   -0.21297
291760.0000   -0.49611
291800.0000   -0.13219
291840.0000   -0.09711
291880.0000   -0.29204
291920.0000   -0.12747
291960.0000   -0.26731
292000.0000    0.07071
292040.0000   -0.07426
292080.0000   -0.26808
292120.0000   -0.01449
292160.0000   -0.14172
292200.0000   -0.03433
292240.0000    0.09812
292280.0000   -0.08475
292320.0000   -0.02559
292360.0000    0.10489
292400.0000   -0.25086
292440.0000   -0.01901
292480.0000   -0.26094
292520.0000   -0.69194
292560.0000   -0.37572
292600.0000   -0.49082
292640.0000   -0.31052
292680.0000   -0.21635
292720.0000   -0.25602
292760.0000   -0.01800
292800.0000   -0.27101
292840.0000   -0.49316
292880.0000   -0.09084
292920.0000    0.00732
292960.0000   -0.01357
293000.0000    0.03750
293040.0000    0.15336
293080.0000   -0.02350
293120.0000   -0.01435
293160.0000   -0.15011
293200.0000   -0.10678
293240.0000   -0.20184
293280.0000   -0.24948
293320.0000   -0.21700
293360.0000   -0.12954
293400.0000   -0.35876
293440.0000    0.04195
293480.0000   -0.06253
293520.0000   -0.37963
293560.0000   -0.37336
293600.0000   -0.07399
293640.0000   -0.67500
293680.0000   -0.26622
293720.0000   -0.43391
293760.0000   -0.47004
293800.0000   -0.40451
293840.0000   -0.39859
293880.0000   -0.53587
293920.0000   -0.40163
293960.0000   -0.13997
294000.0000   -0.39243
294040.0000   -0.25362
294080.0000   -0.35801
294120.0000   -0.19847
294160.0000   -0.36002
294200.0000   -0.30551
294240.0000   -0.02133
294280.0000   -0.06975
294320.0000   -0.21145
294360.0000   -0.18616
294400.0000   -0.07336
294440.0000   -0.12378
294480.0000   -0.05295
294520.0000   -0.33915
294560.0000   -0.36670
294600.0000   -0.21536
294640.0000   -0.41977
294680.0000   -0.25625
294720.0000   -0.65417
294760.0000    0.03750
294800.0000   -0.32568
294840.0000   -0.10602
294880.0000   -0.15545
294920.0000   -0.18526
294960.0000   -0.09323
295000.0000   -0.12035
295040.0000   -0.15351
295080.0000   -0.25050
295120.0000   -0.43359
295160.0000   -0.17990
295200.0000   -0.43765
295240.0000   -0.12741
295280.0000   -0.14333
295320.0000   -0.13140
295360.0000   -0.24127
295400.0000   -0.13058
295440.0000   -0.13341
295480.0000    0.20564
295520.0000    0.24901
295560.0000    0.19638
295600.0000   -0.30567
295640.0000   -0.25287
295680.0000   -0.55459
295720.0000   -0.77360
295760.0000   -0.69041
295800.0000   -0.54790
295840.0000   -0.11896
295880.0000   -0.17716
295920.0000   -0.36006
295960.0000   -0.29584
296000.0000   -0.04200
296040.0000   -0.54578
296080.0000   -0.34766
296120.0000   -0.45042
296160.0000   -0.67951
296200.0000   -0.63299
296240.0000   -0.29504
296280.0000   -0.34346
296320.0000   -0.39058
296360.0000   -0.17143
296400.0000    0.22018
296440.0000   -0.25431
296480.0000   -0.28306
296520.0000   -0.32848
296560.0000   -0.31910
296600.0000   -0.17991
296640.0000   -0.51277
296680.0000   -0.29569
296720.0000   -0.70710
296760.0000   -0.57465
296800.0000   -0.82058
296840.0000   -0.68106
296880.0000   -0.55930
296920.0000   -0.69951
296960.0000   -0.21346
297000.0000   -0.58514
297040.0000   -0.51795
297080.0000   -0.69636
297120.0000   -0.38583
297160.0000   -0.36680
297200.0000   -0.39734
297240.0000   -0.48558
297280.0000   -0.46629
297320.0000   -0.77865
297360.0000   -0.52464
297400.0000   -0.45320
297440.0000   -0.39057
297480.0000   -0.06258
297520.0000    0.05332
297560.0000    0.01763
297600.0000   -0.11334
297640.0000    0.26072
297680.0000   -0.04721
297720.0000    0.00917
297760.0000    0.03608
297800.0000    0.50110
297840.0000    0.43299
297880.0000    0.33479
297920.0000   -0.20072
297960.0000   -0.27139
298000.0000   -0.36638
298040.0000   -0.36221
298080.0000   -0.35749
298120.0000   -0.46637
298160.0000   -0.38405
298200.0000    0.02654
298240.0000   -0.23807
298280.0000   -0.20227
298320.0000   -0.16095
298360.0000   -0.65188
298400.0000   -0.51306
298440.0000   -0.29670
298480.0000   -0.49803
298520.0000   -0.45708
298560.0000   -0.43544
298600.0000   -0.38371
298640.0000   -0.52345
298680.0000   -0.45171
298720.0000   -0.55524
298760.0000   -0.33774
298800.0000   -0.25055
298840.0000   -0.53100
298880.0000   -0.38404
298920.0000   -0.45722
298960.0000   -0.30840
299000.0000   -0.41473
299040.0000   -0.58097
299080.0000   -0.51741
299120.0000   -0.68289
299160.0000   -0.34504
299200.0000   -0.66832
299240.0000   -0.51000
299280.0000   -0.39624
299320.0000   -1.01998
299360.0000   -0.58301
299400.0000   -0.48712
299440.0000   -0.67396
299480.0000   -0.66918
299520.0000   -0.22605
299560.0000   -0.56646
299600.0000   -0.19214
299640.0000    0.13535
299680.0000   -0.07457
299720.0000   -0.08569
299760.0000    0.22430
299800.0000    0.05249
299840.0000   -0.40421
299880.0000   -0.09492
299920.0000   -0.03542
299960.0000    0.42114
300000.0000    0.23625
300040.0000   -0.00797
300080.0000    0.03490
300120.0000   -0.03202
300160.0000   -0.50393
300200.0000   -0.52694
300240.0000   -0.26237
300280.0000   -0.24433
300320.0000   -0.40152
300360.0000   -0.58748
300400.0000   -0.33976
300440.0000   -0.51166
300480.0000   -0.41473
300520.0000   -0.32280
300560.0000   -0.39650
300600.0000   -0.12492
300640.0000   -0.34303
300680.0000    0.08326
300720.0000   -0.35763
300760.0000   -0.14537
300800.0000   -0.65342
300840.0000   -0.40175
300880.0000   -0.68292
300920.0000   -0.77064
300960.0000   -0.25302
301000.0000   -0.24213
301040.0000   -0.37268
301080.0000   -0.62849
301120.0000   -0.52256
301160.0000   -0.55250
301200.0000   -0.29406
301240.0000   -0.19454
301280.0000   -0.56378
301320.0000   -0.16768
301360.0000   -0.50639
301400.0000   -0.62346
301440.0000   -0.23001
301480.0000   -0.29525
301520.0000   -0.42872
301560.0000   -0.19666
301600.0000   -0.29218
301640.0000   -0.37956
301680.0000   -0.35657
301720.0000   -0.30092
301760.0000   -0.55664
301800.0000   -0.34024
301840.0000   -0.42184
301880.0000   -0.09004
301920.0000   -0.18068
301960.0000   -0.31234
302000.0000    0.23909
302040.0000   -0.03227
302080.0000   -0.11575
302120.0000   -0.38282
302160.0000   -0.32984
302200.0000   -0.43555
302240.0000    0.03770
302280.0000   -0.26715
302320.0000   -0.54789
302360.0000   -0.29371
302400.0000   -0.09528
302440.0000   -0.45157
302480.0000   -0.20999
302520.0000   -0.33966
302560.0000   -0.69836
302600.0000   -0.34799
302640.0000   -0.22317
302680.0000   -0.29757
302720.0000   -0.66914
302760.0000   -0.22939
302800.0000   -0.71367
302840.0000   -0.78303
302880.0000   -0.67764
302920.0000   -0.08382
302960.0000   -0.29335
303000.0000   -0.62129
303040.0000   -0.73312
303080.0000   -0.55349
303120.0000   -0.20647
303160.0000   -0.36850
303200.0000   -0.10203
303240.0000   -0.01961
303280.0000    0.09647
303320.0000    0.02686
303360.0000    0.38086
303400.0000   -0.34914
303440.0000   -0.07965
303480.0000   -0.27775
303520.0000   -0.25756
303560.0000   -0.52482
303600.0000   -0.65680
303640.0000   -0.31539
303680.0000   -0.40202
303720.0000   -0.27622
303760.0000   -0.02472
303800.0000   -0.00777
303840.0000   -0.13225
303880.0000   -0.23043
303920.0000   -0.27785
303960.0000   -0.30704
304000.0000   -0.15115
304040.0000   -0.20013
304080.0000   -0.17522
304120.0000    0.16514
304160.0000   -0.06938
304200.0000   -0.18150
304240.0000   -0.12576
304280.0000   -0.12233
304320.0000   -0.15017
304360.0000   -0.26177
304400.0000   -0.28097
304440.0000   -0.35860
304480.0000   -0.48469
304520.0000   -0.48728
304560.0000   -0.03358
304600.0000   -0.43912
304640.0000   -0.09418
304680.0000   -0.29698
304720.0000   -0.34179
304760.0000   -0.14600
304800.0000   -0.19492
304840.0000   -0.31204
304880.0000   -0.15604
304920.0000   -0.26276
304960.0000   -0.15989
305000.0000   -0.32825
305040.0000   -0.40138
305080.0000   -0.41059
305120.0000   -0.33324
305160.0000   -0.87175
305200.0000   -0.53462
305240.0000   -0.61142
305280.0000   -0.85283
305320.0000   -0.45228
305360.0000   -0.40346
305400.0000   -0.46804
305440.0000   -0.40413
305480.0000   -0.57938
305520.0000   -0.51912
305560.0000   -0.54922
305600.0000   -0.51271
305640.0000   -0.41671
305680.0000   -0.57845
305720.0000   -0.44850
305760.0000   -0.47331
305800.0000   -0.29484
305840.0000   -0.13992
305880.0000    0.04708
305920.0000   -0.09710
305960.0000   -0.24855
306000.0000   -0.27470
306040.0000   -0.24940
306080.0000   -0.34742
306120.0000   -0.57673
306160.0000   -0.47350
306200.0000   -0.28968
306240.0000   -0.04924
306280.0000   -0.18756
306320.0000   -0.31165
306360.0000   -0.52201
306400.0000   -0.74309
306440.0000   -0.53708
306480.0000   -0.66158
306520.0000   -0.68521
306560.0000   -0.47187
306600.0000   -0.21474
306640.0000   -0.35385
306680.0000   -0.55176
306720.0000   -0.63989
306760.0000   -0.56968
306800.0000   -0.39518
306840.0000   -0.76143
306880.0000   -0.63132
306920.0000   -0.64252
306960.0000   -0.72968
307000.0000   -0.94171
307040.0000   -0.91351
307080.0000   -0.79619
307120.0000   -0.66959
307160.0000   -0.92502
307200.0000   -0.46237
307240.0000   -0.73804
307280.0000   -0.37662
307320.0000   -0.57689
307360.0000   -0.23046
307400.0000   -0.73339
307440.0000   -0.54062
307480.0000   -0.49755
307520.0000   -0.25105
307560.0000   -0.27387
307600.0000   -0.32414
307640.0000   -0.38593
307680.0000   -0.62458
307720.0000   -0.32456
307760.0000   -0.66197
307800.0000   -0.46567
307840.0000   -0.41316
307880.0000   -0.16183
307920.0000    0.04347
307960.0000   -0.46440
308000.0000   -0.24446
308040.0000   -0.49405
308080.0000   -0.46873
308120.0000   -0.73353
308160.0000   -0.74233
308200.0000   -0.78511
308240.0000   -1.06326
308280.0000   -0.70610
308320.0000   -0.42421
308360.0000   -0.56376
308400.0000   -0.53834
308440.0000   -0.46283
308480.0000   -0.49717
308520.0000   -0.33581
308560.0000   -0.51014
308600.0000   -0.68938
308640.0000   -0.53065
308680.0000   -0.72280
308720.0000   -0.38650
308760.0000   -0.52016
308800.0000   -0.61560
308840.0000   -0.54750
308880.0000   -0.79670
308920.0000   -0.96723
308960.0000   -0.54562
309000.0000   -0.73078
309040.0000   -0.75053
309080.0000   -0.50554
309120.0000   -0.78694
309160.0000   -0.64271
309200.0000   -0.77321
309240.0000   -0.48693
309280.0000   -0.44436
309320.0000   -0.36245
309360.0000   -0.68189
309400.0000   -0.44448
309440.0000   -0.72527
309480.0000   -0.26823
309520.0000   -0.33086
309560.0000   -0.40712
309600.0000   -0.44191
309640.0000   -0.30236
309680.0000    0.01551
309720.0000   -0.33407
309760.0000   -0.28632
309800.0000   -0.52325
309840.0000   -0.54643
309880.0000   -0.77026
309920.0000   -0.38877
309960.0000   -0.56081
310000.0000   -0.62902
310040.0000   -0.59294
310080.0000   -0.24931
310120.0000   -0.49759
310160.0000   -0.47177
310200.0000   -0.47035
310240.0000   -0.46246
310280.0000   -0.47527
310320.0000   -0.58097
310360.0000   -0.51241
310400.0000   -0.63496
310440.0000   -0.88419
310480.0000   -0.44527
310520.0000   -0.55726
310560.0000   -0.53564
310600.0000   -0.62980
310640.0000   -0.66345
310680.0000   -0.62603
310720.0000   -0.42851
310760.0000   -0.62967
310800.0000   -0.30516
310840.0000   -0.46978
310880.0000   -0.47287
310920.0000   -0.56242
310960.0000   -0.57892
311000.0000   -0.50891
311040.0000   -0.34018
311080.0000   -0.56445
311120.0000   -0.62863
311160.0000   -0.47922
311200.0000   -0.31526
311240.0000   -0.33085
311280.0000   -0.28337
311320.0000   -0.75356
311360.0000   -0.23877
311400.0000   -0.62767
311440.0000   -0.58267
311480.0000   -0.59186
311520.0000   -0.35053
311560.0000   -0.55435
311600.0000   -0.50980
311640.0000   -0.54121
311680.0000   -0.79078
311720.0000   -0.60402
311760.0000   -0.38741
311800.0000   -0.81677
311840.0000   -0.45199
311880.0000   -0.65612
311920.0000   -0.43953
311960.0000   -0.75228
312000.0000   -0.67350
312040.0000   -0.61718
312080.0000   -0.60051
312120.0000   -0.52443
312160.0000   -0.59898
312200.0000   -0.44334
312240.0000   -0.47744
312280.0000   -0.50504
312320.0000   -0.49970
312360.0000   -0.56602
312400.0000   -0.11988
312440.0000   -0.19372
312480.0000   -0.27566
312520.0000   -0.09440
312560.0000   -0.11764
312600.0000   -0.42056
312640.0000   -0.21455
312680.0000    0.18406
312720.0000    0.17326
312760.0000    0.16559
312800.0000    0.16308
312840.0000    0.10867
312880.0000    0.10711
312920.0000    0.09386
312960.0000    0.25841
313000.0000    0.09651
313040.0000   -0.20037
313080.0000   -0.24730
313120.0000   -0.02987
313160.0000    0.03202
313200.0000   -0.20243
313240.0000   -0.15282
313280.0000    0.06645
313320.0000   -0.05046
313360.0000   -0.44362
313400.0000   -0.36738
313440.0000   -0.18141
313480.0000   -0.18310
313520.0000   -0.05354
313560.0000   -0.36953
313600.0000   -0.66700
313640.0000   -0.62991
313680.0000   -0.66528
313720.0000   -0.59294
313760.0000   -0.51709
313800.0000   -0.66281
313840.0000   -0.44263
313880.0000   -0.62882
313920.0000   -0.53939
313960.0000   -0.49962
314000.0000   -0.61904
314040.0000   -0.40216
314080.0000   -0.72281
314120.0000   -0.54729
314160.0000   -0.51097
314200.0000   -0.70193
314240.0000   -0.83471
314280.0000   -0.68848
314320.0000   -0.72543
314360.0000   -0.79083
314400.0000   -0.76803
314440.0000   -0.80499
314480.0000   -0.61583
314520.0000   -0.65186
314560.0000   -0.45521
314600.0000   -0.49108
314640.0000   -0.72008
314680.0000   -0.45009
314720.0000   -0.42705
314760.0000   -0.83439
314800.0000   -0.55624
314840.0000   -0.61611
314880.0000   -0.54998
314920.0000   -0.49270
314960.0000   -0.65663
315000.0000   -0.35314
315040.0000   -0.66932
315080.0000   -0.35952
315120.0000   -0.31523
315160.0000   -0.36151
315200.0000   -0.27901
315240.0000   -0.46635
315280.0000   -0.43797
315320.0000   -0.39809
315360.0000   -0.44698
315400.0000   -0.77383
315440.0000   -0.66987
315480.0000   -0.52600
315520.0000   -0.47321
315560.0000   -0.51957
315600.0000   -0.52072
315640.0000   -0.49585
315680.0000   -0.49017
315720.0000   -0.45738
315760.0000   -0.69563
315800.0000   -0.66378
315840.0000   -0.79782
315880.0000   -0.82531
315920.0000   -0.59733
315960.0000   -0.55429
316000.0000   -0.53192
316040.0000   -0.54657
316080.0000   -0.70401
316120.0000   -0.56866
316160.0000   -0.62327
316200.0000   -0.61034
316240.0000   -0.40840
316280.0000   -0.46459
316320.0000   -0.55908
316360.0000   -0.69434
316400.0000   -0.58882
316440.0000   -0.52175
316480.0000   -0.44920
316520.0000   -0.82096
316560.0000   -0.61257
316600.0000   -0.49601
316640.0000   -0.63378
316680.0000   -0.69320
316720.0000   -0.53664
316760.0000   -0.65881
316800.0000   -0.33046
316840.0000   -0.30663
316880.0000   -0.34965
316920.0000   -0.62966
316960.0000   -0.62484
317000.0000   -0.70251
317040.0000   -0.44026
317080.0000   -0.18006
317120.0000   -0.45369
317160.0000   -0.50673
317200.0000   -0.64674
317240.0000   -0.31019
317280.0000   -0.61098
317320.0000   -0.54412
317360.0000   -0.61749
317400.0000   -0.43954
317440.0000   -0.25747
317480.0000   -0.51109
317520.0000   -0.70358
317560.0000   -0.54652
317600.0000   -0.20265
317640.0000   -0.50891
317680.0000   -0.46033
317720.0000   -0.57279
317760.0000   -0.48238
317800.0000   -0.52099
317840.0000   -0.47534
317880.0000   -0.44458
317920.0000   -0.46124
317960.0000   -0.29973
318000.0000   -0.30732
318040.0000   -0.46372
318080.0000   -0.44953
318120.0000   -0.36595
318160.0000   -0.47488
318200.0000   -0.42915
318240.0000   -0.29361
318280.0000   -0.33316
318320.0000   -0.47171
318360.0000   -0.54060
318400.0000   -0.65447
318440.0000   -0.15491
318480.0000   -0.32887
318520.0000   -0.51537
318560.0000   -0.48841
318600.0000   -0.36536
318640.0000   -0.46730
318680.0000   -0.63210
318720.0000   -0.41666
318760.0000   -0.67345
318800.0000   -0.52595
318840.0000   -0.56730
318880.0000   -0.53129
318920.0000   -0.55680
318960.0000   -0.50051
319000.0000   -0.56816
319040.0000   -0.48065
319080.0000   -0.46750
319120.0000   -0.40016
319160.0000   -0.52534
319200.0000   -0.59271
319240.0000   -0.59205
319280.0000   -0.41643
319320.0000   -0.41671
319360.0000   -0.35553
319400.0000   -0.52363
319440.0000   -0.75205
319480.0000   -0.33483
319520.0000   -0.87841
319560.0000   -0.65671
319600.0000   -0.64904
319640.0000   -0.69373
319680.0000   -0.43347
319720.0000   -0.36213
319760.0000   -0.58884
319800.0000   -0.60943
319840.0000   -0.53579
319880.0000   -0.55448
319920.0000   -0.55206
319960.0000   -0.27866
320000.0000   -0.58826
320040.0000   -0.40314
320080.0000   -0.43435
320120.0000   -0.50904
320160.0000   -0.62128
320200.0000   -0.59571
320240.0000   -0.48664
320280.0000   -0.33863
320320.0000   -0.26457
320360.0000   -0.42655
320400.0000   -0.44659
320440.0000   -0.75469
320480.0000   -0.61549
320520.0000   -0.33888
320560.0000   -0.50093
320600.0000   -0.61010
320640.0000   -0.46615
320680.0000   -0.43742
320720.0000   -0.54252
320760.0000   -0.28055
320800.0000   -0.22817
320840.0000   -0.52814
320880.0000   -0.77660
320920.0000   -0.51425
320960.0000   -0.43024
321000.0000   -0.34275
321040.0000   -0.64934
321080.0000   -0.47977
321120.0000   -0.82960
321160.0000   -0.82645
321200.0000   -0.70853
321240.0000   -0.58532
321280.0000   -0.56111
321320.0000   -0.71328
321360.0000   -0.68395
321400.0000   -0.36645
321440.0000   -0.34978
321480.0000   -0.56300
321520.0000   -0.44439
321560.0000   -0.35837
321600.0000   -0.57349
321640.0000   -0.54649
321680.0000   -0.63145
321720.0000   -0.30822
321760.0000   -0.58305
321800.0000   -0.67034
321840.0000   -0.64718
321880.0000   -0.35997
321920.0000   -0.56641
321960.0000   -0.58132
322000.0000   -0.66277
322040.0000   -0.44288
322080.0000   -0.71013
322120.0000   -0.72530
322160.0000   -0.66759
322200.0000   -0.65490
322240.0000   -0.54414
322280.0000   -0.44731
322320.0000   -0.46854
322360.0000   -0.34051
322400.0000   -0.50898
322440.0000   -0.65449
322480.0000   -0.53927
322520.0000   -0.90287
322560.0000   -0.47546
322600.0000   -0.89731
322640.0000   -0.83914
322680.0000   -0.51636
322720.0000   -0.45157
322760.0000   -0.80356
322800.0000   -0.78930
322840.0000   -0.58167
322880.0000   -0.62678
322920.0000   -0.67715
322960.0000   -0.70041
323000.0000   -0.76873
323040.0000   -0.88039
323080.0000   -0.60779
323120.0000   -0.59512
323160.0000   -0.42882
323200.0000   -0.52060
323240.0000   -0.62264
323280.0000   -0.56863
323320.0000   -0.71799
323360.0000   -0.72492
323400.0000   -0.68215
323440.0000   -0.74420
323480.0000   -0.80534
323520.0000   -0.74195
323560.0000   -0.59137
323600.0000   -1.07666
323640.0000   -0.96023
323680.0000   -0.69068
323720.0000   -0.82182
323760.0000   -0.71464
323800.0000   -0.64635
323840.0000   -0.54693
323880.0000   -0.50917
323920.0000   -0.16858
323960.0000   -0.34561
324000.0000   -0.50809
324040.0000   -0.69853
324080.0000   -0.63255
324120.0000   -0.62940
324160.0000   -0.65046
324200.0000   -0.44343
324240.0000   -0.67404
324280.0000   -0.74225
324320.0000   -0.79232
324360.0000   -0.28207
324400.0000   -0.35043
324440.0000   -0.60461
324480.0000   -0.55518
324520.0000   -0.52457
324560.0000   -0.34193
324600.0000   -0.49199
324640.0000   -0.66185
324680.0000   -0.55376
324720.0000   -0.47716
324760.0000   -0.48129
324800.0000   -0.24572
324840.0000   -0.70910
324880.0000   -0.56187
324920.0000   -0.47230
324960.0000   -0.40240
325000.0000   -0.53985
325040.0000   -0.57318
325080.0000   -0.74199
325120.0000   -0.17976
325160.0000   -0.32172
325200.0000   -0.58231
325240.0000   -0.26163
325280.0000   -0.20383
325320.0000   -0.47800
325360.0000   -0.44778
325400.0000   -0.36984
325440.0000   -0.32900
325480.0000   -0.29730
325520.0000   -0.69770
325560.0000   -0.67822
325600.0000   -0.76728
325640.0000   -0.47457
325680.0000   -0.58539
325720.0000   -0.78083
325760.0000   -0.66086
325800.0000   -0.44567
325840.0000   -0.55021
325880.0000   -0.54832
325920.0000   -0.52027
325960.0000   -0.45807
326000.0000   -0.26375
326040.0000   -0.39712
326080.0000   -0.36926
326120.0000   -0.38082
326160.0000   -0.55397
326200.0000   -0.48907
326240.0000   -0.80473
326280.0000   -0.46540
326320.0000   -0.39254
326360.0000   -0.41148
326400.0000   -0.44837
326440.0000   -0.52713
326480.0000   -0.58294
326520.0000   -0.19795
326560.0000   -0.52626
326600.0000   -0.22438
326640.0000   -0.33162
326680.0000   -0.92522
326720.0000   -0.85406
326760.0000   -0.55962
326800.0000   -0.63649
326840.0000   -0.27478
326880.0000   -0.75266
326920.0000   -0.30186
326960.0000   -0.56231
327000.0000   -0.60360
327040.0000   -0.87487
327080.0000   -0.68959
327120.0000   -0.72949
327160.0000   -0.48910
327200.0000   -0.59080
327240.0000   -0.60060
327280.0000   -0.59723
327320.0000   -0.83216
327360.0000   -0.44455
327400.0000   -0.48674
327440.0000   -0.44860
327480.0000   -0.74810
327520.0000   -0.41287
327560.0000   -0.54491
327600.0000   -0.62909
327640.0000   -0.45266
327680.0000   -0.50845
327720.0000   -0.51918
327760.0000   -0.33873
327800.0000   -0.45250
327840.0000   -0.38369
327880.0000   -0.41482
327920.0000   -0.66338
327960.0000   -0.50917
328000.0000   -0.71308
328040.0000   -0.80889
328080.0000   -0.63618
328120.0000   -0.46888
328160.0000   -0.61991
328200.0000   -0.55530
328240.0000   -0.68885
328280.0000   -0.90743
328320.0000   -0.52613
328360.0000   -0.50089
328400.0000   -0.65181
328440.0000   -0.55794
328480.0000   -0.53141
328520.0000   -0.01196
328560.0000   -0.56930
328600.0000   -0.52653
328640.0000   -0.15879
328680.0000   -0.40261
328720.0000   -0.59858
328760.0000   -0.10146
328800.0000   -0.13803
328840.0000   -0.47211
328880.0000   -0.26179
328920.0000   -0.52691
328960.0000   -0.25972
329000.0000   -0.56728
329040.0000   -0.31406
329080.0000   -0.40512
329120.0000   -0.37921
329160.0000   -0.66107
329200.0000   -0.36826
329240.0000   -0.33388
329280.0000   -0.25569
329320.0000   -0.52426
329360.0000   -0.24015
329400.0000   -0.54894
329440.0000   -0.35048
329480.0000   -0.12722
329520.0000   -0.32039
329560.0000   -0.44454
329600.0000   -0.26802
329640.0000   -0.33368
329680.0000   -0.49676
329720.0000   -0.58228
329760.0000   -0.40501
329800.0000   -0.46873
329840.0000   -0.33601
329880.0000   -0.28542
329920.0000   -0.19028
329960.0000   -0.32050
330000.0000   -0.15753
330040.0000   -0.47692
330080.0000   -0.55390
330120.0000   -0.77580
330160.0000   -0.55480
330200.0000   -0.80329
330240.0000   -0.48027
330280.0000   -0.35774
330320.0000   -0.49269
330360.0000   -0.53411
330400.0000   -0.47113
330440.0000   -0.64667
330480.0000   -0.65406
330520.0000   -0.61950
330560.0000   -0.55932
330600.0000   -0.47120
330640.0000   -0.60666
330680.0000   -0.48071
330720.0000   -0.20813
330760.0000   -0.46120
330800.0000   -0.50513
330840.0000   -0.46643
330880.0000   -0.35945
330920.0000   -0.28609
330960.0000   -0.75786
331000.0000   -0.25153
331040.0000   -0.20250
331080.0000   -0.14770
331120.0000    0.09716
331160.0000   -0.29228
331200.0000   -0.40835
331240.0000   -0.29193
331280.0000   -0.54361
331320.0000   -0.57361
331360.0000   -0.64516
331400.0000   -0.68442
331440.0000   -0.56954
331480.0000   -0.18319
331520.0000   -0.70610
331560.0000   -0.31554
331600.0000   -0.40072
331640.0000   -0.66060
331680.0000   -0.59280
331720.0000   -0.50630
331760.0000   -0.58892
331800.0000   -0.27641
331840.0000   -0.43388
331880.0000   -0.47342
331920.0000   -0.52536
331960.0000   -0.45632
332000.0000   -0.47947
332040.0000   -0.62577
332080.0000   -0.41858
332120.0000   -0.50240
332160.0000   -0.55414
332200.0000   -0.50872
332240.0000   -0.65155
332280.0000   -0.58197
332320.0000   -0.37919
332360.0000   -0.30042
332400.0000   -0.41729
332440.0000   -0.36284
332480.0000   -0.57988
332520.0000   -0.51320
332560.0000   -0.70801
332600.0000   -0.69206
332640.0000   -0.28372
332680.0000   -0.22953
332720.0000   -0.44458
332760.0000   -0.82350
332800.0000   -0.48528
332840.0000   -0.68952
332880.0000   -0.31565
332920.0000   -0.46899
332960.0000   -0.63822
333000.0000   -0.59303
333040.0000   -0.56864
333080.0000   -0.45054
333120.0000   -0.64681
333160.0000   -0.34573
333200.0000   -0.25153
333240.0000   -0.33707
333280.0000   -0.35770
333320.0000   -0.39649
333360.0000   -0.51299
333400.0000   -0.14760
333440.0000   -0.22681
333480.0000   -0.20546
333520.0000   -0.46403
333560.0000   -0.32828
333600.0000   -0.45861
333640.0000   -0.43286
333680.0000   -0.48536
333720.0000   -0.70375
333760.0000   -0.43407
333800.0000   -0.42827
333840.0000   -0.33160
333880.0000   -0.18827
333920.0000   -0.50076
333960.0000   -0.75308
334000.0000   -0.52031
334040.0000   -0.55137
334080.0000   -0.61348
334120.0000   -0.51750
334160.0000   -0.53271
334200.0000   -0.45153
334240.0000   -0.56740
334280.0000   -0.64293
334320.0000   -0.70785
334360.0000   -0.42674
334400.0000   -0.40949
334440.0000   -0.57933
334480.0000   -0.79944
334520.0000   -0.69591
334560.0000   -0.80795
334600.0000   -0.54278
334640.0000   -0.50613
334680.0000   -0.03694
334720.0000   -0.35458
334760.0000   -0.40691
334800.0000   -0.38711
334840.0000   -0.51326
334880.0000   -0.37917
334920.0000   -0.27341
334960.0000   -0.09137
335000.0000   -0.35159
335040.0000   -0.56444
335080.0000   -0.41701
335120.0000   -0.38653
335160.0000   -0.34686
335200.0000   -0.36718
335240.0000   -0.57583
335280.0000   -0.53786
335320.0000   -0.18927
335360.0000   -0.29199
335400.0000   -0.22898
335440.0000   -0.12168
335480.0000   -0.28123
335520.0000   -0.39662
335560.0000   -0.23279
335600.0000   -0.62601
335640.0000    0.03412
335680.0000   -0.24748
335720.0000   -0.25925
335760.0000   -0.30615
335800.0000   -0.18303
335840.0000   -0.56433
335880.0000   -0.01732
335920.0000    0.02642
335960.0000   -0.02659
336000.0000   -0.18757
336040.0000   -0.55182
336080.0000   -0.32846
336120.0000    0.04628
336160.0000   -0.19669
336200.0000   -0.39942
336240.0000   -0.13446
336280.0000   -0.19768
336320.0000   -0.05671
336360.0000    0.09913
336400.0000   -0.15988
336440.0000   -0.10974
336480.0000    0.04432
336520.0000    0.07224
336560.0000   -0.36003
336600.0000   -0.56130
336640.0000   -0.08158
336680.0000   -0.06405
336720.0000   -0.04103
336760.0000   -0.38652
336800.0000   -0.41739
336840.0000   -0.00656
336880.0000   -0.15336
336920.0000   -0.35510
336960.0000   -0.55579
337000.0000   -0.40744
337040.0000   -0.39280
337080.0000   -0.43402
337120.0000   -0.40902
337160.0000   -0.34745
337200.0000   -0.64551
337240.0000   -0.64088
337280.0000   -0.20701
337320.0000    0.14307
337360.0000   -0.23407
337400.0000   -0.17270
337440.0000   -0.16423
337480.0000   -0.05743
337520.0000   -0.02777
337560.0000    0.11672
337600.0000   -0.18871
337640.0000    0.13424
337680.0000   -0.06312
337720.0000   -0.19103
337760.0000    0.02645
337800.0000   -0.18083
337840.0000   -0.45854
337880.0000   -0.35978
337920.0000   -0.66873
337960.0000   -0.53920
338000.0000    0.10299
338040.0000   -0.15011
338080.0000   -0.29826
338120.0000   -0.16367
338160.0000   -0.46465
338200.0000   -0.70856
338240.0000   -0.15621
338280.0000   -0.59723
338320.0000   -0.71900
338360.0000   -0.65240
338400.0000   -0.52081
338440.0000   -0.12190
338480.0000   -0.14197
338520.0000   -0.21257
338560.0000    0.21482
338600.0000    0.21405
338640.0000   -0.22909
338680.0000   -0.04044
338720.0000   -0.33860
338760.0000   -0.25747
338800.0000   -0.20469
338840.0000   -0.20891
338880.0000   -0.08594
338920.0000   -0.22466
338960.0000   -0.00799
339000.0000   -0.22323
339040.0000   -0.42421
339080.0000   -0.22289
339120.0000   -0.08153
339160.0000   -0.19075
339200.0000    0.04117
339240.0000   -0.14938
339280.0000   -0.07386
339320.0000   -0.36207
339360.0000   -0.06933
339400.0000    0.12514
339440.0000   -0.12867
339480.0000   -0.22209
339520.0000   -0.17613
339560.0000   -0.13030
339600.0000   -0.04889
339640.0000   -0.19985
339680.0000    0.20433
339720.0000   -0.32594
339760.0000   -0.10146
339800.0000   -0.24461
339840.0000   -0.14739
339880.0000    0.08469
339920.0000    0.07015
339960.0000   -0.05898
340000.0000   -0.13524
340040.0000   -0.04514
340080.0000    0.03069
340120.0000   -0.08279
340160.0000   -0.21820
340200.0000   -0.23378
340240.0000   -0.26840
340280.0000    0.01617
340320.0000   -0.14023
340360.0000   -0.02685
340400.0000   -0.40350
340440.0000   -0.11058
340480.0000   -0.00392
340520.0000   -0.12945
340560.0000    0.08566
340600.0000   -0.36668
340640.0000    0.10473
340680.0000    0.14011
340720.0000   -0.21761
340760.0000   -0.27033
340800.0000   -0.30609
340840.0000   -0.12610
340880.0000    0.06525
340920.0000   -0.29294
340960.0000   -0.13241
341000.0000   -0.10878
341040.0000   -0.18564
341080.0000   -0.37523
341120.0000   -0.30467
341160.0000   -0.25721
341200.0000   -0.01743
341240.0000   -0.10299
341280.0000    0.20388
341320.0000    0.17980
341360.0000    0.10400
341400.0000    0.56402
341440.0000    0.15291
341480.0000    0.52276
341520.0000    0.26747
341560.0000    0.62876
341600.0000    0.59059
341640.0000    0.47745
341680.0000    0.45783
341720.0000    0.29832
341760.0000    0.40570
341800.0000    0.38812
341840.0000    0.12875
341880.0000    0.50021
341920.0000    0.47010
341960.0000    0.17636
342000.0000    0.32499
342040.0000    0.41174
342080.0000    0.59585
342120.0000    0.59392
342160.0000    0.45178
342200.0000    0.34318
342240.0000    0.28934
342280.0000    0.37130
342320.0000    0.17030
342360.0000    0.29303
342400.0000    0.49167
342440.0000    0.14399
342480.0000    0.37378
342520.0000    0.38060
342560.0000    0.24886
342600.0000    0.31404
342640.0000    0.41788
342680.0000    0.24624
342720.0000    0.53206
342760.0000    0.63878
342800.0000    0.58437
342840.0000    0.52386
342880.0000    0.26158
342920.0000    0.35938
342960.0000    0.22798
343000.0000   -0.04302
343040.0000    0.25081
343080.0000    0.34234
343120.0000    0.21351
343160.0000    0.33067
343200.0000    0.04707
343240.0000    0.08247
343280.0000   -0.32598
343320.0000   -0.09708
343360.0000   -0.07213
343400.0000   -0.51270
343440.0000   -0.34913
343480.0000    0.06355
343520.0000   -0.28960
343560.0000   -0.30954
343600.0000   -0.06873
343640.0000    0.08308
343680.0000    0.15515
343720.0000    0.31022
343760.0000   -0.00570
343800.0000    0.09438
343840.0000    0.19671
343880.0000    0.17349
343920.0000    0.26307
343960.0000    0.38207
344000.0000    0.16567
344040.0000    0.27066
344080.0000   -0.04157
344120.0000    0.19729
344160.0000    0.27017
344200.0000    0.11009
344240.0000    0.17327
344280.0000    0.45377
344320.0000    0.45747
344360.0000    0.22106
344400.0000   -0.05867
344440.0000    0.32218
344480.0000   -0.00445
344520.0000   -0.10104
344560.0000    0.43136
344600.0000    0.21706
344640.0000    0.29811
344680.0000    0.31080
344720.0000    0.16692
344760.0000    0.12725
344800.0000    0.18781
344840.0000    0.11501
344880.0000    0.62180
344920.0000    0.17206
344960.0000    0.16104
345000.0000    0.18261
345040.0000    0.29459
345080.0000    0.24731
345120.0000    0.14671
345160.0000    0.06053
345200.0000    0.07640
345240.0000    0.12592
345280.0000    0.12665
345320.0000    0.28262
345360.0000   -0.04542
345400.0000    0.10154
345440.0000    0.25995
345480.0000    0.01226
345520.0000    0.08634
345560.0000    0.28999
345600.0000    0.21302
345640.0000    0.06121
345680.0000    0.20725
345720.0000    0.06402
345760.0000    0.15070
345800.0000    0.44103
345840.0000    0.34307
345880.0000    0.33081
345920.0000    0.07486
345960.0000    0.20430
346000.0000    0.32497
346040.0000    0.26910
346080.0000    0.56067
346120.0000    0.35679
346160.0000    0.34462
346200.0000    0.31686
346240.0000    0.32147
346280.0000    0.19442
346320.0000    0.45572
346360.0000    0.40497
346400.0000    0.19829
346440.0000    0.14823
346480.0000    0.13925
346520.0000    0.31361
346560.0000    0.34450
346600.0000    0.26631
346640.0000    0.28956
346680.0000    0.16544
346720.0000    0.14915
346760.0000    0.16937
346800.0000    0.02570
346840.0000   -0.13808
346880.0000    0.28761
346920.0000    0.03685
346960.0000    0.12777
347000.0000    0.23337
347040.0000    0.15527
347080.0000    0.05478
347120.0000    0.20368
347160.0000    0.19893
347200.0000    0.23567
347240.0000    0.19899
347280.0000    0.14388
347320.0000    0.32949
347360.0000    0.57576
347400.0000    0.25013
347440.0000    0.08576
347480.0000    0.30902
347520.0000    0.02652
347560.0000    0.41641
347600.0000   -0.03229
347640.0000    0.04674
347680.0000    0.14285
347720.0000   -0.07976
347760.0000    0.12011
347800.0000    0.20036
347840.0000    0.14804
347880.0000   -0.04138
347920.0000    0.08961
347960.0000    0.19838
348000.0000    0.01698
348040.0000    0.21375
348080.0000    0.11016
348120.0000    0.27744
348160.0000    0.04017
348200.0000   -0.36777
348240.0000   -0.57450
348280.0000   -0.25189
348320.0000    0.01504
348360.0000   -0.19055
348400.0000   -0.43326
348440.0000   -0.37573
348480.0000   -0.19450
348520.0000   -0.29620
348560.0000   -0.08764
348600.0000   -0.32812
348640.0000   -0.67696
348680.0000   -0.50610
348720.0000   -0.33495
348760.0000   -0.38240
348800.0000   -0.58316
348840.0000   -0.58886
348880.0000   -0.47521
348920.0000   -0.58989
348960.0000   -0.34954
349000.0000   -0.66751
349040.0000   -0.38695
349080.0000   -0.49945
349120.0000   -0.58724
349160.0000   -0.53003
349200.0000   -0.32884
349240.0000   -0.10411
349280.0000   -0.42058
349320.0000   -0.42020
349360.0000   -0.23202
349400.0000   -0.22410
349440.0000   -0.44839
349480.0000   -0.31144
349520.0000   -0.39514
349560.0000   -0.41010
349600.0000   -0.41974
349640.0000   -0.42020
349680.0000   -0.81159
349720.0000   -0.50637
349760.0000   -0.86373
349800.0000   -0.74308
349840.0000   -0.41337
349880.0000   -0.57492
349920.0000   -0.34566
349960.0000   -0.65905
350000.0000   -0.60872
350040.0000   -0.64945
350080.0000   -0.59951
350120.0000   -0.43136
350160.0000   -0.52750
350200.0000   -0.66724
350240.0000   -0.55652
350280.0000   -0.52277
350320.0000   -0.50874
350360.0000   -0.30237
350400.0000   -0.61534
350440.0000   -0.48467
350480.0000   -0.30512
350520.0000   -0.49788
350560.0000   -0.35023
350600.0000   -0.29362
350640.0000   -0.14561
350680.0000   -0.45595
350720.0000   -0.16181
350760.0000   -0.31819
350800.0000   -0.27790
350840.0000   -0.26856
350880.0000   -0.28845
350920.0000   -0.39070
350960.0000   -0.51704
351000.0000   -0.28000
351040.0000   -0.31305
351080.0000   -0.54594
351120.0000   -0.48125
351160.0000   -0.40631
351200.0000   -0.38293
351240.0000   -0.53615
351280.0000   -0.47901
351320.0000   -0.67226
351360.0000   -0.70779
351400.0000   -0.52371
351440.0000   -0.55237
351480.0000   -0.77114
351520.0000   -0.76984
351560.0000   -0.53104
351600.0000   -0.68073
351640.0000   -0.86898
351680.0000   -0.69747
351720.0000   -0.66300
351760.0000   -0.71210
351800.0000   -0.42355
351840.0000   -0.63450
351880.0000   -0.57778
351920.0000   -0.56440
351960.0000   -0.81096
352000.0000   -0.28004
352040.0000   -0.47859
352080.0000   -0.72425
352120.0000   -0.73429
352160.0000   -0.40096
352200.0000   -0.65973
352240.0000   -0.34311
352280.0000   -0.73953
352320.0000   -0.42100
352360.0000   -0.56259
352400.0000   -0.62457
352440.0000   -0.38998
352480.0000   -0.60244
352520.0000   -0.65975
352560.0000   -0.80650
352600.0000   -0.65535
352640.0000   -0.51024
352680.0000   -0.86298
352720.0000   -0.56412
352760.0000   -0.69457
352800.0000   -0.56837
352840.0000   -0.76891
352880.0000   -0.77334
352920.0000   -0.48927
352960.0000   -0.78400
353000.0000   -0.59640
353040.0000   -0.34146
353080.0000   -0.82164
353120.0000   -0.51558
353160.0000   -0.59437
353200.0000   -0.83288
353240.0000   -0.74596
353280.0000   -0.92807
353320.0000   -0.79599
353360.0000   -0.64245
353400.0000   -0.74529
353440.0000   -0.66008
353480.0000   -0.69114
353520.0000   -0.72218
353560.0000   -0.53981
353600.0000   -0.67425
353640.0000   -0.68689
353680.0000   -0.42654
353720.0000   -0.49646
353760.0000   -0.62090
353800.0000   -0.61483
353840.0000   -0.41746
353880.0000   -0.39791
353920.0000   -0.42657
353960.0000   -0.63998
354000.0000   -0.91010
354040.0000   -0.71567
354080.0000   -0.58364
354120.0000   -0.76524
354160.0000   -0.68598
354200.0000   -0.71108
354240.0000   -0.67962
354280.0000   -0.66451
354320.0000   -0.74575
354360.0000   -0.64522
354400.0000   -0.83805
354440.0000   -0.36139
354480.0000   -0.72613
354520.0000   -0.40234
354560.0000   -0.22814
354600.0000   -0.60854
354640.0000   -0.29817
354680.0000   -0.34778
354720.0000   -0.28077
354760.0000   -0.07651
354800.0000   -0.07556
354840.0000   -0.28030
354880.0000   -0.25118
354920.0000   -0.08895
354960.0000   -0.28875
355000.0000   -0.38340
355040.0000   -0.12510
355080.0000   -0.23470
355120.0000   -0.60960
355160.0000   -0.52847
355200.0000   -0.36609
355240.0000   -0.58547
355280.0000   -0.53609
355320.0000   -0.02496
355360.0000   -0.45709
355400.0000   -0.44762
355440.0000   -0.48322
355480.0000   -0.39142
355520.0000   -0.37974
355560.0000   -0.31345
355600.0000   -0.64734
355640.0000   -0.53557
355680.0000   -0.74629
355720.0000   -0.60348
355760.0000   -0.60373
355800.0000   -0.46762
355840.0000   -0.61825
355880.0000   -0.20569
355920.0000   -0.25860
355960.0000   -0.16344
356000.0000   -0.17958
356040.0000   -0.68763
356080.0000   -0.50925
356120.0000   -0.70628
356160.0000   -0.39138
356200.0000   -0.63939
356240.0000   -0.58194
356280.0000   -0.52087
356320.0000   -0.60221
356360.0000   -0.54464
356400.0000   -0.66532
356440.0000   -0.68682
356480.0000   -0.47208
356520.0000   -0.81100
356560.0000   -0.81138
356600.0000   -0.44879
356640.0000   -0.45782
356680.0000   -0.46242
356720.0000   -0.77574
356760.0000   -0.48651
356800.0000   -0.59746
356840.0000   -0.56224
356880.0000   -0.53382
356920.0000   -0.42667
356960.0000   -0.49022
357000.0000   -0.66505
357040.0000   -0.42759
357080.0000   -0.62907
357120.0000   -0.25332
357160.0000   -0.44301
357200.0000   -0.51109
357240.0000   -0.59337
357280.0000   -0.70020
357320.0000   -0.35635
357360.0000   -0.66063
357400.0000   -0.54897
357440.0000   -0.53192
357480.0000   -0.24843
357520.0000   -0.33701
357560.0000   -0.56906
357600.0000   -0.39936
357640.0000   -0.58108
357680.0000   -0.48170
357720.0000   -0.55291
357760.0000   -0.54457
357800.0000   -0.35564
357840.0000   -0.55967
357880.0000   -0.67050
357920.0000   -0.56554
357960.0000   -0.36188
358000.0000   -0.56131
358040.0000   -0.86323
358080.0000   -0.33289
358120.0000   -0.58756
358160.0000   -0.47945
358200.0000   -0.49774
358240.0000   -0.44699
358280.0000   -0.66470
358320.0000   -0.53804
358360.0000   -0.59683
358400.0000   -1.04883
358440.0000   -1.06839
358480.0000   -0.65310
358520.0000   -0.55018
358560.0000   -0.50936
358600.0000   -0.43048
358640.0000   -0.58535
358680.0000   -0.75122
358720.0000   -0.61717
358760.0000   -0.74254
358800.0000   -0.67099
358840.0000   -0.49815
358880.0000   -0.58798
358920.0000   -0.66621
358960.0000   -0.59578
359000.0000   -0.36952
359040.0000   -0.52997
359080.0000   -0.39966
359120.0000   -0.61763
359160.0000   -0.67417
359200.0000   -0.61767
359240.0000   -0.56126
359280.0000   -0.84666
359320.0000   -0.79432
359360.0000   -0.43825
359400.0000   -0.42777
359440.0000   -0.52370
359480.0000   -0.55838
359520.0000   -0.77822
359560.0000   -0.57117
359600.0000   -0.51554
359640.0000   -0.54485
359680.0000   -0.52978
359720.0000   -0.68242
359760.0000   -0.55893
359800.0000   -0.59634
359840.0000   -0.61331
359880.0000   -0.65228
359920.0000   -0.66472
359960.0000   -0.51374
360000.0000   -0.53951
360040.0000   -0.71194
360080.0000   -0.66986
360120.0000   -0.58763
360160.0000   -0.44666
360200.0000   -0.68803
360240.0000   -0.57063
360280.0000   -0.80159
360320.0000   -0.74096
360360.0000   -0.52010
360400.0000   -0.85229
360440.0000   -0.56015
360480.0000   -0.84405
360520.0000   -0.78117
360560.0000   -0.56200
360600.0000   -0.62936
360640.0000   -0.41958
360680.0000   -0.66463
360720.0000   -0.47205
360760.0000   -0.51995
360800.0000   -0.56696
360840.0000   -0.31013
360880.0000   -0.33940
360920.0000   -0.48713
360960.0000   -0.39627
361000.0000   -0.50944
361040.0000   -0.55795
361080.0000   -0.60308
361120.0000   -0.57523
361160.0000   -0.49874
361200.0000   -0.65121
361240.0000   -0.66003
361280.0000   -0.81126
361320.0000   -0.84023
361360.0000   -0.42380
361400.0000   -0.24289
361440.0000   -0.71390
361480.0000   -0.81867
361520.0000   -0.64441
361560.0000   -0.36836
361600.0000   -0.62390
361640.0000   -0.44519
361680.0000   -0.49489
361720.0000   -0.48364
361760.0000   -0.54263
361800.0000   -0.24378
361840.0000   -0.62260
361880.0000   -0.70045
361920.0000   -0.51503
361960.0000   -0.70157
362000.0000   -0.59254
362040.0000   -0.79503
362080.0000   -0.45490
362120.0000   -0.63891
362160.0000   -0.63407
362200.0000   -0.60201
362240.0000   -0.63945
362280.0000   -0.98572
362320.0000   -0.72928
362360.0000   -0.88596
362400.0000   -0.57275
362440.0000   -0.78439
362480.0000   -0.68921
362520.0000   -0.74745
362560.0000   -0.65336
362600.0000   -0.67854
362640.0000   -0.60479
362680.0000   -0.74205
362720.0000   -0.91834
362760.0000   -0.67752
362800.0000   -0.79375
362840.0000   -0.77977
362880.0000   -0.53613
362920.0000   -0.54518
362960.0000   -0.52481
363000.0000   -0.71636
363040.0000   -0.64945
363080.0000   -0.57510
363120.0000   -0.61440
363160.0000   -0.76440
363200.0000   -0.58490
363240.0000   -0.62545
363280.0000   -0.96439
363320.0000   -0.74924
363360.0000   -0.66885
363400.0000   -0.74354
363440.0000   -0.74402
363480.0000   -0.80087
363520.0000   -0.52315
363560.0000   -0.71216
363600.0000   -0.75104
363640.0000   -0.45538
363680.0000   -0.62067
363720.0000   -0.51946
363760.0000   -0.60113
363800.0000   -0.69337
363840.0000   -0.74920
363880.0000   -0.63705
363920.0000   -0.80495
363960.0000   -0.85152
364000.0000   -0.60092
364040.0000   -0.81652
364080.0000   -0.75857
364120.0000   -0.71643
364160.0000   -0.78383
364200.0000   -0.91095
364240.0000   -0.76063
364280.0000   -0.99755
364320.0000   -0.57569
364360.0000   -0.61477
364400.0000   -0.68465
364440.0000   -0.65371
364480.0000   -0.79650
364520.0000   -0.74163
364560.0000   -0.48274
364600.0000   -0.60922
364640.0000   -0.73420
364680.0000   -0.49694
364720.0000   -0.75213
364760.0000   -0.90863
364800.0000   -0.78776
364840.0000   -0.97123
364880.0000   -0.82364
364920.0000   -0.98981
364960.0000   -0.55088
365000.0000   -0.73181
365040.0000   -0.81758
365080.0000   -0.90589
365120.0000   -0.83550
365160.0000   -1.03172
365200.0000   -0.75953
365240.0000   -0.76480
365280.0000   -0.90039
365320.0000   -0.79189
365360.0000   -0.82398
365400.0000   -0.82044
365440.0000   -0.94815
365480.0000   -1.01877
365520.0000   -0.99503
365560.0000   -0.79073
365600.0000   -0.94362
365640.0000   -0.55801
365680.0000   -0.55518
365720.0000   -0.76203
365760.0000   -0.67976
365800.0000   -0.77489
365840.0000   -0.93004
365880.0000   -0.54450
365920.0000   -0.67752
365960.0000   -0.71549
366000.0000   -0.53204
366040.0000   -0.42566
366080.0000   -0.23191
366120.0000   -0.60254
366160.0000   -0.67049
366200.0000   -0.85005
366240.0000   -0.48097
366280.0000   -0.65706
366320.0000   -0.66308
366360.0000   -0.56143
366400.0000   -0.69473
366440.0000   -0.88429
366480.0000   -0.71997
366520.0000   -0.37600
366560.0000   -0.49235
366600.0000   -0.74260
366640.0000   -0.37741
366680.0000   -0.53354
366720.0000   -0.47095
366760.0000   -0.66565
366800.0000   -0.74945
366840.0000   -0.69216
366880.0000   -0.69535
366920.0000   -0.71229
366960.0000   -0.60461
367000.0000   -0.79217
367040.0000   -0.85065
367080.0000   -0.72362
367120.0000   -0.35153
367160.0000   -0.90909
367200.0000   -0.67582
367240.0000   -0.56721
367280.0000   -0.72440
367320.0000   -0.61573
367360.0000   -0.57991
367400.0000   -0.61582
367440.0000   -0.59818
367480.0000   -0.69384
367520.0000   -0.53492
367560.0000   -0.69230
367600.0000   -0.58649
367640.0000   -0.61892
367680.0000   -0.35021
367720.0000   -0.79820
367760.0000   -0.61177
367800.0000   -0.66946
367840.0000   -0.76630
367880.0000   -0.52940
367920.0000   -0.75651
367960.0000   -0.44015
368000.0000   -0.54273
368040.0000   -0.69280
368080.0000   -0.70316
368120.0000   -0.61290
368160.0000   -0.50512
368200.0000   -0.69762
368240.0000   -0.55582
368280.0000   -0.93764
368320.0000   -0.72132
368360.0000   -0.53271
368400.0000   -0.56647
368440.0000   -0.61838
368480.0000   -0.64560
368520.0000   -0.47831
368560.0000   -0.59197
368600.0000   -0.66081
368640.0000   -0.62041
368680.0000   -0.46966
368720.0000   -0.65608
368760.0000   -0.26074
368800.0000   -0.99438
368840.0000   -0.81021
368880.0000   -0.86479
368920.0000   -0.96570
368960.0000   -0.58921
369000.0000   -0.77693
369040.0000   -0.46031
369080.0000   -0.64178
369120.0000   -0.63190
369160.0000   -0.61766
369200.0000   -0.67674
369240.0000   -0.63269
369280.0000   -0.73430
369320.0000   -0.53504
369360.0000   -0.58253
369400.0000   -0.41088
369440.0000   -0.55651
369480.0000   -0.66193
369520.0000   -0.57277
369560.0000   -0.84429
369600.0000   -0.74384
369640.0000   -0.79358
369680.0000   -0.43761
369720.0000   -0.75771
369760.0000   -0.86042
369800.0000   -0.68325
369840.0000   -0.97172
369880.0000   -0.91076
369920.0000   -0.72479
369960.0000   -0.52818
370000.0000   -0.73260
370040.0000   -0.84692
370080.0000   -0.72970
370120.0000   -0.82722
370160.0000   -0.45072
370200.0000   -0.66320
370240.0000   -0.56915
370280.0000   -0.79499
370320.0000   -0.54688
370360.0000   -0.55392
370400.0000   -0.58861
370440.0000   -0.59821
370480.0000   -0.52346
370520.0000   -0.66483
370560.0000   -0.45257
370600.0000   -0.48361
370640.0000   -0.51622
370680.0000   -0.55241
370720.0000   -0.50903
370760.0000   -0.45876
370800.0000   -0.55869
370840.0000   -0.83488
370880.0000   -0.83875
370920.0000   -0.77888
370960.0000   -0.74841
371000.0000   -0.54967
371040.0000   -0.78111
371080.0000   -0.83004
371120.0000   -0.95512
371160.0000   -0.70304
371200.0000   -0.81202
371240.0000   -0.79157
371280.0000   -0.83240
371320.0000   -0.79181
371360.0000   -0.81685
371400.0000   -0.65742
371440.0000   -0.58006
371480.0000   -0.74823
371520.0000   -0.51908
371560.0000   -0.75290
371600.0000   -0.38938
371640.0000   -0.64494
371680.0000   -0.69641
371720.0000   -0.72938
371760.0000   -0.60082
371800.0000   -0.63171
371840.0000   -0.60418
371880.0000   -0.72374
371920.0000   -0.57422
371960.0000   -0.48949
372000.0000   -0.64452
372040.0000   -0.55659
372080.0000   -0.49563
372120.0000   -0.58139
372160.0000   -0.67680
372200.0000   -0.55164
372240.0000   -0.44175
372280.0000   -0.64276
372320.0000   -0.52150
372360.0000   -0.61234
372400.0000   -0.64825
372440.0000   -0.52971
372480.0000   -0.63223
372520.0000   -0.65477
372560.0000   -0.57446
372600.0000   -0.82827
372640.0000   -0.74684
372680.0000   -0.50479
372720.0000   -0.63840
372760.0000   -0.57749
372800.0000   -0.69442
372840.0000   -0.49124
372880.0000   -0.61625
372920.0000   -0.67547
372960.0000   -0.74633
373000.0000   -0.69975
373040.0000   -0.67040
373080.0000   -0.93293
373120.0000   -0.62632
373160.0000   -0.97014
373200.0000   -0.54334
373240.0000   -0.75806
373280.0000   -0.60257
373320.0000   -0.68847
373360.0000   -0.74234
373400.0000   -0.56249
373440.0000   -0.17146
373480.0000   -0.59331
373520.0000   -0.58812
373560.0000   -0.69618
373600.0000   -0.49969
373640.0000   -0.50067
373680.0000   -0.28961
373720.0000   -0.17204
373760.0000   -0.35550
373800.0000   -0.28170
373840.0000   -0.13126
373880.0000   -0.22845
373920.0000   -0.09366
373960.0000   -0.11034
374000.0000   -0.58415
374040.0000   -0.00369
374080.0000   -0.35137
374120.0000   -0.20064
374160.0000   -0.25644
374200.0000   -0.47399
374240.0000   -0.34759
374280.0000   -0.17098
374320.0000   -0.16947
374360.0000   -0.57756
374400.0000   -0.57652
374440.0000   -0.26783
374480.0000   -0.61696
374520.0000   -0.60002
374560.0000   -0.24361
374600.0000   -0.29006
374640.0000   -0.27088
374680.0000   -0.48902
374720.0000   -0.67015
374760.0000   -0.62981
374800.0000   -0.61261
374840.0000   -0.53962
374880.0000   -0.68069
374920.0000   -0.60601
374960.0000   -0.57691
375000.0000   -0.42175
375040.0000   -0.72057
375080.0000   -0.67226
375120.0000   -0.62842
375160.0000   -0.89676
375200.0000   -0.76200
375240.0000   -0.75582
375280.0000   -0.69666
375320.0000   -0.67467
375360.0000   -0.65932
375400.0000   -0.47175
375440.0000   -0.76018
375480.0000   -0.73608
375520.0000   -0.59524
375560.0000   -0.68145
375600.0000   -0.78015
375640.0000   -0.60002
375680.0000   -0.77868
375720.0000   -0.61984
375760.0000   -0.81950
375800.0000   -0.69582
375840.0000   -0.87722
375880.0000   -0.58432
375920.0000   -0.70943
375960.0000   -0.85207
376000.0000   -0.67192
376040.0000   -0.65712
376080.0000   -0.84205
376120.0000   -0.76319
376160.0000   -0.90130
376200.0000   -0.56073
376240.0000   -0.63900
376280.0000   -0.68058
376320.0000   -0.77967
376360.0000   -0.77425
376400.0000   -0.56934
376440.0000   -0.46829
376480.0000   -0.90841
376520.0000   -0.74755
376560.0000   -0.72225
376600.0000   -0.46511
376640.0000   -0.72593
376680.0000   -0.90339
376720.0000   -1.01085
376760.0000   -0.88614
376800.0000   -0.69595
376840.0000   -0.72342
376880.0000   -0.66868
376920.0000   -0.75314
376960.0000   -0.63898
377000.0000   -0.64240
377040.0000   -0.56806
377080.0000   -0.68136
377120.0000   -0.59827
377160.0000   -0.70557
377200.0000   -0.63675
377240.0000   -0.87526
377280.0000   -0.92749
377320.0000   -0.60227
377360.0000   -0.40684
377400.0000   -0.70354
377440.0000   -0.57892
377480.0000   -0.61206
377520.0000   -0.49905
377560.0000   -0.57669
377600.0000   -0.82269
377640.0000   -0.78011
377680.0000   -0.93730
377720.0000   -0.64379
377760.0000   -0.46245
377800.0000   -0.77359
377840.0000   -0.93922
377880.0000   -0.69557
377920.0000   -0.55310
377960.0000   -0.84244
378000.0000   -0.60464
378040.0000   -0.59569
378080.0000   -0.73666
378120.0000   -0.72497
378160.0000   -0.85226
378200.0000   -0.68855
378240.0000   -0.86614
378280.0000   -0.78119
378320.0000   -0.71789
378360.0000   -0.91911
378400.0000   -0.74396
378440.0000   -0.61341
378480.0000   -0.56723
378520.0000   -0.65521
378560.0000   -1.01677
378600.0000   -0.65660
378640.0000   -0.67359
378680.0000   -0.98867
378720.0000   -0.61163
378760.0000   -0.48572
378800.0000   -0.59448
378840.0000   -0.54103
378880.0000   -0.56969
378920.0000   -0.70151
378960.0000   -0.70483
379000.0000   -0.65766
379040.0000   -0.65996
379080.0000   -0.79353
379120.0000   -0.75685
379160.0000   -0.92199
379200.0000   -0.61442
379240.0000   -0.84804
379280.0000   -0.54465
379320.0000   -0.58157
379360.0000   -0.73017
379400.0000   -0.43265
379440.0000   -0.58340
379480.0000   -0.47836
379520.0000   -0.43042
379560.0000   -0.67197
379600.0000   -0.61378
379640.0000   -0.46605
379680.0000   -0.46334
379720.0000   -0.46437
379760.0000   -0.47450
379800.0000   -0.52827
379840.0000   -0.73152
379880.0000   -0.69936
379920.0000   -0.63379
379960.0000   -0.71226
380000.0000   -0.52308
380040.0000   -0.56114
380080.0000   -0.59807
380120.0000   -0.64653
380160.0000   -0.53896
380200.0000   -0.32108
380240.0000   -0.45955
380280.0000   -0.51746
380320.0000   -0.68546
380360.0000   -0.53016
380400.0000   -0.55284
380440.0000   -0.50651
380480.0000   -0.56926
380520.0000   -0.47178
380560.0000   -0.58622
380600.0000   -0.64283
380640.0000   -0.77853
380680.0000   -0.72659
380720.0000   -0.52782
380760.0000   -0.64119
380800.0000   -0.61997
380840.0000   -0.61488
380880.0000   -0.48652
380920.0000   -0.57007
380960.0000   -0.81651
381000.0000   -0.63357
381040.0000   -0.65851
381080.0000   -0.84564
381120.0000   -0.54110
381160.0000   -0.55258
381200.0000   -0.55232
381240.0000   -0.71455
381280.0000   -0.46809
381320.0000   -0.52845
381360.0000   -0.55354
381400.0000   -0.38988
381440.0000   -0.52317
381480.0000   -0.75797
381520.0000   -0.53483
381560.0000   -0.60679
381600.0000   -0.62477
381640.0000   -0.54386
381680.0000   -0.71912
381720.0000   -0.56183
381760.0000   -0.41406
381800.0000   -0.62240
381840.0000   -0.79451
381880.0000   -0.64539
381920.0000   -0.61002
381960.0000   -0.59804
382000.0000   -0.20974
382040.0000   -0.51535
382080.0000   -0.56097
382120.0000   -0.64494
382160.0000   -0.75607
382200.0000   -0.59307
382240.0000   -1.00959
382280.0000   -1.07797
382320.0000   -0.88382
382360.0000   -0.94477
382400.0000   -1.01922
382440.0000   -1.09807
382480.0000   -0.97321
382520.0000   -0.85226
382560.0000   -0.91889
382600.0000   -0.95607
382640.0000   -1.03281
382680.0000   -0.78644
382720.0000   -0.87404
382760.0000   -0.73084
382800.0000   -0.81667
382840.0000   -0.83990
382880.0000   -0.95859
382920.0000   -0.81710
382960.0000   -0.85981
383000.0000   -0.84537
383040.0000   -0.69712
383080.0000   -0.53962
383120.0000   -0.43810
383160.0000   -0.33660
383200.0000   -0.66233
383240.0000   -0.44272
383280.0000   -0.62492
383320.0000   -0.64216
383360.0000   -0.84790
383400.0000   -0.55460
383440.0000   -0.65551
383480.0000   -0.72792
383520.0000   -0.33617
383560.0000   -0.40109
383600.0000   -0.79652
383640.0000   -0.70274
383680.0000   -0.78163
383720.0000   -0.83771
383760.0000   -0.89411
383800.0000   -0.62978
383840.0000   -0.55258
383880.0000   -0.69529
383920.0000   -0.64046
383960.0000   -0.75603
384000.0000   -0.82779
384040.0000   -0.55156
384080.0000   -0.68193
384120.0000   -0.63684
384160.0000   -0.67003
384200.0000   -0.69700
384240.0000   -0.61222
384280.0000   -0.40520
384320.0000   -0.61242
384360.0000   -0.62880
384400.0000   -0.81856
384440.0000   -0.78341
384480.0000   -0.73264
384520.0000   -0.73472
384560.0000   -0.66953
384600.0000   -0.80988
384640.0000   -0.62698
384680.0000   -0.90529
384720.0000   -0.68804
384760.0000   -0.64653
384800.0000   -0.96710
384840.0000   -0.63444
384880.0000   -0.65884
384920.0000   -0.56118
384960.0000   -0.79189
385000.0000   -0.41668
385040.0000   -0.85952
385080.0000   -0.61554
385120.0000   -0.54304
385160.0000   -0.68650
385200.0000   -0.65033
385240.0000   -0.81458
385280.0000   -0.81722
385320.0000   -0.53293
385360.0000   -0.73436
385400.0000   -0.81081
385440.0000   -0.72305
385480.0000   -0.84066
385520.0000   -0.65575
385560.0000   -0.80156
385600.0000   -0.66087
385640.0000   -0.54319
385680.0000   -0.82683
385720.0000   -0.72209
385760.0000   -0.71194
385800.0000   -0.65788
385840.0000   -0.47988
385880.0000   -0.80810
385920.0000   -0.84273
385960.0000   -0.62627
386000.0000   -0.68130
386040.0000   -0.84950
386080.0000   -0.70436
386120.0000   -0.51605
386160.0000   -0.74439
386200.0000   -0.84915
386240.0000   -0.88779
386280.0000   -0.66567
386320.0000   -0.64830
386360.0000   -0.73020
386400.0000   -0.51838
386440.0000   -1.00236
386480.0000   -0.94904
386520.0000   -0.85203
386560.0000   -0.74893
386600.0000   -0.78578
386640.0000   -0.57489
386680.0000   -0.62348
386720.0000   -0.89017
386760.0000   -0.98067
386800.0000   -0.81144
386840.0000   -0.80985
386880.0000   -0.70603
386920.0000   -0.58069
386960.0000   -0.79543
387000.0000   -0.86880
387040.0000   -0.98230
387080.0000   -0.85992
387120.0000   -0.64519
387160.0000   -0.76453
387200.0000   -0.96335
387240.0000   -0.82006
387280.0000   -0.70086
387320.0000   -0.84770
387360.0000   -0.94529
387400.0000   -0.76012
387440.0000   -1.00369
387480.0000   -0.58095
387520.0000   -0.61167
387560.0000   -0.71635
387600.0000   -0.58661
387640.0000   -0.70369
387680.0000   -0.65055
387720.0000   -0.85618
387760.0000   -0.67317
387800.0000   -0.63819
387840.0000   -0.80256
387880.0000   -0.74827
387920.0000   -0.81713
387960.0000   -0.71264
388000.0000   -0.58291
388040.0000   -0.50901
388080.0000   -0.76835
388120.0000   -0.65195
388160.0000   -0.64765
388200.0000   -0.76382
388240.0000   -0.56148
388280.0000   -0.57166
388320.0000   -0.74602
388360.0000   -0.56719
388400.0000   -0.56154
388440.0000   -0.54278
388480.0000   -0.37518
388520.0000   -0.81861
388560.0000   -1.04076
388600.0000   -0.80833
388640.0000   -0.71462
388680.0000   -0.50256
388720.0000   -0.64368
388760.0000   -0.64549
388800.0000   -0.68597
388840.0000   -1.02554
388880.0000   -0.85913
388920.0000   -0.80032
388960.0000   -0.77363
389000.0000   -1.04914
389040.0000   -0.91713
389080.0000   -0.65170
389120.0000   -0.72852
389160.0000   -0.71067
389200.0000   -0.61257
389240.0000   -0.30720
389280.0000   -0.69813
389320.0000   -0.45624
389360.0000   -0.69321
389400.0000   -0.70687
389440.0000   -0.85829
389480.0000   -0.66547
389520.0000   -0.68216
389560.0000   -0.64443
389600.0000   -0.52034
389640.0000   -0.58202
389680.0000   -0.60170
389720.0000   -0.68599
389760.0000   -0.95129
389800.0000   -0.68585
389840.0000   -0.90712
389880.0000   -0.64602
389920.0000   -0.73625
389960.0000   -0.64704
390000.0000   -0.59452
390040.0000   -0.57288
390080.0000   -0.61302
390120.0000   -0.48929
390160.0000   -0.68220
390200.0000   -0.89020
390240.0000   -0.63737
390280.0000   -0.77146
390320.0000   -0.74398
390360.0000   -0.60263
390400.0000   -0.59111
390440.0000   -0.53517
390480.0000   -0.68103
390520.0000   -0.75746
390560.0000   -0.59159
390600.0000   -0.70338
390640.0000   -0.67141
390680.0000   -0.76631
390720.0000   -0.92934
390760.0000   -0.50197
390800.0000   -0.60024
390840.0000   -0.36502
390880.0000   -0.62163
390920.0000   -0.43967
390960.0000   -0.58746
391000.0000   -0.52205
391040.0000   -0.61077
391080.0000   -0.50580
391120.0000   -0.51294
391160.0000   -0.61689
391200.0000   -0.66736
391240.0000   -0.57970
391280.0000   -0.53548
391320.0000   -0.70010
391360.0000   -0.68918
391400.0000   -0.79150
391440.0000   -0.85093
391480.0000   -0.55282
391520.0000   -0.63152
391560.0000   -0.65693
391600.0000   -0.64105
391640.0000   -0.72993
391680.0000   -0.69111
391720.0000   -0.75651
391760.0000   -0.56553
391800.0000   -0.86610
391840.0000   -0.59294
391880.0000   -0.53614
391920.0000   -0.41165
391960.0000   -0.59184
392000.0000   -0.80312
392040.0000   -0.59075
392080.0000   -0.59201
392120.0000   -0.53305
392160.0000   -0.43467
392200.0000   -0.52560
392240.0000   -0.61474
392280.0000   -0.81198
392320.0000   -0.93260
392360.0000   -0.83541
392400.0000   -0.64059
392440.0000   -0.59337
392480.0000   -0.75896
392520.0000   -0.69620
392560.0000   -0.59485
392600.0000   -0.84922
392640.0000   -0.95531
392680.0000   -0.57475
392720.0000   -0.69717
392760.0000   -0.59454
392800.0000   -0.66435
392840.0000   -0.71175
392880.0000   -0.64192
392920.0000   -0.65672
392960.0000   -0.59957
393000.0000   -0.72238
393040.0000   -0.86086
393080.0000   -0.64434
393120.0000   -0.57305
393160.0000   -0.65918
393200.0000   -0.62346
393240.0000   -0.45529
393280.0000   -0.55560
393320.0000   -0.69770
393360.0000   -0.59366
393400.0000   -0.65168
393440.0000   -0.52326
393480.0000   -0.58890
393520.0000   -0.58239
393560.0000   -0.45949
393600.0000   -0.66562
393640.0000   -0.63720
393680.0000   -0.60963
393720.0000   -0.52889
393760.0000   -0.43110
393800.0000   -0.65361
393840.0000   -0.53713
393880.0000   -0.59476
393920.0000   -0.82298
393960.0000   -0.47889
394000.0000   -0.57186
394040.0000   -0.51271
394080.0000   -0.67366
394120.0000   -0.61385
394160.0000   -0.70069
394200.0000   -0.95516
394240.0000   -0.87434
394280.0000   -0.82392
394320.0000   -0.86502
394360.0000   -0.61734
394400.0000   -0.68690
394440.0000   -0.82452
394480.0000   -0.74476
394520.0000   -0.77788
394560.0000   -0.75324
394600.0000   -0.82906
394640.0000   -0.81618
394680.0000   -0.83154
394720.0000   -0.61131
394760.0000   -0.65822
394800.0000   -0.64562
394840.0000   -0.93115
394880.0000   -0.55593
394920.0000   -0.71041
394960.0000   -0.58841
395000.0000   -0.55284
395040.0000   -0.73826
395080.0000   -0.77332
395120.0000   -0.71351
395160.0000   -0.60737
395200.0000   -0.82995
395240.0000   -0.55082
395280.0000   -0.75075
395320.0000   -0.85758
395360.0000   -0.81728
395400.0000   -0.72303
395440.0000   -0.72345
395480.0000   -0.60843
395520.0000   -0.96710
395560.0000   -0.94910
395600.0000   -0.79948
395640.0000   -0.69816
395680.0000   -0.96660
395720.0000   -0.45587
395760.0000   -0.78871
395800.0000   -0.57162
395840.0000   -0.70438
395880.0000   -0.55994
395920.0000   -0.82645
395960.0000   -0.55179
396000.0000   -0.83492
396040.0000   -0.53012
396080.0000   -0.69904
396120.0000   -0.60847
396160.0000   -0.58926
396200.0000   -0.91969
396240.0000   -0.59334
396280.0000   -0.68125
396320.0000   -0.70187
396360.0000   -0.66840
396400.0000   -0.59775
396440.0000   -0.75529
396480.0000   -0.66433
396520.0000   -0.68763
396560.0000   -0.02277
396600.0000   -0.36488
396640.0000   -0.51991
396680.0000   -0.46759
396720.0000   -0.57068
396760.0000   -0.34676
396800.0000   -0.33110
396840.0000   -0.61044
396880.0000   -0.78683
396920.0000   -0.79993
396960.0000   -0.81897
397000.0000   -0.92238
397040.0000   -0.53521
397080.0000   -0.74433
397120.0000   -0.53007
397160.0000   -0.36537
397200.0000   -0.85516
397240.0000   -0.66501
397280.0000   -0.79274
397320.0000   -0.94375
397360.0000   -0.65999
397400.0000   -0.82835
397440.0000   -0.70154
397480.0000   -0.81684
397520.0000   -0.83950
397560.0000   -0.67741
397600.0000   -1.04671
397640.0000   -0.61120
397680.0000   -0.79163
397720.0000   -0.63437
397760.0000   -0.69471
397800.0000   -0.63632
397840.0000   -0.67753
397880.0000   -0.55130
397920.0000   -0.49355
397960.0000   -0.56208
398000.0000   -0.56270
398040.0000   -0.79127
398080.0000   -0.94109
398120.0000   -0.58127
398160.0000   -0.71401
398200.0000   -0.55454
398240.0000   -0.66346
398280.0000   -0.77447
398320.0000   -0.52708
398360.0000   -0.61555
398400.0000   -0.73927
398440.0000   -0.66149
398480.0000   -0.71902
398520.0000   -0.51615
398560.0000   -0.81321
398600.0000   -0.77299
398640.0000   -0.93235
398680.0000   -0.71691
398720.0000   -0.80480
398760.0000   -0.65214
398800.0000   -0.74477
398840.0000   -0.33957
398880.0000   -0.60211
398920.0000   -0.57722
398960.0000   -0.56118
399000.0000   -0.73275
399040.0000   -0.50410
399080.0000   -0.26593
399120.0000   -0.72545
399160.0000   -0.49759
399200.0000   -0.62632
399240.0000   -0.57469
399280.0000   -0.66134
399320.0000   -0.54004
399360.0000   -0.54679
399400.0000   -0.50537
399440.0000   -0.50257
399480.0000   -0.63664
399520.0000   -0.45879
399560.0000   -0.54919
399600.0000   -0.60596
399640.0000   -0.64275
399680.0000   -0.87456
399720.0000   -0.88509
399760.0000   -1.00374
399800.0000   -0.50118
399840.0000   -0.65197
399880.0000   -0.51584
399920.0000   -0.83233
399960.0000   -0.74528
400000.0000   -0.74862
400040.0000   -0.91932
400080.0000   -0.79276
400120.0000   -0.85071
400160.0000   -0.64571
400200.0000   -0.51443
400240.0000   -0.56370
400280.0000   -0.63687
400320.0000   -0.66626
400360.0000   -0.88302
400400.0000   -0.72452
400440.0000   -0.65216
400480.0000   -0.54993
400520.0000   -0.56997
400560.0000   -0.77170
400600.0000   -0.81892
400640.0000   -0.95684
400680.0000   -0.42117
400720.0000   -1.01476
400760.0000   -0.84511
400800.0000   -0.66964
400840.0000   -0.66818
400880.0000   -0.82104
400920.0000   -0.60620
400960.0000   -0.55127
401000.0000   -0.86832
401040.0000   -0.62939
401080.0000   -0.72639
401120.0000   -0.68437
401160.0000   -0.76390
401200.0000   -0.72937
401240.0000   -0.68182
401280.0000   -0.77300
401320.0000   -0.54746
401360.0000   -0.69922
401400.0000   -0.98494
401440.0000   -0.67237
401480.0000   -0.82942
401520.0000   -0.78706
401560.0000   -0.74035
401600.0000   -0.86151
401640.0000   -0.75596
401680.0000   -0.55470
401720.0000   -0.63049
401760.0000   -0.69248
401800.0000   -0.70265
401840.0000   -0.91051
401880.0000   -0.80007
401920.0000   -0.94596
401960.0000   -0.89847
402000.0000   -0.86828
402040.0000   -0.72241
402080.0000   -0.47886
402120.0000   -0.58560
402160.0000   -0.72619
402200.0000   -0.53334
402240.0000   -0.73305
402280.0000   -0.58160
402320.0000   -0.59764
402360.0000   -0.61309
402400.0000   -0.68868
402440.0000   -0.56236
402480.0000   -0.97929
402520.0000   -0.52230
402560.0000   -0.68664
402600.0000   -0.59947
402640.0000   -0.55236
402680.0000   -0.74805
402720.0000   -0.62657
402760.0000   -0.78897
402800.0000   -0.53361
402840.0000   -0.87972
402880.0000   -0.71713
402920.0000   -0.68258
402960.0000   -0.68104
403000.0000   -0.57635
403040.0000   -0.70147
403080.0000   -0.56236
403120.0000   -0.68094
403160.0000   -0.78596
403200.0000   -0.47373
403240.0000   -0.63892
403280.0000   -0.66230
403320.0000   -0.80446
403360.0000   -0.48759
403400.0000   -0.47189
403440.0000   -0.82042
403480.0000   -0.73948
403520.0000   -0.69008
403560.0000   -0.66695
403600.0000   -0.56094
403640.0000   -0.71940
403680.0000   -0.72916
403720.0000   -0.65254
403760.0000   -0.52212
403800.0000   -0.58688
403840.0000   -0.67419
403880.0000   -0.52779
403920.0000   -0.70815
403960.0000   -0.42800
404000.0000   -0.76682
404040.0000   -0.61634
404080.0000   -0.77642
404120.0000   -0.92012
404160.0000   -0.62489
404200.0000   -0.64910
404240.0000   -0.87677
404280.0000   -0.76112
404320.0000   -0.79363
404360.0000   -0.63842
404400.0000   -0.72226
404440.0000   -0.71973
404480.0000   -0.87468
404520.0000   -0.71172
404560.0000   -0.62923
404600.0000   -0.88437
404640.0000   -0.95829
404680.0000   -0.76107
404720.0000   -0.82160
404760.0000   -0.78913
404800.0000   -0.86371
404840.0000   -0.62048
404880.0000   -0.84122
404920.0000   -0.84952
404960.0000   -0.74480
405000.0000   -0.56231
405040.0000   -0.64805
405080.0000   -0.65015
405120.0000   -0.71829
405160.0000   -0.75815
405200.0000   -0.99849
405240.0000   -0.91626
405280.0000   -0.86930
405320.0000   -0.88821
405360.0000   -0.58134
405400.0000   -0.48490
405440.0000   -0.51667
405480.0000   -0.67852
405520.0000   -0.46513
405560.0000   -0.44745
405600.0000   -0.38207
405640.0000   -0.24223
405680.0000   -0.35497
405720.0000   -0.25172
405760.0000   -0.22245
405800.0000   -0.45071
405840.0000   -0.34194
405880.0000   -0.36842
405920.0000   -0.36315
405960.0000   -0.27395
406000.0000   -0.19277
406040.0000   -0.11974
406080.0000   -0.14170
406120.0000   -0.25670
406160.0000   -0.18238
406200.0000   -0.30185
406240.0000   -0.42713
406280.0000   -0.55938
406320.0000   -0.31451
406360.0000   -0.48186
406400.0000   -0.46743
406440.0000   -0.30709
406480.0000   -0.47214
406520.0000   -0.32052
406560.0000   -0.49165
406600.0000   -0.31473
406640.0000   -0.41933
406680.0000   -0.16064
406720.0000   -0.11714
406760.0000   -0.22738
406800.0000   -0.52219
406840.0000   -0.47028
406880.0000   -0.77921
406920.0000   -0.69177
406960.0000   -0.64919
407000.0000   -0.85488
407040.0000   -0.65818
407080.0000   -0.38680
407120.0000   -0.49208
407160.0000   -0.86030
407200.0000   -0.60367
407240.0000   -0.65343
407280.0000   -0.74999
407320.0000   -0.97232
407360.0000   -0.86034
407400.0000   -0.64748
407440.0000   -0.86608
407480.0000   -0.99626
407520.0000   -0.85288
407560.0000   -0.85249
407600.0000   -0.80837
407640.0000   -0.61986
407680.0000   -0.72055
407720.0000   -0.68094
407760.0000   -0.72584
407800.0000   -0.54461
407840.0000   -0.76777
407880.0000   -0.72105
407920.0000   -0.55286
407960.0000   -0.82290
408000.0000   -0.55828
408040.0000   -0.79689
408080.0000   -0.86872
408120.0000   -0.54106
408160.0000   -0.83457
408200.0000   -0.70345
408240.0000   -0.67596
408280.0000   -0.48080
408320.0000   -0.78894
408360.0000   -0.51909
408400.0000   -0.68045
408440.0000   -1.04586
408480.0000   -1.17381
408520.0000   -0.77284
408560.0000   -0.90349
408600.0000   -1.16966
408640.0000   -0.86053
408680.0000   -0.93762
408720.0000   -0.88041
408760.0000   -0.74464
408800.0000   -1.07284
408840.0000   -0.83622
408880.0000   -0.95331
408920.0000   -0.92301
408960.0000   -1.15391
409000.0000   -1.10451
409040.0000   -0.72039
409080.0000   -0.92259
409120.0000   -0.75873
409160.0000   -1.02856
409200.0000   -0.99876
409240.0000   -1.06601
409280.0000   -0.90943
409320.0000   -0.85381
409360.0000   -0.83352
409400.0000   -0.90077
409440.0000   -0.74263
409480.0000   -0.70641
409520.0000   -0.99302
409560.0000   -0.95103
409600.0000   -0.86842
409640.0000   -1.21314
409680.0000   -1.20813
409720.0000   -1.13434
409760.0000   -1.23046
409800.0000   -1.08074
409840.0000   -0.81655
409880.0000   -1.00296
409920.0000   -1.11050
409960.0000   -0.95054
410000.0000   -1.01634
410040.0000   -1.17401
410080.0000   -1.11313
410120.0000   -0.91631
410160.0000   -0.94703
410200.0000   -1.07786
410240.0000   -0.81287
410280.0000   -0.93947
410320.0000   -1.00068
410360.0000   -0.83597
410400.0000   -1.04930
410440.0000   -1.05559
410480.0000   -0.83318
410520.0000   -0.60425
410560.0000   -0.70877
410600.0000   -1.15193
410640.0000   -1.09680
410680.0000   -0.92670
410720.0000   -0.84555
410760.0000   -1.09809
410800.0000   -0.79129
410840.0000   -1.09524
410880.0000   -1.09895
410920.0000   -0.94266
410960.0000   -0.95418
411000.0000   -0.97794
411040.0000   -0.96728
411080.0000   -0.95108
411120.0000   -0.94576
411160.0000   -1.00275
411200.0000   -0.92819
411240.0000   -0.83868
411280.0000   -0.75962
411320.0000   -0.83008
411360.0000   -0.78898
411400.0000   -0.59075
411440.0000   -1.08141
411480.0000   -1.12492
411520.0000   -0.74515
411560.0000   -1.17687
411600.0000   -0.96583
411640.0000   -1.00545
411680.0000   -0.96966
411720.0000   -0.79245
411760.0000   -0.83759
411800.0000   -0.77805
411840.0000   -0.95137
411880.0000   -0.67941
411920.0000   -0.52738
411960.0000   -0.90880
412000.0000   -0.62470
412040.0000   -0.90567
412080.0000   -0.60250
412120.0000   -0.69237
412160.0000   -1.02449
412200.0000   -0.88154
412240.0000   -0.76393
412280.0000   -0.88974
412320.0000   -0.97855
412360.0000   -0.82301
412400.0000   -0.80780
412440.0000   -0.67989
412480.0000   -0.63898
412520.0000   -0.76123
412560.0000   -0.72493
412600.0000   -0.83356
412640.0000   -0.77641
412680.0000   -0.61561
412720.0000   -0.66365
412760.0000   -0.65244
412800.0000   -0.72251
412840.0000   -0.49575
412880.0000   -0.48070
412920.0000   -0.81453
412960.0000   -0.63986
413000.0000   -0.86171
413040.0000   -0.60089
413080.0000   -0.39354
413120.0000   -0.83568
413160.0000   -0.79730
413200.0000   -0.68810
413240.0000   -0.71720
413280.0000   -0.47657
413320.0000   -0.74951
413360.0000   -0.80038
413400.0000   -0.67871
413440.0000   -0.72213
413480.0000   -0.53723
413520.0000   -0.92093
413560.0000   -0.80923
413600.0000   -0.66058
413640.0000   -0.54511
413680.0000   -0.59332
413720.0000   -0.29176
413760.0000   -0.51220
413800.0000   -0.61276
413840.0000   -0.32466
413880.0000   -0.59607
413920.0000   -0.12800
413960.0000   -0.33989
414000.0000   -0.47317
414040.0000   -0.37239
414080.0000   -0.34630
414120.0000   -0.61840
414160.0000   -0.53302
414200.0000   -0.83573
414240.0000   -0.59660
414280.0000   -0.40146
414320.0000   -0.28054
414360.0000   -0.93585
414400.0000   -0.41016
414440.0000   -0.18077
414480.0000   -0.43961
414520.0000    0.01593
414560.0000   -0.08854
414600.0000   -0.02297
414640.0000   -0.14012
414680.0000   -0.65409
414720.0000   -0.67293
414760.0000   -0.65991
414800.0000   -0.61973
414840.0000   -0.74460
414880.0000   -0.75486
414920.0000   -0.73376
414960.0000   -0.59887
415000.0000   -0.70941
415040.0000   -0.65957
415080.0000   -0.70492
415120.0000   -0.55729
415160.0000   -0.56474
415200.0000   -0.64248
415240.0000   -0.76426
415280.0000   -0.56225
415320.0000   -0.59474
415360.0000   -0.56881
415400.0000   -0.46970
415440.0000   -0.60411
415480.0000   -0.61190
415520.0000   -0.58865
415560.0000   -0.65044
415600.0000   -0.65448
415640.0000   -0.68003
415680.0000   -0.41818
415720.0000   -0.76333
415760.0000   -0.50651
415800.0000   -0.56337
415840.0000   -0.63151
415880.0000   -0.35941
415920.0000   -0.52787
415960.0000   -0.67793
416000.0000   -0.67137
416040.0000   -0.50959
416080.0000   -0.60643
416120.0000   -0.51331
416160.0000   -0.57089
416200.0000   -0.62734
416240.0000   -0.68600
416280.0000   -0.53696
416320.0000   -0.59854
416360.0000   -0.49458
416400.0000   -0.71966
416440.0000   -0.73552
416480.0000   -0.66175
416520.0000   -0.41739
416560.0000   -0.67308
416600.0000   -0.58694
416640.0000   -0.48998
416680.0000   -0.55877
416720.0000   -0.31930
416760.0000   -0.56986
416800.0000   -0.80512
416840.0000   -0.58675
416880.0000   -0.52178
416920.0000   -0.51492
416960.0000   -0.53944
417000.0000   -0.75980
417040.0000   -0.51547
417080.0000   -0.53958
417120.0000   -0.74700
417160.0000   -0.65086
417200.0000   -0.47261
417240.0000   -0.69829
417280.0000   -0.75741
417320.0000   -0.66569
417360.0000   -0.73971
417400.0000   -0.57119
417440.0000   -0.76831
417480.0000   -0.79785
417520.0000   -0.54674
417560.0000   -0.73073
417600.0000   -0.84706
417640.0000   -0.74968
417680.0000   -0.58104
417720.0000   -0.60426
417760.0000   -0.79882
417800.0000   -0.67349
417840.0000   -0.69117
417880.0000   -0.62969
417920.0000   -0.64708
417960.0000   -0.75945
418000.0000   -0.81716
418040.0000   -0.70083
418080.0000   -0.57783
418120.0000   -0.59447
418160.0000   -0.64254
418200.0000   -0.85926
418240.0000   -0.60014
418280.0000   -0.49665
418320.0000   -0.72130
418360.0000   -0.69905
418400.0000   -0.57476
418440.0000   -0.67997
418480.0000   -0.56737
418520.0000   -0.84434
418560.0000   -0.63411
418600.0000   -0.56449
418640.0000   -0.79389
418680.0000   -0.68950
418720.0000   -0.71391
418760.0000   -0.54711
418800.0000   -0.48423
418840.0000   -0.66496
418880.0000   -0.85490
418920.0000   -0.74215
418960.0000   -0.68606
419000.0000   -0.70237
419040.0000   -0.46291
419080.0000   -0.67247
419120.0000   -0.47681
419160.0000   -0.62536
419200.0000   -0.87164
419240.0000   -0.67656
419280.0000   -0.82811
419320.0000   -0.81158
419360.0000   -0.86287
419400.0000   -0.86835
419440.0000   -0.58607
419480.0000   -0.53237
419520.0000   -0.22504
419560.0000   -0.48383
419600.0000   -0.43716
419640.0000   -0.57803
419680.0000   -0.55601
419720.0000   -0.45757
419760.0000   -0.56066
419800.0000   -0.46337
419840.0000   -0.73427
419880.0000   -0.60031
419920.0000   -0.46803
419960.0000   -0.72524
420000.0000   -0.75090
420040.0000   -0.62434
420080.0000   -0.67740
420120.0000   -0.63650
420160.0000   -0.44230
420200.0000   -0.69146
420240.0000   -0.41743
420280.0000   -0.40045
420320.0000   -0.55799
420360.0000   -0.71205
420400.0000   -0.72770
420440.0000   -0.78098
420480.0000   -0.69085
420520.0000   -1.05182
420560.0000   -0.71351
420600.0000   -0.76705
420640.0000   -0.49100
420680.0000   -0.28302
420720.0000   -0.09269
420760.0000   -0.34349
420800.0000   -0.25053
420840.0000   -0.37860
420880.0000   -0.71210
420920.0000   -0.62675
420960.0000   -0.70761
421000.0000   -0.50576
421040.0000   -0.55644
421080.0000   -0.40482
421120.0000   -0.43448
421160.0000   -0.73638
421200.0000   -0.72527
421240.0000   -0.57283
421280.0000   -0.48884
421320.0000   -0.50822
421360.0000   -0.51236
421400.0000   -0.66510
421440.0000   -0.82493
421480.0000   -0.68147
421520.0000   -0.62691
421560.0000   -0.78705
421600.0000   -0.42618
421640.0000   -0.40078
421680.0000   -0.37199
421720.0000   -0.70743
421760.0000   -0.50661
421800.0000   -0.42020
421840.0000   -0.26418
421880.0000   -0.33501
421920.0000   -0.29213
421960.0000   -0.27678
422000.0000   -0.31311
422040.0000   -0.43082
422080.0000   -0.51886
422120.0000   -0.42956
422160.0000   -0.52455
422200.0000   -0.43257
422240.0000   -0.04407
422280.0000   -0.26892
422320.0000   -0.37416
422360.0000   -0.30883
422400.0000   -0.59967
422440.0000   -0.42893
422480.0000   -0.29599
422520.0000   -0.21306
422560.0000   -0.33082
422600.0000   -0.43635
422640.0000   -0.48114
422680.0000   -0.59398
422720.0000   -0.42240
422760.0000   -0.37669
422800.0000   -0.28289
422840.0000   -0.40425
422880.0000   -0.26290
422920.0000   -0.32583
422960.0000   -0.18021
423000.0000   -0.21296
423040.0000   -0.12301
423080.0000   -0.68139
423120.0000   -0.50604
423160.0000   -0.38004
423200.0000   -0.57562
423240.0000   -0.51678
423280.0000   -0.69767
423320.0000   -0.70545
423360.0000   -0.54221
423400.0000   -0.54499
423440.0000   -0.28203
423480.0000   -0.49892
423520.0000   -0.49982
423560.0000   -0.53695
423600.0000   -0.48555
423640.0000   -0.45406
423680.0000   -0.49915
423720.0000   -0.51749
423760.0000   -0.50238
423800.0000   -0.56779
423840.0000   -0.57858
423880.0000   -0.32602
423920.0000   -0.45380
423960.0000   -0.32729
424000.0000   -0.43105
424040.0000   -0.80983
424080.0000   -0.80620
424120.0000   -0.54907
424160.0000   -0.64633
424200.0000   -0.49685
424240.0000   -0.59488
424280.0000   -0.38967
424320.0000   -0.34802
424360.0000   -0.39267
424400.0000   -0.36663
424440.0000   -0.48657
424480.0000   -0.59494
424520.0000   -0.61226
424560.0000   -0.67765
424600.0000   -0.37837
424640.0000   -0.61174
424680.0000   -0.57650
424720.0000   -0.42887
424760.0000   -0.24699
424800.0000   -0.41375
424840.0000   -0.32053
424880.0000   -0.69546
424920.0000   -0.43756
424960.0000   -0.55030
425000.0000   -0.41318
425040.0000   -0.30224
425080.0000   -0.56193
425120.0000   -0.51424
425160.0000   -0.22950
425200.0000   -0.14615
425240.0000   -0.68615
425280.0000   -0.62383
425320.0000   -0.48804
425360.0000   -0.59608
425400.0000   -0.70280
425440.0000   -0.50404
425480.0000   -0.58959
425520.0000   -0.64959
425560.0000   -0.60429
425600.0000   -0.60619
425640.0000   -0.46637
425680.0000   -0.73556
425720.0000   -0.46074
425760.0000   -0.50439
425800.0000   -0.40222
425840.0000   -0.61642
425880.0000   -0.73054
425920.0000   -0.63496
425960.0000   -0.64546
426000.0000   -0.52593
426040.0000   -0.67901
426080.0000   -0.61829
426120.0000   -0.58315
426160.0000   -0.62699
426200.0000   -0.59379
426240.0000   -0.61209
426280.0000   -0.57878
426320.0000   -0.67593
426360.0000   -0.57865
426400.0000   -0.67072
426440.0000   -0.66196
426480.0000   -0.51925
426520.0000   -0.60590
426560.0000   -0.38179
426600.0000   -0.36585
426640.0000   -0.67352
426680.0000   -0.71098
426720.0000   -0.46362
426760.0000   -0.43748
426800.0000   -0.77897
426840.0000   -0.60064
426880.0000   -0.76151
426920.0000   -0.50433
426960.0000   -0.56590
427000.0000   -0.60511
427040.0000   -0.72812
427080.0000   -0.72105
427120.0000   -0.86660
427160.0000   -0.87357
427200.0000   -0.73022
427240.0000   -0.68366
427280.0000   -0.57847
427320.0000   -0.73122
427360.0000   -0.48028
427400.0000   -0.42710
427440.0000   -0.44569
427480.0000   -0.58769
427520.0000   -0.58460
427560.0000   -0.55306
427600.0000   -0.45035
427640.0000   -0.37584
427680.0000   -0.68837
427720.0000   -0.61872
427760.0000   -0.34100
427800.0000   -0.75146
427840.0000   -0.49838
427880.0000   -0.49477
427920.0000   -0.60020
427960.0000   -0.62162
428000.0000   -0.55208
428040.0000   -0.49914
428080.0000   -0.66292
428120.0000   -0.81187
428160.0000   -0.70261
428200.0000   -0.59232
428240.0000   -0.66173
428280.0000   -0.65368
428320.0000   -0.44895
428360.0000   -0.20049
428400.0000   -0.59567
428440.0000   -0.53908
428480.0000   -0.61372
428520.0000   -0.73748
428560.0000   -0.76443
428600.0000   -0.56264
428640.0000   -0.35646
428680.0000   -0.85073
428720.0000   -0.78380
428760.0000   -0.90744
428800.0000   -0.79938
428840.0000   -0.60090
428880.0000   -0.56247
428920.0000   -0.91390
428960.0000   -0.71439
429000.0000   -0.54791
429040.0000   -1.03113
429080.0000   -0.83245
429120.0000   -0.64202
429160.0000   -0.68968
429200.0000   -0.66627
429240.0000   -0.60657
429280.0000   -1.08560
429320.0000   -0.77028
429360.0000   -0.78751
429400.0000   -0.63837
429440.0000   -0.60737
429480.0000   -0.72631
429520.0000   -0.86973
429560.0000   -0.61979
429600.0000   -0.55534
429640.0000   -0.88498
429680.0000   -0.68093
429720.0000   -0.79791
429760.0000   -0.93860
429800.0000   -0.79402
429840.0000   -0.52219
429880.0000   -0.39613
429920.0000   -0.94521
429960.0000   -0.62474
430000.0000   -0.70629
430040.0000   -0.46964
430080.0000   -0.52006
430120.0000   -0.41834
430160.0000   -0.56844
430200.0000   -0.79625
430240.0000   -0.85528
430280.0000   -0.70483
430320.0000   -0.53681
430360.0000   -0.62908
430400.0000   -0.75612
430440.0000   -0.57069
430480.0000   -0.39228
430520.0000   -0.63625
430560.0000   -0.78413
430600.0000   -0.59133
430640.0000   -0.65471
430680.0000   -0.81653
430720.0000   -0.57065
430760.0000   -0.51319
430800.0000   -0.73686
430840.0000   -0.85881
430880.0000   -0.56007
430920.0000   -0.63378
430960.0000   -0.73042
431000.0000   -0.64153
431040.0000   -0.62207
431080.0000   -0.64807
431120.0000   -0.67485
431160.0000   -0.59204
431200.0000   -0.54779
431240.0000   -0.65848
431280.0000   -0.57157
431320.0000   -0.59296
431360.0000   -0.67891
431400.0000   -0.61922
431440.0000   -0.52200
431480.0000   -0.91276
431520.0000   -0.73724
431560.0000   -0.48364
431600.0000   -0.83031
431640.0000   -0.59583
431680.0000   -0.44028
431720.0000   -0.51961
431760.0000   -0.62426
431800.0000   -0.73160
431840.0000   -0.73810
431880.0000   -0.56402
431920.0000   -0.64763
431960.0000   -0.52921
432000.0000   -0.84916
432040.0000   -0.80183
432080.0000   -0.76653
432120.0000   -0.82273
432160.0000   -0.78218
432200.0000   -0.77164
432240.0000   -0.89190
432280.0000   -0.81600
432320.0000   -1.00922
432360.0000   -0.76321
432400.0000   -0.86554
432440.0000   -0.82890
432480.0000   -0.63995
432520.0000   -0.82398
432560.0000   -0.69018
432600.0000   -0.58464
432640.0000   -0.92185
432680.0000   -0.88315
432720.0000   -0.71918
432760.0000   -0.77753
432800.0000   -0.85775
432840.0000   -0.79857
432880.0000   -0.71719
432920.0000   -0.80108
432960.0000   -0.96465
433000.0000   -0.86666
433040.0000   -0.95898
433080.0000   -0.91215
433120.0000   -0.85465
433160.0000   -0.78142
433200.0000   -0.88506
433240.0000   -0.92838
433280.0000   -1.00500
433320.0000   -0.96782
433360.0000   -0.91054
433400.0000   -1.02828
433440.0000   -0.92450
433480.0000   -0.83127
433520.0000   -0.84876
433560.0000   -0.89919
433600.0000   -0.86885
433640.0000   -0.90148
433680.0000   -0.92159
433720.0000   -0.83748
433760.0000   -0.86207
433800.0000   -0.77872
433840.0000   -0.78174
433880.0000   -0.75197
433920.0000   -0.99837
433960.0000   -0.68775
434000.0000   -0.81303
434040.0000   -0.56706
434080.0000   -0.86560
434120.0000   -0.66630
434160.0000   -0.84017
434200.0000   -0.96718
434240.0000   -0.73066
434280.0000   -0.95233
434320.0000   -0.61213
434360.0000   -0.90745
434400.0000   -0.86735
434440.0000   -0.86208
434480.0000   -0.87416
434520.0000   -0.73693
434560.0000   -0.73020
434600.0000   -0.78772
434640.0000   -0.96840
434680.0000   -0.65106
434720.0000   -0.58249
434760.0000   -0.66173
434800.0000   -0.75190
434840.0000   -0.75971
434880.0000   -0.77942
434920.0000   -0.65961
434960.0000   -0.65443
435000.0000   -0.78227
435040.0000   -0.64661
435080.0000   -0.72280
435120.0000   -0.64391
435160.0000   -0.65969
435200.0000   -0.84117
435240.0000   -0.77238
435280.0000   -0.90845
435320.0000   -0.90764
435360.0000   -0.85753
435400.0000   -0.73076
435440.0000   -0.73215
435480.0000   -0.88341
435520.0000   -0.83454
435560.0000   -0.92955
435600.0000   -0.67416
435640.0000   -0.74944
435680.0000   -0.73738
435720.0000   -0.73575
435760.0000   -0.58108
435800.0000   -0.66947
435840.0000   -0.77773
435880.0000   -0.77306
435920.0000   -0.65760
435960.0000   -1.02963
436000.0000   -0.86232
436040.0000   -0.80471
436080.0000   -0.64899
436120.0000   -0.61570
436160.0000   -0.60630
436200.0000   -0.63741
436240.0000   -0.51850
436280.0000   -0.73716
436320.0000   -0.70635
436360.0000   -0.59024
436400.0000   -0.95963
436440.0000   -0.95269
436480.0000   -0.85125
436520.0000   -0.98571
436560.0000   -0.97610
436600.0000   -0.88449
436640.0000   -0.92311
436680.0000   -0.89899
436720.0000   -0.90668
436760.0000   -0.83976
436800.0000   -0.57039
436840.0000   -0.54386
436880.0000   -0.83473
436920.0000   -0.64506
436960.0000   -0.71441
437000.0000   -0.76102
437040.0000   -0.56047
437080.0000   -0.79530
437120.0000   -0.79177
437160.0000   -0.63192
437200.0000   -0.83454
437240.0000   -0.71642
437280.0000   -0.67288
437320.0000   -0.53016
437360.0000   -0.80585
437400.0000   -0.95228
437440.0000   -0.92538
437480.0000   -0.77540
437520.0000   -0.77906
437560.0000   -0.72905
437600.0000   -0.89638
437640.0000   -0.76507
437680.0000   -0.93196
437720.0000   -0.80960
437760.0000   -0.72086
437800.0000   -0.73409
437840.0000   -0.55457
437880.0000   -0.80169
437920.0000   -0.72918
437960.0000   -0.64781
438000.0000   -0.69468
438040.0000   -0.75382
438080.0000   -0.55909
438120.0000   -0.50382
438160.0000   -0.60518
438200.0000   -0.66122
438240.0000   -0.92841
438280.0000   -0.82402
438320.0000   -0.90047
438360.0000   -0.65283
438400.0000   -0.75850
438440.0000   -0.57591
438480.0000   -0.67051
438520.0000   -0.88910
438560.0000   -0.78406
438600.0000   -0.54079
438640.0000   -0.32192
438680.0000   -0.57846
438720.0000   -0.53530
438760.0000   -0.63647
438800.0000   -0.74395
438840.0000   -0.80959
438880.0000   -0.53756
438920.0000   -0.69461
438960.0000   -0.63929
439000.0000   -0.63676
439040.0000   -0.67048
439080.0000   -0.51607
439120.0000   -0.60098
439160.0000   -0.67338
439200.0000   -0.76975
439240.0000   -0.63744
439280.0000   -0.94812
439320.0000   -0.51885
439360.0000   -0.70693
439400.0000   -0.71436
439440.0000   -0.67726
439480.0000   -0.74473
439520.0000   -0.68813
439560.0000   -0.70366
439600.0000   -0.76224
439640.0000   -0.82582
439680.0000   -0.92122
439720.0000   -0.70278
439760.0000   -0.67505
439800.0000   -0.67547
439840.0000   -0.71065
439880.0000   -0.86651
439920.0000   -0.61159
439960.0000   -0.56920
440000.0000   -0.45571
440040.0000   -0.51995
440080.0000   -0.72817
440120.0000   -0.88730
440160.0000   -0.77262
440200.0000   -0.63681
440240.0000   -0.71423
440280.0000   -0.62008
440320.0000   -0.54929
440360.0000   -0.58490
440400.0000   -0.52902
440440.0000   -0.54037
440480.0000   -0.51357
440520.0000   -0.12870
440560.0000   -0.29400
440600.0000   -0.33589
440640.0000   -0.46594
440680.0000   -0.43449
440720.0000   -0.66201
440760.0000   -0.88667
440800.0000   -0.89309
440840.0000   -0.58779
440880.0000   -0.66418
440920.0000   -0.48259
440960.0000   -0.98544
441000.0000   -0.54673
441040.0000   -0.69713
441080.0000   -0.65239
441120.0000   -0.55783
441160.0000   -0.53855
441200.0000   -0.55718
441240.0000   -0.70609
441280.0000   -0.78678
441320.0000   -0.79713
441360.0000   -0.53521
441400.0000   -0.74929
441440.0000   -0.72956
441480.0000   -0.75169
441520.0000   -0.85827
441560.0000   -0.74238
441600.0000   -0.78880
441640.0000   -0.75741
441680.0000   -0.85540
441720.0000   -0.76207
441760.0000   -0.68498
441800.0000   -0.77457
441840.0000   -0.79129
441880.0000   -0.75401
441920.0000   -0.71359
441960.0000   -1.02065
442000.0000   -0.74622
442040.0000   -0.81233
442080.0000   -0.67674
442120.0000   -0.70763
442160.0000   -0.77083
442200.0000   -0.88112
442240.0000   -0.55813
442280.0000   -0.30549
442320.0000   -0.34237
442360.0000   -0.40187
442400.0000   -0.35802
442440.0000   -0.66137
442480.0000   -0.66068
442520.0000   -0.70839
442560.0000   -0.92556
442600.0000   -0.61657
442640.0000   -0.69091
442680.0000   -0.77532
442720.0000   -0.52361
442760.0000   -0.93233
442800.0000   -0.80966
442840.0000   -0.68783
442880.0000   -0.74538
442920.0000   -0.63126
442960.0000   -0.59179
443000.0000   -0.64445
443040.0000   -0.81188
443080.0000   -0.70652
443120.0000   -0.69610
443160.0000   -0.69478
443200.0000   -0.39837
443240.0000   -0.78150
443280.0000   -0.67067
443320.0000   -0.68190
443360.0000   -0.86941
443400.0000   -0.81607
443440.0000   -0.72001
443480.0000   -0.71426
443520.0000   -0.70889
443560.0000   -0.73492
443600.0000   -0.78921
443640.0000   -0.61882
443680.0000   -0.84218
443720.0000   -1.00016
443760.0000   -0.77922
443800.0000   -0.77019
443840.0000   -0.75985
443880.0000   -0.73332
443920.0000   -0.70505
443960.0000   -0.69718
444000.0000   -0.59423
444040.0000   -0.77812
444080.0000   -0.67843
444120.0000   -0.77325
444160.0000   -0.79922
444200.0000   -0.56819
444240.0000   -0.78505
444280.0000   -0.65490
444320.0000   -0.55043
444360.0000   -0.74748
444400.0000   -0.83511
444440.0000   -0.70864
444480.0000   -0.90725
444520.0000   -0.67293
444560.0000   -0.50400
444600.0000   -0.79035
444640.0000   -0.68123
444680.0000   -0.63853
444720.0000   -0.74863
444760.0000   -0.85600
444800.0000   -0.63649
444840.0000   -0.90282
444880.0000   -0.54272
444920.0000   -0.74507
444960.0000   -0.65007
445000.0000   -0.60868
445040.0000   -0.71341
445080.0000   -0.90599
445120.0000   -0.73371
445160.0000   -0.69828
445200.0000   -0.70974
445240.0000   -0.68189
445280.0000   -0.65318
445320.0000   -0.54753
445360.0000   -0.80525
445400.0000   -0.56065
445440.0000   -0.88335
445480.0000   -0.86640
445520.0000   -0.63579
445560.0000   -0.60394
445600.0000   -0.66575
445640.0000   -0.47005
445680.0000   -0.73038
445720.0000   -0.63341
445760.0000   -0.84530
445800.0000   -0.79236
445840.0000   -0.78429
445880.0000   -0.95046
445920.0000   -0.77395
445960.0000   -0.73566
446000.0000   -0.76700
446040.0000   -0.85147
446080.0000   -0.72758
446120.0000   -0.87967
446160.0000   -0.76514
446200.0000   -0.78995
446240.0000   -0.67584
446280.0000   -0.88152
446320.0000   -0.77569
446360.0000   -0.88984
446400.0000   -0.74156
446440.0000   -0.79946
446480.0000   -0.71259
446520.0000   -0.71626
446560.0000   -1.00383
446600.0000   -0.75090
446640.0000   -0.88171
446680.0000   -0.73129
446720.0000   -0.58219
446760.0000   -0.59629
446800.0000   -0.59421
446840.0000   -0.65764
446880.0000   -0.51495
446920.0000   -0.74435
446960.0000   -0.76532
447000.0000   -0.66018
447040.0000   -0.82222
447080.0000   -0.80574
447120.0000   -0.74942
447160.0000   -0.71999
447200.0000   -0.93293
447240.0000   -0.78038
447280.0000   -0.81582
447320.0000   -0.92110
447360.0000   -0.85054
447400.0000   -0.87278
447440.0000   -0.73599
447480.0000   -0.94539
447520.0000   -0.71747
447560.0000   -0.52614
447600.0000   -0.67273
447640.0000   -0.68637
447680.0000   -0.64885
447720.0000   -0.85386
447760.0000   -0.74250
447800.0000   -0.56445
447840.0000   -0.46203
447880.0000   -0.68752
447920.0000   -0.42467
447960.0000   -0.50700
448000.0000   -0.61590
448040.0000   -0.74108
448080.0000   -0.69273
448120.0000   -0.51569
448160.0000   -0.60767
448200.0000   -0.42792
448240.0000   -0.72027
448280.0000   -0.43385
448320.0000   -0.32292
448360.0000   -0.70219
448400.0000   -0.75232
448440.0000   -0.79096
448480.0000   -0.58181
448520.0000   -0.59881
448560.0000   -0.55809
448600.0000   -0.66099
448640.0000   -0.60059
448680.0000   -0.42594
448720.0000   -0.61525
448760.0000   -0.59302
448800.0000   -0.68009
448840.0000   -0.63175
448880.0000   -0.76251
448920.0000   -0.62887
448960.0000   -0.63932
449000.0000   -0.49952
449040.0000   -0.66408
449080.0000   -0.64627
449120.0000   -0.65368
449160.0000   -0.95137
449200.0000   -0.67326
449240.0000   -0.69733
449280.0000   -0.60780
449320.0000   -0.85487
449360.0000   -0.75564
449400.0000   -0.59392
449440.0000   -0.57611
449480.0000   -0.76989
449520.0000   -0.38188
449560.0000   -0.57910
449600.0000   -0.68772
449640.0000   -0.35066
449680.0000   -0.58235
449720.0000   -0.56146
449760.0000   -0.49612
449800.0000   -0.57297
449840.0000   -0.55992
449880.0000   -0.59410
449920.0000   -0.71679
449960.0000   -0.74423
450000.0000   -0.77845
450040.0000   -0.41824
450080.0000   -0.39047
450120.0000   -0.64176
450160.0000   -0.71427
450200.0000   -0.82005
450240.0000   -0.54974
450280.0000   -0.84606
450320.0000   -0.89734
450360.0000   -0.51534
450400.0000   -0.76388
450440.0000   -0.69044
450480.0000   -0.71614
450520.0000   -0.96612
450560.0000   -0.82997
450600.0000   -0.77579
450640.0000   -0.64698
450680.0000   -1.10702
450720.0000   -0.78339
450760.0000   -0.81107
450800.0000   -0.91761
450840.0000   -0.78177
450880.0000   -0.73472
450920.0000   -0.69400
450960.0000   -0.23402
451000.0000   -0.69022
451040.0000   -0.72018
451080.0000   -0.72597
451120.0000   -0.39511
451160.0000   -0.75082
451200.0000   -0.38647
451240.0000   -0.60577
451280.0000   -0.64931
451320.0000   -0.59528
451360.0000   -0.28594
451400.0000   -0.47805
451440.0000   -0.65431
451480.0000   -0.69168
451520.0000   -0.67458
451560.0000   -0.41866
451600.0000   -0.41627
451640.0000   -0.79083
451680.0000   -0.51834
451720.0000   -0.66851
451760.0000   -0.53879
451800.0000   -0.84186
451840.0000   -0.62224
451880.0000   -0.70677
451920.0000   -0.81322
451960.0000   -0.76669
452000.0000   -0.79861
452040.0000   -0.64730
452080.0000   -0.80574
452120.0000   -1.11640
452160.0000   -0.75700
452200.0000   -0.82789
452240.0000   -0.56177
452280.0000   -0.69631
452320.0000   -0.54529
452360.0000   -0.69607
452400.0000   -0.65299
452440.0000   -0.91284
452480.0000   -0.69737
452520.0000   -0.76292
452560.0000   -0.60200
452600.0000   -0.81522
452640.0000   -0.46726
452680.0000   -0.57361
452720.0000   -0.77881
452760.0000   -0.90677
452800.0000   -0.76672
452840.0000   -0.87243
452880.0000   -0.78897
452920.0000   -0.84958
452960.0000   -0.73466
453000.0000   -0.70148
453040.0000   -0.63863
453080.0000   -0.66086
453120.0000   -0.69353
453160.0000   -0.22522
453200.0000   -0.39843
453240.0000   -0.14570
453280.0000   -0.59310
453320.0000   -0.66721
453360.0000   -0.64701
453400.0000   -0.61777
453440.0000   -0.80260
453480.0000   -0.52123
453520.0000   -0.76693
453560.0000   -0.56511
453600.0000   -0.54005
453640.0000   -0.65898
453680.0000   -0.66185
453720.0000   -0.77181
453760.0000   -0.86041
453800.0000   -0.47882
453840.0000   -0.70752
453880.0000   -0.65821
453920.0000   -0.76652
453960.0000   -0.76564
454000.0000   -0.62653
454040.0000   -0.61489
454080.0000   -0.69261
454120.0000   -0.53187
454160.0000   -0.70463
454200.0000   -0.58172
454240.0000   -0.77057
454280.0000   -0.81233
454320.0000   -0.68834
454360.0000   -0.59429
454400.0000   -0.51122
454440.0000   -0.69147
454480.0000   -0.51736
454520.0000   -0.60330
454560.0000   -0.53714
454600.0000   -0.56513
454640.0000   -0.53902
454680.0000   -0.56634
454720.0000   -0.75114
454760.0000   -0.62666
454800.0000   -0.64424
454840.0000   -0.70343
454880.0000   -0.54476
454920.0000   -0.65300
454960.0000   -0.31691
455000.0000   -0.52700
455040.0000   -0.68532
455080.0000   -0.88732
455120.0000   -0.69786
455160.0000   -0.64945
455200.0000   -0.68913
455240.0000   -0.82577
455280.0000   -0.83052
455320.0000   -0.95653
455360.0000   -0.51686
455400.0000   -0.70948
455440.0000   -0.78724
455480.0000   -0.96155
455520.0000   -0.80821
455560.0000   -0.68207
455600.0000   -0.67469
455640.0000   -0.46059
455680.0000   -0.45817
455720.0000   -0.45982
455760.0000   -0.39389
455800.0000   -0.39806
455840.0000   -0.75038
455880.0000   -0.24478
455920.0000   -0.26630
455960.0000   -0.49293
456000.0000   -0.53386
456040.0000   -0.21235
456080.0000   -0.81550
456120.0000   -0.43464
456160.0000   -0.37616
456200.0000   -0.77682
456240.0000   -0.63307
456280.0000   -0.45385
456320.0000   -0.59773
456360.0000   -0.62710
456400.0000   -0.75643
456440.0000   -0.79176
456480.0000   -0.80987
456520.0000   -0.76621
456560.0000   -0.62274
456600.0000   -0.51369
456640.0000   -0.46795
456680.0000   -0.66019
456720.0000   -0.29307
456760.0000   -0.53898
456800.0000   -0.53108
456840.0000   -0.53060
456880.0000   -0.53928
456920.0000   -0.49880
456960.0000   -0.78272
457000.0000   -0.71221
457040.0000   -0.78276
457080.0000   -0.66542
457120.0000   -0.63191
457160.0000   -0.60875
457200.0000   -0.74140
457240.0000   -0.72623
457280.0000   -0.79251
457320.0000   -0.54107
457360.0000   -0.51157
457400.0000   -0.52887
457440.0000   -0.72680
457480.0000   -0.69320
457520.0000   -0.57575
457560.0000   -0.84897
457600.0000   -0.47869
457640.0000   -0.54549
457680.0000   -0.74752
457720.0000   -0.52621
457760.0000   -0.66577
457800.0000   -0.61598
457840.0000   -0.64323
457880.0000   -0.57321
457920.0000   -0.68379
457960.0000   -0.70528
458000.0000   -0.59762
458040.0000   -0.55861
458080.0000   -0.65740
458120.0000   -0.52052
458160.0000   -0.71718
458200.0000   -0.54748
458240.0000   -0.70696
458280.0000   -0.63098
458320.0000   -0.58656
458360.0000   -0.36207
458400.0000   -0.47438
458440.0000   -0.52587
458480.0000   -0.54094
458520.0000   -0.46070
458560.0000   -0.77257
458600.0000   -0.62797
458640.0000   -0.44187
458680.0000   -0.44595
458720.0000   -0.57387
458760.0000   -0.62313
458800.0000   -0.78326
458840.0000   -0.54023
458880.0000   -0.69673
458920.0000   -0.53299
458960.0000   -0.64534
459000.0000   -0.79028
459040.0000   -0.77389
459080.0000   -0.58663
459120.0000   -0.41975
459160.0000   -0.60535
459200.0000   -0.46412
459240.0000   -0.59129
459280.0000   -0.51626
459320.0000   -0.47232
459360.0000   -0.56978
459400.0000   -0.65065
459440.0000   -0.64566
459480.0000   -0.55404
459520.0000   -0.41618
459560.0000   -0.80720
459600.0000   -0.75217
459640.0000   -0.64829
459680.0000   -0.64736
459720.0000   -0.59217
459760.0000   -0.53230
459800.0000   -0.65554
459840.0000   -0.34894
459880.0000   -0.42848
459920.0000   -0.75021
459960.0000   -0.43812
460000.0000   -0.62328
460040.0000   -0.69072
460080.0000   -0.41172
460120.0000   -0.45980
460160.0000   -0.43600
460200.0000   -0.77030
460240.0000   -0.51606
460280.0000   -0.79601
460320.0000   -0.41702
460360.0000   -0.34721
460400.0000   -0.51897
460440.0000   -0.42381
460480.0000   -0.45943
460520.0000   -0.48272
460560.0000   -0.82936
460600.0000   -0.68180
460640.0000   -0.65702
460680.0000   -0.62250
460720.0000   -0.63645
460760.0000   -0.70972
460800.0000   -0.58520
460840.0000   -0.58247
460880.0000   -0.67643
460920.0000   -0.49128
460960.0000   -0.57371
461000.0000   -0.51779
461040.0000   -0.53041
461080.0000   -0.71174
461120.0000   -0.53744
461160.0000   -0.55033
461200.0000   -0.57967
461240.0000   -0.78747
461280.0000   -0.31637
461320.0000   -0.32491
461360.0000   -0.19560
461400.0000   -0.70860
461440.0000   -0.55764
461480.0000   -0.24912
461520.0000   -0.64078
461560.0000   -0.48994
461600.0000   -0.37613
461640.0000   -0.58307
461680.0000   -0.53556
461720.0000   -0.76777
461760.0000   -0.88738
461800.0000   -0.63203
461840.0000   -0.66296
461880.0000   -0.51148
461920.0000   -0.59538
461960.0000   -0.64748
462000.0000   -0.55757
462040.0000   -0.58669
462080.0000   -0.47537
462120.0000   -0.48516
462160.0000   -0.73666
462200.0000   -0.65688
462240.0000   -0.54984
462280.0000   -0.63843
462320.0000   -0.47393
462360.0000   -0.65084
462400.0000   -0.59876
462440.0000   -0.62708
462480.0000   -0.63347
462520.0000   -0.57096
462560.0000   -0.76485
462600.0000   -0.87060
462640.0000   -0.59408
462680.0000   -0.63563
462720.0000   -0.51508
462760.0000   -0.65593
462800.0000   -0.60401
462840.0000   -0.84898
462880.0000   -0.72175
462920.0000   -0.46490
462960.0000   -0.61482
463000.0000   -0.59942
463040.0000   -0.52164
463080.0000   -0.71360
463120.0000   -0.57071
463160.0000   -0.62450
463200.0000   -0.67432
463240.0000   -0.60266
463280.0000   -0.60015
463320.0000   -0.53711
463360.0000   -0.64353
463400.0000   -0.32152
463440.0000   -0.37105
463480.0000   -0.82652
463520.0000   -0.86503
463560.0000   -0.58047
463600.0000   -0.63447
463640.0000   -0.79387
463680.0000   -0.65421
463720.0000   -0.83979
463760.0000   -0.73868
463800.0000   -0.65354
463840.0000   -0.83232
463880.0000   -0.58070
463920.0000   -0.45447
463960.0000   -0.42400
464000.0000   -0.49767
464040.0000   -0.61511
464080.0000   -0.69089
464120.0000   -0.66025
464160.0000   -0.69691
464200.0000   -0.75371
464240.0000   -0.82070
464280.0000   -0.62620
464320.0000   -0.72850
464360.0000   -0.55488
464400.0000   -0.79763
464440.0000   -0.63297
464480.0000   -0.69206
464520.0000   -0.81294
464560.0000   -0.63617
464600.0000   -0.69409
464640.0000   -0.65534
464680.0000   -0.61240
464720.0000   -0.88289
464760.0000   -0.44930
464800.0000   -0.64796
464840.0000   -0.72127
464880.0000   -0.76367
464920.0000   -0.78412
464960.0000   -0.73779
465000.0000   -0.57376
465040.0000   -0.79799
465080.0000   -0.54229
465120.0000   -0.63037
465160.0000   -0.45286
465200.0000   -0.45521
465240.0000   -0.38541
465280.0000   -0.43112
465320.0000   -0.65305
465360.0000   -0.61318
465400.0000   -0.41825
465440.0000   -0.44064
465480.0000   -0.33322
465520.0000   -0.86839
465560.0000   -0.46350
465600.0000   -0.61057
465640.0000   -0.54388
465680.0000   -0.48659
465720.0000   -0.70886
465760.0000   -0.49500
465800.0000   -0.65870
465840.0000   -0.66625
465880.0000   -0.58599
465920.0000   -0.87865
465960.0000   -0.74298
466000.0000   -0.67638
466040.0000   -0.48256
466080.0000   -0.88291
466120.0000   -0.71451
466160.0000   -0.76956
466200.0000   -0.73487
466240.0000   -0.60165
466280.0000   -0.52359
466320.0000   -0.51147
466360.0000   -0.54567
466400.0000   -0.57712
466440.0000   -0.71211
466480.0000   -0.68938
466520.0000   -0.71295
466560.0000   -0.64067
466600.0000   -0.59402
466640.0000   -0.59207
466680.0000   -0.43282
466720.0000   -0.72464
466760.0000   -0.63557
466800.0000   -0.77595
466840.0000   -0.79664
466880.0000   -0.42642
466920.0000   -0.52282
466960.0000   -0.74499
467000.0000   -0.70372
467040.0000   -0.67469
467080.0000   -0.79059
467120.0000   -0.55818
467160.0000   -0.69038
467200.0000   -0.75156
467240.0000   -0.52884
467280.0000   -0.67331
467320.0000   -0.65586
467360.0000   -0.48275
467400.0000   -0.63022
467440.0000   -0.85525
467480.0000   -0.60244
467520.0000   -0.43362
467560.0000   -0.73969
467600.0000   -0.56205
467640.0000   -0.46107
467680.0000   -0.61914
467720.0000   -0.65227
467760.0000   -0.67649
467800.0000   -0.60879
467840.0000   -0.60697
467880.0000   -0.49066
467920.0000   -0.52099
467960.0000   -0.50941
468000.0000   -0.66209
468040.0000   -0.62825
468080.0000   -0.84015
468120.0000   -0.67317
468160.0000   -0.55203
468200.0000   -0.85975
468240.0000   -0.97545
468280.0000   -0.63283
468320.0000   -0.60531
468360.0000   -0.71758
468400.0000   -0.62263
468440.0000   -0.47894
468480.0000   -0.80185
468520.0000   -0.64349
468560.0000   -0.62997
468600.0000   -0.76152
468640.0000   -0.54268
468680.0000   -0.57742
468720.0000   -0.52812
468760.0000   -0.44737
468800.0000   -0.59430
468840.0000   -0.65711
468880.0000   -0.55344
468920.0000   -0.62883
468960.0000   -0.54291
469000.0000   -0.83424
469040.0000   -0.46005
469080.0000   -0.80932
469120.0000   -0.76589
469160.0000   -0.36443
469200.0000   -0.91342
469240.0000   -0.57430
469280.0000   -0.80666
469320.0000   -0.64593
469360.0000   -0.55011
469400.0000   -0.69563
469440.0000   -0.57071
469480.0000   -0.87576
469520.0000   -0.65593
469560.0000   -0.72823
469600.0000   -0.65279
469640.0000   -0.76342
469680.0000   -0.69247
469720.0000   -0.68313
469760.0000   -0.69922
469800.0000   -0.83766
469840.0000   -0.76232
469880.0000   -0.59390
469920.0000   -0.59411
469960.0000   -0.77636
470000.0000   -0.49956
470040.0000   -0.96599
470080.0000   -0.74698
470120.0000   -0.56525
470160.0000   -0.69044
470200.0000   -0.63197
470240.0000   -0.71717
470280.0000   -0.70581
470320.0000   -0.65830
470360.0000   -0.79464
470400.0000   -0.79652
470440.0000   -0.69545
470480.0000   -0.45342
470520.0000   -0.94119
470560.0000   -0.76970
470600.0000   -0.67873
470640.0000   -0.75977
470680.0000   -0.79735
470720.0000   -0.69878
470760.0000   -0.83661
470800.0000   -0.59661
470840.0000   -0.72810
470880.0000   -0.65215
470920.0000   -0.40202
470960.0000   -0.83287
471000.0000   -0.77719
471040.0000   -0.71467
471080.0000   -0.76185
471120.0000   -0.78241
471160.0000   -0.67027
471200.0000   -1.00718
471240.0000   -0.74912
471280.0000   -0.66695
471320.0000   -0.72643
471360.0000   -0.72494
471400.0000   -0.83937
471440.0000   -0.57953
471480.0000   -0.40478
471520.0000   -0.36923
471560.0000   -0.57589
471600.0000   -0.68180
471640.0000   -0.79988
471680.0000   -0.76828
471720.0000   -0.71157
471760.0000   -0.69727
471800.0000   -0.75974
471840.0000   -0.56479
471880.0000   -0.53280
471920.0000   -0.57934
471960.0000   -0.56624
472000.0000   -0.58408
472040.0000   -0.56037
472080.0000   -0.55598
472120.0000   -0.57606
472160.0000   -0.67486
472200.0000   -0.58632
472240.0000   -0.69633
472280.0000   -0.52477
472320.0000   -0.48979
472360.0000   -0.77395
472400.0000   -0.53482
472440.0000   -0.61172
472480.0000   -0.65760
472520.0000   -0.82156
472560.0000   -0.69628
472600.0000   -0.79564
472640.0000   -0.61377
472680.0000   -0.80185
472720.0000   -0.50217
472760.0000   -0.42341
472800.0000   -0.71377
472840.0000   -0.40140
472880.0000   -0.70042
472920.0000   -0.31964
472960.0000   -0.82437
473000.0000   -0.54048
473040.0000   -0.59743
473080.0000   -0.76922
473120.0000   -0.73073
473160.0000   -0.77517
473200.0000   -0.63424
473240.0000   -0.60118
473280.0000   -0.75295
473320.0000   -0.66310
473360.0000   -0.90961
473400.0000   -0.67474
473440.0000   -0.70472
473480.0000   -0.42171
473520.0000   -0.64407
473560.0000   -0.94637
473600.0000   -0.53535
473640.0000   -0.67264
473680.0000   -0.56414
473720.0000   -0.82594
473760.0000   -0.75258
473800.0000   -0.41010
473840.0000   -0.36346
473880.0000   -0.35574
473920.0000   -0.51235
473960.0000   -0.65692
474000.0000   -0.45195
474040.0000   -0.54541
474080.0000   -0.49608
474120.0000   -0.60778
474160.0000   -0.48506
474200.0000   -0.51734
474240.0000   -0.64312
474280.0000   -0.86793
474320.0000   -0.67633
474360.0000   -0.60894
474400.0000   -0.68210
474440.0000   -0.91623
474480.0000   -0.70842
474520.0000   -0.57900
474560.0000   -0.59021
474600.0000   -0.65263
474640.0000   -0.60640
474680.0000   -0.64506
474720.0000   -0.49033
474760.0000   -0.79038
474800.0000   -0.77985
474840.0000   -0.61899
474880.0000   -0.86584
474920.0000   -0.65201
474960.0000   -0.68785
475000.0000   -0.79319
475040.0000   -0.76993
475080.0000   -0.76456
475120.0000   -0.89132
475160.0000   -0.89842
475200.0000   -0.98941
475240.0000   -0.87805
475280.0000   -0.75686
475320.0000   -0.76924
475360.0000   -0.78331
475400.0000   -0.63231
475440.0000   -0.66452
475480.0000   -0.85280
475520.0000   -0.70646
475560.0000   -0.59875
475600.0000   -0.76902
475640.0000   -0.80148
475680.0000   -0.75586
475720.0000   -0.66839
475760.0000   -0.68898
475800.0000   -0.71261
475840.0000   -0.71443
475880.0000   -0.84255
475920.0000   -0.70879
475960.0000   -0.79873
476000.0000   -0.69822
476040.0000   -1.04174
476080.0000   -0.64631
476120.0000   -0.92359
476160.0000   -0.80271
476200.0000   -0.74642
476240.0000   -0.78065
476280.0000   -0.71315
476320.0000   -0.75413
476360.0000   -0.95963
476400.0000   -0.86991
476440.0000   -0.84867
476480.0000   -0.84335
476520.0000   -0.94173
476560.0000   -0.88453
476600.0000   -0.85352
476640.0000   -0.75657
476680.0000   -0.69120
476720.0000   -0.67789
476760.0000   -0.84894
476800.0000   -0.86995
476840.0000   -0.83671
476880.0000   -0.38093
476920.0000   -0.64528
476960.0000   -0.58397
477000.0000   -0.69934
477040.0000   -0.65738
477080.0000   -0.74252
477120.0000   -0.81092
477160.0000   -0.86810
477200.0000   -0.95209
477240.0000   -0.77220
477280.0000   -0.92407
477320.0000   -0.93301
477360.0000   -0.77500
477400.0000   -0.89599
477440.0000   -0.86712
477480.0000   -0.75273
477520.0000   -0.83574
477560.0000   -0.88725
477600.0000   -0.63904
477640.0000   -0.72375
477680.0000   -0.75705
477720.0000   -0.86215
477760.0000   -0.86364
477800.0000   -0.90793
477840.0000   -0.74717
477880.0000   -0.83311
477920.0000   -0.86618
477960.0000   -0.71129
478000.0000   -0.79609
478040.0000   -0.86558
478080.0000   -0.60552
478120.0000   -0.80744
478160.0000   -0.86717
478200.0000   -0.77493
478240.0000   -0.79224
478280.0000   -0.91591
478320.0000   -0.73453
478360.0000   -0.49963
478400.0000   -0.83239
478440.0000   -0.71087
478480.0000   -0.71231
478520.0000   -0.78878
478560.0000   -0.71181
478600.0000   -0.74488
478640.0000   -0.79393
478680.0000   -0.86093
478720.0000   -0.74659
478760.0000   -0.87160
478800.0000   -0.73672
478840.0000   -0.74561
478880.0000   -0.39742
478920.0000   -0.71371
478960.0000   -0.89869
479000.0000   -0.59482
479040.0000   -0.64053
479080.0000   -0.49597
479120.0000   -0.64592
479160.0000   -0.62064
479200.0000   -0.66412
479240.0000   -0.79341
479280.0000   -0.71637
479320.0000   -0.63605
479360.0000   -0.59222
479400.0000   -0.71933
479440.0000   -1.02994
479480.0000   -0.63421
479520.0000   -0.58156
479560.0000   -0.82541
479600.0000   -0.69511
479640.0000   -0.80095
479680.0000   -0.72612
479720.0000   -0.68679
479760.0000   -0.73657
479800.0000   -0.69226
479840.0000   -0.76874
479880.0000   -0.82558
479920.0000   -0.66068
479960.0000   -0.64067
480000.0000   -0.75514
480040.0000   -0.89917
480080.0000   -0.83903
480120.0000   -0.99056
480160.0000   -0.85359
480200.0000   -0.84372
480240.0000   -0.70654
480280.0000   -0.66044
480320.0000   -0.61752
480360.0000   -0.72368
480400.0000   -0.70255
480440.0000   -0.77111
480480.0000   -0.63706
480520.0000   -0.81228
480560.0000   -0.66922
480600.0000   -0.67716
480640.0000   -0.51817
480680.0000   -0.72886
480720.0000   -0.57850
480760.0000   -0.75887
480800.0000   -0.75073
480840.0000   -0.82132
480880.0000   -0.64685
480920.0000   -0.63510
480960.0000   -0.74448
481000.0000   -0.68206
481040.0000   -0.69779
481080.0000   -0.74118
481120.0000   -0.84323
481160.0000   -0.70821
481200.0000   -0.58179
481240.0000   -0.83246
481280.0000   -0.66384
481320.0000   -0.83157
481360.0000   -0.91898
481400.0000   -0.73188
481440.0000   -0.81016
481480.0000   -1.11917
481520.0000   -0.99479
481560.0000   -0.70020
481600.0000   -0.66305
481640.0000   -0.81513
481680.0000   -0.78990
481720.0000   -0.78052
481760.0000   -0.51432
481800.0000   -0.78444
481840.0000   -0.73891
481880.0000   -0.62070
481920.0000   -0.74185
481960.0000   -0.83853
482000.0000   -0.76490
482040.0000   -0.79677
482080.0000   -0.81768
482120.0000   -0.71822
482160.0000   -0.65677
482200.0000   -0.82630
482240.0000   -0.77354
482280.0000   -0.70136
482320.0000   -0.67557
482360.0000   -0.51865
482400.0000   -0.73161
482440.0000   -0.83211
482480.0000   -0.69404
482520.0000   -0.74066
482560.0000   -0.88140
482600.0000   -0.71850
482640.0000   -0.76536
482680.0000   -0.83872
482720.0000   -0.94865
482760.0000   -0.83109
482800.0000   -0.82649
482840.0000   -0.73742
482880.0000   -0.69719
482920.0000   -0.62310
482960.0000   -0.83078
483000.0000   -0.74809
483040.0000   -0.69881
483080.0000   -0.88390
483120.0000   -0.68689
483160.0000   -0.68113
483200.0000   -0.73317
483240.0000   -0.83077
483280.0000   -0.66884
483320.0000   -0.86997
483360.0000   -0.71166
483400.0000   -0.63340
483440.0000   -0.62816
483480.0000   -0.43440
483520.0000   -0.72933
483560.0000   -0.69066
483600.0000   -0.49082
483640.0000   -0.60784
483680.0000   -0.77777
483720.0000   -0.38298
483760.0000   -0.84109
483800.0000   -0.70186
483840.0000   -0.55426
483880.0000   -0.74378
483920.0000   -0.69848
483960.0000   -0.71566
484000.0000   -0.72891
484040.0000   -0.58696
484080.0000   -0.85158
484120.0000   -0.63946
484160.0000   -0.66367
484200.0000   -0.90959
484240.0000   -0.77554
484280.0000   -1.05484
484320.0000   -0.83112
484360.0000   -0.58492
484400.0000   -0.81660
484440.0000   -0.90145
484480.0000   -0.81865
484520.0000   -0.89568
484560.0000   -0.65440
484600.0000   -0.60021
484640.0000   -0.50648
484680.0000   -0.51115
484720.0000   -0.11274
484760.0000   -0.30009
484800.0000   -0.44386
484840.0000   -0.71441
484880.0000   -0.50436
484920.0000   -0.13185
484960.0000   -0.42288
485000.0000   -0.40946
485040.0000   -0.61295
485080.0000   -0.49409
485120.0000   -0.68328
485160.0000   -0.47386
485200.0000   -0.60691
485240.0000   -0.57503
485280.0000   -0.56593
485320.0000   -0.50801
485360.0000   -0.51725
485400.0000   -0.24152
485440.0000   -0.70039
485480.0000   -0.48065
485520.0000   -0.57192
485560.0000   -0.73212
485600.0000   -0.41859
485640.0000   -0.44351
485680.0000   -0.61316
485720.0000   -0.46049
485760.0000   -0.49257
485800.0000   -0.48619
485840.0000   -0.45946
485880.0000   -0.52013
485920.0000   -0.74072
485960.0000   -0.64524
486000.0000   -0.61002
486040.0000   -0.35636
486080.0000   -0.47750
486120.0000   -0.29125
486160.0000   -0.64495
486200.0000   -0.33345
486240.0000   -0.57644
486280.0000   -0.53053
486320.0000   -0.43549
486360.0000   -0.71422
486400.0000   -0.59070
486440.0000   -0.41577
486480.0000   -0.53855
486520.0000   -0.27675
486560.0000   -0.68524
486600.0000   -0.76253
486640.0000   -0.53824
486680.0000   -0.73215
486720.0000   -0.62837
486760.0000   -0.56811
486800.0000   -0.63241
486840.0000   -0.55169
486880.0000   -0.67514
486920.0000   -0.62672
486960.0000   -0.67547
487000.0000   -0.75810
487040.0000   -0.73970
487080.0000   -0.90816
487120.0000   -0.62131
487160.0000   -0.71752
487200.0000   -0.73077
487240.0000   -0.56646
487280.0000   -0.64014
487320.0000   -0.56263
487360.0000   -0.95634
487400.0000   -0.70075
487440.0000   -0.74786
487480.0000   -0.76214
487520.0000   -0.88777
487560.0000   -0.80080
487600.0000   -0.60886
487640.0000   -0.64315
487680.0000   -0.81924
487720.0000   -0.65710
487760.0000   -0.76261
487800.0000   -0.73945
487840.0000   -0.76948
487880.0000   -0.70062
487920.0000   -0.78217
487960.0000   -0.37492
488000.0000   -0.68985
488040.0000   -0.76386
488080.0000   -0.68912
488120.0000   -0.80736
488160.0000   -0.74849
488200.0000   -0.60239
488240.0000   -0.71133
488280.0000   -0.71828
488320.0000   -0.79071
488360.0000   -0.73868
488400.0000   -0.80155
488440.0000   -0.78530
488480.0000   -0.61992
488520.0000   -0.73406
488560.0000   -0.71497
488600.0000   -0.79744
488640.0000   -0.60952
488680.0000   -0.80651
488720.0000   -0.63323
488760.0000   -0.55900
488800.0000   -0.48502
488840.0000   -0.54239
488880.0000   -0.56649
488920.0000   -0.89558
488960.0000   -0.79003
489000.0000   -0.78933
489040.0000   -0.78944
489080.0000   -0.69826
489120.0000   -0.39664
489160.0000   -0.83371
489200.0000   -0.73189
489240.0000   -0.74219
489280.0000   -0.79658
489320.0000   -0.59924
489360.0000   -0.70335
489400.0000   -0.81113
489440.0000   -0.10377
489480.0000   -0.63674
489520.0000   -0.60500
489560.0000   -0.53068
489600.0000   -0.58504
489640.0000   -0.77036
489680.0000   -0.77742
489720.0000   -0.65429
489760.0000   -0.70820
489800.0000   -0.58501
489840.0000   -0.53347
489880.0000   -0.56448
489920.0000   -0.51057
489960.0000   -0.50216
490000.0000   -0.46371
490040.0000   -0.74475
490080.0000   -0.34782
490120.0000   -0.64577
490160.0000   -0.50889
490200.0000   -0.58478
490240.0000   -0.59358
490280.0000   -0.55239
490320.0000   -0.56133
490360.0000   -0.43432
490400.0000   -0.56285
490440.0000   -0.56872
490480.0000   -0.39205
490520.0000   -0.66455
490560.0000   -0.53879
490600.0000   -0.44633
490640.0000   -0.33460
490680.0000   -0.36758
490720.0000   -0.41524
490760.0000   -0.48425
490800.0000   -0.39615
490840.0000   -0.62794
490880.0000   -0.46858
490920.0000   -0.50470
490960.0000   -0.79720
491000.0000   -0.48617
491040.0000   -0.46147
491080.0000   -0.64430
491120.0000   -0.30681
491160.0000   -0.48777
491200.0000   -0.56556
491240.0000   -0.75855
491280.0000   -0.55111
491320.0000   -0.50462
491360.0000   -0.40311
491400.0000   -0.39460
491440.0000   -0.63480
491480.0000   -0.50412
491520.0000   -0.70635
491560.0000   -0.62446
491600.0000   -0.69631
491640.0000   -0.77589
491680.0000   -0.83480
491720.0000   -0.54285
491760.0000   -0.72963
491800.0000   -0.70310
491840.0000   -0.70818
491880.0000   -0.73824
491920.0000   -0.68095
491960.0000   -0.71726
492000.0000   -0.60403
492040.0000   -0.76468
492080.0000   -0.48584
492120.0000   -0.65500
492160.0000   -0.59944
492200.0000   -0.60267
492240.0000   -0.69499
492280.0000   -0.43903
492320.0000   -0.77787
492360.0000   -0.80410
492400.0000   -0.87065
492440.0000   -0.82113
492480.0000   -0.71871
492520.0000   -0.65061
492560.0000   -0.78426
492600.0000   -0.55231
492640.0000   -0.51096
492680.0000   -0.59178
492720.0000   -0.71774
492760.0000   -0.83034
492800.0000   -0.78940
492840.0000   -0.71669
492880.0000   -0.74811
492920.0000   -0.87355
492960.0000   -0.91459
493000.0000   -0.93535
493040.0000   -0.81449
493080.0000   -0.87901
493120.0000   -0.77349
493160.0000   -0.95184
493200.0000   -0.95632
493240.0000   -0.78710
493280.0000   -0.53262
493320.0000   -0.66263
493360.0000   -0.83291
493400.0000   -0.70161
493440.0000   -0.66484
493480.0000   -0.78005
493520.0000   -0.81084
493560.0000   -0.57827
493600.0000   -0.71743
493640.0000   -0.73220
493680.0000   -0.73568
493720.0000   -0.56764
493760.0000   -0.60752
493800.0000   -0.66886
493840.0000   -0.49228
493880.0000   -0.63962
493920.0000   -0.77175
493960.0000   -0.89649
494000.0000   -0.81992
494040.0000   -0.60054
494080.0000   -0.60381
494120.0000   -0.57272
494160.0000   -0.75081
494200.0000   -0.55110
494240.0000   -0.74519
494280.0000   -0.76235
494320.0000   -0.72675
494360.0000   -0.46313
494400.0000   -0.45505
494440.0000   -0.52119
494480.0000   -0.65214
494520.0000   -0.86749
494560.0000   -0.74443
494600.0000   -0.69248
494640.0000   -0.45302
494680.0000   -0.64383
494720.0000   -0.62754
494760.0000   -0.37712
494800.0000   -0.70391
494840.0000   -0.75577
494880.0000   -0.58377
494920.0000   -0.59091
494960.0000   -0.67113
495000.0000   -0.73985
495040.0000   -0.63678
495080.0000   -0.81450
495120.0000   -0.68260
495160.0000   -0.83104
495200.0000   -0.68219
495240.0000   -0.74133
495280.0000   -0.59502
495320.0000   -0.87701
495360.0000   -0.66977
495400.0000   -0.57808
495440.0000   -0.69132
495480.0000   -0.57471
495520.0000   -0.67808
495560.0000   -0.71098
495600.0000   -0.72608
495640.0000   -0.63228
495680.0000   -0.79321
495720.0000   -0.89922
495760.0000   -0.62746
495800.0000   -0.63536
495840.0000   -0.71110
495880.0000   -0.61456
495920.0000   -0.67793
495960.0000   -0.77967
496000.0000   -0.64583
496040.0000   -0.58734
496080.0000   -0.55746
496120.0000   -0.83288
496160.0000   -0.68428
496200.0000   -0.56840
496240.0000   -0.56229
496280.0000   -0.57899
496320.0000   -0.81176
496360.0000   -0.52271
496400.0000   -0.64717
496440.0000   -0.33407
496480.0000   -0.49817
496520.0000   -0.49890
496560.0000   -0.25947
496600.0000   -0.47393
496640.0000   -0.46741
496680.0000   -0.62761
496720.0000   -0.39498
496760.0000   -0.58123
496800.0000   -0.59512
496840.0000   -0.42520
496880.0000   -0.38010
496920.0000   -0.60593
496960.0000   -0.57246
497000.0000   -0.63753
497040.0000   -0.87383
497080.0000   -0.39871
497120.0000   -0.62261
497160.0000   -0.57471
497200.0000   -0.88859
497240.0000   -0.68043
497280.0000   -0.67761
497320.0000   -0.64464
497360.0000   -0.78697
497400.0000   -0.79671
497440.0000   -0.79019
497480.0000   -0.91570
497520.0000   -0.68960
497560.0000   -0.44447
497600.0000   -0.59464
497640.0000   -0.74596
497680.0000   -0.93231
497720.0000   -0.56050
497760.0000   -0.74968
497800.0000   -0.64967
497840.0000   -0.70655
497880.0000   -0.32055
497920.0000   -0.65097
497960.0000   -0.66559
498000.0000   -0.61339
498040.0000   -0.58047
498080.0000   -0.49826
498120.0000   -0.75794
498160.0000   -0.71964
498200.0000   -0.74704
498240.0000   -0.55791
498280.0000   -0.64233
498320.0000   -0.64000
498360.0000   -0.89215
498400.0000   -0.54436
498440.0000   -0.51902
498480.0000   -0.60835
498520.0000   -0.32324
498560.0000   -0.51799
498600.0000   -0.49019
498640.0000   -0.65072
498680.0000   -0.49955
498720.0000   -0.49219
498760.0000   -0.46313
498800.0000   -0.53859
498840.0000   -0.39274
498880.0000   -0.68632
498920.0000   -0.63608
498960.0000   -0.64939
499000.0000   -0.46320
499040.0000   -0.66252
499080.0000   -0.58310
499120.0000   -0.49673
499160.0000   -0.74510
499200.0000   -0.63439
499240.0000   -0.40957
499280.0000   -0.59346
499320.0000   -0.65252
499360.0000   -0.42567
499400.0000   -0.46632
499440.0000   -0.64132
499480.0000   -0.87253
499520.0000   -0.59648
499560.0000   -0.42902
499600.0000   -0.52597
499640.0000   -0.55387
499680.0000   -0.44561
499720.0000   -0.60221
499760.0000   -0.58212
499800.0000   -0.67281
499840.0000   -0.78278
499880.0000   -0.58298
499920.0000   -0.80221
499960.0000   -0.70791
500000.0000   -0.59001
500040.0000   -0.56969
500080.0000   -0.42147
500120.0000   -0.59685
500160.0000   -0.65268
500200.0000   -0.56045
500240.0000   -0.63350
500280.0000   -0.58582
500320.0000   -0.66459
500360.0000   -0.61946
500400.0000   -0.60406
500440.0000   -0.80481
500480.0000   -0.65364
500520.0000   -0.65993
500560.0000   -0.66665
500600.0000   -0.70676
500640.0000   -0.78359
500680.0000   -0.49709
500720.0000   -0.30474
500760.0000   -0.44936
500800.0000   -0.61142
500840.0000   -0.63922
500880.0000   -0.76165
500920.0000   -0.56992
500960.0000   -0.67217
501000.0000   -0.51859
501040.0000   -0.57257
501080.0000   -0.46573
501120.0000   -0.49617
501160.0000   -0.45099
501200.0000   -0.44340
501240.0000   -0.50679
501280.0000   -0.63286
501320.0000   -0.61618
501360.0000   -0.72467
501400.0000   -0.61546
501440.0000   -0.63162
501480.0000   -0.66189
501520.0000   -0.74221
501560.0000   -0.58684
501600.0000   -0.58315
501640.0000   -0.80823
501680.0000   -0.69758
501720.0000   -0.50535
501760.0000   -0.56345
501800.0000   -0.77887
501840.0000   -0.81777
501880.0000   -0.71604
501920.0000   -0.76057
501960.0000   -0.79238
502000.0000   -0.60163
502040.0000   -0.53500
502080.0000   -0.59341
502120.0000   -0.56778
502160.0000   -0.64648
502200.0000   -0.58882
502240.0000   -0.73111
502280.0000   -0.81783
502320.0000   -0.63710
502360.0000   -0.67144
502400.0000   -0.64731
502440.0000   -0.78910
502480.0000   -0.75600
502520.0000   -0.63138
502560.0000   -0.45589
502600.0000   -0.51359
502640.0000   -0.72588
502680.0000   -0.56098
502720.0000   -0.73593
502760.0000   -0.57948
502800.0000   -0.55788
502840.0000   -0.77345
502880.0000   -0.79865
502920.0000   -0.64946
502960.0000   -0.70434
503000.0000   -0.80018
503040.0000   -0.70443
503080.0000   -0.76015
503120.0000   -0.62655
503160.0000   -0.59563
503200.0000   -0.90972
503240.0000   -0.64860
503280.0000   -0.76322
503320.0000   -0.93278
503360.0000   -0.69123
503400.0000   -0.72389
503440.0000   -0.66135
503480.0000   -0.64272
503520.0000   -0.62468
503560.0000   -0.65050
503600.0000   -0.71325
503640.0000   -0.79207
503680.0000   -0.74054
503720.0000   -0.67092
503760.0000   -0.65322
503800.0000   -0.64730
503840.0000   -0.78061
503880.0000   -0.56231
503920.0000   -0.54895
503960.0000   -0.71323
504000.0000   -0.50624
504040.0000   -0.63269
504080.0000   -0.52910
504120.0000   -0.58703
504160.0000   -0.61824
504200.0000   -0.77898
504240.0000   -0.55785
504280.0000   -0.80334
504320.0000   -0.65335
504360.0000   -0.66643
504400.0000   -0.64389
504440.0000   -0.60539
504480.0000   -0.26046
504520.0000   -0.44460
504560.0000   -0.70532
504600.0000   -0.57953
504640.0000   -0.54348
504680.0000   -0.60384
504720.0000   -0.37176
504760.0000   -0.82959
504800.0000   -0.64886
504840.0000   -0.46914
504880.0000   -0.43249
504920.0000   -0.42307
504960.0000   -0.68496
505000.0000   -0.50568
505040.0000   -0.39655
505080.0000   -0.26566
505120.0000   -0.46596
505160.0000   -0.41099
505200.0000   -0.40069
505240.0000   -0.41842
505280.0000   -0.68331
505320.0000   -0.56434
505360.0000   -0.41188
505400.0000   -0.57944
505440.0000   -0.42816
505480.0000   -0.53527
505520.0000   -0.53913
505560.0000   -0.25146
505600.0000   -0.42753
505640.0000   -0.27438
505680.0000   -0.33006
505720.0000   -0.52771
505760.0000   -0.48597
505800.0000   -0.46878
505840.0000   -0.46319
505880.0000   -0.45809
505920.0000   -0.63755
505960.0000   -0.30822
506000.0000   -0.52099
506040.0000   -0.27812
506080.0000   -0.54798
506120.0000   -0.48633
506160.0000   -0.54602
506200.0000   -0.76032
506240.0000   -0.51784
506280.0000   -0.51869
506320.0000   -0.60183
506360.0000   -0.81677
506400.0000   -0.41225
506440.0000   -0.36970
506480.0000   -0.70879
506520.0000   -0.27015
506560.0000   -0.43539
506600.0000   -0.61473
506640.0000   -0.38799
506680.0000   -0.33637
506720.0000   -0.48934
506760.0000   -0.54774
506800.0000   -0.45519
506840.0000   -0.33733
506880.0000   -0.33377
506920.0000   -0.41374
506960.0000   -0.15339
507000.0000   -0.37118
507040.0000    0.04487
507080.0000   -0.28990
507120.0000   -0.40312
507160.0000   -0.44174
507200.0000   -0.29157
507240.0000   -0.43308
507280.0000   -0.53742
507320.0000   -0.47159
507360.0000   -0.38965
507400.0000   -0.47570
507440.0000   -0.65247
507480.0000   -0.65994
507520.0000   -0.68423
507560.0000   -0.71704
507600.0000   -0.53596
507640.0000   -0.57677
507680.0000   -0.66790
507720.0000   -0.73338
507760.0000   -0.66920
507800.0000   -0.81562
507840.0000   -0.74562
507880.0000   -0.87719
507920.0000   -0.53057
507960.0000   -0.53615
508000.0000   -0.84648
508040.0000   -0.78580
508080.0000   -0.78299
508120.0000   -0.66458
508160.0000   -0.79059
508200.0000   -0.80559
508240.0000   -0.70351
508280.0000   -0.85251
508320.0000   -0.61375
508360.0000   -0.77249
508400.0000   -0.96689
508440.0000   -0.73238
508480.0000   -0.84244
508520.0000   -0.57109
508560.0000   -0.60262
508600.0000   -0.63723
508640.0000   -0.41471
508680.0000   -0.61336
508720.0000   -0.65477
508760.0000   -0.72784
508800.0000   -0.92809
508840.0000   -0.68516
508880.0000   -0.56662
508920.0000   -0.84037
508960.0000   -0.59977
509000.0000   -0.66967
509040.0000   -0.63833
509080.0000   -0.66830
509120.0000   -0.53362
509160.0000   -0.76640
509200.0000   -0.73336
509240.0000   -0.67200
509280.0000   -0.94088
509320.0000   -0.56120
509360.0000   -0.56000
509400.0000   -0.54960
509440.0000   -0.84498
509480.0000   -0.81323
509520.0000   -0.74833
509560.0000   -0.92236
509600.0000   -0.51135
509640.0000   -0.71601
509680.0000   -0.76048
509720.0000   -0.73821
509760.0000   -0.72926
509800.0000   -0.55513
509840.0000   -0.79238
509880.0000   -0.77220
509920.0000   -0.70846
509960.0000   -0.54890
510000.0000   -0.37878
510040.0000   -0.56338
510080.0000   -0.46518
510120.0000   -0.62611
510160.0000   -0.64292
510200.0000   -0.74873
510240.0000   -1.00135
510280.0000   -0.91606
510320.0000   -0.75680
510360.0000   -0.60274
510400.0000   -0.91545
510440.0000   -0.80801
510480.0000   -0.77854
510520.0000   -0.70407
510560.0000   -0.77431
510600.0000   -0.74827
510640.0000   -0.65273
510680.0000   -0.67499
510720.0000   -0.70970
510760.0000   -0.90410
510800.0000   -0.59979
510840.0000   -0.61748
510880.0000   -0.91373
510920.0000   -1.04878
510960.0000   -0.94743
511000.0000   -0.94929
511040.0000   -0.84990
511080.0000   -0.86115
511120.0000   -0.90141
511160.0000   -0.84075
511200.0000   -0.72230
511240.0000   -0.81983
511280.0000   -0.75122
511320.0000   -0.60962
511360.0000   -0.66969
511400.0000   -0.73036
511440.0000   -0.63436
511480.0000   -0.72899
511520.0000   -0.65922
511560.0000   -0.59802
511600.0000   -0.69857
511640.0000   -0.69690
511680.0000   -0.50372
511720.0000   -0.61589
511760.0000   -0.76620
511800.0000   -0.96431
511840.0000   -0.93477
511880.0000   -0.80206
511920.0000   -0.95247
511960.0000   -0.58963
512000.0000   -0.78553
512040.0000   -0.76033
512080.0000   -0.65305
512120.0000   -0.88701
512160.0000   -0.79799
512200.0000   -0.66378
512240.0000   -0.86541
512280.0000   -0.70570
512320.0000   -0.78777
512360.0000   -0.82548
512400.0000   -0.92722
512440.0000   -0.89763
512480.0000   -0.99151
512520.0000   -0.97962
512560.0000   -0.64876
512600.0000   -0.78515
512640.0000   -0.60044
512680.0000   -0.51736
512720.0000   -0.53713
512760.0000   -0.38763
512800.0000   -0.65622
512840.0000   -0.80197
512880.0000   -0.52226
512920.0000   -0.79921
512960.0000   -0.69936
513000.0000   -0.45464
513040.0000   -0.58558
513080.0000   -0.86934
513120.0000   -0.65100
513160.0000   -0.61510
513200.0000   -0.58619
513240.0000   -0.74181
513280.0000   -0.73104
513320.0000   -0.37022
513360.0000   -0.90095
513400.0000   -0.78181
513440.0000   -0.65197
513480.0000   -0.78156
513520.0000   -0.90624
513560.0000   -0.79394
513600.0000   -0.83589
513640.0000   -0.60775
513680.0000   -0.66408
513720.0000   -0.61349
513760.0000   -0.75563
513800.0000   -0.87013
513840.0000   -0.75314
513880.0000   -0.71974
513920.0000   -0.76228
513960.0000   -0.79058
514000.0000   -0.86807
514040.0000   -0.76411
514080.0000   -0.79992
514120.0000   -0.87468
514160.0000   -0.72121
514200.0000   -0.66020
514240.0000   -0.77113
514280.0000   -0.82513
514320.0000   -0.60023
514360.0000   -0.62891
514400.0000   -0.80376
514440.0000   -0.58796
514480.0000   -0.84612
514520.0000   -0.86777
514560.0000   -0.88020
514600.0000   -0.70783
514640.0000   -0.77020
514680.0000   -0.71359
514720.0000   -0.81634
514760.0000   -0.73033
514800.0000   -0.78477
514840.0000   -0.91202
514880.0000   -0.64669
514920.0000   -0.84405
514960.0000   -0.79685
515000.0000   -0.70965
515040.0000   -0.56549
515080.0000   -0.77647
515120.0000   -0.63953
515160.0000   -0.62561
515200.0000   -0.62020
515240.0000   -0.73508
515280.0000   -0.56533
515320.0000   -0.45097
515360.0000   -0.60552
515400.0000   -0.58072
515440.0000   -0.81540
515480.0000   -0.72733
515520.0000   -0.48854
515560.0000   -0.47202
515600.0000   -0.54477
515640.0000   -0.43908
515680.0000   -0.43390
515720.0000   -0.50719
515760.0000   -0.33999
515800.0000   -0.72789
515840.0000   -0.30636
515880.0000   -0.58687
515920.0000   -0.31932
515960.0000   -0.52488
516000.0000   -0.63882
516040.0000   -0.67569
516080.0000   -0.56453
516120.0000   -0.24857
516160.0000   -0.51388
516200.0000   -0.69977
516240.0000   -0.50438
516280.0000   -0.35848
516320.0000   -0.56109
516360.0000   -0.39549
516400.0000   -0.78553
516440.0000   -0.64676
516480.0000   -0.74211
516520.0000   -0.63999
516560.0000   -0.06455
516600.0000   -0.65781
516640.0000   -0.47451
516680.0000   -0.37738
516720.0000   -0.54369
516760.0000   -0.32234
516800.0000   -0.56154
516840.0000   -0.47298
516880.0000   -0.71577
516920.0000   -0.57071
516960.0000   -0.40124
517000.0000   -0.58689
517040.0000   -0.49285
517080.0000   -0.56755
517120.0000   -0.54726
517160.0000   -0.22606
517200.0000   -0.03779
517240.0000   -0.31281
517280.0000   -0.79222
517320.0000   -0.51289
517360.0000   -0.66258
517400.0000   -0.63855
517440.0000   -0.33006
517480.0000   -0.61474
517520.0000   -0.42657
517560.0000   -0.27892
517600.0000   -0.31543
517640.0000   -0.26008
517680.0000   -0.50354
517720.0000   -0.41492
517760.0000   -0.27338
517800.0000   -0.29861
517840.0000   -0.31804
517880.0000   -0.14057
517920.0000   -0.41331
517960.0000   -0.38014
518000.0000   -0.51884
518040.0000   -0.25243
518080.0000   -0.18786
518120.0000   -0.27644
518160.0000   -0.70153
518200.0000   -0.42697
518240.0000   -0.50981
518280.0000   -0.48189
518320.0000   -0.63118
518360.0000   -0.54769
518400.0000   -0.78643
518440.0000   -0.44845
518480.0000   -0.51463
518520.0000   -0.57175
518560.0000   -0.70503
518600.0000   -0.51909
518640.0000   -0.60034
518680.0000   -0.44766
518720.0000   -0.65785
518760.0000   -0.53012
518800.0000   -0.51213
518840.0000   -0.53291
518880.0000   -0.64683
518920.0000   -0.40576
518960.0000   -0.50691
519000.0000   -0.55019
519040.0000   -0.44040
519080.0000   -0.55532
519120.0000   -0.46306
519160.0000   -0.46407
519200.0000   -0.51460
519240.0000   -0.33354
519280.0000   -0.64256
519320.0000   -0.62335
519360.0000   -0.56597
519400.0000   -0.46163
519440.0000   -0.63622
519480.0000   -0.52368
519520.0000   -0.58967
519560.0000   -0.52303
519600.0000   -0.42340
519640.0000   -0.70267
519680.0000   -0.55588
519720.0000   -0.64615
519760.0000   -0.52303
519800.0000   -0.52625
519840.0000   -0.50872
519880.0000   -0.49460
519920.0000   -0.46923
519960.0000   -0.57920
520000.0000   -0.52323
520040.0000   -0.42506
520080.0000   -0.50898
520120.0000   -0.40828
520160.0000   -0.65786
520200.0000   -0.52058
520240.0000   -0.46957
520280.0000   -0.44695
520320.0000   -0.55512
520360.0000   -0.75046
520400.0000   -0.38755
520440.0000   -0.56551
520480.0000   -0.54788
520520.0000   -0.61797
520560.0000   -0.55614
520600.0000   -0.55561
520640.0000   -0.42321
520680.0000   -0.60031
520720.0000   -0.50615
520760.0000   -0.61190
520800.0000   -0.23406
520840.0000   -0.38187
520880.0000   -0.55547
520920.0000   -0.61379
520960.0000   -0.45925
521000.0000   -0.25513
521040.0000   -0.67063
521080.0000   -0.67491
521120.0000   -0.52627
521160.0000   -0.49115
521200.0000   -0.57742
521240.0000   -0.51918
521280.0000   -0.49844
521320.0000   -0.68278
521360.0000   -0.57913
521400.0000   -0.68694
521440.0000   -0.60566
521480.0000   -0.50668
521520.0000   -0.68734
521560.0000   -0.50518
521600.0000   -0.59753
521640.0000   -0.66468
521680.0000   -0.57965
521720.0000   -0.61715
521760.0000   -0.54670
521800.0000   -0.55567
521840.0000   -0.69562
521880.0000   -0.73895
521920.0000   -0.50580
521960.0000   -0.50810
522000.0000   -0.48516
522040.0000   -0.58475
522080.0000   -0.61749
522120.0000   -0.58377
522160.0000   -0.32432
522200.0000   -0.69424
522240.0000   -0.74681
522280.0000   -0.56681
522320.0000   -0.69629
522360.0000   -0.46393
522400.0000   -0.47116
522440.0000   -0.76215
522480.0000   -0.61004
522520.0000   -0.69514
522560.0000   -0.46206
522600.0000   -0.79805
522640.0000   -0.81429
522680.0000   -0.56635
522720.0000   -0.57533
522760.0000   -0.52897
522800.0000   -0.56619
522840.0000   -0.53130
522880.0000   -0.68208
522920.0000   -0.63726
522960.0000   -0.50930
523000.0000   -0.71394
523040.0000   -0.69612
523080.0000   -0.83237
523120.0000   -0.97896
523160.0000   -0.56789
523200.0000   -0.53226
523240.0000   -0.75748
523280.0000   -0.55704
523320.0000   -0.79945
523360.0000   -0.57197
523400.0000   -0.75589
523440.0000   -0.80765
523480.0000   -0.71652
523520.0000   -0.73854
523560.0000   -0.75332
523600.0000   -0.79514
523640.0000   -0.77256
523680.0000   -0.53626
523720.0000   -0.55565
523760.0000   -0.59908
523800.0000   -0.85420
523840.0000   -0.75207
523880.0000   -0.75457
523920.0000   -0.53390
523960.0000   -0.52370
524000.0000   -0.75929
524040.0000   -0.55964
524080.0000   -0.51392
524120.0000   -0.52510
524160.0000   -0.71801
524200.0000   -0.54183
524240.0000   -0.56427
524280.0000   -0.51601
524320.0000   -0.29242
524360.0000   -0.56772
524400.0000   -0.48324
524440.0000   -0.31003
524480.0000   -0.55733
524520.0000   -0.61420
524560.0000   -0.57271
524600.0000   -0.78016
524640.0000   -0.62217
524680.0000   -0.72788
524720.0000   -0.58409
524760.0000   -0.61946
524800.0000   -0.49956
524840.0000   -0.59543
524880.0000   -0.28622
524920.0000   -0.50748
524960.0000   -0.43827
525000.0000   -0.35275
525040.0000   -0.67010
525080.0000   -0.65548
525120.0000   -0.61180
525160.0000   -0.48379
525200.0000   -0.57397
525240.0000   -0.47403
525280.0000   -0.72595
525320.0000   -0.67674
525360.0000   -0.58310
525400.0000   -0.49047
525440.0000   -0.72507
525480.0000   -0.50600
525520.0000   -0.49897
525560.0000   -0.38757
525600.0000   -0.68028
525640.0000   -0.12112
525680.0000   -0.67755
525720.0000   -0.56142
525760.0000   -0.83797
525800.0000   -0.69699
525840.0000   -0.28395
525880.0000   -0.71796
525920.0000   -0.47623
525960.0000   -0.68267
526000.0000   -0.67005
526040.0000   -0.28241
526080.0000   -0.53008
526120.0000   -0.42680
526160.0000   -0.60130
526200.0000   -0.54346
526240.0000   -0.79480
526280.0000   -0.65384
526320.0000   -0.51111
526360.0000   -0.54613
526400.0000   -0.60187
526440.0000   -0.79305
526480.0000   -0.60952
526520.0000   -0.67199
526560.0000   -0.77775
526600.0000   -0.69926
526640.0000   -0.43920
526680.0000   -0.48264
526720.0000   -0.46229
526760.0000   -0.79161
526800.0000   -0.62815
526840.0000   -0.71231
526880.0000   -0.37866
526920.0000   -0.75781
526960.0000   -0.53422
527000.0000   -0.52357
527040.0000   -0.73046
527080.0000   -0.51103
527120.0000   -0.52753
527160.0000   -0.66374
527200.0000   -0.70026
527240.0000   -0.57601
527280.0000   -0.36981
527320.0000   -0.50149
527360.0000   -0.55674
527400.0000   -0.55247
527440.0000   -0.74139
527480.0000   -0.78717
527520.0000   -0.65907
527560.0000   -0.64956
527600.0000   -0.62464
527640.0000   -0.53674
527680.0000   -0.63217
527720.0000   -0.60412
527760.0000   -0.53931
527800.0000   -0.41054
527840.0000   -0.56491
527880.0000   -0.28843
527920.0000   -0.40245
527960.0000   -0.31698
528000.0000   -0.61515
528040.0000   -0.57065
528080.0000   -0.53000
528120.0000   -0.62532
528160.0000   -0.54149
528200.0000   -0.29874
528240.0000   -0.55259
528280.0000   -0.59662
528320.0000   -0.53305
528360.0000   -0.26412
528400.0000   -0.14504
528440.0000   -0.29767
528480.0000   -0.41112
528520.0000   -0.49480
528560.0000   -0.14015
528600.0000   -0.26976
528640.0000   -0.22342
528680.0000   -0.39239
528720.0000   -0.38457
528760.0000   -0.49783
528800.0000   -0.57169
528840.0000   -0.44398
528880.0000   -0.52070
528920.0000   -0.62547
528960.0000   -0.82673
529000.0000   -0.54459
529040.0000   -0.62204
529080.0000   -0.63282
529120.0000   -0.53787
529160.0000   -0.53825
529200.0000   -0.50508
529240.0000   -0.61326
529280.0000   -0.71519
529320.0000   -0.67208
529360.0000   -0.57373
529400.0000   -0.57755
529440.0000   -0.46861
529480.0000   -0.39849
529520.0000   -0.55160
529560.0000   -0.22394
529600.0000   -0.46658
529640.0000   -0.45662
529680.0000   -0.39359
529720.0000   -0.29320
529760.0000   -0.72705
529800.0000   -0.40267
529840.0000   -0.39771
529880.0000   -0.21838
529920.0000   -0.58996
529960.0000   -0.26087
530000.0000   -0.64889
530040.0000   -0.50835
530080.0000   -0.67797
530120.0000   -0.23935
530160.0000   -0.62327
530200.0000   -0.68457
530240.0000   -0.42861
530280.0000   -0.75593
530320.0000   -0.62865
530360.0000   -0.72860
530400.0000   -0.58372
530440.0000   -0.51088
530480.0000   -0.46148
530520.0000   -0.59084
530560.0000   -0.71912
530600.0000   -0.40208
530640.0000   -0.74012
530680.0000   -0.62024
530720.0000   -0.70621
530760.0000   -0.57241
530800.0000   -0.71312
530840.0000   -0.39879
530880.0000   -0.63082
530920.0000   -0.52975
530960.0000   -0.67627
531000.0000   -0.66118
531040.0000   -0.45325
531080.0000   -0.52569
531120.0000   -0.62440
531160.0000   -0.57324
531200.0000   -0.52103
531240.0000   -0.54182
531280.0000   -0.59330
531320.0000   -0.51256
531360.0000   -0.31322
531400.0000   -0.20135
531440.0000   -0.45467
531480.0000   -0.62464
531520.0000   -0.52555
531560.0000    0.10804
531600.0000   -0.28514
531640.0000   -0.07894
531680.0000   -0.21056
531720.0000   -0.32754
531760.0000   -0.26367
531800.0000   -0.49901
531840.0000   -0.44440
531880.0000   -0.47571
531920.0000   -0.35899
531960.0000   -0.38276
532000.0000   -0.29899
532040.0000   -0.38270
532080.0000   -0.35894
532120.0000   -0.41648
532160.0000   -0.39814
532200.0000   -0.52460
532240.0000   -0.51237
532280.0000   -0.51800
532320.0000   -0.67516
532360.0000   -0.66357
532400.0000   -0.49089
532440.0000   -0.40706
532480.0000   -0.30264
532520.0000   -0.51636
532560.0000   -0.52088
532600.0000   -0.59178
532640.0000   -0.60092
532680.0000   -0.54047
532720.0000   -0.55998
532760.0000   -0.82532
532800.0000   -0.78653
532840.0000   -0.69318
532880.0000   -0.77085
532920.0000   -0.59385
532960.0000   -0.77224
533000.0000   -0.69252
533040.0000   -0.67352
533080.0000   -0.79998
533120.0000   -0.48225
533160.0000   -0.65109
533200.0000   -0.64803
533240.0000   -0.52309
533280.0000   -0.51413
533320.0000   -0.60054
533360.0000   -0.64373
533400.0000   -0.54616
533440.0000   -0.52420
533480.0000   -0.62618
533520.0000   -0.48816
533560.0000   -0.45785
533600.0000   -0.51848
533640.0000   -0.62803
533680.0000   -0.47253
533720.0000   -0.34853
533760.0000   -0.75865
533800.0000   -0.56722
533840.0000   -0.76994
533880.0000   -0.64357
533920.0000   -0.42422
533960.0000   -0.42331
534000.0000   -0.97048
534040.0000   -0.50291
534080.0000   -0.70098
534120.0000   -0.66249
534160.0000   -0.59027
534200.0000   -0.55594
534240.0000   -0.46016
534280.0000   -0.44625
534320.0000   -0.52789
534360.0000   -0.53260
534400.0000   -0.42330
534440.0000   -0.32673
534480.0000   -0.19331
534520.0000   -0.18567
534560.0000   -0.30085
534600.0000   -0.32054
534640.0000   -0.31427
534680.0000   -0.28283
534720.0000   -0.51014
534760.0000   -0.42611
534800.0000   -0.50750
534840.0000   -0.70822
534880.0000   -0.58922
534920.0000   -0.51545
534960.0000   -0.66953
535000.0000   -0.99082
535040.0000   -0.67773
535080.0000   -0.79046
535120.0000   -0.89228
535160.0000   -0.69113
535200.0000   -0.82161
535240.0000   -0.65728
535280.0000   -0.62580
535320.0000   -0.64509
535360.0000   -0.68418
535400.0000   -0.62376
535440.0000   -0.52451
535480.0000   -0.56790
535520.0000   -0.70549
535560.0000   -0.61468
535600.0000   -0.43228
535640.0000   -0.57690
535680.0000   -0.58389
535720.0000   -0.75747
535760.0000   -0.72573
535800.0000   -0.37116
535840.0000   -0.49820
535880.0000   -0.68747
535920.0000   -0.66437
535960.0000   -0.80752
536000.0000   -0.56424
536040.0000   -0.67809
536080.0000   -0.89106
536120.0000   -0.88741
536160.0000   -0.78693
536200.0000   -0.67597
536240.0000   -0.70503
536280.0000   -0.86095
536320.0000   -0.84314
536360.0000   -0.71223
536400.0000   -0.68224
536440.0000   -0.95192
536480.0000   -0.63868
536520.0000   -0.77133
536560.0000   -0.77714
536600.0000   -0.78007
536640.0000   -0.68485
536680.0000   -0.96408
536720.0000   -0.82351
536760.0000   -0.70475
536800.0000   -0.68934
536840.0000   -0.73395
536880.0000   -0.79279
536920.0000   -0.65710
536960.0000   -0.83237
537000.0000   -0.77705
537040.0000   -0.86440
537080.0000   -0.91790
537120.0000   -0.44976
537160.0000   -0.83523
537200.0000   -0.67492
537240.0000   -0.70269
537280.0000   -0.71943
537320.0000   -0.82818
537360.0000   -0.50829
537400.0000   -0.77220
537440.0000   -0.58547
537480.0000   -0.61683
537520.0000   -0.33748
537560.0000   -0.56435
537600.0000   -0.55576
537640.0000   -0.53547
537680.0000   -0.72026
537720.0000   -0.60568
537760.0000   -0.61483
537800.0000   -0.50859
537840.0000   -0.48418
537880.0000   -0.67064
537920.0000   -0.61177
537960.0000   -0.49444
538000.0000   -0.66460
538040.0000   -0.43169
538080.0000   -0.25938
538120.0000   -0.46843
538160.0000   -0.56560
538200.0000   -0.61532
538240.0000   -0.63034
538280.0000   -0.68808
538320.0000   -0.62217
538360.0000   -0.59038
538400.0000   -0.52164
538440.0000   -0.73954
538480.0000   -0.67720
538520.0000   -0.78889
538560.0000   -0.47220
538600.0000   -0.73801
538640.0000   -0.76465
538680.0000   -0.61705
538720.0000   -0.50814
538760.0000   -0.51380
538800.0000   -0.62297
538840.0000   -0.80701
538880.0000   -0.76874
538920.0000   -0.62964
538960.0000   -0.88096
539000.0000   -0.52735
539040.0000   -0.46702
539080.0000   -0.63188
539120.0000   -0.68338
539160.0000   -0.83560
539200.0000   -0.39434
539240.0000   -0.58872
539280.0000   -0.53548
539320.0000   -0.59267
539360.0000   -0.64986
539400.0000   -0.57695
539440.0000   -0.41380
539480.0000   -0.52627
539520.0000   -0.51143
539560.0000   -0.97773
539600.0000   -0.84413
539640.0000   -0.82557
539680.0000   -0.93489
539720.0000   -0.76944
539760.0000   -0.74389
539800.0000   -0.76766
539840.0000   -0.74766
539880.0000   -0.73364
539920.0000   -0.63193
539960.0000   -0.65722
540000.0000   -0.77125
540040.0000   -0.76629
540080.0000   -0.46828
540120.0000   -0.92169
540160.0000   -0.63811
540200.0000   -0.70826
540240.0000   -0.61574
540280.0000   -0.76118
540320.0000   -0.91731
540360.0000   -0.64969
540400.0000   -0.59742
540440.0000   -0.77144
540480.0000   -0.70752
540520.0000   -0.63869
540560.0000   -0.81994
540600.0000   -0.69811
540640.0000   -0.63748
540680.0000   -0.75820
540720.0000   -0.89886
540760.0000   -0.91261
540800.0000   -0.83482
540840.0000   -0.78947
540880.0000   -0.83131
540920.0000   -0.73173
540960.0000   -0.78075
541000.0000   -0.80102
541040.0000   -0.95644
541080.0000   -0.70786
541120.0000   -0.51179
541160.0000   -0.36993
541200.0000   -0.46129
541240.0000   -0.58997
541280.0000   -0.75908
541320.0000   -0.73872
541360.0000   -0.63556
541400.0000   -0.58262
541440.0000   -0.64561
541480.0000   -0.69103
541520.0000   -0.63060
541560.0000   -0.62701
541600.0000   -0.72175
541640.0000   -0.69488
541680.0000   -0.53940
541720.0000   -0.78865
541760.0000   -0.74267
541800.0000   -0.79691
541840.0000   -0.75994
541880.0000   -0.84437
541920.0000   -0.73560
541960.0000   -0.89080
542000.0000   -0.54617
542040.0000   -0.70253
542080.0000   -0.69412
542120.0000   -0.84501
542160.0000   -0.68514
542200.0000   -0.66928
542240.0000   -0.58643
542280.0000   -0.57511
542320.0000   -0.48978
542360.0000   -0.45429
542400.0000   -0.48605
542440.0000   -0.57520
542480.0000   -0.48464
542520.0000   -0.48877
542560.0000   -0.52533
542600.0000   -0.62279
542640.0000   -0.73950
542680.0000   -0.68645
542720.0000   -0.79423
542760.0000   -0.58666
542800.0000   -0.81800
542840.0000   -0.77221
542880.0000   -0.76847
542920.0000   -0.81901
542960.0000   -0.73427
543000.0000   -0.65445
543040.0000   -0.61827
543080.0000   -0.68230
543120.0000   -0.55000
543160.0000   -0.74671
543200.0000   -0.84548
543240.0000   -0.62166
543280.0000   -0.62670
543320.0000   -0.53469
543360.0000   -0.74233
543400.0000   -0.81777
543440.0000   -0.86193
543480.0000   -0.84154
543520.0000   -0.82184
543560.0000   -0.62885
543600.0000   -0.71537
543640.0000   -0.70462
543680.0000   -0.84207
543720.0000   -0.74080
543760.0000   -0.43315
543800.0000   -0.79055
543840.0000   -0.66852
543880.0000   -0.61265
543920.0000   -0.70675
543960.0000   -0.62140
544000.0000   -0.67227
544040.0000   -0.51431
544080.0000   -0.79179
544120.0000   -0.76585
544160.0000   -0.51092
544200.0000   -0.80710
544240.0000   -0.58796
544280.0000   -0.63627
544320.0000   -0.50066
544360.0000   -0.53945
544400.0000   -0.78209
544440.0000   -0.40271
544480.0000   -0.79556
544520.0000   -0.77759
544560.0000   -0.74298
544600.0000   -0.68922
544640.0000   -0.59881
544680.0000   -0.51334
544720.0000   -0.57620
544760.0000   -0.29990
544800.0000   -0.51044
544840.0000   -0.45563
544880.0000   -0.68648
544920.0000   -0.57108
544960.0000   -0.40175
545000.0000   -0.50445
545040.0000   -0.38769
545080.0000   -0.39451
545120.0000   -0.37376
545160.0000   -0.54894
545200.0000   -0.48563
545240.0000   -0.30083
545280.0000   -0.65230
545320.0000   -0.61662
545360.0000   -0.50297
545400.0000   -0.64823
545440.0000   -0.52506
545480.0000   -0.69232
545520.0000   -0.50493
545560.0000   -0.55879
545600.0000   -0.68389
545640.0000   -0.58231
545680.0000   -0.62178
545720.0000   -0.72383
545760.0000   -0.77800
545800.0000   -0.72609
545840.0000   -0.90104
545880.0000   -0.51430
545920.0000   -0.53996
545960.0000   -0.63871
546000.0000   -0.78371
546040.0000   -0.74585
546080.0000   -0.67013
546120.0000   -0.73054
546160.0000   -0.61887
546200.0000   -0.76577
546240.0000   -0.61609
546280.0000   -0.64553
546320.0000   -0.93835
546360.0000   -0.71404
546400.0000   -0.65203
546440.0000   -0.81957
546480.0000   -0.65387
546520.0000   -0.88245
546560.0000   -0.76160
546600.0000   -0.64166
546640.0000   -0.71424
546680.0000   -0.70377
546720.0000   -0.65308
546760.0000   -0.70596
546800.0000   -0.50128
546840.0000   -0.57775
546880.0000   -0.47834
546920.0000   -0.59090
546960.0000   -0.51445
547000.0000   -0.69682
547040.0000   -0.80708
547080.0000   -0.77872
547120.0000   -0.64068
547160.0000   -0.74345
547200.0000   -0.68316
547240.0000   -0.65373
547280.0000   -0.90073
547320.0000   -0.64242
547360.0000   -0.77038
547400.0000   -0.76804
547440.0000   -0.69262
547480.0000   -0.82660
547520.0000   -0.56028
547560.0000   -0.70367
547600.0000   -0.70815
547640.0000   -0.37005
547680.0000   -0.47666
547720.0000   -0.49671
547760.0000   -0.54193
547800.0000   -0.37396
547840.0000   -0.63781
547880.0000   -0.57771
547920.0000   -0.63921
547960.0000   -0.55504
548000.0000   -0.62345
548040.0000   -0.42712
548080.0000   -0.45969
548120.0000   -0.49205
548160.0000   -0.55007
548200.0000   -0.46158
548240.0000   -0.46759
548280.0000   -0.50325
548320.0000   -0.39367
548360.0000   -0.53811
548400.0000   -0.30801
548440.0000   -0.59429
548480.0000   -0.47421
548520.0000   -0.59736
548560.0000   -0.47838
548600.0000   -0.69170
548640.0000   -0.47044
548680.0000   -0.68987
548720.0000   -0.48566
548760.0000   -0.41283
548800.0000   -0.29301
548840.0000   -0.44150
548880.0000   -0.52481
548920.0000   -0.47602
548960.0000   -0.37381
549000.0000   -0.60011
549040.0000   -0.46244
549080.0000   -0.71053
549120.0000   -0.53947
549160.0000   -0.66492
549200.0000   -0.36109
549240.0000   -0.71804
549280.0000   -0.70197
549320.0000   -0.41314
549360.0000   -0.71672
549400.0000   -0.73649
549440.0000   -0.55935
549480.0000   -0.68297
549520.0000   -0.64824
549560.0000   -0.81935
549600.0000   -0.65893
549640.0000   -0.43028
549680.0000   -0.54604
549720.0000   -0.57616
549760.0000   -0.56571
549800.0000   -0.53628
549840.0000   -0.53077
549880.0000   -0.81298
549920.0000   -0.57229
549960.0000   -0.15747
550000.0000   -0.50506
550040.0000   -0.52602
550080.0000   -0.40839
550120.0000   -0.44258
550160.0000   -0.38149
550200.0000   -0.34111
550240.0000   -0.26919
550280.0000   -0.45559
550320.0000   -0.43424
550360.0000   -0.67722
550400.0000   -0.38627
550440.0000   -0.50537
550480.0000   -0.55033
550520.0000   -0.56038
550560.0000   -0.27605
550600.0000   -0.59175
550640.0000   -0.42035
550680.0000   -0.57429
550720.0000   -0.66417
550760.0000   -0.62007
550800.0000   -0.67197
550840.0000   -0.65150
550880.0000   -0.13818
550920.0000   -0.34273
550960.0000   -0.31045
551000.0000   -0.53902
551040.0000   -0.65796
551080.0000   -0.59835
551120.0000   -0.79880
551160.0000   -0.45274
551200.0000   -0.81929
551240.0000   -0.86760
551280.0000   -0.48408
551320.0000   -0.49591
551360.0000   -0.70597
551400.0000   -0.67467
551440.0000   -0.78008
551480.0000   -0.68280
551520.0000   -0.69278
551560.0000   -0.79355
551600.0000   -0.53487
551640.0000   -0.82852
551680.0000   -0.73011
551720.0000   -0.90127
551760.0000   -0.69828
551800.0000   -0.64286
551840.0000   -0.54862
551880.0000   -0.64203
551920.0000   -0.82886
551960.0000   -0.73240
552000.0000   -0.80371
552040.0000   -0.68377
552080.0000   -0.96880
552120.0000   -0.76963
552160.0000   -0.58437
552200.0000   -0.72720
552240.0000   -0.86022
552280.0000   -0.38220
552320.0000   -0.79433
552360.0000   -0.34375
552400.0000   -1.03139
552440.0000   -0.78808
552480.0000   -0.57112
552520.0000   -0.66039
552560.0000   -0.76857
552600.0000   -0.49634
552640.0000   -0.60237
552680.0000   -0.74408
552720.0000   -0.61852
552760.0000   -0.80893
552800.0000   -0.52767
552840.0000   -1.02250
552880.0000   -0.94316
552920.0000   -0.81369
552960.0000   -0.94826
553000.0000   -0.70086
553040.0000   -0.74830
553080.0000   -0.71162
553120.0000   -0.75121
553160.0000   -0.93468
553200.0000   -0.96874
553240.0000   -0.87371
553280.0000   -0.79964
553320.0000   -0.68090
553360.0000   -0.69519
553400.0000   -0.81260
553440.0000   -0.57731
553480.0000   -0.77677
553520.0000   -0.66248
553560.0000   -0.72102
553600.0000   -0.56015
553640.0000   -0.65200
553680.0000   -0.79886
553720.0000   -0.77967
553760.0000   -0.62333
553800.0000   -0.64573
553840.0000   -0.74075
553880.0000   -0.57376
553920.0000   -0.65486
553960.0000   -0.76954
554000.0000   -0.93532
554040.0000   -0.82566
554080.0000   -0.85796
554120.0000   -0.63594
554160.0000   -0.68868
554200.0000   -0.68176
554240.0000   -0.79671
554280.0000   -0.92020
554320.0000   -0.65923
554360.0000   -0.71239
554400.0000   -0.79447
554440.0000   -0.74316
554480.0000   -0.84751
554520.0000   -0.77034
554560.0000   -0.73780
554600.0000   -0.44768
554640.0000   -0.59226
554680.0000   -0.42373
554720.0000   -0.48455
554760.0000   -0.66991
554800.0000   -0.68410
554840.0000   -0.61124
554880.0000   -0.40979
554920.0000   -0.61337
554960.0000   -0.77329
555000.0000   -0.56575
555040.0000   -0.56720
555080.0000   -0.67049
555120.0000   -0.51103
555160.0000   -0.70346
555200.0000   -0.69488
555240.0000   -0.59410
555280.0000   -0.54922
555320.0000   -0.80634
555360.0000   -0.54516
555400.0000   -0.50502
555440.0000   -0.34696
555480.0000   -0.67641
555520.0000   -0.38318
555560.0000   -0.36702
555600.0000   -0.62675
555640.0000   -0.35059
555680.0000   -0.64940
555720.0000   -0.78925
555760.0000   -0.77872
555800.0000   -0.73304
555840.0000   -0.74883
555880.0000   -0.63246
555920.0000   -0.61858
555960.0000   -0.70646
556000.0000   -0.78943
556040.0000   -0.80923
556080.0000   -0.74591
556120.0000   -0.92539
556160.0000   -0.78019
556200.0000   -0.74342
556240.0000   -0.82656
556280.0000   -0.77702
556320.0000   -0.99112
556360.0000   -0.84828
556400.0000   -0.76410
556440.0000   -0.93180
556480.0000   -0.87321
556520.0000   -0.92165
556560.0000   -1.01090
556600.0000   -0.89608
556640.0000   -0.79698
556680.0000   -0.79177
556720.0000   -0.94823
556760.0000   -0.61043
556800.0000   -0.63388
556840.0000   -0.93960
556880.0000   -0.81181
556920.0000   -0.48311
556960.0000   -0.74367
557000.0000   -0.43293
557040.0000   -0.49280
557080.0000   -0.68864
557120.0000   -0.54164
557160.0000   -0.46086
557200.0000   -0.73808
557240.0000   -0.52878
557280.0000   -0.52161
557320.0000   -0.50755
557360.0000   -0.81756
557400.0000   -0.84329
557440.0000   -0.70731
557480.0000   -0.45153
557520.0000   -0.73817
557560.0000   -0.54854
557600.0000   -0.46843
557640.0000   -0.72784
557680.0000   -0.65469
557720.0000   -0.74938
557760.0000   -0.78647
557800.0000   -0.76538
557840.0000   -0.92784
557880.0000   -0.95762
557920.0000   -0.90589
557960.0000   -0.78144
558000.0000   -0.54406
558040.0000   -0.74141
558080.0000   -0.63784
558120.0000   -0.88257
558160.0000   -0.82348
558200.0000   -0.90937
558240.0000   -0.77839
558280.0000   -0.48098
558320.0000   -0.61153
558360.0000   -0.90213
558400.0000   -0.65992
558440.0000   -0.83749
558480.0000   -0.76325
558520.0000   -0.64675
558560.0000   -0.79848
558600.0000   -0.57396
558640.0000   -0.84659
558680.0000   -0.96402
558720.0000   -0.74984
558760.0000   -0.72698
558800.0000   -0.79829
558840.0000   -0.63954
558880.0000   -0.55035
558920.0000   -0.59962
558960.0000   -0.65315
559000.0000   -0.68489
559040.0000   -0.79382
559080.0000   -0.61543
559120.0000   -0.68149
559160.0000   -0.79033
559200.0000   -0.80982
559240.0000   -0.37895
559280.0000   -0.45924
559320.0000   -0.71473
559360.0000   -0.85518
559400.0000   -0.95876
559440.0000   -0.76131
559480.0000   -1.02727
559520.0000   -0.66362
559560.0000   -0.77595
559600.0000   -0.54250
559640.0000   -0.75409
559680.0000   -0.64817
559720.0000   -0.85998
559760.0000   -0.36732
559800.0000   -0.44845
559840.0000   -0.30914
559880.0000   -0.54395
559920.0000   -0.52995
559960.0000   -0.91225
560000.0000   -0.71329
560040.0000   -0.60403
560080.0000   -0.34156
560120.0000   -0.41350
560160.0000   -0.35411
560200.0000   -0.34844
560240.0000   -0.36375
560280.0000   -0.37388
560320.0000   -0.29450
560360.0000   -0.41189
560400.0000   -0.83780
560440.0000   -0.67219
560480.0000   -0.74623
560520.0000   -0.66741
560560.0000   -0.80859
560600.0000   -0.60088
560640.0000   -0.53965
560680.0000   -0.53414
560720.0000   -0.95485
560760.0000   -0.56105
560800.0000   -0.69777
560840.0000   -0.70911
560880.0000   -0.81487
560920.0000   -0.66053
560960.0000   -0.61001
561000.0000   -0.74449
561040.0000   -0.78093
561080.0000   -0.70288
561120.0000   -0.73590
561160.0000   -0.71938
561200.0000   -0.54105
561240.0000   -0.50936
561280.0000   -0.66561
561320.0000   -0.72515
561360.0000   -0.86443
561400.0000   -0.72654
561440.0000   -0.75325
561480.0000   -0.69285
561520.0000   -0.63279
561560.0000   -0.83603
561600.0000   -0.80095
561640.0000   -0.72691
561680.0000   -0.76064
561720.0000   -0.67456
561760.0000   -0.79019
561800.0000   -0.63336
561840.0000   -0.54178
561880.0000   -0.65960
561920.0000   -0.50924
561960.0000   -0.87055
562000.0000   -0.55799
562040.0000   -0.66932
562080.0000   -0.88904
562120.0000   -0.75947
562160.0000   -0.91277
562200.0000   -0.82413
562240.0000   -0.83639
562280.0000   -0.71382
562320.0000   -0.78240
562360.0000   -0.75556
562400.0000   -0.79931
562440.0000   -0.80244
562480.0000   -0.69859
562520.0000   -0.64908
562560.0000   -0.54286
562600.0000   -0.68518
562640.0000   -0.79553
562680.0000   -0.46108
562720.0000   -0.55297
562760.0000   -0.61844
562800.0000   -0.50483
562840.0000   -0.05972
562880.0000   -0.22442
562920.0000   -0.47079
562960.0000   -0.28330
563000.0000   -0.20000
563040.0000   -0.68525
563080.0000   -0.41229
563120.0000   -0.46298
563160.0000   -0.38332
563200.0000   -0.31268
563240.0000   -0.33890
563280.0000   -0.23931
563320.0000   -0.29258
563360.0000   -0.22748
563400.0000   -0.32367
563440.0000   -0.38022
563480.0000   -0.33024
563520.0000   -0.83773
563560.0000   -0.70660
563600.0000   -0.49817
563640.0000   -0.53895
563680.0000   -0.40150
563720.0000   -0.18324
563760.0000   -0.33867
563800.0000   -0.54789
563840.0000   -0.77720
563880.0000   -0.57723
563920.0000   -0.32174
563960.0000   -0.71069
564000.0000   -0.66584
564040.0000   -0.48039
564080.0000   -0.54966
564120.0000   -0.60769
564160.0000   -0.61940
564200.0000   -0.65635
564240.0000   -0.63604
564280.0000   -0.47239
564320.0000   -0.52168
564360.0000   -0.39075
564400.0000   -0.37407
564440.0000   -0.52746
564480.0000   -0.64105
564520.0000   -0.49081
564560.0000   -0.26608
564600.0000   -0.42470
564640.0000   -0.51736
564680.0000   -0.44876
564720.0000   -0.80915
564760.0000   -0.56602
564800.0000   -0.70185
564840.0000   -0.95130
564880.0000   -0.87449
564920.0000   -0.25948
564960.0000   -0.60264
565000.0000   -0.55468
565040.0000   -0.48848
565080.0000   -0.67752
565120.0000   -0.55564
565160.0000   -0.36411
565200.0000   -0.26457
565240.0000   -0.62782
565280.0000   -0.41384
565320.0000   -0.32166
565360.0000   -0.57548
565400.0000   -0.41332
565440.0000   -0.22053
565480.0000   -0.64036
565520.0000   -0.52291
565560.0000   -0.50180
565600.0000   -0.54048
565640.0000   -0.55925
565680.0000   -0.49918
565720.0000   -0.46310
565760.0000   -0.62653
565800.0000   -0.65851
565840.0000   -0.60642
565880.0000   -0.70992
565920.0000   -0.44535
565960.0000   -0.65213
566000.0000   -0.56615
566040.0000   -0.67756
566080.0000   -0.56726
566120.0000   -0.54386
566160.0000   -0.37517
566200.0000   -0.40685
566240.0000   -0.61463
566280.0000   -0.47582
566320.0000   -0.50215
566360.0000   -0.36120
566400.0000   -0.40320
566440.0000   -0.40858
566480.0000    0.00273
566520.0000   -0.41634
566560.0000   -0.05559
566600.0000   -0.20920
566640.0000   -0.11950
566680.0000   -0.40739
566720.0000   -0.72607
566760.0000   -1.06338
566800.0000   -0.90464
566840.0000   -0.93389
566880.0000   -0.29008
566920.0000   -0.55371
566960.0000   -0.26124
567000.0000   -0.71943
567040.0000   -1.10069
567080.0000   -0.81788
567120.0000   -0.91030
567160.0000   -1.05888
567200.0000   -0.36353
567240.0000   -0.80757
567280.0000   -0.86782
567320.0000   -0.84938
567360.0000   -1.20196
567400.0000   -0.50317
567440.0000   -0.80755
567480.0000   -0.73961
567520.0000   -0.86136
567560.0000   -0.73876
567600.0000   -0.80885
567640.0000   -0.63077
567680.0000   -0.41582
567720.0000   -0.80569
567760.0000   -0.62358
567800.0000   -0.69521
567840.0000   -0.73062
567880.0000   -0.96163
567920.0000   -0.72254
567960.0000   -0.74154
568000.0000   -0.79303
568040.0000   -0.61159
568080.0000   -0.70716
568120.0000   -0.57744
568160.0000   -0.95593
568200.0000   -0.98169
568240.0000   -0.82427
568280.0000   -0.55701
568320.0000   -0.62048
568360.0000   -0.65874
568400.0000   -0.79143
568440.0000   -0.86092
568480.0000   -0.67720
568520.0000   -0.68610
568560.0000   -0.70528
568600.0000   -0.50010
568640.0000   -0.91057
568680.0000   -0.93645
568720.0000   -1.00207
568760.0000   -0.67903
568800.0000   -0.95901
568840.0000   -0.82999
568880.0000   -0.74084
568920.0000   -0.77553
568960.0000   -0.88668
569000.0000   -0.81173
569040.0000   -0.53872
569080.0000   -0.88792
569120.0000   -0.89696
569160.0000   -0.88485
569200.0000   -0.65822
569240.0000   -0.49513
569280.0000   -0.50649
569320.0000   -0.71568
569360.0000   -0.76293
569400.0000   -0.69363
569440.0000   -0.88684
569480.0000   -0.79089
569520.0000   -0.51699
569560.0000   -0.59460
569600.0000   -0.67672
569640.0000   -0.40084
569680.0000   -0.78538
569720.0000   -0.48216
569760.0000   -0.45417
569800.0000   -0.41562
569840.0000   -0.32990
569880.0000   -0.62769
569920.0000   -0.49383
569960.0000   -0.69739
570000.0000   -1.00357
570040.0000   -0.78955
570080.0000   -0.61151
570120.0000   -0.71808
570160.0000   -0.64678
570200.0000   -0.53909
570240.0000   -0.62654
570280.0000   -0.71598
570320.0000   -0.55782
570360.0000   -0.91360
570400.0000   -0.93116
570440.0000   -0.83629
570480.0000   -0.78682
570520.0000   -0.81652
570560.0000   -0.96462
570600.0000   -0.68491
570640.0000   -0.53169
570680.0000   -0.83050
570720.0000   -0.53897
570760.0000   -0.56987
570800.0000   -0.74859
570840.0000   -0.73502
570880.0000   -0.77480
570920.0000   -0.82152
570960.0000   -0.77362
571000.0000   -1.08344
571040.0000   -0.83362
571080.0000   -0.88952
571120.0000   -0.79514
571160.0000   -0.50269
571200.0000   -0.86876
571240.0000   -1.00975
571280.0000   -0.63400
571320.0000   -0.90877
571360.0000   -0.74479
571400.0000   -0.83676
571440.0000   -0.51326
571480.0000   -0.66582
571520.0000   -0.76881
571560.0000   -0.75065
571600.0000   -0.68969
571640.0000   -0.65071
571680.0000   -0.71461
571720.0000   -0.71700
571760.0000   -1.00082
571800.0000   -0.76396
571840.0000   -0.55102
571880.0000   -0.46411
571920.0000   -0.95437
571960.0000   -0.33100
572000.0000   -0.98036
572040.0000   -0.62477
572080.0000   -0.68088
572120.0000   -0.48172
572160.0000   -0.98342
572200.0000   -1.02642
572240.0000   -0.80588
572280.0000   -0.77059
572320.0000   -0.87928
572360.0000   -0.97728
572400.0000   -0.80378
572440.0000   -0.95366
572480.0000   -0.77894
572520.0000   -0.96008
572560.0000   -0.55840
572600.0000   -0.46403
572640.0000   -0.29408
572680.0000   -0.69487
572720.0000   -0.72516
572760.0000   -0.76731
572800.0000   -0.61653
572840.0000   -0.49218
572880.0000   -0.68742
572920.0000   -0.60383
572960.0000   -0.73166
573000.0000   -0.80359
573040.0000   -0.44820
573080.0000   -0.62433
573120.0000   -0.52975
573160.0000   -0.29888
573200.0000   -0.73248
573240.0000   -0.48751
573280.0000   -0.37655
573320.0000   -0.25233
573360.0000   -0.31609
573400.0000   -0.74374
573440.0000   -0.53223
573480.0000   -0.34823
573520.0000   -0.49839
573560.0000   -0.33739
573600.0000   -0.23849
573640.0000   -0.34198
573680.0000   -0.52869
573720.0000   -0.50290
573760.0000   -0.63844
573800.0000   -0.37697
573840.0000   -0.31844
573880.0000   -0.41442
573920.0000   -0.24770
573960.0000   -0.39102
574000.0000   -0.36693
574040.0000    0.02300
574080.0000   -0.12073
574120.0000   -0.35737
574160.0000   -0.15965
574200.0000   -0.33568
574240.0000   -0.36354
574280.0000   -0.36871
574320.0000   -0.22117
574360.0000   -0.44693
574400.0000    0.06598
574440.0000    0.10912
574480.0000   -0.00690
574520.0000   -0.33402
574560.0000   -0.24578
574600.0000   -0.45425
574640.0000   -0.43962
574680.0000   -0.47953
574720.0000   -0.27448
574760.0000   -0.31110
574800.0000   -0.35730
574840.0000   -0.82881
574880.0000   -0.52492
574920.0000   -0.41608
574960.0000   -0.45365
575000.0000   -0.00710
575040.0000   -0.25405
575080.0000   -0.12937
575120.0000   -0.39417
575160.0000   -0.64266
575200.0000   -0.64031
575240.0000   -0.45489
575280.0000   -0.08611
575320.0000   -0.13743
575360.0000   -0.23282
575400.0000   -0.30930
575440.0000   -0.13700
575480.0000   -0.56010
575520.0000   -0.17906
575560.0000   -0.22023
575600.0000   -0.39847
575640.0000   -0.49128
575680.0000   -0.20873
575720.0000   -0.53471
575760.0000   -0.56953
575800.0000   -0.38379
575840.0000   -0.44608
575880.0000   -0.50322
575920.0000   -0.56247
575960.0000   -0.49681
576000.0000   -0.59262
576040.0000   -0.26239
576080.0000   -0.23178
576120.0000   -0.36422
576160.0000   -0.67771
576200.0000   -0.27530
576240.0000   -0.60850
576280.0000   -0.37018
576320.0000   -0.47528
576360.0000   -0.38693
576400.0000   -0.48261
576440.0000   -0.48298
576480.0000   -0.40946
576520.0000   -0.58701
576560.0000   -0.54693
576600.0000   -0.66694
576640.0000   -0.61069
576680.0000   -0.48783
576720.0000   -0.46781
576760.0000   -0.62398
576800.0000   -0.39191
576840.0000   -0.80630
576880.0000   -0.54078
576920.0000   -0.41025
576960.0000   -0.88037
577000.0000   -0.22340
577040.0000   -0.61534
577080.0000   -0.50565
577120.0000   -0.44235
577160.0000   -0.52800
577200.0000   -0.81906
577240.0000   -0.50688
577280.0000   -0.78550
577320.0000   -0.83107
577360.0000   -0.81476
577400.0000   -0.81043
577440.0000   -0.83690
577480.0000   -0.65801
577520.0000   -0.94939
577560.0000   -0.97467
577600.0000   -0.83242
577640.0000   -0.82549
577680.0000   -0.56042
577720.0000   -0.63212
577760.0000   -0.65847
577800.0000   -0.62888
577840.0000   -0.32246
577880.0000   -0.51649
577920.0000   -0.47722
577960.0000   -1.05656
578000.0000   -0.70081
578040.0000   -0.39949
578080.0000   -0.50478
578120.0000   -0.62031
578160.0000   -0.50270
578200.0000   -0.70695
578240.0000   -0.78478
578280.0000   -0.88520
578320.0000   -1.03783
578360.0000   -0.78819
578400.0000   -0.81593
578440.0000   -0.71187
578480.0000   -0.77508
578520.0000   -0.43848
578560.0000   -0.46577
578600.0000   -0.75420
578640.0000   -0.48372
578680.0000   -0.76133
578720.0000   -0.95229
578760.0000   -0.69222
578800.0000   -0.77772
578840.0000   -0.95214
578880.0000   -0.91557
578920.0000   -0.80820
578960.0000   -0.83494
579000.0000   -0.82317
579040.0000   -1.02875
579080.0000   -0.97055
579120.0000   -0.80797
579160.0000   -1.11594
579200.0000   -0.95680
579240.0000   -0.70754
579280.0000   -1.06373
579320.0000   -0.77619
579360.0000   -0.80509
579400.0000   -0.54193
579440.0000   -0.66933
579480.0000   -0.68330
579520.0000   -0.41197
579560.0000   -0.60448
579600.0000   -0.90410
579640.0000   -0.74240
579680.0000   -0.45045
579720.0000   -0.55047
579760.0000   -0.83373
579800.0000   -0.66834
579840.0000   -0.60944
579880.0000   -0.54557
579920.0000   -0.38889
579960.0000   -0.69856
580000.0000   -0.55393
580040.0000   -0.56184
580080.0000   -0.78071
580120.0000   -0.86935
580160.0000   -0.70324
580200.0000   -0.58966
580240.0000   -0.99154
580280.0000   -0.96865
580320.0000   -1.02413
580360.0000   -0.96165
580400.0000   -0.69906
580440.0000   -0.84738
580480.0000   -0.91804
580520.0000   -0.74795
580560.0000   -0.90692
580600.0000   -0.94998
580640.0000   -0.60794
580680.0000   -0.59646
580720.0000   -0.53195
580760.0000   -0.74910
580800.0000   -0.46596
580840.0000   -0.57131
580880.0000   -0.65722
580920.0000   -0.90168
580960.0000   -0.88517
581000.0000   -0.78404
581040.0000   -0.79847
581080.0000   -0.55971
581120.0000   -0.98016
581160.0000   -0.72861
581200.0000   -0.69953
581240.0000   -0.64340
581280.0000   -0.52067
581320.0000   -0.73396
581360.0000   -0.79737
581400.0000   -0.53682
581440.0000   -0.34473
581480.0000   -0.57958
581520.0000   -0.58380
581560.0000   -0.77925
581600.0000   -0.46626
581640.0000   -0.57622
581680.0000   -0.41161
581720.0000   -0.62547
581760.0000   -0.76227
581800.0000   -0.57625
581840.0000   -0.47037
581880.0000   -0.58284
581920.0000   -0.65853
581960.0000   -0.57153
582000.0000   -0.41766
582040.0000   -0.68198
582080.0000   -0.67126
582120.0000   -0.55423
582160.0000   -0.61285
582200.0000   -0.65318
582240.0000   -0.66442
582280.0000   -0.64423
582320.0000   -0.60568
582360.0000   -0.75502
582400.0000   -0.59730
582440.0000   -0.55014
582480.0000   -0.43003
582520.0000   -0.43445
582560.0000   -0.44189
582600.0000   -0.35501
582640.0000   -0.46962
582680.0000   -0.63430
582720.0000   -0.67630
582760.0000   -0.56869
582800.0000   -0.56043
582840.0000   -1.02644
582880.0000   -0.69491
582920.0000   -0.54019
582960.0000   -0.38855
583000.0000   -0.52000
583040.0000   -0.47441
583080.0000   -0.64941
583120.0000   -0.87156
583160.0000   -0.54722
583200.0000   -0.32408
583240.0000   -0.62691
583280.0000   -0.48233
583320.0000   -0.61709
583360.0000   -0.56926
583400.0000   -0.79830
583440.0000   -0.70283
583480.0000   -0.64456
583520.0000   -0.72517
583560.0000   -0.73018
583600.0000   -0.83237
583640.0000   -0.55809
583680.0000   -0.75439
583720.0000   -0.55291
583760.0000   -0.35212
583800.0000   -0.86791
583840.0000   -0.51619
583880.0000   -0.54475
583920.0000   -0.47746
583960.0000   -0.39181
584000.0000   -0.58483
584040.0000   -0.50703
584080.0000   -0.52679
584120.0000   -0.56041
584160.0000   -0.44977
584200.0000   -0.41486
584240.0000   -0.64741
584280.0000   -0.33999
584320.0000   -0.64888
584360.0000   -0.54116
584400.0000   -0.68524
584440.0000   -0.55546
584480.0000   -0.52311
584520.0000   -0.71980
584560.0000   -0.65547
584600.0000   -0.70257
584640.0000   -0.52999
584680.0000   -0.64635
584720.0000   -0.43518
584760.0000   -0.59086
584800.0000   -0.48775
584840.0000   -0.50443
584880.0000   -0.54748
584920.0000   -0.42363
584960.0000   -0.53215
585000.0000   -0.60056
585040.0000   -0.70111
585080.0000   -0.60928
585120.0000   -0.53612
585160.0000   -0.58229
585200.0000   -0.56486
585240.0000   -0.51744
585280.0000   -0.43901
585320.0000   -0.41903
585360.0000   -0.83736
585400.0000   -0.70816
585440.0000   -0.67158
585480.0000   -0.76353
585520.0000   -0.50435
585560.0000   -0.71526
585600.0000   -0.42828
585640.0000   -0.39988
585680.0000   -0.25758
585720.0000   -0.44148
585760.0000   -0.79371
585800.0000   -0.82157
585840.0000   -0.55719
585880.0000   -0.32300
585920.0000   -0.54788
585960.0000   -0.43832
586000.0000   -0.56921
586040.0000   -0.55686
586080.0000   -0.78102
586120.0000   -0.55334
586160.0000   -0.54736
586200.0000   -0.49495
586240.0000   -0.64969
586280.0000   -0.33354
586320.0000   -0.43377
586360.0000   -0.68836
586400.0000   -0.45234
586440.0000   -0.19994
586480.0000   -0.08250
586520.0000   -0.69324
586560.0000   -0.43664
586600.0000   -0.76771
586640.0000   -0.71393
586680.0000   -0.55628
586720.0000   -0.55266
586760.0000   -0.73734
586800.0000   -0.81870
586840.0000   -0.45153
586880.0000   -0.45623
586920.0000   -0.47779
586960.0000   -0.61324
587000.0000   -0.48164
587040.0000   -0.35895
587080.0000   -0.60767
587120.0000   -0.36465
587160.0000   -0.28889
587200.0000   -0.13644
587240.0000   -0.46894
587280.0000   -0.60707
587320.0000   -0.69002
587360.0000   -0.42605
587400.0000   -0.18425
587440.0000   -0.54582
587480.0000   -0.29295
587520.0000   -0.50535
587560.0000   -0.29399
587600.0000   -0.41860
587640.0000   -0.56425
587680.0000   -0.39946
587720.0000   -0.37033
587760.0000   -0.59871
587800.0000   -0.52254
587840.0000   -0.20952
587880.0000   -0.27177
587920.0000   -0.57941
587960.0000   -0.48490
588000.0000   -0.22386
588040.0000   -0.37728
588080.0000   -0.75107
588120.0000   -0.61649
588160.0000   -0.46511
588200.0000   -0.71185
588240.0000   -0.42462
588280.0000   -0.49386
588320.0000   -0.53164
588360.0000   -0.55717
588400.0000   -0.69219
588440.0000   -0.28767
588480.0000   -0.66989
588520.0000   -0.28214
588560.0000   -0.55415
588600.0000   -0.55731
588640.0000   -0.53199
588680.0000   -0.42082
588720.0000   -0.54828
588760.0000   -0.61911
588800.0000   -0.44557
588840.0000   -0.44036
588880.0000   -0.42346
588920.0000   -0.41773
588960.0000   -0.45008
589000.0000   -0.60589
589040.0000   -0.31947
589080.0000   -0.36769
589120.0000   -0.50251
589160.0000   -0.54106
589200.0000   -0.36140
589240.0000   -0.44476
589280.0000   -0.56739
589320.0000   -0.64644
589360.0000   -0.48296
589400.0000   -0.55110
589440.0000   -0.49417
589480.0000   -0.46190
589520.0000   -0.57618
589560.0000   -0.22294
589600.0000   -0.62197
589640.0000   -0.47940
589680.0000   -0.47788
589720.0000   -0.58197
589760.0000   -0.59846
589800.0000   -0.44873
589840.0000   -0.60061
589880.0000   -0.60239
589920.0000   -0.53720
589960.0000   -0.43955
590000.0000   -0.51317
590040.0000   -0.73703
590080.0000   -0.45405
590120.0000   -0.57847
590160.0000   -0.40018
590200.0000   -0.48186
590240.0000   -0.38813
590280.0000   -0.43201
590320.0000   -0.55329
590360.0000   -0.69162
590400.0000   -0.70846
590440.0000   -0.60778
590480.0000   -0.64690
590520.0000   -0.59327
590560.0000   -0.52461
590600.0000   -0.65755
590640.0000   -0.68863
590680.0000   -0.46841
590720.0000   -0.66140
590760.0000   -0.81819
590800.0000   -0.64245
590840.0000   -0.90762
590880.0000   -0.71085
590920.0000   -0.63724
590960.0000   -0.57236
591000.0000   -0.48860
591040.0000   -0.70518
591080.0000   -0.58729
591120.0000   -0.45649
591160.0000   -0.59299
591200.0000   -0.51038
591240.0000   -0.68726
591280.0000   -0.80076
591320.0000   -0.68391
591360.0000   -0.47388
591400.0000   -0.55580
591440.0000   -0.67902
591480.0000   -0.57673
591520.0000   -0.39648
591560.0000   -0.46844
591600.0000   -0.60109
591640.0000   -0.64612
591680.0000   -0.50954
591720.0000   -0.39157
591760.0000   -0.54559
591800.0000   -0.44673
591840.0000   -0.64895
591880.0000   -0.70011
591920.0000   -0.61142
591960.0000   -0.47713
592000.0000   -0.57573
592040.0000   -0.69714
592080.0000   -0.49223
592120.0000   -0.55895
592160.0000   -0.63684
592200.0000   -0.56998
592240.0000   -0.54743
592280.0000   -0.46864
592320.0000   -0.41465
592360.0000   -0.40662
592400.0000   -0.78228
592440.0000   -0.79410
592480.0000   -0.68042
592520.0000   -0.49275
592560.0000   -0.49926
592600.0000   -0.57748
592640.0000   -0.66678
592680.0000   -0.71096
592720.0000   -0.65993
592760.0000   -0.74050
592800.0000   -0.54368
592840.0000   -0.84571
592880.0000   -0.66141
592920.0000   -0.65459
592960.0000   -0.62391
593000.0000   -0.57323
593040.0000   -0.71910
593080.0000   -0.56900
593120.0000   -0.67543
593160.0000   -0.56935
593200.0000   -0.79152
593240.0000   -0.67880
593280.0000   -0.51494
593320.0000   -0.58415
593360.0000   -0.66810
593400.0000   -0.73615
593440.0000   -0.76269
593480.0000   -0.69282
593520.0000   -0.71269
593560.0000   -0.56132
593600.0000   -0.51831
593640.0000   -0.63451
593680.0000   -0.67642
593720.0000   -0.68671
593760.0000   -0.68320
593800.0000   -0.88287
593840.0000   -0.68964
593880.0000   -0.35753
593920.0000   -0.51965
593960.0000   -0.56942
594000.0000   -0.56921
594040.0000   -0.55265
594080.0000   -0.56698
594120.0000   -0.51279
594160.0000   -0.57030
594200.0000   -0.63901
594240.0000   -0.53989
594280.0000   -0.65828
594320.0000   -0.31307
594360.0000   -0.41326
594400.0000   -0.47724
594440.0000   -0.82612
594480.0000   -0.54649
594520.0000   -0.54159
594560.0000   -0.80976
594600.0000   -0.68382
594640.0000   -0.67148
594680.0000   -0.55961
594720.0000   -0.61373
594760.0000   -0.33714
594800.0000   -0.22519
594840.0000   -0.25276
594880.0000   -0.26954
594920.0000   -0.24780
594960.0000   -0.52360
595000.0000   -0.56672
595040.0000   -0.64369
595080.0000   -0.69121
595120.0000   -0.85061
595160.0000   -0.77381
595200.0000   -0.72452
595240.0000   -0.69181
595280.0000   -0.97879
595320.0000   -0.72632
595360.0000   -0.85514
595400.0000   -0.58619
595440.0000   -0.55165
595480.0000   -0.50749
595520.0000   -0.67359
595560.0000   -0.66999
595600.0000   -0.51746
595640.0000   -0.53129
595680.0000   -0.51822
595720.0000   -0.49251
595760.0000   -0.47175
595800.0000   -0.71730
595840.0000   -0.41719
595880.0000   -0.63898
595920.0000   -0.37743
595960.0000   -0.53227
596000.0000   -0.33153
596040.0000   -0.42697
596080.0000   -0.58303
596120.0000   -0.77887
596160.0000   -0.84716
596200.0000   -0.50930
596240.0000   -0.66461
596280.0000   -0.59412
596320.0000   -0.62057
596360.0000   -0.45144
596400.0000   -0.62538
596440.0000   -0.65056
596480.0000   -0.63212
596520.0000   -0.55440
596560.0000   -0.58064
596600.0000   -0.50728
596640.0000   -0.59842
596680.0000   -0.49873
596720.0000   -0.54803
596760.0000   -0.66479
596800.0000   -0.58166
596840.0000   -0.71414
596880.0000   -0.64066
596920.0000   -0.52059
596960.0000   -0.89062
597000.0000   -0.50698
597040.0000   -0.55190
597080.0000   -0.62573
597120.0000   -0.66373
597160.0000   -0.64310
597200.0000   -0.65769
597240.0000   -0.75068
597280.0000   -0.50368
597320.0000   -0.84828
597360.0000   -0.56452
597400.0000   -0.78311
597440.0000   -0.68608
597480.0000   -0.71195
597520.0000   -0.86240
597560.0000   -0.85494
597600.0000   -0.76987
597640.0000   -0.55558
597680.0000   -0.68403
597720.0000   -0.70409
597760.0000   -0.50509
597800.0000   -0.66362
597840.0000   -0.64463
597880.0000   -0.82368
597920.0000   -0.83448
597960.0000   -0.99540
598000.0000   -0.63560
598040.0000   -0.64135
598080.0000   -0.73778
598120.0000   -0.78668
598160.0000   -1.08797
598200.0000   -0.65628
598240.0000   -0.70185
598280.0000   -0.49924
598320.0000   -0.71266
598360.0000   -0.90513
598400.0000   -0.80249
598440.0000   -0.54887
598480.0000   -0.86738
598520.0000   -0.65207
598560.0000   -0.53492
598600.0000   -0.91672
598640.0000   -0.39868
598680.0000   -0.78501
598720.0000   -0.65056
598760.0000   -0.75203
598800.0000   -0.60704
598840.0000   -0.66808
598880.0000   -0.84190
598920.0000   -0.56497
598960.0000   -0.77092
599000.0000   -0.56705
599040.0000   -0.70060
599080.0000   -0.65260
599120.0000   -0.65378
599160.0000   -0.72218
599200.0000   -0.86139
599240.0000   -0.48498
599280.0000   -0.87264
599320.0000   -0.81066
599360.0000   -0.72782
599400.0000   -0.60699
599440.0000   -0.89492
599480.0000   -0.72269
599520.0000   -0.75249
599560.0000   -0.56059
599600.0000   -0.73095
599640.0000   -0.77432
599680.0000   -0.69078
599720.0000   -0.85314
599760.0000   -0.96428
599800.0000   -0.72559
599840.0000   -0.75965
599880.0000   -0.71645
599920.0000   -0.70385
599960.0000   -0.67064
600000.0000   -0.33135
600040.0000   -0.56281
600080.0000   -0.70065
600120.0000   -0.28263
600160.0000   -0.51717
600200.0000   -0.69172
600240.0000   -0.69140
600280.0000   -1.02748
600320.0000   -0.89206
600360.0000   -0.78669
600400.0000   -0.93429
600440.0000   -1.04010
600480.0000   -1.08183
600520.0000   -0.58587
600560.0000   -0.81255
600600.0000   -0.57068
600640.0000   -0.74887
600680.0000   -0.67690
600720.0000   -0.90528
600760.0000   -0.56359
600800.0000   -0.87135
600840.0000   -0.61407
600880.0000   -0.75259
600920.0000   -0.68748
600960.0000   -0.67043
601000.0000   -0.87694
601040.0000   -0.90648
601080.0000   -0.63251
601120.0000   -0.89415
601160.0000   -0.77519
601200.0000   -0.67437
601240.0000   -0.88214
601280.0000   -0.70071
601320.0000   -0.66791
601360.0000   -0.95528
601400.0000   -0.99812
601440.0000   -0.74290
601480.0000   -0.89596
601520.0000   -0.75938
601560.0000   -0.66298
601600.0000   -0.84685
601640.0000   -0.84730
601680.0000   -0.72752
601720.0000   -0.71693
601760.0000   -0.86338
601800.0000   -0.86082
601840.0000   -0.89877
601880.0000   -0.78167
601920.0000   -0.86481
601960.0000   -0.72762
602000.0000   -0.67272
602040.0000   -0.49373
602080.0000   -0.70736
602120.0000   -0.64855
602160.0000   -0.60358
602200.0000   -0.62274
602240.0000   -0.67259
602280.0000   -0.66315
602320.0000   -0.67225
602360.0000   -0.77330
602400.0000   -0.75817
602440.0000   -0.89256
602480.0000   -0.86092
602520.0000   -0.80731
602560.0000   -0.84239
602600.0000   -0.69942
602640.0000   -0.65439
602680.0000   -0.75025
602720.0000   -0.72888
602760.0000   -0.75910
602800.0000   -0.68047
602840.0000   -0.75657
602880.0000   -0.88034
602920.0000   -0.80093
602960.0000   -0.80350
603000.0000   -0.78130
603040.0000   -0.72577
603080.0000   -0.53848
603120.0000   -0.73045
603160.0000   -0.60888
603200.0000   -0.53450
603240.0000   -0.95715
603280.0000   -0.83037
603320.0000   -0.72969
603360.0000   -0.49688
603400.0000   -0.64117
603440.0000   -0.52176
603480.0000   -0.74672
603520.0000   -0.65234
603560.0000   -0.68838
603600.0000   -0.63786
603640.0000   -0.72768
603680.0000   -0.91535
603720.0000   -0.87236
603760.0000   -0.74228
603800.0000   -0.73510
603840.0000   -0.65983
603880.0000   -0.63744
603920.0000   -0.59439
603960.0000   -0.57045
604000.0000   -0.59316
604040.0000   -0.85046
604080.0000   -0.65370
604120.0000   -0.60369
604160.0000   -0.54221
604200.0000   -0.47193
604240.0000   -0.51444
604280.0000   -0.70330
604320.0000   -0.47483
604360.0000   -0.47003
604400.0000   -0.62811
604440.0000   -0.47345
604480.0000   -0.47502
604520.0000   -0.60764
604560.0000   -0.65640
604600.0000   -0.27583
604640.0000   -0.53602
604680.0000   -0.54814
604720.0000   -0.72793
604760.0000   -0.68645
604800.0000   -0.54257
604840.0000   -0.37231
604880.0000   -0.54050
604920.0000   -0.66135
604960.0000   -0.67135
605000.0000   -0.54221
605040.0000   -0.57659
605080.0000   -0.59333
605120.0000   -0.61371
605160.0000   -0.48741
605200.0000   -0.65960
605240.0000   -0.58872
605280.0000   -0.68802
605320.0000   -0.54260
605360.0000   -0.74827
605400.0000   -0.46255
605440.0000   -0.64926
605480.0000   -0.70362
605520.0000   -0.74728
605560.0000   -0.74850
605600.0000   -0.68918
605640.0000   -0.96538
605680.0000   -0.73832
605720.0000   -0.77046
605760.0000   -1.09335
605800.0000   -0.84135
605840.0000   -0.42674
605880.0000   -0.47976
605920.0000   -0.72615
605960.0000   -0.65708
606000.0000   -0.72212
606040.0000   -0.43398
606080.0000   -0.46676
606120.0000   -0.50930
606160.0000   -0.65312
606200.0000   -0.86176
606240.0000   -0.53082
606280.0000   -0.66700
606320.0000   -0.68726
606360.0000   -0.53143
606400.0000   -0.62014
606440.0000   -0.84098
606480.0000   -0.86752
606520.0000   -0.74730
606560.0000   -0.71318
606600.0000   -0.63612
606640.0000   -0.60768
606680.0000   -0.57544
606720.0000   -0.46597
606760.0000   -0.74730
606800.0000   -0.58339
606840.0000   -0.68250
606880.0000   -0.75758
606920.0000   -0.73307
606960.0000   -0.74239
607000.0000   -0.52325
607040.0000   -0.66412
607080.0000   -0.80897
607120.0000   -0.55004
607160.0000   -0.72168
607200.0000   -0.78135
607240.0000   -0.80415
607280.0000   -0.48724
607320.0000   -0.75229
607360.0000   -0.81348
607400.0000   -0.62414
607440.0000   -0.71730
607480.0000   -0.96159
607520.0000   -0.60655
607560.0000   -0.63174
607600.0000   -0.85977
607640.0000   -0.73047
607680.0000   -0.81033
607720.0000   -0.86866
607760.0000   -0.74840
607800.0000   -0.66527
607840.0000   -0.69621
607880.0000   -0.58534
607920.0000   -0.81368
607960.0000   -0.61278
608000.0000   -0.51539
608040.0000   -0.62349
608080.0000   -0.87773
608120.0000   -0.64467
608160.0000   -0.53477
608200.0000   -0.29539
608240.0000   -0.73807
608280.0000   -0.55320
608320.0000   -0.58716
608360.0000   -0.55242
608400.0000   -0.70308
608440.0000   -0.57333
608480.0000   -0.66448
608520.0000   -0.68695
608560.0000   -0.71496
608600.0000   -0.70004
608640.0000   -0.61997
608680.0000   -0.84514
608720.0000   -0.52849
608760.0000   -0.56998
608800.0000   -0.81531
608840.0000   -0.87578
608880.0000   -0.75134
608920.0000   -0.81218
608960.0000   -0.38984
609000.0000   -0.55554
609040.0000   -0.88025
609080.0000   -0.85384
609120.0000   -0.65685
609160.0000   -0.61156
609200.0000   -0.79150
609240.0000   -0.76635
609280.0000   -0.81996
609320.0000   -0.83226
609360.0000   -0.77334
609400.0000   -0.65481
609440.0000   -0.82859
609480.0000   -0.81112
609520.0000   -0.72356
609560.0000   -0.72579
609600.0000   -0.78021
609640.0000   -0.85164
609680.0000   -0.77030
609720.0000   -0.85047
609760.0000   -0.75006
609800.0000   -0.86261
609840.0000   -0.91631
609880.0000   -0.94888
609920.0000   -0.97554
609960.0000   -0.76296
610000.0000   -0.77461
610040.0000   -0.90483
610080.0000   -0.80229
610120.0000   -0.72436
610160.0000   -0.99759
610200.0000   -0.59488
610240.0000   -0.74229
610280.0000   -0.71878
610320.0000   -0.77173
610360.0000   -0.60356
610400.0000   -0.66516
610440.0000   -0.74523
610480.0000   -0.73120
610520.0000   -0.59996
610560.0000   -0.81754
610600.0000   -0.78292
610640.0000   -0.77079
610680.0000   -0.73539
610720.0000   -0.78875
610760.0000   -0.53268
610800.0000   -0.65347
610840.0000   -0.74426
610880.0000   -0.89879
610920.0000   -0.76090
610960.0000   -0.88907
611000.0000   -0.98621
611040.0000   -0.72338
611080.0000   -0.84650
611120.0000   -0.78344
611160.0000   -0.84151
611200.0000   -0.85592
611240.0000   -0.71774
611280.0000   -0.70803
611320.0000   -0.77059
611360.0000   -0.78661
611400.0000   -0.89227
611440.0000   -0.63063
611480.0000   -0.79810
611520.0000   -0.61518
611560.0000   -0.74034
611600.0000   -0.78429
611640.0000   -0.33315
611680.0000   -0.52842
611720.0000   -0.52219
611760.0000   -0.69587
611800.0000   -0.64986
611840.0000   -0.76877
611880.0000   -0.79408
611920.0000   -0.95502
611960.0000   -0.88787
612000.0000   -0.73219
612040.0000   -0.70749
612080.0000   -0.77808
612120.0000   -0.70618
612160.0000   -0.68191
612200.0000   -0.61806
612240.0000   -0.42347
612280.0000   -0.73802
612320.0000   -0.47039
612360.0000   -0.69191
612400.0000   -0.57356
612440.0000   -0.72624
612480.0000   -0.78429
612520.0000   -0.90830
612560.0000   -0.45561
612600.0000   -0.54812
612640.0000   -0.56743
612680.0000   -0.47612
612720.0000   -0.43517
612760.0000   -0.59189
612800.0000   -0.57173
612840.0000   -0.68244
612880.0000   -0.61419
612920.0000   -0.58680
612960.0000   -0.61158
613000.0000   -0.55145
613040.0000   -0.74623
613080.0000   -0.69217
613120.0000   -0.54184
613160.0000   -0.50599
613200.0000   -0.37485
613240.0000   -0.56978
613280.0000   -0.49312
613320.0000   -0.77228
613360.0000   -0.51926
613400.0000   -0.67453
613440.0000   -0.67817
613480.0000   -0.64226
613520.0000   -0.57686
613560.0000   -0.41636
613600.0000   -0.76365
613640.0000   -0.78479
613680.0000   -0.94293
613720.0000   -0.88764
613760.0000   -1.11548
613800.0000   -0.71855
613840.0000   -0.74038
613880.0000   -0.76469
613920.0000   -0.73372
613960.0000   -0.84402
614000.0000   -0.89004
614040.0000   -0.51111
614080.0000   -0.82454
614120.0000   -0.61705
614160.0000   -0.56319
614200.0000   -0.72722
614240.0000   -0.63281
614280.0000   -0.70938
614320.0000   -0.68299
614360.0000   -0.58271
614400.0000   -0.50526
614440.0000   -0.84424
614480.0000   -0.61892
614520.0000   -0.58540
614560.0000   -0.78192
614600.0000   -0.66798
614640.0000   -0.66586
614680.0000   -0.73760
614720.0000   -0.56857
614760.0000   -0.63146
614800.0000   -0.51057
614840.0000   -0.60578
614880.0000   -0.47701
614920.0000   -0.49024
614960.0000   -0.55226
615000.0000   -0.67694
615040.0000   -0.49825
615080.0000   -0.58764
615120.0000   -0.23847
615160.0000   -0.56439
615200.0000   -0.36322
615240.0000   -0.67222
615280.0000   -0.68410
615320.0000   -0.54621
615360.0000   -0.81617
615400.0000   -0.92473
615440.0000   -0.51860
615480.0000   -0.80354
615520.0000   -0.50042
615560.0000   -0.70765
615600.0000   -1.05999
615640.0000   -0.57947
615680.0000   -0.56759
615720.0000   -0.55487
615760.0000   -0.38754
615800.0000   -0.48537
615840.0000   -0.73218
615880.0000   -0.68271
615920.0000   -0.41682
615960.0000   -0.49279
616000.0000   -0.61692
616040.0000   -0.77652
616080.0000   -0.60797
616120.0000   -0.83479
616160.0000   -0.48972
616200.0000   -0.64342
616240.0000   -0.54446
616280.0000   -0.75260
616320.0000   -0.68143
616360.0000   -0.72807
616400.0000   -0.56825
616440.0000   -0.90928
616480.0000   -0.59153
616520.0000   -0.52539
616560.0000   -0.67508
616600.0000   -0.64319
616640.0000   -0.68478
616680.0000   -0.62893
616720.0000   -0.71446
616760.0000   -0.59596
616800.0000   -0.82895
616840.0000   -0.67138
616880.0000   -0.79631
616920.0000   -0.70667
616960.0000   -0.71708
617000.0000   -0.58318
617040.0000   -0.52776
617080.0000   -0.64951
617120.0000   -0.64355
617160.0000   -0.57651
617200.0000   -0.77090
617240.0000   -0.75728
617280.0000   -0.57095
617320.0000   -0.70688
617360.0000   -0.76946
617400.0000   -0.65021
617440.0000   -0.92285
617480.0000   -0.70408
617520.0000   -0.74609
617560.0000   -0.72233
617600.0000   -0.77105
617640.0000   -0.98873
617680.0000   -0.74108
617720.0000   -0.80008
617760.0000   -0.64636
617800.0000   -0.77295
617840.0000   -0.72912
617880.0000   -0.49117
617920.0000   -0.70846
617960.0000   -0.62858
618000.0000   -0.69749
618040.0000   -0.88570
618080.0000   -0.84557
618120.0000   -0.88020
618160.0000   -0.84740
618200.0000   -0.69726
618240.0000   -0.60192
618280.0000   -0.80784
618320.0000   -0.79676
618360.0000   -0.71684
618400.0000   -0.71993
618440.0000   -0.64286
618480.0000   -0.81640
618520.0000   -0.80395
618560.0000   -0.72189
618600.0000   -0.79435
618640.0000   -0.72650
618680.0000   -0.76833
618720.0000   -0.68226
618760.0000   -0.73862
618800.0000   -0.85343
618840.0000   -0.61767
618880.0000   -0.97748
618920.0000   -0.80516
618960.0000   -0.80301
619000.0000   -0.67189
619040.0000   -0.87381
619080.0000   -0.93862
619120.0000   -0.59092
619160.0000   -0.79409
619200.0000   -0.73644
619240.0000   -0.68558
619280.0000   -0.81988
619320.0000   -0.71134
619360.0000   -0.62467
619400.0000   -0.71477
619440.0000   -0.75908
619480.0000   -0.71977
619520.0000   -0.87879
619560.0000   -0.84804
619600.0000   -0.75426
619640.0000   -0.73360
619680.0000   -0.82761
619720.0000   -0.74433
619760.0000   -0.71432
619800.0000   -0.77256
619840.0000   -0.80814
619880.0000   -0.67524
619920.0000   -0.70484
619960.0000   -0.59504
620000.0000   -0.75022
620040.0000   -1.13191
620080.0000   -0.72624
620120.0000   -0.93310
620160.0000   -0.80834
620200.0000   -0.87480
620240.0000   -0.70889
620280.0000   -0.74916
620320.0000   -0.73008
620360.0000   -0.83048
620400.0000   -0.94360
620440.0000   -0.88762
620480.0000   -0.85911
620520.0000   -0.66058
620560.0000   -0.93769
620600.0000   -0.84559
620640.0000   -0.79981
620680.0000   -0.81064
620720.0000   -0.75666
620760.0000   -0.85500
620800.0000   -0.48423
620840.0000   -0.91006
620880.0000   -0.58384
620920.0000   -1.01584
620960.0000   -0.68467
621000.0000   -0.72651
621040.0000   -0.88647
621080.0000   -1.11983
621120.0000   -0.99240
621160.0000   -0.81804
621200.0000   -0.81142
621240.0000   -0.70718
621280.0000   -0.78514
621320.0000   -0.90781
621360.0000   -0.84158
621400.0000   -0.96022
621440.0000   -0.75196
621480.0000   -0.71410
621520.0000   -0.89016
621560.0000   -0.67629
621600.0000   -0.62291
621640.0000   -0.73334
621680.0000   -0.63970
621720.0000   -0.76163
621760.0000   -0.81058
621800.0000   -0.74974
621840.0000   -0.54118
621880.0000   -0.48527
621920.0000   -0.68662
621960.0000   -0.64794
622000.0000   -0.93862
622040.0000   -0.56018
622080.0000   -0.65634
622120.0000   -0.71286
622160.0000   -0.84966
622200.0000   -0.76128
622240.0000   -0.61057
622280.0000   -0.64153
622320.0000   -0.49346
622360.0000   -0.21554
622400.0000   -0.51569
622440.0000   -0.83003
622480.0000   -0.55992
622520.0000   -0.75480
622560.0000   -0.56784
622600.0000   -0.38371
622640.0000   -0.48310
622680.0000   -0.30978
622720.0000   -0.23045
622760.0000   -0.51838
622800.0000   -0.47553
622840.0000   -0.70003
622880.0000   -0.76243
622920.0000   -0.73834
622960.0000   -0.54860
623000.0000   -0.79674
623040.0000   -0.84229
623080.0000   -0.64098
623120.0000   -0.58496
623160.0000   -0.79819
623200.0000   -0.34892
623240.0000   -0.16113
623280.0000   -0.71954
623320.0000   -0.47665
623360.0000   -0.64194
623400.0000   -0.51337
623440.0000   -0.76988
623480.0000   -0.96957
623520.0000   -0.51110
623560.0000   -0.73219
623600.0000   -0.78450
623640.0000   -0.56024
623680.0000   -0.29868
623720.0000   -0.15060
623760.0000    0.02848
623800.0000   -0.11875
623840.0000   -0.36040
623880.0000   -0.26595
623920.0000   -0.31920
623960.0000   -0.31034
624000.0000   -0.23444
624040.0000   -0.40838
624080.0000   -0.28289
624120.0000   -0.36829
624160.0000   -0.24255
624200.0000   -0.26034
624240.0000   -0.55730
624280.0000   -0.56971
624320.0000   -0.30015
624360.0000   -0.60890
624400.0000   -0.51817
624440.0000   -0.46313
624480.0000   -0.27705
624520.0000   -0.34092
624560.0000   -0.59757
624600.0000   -0.46217
624640.0000   -0.56275
624680.0000   -0.55818
624720.0000   -0.19417
624760.0000   -0.49886
624800.0000   -0.57328
624840.0000   -0.44614
624880.0000   -0.73159
624920.0000   -0.24260
624960.0000   -0.32431
625000.0000   -0.34138
625040.0000   -0.21124
625080.0000   -0.49800
625120.0000   -0.40593
625160.0000   -0.60032
625200.0000   -0.49516
625240.0000   -0.56780
625280.0000   -0.82103
625320.0000   -0.48154
625360.0000   -0.22405
625400.0000   -0.52622
625440.0000   -0.50948
625480.0000   -0.32971
625520.0000   -0.59918
625560.0000   -0.63373
625600.0000   -0.54031
625640.0000   -0.93307
625680.0000   -0.79199
625720.0000   -0.58774
625760.0000   -0.80573
625800.0000   -0.69283
625840.0000   -0.48464
625880.0000   -0.54524
625920.0000   -0.41165
625960.0000   -0.71667
626000.0000   -0.74876
626040.0000   -0.71469
626080.0000   -0.73831
626120.0000   -0.46153
626160.0000   -0.81580
626200.0000   -0.81564
626240.0000   -0.81346
626280.0000   -0.81691
626320.0000   -0.79643
626360.0000   -0.40343
626400.0000   -0.71758
626440.0000   -0.60976
626480.0000   -0.64760
626520.0000   -0.81644
626560.0000   -0.61791
626600.0000   -0.76953
626640.0000   -0.55920
626680.0000   -0.72035
626720.0000   -0.58835
626760.0000   -0.77292
626800.0000   -0.55237
626840.0000   -0.51412
626880.0000   -0.62477
626920.0000   -0.43766
626960.0000   -0.46084
627000.0000   -0.53341
627040.0000   -0.72977
627080.0000   -0.74978
627120.0000   -0.57269
627160.0000   -0.46510
627200.0000   -0.50354
627240.0000   -0.50988
627280.0000   -0.56667
627320.0000   -0.50138
627360.0000   -0.78793
627400.0000   -0.62408
627440.0000   -0.90159
627480.0000   -0.47291
627520.0000   -0.64563
627560.0000   -0.71240
627600.0000   -0.46594
627640.0000   -0.70763
627680.0000   -0.37684
627720.0000   -0.52565
627760.0000   -0.71552
627800.0000   -0.70118
627840.0000   -0.69026
627880.0000   -0.64829
627920.0000   -0.56574
627960.0000   -0.45326
628000.0000   -0.45778
628040.0000   -0.33551
628080.0000   -0.67069
628120.0000   -0.55826
628160.0000   -0.65301
628200.0000   -0.50310
628240.0000   -0.49102
628280.0000   -0.64265
628320.0000   -0.55907
628360.0000   -0.35668
628400.0000   -0.59567
628440.0000   -0.70049
628480.0000   -0.67194
628520.0000   -0.56687
628560.0000   -0.61615
628600.0000   -0.64858
628640.0000   -0.73247
628680.0000   -0.67981
628720.0000   -0.60717
628760.0000   -0.46089
628800.0000   -0.67057
628840.0000   -0.85401
628880.0000   -0.72754
628920.0000   -0.81521
628960.0000   -0.75021
629000.0000   -0.74023
629040.0000   -0.86368
629080.0000   -0.46996
629120.0000   -0.66070
629160.0000   -0.60708
629200.0000   -0.46174
629240.0000   -0.65925
629280.0000   -0.34049
629320.0000   -0.53650
629360.0000   -0.50331
629400.0000   -0.57188
629440.0000   -0.86130
629480.0000   -0.77855
629520.0000   -0.53517
629560.0000   -0.45894
629600.0000   -0.58654
629640.0000   -0.96467
629680.0000   -0.79510
629720.0000   -0.53825
629760.0000   -0.79395
629800.0000   -0.67342
629840.0000   -0.74123
629880.0000   -0.66634
629920.0000   -0.57765
629960.0000   -0.62660
630000.0000   -0.62565
630040.0000   -0.41844
630080.0000   -0.63327
630120.0000   -0.54897
630160.0000   -0.53345
630200.0000   -0.52514
630240.0000   -0.59891
630280.0000   -0.58734
630320.0000   -0.69989
630360.0000   -0.98047
630400.0000   -0.73776
630440.0000   -0.55099
630480.0000   -0.44507
630520.0000   -0.51942
630560.0000   -0.38562
630600.0000   -0.73136
630640.0000   -0.67260
630680.0000   -0.41874
630720.0000   -0.63495
630760.0000   -0.67473
630800.0000   -0.75010
630840.0000   -0.57608
630880.0000   -0.70033
630920.0000   -0.56470
630960.0000   -0.72785
631000.0000   -0.77464
631040.0000   -0.70528
631080.0000   -0.79187
631120.0000   -0.58356
631160.0000   -0.71276
631200.0000   -0.58416
631240.0000   -0.66573
631280.0000   -0.79570
631320.0000   -0.88489
631360.0000   -0.72109
631400.0000   -0.97162
631440.0000   -0.83649
631480.0000   -0.72203
631520.0000   -0.61875
631560.0000   -0.65224
631600.0000   -0.80206
631640.0000   -0.76186
631680.0000   -0.84932
631720.0000   -0.63188
631760.0000   -0.59105
631800.0000   -0.75676
631840.0000   -0.48239
631880.0000   -0.81023
631920.0000   -0.91181
631960.0000   -0.87682
632000.0000   -0.63927
632040.0000   -0.60505
632080.0000   -0.83158
632120.0000   -0.71482
632160.0000   -0.69652
632200.0000   -0.92895
632240.0000   -0.74964
632280.0000   -0.58622
632320.0000   -0.85144
632360.0000   -0.69387
632400.0000   -0.81915
632440.0000   -0.92531
632480.0000   -0.77320
632520.0000   -0.64638
632560.0000   -0.80773
632600.0000   -1.03941
632640.0000   -0.98556
632680.0000   -1.00221
632720.0000   -0.82825
632760.0000   -0.68239
632800.0000   -0.81867
632840.0000   -0.87926
632880.0000   -1.19910
632920.0000   -0.98901
632960.0000   -0.66932
633000.0000   -0.72684
633040.0000   -0.77581
633080.0000   -0.63340
633120.0000   -0.68763
633160.0000   -0.80836
633200.0000   -0.71960
633240.0000   -0.72041
633280.0000   -0.83401
633320.0000   -0.63858
633360.0000   -0.79331
633400.0000   -0.62809
633440.0000   -0.63408
633480.0000   -0.76144
633520.0000   -0.72459
633560.0000   -0.68902
633600.0000   -0.54179
633640.0000   -0.66173
633680.0000   -0.78879
633720.0000   -0.97409
633760.0000   -0.81652
633800.0000   -0.86174
633840.0000   -0.90256
633880.0000   -0.74287
633920.0000   -0.89066
633960.0000   -0.92908
634000.0000   -0.83462
634040.0000   -0.85656
634080.0000   -0.96089
634120.0000   -1.02570
634160.0000   -0.79437
634200.0000   -0.84752
634240.0000   -0.80364
634280.0000   -0.93700
634320.0000   -0.74379
634360.0000   -0.60541
634400.0000   -0.80123
634440.0000   -0.83111
634480.0000   -0.67841
634520.0000   -0.67092
634560.0000   -0.87743
634600.0000   -0.75193
634640.0000   -0.72993
634680.0000   -0.73655
634720.0000   -0.72065
634760.0000   -0.64527
634800.0000   -0.52861
634840.0000   -0.94075
634880.0000   -0.72309
634920.0000   -0.64315
634960.0000   -0.93750
635000.0000   -0.63429
635040.0000   -0.88670
635080.0000   -0.74633
635120.0000   -0.90745
635160.0000   -0.80140
635200.0000   -0.78202
635240.0000   -0.91707
635280.0000   -0.77562
635320.0000   -0.66301
635360.0000   -0.85671
635400.0000   -0.81709
635440.0000   -0.74921
635480.0000   -0.78198
635520.0000   -0.63859
635560.0000   -0.31740
635600.0000   -0.63623
635640.0000   -0.65523
635680.0000   -0.80400
635720.0000   -0.78379
635760.0000   -0.42494
635800.0000   -0.57415
635840.0000   -0.85290
635880.0000   -0.87967
635920.0000   -0.75921
635960.0000   -0.59921
636000.0000   -0.94538
636040.0000   -0.72134
636080.0000   -0.87164
636120.0000   -0.75540
636160.0000   -0.79207
636200.0000   -0.92117
636240.0000   -0.84908
636280.0000   -0.70991
636320.0000   -0.84661
636360.0000   -0.88078
636400.0000   -0.66617
636440.0000   -0.80370
636480.0000   -0.63577
636520.0000   -0.63323
636560.0000   -0.72414
636600.0000   -0.64241
636640.0000   -0.67886
636680.0000   -0.71485
636720.0000   -0.78755
636760.0000   -0.80437
636800.0000   -0.78176
636840.0000   -0.88355
636880.0000   -0.82269
636920.0000   -0.65684
636960.0000   -0.66318
637000.0000   -0.68618
637040.0000   -0.81015
637080.0000   -0.75750
637120.0000   -0.51533
637160.0000   -0.70183
637200.0000   -0.49857
637240.0000   -0.92410
637280.0000   -0.69995
637320.0000   -0.82084
637360.0000   -0.57266
637400.0000   -0.77987
637440.0000   -0.93490
637480.0000   -0.73857
637520.0000   -0.93848
637560.0000   -0.71657
637600.0000   -0.86860
637640.0000   -0.91415
637680.0000   -0.79888
637720.0000   -0.80654
637760.0000   -0.62371
637800.0000   -0.68850
637840.0000   -0.51538
637880.0000   -0.62568
637920.0000   -0.56076
637960.0000   -0.69976
638000.0000   -0.84778
638040.0000   -0.69911
638080.0000   -0.77569
638120.0000   -0.59278
638160.0000   -0.50541
638200.0000   -0.54602
638240.0000   -0.71319
638280.0000   -0.77719
638320.0000   -0.87636
638360.0000   -0.81927
638400.0000   -0.43795
638440.0000   -0.92180
638480.0000   -0.83439
638520.0000   -0.87719
638560.0000   -0.90582
638600.0000   -0.61742
638640.0000   -0.74442
638680.0000   -0.71605
638720.0000   -0.51551
638760.0000   -0.68024
638800.0000   -0.77421
638840.0000   -0.69144
638880.0000   -0.66366
638920.0000   -0.59765
638960.0000   -0.76631
639000.0000   -0.70277
639040.0000   -0.83419
639080.0000   -0.58949
639120.0000   -0.49246
639160.0000   -0.76851
639200.0000   -0.70097
639240.0000   -0.50091
639280.0000   -0.74108
639320.0000   -0.75094
639360.0000   -0.73217
639400.0000   -0.48058
639440.0000   -0.75153
639480.0000   -0.61659
639520.0000   -0.65390
639560.0000   -0.71651
639600.0000   -0.87470
639640.0000   -0.60932
639680.0000   -0.54106
639720.0000   -0.57287
639760.0000   -0.79168
639800.0000   -0.70760
639840.0000   -0.66189
639880.0000   -0.73111
639920.0000   -0.67364
639960.0000   -0.81935
640000.0000   -0.60833
640040.0000   -0.66280
640080.0000   -0.51781
640120.0000   -0.82216
640160.0000   -0.59955
640200.0000   -0.59368
640240.0000   -0.57687
640280.0000   -0.74654
640320.0000   -0.56129
640360.0000   -0.60839
640400.0000   -0.56153
640440.0000   -0.63732
640480.0000   -0.63099
640520.0000   -0.80242
640560.0000   -0.71513
640600.0000   -0.44845
640640.0000   -0.45038
640680.0000   -0.55628
640720.0000   -0.75855
640760.0000   -0.74733
640800.0000   -0.70467
640840.0000   -0.32647
640880.0000   -0.60216
640920.0000   -0.51058
640960.0000   -0.55950
641000.0000   -0.46544
641040.0000   -0.60234
641080.0000   -0.44591
641120.0000   -0.56753
641160.0000   -0.42534
641200.0000   -0.53229
641240.0000   -0.54531
641280.0000   -0.65359
641320.0000   -0.64916
641360.0000   -0.58447
641400.0000   -0.71791
641440.0000   -0.80293
641480.0000   -0.79093
641520.0000   -0.64699
641560.0000   -0.52173
641600.0000   -0.75796
641640.0000   -0.82853
641680.0000   -0.67466
641720.0000   -0.80608
641760.0000   -0.61810
641800.0000   -0.74061
641840.0000   -0.61768
641880.0000   -0.60309
641920.0000   -0.45130
641960.0000   -0.47997
642000.0000   -0.60857
642040.0000   -0.60049
642080.0000   -0.82388
642120.0000   -0.38745
642160.0000   -0.54996
642200.0000   -0.57774
642240.0000   -0.31579
642280.0000   -0.36470
642320.0000   -0.46862
642360.0000   -0.48663
642400.0000   -0.37167
642440.0000   -0.53144
642480.0000   -0.56889
642520.0000   -0.61270
642560.0000   -0.62157
642600.0000   -0.67177
642640.0000   -0.58633
642680.0000   -0.36008
642720.0000   -0.44046
642760.0000   -0.68427
642800.0000   -0.85342
642840.0000   -0.66374
642880.0000   -0.55465
642920.0000   -0.67282
642960.0000   -0.68883
643000.0000   -0.57789
643040.0000   -0.65028
643080.0000   -0.44805
643120.0000   -0.55442
643160.0000   -0.63791
643200.0000   -0.46405
643240.0000   -0.66586
643280.0000   -0.39487
643320.0000   -0.57994
643360.0000   -0.72744
643400.0000   -0.73801
643440.0000   -0.64930
643480.0000   -0.59257
643520.0000   -0.29491
643560.0000   -0.46900
643600.0000   -0.46253
643640.0000   -0.36675
643680.0000   -0.50663
643720.0000   -0.56025
643760.0000   -0.33084
643800.0000   -0.52647
643840.0000   -0.66119
643880.0000   -0.47198
643920.0000   -0.74831
643960.0000   -0.41696
644000.0000   -0.73008
644040.0000   -0.49575
644080.0000   -0.69607
644120.0000   -0.70477
644160.0000   -0.62441
644200.0000   -0.80351
644240.0000   -0.64481
644280.0000   -0.67200
644320.0000   -0.72456
644360.0000   -0.62950
644400.0000   -0.63443
644440.0000   -0.74636
644480.0000   -0.67394
644520.0000   -0.52163
644560.0000   -0.70466
644600.0000   -0.55684
644640.0000   -0.53390
644680.0000   -0.74814
644720.0000   -0.64362
644760.0000   -0.68695
644800.0000   -0.67414
644840.0000   -0.86607
644880.0000   -0.41368
644920.0000   -0.60578
644960.0000   -0.84068
645000.0000   -0.60066
645040.0000   -0.72531
645080.0000   -0.61412
645120.0000   -0.48378
645160.0000   -0.78290
645200.0000   -0.70029
645240.0000   -0.64065
645280.0000   -0.88988
645320.0000   -0.69521
645360.0000   -0.45735
645400.0000   -0.51146
645440.0000   -0.78616
645480.0000   -0.71734
645520.0000   -0.60198
645560.0000   -0.79288
645600.0000   -0.82181
645640.0000   -0.77484
645680.0000   -0.87228
645720.0000   -0.69780
645760.0000   -0.74708
645800.0000   -0.54388
645840.0000   -0.70716
645880.0000   -0.69412
645920.0000   -0.64363
645960.0000   -0.72555
646000.0000   -0.40879
646040.0000   -0.69607
646080.0000   -0.78406
646120.0000   -0.43681
646160.0000   -0.34980
646200.0000   -0.83762
646240.0000   -0.48500
646280.0000   -0.67719
646320.0000   -0.54873
646360.0000   -0.41590
646400.0000   -0.37128
646440.0000   -0.37744
646480.0000   -0.48145
646520.0000   -0.49368
646560.0000   -0.50708
646600.0000   -0.64816
646640.0000   -0.47928
646680.0000   -0.66484
646720.0000   -0.51035
646760.0000   -0.72663
646800.0000   -0.42627
646840.0000   -0.54466
646880.0000   -0.56440
646920.0000   -0.61617
646960.0000   -0.42869
647000.0000   -0.60495
647040.0000   -0.48622
647080.0000   -0.79075
647120.0000   -0.33429
647160.0000   -0.40166
647200.0000   -0.67550
647240.0000   -0.49277
647280.0000   -0.70386
647320.0000   -0.71862
647360.0000   -0.68759
647400.0000   -0.30615
647440.0000   -0.48782
647480.0000   -0.72527
647520.0000   -0.61515
647560.0000   -0.76501
647600.0000   -0.64694
647640.0000   -0.72444
647680.0000   -0.55865
647720.0000   -0.57470
647760.0000   -0.55768
647800.0000   -0.51963
647840.0000   -0.74421
647880.0000   -0.62580
647920.0000   -0.50798
647960.0000   -0.57834
648000.0000   -0.39102
648040.0000   -0.49978
648080.0000   -0.54003
648120.0000   -0.74326
648160.0000   -0.49130
648200.0000   -0.52181
648240.0000   -0.66750
648280.0000   -0.39813
648320.0000   -0.38905
648360.0000   -0.51331
648400.0000   -0.51731
648440.0000   -0.37762
648480.0000   -0.54874
648520.0000   -0.57190
648560.0000   -0.36273
648600.0000   -0.33585
648640.0000   -0.64640
648680.0000   -0.58047
648720.0000   -0.40333
648760.0000   -0.63270
648800.0000   -0.50720
648840.0000   -0.46952
648880.0000   -0.50369
648920.0000   -0.59439
648960.0000   -0.56247
649000.0000   -0.48099
649040.0000   -0.52194
649080.0000   -0.62457
649120.0000   -0.24271
649160.0000   -0.63155
649200.0000   -0.58370
649240.0000   -0.67754
649280.0000   -0.43215
649320.0000   -0.39607
649360.0000   -0.35409
649400.0000   -0.60176
649440.0000   -0.61006
649480.0000   -0.24673
649520.0000   -0.49979
649560.0000   -0.21198
649600.0000   -0.45042
649640.0000   -0.46320
649680.0000   -0.41136
649720.0000   -0.50470
649760.0000   -0.55678
649800.0000   -0.52122
649840.0000   -0.59374
649880.0000   -0.57646
649920.0000   -0.77956
649960.0000   -0.77137
650000.0000   -0.68910
650040.0000   -0.72551
650080.0000   -0.82660
650120.0000   -0.66494
650160.0000   -0.58452
650200.0000   -0.65941
650240.0000   -0.64382
650280.0000   -0.49355
650320.0000   -0.45114
650360.0000   -0.72189
650400.0000   -0.67511
650440.0000   -0.48749
650480.0000   -0.62610
650520.0000   -0.61301
650560.0000   -0.71203
650600.0000   -0.62852
650640.0000   -0.61810
650680.0000   -0.42263
650720.0000   -0.58280
650760.0000   -0.69584
650800.0000   -0.64992
650840.0000   -0.69007
650880.0000   -0.61655
650920.0000   -0.47735
650960.0000   -0.61017
651000.0000   -0.29049
651040.0000   -0.67939
651080.0000   -0.41248
651120.0000   -0.32308
651160.0000   -0.39897
651200.0000   -0.40838
651240.0000   -0.44399
651280.0000   -0.39070
651320.0000   -0.32180
651360.0000   -0.55388
651400.0000   -0.41329
651440.0000   -0.64036
651480.0000   -0.74044
651520.0000   -0.45147
651560.0000   -0.28996
651600.0000   -0.45834
651640.0000   -0.35091
651680.0000   -0.38552
651720.0000   -0.27111
651760.0000   -0.43550
651800.0000   -0.56181
651840.0000   -0.66624
651880.0000   -0.49032
651920.0000   -0.63231
651960.0000   -0.29336
652000.0000   -0.44261
652040.0000   -0.39070
652080.0000   -0.59713
652120.0000   -0.17693
652160.0000   -0.37643
652200.0000   -0.67359
652240.0000   -0.55053
652280.0000   -0.66856
652320.0000   -0.58513
652360.0000   -0.56743
652400.0000   -0.36877
652440.0000   -0.28136
652480.0000   -0.48632
652520.0000   -0.70292
652560.0000   -0.48632
652600.0000   -0.56030
652640.0000   -0.45113
652680.0000   -0.71783
652720.0000   -0.43074
652760.0000   -0.43519
652800.0000   -0.77149
652840.0000   -0.47416
652880.0000   -0.43103
652920.0000   -0.59593
652960.0000   -0.51199
653000.0000   -0.72523
653040.0000   -0.62669
653080.0000   -0.30535
653120.0000   -0.38226
653160.0000   -0.54233
653200.0000   -0.52754
653240.0000   -0.73776
653280.0000   -0.61224
653320.0000   -0.88105
653360.0000   -0.81886
653400.0000   -0.61072
653440.0000   -0.41148
653480.0000   -0.50834
653520.0000   -0.85611
653560.0000   -0.77484
653600.0000   -0.58111
653640.0000   -0.60788
653680.0000   -0.46563
653720.0000   -0.60224
653760.0000   -0.44016
653800.0000   -0.57700
653840.0000   -0.68617
653880.0000   -0.58591
653920.0000   -0.70639
653960.0000   -0.51643
654000.0000   -0.41056
654040.0000   -0.59939
654080.0000   -0.52768
654120.0000   -0.60680
654160.0000   -0.54898
654200.0000   -0.52430
654240.0000   -0.73130
654280.0000   -0.61077
654320.0000   -0.61709
654360.0000   -0.84913
654400.0000   -0.75752
654440.0000   -0.60101
654480.0000   -0.34592
654520.0000   -0.68365
654560.0000   -0.62017
654600.0000   -0.60181
654640.0000   -0.62497
654680.0000   -0.81166
654720.0000   -0.52179
654760.0000   -0.59993
654800.0000   -0.63180
654840.0000   -0.66153
654880.0000   -0.70894
654920.0000   -0.65014
654960.0000   -0.50859
655000.0000   -0.47521
655040.0000   -0.44538
655080.0000   -0.43746
655120.0000   -0.57651
655160.0000   -0.81138
655200.0000   -0.69184
655240.0000   -0.66513
655280.0000   -0.55784
655320.0000   -0.65391
655360.0000   -0.57575
655400.0000   -0.46166
655440.0000   -0.50895
655480.0000   -0.63682
655520.0000   -0.60585
655560.0000   -0.74941
655600.0000   -0.76611
655640.0000   -0.65770
655680.0000   -0.59855
655720.0000   -0.68039
655760.0000   -0.70854
655800.0000   -0.58049
655840.0000   -0.50132
655880.0000   -0.67063
655920.0000   -0.43096
655960.0000   -0.63565
656000.0000   -0.72074
656040.0000   -0.49771
656080.0000   -0.63395
656120.0000   -0.47253
656160.0000   -0.75675
656200.0000   -0.53271
656240.0000   -0.48645
656280.0000   -0.62550
656320.0000   -0.78490
656360.0000   -0.71884
656400.0000   -0.70462
656440.0000   -0.73505
656480.0000   -0.67760
656520.0000   -0.74111
656560.0000   -0.81412
656600.0000   -0.59565
656640.0000   -0.32846
656680.0000   -0.37140
656720.0000   -0.73672
656760.0000   -0.68277
656800.0000   -0.76522
656840.0000   -0.54829
656880.0000   -0.40812
656920.0000   -0.62258
656960.0000   -0.40739
657000.0000   -0.76188
657040.0000   -0.88065
657080.0000   -0.62477
657120.0000   -0.53671
657160.0000   -0.43417
657200.0000   -0.69050
657240.0000   -0.62795
657280.0000   -0.67096
657320.0000   -0.62529
657360.0000   -0.67616
657400.0000   -0.59319
657440.0000   -0.66262
657480.0000   -0.73558
657520.0000   -0.84906
657560.0000   -0.53046
657600.0000   -0.76011
657640.0000   -0.74099
657680.0000   -0.79011
657720.0000   -0.78755
657760.0000   -0.72345
657800.0000   -0.71598
657840.0000   -0.67204
657880.0000   -0.72312
657920.0000   -0.58042
657960.0000   -0.84609
658000.0000   -0.80128
658040.0000   -0.61594
658080.0000   -0.79354
658120.0000   -0.63029
658160.0000   -0.79235
658200.0000   -0.87258
658240.0000   -0.72553
658280.0000   -0.81365
658320.0000   -0.78666
658360.0000   -0.55026
658400.0000   -0.80004
658440.0000   -0.49620
658480.0000   -0.72569
658520.0000   -0.59011
658560.0000   -0.82826
658600.0000   -0.95795
658640.0000   -0.83459
658680.0000   -0.90419
658720.0000   -0.65441
658760.0000   -0.52772
658800.0000   -0.48288
658840.0000   -0.36193
658880.0000   -0.70428
658920.0000   -0.56023
658960.0000   -0.84175
659000.0000   -0.70990
659040.0000   -0.63383
659080.0000   -0.81998
659120.0000   -0.73506
659160.0000   -0.53413
659200.0000   -0.45517
659240.0000   -0.80295
659280.0000   -0.68877
659320.0000   -0.76964
659360.0000   -0.65407
659400.0000   -0.85414
659440.0000   -0.62635
659480.0000   -0.70453
659520.0000   -0.56752
659560.0000   -0.31736
659600.0000   -0.45276
659640.0000   -0.82587
659680.0000   -0.59986
659720.0000   -0.65256
659760.0000   -0.86070
659800.0000   -0.67503
659840.0000   -0.59787
659880.0000   -0.46919
659920.0000   -0.59736
659960.0000   -0.82464
660000.0000   -0.70424
660040.0000   -0.61860
660080.0000   -0.56960
660120.0000   -0.79777
660160.0000   -0.55826
660200.0000   -0.53937
660240.0000   -0.58865
660280.0000   -0.53707
660320.0000   -0.66633
660360.0000   -0.57300
660400.0000   -0.27202
660440.0000   -0.88337
660480.0000   -0.68752
660520.0000   -0.87946
660560.0000   -0.74554
660600.0000   -0.65094
660640.0000   -0.56459
660680.0000   -0.74685
660720.0000   -0.78442
660760.0000   -0.57207
660800.0000   -0.66991
660840.0000   -0.74116
660880.0000   -0.65342
660920.0000   -0.69364
660960.0000   -0.50461
661000.0000   -0.55044
661040.0000   -0.75169
661080.0000   -0.71881
661120.0000   -0.64857
661160.0000   -0.55207
661200.0000   -0.76701
661240.0000   -0.51723
661280.0000   -0.61317
661320.0000   -0.48893
661360.0000   -0.53982
661400.0000   -0.53609
661440.0000   -0.56845
661480.0000   -0.73594
661520.0000   -0.90441
661560.0000   -0.59330
661600.0000   -0.82079
661640.0000   -0.50921
661680.0000   -0.64643
661720.0000   -0.74080
661760.0000   -0.65448
661800.0000   -0.78609
661840.0000   -0.71236
661880.0000   -0.89075
661920.0000   -0.68129
661960.0000   -0.65579
662000.0000   -0.75688
662040.0000   -0.71140
662080.0000   -0.76450
662120.0000   -0.78510
662160.0000   -0.54101
662200.0000   -0.92269
662240.0000   -0.65512
662280.0000   -0.58771
662320.0000   -0.69253
662360.0000   -0.47385
662400.0000   -0.45254
662440.0000   -0.36880
662480.0000   -0.58122
662520.0000   -0.62850
662560.0000   -0.64204
662600.0000   -0.72869
662640.0000   -0.68458
662680.0000   -0.63632
662720.0000   -0.44228
662760.0000   -0.57612
662800.0000   -0.82927
662840.0000   -0.68572
662880.0000   -0.77845
662920.0000   -0.50306
662960.0000   -0.49921
663000.0000   -0.69836
663040.0000   -0.63758
663080.0000   -0.38179
663120.0000   -0.68733
663160.0000   -0.70124
663200.0000   -0.66752
663240.0000   -0.69254
663280.0000   -0.42018
663320.0000   -0.60983
663360.0000   -0.73305
663400.0000   -0.47257
663440.0000   -0.68870
663480.0000   -0.79962
663520.0000   -0.84834
663560.0000   -0.57710
663600.0000   -0.79033
663640.0000   -0.63774
663680.0000   -0.82934
663720.0000   -0.96935
663760.0000   -0.75081
663800.0000   -0.76924
663840.0000   -0.70099
663880.0000   -0.94631
663920.0000   -0.69860
663960.0000   -0.79016
664000.0000   -0.88833
664040.0000   -0.83113
664080.0000   -0.91448
664120.0000   -0.80475
664160.0000   -0.75680
664200.0000   -0.57338
664240.0000   -0.61382
664280.0000   -0.68602
664320.0000   -0.79727
664360.0000   -0.70901
664400.0000   -0.69195
664440.0000   -0.87584
664480.0000   -0.59702
664520.0000   -0.54302
664560.0000   -0.78646
664600.0000   -0.64943
664640.0000   -0.79391
664680.0000   -0.60484
664720.0000   -0.92686
664760.0000   -1.00788
664800.0000   -0.81889
664840.0000   -0.48999
664880.0000   -0.59521
664920.0000   -0.60512
664960.0000   -0.50067
665000.0000   -0.58041
665040.0000   -0.56599
665080.0000   -0.67578
665120.0000   -0.61721
665160.0000   -0.65445
665200.0000   -0.70720
665240.0000   -0.51200
665280.0000   -0.56242
665320.0000   -0.68833
665360.0000   -0.52009
665400.0000   -0.53053
665440.0000   -0.34231
665480.0000   -0.30235
665520.0000   -0.51059
665560.0000   -0.57346
665600.0000   -0.69805
665640.0000   -0.72341
665680.0000   -0.58386
665720.0000   -0.72850
665760.0000   -0.53154
665800.0000   -0.44762
665840.0000   -0.51029
665880.0000   -0.46978
665920.0000   -0.62388
665960.0000   -0.66570
666000.0000   -0.59612
666040.0000   -0.61129
666080.0000   -0.73258
666120.0000   -0.53354
666160.0000   -0.73380
666200.0000   -0.58948
666240.0000   -0.79372
666280.0000   -0.68183
666320.0000   -0.89297
666360.0000   -0.70824
666400.0000   -0.43980
666440.0000   -0.73312
666480.0000   -0.57968
666520.0000   -0.59813
666560.0000   -0.70285
666600.0000   -0.81376
666640.0000   -0.66528
666680.0000   -0.53831
666720.0000   -0.79960
666760.0000   -0.61484
666800.0000   -0.78151
666840.0000   -0.61077
666880.0000   -0.66322
666920.0000   -0.80637
666960.0000   -0.58978
667000.0000   -0.67358
667040.0000   -0.68110
667080.0000   -0.70581
667120.0000   -0.86953
667160.0000   -0.68376
667200.0000   -0.76183
667240.0000   -0.60159
667280.0000   -0.84908
667320.0000   -0.61890
667360.0000   -0.86333
667400.0000   -0.82526
667440.0000   -0.71893
667480.0000   -0.85355
667520.0000   -0.91645
667560.0000   -0.76180
667600.0000   -0.73648
667640.0000   -0.82327
667680.0000   -0.83605
667720.0000   -0.60572
667760.0000   -0.63272
667800.0000   -0.60737
667840.0000   -0.66871
667880.0000   -0.89331
667920.0000   -0.65062
667960.0000   -0.68297
668000.0000   -0.65802
668040.0000   -0.68984
668080.0000   -0.88137
668120.0000   -0.81790
668160.0000   -0.67891
668200.0000   -0.73236
668240.0000   -0.69905
668280.0000   -0.78920
668320.0000   -0.65210
668360.0000   -0.66336
668400.0000   -0.59032
668440.0000   -0.51724
668480.0000   -0.46155
668520.0000   -0.83604
668560.0000   -0.97277
668600.0000   -0.70084
668640.0000   -0.72183
668680.0000   -0.67523
668720.0000   -0.61750
668760.0000   -0.32954
668800.0000   -0.59163
668840.0000   -0.55908
668880.0000   -0.77704
668920.0000   -0.76911
668960.0000   -0.69626
669000.0000   -0.95446
669040.0000   -0.73001
669080.0000   -0.82101
669120.0000   -0.79845
669160.0000   -0.90282
669200.0000   -0.90514
669240.0000   -0.64042
669280.0000   -0.95422
669320.0000   -0.94079
669360.0000   -0.57929
669400.0000   -0.89717
669440.0000   -0.73100
669480.0000   -0.64664
669520.0000   -0.43725
669560.0000   -0.60346
669600.0000   -0.59944
669640.0000   -0.55105
669680.0000   -0.57367
669720.0000   -0.53362
669760.0000   -0.68181
669800.0000   -0.65035
669840.0000   -0.47040
669880.0000   -0.81312
669920.0000   -0.64432
669960.0000   -0.57410
670000.0000   -0.74616
670040.0000   -0.53372
670080.0000   -0.66902
670120.0000   -0.57807
670160.0000   -0.62468
670200.0000   -0.61095
670240.0000   -0.49709
670280.0000   -0.38638
670320.0000   -0.75689
670360.0000   -0.72867
670400.0000   -0.77486
670440.0000   -0.73973
670480.0000   -0.67312
670520.0000   -0.68944
670560.0000   -0.45436
670600.0000   -0.46038
670640.0000   -0.81093
670680.0000   -0.74026
670720.0000   -0.77532
670760.0000   -0.76295
670800.0000   -0.94618
670840.0000   -0.80262
670880.0000   -0.67115
670920.0000   -0.78159
670960.0000   -0.66071
671000.0000   -0.38211
671040.0000   -0.73473
671080.0000   -0.64053
671120.0000   -0.88200
671160.0000   -0.64149
671200.0000   -0.72804
671240.0000   -0.74046
671280.0000   -0.74929
671320.0000   -0.84101
671360.0000   -0.76242
671400.0000   -0.82950
671440.0000   -0.59282
671480.0000   -0.82155
671520.0000   -0.70166
671560.0000   -0.77973
671600.0000   -0.59930
671640.0000   -0.49724
671680.0000   -0.35201
671720.0000   -0.55844
671760.0000   -0.60040
671800.0000   -0.50376
671840.0000   -0.75166
671880.0000   -0.38306
671920.0000   -0.51084
671960.0000   -0.51214
672000.0000   -0.93777
672040.0000   -0.60510
672080.0000   -0.71331
672120.0000   -0.61082
672160.0000   -0.58722
672200.0000   -0.65896
672240.0000   -0.59951
672280.0000   -0.54043
672320.0000   -0.47959
672360.0000   -0.61158
672400.0000   -0.35344
672440.0000   -0.78599
672480.0000   -0.66862
672520.0000   -0.61869
672560.0000   -0.55150
672600.0000   -0.96273
672640.0000   -0.59371
672680.0000   -0.70163
672720.0000   -0.23028
672760.0000   -0.47168
672800.0000   -0.70697
672840.0000   -0.70943
672880.0000   -0.75449
672920.0000   -0.58572
672960.0000   -0.62203
673000.0000   -0.65917
673040.0000   -0.55856
673080.0000   -0.66563
673120.0000   -0.84044
673160.0000   -0.72639
673200.0000   -0.54657
673240.0000   -0.66880
673280.0000   -0.46377
673320.0000   -0.68720
673360.0000   -0.76358
673400.0000   -0.69077
673440.0000   -0.70558
673480.0000   -0.71138
673520.0000   -0.70211
673560.0000   -0.69111
673600.0000   -0.74708
673640.0000   -0.73565
673680.0000   -0.75538
673720.0000   -0.74810
673760.0000   -0.48114
673800.0000   -0.72846
673840.0000   -0.57122
673880.0000   -0.58610
673920.0000   -0.60149
673960.0000   -0.66064
674000.0000   -0.51157
674040.0000   -0.74264
674080.0000   -0.65344
674120.0000   -0.78996
674160.0000   -0.76554
674200.0000   -0.61473
674240.0000   -0.72327
674280.0000   -1.12224
674320.0000   -0.70516
674360.0000   -0.84196
674400.0000   -0.77653
674440.0000   -0.67106
674480.0000   -0.77842
674520.0000   -0.94114
674560.0000   -0.72850
674600.0000   -0.63853
674640.0000   -0.65651
674680.0000   -0.58448
674720.0000   -0.69259
674760.0000   -0.63768
674800.0000   -0.51800
674840.0000   -0.48710
674880.0000   -0.74542
674920.0000   -0.58407
674960.0000   -0.69373
675000.0000   -0.69220
675040.0000   -0.65863
675080.0000   -0.55328
675120.0000   -0.57396
675160.0000   -0.66222
675200.0000   -0.55228
675240.0000   -0.63610
675280.0000   -0.51997
675320.0000   -0.53104
675360.0000   -0.24203
675400.0000   -0.44633
675440.0000   -0.66063
675480.0000   -0.58580
675520.0000   -0.49748
675560.0000   -0.65550
675600.0000   -0.47170
675640.0000   -0.64411
675680.0000   -0.61693
675720.0000   -0.52722
675760.0000   -0.77256
675800.0000   -0.49194
675840.0000   -0.47411
675880.0000   -0.71659
675920.0000   -0.58579
675960.0000   -0.53878
676000.0000   -0.71050
676040.0000   -0.77915
676080.0000   -0.62459
676120.0000   -0.68224
676160.0000   -0.76084
676200.0000   -0.73484
676240.0000   -0.91600
676280.0000   -0.68696
676320.0000   -0.52106
676360.0000   -0.66737
676400.0000   -0.88625
676440.0000   -0.74301
676480.0000   -0.79622
676520.0000   -0.86419
676560.0000   -0.87922
676600.0000   -0.88460
676640.0000   -1.00188
676680.0000   -0.85733
676720.0000   -0.76013
676760.0000   -0.73187
676800.0000   -0.63865
676840.0000   -0.78761
676880.0000   -0.80711
676920.0000   -0.71182
676960.0000   -0.80099
677000.0000   -0.86632
677040.0000   -0.77172
677080.0000   -0.76160
677120.0000   -0.89699
677160.0000   -0.96058
677200.0000   -0.61552
677240.0000   -0.61548
677280.0000   -0.87482
677320.0000   -0.67278
677360.0000   -0.74793
677400.0000   -0.72337
677440.0000   -0.80334
677480.0000   -0.82826
677520.0000   -0.94429
677560.0000   -0.86468
677600.0000   -0.85319
677640.0000   -0.85862
677680.0000   -0.81887
677720.0000   -0.80331
677760.0000   -0.71944
677800.0000   -0.69939
677840.0000   -0.72743
677880.0000   -0.47387
677920.0000   -0.80485
677960.0000   -0.77650
678000.0000   -0.86545
678040.0000   -0.79396
678080.0000   -0.61583
678120.0000   -0.49744
678160.0000   -0.37203
678200.0000   -0.57538
678240.0000   -0.73837
678280.0000   -0.81585
678320.0000   -0.60764
678360.0000   -0.97289
678400.0000   -0.83183
678440.0000   -0.63334
678480.0000   -0.71542
678520.0000   -0.68181
678560.0000   -0.57444
678600.0000   -0.70722
678640.0000   -0.66412
678680.0000   -0.81626
678720.0000   -0.78732
678760.0000   -0.69062
678800.0000   -0.76646
678840.0000   -0.72073
678880.0000   -0.69594
678920.0000   -0.77653
678960.0000   -0.77526
679000.0000   -0.79072
679040.0000   -0.62098
679080.0000   -0.60299
679120.0000   -0.62796
679160.0000   -0.80751
679200.0000   -0.57190
679240.0000   -0.43729
679280.0000   -0.69617
679320.0000   -0.75192
679360.0000   -0.85138
679400.0000   -0.76658
679440.0000   -0.72985
679480.0000   -0.51260
679520.0000   -0.69798
679560.0000   -0.64732
679600.0000   -0.80475
679640.0000   -0.81210
679680.0000   -0.90206
679720.0000   -0.58264
679760.0000   -0.81252
679800.0000   -0.71940
679840.0000   -0.67034
679880.0000   -0.81155
679920.0000   -0.88455
679960.0000   -0.71395
680000.0000   -0.62124
680040.0000   -0.69617
680080.0000   -0.56899
680120.0000   -0.63866
680160.0000   -0.99644
680200.0000   -0.67547
680240.0000   -0.60417
680280.0000   -0.81696
680320.0000   -0.49225
680360.0000   -0.91447
680400.0000   -0.61940
680440.0000   -0.85712
680480.0000   -0.86489
680520.0000   -0.74568
680560.0000   -0.73814
680600.0000   -0.84689
680640.0000   -0.83446
680680.0000   -0.77225
680720.0000   -0.79123
680760.0000   -0.88187
680800.0000   -0.86276
680840.0000   -0.68303
680880.0000   -0.83390
680920.0000   -0.61105
680960.0000   -0.80938
681000.0000   -0.86675
681040.0000   -0.63295
681080.0000   -0.73620
681120.0000   -0.76935
681160.0000   -0.91972
681200.0000   -0.84750
681240.0000   -0.73100
681280.0000   -0.71749
681320.0000   -0.62382
681360.0000   -0.60721
681400.0000   -0.72960
681440.0000   -0.55780
681480.0000   -0.76317
681520.0000   -0.48870
681560.0000   -0.66028
681600.0000   -0.88667
681640.0000   -0.60538
681680.0000   -0.72134
681720.0000   -0.84839
681760.0000   -0.81454
681800.0000   -0.62354
681840.0000   -0.58881
681880.0000   -0.94622
681920.0000   -0.74396
681960.0000   -0.51631
682000.0000   -0.49389
682040.0000   -0.83445
682080.0000   -0.74704
682120.0000   -0.76640
682160.0000   -0.67379
682200.0000   -0.67868
682240.0000   -0.85426
682280.0000   -0.90104
682320.0000   -0.77900
682360.0000   -0.86128
682400.0000   -0.79967
682440.0000   -0.68856
682480.0000   -0.67380
682520.0000   -0.49657
682560.0000   -0.57865
682600.0000   -0.33074
682640.0000   -0.64876
682680.0000   -0.52234
682720.0000   -0.61445
682760.0000   -0.57832
682800.0000   -0.57010
682840.0000   -0.44307
682880.0000   -0.43729
682920.0000   -0.38444
682960.0000   -0.74029
683000.0000   -0.63288
683040.0000   -0.48638
683080.0000   -0.59621
683120.0000   -0.66784
683160.0000   -0.66515
683200.0000   -0.76371
683240.0000   -0.85983
683280.0000   -0.64180
683320.0000   -0.53230
683360.0000   -0.40192
683400.0000   -0.67606
683440.0000   -0.59978
683480.0000   -0.77060
683520.0000   -0.72511
683560.0000   -0.55114
683600.0000   -0.23649
683640.0000   -0.56599
683680.0000   -0.56474
683720.0000   -0.60561
683760.0000   -0.85304
683800.0000   -0.44404
683840.0000   -0.42134
683880.0000   -0.64816
683920.0000   -0.27200
683960.0000   -0.62964
684000.0000   -0.58160
684040.0000   -0.75554
684080.0000   -0.75587
684120.0000   -0.68777
684160.0000   -0.51558
684200.0000   -0.86613
684240.0000   -0.82183
684280.0000   -0.59305
684320.0000   -0.50556
684360.0000   -0.76167
684400.0000   -0.71858
684440.0000   -0.61009
684480.0000   -0.59998
684520.0000   -0.67565
684560.0000   -0.79409
684600.0000   -0.62836
684640.0000   -0.89848
684680.0000   -0.57586
684720.0000   -0.47252
684760.0000   -0.41166
684800.0000   -0.55795
684840.0000   -0.73320
684880.0000   -0.38916
684920.0000   -0.62605
684960.0000   -0.49576
685000.0000   -0.73124
685040.0000   -0.78884
685080.0000   -0.68896
685120.0000   -0.66791
685160.0000   -0.62280
685200.0000   -0.61601
685240.0000   -0.80507
685280.0000   -0.64479
685320.0000   -0.59464
685360.0000   -0.70706
685400.0000   -0.81503
685440.0000   -0.62676
685480.0000   -0.43178
685520.0000   -0.94130
685560.0000   -0.53495
685600.0000   -0.65046
685640.0000   -0.75142
685680.0000   -0.39823
685720.0000   -1.22271
685760.0000   -0.69620
685800.0000   -0.84052
685840.0000   -0.78722
685880.0000   -0.84062
685920.0000   -0.88017
685960.0000   -0.56938
686000.0000   -0.62983
686040.0000   -0.91791
686080.0000   -1.03240
686120.0000   -0.78362
686160.0000   -0.67992
686200.0000   -0.81729
686240.0000   -0.80369
686280.0000   -0.59231
686320.0000   -0.52015
686360.0000   -0.66512
686400.0000   -0.68217
686440.0000   -0.88777
686480.0000   -0.60750
686520.0000   -0.57554
686560.0000   -0.48430
686600.0000   -0.68805
686640.0000   -0.71684
686680.0000   -0.71398
686720.0000   -0.47784
686760.0000   -0.49251
686800.0000   -0.46448
686840.0000   -0.62453
686880.0000   -0.60875
686920.0000   -0.87100
686960.0000   -0.59871
687000.0000   -0.62714
687040.0000   -0.54272
687080.0000   -0.39740
687120.0000   -0.50616
687160.0000   -0.50840
687200.0000   -0.85161
687240.0000   -0.75178
687280.0000   -0.69913
687320.0000   -0.73722
687360.0000   -0.66688
687400.0000   -0.83694
687440.0000   -0.50992
687480.0000   -0.81364
687520.0000   -0.76291
687560.0000   -0.60811
687600.0000   -0.57867
687640.0000   -0.72926
687680.0000   -0.84725
687720.0000   -0.76948
687760.0000   -0.50913
687800.0000   -0.78672
687840.0000   -0.83666
687880.0000   -0.54467
687920.0000   -0.51512
687960.0000   -0.77824
688000.0000   -0.59435
688040.0000   -0.53781
688080.0000   -0.63760
688120.0000   -0.49302
688160.0000   -0.59432
688200.0000   -0.42467
688240.0000   -0.59121
688280.0000   -0.80779
688320.0000   -0.29808
688360.0000   -0.41982
688400.0000   -0.14865
688440.0000   -0.26232
688480.0000   -0.46141
688520.0000   -0.82816
688560.0000   -0.64928
688600.0000   -0.65886
688640.0000   -0.61939
688680.0000   -0.60081
688720.0000   -0.74866
688760.0000   -0.62302
688800.0000   -0.56447
688840.0000   -0.54103
688880.0000   -0.75770
688920.0000   -0.77321
688960.0000   -0.80108
689000.0000   -0.58519
689040.0000   -0.64813
689080.0000   -0.79452
689120.0000   -0.70134
689160.0000   -0.68871
689200.0000   -0.87069
689240.0000   -0.61210
689280.0000   -0.62363
689320.0000   -0.75430
689360.0000   -0.66449
689400.0000   -0.59178
689440.0000   -0.49084
689480.0000   -0.73128
689520.0000   -0.76812
689560.0000   -0.55145
689600.0000   -0.51447
689640.0000   -0.75349
689680.0000   -0.56835
689720.0000   -0.56794
689760.0000   -0.60878
689800.0000   -0.64115
689840.0000   -0.78382
689880.0000   -0.77661
689920.0000   -0.81071
689960.0000   -0.78264
690000.0000   -0.48012
690040.0000   -0.64398
690080.0000   -0.46724
690120.0000   -0.61840
690160.0000   -0.80410
690200.0000   -0.48453
690240.0000   -0.55674
690280.0000   -0.43524
690320.0000   -0.67122
690360.0000   -0.68835
690400.0000   -0.52794
690440.0000   -0.62275
690480.0000   -0.63458
690520.0000   -0.71105
690560.0000   -0.64017
690600.0000   -0.67773
690640.0000   -0.68688
690680.0000   -0.52857
690720.0000   -0.57119
690760.0000   -0.65755
690800.0000   -0.70385
690840.0000   -0.89690
690880.0000   -0.70633
690920.0000   -0.61073
690960.0000   -0.55802
691000.0000   -0.53426
691040.0000   -0.52230
691080.0000   -0.72676
691120.0000   -0.80417
691160.0000   -0.71126
691200.0000   -0.54184
691240.0000   -0.60623
691280.0000   -0.85919
691320.0000   -0.59935
691360.0000   -0.65071
691400.0000   -0.77724
691440.0000   -0.49198
691480.0000   -0.98416
691520.0000   -0.75887
691560.0000   -0.82909
691600.0000   -0.80228
691640.0000   -0.50224
691680.0000   -0.62481
691720.0000   -0.68694
691760.0000   -0.80262
691800.0000   -0.73877
691840.0000   -0.78393
691880.0000   -0.75403
691920.0000   -0.79421
691960.0000   -0.95790
692000.0000   -0.61173
692040.0000   -0.70357
692080.0000   -0.72544
692120.0000   -0.77686
692160.0000   -0.46498
692200.0000   -0.64454
692240.0000   -0.75333
692280.0000   -0.79027
692320.0000   -0.75696
692360.0000   -0.59888
692400.0000   -0.70899
692440.0000   -0.67703
692480.0000   -0.80169
692520.0000   -0.74083
692560.0000   -0.55827
692600.0000   -0.72835
692640.0000   -0.68087
692680.0000   -0.72632
692720.0000   -0.54473
692760.0000   -0.75611
692800.0000   -0.75409
692840.0000   -0.82199
692880.0000   -0.56143
692920.0000   -0.68643
692960.0000   -0.75661
693000.0000   -0.66666
693040.0000   -0.68301
693080.0000   -0.69884
693120.0000   -0.59157
693160.0000   -1.00071
693200.0000   -0.60314
693240.0000   -0.45923
693280.0000   -0.68201
693320.0000   -0.46010
693360.0000   -0.80594
693400.0000   -0.63433
693440.0000   -0.59636
693480.0000   -0.83074
693520.0000   -0.65233
693560.0000   -0.70049
693600.0000   -0.84693
693640.0000   -0.65183
693680.0000   -0.66172
693720.0000   -0.72589
693760.0000   -0.73583
693800.0000   -0.86656
693840.0000   -0.82228
693880.0000   -0.90069
693920.0000   -0.62235
693960.0000   -0.86139
694000.0000   -0.75845
694040.0000   -0.64241
694080.0000   -0.68501
694120.0000   -0.60005
694160.0000   -0.63674
694200.0000   -0.57715
694240.0000   -0.86499
694280.0000   -0.64960
694320.0000   -0.59116
694360.0000   -0.65174
694400.0000   -0.74315
694440.0000   -0.59850
694480.0000   -0.60163
694520.0000   -0.70852
694560.0000   -0.69537
694600.0000   -0.49918
694640.0000   -0.75650
694680.0000   -0.72143
694720.0000   -0.50301
694760.0000   -0.67072
694800.0000   -0.44378
694840.0000   -0.34809
694880.0000   -0.41984
694920.0000   -0.49940
694960.0000   -0.43887
695000.0000   -0.50571
695040.0000   -0.41974
695080.0000   -0.39816
695120.0000   -0.51746
695160.0000   -0.22948
695200.0000   -0.61987
695240.0000   -0.92717
695280.0000   -0.55950
695320.0000   -0.50800
695360.0000   -0.66874
695400.0000   -0.41021
695440.0000   -0.69056
695480.0000   -0.68018
695520.0000   -0.54381
695560.0000   -0.60204
695600.0000   -0.59351
695640.0000   -0.73395
695680.0000   -0.58213
695720.0000   -0.50730
695760.0000   -0.54992
695800.0000   -0.51952
695840.0000   -0.69893
695880.0000   -0.51797
695920.0000   -0.71051
695960.0000   -0.64888
696000.0000   -0.53503
696040.0000   -0.63694
696080.0000   -0.56063
696120.0000   -0.55660
696160.0000   -0.70705
696200.0000   -0.52355
696240.0000   -0.75728
696280.0000   -0.58109
696320.0000   -0.57932
696360.0000   -0.68888
696400.0000   -0.94705
696440.0000   -0.80504
696480.0000   -0.57071
696520.0000   -0.69597
696560.0000   -0.62285
696600.0000   -0.48221
696640.0000   -0.71623
696680.0000   -0.79360
696720.0000   -0.64662
696760.0000   -0.83167
696800.0000   -0.68518
696840.0000   -0.61624
696880.0000   -0.88297
696920.0000   -0.68270
696960.0000   -0.49640
697000.0000   -0.44850
697040.0000   -0.62279
697080.0000   -0.91368
697120.0000   -0.79546
697160.0000   -0.64061
697200.0000   -0.44476
697240.0000   -0.63161
697280.0000   -0.62788
697320.0000   -0.74137
697360.0000   -0.84327
697400.0000   -0.72845
697440.0000   -0.74076
697480.0000   -0.84178
697520.0000   -0.60678
697560.0000   -0.68918
697600.0000   -0.54864
697640.0000   -0.55548
697680.0000   -0.69420
697720.0000   -0.65125
697760.0000   -0.65695
697800.0000   -0.64023
697840.0000   -0.62618
697880.0000   -0.69364
697920.0000   -0.79884
697960.0000   -0.57915
698000.0000   -0.83011
698040.0000   -0.68890
698080.0000   -0.84023
698120.0000   -0.68060
698160.0000   -0.65373
698200.0000   -0.87777
698240.0000   -0.66225
698280.0000   -0.79464
698320.0000   -0.54114
698360.0000   -0.56770
698400.0000   -0.64042
698440.0000   -0.81755
698480.0000   -0.86531
698520.0000   -0.68726
698560.0000   -0.73421
698600.0000   -0.41544
698640.0000   -0.76686
698680.0000   -0.77132
698720.0000   -0.86451
698760.0000   -0.81668
698800.0000   -0.76623
698840.0000   -0.75940
698880.0000   -0.44013
698920.0000   -0.69103
698960.0000   -0.76724
699000.0000   -0.75472
699040.0000   -0.86514
699080.0000   -0.49994
699120.0000   -0.70523
699160.0000   -0.81760
699200.0000   -0.72853
699240.0000   -0.87150
699280.0000   -0.52733
699320.0000   -0.67260
699360.0000   -0.81466
699400.0000   -0.72105
699440.0000   -0.88598
699480.0000   -0.63331
699520.0000   -0.81182
699560.0000   -0.88448
699600.0000   -0.82162
699640.0000   -0.77258
699680.0000   -0.76942
699720.0000   -0.81100
699760.0000   -0.64113
699800.0000   -0.61204
699840.0000   -0.47315
699880.0000   -0.73041
699920.0000   -0.95476
699960.0000   -0.80073
700000.0000   -0.68498
700040.0000   -0.70474
700080.0000   -0.65672
700120.0000   -0.62933
700160.0000   -0.71401
700200.0000   -0.63052
700240.0000   -0.68848
700280.0000   -0.51783
700320.0000   -0.77141
700360.0000   -0.67102
700400.0000   -0.59189
700440.0000   -0.67907
700480.0000   -0.46295
700520.0000   -0.66649
700560.0000   -0.56961
700600.0000   -0.58614
700640.0000   -0.58547
700680.0000   -0.62828
700720.0000   -0.64893
700760.0000   -0.80452
700800.0000   -0.59788
700840.0000   -0.68701
700880.0000   -0.71193
700920.0000   -0.57303
700960.0000   -0.57723
701000.0000   -0.30931
701040.0000   -0.42178
701080.0000   -0.32118
701120.0000   -0.39151
701160.0000   -0.75416
701200.0000   -0.65444
701240.0000   -0.61829
701280.0000   -0.69242
701320.0000   -0.81315
701360.0000   -0.44370
701400.0000   -0.59526
701440.0000   -0.70395
701480.0000   -0.59576
701520.0000   -0.43364
701560.0000   -0.36739
701600.0000   -0.55857
701640.0000   -0.21418
701680.0000   -0.40943
701720.0000   -0.19978
701760.0000   -0.72404
701800.0000   -0.72270
701840.0000   -0.14170
701880.0000   -0.40527
701920.0000   -0.48202
701960.0000    0.11039
702000.0000   -0.14037
702040.0000    0.09661
702080.0000   -0.44656
702120.0000   -0.01850
702160.0000    0.42650
702200.0000   -0.03636
702240.0000    0.07528
702280.0000   -0.13931
702320.0000    0.12910
702360.0000    0.13346
702400.0000    0.21589
702440.0000    0.15691
702480.0000    0.21891
702520.0000    0.28596
702560.0000    0.50404
702600.0000    0.40775
702640.0000    0.36862
702680.0000    0.41850
702720.0000    0.34132
702760.0000    0.22378
702800.0000    0.06064
702840.0000    0.10713
702880.0000    0.10072
702920.0000    0.19184
702960.0000    0.21357
703000.0000    0.11038
703040.0000    0.23927
703080.0000    0.22695
703120.0000    0.21922
703160.0000   -0.46484
703200.0000   -0.47363
703240.0000   -0.46671
703280.0000   -0.32688
703320.0000   -0.27890
703360.0000   -0.07930
703400.0000    0.01739
703440.0000    0.13211
703480.0000    0.05196
703520.0000    0.10036
703560.0000    0.10136
703600.0000   -0.01679
703640.0000    0.05983
703680.0000    0.27135
703720.0000    0.16220
703760.0000   -0.41551
703800.0000   -0.04803
703840.0000   -0.13812
703880.0000   -0.25293
703920.0000   -0.45144
703960.0000   -0.89748
704000.0000   -0.49447
704040.0000   -0.40910
704080.0000   -0.64171
704120.0000   -0.21039
704160.0000   -0.39228
704200.0000   -0.37878
704240.0000   -0.51632
704280.0000    0.01589
704320.0000   -0.47861
704360.0000    0.09320
704400.0000    0.15719
704440.0000    0.34296
704480.0000   -0.14949
704520.0000    0.05880
704560.0000   -0.15575
704600.0000   -0.29937
704640.0000   -0.36535
704680.0000   -0.54043
704720.0000   -0.43627
704760.0000    0.01837
704800.0000   -0.43863
704840.0000   -0.30721
704880.0000   -0.19443
704920.0000   -0.47738
704960.0000   -0.21484
705000.0000   -0.26100
705040.0000   -0.27768
705080.0000   -0.11749
705120.0000    0.15075
705160.0000   -0.44187
705200.0000   -0.66293
705240.0000   -0.60547
705280.0000   -0.36470
705320.0000   -0.48911
705360.0000    0.04423
705400.0000   -0.52886
705440.0000   -0.34876
705480.0000   -0.06879
705520.0000   -0.18895
705560.0000   -0.32136
705600.0000   -0.39120
705640.0000   -0.24112
705680.0000   -0.11993
705720.0000    0.08117
705760.0000    0.26203
705800.0000   -0.01816
705840.0000    0.02166
705880.0000    0.16840
705920.0000   -0.60894
705960.0000   -0.61964
706000.0000    0.03725
706040.0000    0.32832
706080.0000    0.05546
706120.0000   -0.32230
706160.0000   -0.03764
706200.0000   -0.01190
706240.0000    0.06141
706280.0000   -0.06519
706320.0000   -0.30485
706360.0000    0.06406
706400.0000   -0.53430
706440.0000   -0.35091
706480.0000   -0.06071
706520.0000    0.15224
706560.0000   -0.22446
706600.0000   -0.21362
706640.0000   -0.24373
706680.0000   -0.38523
706720.0000   -0.52398
706760.0000   -0.42698
706800.0000   -0.29105
706840.0000   -0.35273
706880.0000   -0.47955
706920.0000   -0.58399
706960.0000   -0.40716
707000.0000   -0.29586
707040.0000   -0.22171
707080.0000   -0.57881
707120.0000   -0.50428
707160.0000   -0.28635
707200.0000   -0.26681
707240.0000   -0.42334
707280.0000   -0.06906
707320.0000   -0.33033
707360.0000   -0.14875
707400.0000   -0.50589
707440.0000   -0.38069
707480.0000   -0.36869
707520.0000   -0.40741
707560.0000   -0.04383
707600.0000    0.10289
707640.0000   -0.18553
707680.0000   -0.02344
707720.0000   -0.29914
707760.0000   -0.40918
707800.0000   -0.49956
707840.0000   -0.51629
707880.0000   -0.48204
707920.0000   -0.06510
707960.0000   -0.00741
708000.0000   -0.04282
708040.0000   -0.43618
708080.0000   -0.15867
708120.0000   -0.49135
708160.0000   -0.47354
708200.0000   -0.39481
708240.0000   -0.60719
708280.0000   -0.46454
708320.0000   -0.37049
708360.0000   -0.33606
708400.0000   -0.58338
708440.0000   -0.22654
708480.0000   -0.34698
708520.0000   -0.38960
708560.0000   -0.48349
708600.0000   -0.54879
708640.0000   -0.57040
708680.0000   -0.37393
708720.0000   -0.25525
708760.0000   -0.03791
708800.0000   -0.04852
708840.0000    0.00246
708880.0000   -0.25114
708920.0000   -0.12880
708960.0000   -0.02112
709000.0000   -0.08590
709040.0000   -0.33989
709080.0000   -0.46797
709120.0000   -0.17133
709160.0000   -0.32639
709200.0000   -0.46261
709240.0000   -0.51356
709280.0000   -0.03128
709320.0000   -0.34324
709360.0000   -0.28106
709400.0000   -0.21770
709440.0000   -0.52024
709480.0000    0.02001
709520.0000   -0.07976
709560.0000   -0.36995
709600.0000    0.02464
709640.0000   -0.39437
709680.0000   -0.36716
709720.0000    0.07215
709760.0000   -0.33796
709800.0000   -0.52045
709840.0000   -0.54016
709880.0000   -0.36380
709920.0000   -0.30489
709960.0000   -0.45714
710000.0000   -0.48252
710040.0000   -0.69512
710080.0000   -0.60899
710120.0000   -0.79041
710160.0000   -0.62358
710200.0000   -0.65961
710240.0000   -0.43769
710280.0000   -0.59183
710320.0000   -0.38209
710360.0000   -0.12885
710400.0000   -0.22158
710440.0000    0.21120
710480.0000    0.06410
710520.0000    0.09752
710560.0000   -0.24976
710600.0000    0.15297
710640.0000   -0.01637
710680.0000   -0.53291
710720.0000   -0.15477
710760.0000   -0.39468
710800.0000   -0.45141
710840.0000   -0.41454
710880.0000   -0.28264
710920.0000   -0.39779
710960.0000   -0.41018
711000.0000   -0.27497
711040.0000   -0.12730
711080.0000   -0.20338
711120.0000   -0.10811
711160.0000   -0.14463
711200.0000   -0.47662
711240.0000    0.12784
711280.0000   -0.15657
711320.0000   -0.22706
711360.0000   -0.17072
711400.0000   -0.44456
711440.0000   -0.03226
711480.0000   -0.03723
711520.0000   -0.07864
711560.0000   -0.21483
711600.0000   -0.38301
711640.0000   -0.50412
711680.0000   -0.48877
711720.0000   -0.34413
711760.0000   -0.45820
711800.0000   -0.39276
711840.0000   -0.04827
711880.0000   -0.02568
711920.0000   -0.50982
711960.0000   -0.45892
712000.0000   -0.32913
712040.0000   -0.08123
712080.0000   -0.17456
712120.0000    0.16941
712160.0000   -0.14692
712200.0000    0.25570
712240.0000    0.08286
712280.0000    0.13999
712320.0000   -0.09513
712360.0000    0.02371
712400.0000    0.07969
712440.0000    0.00051
712480.0000    0.04582
712520.0000    0.27890
712560.0000    0.18153
712600.0000    0.21686
712640.0000    0.22242
712680.0000    0.27668
712720.0000    0.42132
712760.0000    0.27515
712800.0000    0.29876
712840.0000    0.41195
712880.0000    0.37553
712920.0000    0.06252
712960.0000    0.27471
713000.0000    0.25777
713040.0000    0.38952
713080.0000    0.27475
713120.0000    0.34377
713160.0000    0.17729
713200.0000    0.33668
713240.0000    0.34751
713280.0000    0.42317
713320.0000    0.35885
713360.0000    0.25448
713400.0000    0.43675
713440.0000    0.58544
713480.0000    0.37380
713520.0000    0.34323
713560.0000    0.28053
713600.0000    0.43744
713640.0000    0.00547
713680.0000    0.07239
713720.0000    0.40773
713760.0000    0.33073
713800.0000    0.14337
713840.0000    0.21180
713880.0000    0.19132
713920.0000    0.33288
713960.0000    0.13709
714000.0000    0.23406
714040.0000    0.37790
714080.0000    0.25363
714120.0000    0.28647
714160.0000    0.39912
714200.0000    0.40709
714240.0000    0.31155
714280.0000    0.26547
714320.0000    0.33739
714360.0000    0.20847
714400.0000    0.00044
714440.0000    0.27824
714480.0000    0.27220
714520.0000    0.12132
714560.0000    0.26080
714600.0000    0.45675
714640.0000    0.21611
714680.0000    0.41568
714720.0000    0.34182
714760.0000    0.24796
714800.0000    0.24286
714840.0000    0.32469
714880.0000    0.33286
714920.0000    0.15738
714960.0000    0.30400
715000.0000    0.36433
715040.0000    0.35775
715080.0000    0.31176
715120.0000    0.24157
715160.0000    0.31405
715200.0000    0.23945
715240.0000    0.25494
715280.0000    0.34850
715320.0000    0.41860
715360.0000    0.44377
715400.0000    0.08721
715440.0000    0.32038
715480.0000    0.23269
715520.0000    0.24300
715560.0000    0.32682
715600.0000    0.31714
715640.0000    0.28825
715680.0000    0.21054
715720.0000    0.30267
715760.0000    0.32795
715800.0000    0.42629
715840.0000    0.23806
715880.0000    0.38464
715920.0000    0.38784
715960.0000    0.27832
716000.0000    0.34713
716040.0000    0.43466
716080.0000    0.23202
716120.0000   -0.07645
716160.0000    0.51688
716200.0000    0.35885
716240.0000    0.23280
716280.0000    0.19489
716320.0000    0.47900
716360.0000    0.40573
716400.0000    0.37399
716440.0000    0.30360
716480.0000    0.26586
716520.0000    0.47564
716560.0000    0.43921
716600.0000    0.38503
716640.0000    0.37411
716680.0000    0.46262
716720.0000    0.43014
716760.0000    0.37150
716800.0000    0.30631
716840.0000    0.23854
716880.0000    0.38463
716920.0000    0.39067
716960.0000    0.21379
717000.0000    0.34137
717040.0000    0.45147
717080.0000    0.18515
717120.0000    0.38406
717160.0000    0.17654
717200.0000    0.46382
717240.0000   -0.04530
717280.0000   -0.25679
717320.0000    0.03671
717360.0000   -0.00053
717400.0000    0.01076
717440.0000   -0.27879
717480.0000   -0.14532
717520.0000   -0.20981
717560.0000   -0.04824
717600.0000   -0.05618
717640.0000    0.05342
717680.0000   -0.04368
717720.0000    0.01929
717760.0000   -0.18525
717800.0000   -0.26644
717840.0000   -0.02117
717880.0000   -0.24846
717920.0000   -0.29594
717960.0000   -0.01389
718000.0000   -0.17377
718040.0000    0.17108
718080.0000    0.05371
718120.0000    0.14672
718160.0000   -0.01010
718200.0000   -0.19666
718240.0000    0.00347
718280.0000   -0.08182
718320.0000   -0.16407
718360.0000   -0.05445
718400.0000   -0.08869
718440.0000   -0.09574
718480.0000   -0.10859
718520.0000   -0.08906
718560.0000   -0.09360
718600.0000    0.01295
718640.0000   -0.16868
718680.0000   -0.05525
718720.0000   -0.11715
718760.0000   -0.31489
718800.0000   -0.05163
718840.0000   -0.15574
718880.0000   -0.14193
718920.0000   -0.27925
718960.0000   -0.28162
719000.0000   -0.29932
719040.0000   -0.18639
719080.0000   -0.02226
719120.0000   -0.38754
719160.0000   -0.34424
719200.0000   -0.16398
719240.0000   -0.26150
719280.0000    0.17379
719320.0000   -0.07526
719360.0000   -0.21676
719400.0000   -0.36638
719440.0000   -0.16681
719480.0000   -0.39922
719520.0000   -0.30076
719560.0000   -0.36640
719600.0000   -0.32972
719640.0000   -0.09892
719680.0000   -0.17736
719720.0000   -0.04790
719760.0000   -0.36272
719800.0000   -0.29460
719840.0000   -0.04966
719880.0000   -0.15531
719920.0000   -0.09014
719960.0000   -0.23121
720000.0000   -0.10636
720040.0000    0.13636
720080.0000   -0.33488
720120.0000   -0.52291
720160.0000   -0.27275
720200.0000   -0.49039
720240.0000   -0.12137
720280.0000   -0.48249
720320.0000   -0.35427
720360.0000   -0.22479
720400.0000   -0.56908
720440.0000   -0.21667
720480.0000   -0.49672
720520.0000   -0.17378
720560.0000   -0.23700
720600.0000   -0.28554
720640.0000   -0.16404
720680.0000   -0.25362
720720.0000   -0.24849
720760.0000   -0.22053
720800.0000   -0.18930
720840.0000   -0.15556
720880.0000   -0.13291
720920.0000   -0.24189
720960.0000   -0.21320
721000.0000   -0.17042
721040.0000   -0.17602
721080.0000   -0.12698
721120.0000   -0.12809
721160.0000   -0.27553
721200.0000   -0.25430
721240.0000   -0.30750
721280.0000   -0.43828
721320.0000   -0.36342
721360.0000   -0.27302
721400.0000   -0.19041
721440.0000   -0.45397
721480.0000   -0.27635
721520.0000   -0.36328
721560.0000   -0.22765
721600.0000   -0.16428
721640.0000   -0.21584
721680.0000   -0.69190
721720.0000   -0.26111
721760.0000   -0.53351
721800.0000   -0.22878
721840.0000   -0.27686
721880.0000   -0.18726
721920.0000    0.22310
721960.0000   -0.21573
722000.0000    0.18827
722040.0000   -0.13016
722080.0000   -0.11332
722120.0000    0.21522
722160.0000    0.50799
722200.0000    0.22513
722240.0000    0.14101
722280.0000    0.05086
722320.0000    0.37319
722360.0000    0.21162
722400.0000    0.24941
722440.0000    0.34378
722480.0000    0.33322
722520.0000    0.46273
722560.0000    0.19256
722600.0000    0.18565
722640.0000    0.21952
722680.0000    0.31617
722720.0000    0.28537
722760.0000    0.27775
722800.0000    0.17048
722840.0000    0.26758
722880.0000    0.08750
722920.0000    0.16806
722960.0000    0.31776
723000.0000    0.28072
723040.0000   -0.03168
723080.0000    0.09316
723120.0000    0.35661
723160.0000    0.33019
723200.0000    0.24337
723240.0000    0.33096
723280.0000    0.42514
723320.0000    0.39810
723360.0000    0.59579
723400.0000    0.36368
723440.0000    0.36896
723480.0000    0.32007
723520.0000    0.18740
723560.0000    0.11812
723600.0000    0.18482
723640.0000    0.41053
723680.0000    0.44432
723720.0000    0.22304
723760.0000    0.48774
723800.0000    0.40464
723840.0000    0.26646
[truncated: 158,795 more chars]
