# Supplementary material for: Comment on 'Valid molecular dynamics simulations of human hemoglobin require a surprisingly large box size'
Source: eLife. 2019 Jun 20;8:e44718. doi: 10.7554/eLife.44718 (PMC6586461; doi:10.7554/eLife.44718)
Supplement: Figure 4—source data 1. — The zip archive contains a README file describing which source files correspond to the different panels. [file elife-44718-fig4-data1.zip › figure4/panels_EF/charmm/box1/eq8/proj.xvg]

25000.0000    0.17022
25040.0000    0.02473
25080.0000   -0.00753
25120.0000    0.18060
25160.0000    0.43143
25200.0000    0.43760
25240.0000    0.01624
25280.0000   -0.18359
25320.0000   -0.06735
25360.0000    0.03069
25400.0000    0.02044
25440.0000    0.10273
25480.0000   -0.00551
25520.0000   -0.26105
25560.0000    0.19344
25600.0000    0.16433
25640.0000   -0.47376
25680.0000   -0.44451
25720.0000   -0.75927
25760.0000   -0.73799
25800.0000   -0.59623
25840.0000   -0.32448
25880.0000   -0.34060
25920.0000   -0.03013
25960.0000    0.19651
26000.0000    0.25466
26040.0000   -0.02691
26080.0000    0.25292
26120.0000    0.09373
26160.0000    0.05582
26200.0000    0.13935
26240.0000    0.11262
26280.0000    0.38969
26320.0000    0.14635
26360.0000    0.05085
26400.0000    0.35785
26440.0000    0.53625
26480.0000    0.12922
26520.0000   -0.03068
26560.0000    0.21599
26600.0000    0.28605
26640.0000    0.22117
26680.0000    0.10790
26720.0000    0.21072
26760.0000    0.17587
26800.0000    0.41034
26840.0000    0.43408
26880.0000    0.13494
26920.0000    0.08401
26960.0000    0.01070
27000.0000   -0.07193
27040.0000   -0.00267
27080.0000   -0.11767
27120.0000    0.00366
27160.0000    0.09315
27200.0000    0.05528
27240.0000    0.15312
27280.0000   -0.00881
27320.0000    0.16000
27360.0000    0.08940
27400.0000    0.18549
27440.0000    0.21637
27480.0000    0.02929
27520.0000    0.35501
27560.0000    0.29847
27600.0000   -0.54719
27640.0000   -0.24841
27680.0000   -0.24332
27720.0000   -0.08798
27760.0000    0.12257
27800.0000   -0.00802
27840.0000    0.50190
27880.0000    0.59144
27920.0000    0.49269
27960.0000    0.47453
28000.0000   -0.07375
28040.0000    0.33895
28080.0000    0.14588
28120.0000    0.15538
28160.0000   -0.17711
28200.0000   -0.08581
28240.0000   -0.46377
28280.0000   -0.44100
28320.0000    0.23237
28360.0000    0.14048
28400.0000    0.32293
28440.0000    0.01779
28480.0000    0.08868
28520.0000    0.17968
28560.0000   -0.28359
28600.0000   -0.01098
28640.0000    0.14002
28680.0000    0.06439
28720.0000    0.21573
28760.0000    0.19197
28800.0000    0.07301
28840.0000   -0.16759
28880.0000    0.05988
28920.0000    0.21557
28960.0000    0.02793
29000.0000    0.25165
29040.0000    0.26621
29080.0000    0.38481
29120.0000    0.00594
29160.0000   -0.03827
29200.0000   -0.08514
29240.0000   -0.33072
29280.0000    0.05612
29320.0000    0.01429
29360.0000   -0.05623
29400.0000    0.02670
29440.0000   -0.11107
29480.0000    0.04408
29520.0000   -0.20103
29560.0000   -0.03935
29600.0000   -0.08025
29640.0000    0.12335
29680.0000   -0.00434
29720.0000    0.04392
29760.0000   -0.08869
29800.0000    0.12081
29840.0000    0.05342
29880.0000    0.06262
29920.0000   -0.03070
29960.0000   -0.05375
30000.0000   -0.00321
30040.0000   -0.26306
30080.0000    0.00321
30120.0000    0.15659
30160.0000   -0.02975
30200.0000    0.10720
30240.0000   -0.39912
30280.0000   -0.24035
30320.0000    0.14942
30360.0000   -0.06742
30400.0000    0.21730
30440.0000   -0.04908
30480.0000    0.03564
30520.0000    0.26740
30560.0000    0.08932
30600.0000    0.20952
30640.0000    0.04068
30680.0000   -0.06667
30720.0000    0.06620
30760.0000    0.11401
30800.0000   -0.04310
30840.0000    0.16329
30880.0000    0.02956
30920.0000    0.05840
30960.0000    0.02997
31000.0000    0.31112
31040.0000   -0.00041
31080.0000   -0.01206
31120.0000    0.05511
31160.0000    0.14157
31200.0000    0.06300
31240.0000    0.31756
31280.0000    0.10273
31320.0000    0.15534
31360.0000   -0.04020
31400.0000    0.08069
31440.0000    0.18848
31480.0000    0.17119
31520.0000    0.01580
31560.0000    0.18422
31600.0000    0.12937
31640.0000    0.18648
31680.0000    0.03973
31720.0000    0.22378
31760.0000    0.09626
31800.0000   -0.05722
31840.0000   -0.14523
31880.0000   -0.26097
31920.0000    0.12201
31960.0000    0.09085
32000.0000    0.17003
32040.0000   -0.02599
32080.0000    0.00435
32120.0000    0.13695
32160.0000   -0.35797
32200.0000    0.08105
32240.0000    0.04851
32280.0000   -0.11095
32320.0000    0.15153
32360.0000    0.30559
32400.0000    0.28347
32440.0000    0.15562
32480.0000    0.25307
32520.0000    0.15666
32560.0000   -0.17297
32600.0000   -0.45432
32640.0000   -0.08069
32680.0000   -0.06871
32720.0000   -0.11862
32760.0000   -0.17546
32800.0000    0.13078
32840.0000    0.11134
32880.0000   -0.43067
32920.0000   -0.12033
32960.0000   -0.29829
33000.0000   -0.36122
33040.0000   -0.43532
33080.0000   -0.60475
33120.0000   -0.61538
33160.0000   -0.60602
33200.0000   -0.62403
33240.0000   -0.48338
33280.0000   -0.67326
33320.0000   -0.17571
33360.0000   -0.26065
33400.0000   -0.25325
33440.0000   -0.48780
33480.0000   -0.30059
33520.0000   -0.23372
33560.0000   -0.03130
33600.0000   -0.18679
33640.0000   -0.11959
33680.0000   -0.27024
33720.0000   -0.21399
33760.0000   -0.22140
33800.0000   -0.21085
33840.0000   -0.32846
33880.0000   -0.22342
33920.0000   -0.32057
33960.0000    0.00643
34000.0000   -0.23404
34040.0000   -0.09756
34080.0000   -0.30411
34120.0000   -0.27545
34160.0000   -0.30036
34200.0000   -0.10488
34240.0000   -0.11622
34280.0000   -0.31127
34320.0000   -0.36468
34360.0000   -0.27898
34400.0000   -0.52304
34440.0000   -0.55421
34480.0000   -0.49784
34520.0000    0.01740
34560.0000   -0.00677
34600.0000   -0.17073
34640.0000   -0.32503
34680.0000   -0.00177
34720.0000   -0.53125
34760.0000   -0.38865
34800.0000   -0.47700
34840.0000   -0.71308
34880.0000   -0.42677
34920.0000   -0.72400
34960.0000   -0.59332
35000.0000   -0.25416
35040.0000   -0.35743
35080.0000   -0.31811
35120.0000   -0.60878
35160.0000   -0.39445
35200.0000   -0.04510
35240.0000    0.31677
35280.0000   -0.18681
35320.0000    0.01909
35360.0000   -0.10798
35400.0000    0.11799
35440.0000   -0.14099
35480.0000   -0.06197
35520.0000   -0.60889
35560.0000   -0.38877
35600.0000   -0.46906
35640.0000   -0.55669
35680.0000   -0.36753
35720.0000   -0.20092
35760.0000   -0.14248
35800.0000   -0.23661
35840.0000   -0.09259
35880.0000   -0.24557
35920.0000   -0.06051
35960.0000    0.08268
36000.0000   -0.18622
36040.0000   -0.01322
36080.0000   -0.09768
36120.0000   -0.04348
36160.0000   -0.13020
36200.0000   -0.05444
36240.0000   -0.13505
36280.0000   -0.35480
36320.0000   -0.28649
36360.0000   -0.13916
36400.0000   -0.34485
36440.0000   -0.35392
36480.0000   -0.46101
36520.0000   -0.42132
36560.0000   -0.37076
36600.0000   -0.16256
36640.0000   -0.32565
36680.0000   -0.48912
36720.0000   -0.39047
36760.0000   -0.31765
36800.0000   -0.21692
36840.0000   -0.18179
36880.0000    0.06259
36920.0000   -0.41716
36960.0000   -0.16886
37000.0000    0.08823
37040.0000    0.13199
37080.0000    0.38633
37120.0000   -0.09989
37160.0000   -0.16612
37200.0000    0.12694
37240.0000   -0.12896
37280.0000   -0.04779
37320.0000   -0.03634
37360.0000   -0.22988
37400.0000   -0.34078
37440.0000   -0.24721
37480.0000    0.02540
37520.0000   -0.28159
37560.0000   -0.51691
37600.0000   -0.44484
37640.0000    0.01158
37680.0000   -0.48056
37720.0000   -0.20710
37760.0000   -0.37022
37800.0000   -0.28979
37840.0000   -0.41636
37880.0000   -0.18795
37920.0000   -0.26341
37960.0000    0.03771
38000.0000   -0.39398
38040.0000   -0.56595
38080.0000   -0.48263
38120.0000   -0.21747
38160.0000   -0.24856
38200.0000   -0.37548
38240.0000   -0.05575
38280.0000    0.13113
38320.0000   -0.45784
38360.0000   -0.49045
38400.0000   -0.48713
38440.0000   -0.01708
38480.0000   -0.46970
38520.0000   -0.47576
38560.0000   -0.07521
38600.0000   -0.17413
38640.0000   -0.23106
38680.0000   -0.45212
38720.0000   -0.93286
38760.0000   -1.08478
38800.0000   -0.84636
38840.0000   -0.75201
38880.0000   -0.50914
38920.0000   -0.78662
38960.0000   -1.00423
39000.0000   -0.82313
39040.0000   -0.99418
39080.0000   -1.08006
39120.0000   -0.95616
39160.0000   -0.88297
39200.0000   -1.07845
39240.0000   -0.82139
39280.0000   -0.91848
39320.0000   -0.56764
39360.0000   -0.73130
39400.0000   -0.54058
39440.0000   -0.48597
39480.0000   -0.65239
39520.0000   -0.57537
39560.0000   -0.45105
39600.0000   -0.62053
39640.0000   -0.30817
39680.0000   -0.54860
39720.0000   -0.61036
39760.0000   -0.42134
39800.0000   -0.40922
39840.0000   -0.61504
39880.0000   -0.63146
39920.0000   -0.69739
39960.0000   -0.83441
40000.0000   -0.56927
40040.0000   -0.46172
40080.0000   -0.76814
40120.0000   -0.63242
40160.0000   -0.62278
40200.0000   -0.97909
40240.0000   -1.13024
40280.0000   -0.55468
40320.0000   -0.44353
40360.0000   -0.39480
40400.0000   -0.38018
40440.0000   -0.63225
40480.0000   -0.87478
40520.0000   -0.81631
40560.0000   -0.39162
40600.0000   -0.63290
40640.0000   -0.52277
40680.0000   -0.62218
40720.0000   -0.63187
40760.0000   -0.65445
40800.0000   -0.79520
40840.0000   -0.83378
40880.0000   -0.75386
40920.0000   -0.21726
40960.0000   -0.70731
41000.0000   -0.74140
41040.0000   -0.70165
41080.0000   -0.63177
41120.0000   -0.19872
41160.0000   -0.20925
41200.0000   -0.22053
41240.0000   -0.25392
41280.0000    0.13590
41320.0000   -0.08372
41360.0000   -0.30589
41400.0000   -0.84461
41440.0000   -0.55572
41480.0000   -0.27946
41520.0000   -0.73026
41560.0000   -0.40562
41600.0000   -0.50099
41640.0000   -0.69437
41680.0000   -0.71930
41720.0000   -0.92984
41760.0000   -1.07520
41800.0000   -0.78250
41840.0000   -0.75342
41880.0000   -0.87456
41920.0000   -0.94023
41960.0000   -0.47815
42000.0000   -0.87659
42040.0000   -0.95450
42080.0000   -0.82055
42120.0000   -0.54596
42160.0000   -0.37407
42200.0000   -0.68899
42240.0000   -0.72280
42280.0000   -0.36173
42320.0000   -0.37922
42360.0000   -0.29492
42400.0000   -0.06670
42440.0000   -0.42539
42480.0000   -0.42317
42520.0000   -0.29875
42560.0000   -0.23976
42600.0000   -0.30123
42640.0000   -0.69646
42680.0000   -0.36631
42720.0000   -0.55456
42760.0000   -0.40494
42800.0000   -0.66772
42840.0000   -0.25256
42880.0000   -0.16424
42920.0000   -0.07867
42960.0000   -0.13555
43000.0000   -0.09882
43040.0000   -0.41378
43080.0000   -0.34465
43120.0000   -0.28985
43160.0000    0.24102
43200.0000   -0.19633
43240.0000   -0.53929
43280.0000   -0.34018
43320.0000   -0.49651
43360.0000   -0.48024
43400.0000   -0.17765
43440.0000   -0.63691
43480.0000   -0.62694
43520.0000   -0.51313
43560.0000   -0.47807
43600.0000   -0.06269
43640.0000   -0.40332
43680.0000   -0.58044
43720.0000   -0.36090
43760.0000   -0.40491
43800.0000   -0.71998
43840.0000   -0.80660
43880.0000   -0.79329
43920.0000   -0.58387
43960.0000   -0.78438
44000.0000   -0.79418
44040.0000   -0.90154
44080.0000   -0.80193
44120.0000   -0.74097
44160.0000   -0.72989
44200.0000   -0.75025
44240.0000   -0.66821
44280.0000   -0.40753
44320.0000   -0.57113
44360.0000   -0.24335
44400.0000   -0.57922
44440.0000   -0.87618
44480.0000   -0.60352
44520.0000   -0.26177
44560.0000   -0.83305
44600.0000   -0.33685
44640.0000   -0.26674
44680.0000   -0.17206
44720.0000   -0.21558
44760.0000   -0.48405
44800.0000   -0.28883
44840.0000   -0.47535
44880.0000   -0.32996
44920.0000   -0.43953
44960.0000   -0.31151
45000.0000   -0.43464
45040.0000   -0.43092
45080.0000   -0.40501
45120.0000   -0.55346
45160.0000   -0.24144
45200.0000   -0.20340
45240.0000   -0.59213
45280.0000   -0.52146
45320.0000   -0.49812
45360.0000   -0.43019
45400.0000   -0.65691
45440.0000   -0.61329
45480.0000   -0.44235
45520.0000   -0.44932
45560.0000   -0.52715
45600.0000   -0.63949
45640.0000   -0.42808
45680.0000   -0.60322
45720.0000   -0.44067
45760.0000   -0.62883
45800.0000   -0.24409
45840.0000   -0.22374
45880.0000   -0.34869
45920.0000   -0.63506
45960.0000   -0.32544
46000.0000   -0.19337
46040.0000    0.31126
46080.0000    0.23543
46120.0000    0.43179
46160.0000    0.08997
46200.0000   -0.05170
46240.0000   -0.01120
46280.0000   -0.17007
46320.0000   -0.46177
46360.0000   -0.73366
46400.0000   -0.54986
46440.0000   -0.37064
46480.0000   -0.64441
46520.0000   -0.68035
46560.0000   -0.39895
46600.0000   -0.35570
46640.0000   -0.70796
46680.0000   -0.63501
46720.0000   -0.57352
46760.0000   -0.18682
46800.0000   -0.53345
46840.0000   -0.46391
46880.0000   -0.49671
46920.0000   -0.52617
46960.0000   -0.41440
47000.0000   -0.71069
47040.0000   -0.37096
47080.0000   -0.54268
47120.0000   -0.43132
47160.0000   -0.57719
47200.0000   -0.16284
47240.0000   -0.05211
47280.0000   -0.00244
47320.0000   -0.13801
47360.0000   -0.39623
47400.0000   -0.07563
47440.0000    0.14373
47480.0000   -0.01489
47520.0000    0.21998
47560.0000   -0.04965
47600.0000    0.07316
47640.0000   -0.33240
47680.0000   -0.68386
47720.0000   -0.40052
47760.0000   -0.31731
47800.0000   -0.41896
47840.0000   -0.27206
47880.0000   -0.08217
47920.0000   -0.53541
47960.0000   -0.26024
48000.0000   -0.70351
48040.0000   -0.33739
48080.0000   -0.38530
48120.0000   -0.81480
48160.0000   -0.74854
48200.0000   -0.50666
48240.0000   -0.81737
48280.0000   -0.33358
48320.0000   -0.57429
48360.0000   -0.87260
48400.0000   -0.83041
48440.0000   -0.88786
48480.0000   -0.81792
48520.0000   -0.63153
48560.0000   -0.75525
48600.0000   -0.94247
48640.0000   -0.54934
48680.0000   -0.45540
48720.0000   -0.36891
48760.0000   -0.57976
48800.0000   -0.20813
48840.0000   -0.51476
48880.0000   -0.61259
48920.0000   -0.33928
48960.0000   -0.79247
49000.0000   -0.62909
49040.0000   -0.54477
49080.0000   -0.55079
49120.0000   -0.69196
49160.0000   -0.50787
49200.0000   -0.42588
49240.0000   -0.48113
49280.0000   -0.57955
49320.0000   -0.41431
49360.0000   -0.47096
49400.0000   -0.39699
49440.0000   -0.35603
49480.0000   -0.47996
49520.0000   -0.49921
49560.0000   -0.68565
49600.0000   -0.45436
49640.0000   -0.41406
49680.0000   -0.69377
49720.0000   -0.49646
49760.0000   -0.73516
49800.0000   -0.62016
49840.0000   -0.71750
49880.0000   -0.00855
49920.0000   -0.56851
49960.0000   -0.33388
50000.0000   -0.59269
50040.0000   -0.12747
50080.0000   -0.18126
50120.0000   -0.06454
50160.0000   -0.13949
50200.0000   -0.37888
50240.0000   -0.32633
50280.0000   -0.11140
50320.0000   -0.16458
50360.0000   -0.35672
50400.0000   -0.57003
50440.0000   -0.50809
50480.0000   -0.56126
50520.0000   -0.65996
50560.0000   -0.54688
50600.0000   -0.49775
50640.0000   -0.81928
50680.0000   -0.48086
50720.0000   -0.57726
50760.0000   -0.37801
50800.0000   -0.46489
50840.0000   -0.74478
50880.0000   -0.68768
50920.0000   -0.36371
50960.0000   -0.52999
51000.0000   -0.56341
51040.0000   -0.49830
51080.0000   -0.74249
51120.0000   -0.53997
51160.0000   -0.28941
51200.0000   -0.55544
51240.0000   -0.55123
51280.0000   -0.49380
51320.0000   -0.14153
51360.0000   -0.01943
51400.0000   -0.12798
51440.0000   -0.23481
51480.0000   -0.21054
51520.0000   -0.20964
51560.0000   -0.23459
51600.0000   -0.56480
51640.0000   -0.20853
51680.0000   -0.48185
51720.0000   -0.68282
51760.0000   -0.23349
51800.0000   -0.54788
51840.0000   -0.30678
51880.0000   -0.44132
51920.0000   -0.65932
51960.0000   -0.60521
52000.0000   -0.30615
52040.0000   -0.79088
52080.0000   -0.40986
52120.0000   -0.32678
52160.0000   -0.44842
52200.0000   -0.63672
52240.0000   -0.63624
52280.0000   -0.96724
52320.0000   -0.50322
52360.0000   -0.59591
52400.0000   -0.45027
52440.0000   -0.56150
52480.0000   -0.43873
52520.0000   -0.27070
52560.0000   -0.43898
52600.0000   -0.39632
52640.0000   -0.65439
52680.0000   -0.57761
52720.0000   -0.57004
52760.0000   -0.26250
52800.0000   -0.47410
52840.0000   -0.73214
52880.0000   -0.63828
52920.0000   -0.23392
52960.0000   -0.51998
53000.0000   -0.62427
53040.0000   -0.32987
53080.0000   -0.45660
53120.0000   -0.55917
53160.0000   -0.48214
53200.0000   -0.33175
53240.0000   -0.41880
53280.0000   -0.33580
53320.0000   -0.56088
53360.0000   -0.57014
53400.0000   -0.66191
53440.0000   -0.45678
53480.0000   -0.74712
53520.0000   -0.61262
53560.0000   -0.57159
53600.0000   -0.68888
53640.0000   -0.48239
53680.0000   -0.57475
53720.0000   -0.64824
53760.0000   -0.49693
53800.0000   -0.67210
53840.0000   -0.64418
53880.0000   -0.45005
53920.0000   -0.49855
53960.0000   -0.73442
54000.0000   -0.68488
54040.0000   -0.74278
54080.0000   -0.80537
54120.0000   -0.69402
54160.0000   -0.48133
54200.0000   -0.62638
54240.0000   -0.59920
54280.0000   -0.39187
54320.0000   -0.40911
54360.0000   -0.21097
54400.0000   -0.21082
54440.0000   -0.10288
54480.0000   -0.51305
54520.0000   -0.41085
54560.0000   -0.51254
54600.0000   -0.80303
54640.0000   -0.54853
54680.0000   -0.53468
54720.0000   -0.12048
54760.0000    0.00787
54800.0000   -0.53991
54840.0000   -0.54527
54880.0000   -0.44454
54920.0000   -0.48827
54960.0000   -0.70577
55000.0000   -1.01483
55040.0000   -0.65993
55080.0000   -0.60452
55120.0000   -0.39265
55160.0000   -0.41444
55200.0000   -0.46957
55240.0000   -0.72084
55280.0000   -0.35301
55320.0000   -0.22401
55360.0000   -0.61439
55400.0000   -0.59804
55440.0000   -0.39384
55480.0000   -0.36664
55520.0000   -0.41864
55560.0000   -0.36004
55600.0000   -0.39122
55640.0000   -0.42430
55680.0000   -0.53131
55720.0000   -0.19617
55760.0000   -0.79925
55800.0000   -0.40331
55840.0000   -0.66270
55880.0000   -0.35689
55920.0000   -0.27899
55960.0000   -0.35369
56000.0000   -0.25894
56040.0000   -0.31133
56080.0000   -0.26863
56120.0000   -0.03091
56160.0000   -0.18931
56200.0000    0.06912
56240.0000   -0.16184
56280.0000   -0.40121
56320.0000   -0.30743
56360.0000   -0.08596
56400.0000   -0.12646
56440.0000   -0.10915
56480.0000   -0.26583
56520.0000   -0.03218
56560.0000   -0.15575
56600.0000   -0.20820
56640.0000   -0.26246
56680.0000   -0.34799
56720.0000   -0.13088
56760.0000   -0.14869
56800.0000    0.01345
56840.0000   -0.27948
56880.0000   -0.37297
56920.0000   -0.61224
56960.0000   -0.22883
57000.0000   -0.79926
57040.0000   -0.51801
57080.0000   -0.73301
57120.0000   -0.47388
57160.0000   -0.45733
57200.0000   -0.70705
57240.0000   -0.51407
57280.0000   -0.23446
57320.0000   -0.20338
57360.0000   -0.24859
57400.0000   -0.41822
57440.0000   -0.34985
57480.0000   -0.53537
57520.0000   -0.57216
57560.0000   -0.60814
57600.0000   -0.48559
57640.0000   -0.26187
57680.0000   -0.43868
57720.0000   -0.72431
57760.0000   -0.77289
57800.0000   -0.47094
57840.0000   -0.58259
57880.0000   -0.51294
57920.0000   -0.50747
57960.0000   -0.40337
58000.0000   -0.47164
58040.0000   -0.11570
58080.0000   -0.75440
58120.0000   -0.61474
58160.0000   -0.56835
58200.0000   -0.44304
58240.0000   -0.65493
58280.0000   -0.75507
58320.0000   -0.56262
58360.0000   -0.55641
58400.0000   -0.38787
58440.0000   -0.49870
58480.0000   -0.40380
58520.0000   -0.37260
58560.0000   -0.22127
58600.0000   -0.09352
58640.0000   -0.03338
58680.0000   -0.24543
58720.0000   -0.61165
58760.0000   -0.75656
58800.0000   -0.55767
58840.0000   -0.42070
58880.0000   -0.50639
58920.0000   -0.28394
58960.0000   -0.29584
59000.0000   -0.42344
59040.0000   -0.45591
59080.0000   -0.36878
59120.0000   -0.75638
59160.0000   -0.33662
59200.0000   -0.64878
59240.0000   -0.58551
59280.0000   -0.61814
59320.0000   -0.06493
59360.0000   -0.21908
59400.0000   -0.11007
59440.0000    0.01242
59480.0000    0.02073
59520.0000   -0.28847
59560.0000   -0.03710
59600.0000   -0.09389
59640.0000   -0.10552
59680.0000   -0.20847
59720.0000   -0.08385
59760.0000   -0.01948
59800.0000   -0.48885
59840.0000   -0.30379
59880.0000   -0.41913
59920.0000   -0.54496
59960.0000   -0.67252
60000.0000   -0.40341
60040.0000   -0.33366
60080.0000   -0.15658
60120.0000   -0.38943
60160.0000   -0.55448
60200.0000   -0.57312
60240.0000   -0.74970
60280.0000   -0.59235
60320.0000   -0.30721
60360.0000   -0.37903
60400.0000   -0.26787
60440.0000   -0.34223
60480.0000   -0.00998
60520.0000    0.05057
60560.0000    0.12951
60600.0000    0.20542
60640.0000   -0.00691
60680.0000    0.00798
60720.0000   -0.07196
60760.0000   -0.05774
60800.0000   -0.24974
60840.0000   -0.33629
60880.0000   -0.31536
60920.0000   -0.06976
60960.0000   -0.43964
61000.0000   -0.44018
61040.0000   -0.01744
61080.0000   -0.05131
61120.0000   -0.03047
61160.0000   -0.09983
61200.0000   -0.03919
61240.0000   -0.21239
61280.0000   -0.09763
61320.0000   -0.05793
61360.0000   -0.17507
61400.0000   -0.49877
61440.0000   -0.07830
61480.0000   -0.00910
61520.0000   -0.08255
61560.0000    0.07619
61600.0000    0.00697
61640.0000    0.04275
61680.0000    0.03710
61720.0000   -0.08510
61760.0000   -0.22841
61800.0000    0.10772
61840.0000   -0.22250
61880.0000   -0.17247
61920.0000   -0.36046
61960.0000   -0.16386
62000.0000   -0.13263
62040.0000   -0.02106
62080.0000   -0.32327
62120.0000   -0.32188
62160.0000   -0.33623
62200.0000   -0.11276
62240.0000   -0.30721
62280.0000   -0.29011
62320.0000   -0.06646
62360.0000   -0.40769
62400.0000   -0.41773
62440.0000   -0.41131
62480.0000   -0.60353
62520.0000   -0.61986
62560.0000   -0.65000
62600.0000   -0.28911
62640.0000   -0.42062
62680.0000   -0.50022
62720.0000   -0.88675
62760.0000   -0.28310
62800.0000   -0.63049
62840.0000   -0.39800
62880.0000   -0.65109
62920.0000   -0.48412
62960.0000   -0.51365
63000.0000   -0.41310
63040.0000   -0.31890
63080.0000    0.07533
63120.0000   -0.12974
63160.0000   -0.18354
63200.0000   -0.00139
63240.0000   -0.05181
63280.0000    0.10108
63320.0000    0.27946
63360.0000    0.01292
63400.0000    0.37274
63440.0000    0.33743
63480.0000   -0.23757
63520.0000    0.15113
63560.0000    0.27915
63600.0000    0.60846
63640.0000    0.30624
63680.0000    0.27874
63720.0000   -0.12994
63760.0000    0.20114
63800.0000   -0.06292
63840.0000    0.25465
63880.0000    0.10106
63920.0000   -0.02884
63960.0000   -0.47585
64000.0000   -0.39519
64040.0000   -0.07895
64080.0000    0.39364
64120.0000    0.17967
64160.0000    0.19587
64200.0000    0.00954
64240.0000   -0.06475
64280.0000    0.17095
64320.0000   -0.00339
64360.0000   -0.35559
64400.0000    0.10228
64440.0000   -0.14555
64480.0000    0.39521
64520.0000    0.26432
64560.0000    0.20221
64600.0000    0.38345
64640.0000    0.22646
64680.0000    0.27289
64720.0000    0.23686
64760.0000    0.44731
64800.0000    0.29426
64840.0000    0.39754
64880.0000    0.08564
64920.0000    0.27404
64960.0000    0.18273
65000.0000    0.16084
65040.0000    0.30458
65080.0000    0.49315
65120.0000    0.30786
65160.0000    0.10440
65200.0000    0.35436
65240.0000    0.25412
65280.0000    0.10033
65320.0000    0.18661
65360.0000    0.18694
65400.0000   -0.01372
65440.0000   -0.06598
65480.0000    0.37235
65520.0000    0.53706
65560.0000    0.71240
65600.0000    0.52081
65640.0000    0.56412
65680.0000    0.62743
65720.0000    0.32475
65760.0000    0.24629
65800.0000    0.75341
65840.0000    0.40024
65880.0000    0.17732
65920.0000    0.01801
65960.0000    0.42120
66000.0000    0.55279
66040.0000    0.40695
66080.0000    0.55176
66120.0000    0.73539
66160.0000    0.20648
66200.0000    0.26569
66240.0000    0.32205
66280.0000    0.30134
66320.0000    0.36688
66360.0000    0.62362
66400.0000    0.22852
66440.0000    0.57483
66480.0000    0.31537
66520.0000   -0.04739
66560.0000    0.01808
66600.0000    0.05638
66640.0000    0.23238
66680.0000    0.35493
66720.0000    0.53564
66760.0000    0.08800
66800.0000    0.34381
66840.0000    0.32160
66880.0000    0.29541
66920.0000    0.27914
66960.0000    0.21890
67000.0000    0.18097
67040.0000    0.24291
67080.0000    0.45492
67120.0000    0.26360
67160.0000    0.47935
67200.0000    0.45795
67240.0000    0.17738
67280.0000    0.18844
67320.0000    0.29416
67360.0000    0.37851
67400.0000   -0.24487
67440.0000    0.09975
67480.0000    0.14782
67520.0000    0.31176
67560.0000    0.32277
67600.0000    0.62663
67640.0000   -0.03372
67680.0000    0.42536
67720.0000    0.58151
67760.0000    0.26548
67800.0000    0.04822
67840.0000    0.30037
67880.0000    0.50561
67920.0000    0.38014
67960.0000    0.40847
68000.0000    0.11362
68040.0000    0.50865
68080.0000    0.25175
68120.0000    0.23994
68160.0000    0.12618
68200.0000    0.35400
68240.0000    0.17448
68280.0000    0.24251
68320.0000    0.26185
68360.0000    0.26569
68400.0000    0.34831
68440.0000    0.31349
68480.0000    0.29834
68520.0000    0.31291
68560.0000    0.51194
68600.0000    0.42426
68640.0000    0.23955
68680.0000    0.17844
68720.0000    0.21298
68760.0000    0.16131
68800.0000    0.57388
68840.0000    0.14815
68880.0000    0.05826
68920.0000    0.27972
68960.0000    0.09851
69000.0000    0.32672
69040.0000    0.28088
69080.0000    0.13602
69120.0000    0.00643
69160.0000    0.32584
69200.0000    0.48909
69240.0000    0.32872
69280.0000    0.51996
69320.0000    0.33505
69360.0000    0.29090
69400.0000    0.33128
69440.0000   -0.07939
69480.0000   -0.08166
69520.0000    0.26322
69560.0000    0.24486
69600.0000    0.17995
69640.0000    0.25787
69680.0000    0.27868
69720.0000    0.17144
69760.0000    0.38222
69800.0000    0.23392
69840.0000    0.11099
69880.0000    0.18764
69920.0000   -0.02535
69960.0000    0.18922
70000.0000    0.28177
70040.0000    0.10335
70080.0000    0.01691
70120.0000    0.07690
70160.0000    0.24295
70200.0000    0.27803
70240.0000    0.23508
70280.0000    0.20899
70320.0000    0.32566
70360.0000    0.22732
70400.0000    0.18138
70440.0000    0.43708
70480.0000    0.06809
70520.0000    0.33218
70560.0000   -0.01427
70600.0000    0.04845
70640.0000    0.20956
70680.0000    0.28902
70720.0000    0.35699
70760.0000    0.14262
70800.0000    0.25014
70840.0000    0.07838
70880.0000   -0.49350
70920.0000    0.04977
70960.0000    0.27529
71000.0000    0.37553
71040.0000    0.53859
71080.0000   -0.23755
71120.0000   -0.26679
71160.0000   -0.10390
71200.0000   -0.05538
71240.0000    0.00324
71280.0000   -0.26385
71320.0000   -0.19820
71360.0000    0.11387
71400.0000    0.03820
71440.0000    0.00697
71480.0000   -0.41634
71520.0000   -0.32575
71560.0000   -0.31706
71600.0000   -0.26270
71640.0000   -0.11251
71680.0000   -0.22985
71720.0000   -0.49798
71760.0000   -0.58142
71800.0000   -0.49176
71840.0000   -0.52724
71880.0000   -0.13402
71920.0000   -0.33320
71960.0000   -0.52230
72000.0000   -0.43325
72040.0000   -0.91328
72080.0000   -0.46050
72120.0000   -0.82875
72160.0000   -0.36026
72200.0000   -0.53472
72240.0000   -0.32272
72280.0000   -0.22850
72320.0000   -0.53268
72360.0000   -0.32074
72400.0000   -0.09811
72440.0000   -0.05747
72480.0000   -0.07490
72520.0000   -0.02124
72560.0000   -0.64732
72600.0000   -0.70822
72640.0000   -0.72332
72680.0000   -0.39810
72720.0000   -0.42569
72760.0000   -0.29110
72800.0000   -0.63917
72840.0000    0.10423
72880.0000   -0.06928
72920.0000    0.00592
72960.0000    0.01154
73000.0000   -0.11104
73040.0000   -0.15132
73080.0000   -0.26073
73120.0000    0.14856
73160.0000   -0.47090
73200.0000    0.11564
73240.0000    0.40038
73280.0000   -0.24181
73320.0000   -0.28267
73360.0000   -0.63292
73400.0000   -0.39328
73440.0000   -0.35431
73480.0000   -0.23729
73520.0000   -0.26545
73560.0000   -0.61873
73600.0000   -0.49932
73640.0000   -0.85094
73680.0000   -0.50504
73720.0000   -0.28595
73760.0000   -0.67412
73800.0000   -0.44512
73840.0000   -0.72044
73880.0000   -0.77007
73920.0000   -0.82259
73960.0000   -0.56252
74000.0000   -0.51892
74040.0000   -0.34371
74080.0000   -0.60059
74120.0000   -0.91813
74160.0000   -0.73010
74200.0000   -0.56799
74240.0000   -0.81975
74280.0000   -0.36858
74320.0000   -0.57428
74360.0000   -0.47831
74400.0000   -0.41335
74440.0000   -0.32984
74480.0000   -0.30667
74520.0000   -0.38169
74560.0000   -0.34672
74600.0000   -0.46596
74640.0000   -0.37715
74680.0000   -0.41783
74720.0000   -0.34470
74760.0000   -0.78409
74800.0000   -0.61881
74840.0000   -0.60581
74880.0000   -0.14611
74920.0000   -0.39419
74960.0000    0.02249
75000.0000   -0.15905
75040.0000   -0.16733
75080.0000   -0.15895
75120.0000   -0.29904
75160.0000   -0.49215
75200.0000   -0.74962
75240.0000   -0.37414
75280.0000   -0.09283
75320.0000    0.07890
75360.0000    0.20409
75400.0000    0.19779
75440.0000    0.32979
75480.0000    0.53944
75520.0000    0.35889
75560.0000    0.80125
75600.0000    0.39584
75640.0000    0.30737
75680.0000    0.44403
75720.0000    0.52329
75760.0000    0.48289
75800.0000    0.65096
75840.0000    0.53600
75880.0000    0.67269
75920.0000    0.56129
75960.0000    0.63367
76000.0000    0.46987
76040.0000    0.41306
76080.0000    0.41854
76120.0000    0.56259
76160.0000    0.21109
76200.0000    0.63053
76240.0000    0.44889
76280.0000    0.55597
76320.0000    0.43581
76360.0000   -0.06339
76400.0000    0.51727
76440.0000    0.45357
76480.0000    0.40451
76520.0000    0.46243
76560.0000    0.41631
76600.0000    0.52622
76640.0000    0.47016
76680.0000    0.39555
76720.0000    0.50205
76760.0000    0.23579
76800.0000    0.45571
76840.0000    0.41727
76880.0000    0.39879
76920.0000    0.44354
76960.0000    0.21669
77000.0000    0.45559
77040.0000    0.54722
77080.0000    0.29467
77120.0000    0.49008
77160.0000    0.38200
77200.0000    0.43914
77240.0000    0.47019
77280.0000    0.24203
77320.0000    0.24614
77360.0000    0.48379
77400.0000    0.42902
77440.0000    0.56413
77480.0000    0.40326
77520.0000    0.07765
77560.0000    0.39243
77600.0000    0.18247
77640.0000    0.59549
77680.0000    0.62264
77720.0000    0.34628
77760.0000    0.64482
77800.0000    0.45617
77840.0000    0.64835
77880.0000    0.18087
77920.0000    0.43342
77960.0000    0.19596
78000.0000    0.61821
78040.0000    0.43815
78080.0000    0.41030
78120.0000    0.31767
78160.0000    0.37934
78200.0000    0.47174
78240.0000    0.33285
78280.0000    0.47993
78320.0000    0.33508
78360.0000    0.16644
78400.0000    0.47472
78440.0000    0.36007
78480.0000    0.50408
78520.0000    0.55879
78560.0000    0.42909
78600.0000    0.45415
78640.0000    0.43867
78680.0000    0.54091
78720.0000    0.52225
78760.0000    0.15496
78800.0000    0.31674
78840.0000    0.22454
78880.0000    0.56226
78920.0000    0.18685
78960.0000    0.31183
79000.0000    0.19190
79040.0000    0.20369
79080.0000    0.07402
79120.0000    0.13372
79160.0000   -0.06917
79200.0000    0.16448
79240.0000    0.17468
79280.0000    0.21957
79320.0000    0.30041
79360.0000    0.38855
79400.0000    0.24366
79440.0000    0.16516
79480.0000    0.13720
79520.0000    0.19125
79560.0000    0.36329
79600.0000    0.59779
79640.0000    0.76749
79680.0000    0.65972
79720.0000    0.45190
79760.0000    0.09519
79800.0000    0.00429
79840.0000    0.21766
79880.0000    0.36731
79920.0000    0.26638
79960.0000    0.30401
80000.0000    0.41559
80040.0000    0.38208
80080.0000    0.50364
80120.0000    0.49210
80160.0000    0.27511
80200.0000    0.58635
80240.0000    0.11137
80280.0000   -0.06857
80320.0000    0.11811
80360.0000    0.40931
80400.0000   -0.24007
80440.0000   -0.15104
80480.0000   -0.03406
80520.0000   -0.09702
80560.0000   -0.07435
80600.0000   -0.18784
80640.0000   -0.21053
80680.0000   -0.34792
80720.0000   -0.45663
80760.0000   -0.19686
80800.0000   -0.37893
80840.0000   -0.08012
80880.0000   -0.14811
80920.0000   -0.46260
80960.0000   -0.06253
81000.0000   -0.05878
81040.0000   -0.47686
81080.0000   -0.25691
81120.0000   -0.33849
81160.0000   -0.43145
81200.0000   -0.18469
81240.0000   -0.32124
81280.0000   -0.00986
81320.0000   -0.25043
81360.0000   -0.10414
81400.0000    0.15186
81440.0000   -0.08509
81480.0000   -0.07579
81520.0000   -0.20180
81560.0000   -0.20979
81600.0000   -0.21188
81640.0000   -0.54875
81680.0000    0.02178
81720.0000   -0.18819
81760.0000   -0.16301
81800.0000   -0.30086
81840.0000   -0.28850
81880.0000   -0.20072
81920.0000   -0.15905
81960.0000   -0.12999
82000.0000   -0.47061
82040.0000   -0.22531
82080.0000   -0.39359
82120.0000   -0.39029
82160.0000    0.00926
82200.0000   -0.39229
82240.0000   -0.31471
82280.0000   -0.21992
82320.0000   -0.03083
82360.0000   -0.28036
82400.0000    0.00281
82440.0000   -0.10397
82480.0000   -0.19116
82520.0000    0.02485
82560.0000   -0.22592
82600.0000   -0.22236
82640.0000   -0.02717
82680.0000   -0.14717
82720.0000   -0.17510
82760.0000   -0.11299
82800.0000   -0.22795
82840.0000   -0.21742
82880.0000   -0.52224
82920.0000   -0.38056
82960.0000   -0.00704
83000.0000   -0.32647
83040.0000   -0.24378
83080.0000   -0.19366
83120.0000   -0.06725
83160.0000   -0.36486
83200.0000   -0.36455
83240.0000   -0.12968
83280.0000   -0.32943
83320.0000   -0.10811
83360.0000   -0.48402
83400.0000   -0.00204
83440.0000   -0.11080
83480.0000   -0.01715
83520.0000   -0.48640
83560.0000   -0.26557
83600.0000   -0.03032
83640.0000   -0.26807
83680.0000   -0.67323
83720.0000   -0.45639
83760.0000   -0.51199
83800.0000    0.18149
83840.0000   -0.05815
83880.0000   -0.09389
83920.0000   -0.41212
83960.0000   -0.38787
84000.0000   -0.27639
84040.0000   -0.50412
84080.0000   -0.49254
84120.0000   -0.18876
84160.0000    0.07315
84200.0000   -0.47907
84240.0000   -0.40662
84280.0000   -0.44651
84320.0000   -0.26118
84360.0000    0.01020
84400.0000   -0.11515
84440.0000   -0.01619
84480.0000   -0.13776
84520.0000   -0.11872
84560.0000   -0.31451
84600.0000    0.18477
84640.0000    0.04947
84680.0000    0.12656
84720.0000   -0.05894
84760.0000    0.22590
84800.0000   -0.12054
84840.0000   -0.09451
84880.0000   -0.02423
84920.0000   -0.39532
84960.0000   -0.33437
85000.0000   -0.22923
85040.0000   -0.47518
85080.0000    0.06364
85120.0000   -0.10781
85160.0000   -0.14185
85200.0000   -0.09849
85240.0000   -0.10067
85280.0000   -0.39144
85320.0000   -0.37677
85360.0000   -0.35413
85400.0000   -0.30326
85440.0000   -0.62915
85480.0000   -0.20238
85520.0000   -0.05326
85560.0000   -0.37823
85600.0000   -0.21390
85640.0000   -0.26211
85680.0000   -0.27646
85720.0000   -0.64605
85760.0000    0.10029
85800.0000   -0.19149
85840.0000   -0.09776
85880.0000   -0.26966
85920.0000   -0.29293
85960.0000   -0.19385
86000.0000   -0.11659
86040.0000   -0.07649
86080.0000   -0.16377
86120.0000    0.07493
86160.0000   -0.26674
86200.0000   -0.40195
86240.0000   -0.18893
86280.0000   -0.25918
86320.0000   -0.24258
86360.0000   -0.39445
86400.0000   -0.28680
86440.0000   -0.06336
86480.0000    0.01892
86520.0000   -0.16066
86560.0000   -0.24817
86600.0000    0.02310
86640.0000   -0.38381
86680.0000   -0.07611
86720.0000   -0.09672
86760.0000    0.01314
86800.0000   -0.33645
86840.0000   -0.27486
86880.0000   -0.24948
86920.0000   -0.13591
86960.0000   -0.10606
87000.0000   -0.30639
87040.0000   -0.40202
87080.0000    0.08312
87120.0000   -0.20285
87160.0000   -0.08314
87200.0000   -0.09777
87240.0000   -0.16878
87280.0000   -0.30031
87320.0000   -0.27708
87360.0000    0.00776
87400.0000   -0.29682
87440.0000   -0.21824
87480.0000   -0.14950
87520.0000   -0.17137
87560.0000    0.21979
87600.0000   -0.18201
87640.0000   -0.29228
87680.0000   -0.19139
87720.0000    0.01361
87760.0000   -0.23372
87800.0000   -0.28679
87840.0000   -0.39377
87880.0000   -0.75489
87920.0000   -0.20773
87960.0000   -0.18274
88000.0000   -0.04709
88040.0000   -0.53057
88080.0000   -0.27404
88120.0000   -0.49158
88160.0000   -0.41522
88200.0000   -0.42883
88240.0000   -0.74965
88280.0000   -0.48929
88320.0000   -0.39051
88360.0000   -0.65583
88400.0000   -0.49135
88440.0000   -0.43674
88480.0000   -0.66673
88520.0000   -0.67940
88560.0000   -0.48108
88600.0000   -0.05577
88640.0000   -0.22510
88680.0000   -0.16388
88720.0000   -0.39922
88760.0000   -0.12076
88800.0000   -0.25505
88840.0000   -0.09285
88880.0000   -0.36944
88920.0000   -0.58036
88960.0000   -0.38695
89000.0000   -0.65687
89040.0000   -0.18668
89080.0000   -0.38442
89120.0000   -0.49494
89160.0000   -0.38801
89200.0000   -0.33053
89240.0000   -0.38770
89280.0000   -0.48530
89320.0000   -0.46047
89360.0000   -0.30429
89400.0000   -0.39361
89440.0000   -0.26615
89480.0000   -0.48747
89520.0000   -0.40151
89560.0000   -0.59262
89600.0000   -0.19195
89640.0000   -0.45685
89680.0000   -0.27093
89720.0000   -0.21503
89760.0000   -0.41437
89800.0000   -0.04754
89840.0000   -0.37832
89880.0000   -0.26177
89920.0000   -0.24885
89960.0000   -0.25697
90000.0000   -0.17605
90040.0000   -0.21880
90080.0000   -0.09100
90120.0000   -0.01551
90160.0000   -0.27979
90200.0000   -0.59321
90240.0000   -0.16401
90280.0000   -0.07765
90320.0000   -0.27463
90360.0000   -0.58989
90400.0000   -0.33104
90440.0000   -0.33169
90480.0000   -0.55451
90520.0000   -0.21627
90560.0000    0.00596
90600.0000   -0.36352
90640.0000   -0.15519
90680.0000   -0.19486
90720.0000   -0.08417
90760.0000   -0.14318
90800.0000    0.02577
90840.0000   -0.41633
90880.0000   -0.28893
90920.0000    0.11578
90960.0000   -0.23280
91000.0000   -0.51397
91040.0000   -0.66461
91080.0000   -0.19775
91120.0000   -0.22448
91160.0000   -0.31692
91200.0000   -0.10568
91240.0000   -0.33254
91280.0000   -0.04719
91320.0000   -0.19481
91360.0000    0.07778
91400.0000    0.14101
91440.0000    0.16134
91480.0000    0.32302
91520.0000    0.05129
91560.0000   -0.20387
91600.0000   -0.12541
91640.0000   -0.13260
91680.0000   -0.32688
91720.0000   -0.37748
91760.0000   -0.24056
91800.0000   -0.10853
91840.0000   -0.24882
91880.0000   -0.18246
91920.0000   -0.04242
91960.0000   -0.13398
92000.0000   -0.13140
92040.0000   -0.00392
92080.0000   -0.20910
92120.0000   -0.56512
92160.0000   -0.26488
92200.0000   -0.11377
92240.0000   -0.20792
92280.0000   -0.43182
92320.0000    0.00869
92360.0000   -0.08110
92400.0000   -0.36199
92440.0000   -0.31356
92480.0000   -0.15071
92520.0000   -0.09186
92560.0000   -0.34624
92600.0000   -0.27598
92640.0000   -0.45018
92680.0000   -0.39144
92720.0000   -0.19296
92760.0000   -0.03907
92800.0000   -0.07271
92840.0000   -0.22465
92880.0000   -0.12012
92920.0000   -0.01052
92960.0000   -0.29103
93000.0000   -0.29111
93040.0000   -0.43602
93080.0000   -0.45687
93120.0000   -0.06804
93160.0000   -0.57431
93200.0000   -0.23364
93240.0000   -0.14002
93280.0000   -0.32932
93320.0000   -0.33061
93360.0000   -0.15803
93400.0000   -0.36186
93440.0000   -0.02723
93480.0000   -0.07838
93520.0000   -0.46536
93560.0000   -0.41869
93600.0000   -0.05714
93640.0000    0.17689
93680.0000   -0.13469
93720.0000   -0.33826
93760.0000   -0.30175
93800.0000   -0.21617
93840.0000   -0.49474
93880.0000   -0.12129
93920.0000   -0.23548
93960.0000   -0.11209
94000.0000   -0.16394
94040.0000   -0.52676
94080.0000   -0.08642
94120.0000   -0.63525
94160.0000   -0.15987
94200.0000   -0.27422
94240.0000   -0.36819
94280.0000   -0.51746
94320.0000   -0.25855
94360.0000   -0.79670
94400.0000   -0.82461
94440.0000   -0.50014
94480.0000   -0.66586
94520.0000   -0.38169
94560.0000   -0.60135
94600.0000   -0.36450
94640.0000   -0.20141
94680.0000   -0.11617
94720.0000   -0.35798
94760.0000   -0.63121
94800.0000   -0.47793
94840.0000   -0.65171
94880.0000   -0.41579
94920.0000   -0.16888
94960.0000    0.03641
95000.0000   -0.29195
95040.0000    0.02442
95080.0000   -0.45606
95120.0000   -0.30004
95160.0000   -0.35256
95200.0000   -0.19576
95240.0000   -0.31280
95280.0000   -0.38732
95320.0000   -0.31319
95360.0000   -0.22175
95400.0000   -0.19117
95440.0000   -0.33737
95480.0000   -0.21500
95520.0000   -0.30806
95560.0000   -0.31933
95600.0000   -0.10171
95640.0000    0.04684
95680.0000   -0.40110
95720.0000   -0.13249
95760.0000   -0.04289
95800.0000   -0.18167
95840.0000   -0.37565
95880.0000   -0.42242
95920.0000   -0.26586
95960.0000   -0.32515
96000.0000   -0.37868
96040.0000   -0.49729
96080.0000   -0.32829
96120.0000   -0.26408
96160.0000   -0.51301
96200.0000   -0.45662
96240.0000   -0.21843
96280.0000   -0.44563
96320.0000   -0.08197
96360.0000   -0.13519
96400.0000   -0.16384
96440.0000   -0.38026
96480.0000   -0.06036
96520.0000   -0.07982
96560.0000    0.18822
96600.0000    0.13346
96640.0000   -0.26693
96680.0000   -0.10226
96720.0000   -0.31919
96760.0000   -0.34575
96800.0000   -0.60897
96840.0000   -0.29670
96880.0000   -0.42034
96920.0000   -0.56748
96960.0000   -0.70390
97000.0000   -0.44942
97040.0000   -0.32536
97080.0000   -0.65463
97120.0000   -0.39847
97160.0000   -0.35949
97200.0000   -0.16359
97240.0000   -0.16546
97280.0000    0.10975
97320.0000   -0.28928
97360.0000   -0.17247
97400.0000    0.03990
97440.0000   -0.34626
97480.0000    0.05985
97520.0000    0.22451
97560.0000    0.10516
97600.0000    0.13736
97640.0000   -0.11944
97680.0000   -0.16303
97720.0000   -0.05272
97760.0000   -0.13735
97800.0000   -0.19518
97840.0000   -0.30693
97880.0000   -0.23056
97920.0000   -0.17728
97960.0000   -0.38667
98000.0000   -0.17953
98040.0000   -0.41694
98080.0000   -0.45692
98120.0000   -0.25593
98160.0000   -0.31360
98200.0000   -0.21986
98240.0000   -0.09992
98280.0000   -0.30129
98320.0000   -0.18208
98360.0000    0.08862
98400.0000   -0.13767
98440.0000   -0.34747
98480.0000   -0.13902
98520.0000   -0.09507
98560.0000   -0.35369
98600.0000   -0.03752
98640.0000   -0.23549
98680.0000   -0.24472
98720.0000   -0.13918
98760.0000   -0.25104
98800.0000   -0.20401
98840.0000   -0.10388
98880.0000   -0.13655
98920.0000   -0.41350
98960.0000   -0.11496
99000.0000   -0.20114
99040.0000   -0.21676
99080.0000    0.03317
99120.0000   -0.07455
99160.0000    0.06212
99200.0000   -0.16176
99240.0000   -0.25782
99280.0000    0.13770
99320.0000    0.02757
99360.0000   -0.18574
99400.0000   -0.24347
99440.0000   -0.08321
99480.0000   -0.19950
99520.0000   -0.28486
99560.0000   -0.19287
99600.0000   -0.26595
99640.0000   -0.12144
99680.0000    0.23431
99720.0000    0.05354
99760.0000   -0.11801
99800.0000   -0.17465
99840.0000   -0.43623
99880.0000   -0.53131
99920.0000   -0.34874
99960.0000   -0.16511
100000.0000   -0.33004
100040.0000   -0.50343
100080.0000   -0.07372
100120.0000   -0.29288
100160.0000   -0.25772
100200.0000   -0.26556
100240.0000   -0.35920
100280.0000   -0.30371
100320.0000    0.03187
100360.0000   -0.17369
100400.0000   -0.30864
100440.0000   -0.14290
100480.0000   -0.28243
100520.0000   -0.33839
100560.0000   -0.24711
100600.0000   -0.26831
100640.0000   -0.67985
100680.0000   -0.11953
100720.0000   -0.00842
100760.0000   -0.11989
100800.0000   -0.00358
100840.0000   -0.26884
100880.0000   -0.07220
100920.0000    0.10257
100960.0000   -0.23518
101000.0000   -0.28397
101040.0000   -0.00094
101080.0000    0.08748
101120.0000    0.11286
101160.0000    0.10592
101200.0000    0.20016
101240.0000    0.00508
101280.0000    0.26084
101320.0000    0.34248
101360.0000    0.29604
101400.0000   -0.14666
101440.0000   -0.23296
101480.0000    0.20077
101520.0000    0.16150
101560.0000    0.24052
101600.0000    0.24054
101640.0000   -0.26101
101680.0000   -0.31040
101720.0000   -0.09632
101760.0000    0.10974
101800.0000    0.38938
101840.0000   -0.19793
101880.0000   -0.10986
101920.0000   -0.15122
101960.0000   -0.13626
102000.0000    0.10477
102040.0000   -0.12429
102080.0000   -0.00900
102120.0000   -0.21072
102160.0000   -0.17630
102200.0000    0.04493
102240.0000   -0.42385
102280.0000   -0.16341
102320.0000   -0.49738
102360.0000   -0.05096
102400.0000    0.01545
102440.0000    0.00464
102480.0000   -0.00792
102520.0000   -0.02669
102560.0000   -0.13743
102600.0000   -0.48836
102640.0000   -0.22318
102680.0000   -0.40976
102720.0000   -0.42270
102760.0000   -0.15491
102800.0000   -0.61294
102840.0000   -0.21815
102880.0000   -0.26467
102920.0000   -0.14982
102960.0000   -0.74119
103000.0000   -0.37331
103040.0000   -0.50882
103080.0000   -0.44111
103120.0000   -0.21701
103160.0000   -0.42690
103200.0000   -0.19245
103240.0000   -0.33141
103280.0000   -0.43966
103320.0000   -0.53299
103360.0000   -0.56651
103400.0000   -0.56224
103440.0000   -0.94254
103480.0000    0.13712
103520.0000   -0.43847
103560.0000   -0.47557
103600.0000   -0.03386
103640.0000   -0.10624
103680.0000   -0.03660
103720.0000   -0.32505
103760.0000    0.10942
103800.0000   -0.49811
103840.0000   -0.30710
103880.0000   -0.36688
103920.0000   -0.22412
103960.0000   -0.50648
104000.0000   -0.20123
104040.0000   -0.55918
104080.0000   -0.71636
104120.0000   -0.29527
104160.0000    0.01250
104200.0000   -0.08413
104240.0000   -0.10353
104280.0000   -0.04631
104320.0000    0.27566
104360.0000    0.08600
104400.0000   -0.18760
104440.0000    0.12024
104480.0000   -0.30285
104520.0000   -0.25405
104560.0000   -0.41998
104600.0000   -0.17625
104640.0000   -0.09399
104680.0000   -0.09266
104720.0000   -0.02717
104760.0000   -0.12687
104800.0000   -0.09417
104840.0000    0.11583
104880.0000   -0.18800
104920.0000   -0.26449
104960.0000   -0.06565
105000.0000   -0.06989
105040.0000   -0.02419
105080.0000   -0.05778
105120.0000    0.12569
105160.0000    0.08468
105200.0000   -0.25396
105240.0000   -0.04715
105280.0000   -0.23859
105320.0000   -0.10439
105360.0000   -0.06948
105400.0000    0.03805
105440.0000    0.03167
105480.0000   -0.45960
105520.0000   -0.23036
105560.0000   -0.12674
105600.0000   -0.07417
105640.0000   -0.04939
105680.0000   -0.05523
105720.0000    0.17261
105760.0000   -0.17206
105800.0000    0.00672
105840.0000    0.26968
105880.0000   -0.02465
105920.0000   -0.00759
105960.0000    0.15609
106000.0000   -0.23277
106040.0000   -0.11022
106080.0000    0.03735
106120.0000   -0.02661
106160.0000   -0.13495
106200.0000   -0.10826
106240.0000   -0.02886
106280.0000   -0.02630
106320.0000   -0.01931
106360.0000   -0.25568
106400.0000   -0.06109
106440.0000   -0.03848
106480.0000   -0.10174
106520.0000   -0.04500
106560.0000   -0.12890
106600.0000    0.09247
106640.0000    0.04757
106680.0000    0.13456
106720.0000    0.21149
106760.0000    0.24309
106800.0000    0.16766
106840.0000   -0.06078
106880.0000   -0.19205
106920.0000    0.14913
106960.0000    0.30452
107000.0000    0.17272
107040.0000    0.09406
107080.0000   -0.19036
107120.0000   -0.19366
107160.0000   -0.52981
107200.0000   -0.46810
107240.0000    0.04503
107280.0000   -0.18736
107320.0000    0.02272
107360.0000   -0.14668
107400.0000   -0.28348
107440.0000   -0.27736
107480.0000   -0.29953
107520.0000   -0.11125
107560.0000   -0.01566
107600.0000   -0.16291
107640.0000   -0.14721
107680.0000   -0.19348
107720.0000   -0.07789
107760.0000   -0.18304
107800.0000   -0.46737
107840.0000   -0.16532
107880.0000   -0.17364
107920.0000   -0.15906
107960.0000   -0.19232
108000.0000    0.03113
108040.0000    0.07778
108080.0000    0.13160
108120.0000    0.01628
108160.0000   -0.07122
108200.0000   -0.35743
108240.0000   -0.05645
108280.0000   -0.17313
108320.0000    0.18587
108360.0000   -0.26647
108400.0000   -0.11300
108440.0000   -0.44329
108480.0000   -0.28027
108520.0000   -0.34040
108560.0000   -0.08951
108600.0000   -0.21194
108640.0000   -0.08353
108680.0000    0.05194
108720.0000   -0.12830
108760.0000    0.01497
108800.0000   -0.07863
108840.0000   -0.15849
108880.0000   -0.09554
108920.0000   -0.08776
108960.0000   -0.08564
109000.0000   -0.20575
109040.0000   -0.13397
109080.0000    0.27746
109120.0000    0.11054
109160.0000   -0.11496
109200.0000   -0.13290
109240.0000   -0.03082
109280.0000    0.01469
109320.0000   -0.06858
109360.0000    0.44639
109400.0000    0.09092
109440.0000   -0.41161
109480.0000   -0.11627
109520.0000   -0.45633
109560.0000   -0.07690
109600.0000   -0.14224
109640.0000    0.05919
109680.0000   -0.29229
109720.0000   -0.02240
109760.0000   -0.32087
109800.0000    0.15203
109840.0000    0.05120
109880.0000   -0.18413
109920.0000    0.15100
109960.0000   -0.07385
110000.0000   -0.13893
110040.0000    0.22647
110080.0000   -0.10719
110120.0000    0.06160
110160.0000   -0.23604
110200.0000   -0.37754
110240.0000   -0.06590
110280.0000   -0.19397
110320.0000   -0.25782
110360.0000   -0.39004
110400.0000   -0.10371
110440.0000   -0.01938
110480.0000   -0.00879
110520.0000   -0.17264
110560.0000   -0.09693
110600.0000    0.06238
110640.0000   -0.14941
110680.0000    0.04345
110720.0000   -0.12989
110760.0000    0.11612
110800.0000   -0.16334
110840.0000   -0.04933
110880.0000   -0.05436
110920.0000   -0.23700
110960.0000   -0.34458
111000.0000   -0.03418
111040.0000   -0.03377
111080.0000   -0.51212
111120.0000   -0.21434
111160.0000   -0.11597
111200.0000   -0.11094
111240.0000    0.12494
111280.0000    0.08009
111320.0000   -0.22201
111360.0000   -0.26171
111400.0000   -0.38905
111440.0000   -0.59315
111480.0000   -0.03283
111520.0000   -0.52696
111560.0000   -0.24172
111600.0000   -0.59511
111640.0000   -0.44883
111680.0000   -0.41748
111720.0000   -0.27082
111760.0000   -0.30710
111800.0000    0.24787
111840.0000   -0.08513
111880.0000    0.36720
111920.0000    0.18627
111960.0000    0.19737
112000.0000    0.10999
112040.0000    0.00648
112080.0000   -0.20881
112120.0000   -0.22071
112160.0000   -0.27501
112200.0000    0.06030
112240.0000    0.33605
112280.0000   -0.19835
112320.0000   -0.54489
112360.0000    0.09089
112400.0000   -0.03602
112440.0000   -0.45173
112480.0000   -0.05895
112520.0000   -0.31858
112560.0000   -0.46317
112600.0000   -0.27711
112640.0000   -0.26972
112680.0000   -0.15441
112720.0000   -0.37063
112760.0000   -0.21423
112800.0000   -0.54618
112840.0000   -0.08009
112880.0000   -0.26966
112920.0000   -0.17064
112960.0000   -0.08524
113000.0000   -0.21736
113040.0000   -0.35508
113080.0000   -0.22461
113120.0000   -0.32842
113160.0000   -0.23257
113200.0000   -0.17013
113240.0000   -0.22903
113280.0000   -0.08780
113320.0000   -0.25575
113360.0000   -0.27517
113400.0000   -0.41953
113440.0000   -0.55699
113480.0000    0.00487
113520.0000    0.16525
113560.0000   -0.47316
113600.0000   -0.11826
113640.0000   -0.30471
113680.0000   -0.18126
113720.0000    0.00315
113760.0000   -0.04052
113800.0000   -0.17743
113840.0000    0.18137
113880.0000   -0.00170
113920.0000   -0.06956
113960.0000   -0.01808
114000.0000   -0.05947
114040.0000    0.06293
114080.0000   -0.38713
114120.0000    0.20767
114160.0000    0.03999
114200.0000   -0.23590
114240.0000   -0.12603
114280.0000   -0.00658
114320.0000   -0.09893
114360.0000   -0.15224
114400.0000   -0.39606
114440.0000   -0.22737
114480.0000   -0.26297
114520.0000   -0.10144
114560.0000   -0.23796
114600.0000   -0.31398
114640.0000    0.04214
114680.0000   -0.27209
114720.0000   -0.17512
114760.0000   -0.32029
114800.0000   -0.19948
114840.0000   -0.10262
114880.0000   -0.06580
114920.0000   -0.42010
114960.0000   -0.29780
115000.0000   -0.41502
115040.0000   -0.62454
115080.0000   -0.50255
115120.0000   -0.40316
115160.0000   -0.32880
115200.0000   -0.24639
115240.0000   -0.48290
115280.0000   -0.30369
115320.0000   -0.31047
115360.0000   -0.08252
115400.0000   -0.40894
115440.0000   -0.13239
115480.0000    0.02670
115520.0000   -0.00579
115560.0000   -0.24845
115600.0000   -0.02090
115640.0000   -0.18740
115680.0000   -0.20672
115720.0000   -0.34983
115760.0000   -0.04561
115800.0000    0.00494
115840.0000    0.00590
115880.0000   -0.24915
115920.0000   -0.30581
115960.0000   -0.05014
116000.0000   -0.39981
116040.0000   -0.34082
116080.0000   -0.05310
116120.0000   -0.20868
116160.0000   -0.05058
116200.0000   -0.31668
116240.0000   -0.23536
116280.0000   -0.64363
116320.0000    0.08803
116360.0000   -0.33366
116400.0000   -0.04587
116440.0000   -0.17945
116480.0000   -0.28424
116520.0000    0.06919
116560.0000   -0.30847
116600.0000   -0.24248
116640.0000   -0.36885
116680.0000    0.00259
116720.0000   -0.21379
116760.0000   -0.30922
116800.0000   -0.01170
116840.0000    0.00916
116880.0000   -0.28596
116920.0000   -0.18091
116960.0000    0.14119
117000.0000   -0.29799
117040.0000   -0.23182
117080.0000   -0.14689
117120.0000   -0.00534
117160.0000   -0.09645
117200.0000   -0.18769
117240.0000   -0.12172
117280.0000   -0.27307
117320.0000    0.02130
117360.0000   -0.44796
117400.0000   -0.20680
117440.0000   -0.29088
117480.0000   -0.22097
117520.0000    0.10744
117560.0000   -0.15131
117600.0000   -0.48895
117640.0000   -0.32650
117680.0000   -0.05209
117720.0000   -0.33629
117760.0000   -0.21276
117800.0000   -0.26780
117840.0000   -0.36044
117880.0000   -0.36833
117920.0000   -0.32305
117960.0000    0.02185
118000.0000    0.03713
118040.0000   -0.10240
118080.0000   -0.19317
118120.0000    0.09469
118160.0000    0.20925
118200.0000   -0.14376
118240.0000   -0.06530
118280.0000   -0.09973
118320.0000   -0.17495
118360.0000    0.07796
118400.0000   -0.03112
118440.0000   -0.00497
118480.0000   -0.04584
118520.0000    0.15796
118560.0000    0.18069
118600.0000    0.06237
118640.0000   -0.02923
118680.0000   -0.06698
118720.0000   -0.24321
118760.0000   -0.24228
118800.0000   -0.47118
118840.0000   -0.37629
118880.0000   -0.38678
118920.0000   -0.92275
118960.0000   -0.86726
119000.0000   -0.66805
119040.0000   -0.44792
119080.0000   -0.36520
119120.0000   -0.24648
119160.0000   -0.29417
119200.0000   -0.29277
119240.0000   -0.11476
119280.0000   -0.34936
119320.0000   -0.13601
119360.0000   -0.05275
119400.0000   -0.49701
119440.0000   -0.54709
119480.0000   -0.46398
119520.0000    0.10187
119560.0000    0.01773
119600.0000   -0.06311
119640.0000    0.06492
119680.0000    0.10181
119720.0000   -0.17065
119760.0000   -0.20817
119800.0000   -0.01715
119840.0000   -0.52920
119880.0000   -0.34480
119920.0000    0.04144
119960.0000   -0.13907
120000.0000   -0.29797
120040.0000   -0.01307
120080.0000   -0.14087
120120.0000   -0.13631
120160.0000   -0.43762
120200.0000   -0.52237
120240.0000   -0.69429
120280.0000   -0.47320
120320.0000   -0.37767
120360.0000   -0.30407
120400.0000   -0.35364
120440.0000   -0.38187
120480.0000   -0.18094
120520.0000   -0.44900
120560.0000   -0.45708
120600.0000   -0.16796
120640.0000   -0.26217
120680.0000   -0.64976
120720.0000   -0.18526
120760.0000   -0.52796
120800.0000   -0.33589
120840.0000   -0.24634
120880.0000   -0.22185
120920.0000   -0.05147
120960.0000   -0.34055
121000.0000   -0.21014
121040.0000    0.02543
121080.0000   -0.03968
121120.0000    0.03025
121160.0000   -0.15935
121200.0000   -0.02199
121240.0000   -0.23857
121280.0000    0.17620
121320.0000    0.07364
121360.0000   -0.04394
121400.0000    0.03799
121440.0000   -0.51544
121480.0000   -0.11668
121520.0000   -0.23882
121560.0000   -0.18768
121600.0000   -0.09604
121640.0000   -0.32889
121680.0000   -0.05959
121720.0000    0.10796
121760.0000    0.07742
121800.0000    0.07442
121840.0000    0.09558
121880.0000    0.07513
121920.0000   -0.01233
121960.0000   -0.08984
122000.0000    0.14958
122040.0000   -0.11314
122080.0000   -0.18624
122120.0000   -0.19556
122160.0000    0.02542
122200.0000   -0.02445
122240.0000   -0.05903
122280.0000    0.03922
122320.0000    0.07951
122360.0000    0.11531
122400.0000    0.01524
122440.0000   -0.13091
122480.0000   -0.02469
122520.0000    0.12730
122560.0000    0.00034
122600.0000    0.18391
122640.0000   -0.09636
122680.0000   -0.05067
122720.0000   -0.28034
122760.0000   -0.22109
122800.0000   -0.49650
122840.0000   -0.36828
122880.0000   -0.11965
122920.0000   -0.54113
122960.0000   -0.40967
123000.0000   -0.44538
123040.0000   -0.16075
123080.0000   -0.56073
123120.0000   -0.21729
123160.0000   -0.17854
123200.0000   -0.17590
123240.0000    0.09070
123280.0000   -0.10748
123320.0000   -0.25009
123360.0000   -0.30111
123400.0000   -0.18720
123440.0000   -0.24955
123480.0000    0.06632
123520.0000   -0.06739
123560.0000   -0.45052
123600.0000   -0.11028
123640.0000    0.05935
123680.0000   -0.06526
123720.0000    0.03790
123760.0000   -0.11418
123800.0000   -0.11383
123840.0000   -0.06022
123880.0000   -0.40277
123920.0000   -0.18340
123960.0000   -0.13639
124000.0000   -0.24641
124040.0000   -0.18672
124080.0000   -0.07027
124120.0000   -0.35891
124160.0000   -0.28685
124200.0000   -0.15684
124240.0000   -0.34990
124280.0000   -0.08413
124320.0000    0.09815
124360.0000   -0.02320
124400.0000   -0.14344
124440.0000   -0.09041
124480.0000   -0.08474
124520.0000   -0.27449
124560.0000   -0.47950
124600.0000   -0.19512
124640.0000   -0.45630
124680.0000   -0.56111
124720.0000   -0.66910
124760.0000   -0.42499
124800.0000   -0.13726
124840.0000   -0.57339
124880.0000   -0.45688
124920.0000   -0.46619
124960.0000   -0.25683
125000.0000   -0.28524
125040.0000   -0.55472
125080.0000   -0.42714
125120.0000   -0.23865
125160.0000    0.02670
125200.0000   -0.06805
125240.0000   -0.03312
125280.0000   -0.00892
125320.0000   -0.24841
125360.0000   -0.14902
125400.0000   -0.12266
125440.0000    0.04535
125480.0000   -0.20108
125520.0000   -0.35507
125560.0000   -0.14138
125600.0000   -0.15831
125640.0000   -0.14456
125680.0000   -0.47539
125720.0000   -0.28587
125760.0000   -0.11234
125800.0000   -0.38299
125840.0000    0.06349
125880.0000   -0.05337
125920.0000   -0.52994
125960.0000   -0.19806
126000.0000   -0.13384
126040.0000   -0.15973
126080.0000   -0.09813
126120.0000   -0.22238
126160.0000   -0.16582
126200.0000   -0.62687
126240.0000   -0.17632
126280.0000   -0.51726
126320.0000   -0.29033
126360.0000   -0.45960
126400.0000   -0.36098
126440.0000   -0.30329
126480.0000   -0.49776
126520.0000   -0.64998
126560.0000   -0.28260
126600.0000   -0.47351
126640.0000   -0.00036
126680.0000   -0.16011
126720.0000   -0.06024
126760.0000   -0.24730
126800.0000   -0.12840
126840.0000   -0.08428
126880.0000   -0.12347
126920.0000   -0.24117
126960.0000   -0.05343
127000.0000   -0.21429
127040.0000   -0.10575
127080.0000   -0.20191
127120.0000   -0.05696
127160.0000    0.13615
127200.0000   -0.09476
127240.0000   -0.07271
127280.0000    0.08661
127320.0000   -0.08012
127360.0000   -0.25008
127400.0000    0.07182
127440.0000    0.00773
127480.0000   -0.16595
127520.0000   -0.00785
127560.0000   -0.02834
127600.0000    0.06694
127640.0000   -0.05610
127680.0000   -0.15363
127720.0000    0.12348
127760.0000   -0.06502
127800.0000    0.01814
127840.0000    0.09159
127880.0000    0.04630
127920.0000   -0.27778
127960.0000   -0.05684
128000.0000   -0.05529
128040.0000   -0.11609
128080.0000   -0.00001
128120.0000   -0.03583
128160.0000    0.05002
128200.0000   -0.15065
128240.0000   -0.05060
128280.0000    0.14986
128320.0000   -0.03903
128360.0000   -0.13244
128400.0000   -0.13237
128440.0000   -0.23054
128480.0000    0.03280
128520.0000    0.04374
128560.0000   -0.13382
128600.0000   -0.14781
128640.0000    0.28733
128680.0000    0.01768
128720.0000   -0.14282
128760.0000    0.06853
128800.0000    0.04487
128840.0000   -0.13228
128880.0000   -0.00194
128920.0000   -0.58425
128960.0000   -0.06236
129000.0000   -0.36473
129040.0000    0.05311
129080.0000    0.07264
129120.0000   -0.23993
129160.0000    0.12178
129200.0000    0.11185
129240.0000   -0.37770
129280.0000   -0.38156
129320.0000   -0.10385
129360.0000   -0.23841
129400.0000   -0.44487
129440.0000   -0.23103
129480.0000   -0.34691
129520.0000   -0.14526
129560.0000   -0.21237
129600.0000   -0.19890
129640.0000    0.11081
129680.0000   -0.21400
129720.0000   -0.18137
129760.0000    0.00320
129800.0000   -0.12705
129840.0000   -0.09122
129880.0000   -0.13667
129920.0000   -0.20792
129960.0000    0.05103
130000.0000   -0.18944
130040.0000   -0.33809
130080.0000    0.00829
130120.0000    0.00478
130160.0000    0.00313
130200.0000   -0.06821
130240.0000   -0.15869
130280.0000   -0.28120
130320.0000    0.00825
130360.0000   -0.01924
130400.0000   -0.07423
130440.0000   -0.16072
130480.0000   -0.32738
130520.0000   -0.04621
130560.0000   -0.28293
130600.0000   -0.39388
130640.0000   -0.38488
130680.0000   -0.27783
130720.0000   -0.26890
130760.0000   -0.19631
130800.0000   -0.40987
130840.0000   -0.30359
130880.0000   -0.46952
130920.0000   -0.36358
130960.0000   -0.36827
131000.0000    0.10869
131040.0000   -0.09707
131080.0000   -0.42938
131120.0000    0.09538
131160.0000   -0.07600
131200.0000   -0.29846
131240.0000   -0.21863
131280.0000    0.01401
131320.0000   -0.25523
131360.0000   -0.30132
131400.0000   -0.15436
131440.0000   -0.11429
131480.0000    0.05839
131520.0000   -0.08296
131560.0000   -0.12856
131600.0000   -0.01770
131640.0000   -0.01104
131680.0000    0.34881
131720.0000    0.15071
131760.0000    0.18785
131800.0000   -0.17949
131840.0000   -0.13431
131880.0000    0.23319
131920.0000   -0.07557
131960.0000    0.00359
132000.0000   -0.30723
132040.0000   -0.18539
132080.0000   -0.10044
132120.0000   -0.40795
132160.0000   -0.12745
132200.0000    0.14902
132240.0000    0.15931
132280.0000   -0.15435
132320.0000   -0.28152
132360.0000    0.24986
132400.0000    0.19036
132440.0000    0.13375
132480.0000   -0.27465
132520.0000   -0.19500
132560.0000   -0.25193
132600.0000   -0.02118
132640.0000   -0.28370
132680.0000   -0.07283
132720.0000   -0.05490
132760.0000   -0.05637
132800.0000   -0.01651
132840.0000   -0.08058
132880.0000    0.02257
132920.0000   -0.34224
132960.0000   -0.16654
133000.0000   -0.00469
133040.0000   -0.18267
133080.0000   -0.03715
133120.0000   -0.37645
133160.0000   -0.00450
133200.0000   -0.01898
133240.0000   -0.34921
133280.0000   -0.19936
133320.0000   -0.18330
133360.0000   -0.12075
133400.0000    0.01208
133440.0000   -0.18972
133480.0000   -0.18838
133520.0000   -0.17954
133560.0000   -0.21211
133600.0000   -0.42979
133640.0000   -0.08759
133680.0000    0.04571
133720.0000    0.04038
133760.0000    0.33393
133800.0000    0.44349
133840.0000    0.42777
133880.0000    0.60808
133920.0000    0.47139
133960.0000    0.00212
134000.0000    0.19740
134040.0000    0.16974
134080.0000    0.51562
134120.0000    0.31786
134160.0000    0.44115
134200.0000    0.22232
134240.0000    0.17264
134280.0000    0.33242
134320.0000    0.43013
134360.0000   -0.10901
134400.0000    0.19072
134440.0000    0.17447
134480.0000    0.15073
134520.0000    0.46776
134560.0000    0.29155
134600.0000    0.41338
134640.0000    0.22612
134680.0000    0.11508
134720.0000   -0.00388
134760.0000    0.24784
134800.0000    0.27917
134840.0000   -0.08085
134880.0000    0.38475
134920.0000    0.17562
134960.0000   -0.00303
135000.0000    0.07204
135040.0000    0.17234
135080.0000    0.02801
135120.0000    0.01652
135160.0000   -0.03603
135200.0000    0.10553
135240.0000   -0.05696
135280.0000   -0.08137
135320.0000   -0.00544
135360.0000   -0.09426
135400.0000    0.10560
135440.0000   -0.05325
135480.0000    0.19161
135520.0000    0.12765
135560.0000    0.60710
135600.0000    0.22411
135640.0000    0.17064
135680.0000   -0.09262
135720.0000    0.07872
135760.0000   -0.03664
135800.0000   -0.08270
135840.0000   -0.02631
135880.0000   -0.14024
135920.0000   -0.23597
135960.0000   -0.38490
136000.0000   -0.16583
136040.0000   -0.26789
136080.0000   -0.22721
136120.0000   -0.26856
136160.0000   -0.11728
136200.0000   -0.11795
136240.0000    0.10305
136280.0000   -0.07626
136320.0000    0.13416
136360.0000    0.22140
136400.0000    0.23203
136440.0000    0.15552
136480.0000    0.21646
136520.0000   -0.02992
136560.0000    0.33439
136600.0000    0.22427
136640.0000    0.41185
136680.0000   -0.09263
136720.0000   -0.20389
136760.0000    0.15964
136800.0000    0.01304
136840.0000    0.21460
136880.0000    0.09229
136920.0000    0.20519
136960.0000    0.08495
137000.0000   -0.10831
137040.0000   -0.23692
137080.0000   -0.21327
137120.0000   -0.18445
137160.0000   -0.18510
137200.0000   -0.20688
137240.0000   -0.13308
137280.0000   -0.16046
137320.0000   -0.01666
137360.0000    0.02091
137400.0000   -0.37203
137440.0000   -0.29587
137480.0000   -0.27509
137520.0000   -0.40936
137560.0000   -0.15868
137600.0000   -0.20536
137640.0000   -0.15250
137680.0000   -0.12532
137720.0000   -0.33072
137760.0000   -0.09419
137800.0000   -0.31036
137840.0000   -0.21408
137880.0000   -0.21178
137920.0000   -0.08961
137960.0000   -0.10595
138000.0000   -0.33192
138040.0000   -0.32289
138080.0000   -0.27709
138120.0000   -0.41664
138160.0000    0.00040
138200.0000   -0.19866
138240.0000   -0.12597
138280.0000   -0.46264
138320.0000   -0.17921
138360.0000   -0.21460
138400.0000   -0.06073
138440.0000   -0.19771
138480.0000   -0.06564
138520.0000   -0.26575
138560.0000   -0.55324
138600.0000   -0.45866
138640.0000   -0.47074
138680.0000   -0.32707
138720.0000   -0.46892
138760.0000   -0.53535
138800.0000   -0.42151
138840.0000   -0.37557
138880.0000   -0.31050
138920.0000   -0.04508
138960.0000   -0.06192
139000.0000   -0.17413
139040.0000   -0.16202
139080.0000   -0.27100
139120.0000   -0.29279
139160.0000    0.07920
139200.0000   -0.15005
139240.0000   -0.45291
139280.0000   -0.71059
139320.0000   -0.08696
139360.0000   -0.21842
139400.0000   -0.41909
139440.0000   -0.58415
139480.0000   -0.28748
139520.0000   -0.39907
139560.0000   -0.25591
139600.0000   -0.45592
139640.0000   -0.40317
139680.0000   -0.35358
139720.0000   -0.27995
139760.0000   -0.48667
139800.0000   -0.63588
139840.0000   -0.46842
139880.0000   -0.31692
139920.0000   -0.49150
139960.0000   -0.46828
140000.0000   -0.65511
140040.0000   -0.27639
140080.0000   -0.34035
140120.0000   -0.67078
140160.0000   -0.35250
140200.0000   -0.47164
140240.0000   -0.46325
140280.0000   -0.41799
140320.0000   -0.54523
140360.0000   -0.44949
140400.0000   -0.51208
140440.0000   -0.33453
140480.0000   -0.07794
140520.0000   -0.11505
140560.0000   -0.08025
140600.0000    0.29431
140640.0000   -0.02983
140680.0000    0.09219
140720.0000    0.01134
140760.0000    0.18095
140800.0000    0.02170
140840.0000    0.01552
140880.0000    0.04289
140920.0000    0.18348
140960.0000   -0.03220
141000.0000   -0.20818
141040.0000    0.05328
141080.0000   -0.17873
141120.0000   -0.07417
141160.0000   -0.23928
141200.0000   -0.14487
141240.0000   -0.31698
141280.0000   -0.23589
141320.0000   -0.53204
141360.0000   -0.14582
141400.0000   -0.29151
141440.0000   -0.26609
141480.0000    0.02105
141520.0000   -0.10197
141560.0000   -0.23046
141600.0000    0.02598
141640.0000   -0.05790
141680.0000   -0.16283
141720.0000   -0.11311
141760.0000    0.11705
141800.0000    0.08345
141840.0000   -0.01910
141880.0000   -0.12241
141920.0000   -0.12920
141960.0000   -0.25640
142000.0000   -0.60077
142040.0000   -0.46177
142080.0000   -0.55690
142120.0000   -0.06425
142160.0000   -0.22356
142200.0000   -0.29823
142240.0000   -0.14091
142280.0000   -0.23946
142320.0000   -0.20212
142360.0000   -0.08841
142400.0000   -0.03467
142440.0000   -0.22471
142480.0000   -0.13071
142520.0000   -0.27227
142560.0000   -0.29402
142600.0000   -0.14730
142640.0000   -0.00733
142680.0000   -0.22448
142720.0000   -0.04003
142760.0000   -0.07420
142800.0000   -0.14162
142840.0000   -0.10882
142880.0000   -0.29192
142920.0000   -0.77840
142960.0000   -0.53346
143000.0000   -0.49424
143040.0000   -0.81969
143080.0000   -0.73606
143120.0000   -0.75192
143160.0000   -0.71953
143200.0000   -0.50271
143240.0000   -0.53775
143280.0000   -0.43223
143320.0000   -0.22090
143360.0000   -0.13098
143400.0000   -0.14307
143440.0000   -0.02738
143480.0000    0.12250
143520.0000    0.03644
143560.0000    0.04027
143600.0000   -0.31546
143640.0000   -0.00321
143680.0000   -0.13952
143720.0000   -0.04260
143760.0000   -0.17322
143800.0000   -0.18315
143840.0000   -0.15963
143880.0000   -0.28438
143920.0000   -0.21210
143960.0000   -0.09412
144000.0000   -0.22913
144040.0000   -0.09508
144080.0000   -0.20982
144120.0000   -0.32335
144160.0000   -0.06525
144200.0000    0.08260
144240.0000   -0.07964
144280.0000   -0.22628
144320.0000   -0.13005
144360.0000   -0.01857
144400.0000   -0.13255
144440.0000    0.10196
144480.0000   -0.14931
144520.0000   -0.08234
144560.0000   -0.05673
144600.0000   -0.06675
144640.0000   -0.42635
144680.0000   -0.44041
144720.0000   -0.10908
144760.0000    0.10096
144800.0000   -0.16470
144840.0000   -0.23806
144880.0000    0.01648
144920.0000   -0.12828
144960.0000   -0.06789
145000.0000    0.05838
145040.0000    0.25014
145080.0000    0.12851
145120.0000    0.05314
145160.0000   -0.05534
145200.0000   -0.19175
145240.0000   -0.15812
145280.0000   -0.06857
145320.0000   -0.19755
145360.0000   -0.15832
145400.0000   -0.03173
145440.0000   -0.12950
145480.0000   -0.03373
145520.0000   -0.25920
145560.0000   -0.22001
145600.0000   -0.37343
145640.0000   -0.20676
145680.0000   -0.31883
145720.0000   -0.20324
145760.0000   -0.21327
145800.0000   -0.16137
145840.0000   -0.18840
145880.0000   -0.07099
145920.0000   -0.16927
145960.0000   -0.03625
146000.0000   -0.02040
146040.0000   -0.23001
146080.0000   -0.02695
146120.0000    0.15509
146160.0000   -0.37349
146200.0000    0.01927
146240.0000    0.15553
146280.0000   -0.00835
146320.0000   -0.06738
146360.0000   -0.22537
146400.0000    0.02633
146440.0000    0.15090
146480.0000   -0.24534
146520.0000   -0.14112
146560.0000    0.34107
146600.0000   -0.24178
146640.0000   -0.35677
146680.0000   -0.53951
146720.0000   -0.19605
146760.0000   -0.28743
146800.0000   -0.27716
146840.0000   -0.28709
146880.0000   -0.21517
146920.0000   -0.25347
146960.0000   -0.15330
147000.0000   -0.11061
147040.0000   -0.01158
147080.0000   -0.27034
147120.0000   -0.46590
147160.0000   -0.53677
147200.0000   -0.35528
147240.0000   -0.12019
147280.0000   -0.14686
147320.0000   -0.14792
147360.0000   -0.32810
147400.0000   -0.18065
147440.0000   -0.16208
147480.0000   -0.33031
147520.0000   -0.14705
147560.0000   -0.11460
147600.0000   -0.21273
147640.0000   -0.35304
147680.0000    0.04417
147720.0000    0.07003
147760.0000   -0.11412
147800.0000   -0.03390
147840.0000   -0.31829
147880.0000   -0.28117
147920.0000   -0.09005
147960.0000   -0.36178
148000.0000    0.08802
148040.0000   -0.24945
148080.0000   -0.41990
148120.0000   -0.31527
148160.0000   -0.14340
148200.0000    0.00933
148240.0000   -0.32689
148280.0000   -0.22606
148320.0000   -0.24705
148360.0000   -0.37239
148400.0000   -0.27991
148440.0000   -0.49002
148480.0000   -0.02835
148520.0000   -0.54900
148560.0000   -0.41925
148600.0000   -0.50205
148640.0000   -0.25577
148680.0000   -0.42904
148720.0000   -0.55627
148760.0000   -0.55527
148800.0000   -0.51436
148840.0000   -0.37438
148880.0000   -0.71984
148920.0000   -0.65542
148960.0000   -0.38447
149000.0000   -0.37923
149040.0000   -0.13479
149080.0000   -0.39210
149120.0000   -0.24273
149160.0000   -0.26465
149200.0000   -0.57635
149240.0000   -0.66978
149280.0000   -0.86666
149320.0000   -0.44262
149360.0000   -0.49476
149400.0000   -0.56352
149440.0000   -0.12320
149480.0000   -0.43327
149520.0000   -0.07310
149560.0000   -0.07508
149600.0000   -0.00855
149640.0000   -0.27454
149680.0000   -0.39092
149720.0000   -0.54060
149760.0000   -0.22558
149800.0000   -0.35792
149840.0000   -0.57644
149880.0000   -0.52487
149920.0000   -0.54209
149960.0000   -0.65648
150000.0000   -0.33774
150040.0000   -0.53792
150080.0000   -0.44477
150120.0000   -0.58994
150160.0000   -0.50600
150200.0000   -0.52048
150240.0000   -0.36476
150280.0000   -0.46676
150320.0000   -0.24471
150360.0000   -0.37567
150400.0000   -0.34544
150440.0000   -0.23916
150480.0000   -0.04007
150520.0000   -0.17601
150560.0000   -0.19766
150600.0000   -0.48498
150640.0000   -0.35548
150680.0000   -0.55053
150720.0000   -0.26101
150760.0000   -0.25681
150800.0000   -0.24840
150840.0000   -0.16508
150880.0000   -0.39057
150920.0000   -0.58354
150960.0000   -0.46216
151000.0000   -0.13675
151040.0000   -0.39967
151080.0000   -0.81522
151120.0000   -0.37302
151160.0000   -0.30694
151200.0000   -0.21604
151240.0000   -0.14091
151280.0000    0.03767
151320.0000   -0.00899
151360.0000   -0.25953
151400.0000   -0.15753
151440.0000    0.05241
151480.0000   -0.24879
151520.0000   -0.54098
151560.0000   -0.17879
151600.0000    0.07300
151640.0000   -0.06604
151680.0000   -0.30399
151720.0000   -0.17987
151760.0000   -0.07944
151800.0000   -0.02316
151840.0000   -0.36488
151880.0000   -0.13810
151920.0000   -0.14075
151960.0000    0.38885
152000.0000    0.15371
152040.0000    0.03104
152080.0000    0.19434
152120.0000   -0.20563
152160.0000    0.03476
152200.0000   -0.56499
152240.0000    0.00818
152280.0000   -0.34775
152320.0000   -0.37534
152360.0000   -0.09385
152400.0000   -0.53423
152440.0000   -0.34510
152480.0000   -0.17390
152520.0000   -0.47205
152560.0000   -0.44590
152600.0000   -0.22899
152640.0000   -0.26450
152680.0000   -0.42635
152720.0000   -0.21960
152760.0000   -0.26904
152800.0000   -0.23678
152840.0000   -0.44953
152880.0000   -0.34985
152920.0000   -0.53958
152960.0000   -0.26474
153000.0000   -0.41433
153040.0000   -0.06925
153080.0000   -0.22933
153120.0000   -0.15911
153160.0000   -0.29624
153200.0000   -0.24695
153240.0000   -0.29172
153280.0000   -0.16424
153320.0000   -0.10916
153360.0000   -0.14347
153400.0000   -0.03465
153440.0000   -0.22583
153480.0000   -0.37899
153520.0000   -0.05873
153560.0000   -0.11672
153600.0000   -0.28050
153640.0000    0.13338
153680.0000    0.22740
153720.0000    0.08423
153760.0000    0.09743
153800.0000    0.07310
153840.0000    0.05409
153880.0000    0.15875
153920.0000    0.04915
153960.0000    0.01909
154000.0000    0.11990
154040.0000    0.20858
154080.0000   -0.12686
154120.0000    0.05601
154160.0000   -0.12194
154200.0000   -0.04492
154240.0000    0.05293
154280.0000   -0.13396
154320.0000    0.02545
154360.0000    0.06713
154400.0000   -0.13049
154440.0000   -0.10101
154480.0000    0.14274
154520.0000    0.17408
154560.0000    0.06812
154600.0000    0.09440
154640.0000   -0.02592
154680.0000    0.09453
154720.0000   -0.00681
154760.0000   -0.27227
154800.0000   -0.00223
154840.0000   -0.13256
154880.0000    0.07073
154920.0000   -0.11066
154960.0000   -0.25940
155000.0000   -0.13649
155040.0000   -0.02954
155080.0000    0.12556
155120.0000   -0.11565
155160.0000   -0.69313
155200.0000   -0.68153
155240.0000   -0.31130
155280.0000   -0.44263
155320.0000   -0.27486
155360.0000   -0.14117
155400.0000   -0.28953
155440.0000   -0.45020
155480.0000   -0.46281
155520.0000   -0.32286
155560.0000   -0.33902
155600.0000   -0.20470
155640.0000   -0.05667
155680.0000   -0.42239
155720.0000   -0.13664
155760.0000    0.11824
155800.0000   -0.05331
155840.0000   -0.02224
155880.0000    0.10018
155920.0000   -0.00091
155960.0000   -0.12991
156000.0000   -0.29618
156040.0000   -0.00545
156080.0000    0.07946
156120.0000    0.02008
156160.0000    0.16852
156200.0000   -0.08322
156240.0000   -0.24721
156280.0000   -0.00568
156320.0000   -0.30440
156360.0000   -0.06107
156400.0000   -0.18979
156440.0000   -0.12162
156480.0000   -0.02732
156520.0000   -0.04893
156560.0000   -0.01638
156600.0000    0.05657
156640.0000   -0.02639
156680.0000   -0.09696
156720.0000   -0.09200
156760.0000   -0.11501
156800.0000   -0.35064
156840.0000   -0.33308
156880.0000   -0.06654
156920.0000   -0.14105
156960.0000   -0.28287
157000.0000   -0.66533
157040.0000   -0.93475
157080.0000   -0.61165
157120.0000   -0.84673
157160.0000   -0.27141
157200.0000   -0.42442
157240.0000   -0.40313
157280.0000   -0.34469
157320.0000   -0.56443
157360.0000   -0.35993
157400.0000   -0.64709
157440.0000   -0.56130
157480.0000   -0.69081
157520.0000   -0.57461
157560.0000   -0.71773
157600.0000   -0.39726
157640.0000   -0.46588
157680.0000   -0.54016
157720.0000   -0.47467
157760.0000   -0.63389
157800.0000   -0.50799
157840.0000   -0.48895
157880.0000   -0.15109
157920.0000   -0.42359
157960.0000   -0.05036
158000.0000   -0.08719
158040.0000    0.28644
158080.0000   -0.06821
158120.0000    0.13225
158160.0000   -0.15221
158200.0000   -0.26189
158240.0000   -0.20325
158280.0000   -0.05966
158320.0000   -0.11177
158360.0000   -0.02963
158400.0000   -0.23790
158440.0000   -0.19453
158480.0000    0.02664
158520.0000   -0.19627
158560.0000    0.09128
158600.0000   -0.07655
158640.0000   -0.37478
158680.0000   -0.10663
158720.0000   -0.17461
158760.0000   -0.16785
158800.0000   -0.32499
158840.0000    0.12342
158880.0000   -0.04010
158920.0000    0.07199
158960.0000    0.03755
159000.0000   -0.05296
159040.0000   -0.07335
159080.0000   -0.05412
159120.0000    0.08943
159160.0000   -0.02455
159200.0000   -0.01788
159240.0000    0.14853
159280.0000   -0.11032
159320.0000   -0.02098
159360.0000   -0.15404
159400.0000    0.24803
159440.0000    0.39400
159480.0000    0.23119
159520.0000    0.02823
159560.0000   -0.03541
159600.0000   -0.08320
159640.0000   -0.23090
159680.0000   -0.28687
159720.0000   -0.08472
159760.0000   -0.11490
159800.0000   -0.10716
159840.0000    0.07555
159880.0000   -0.40332
159920.0000   -0.09357
159960.0000   -0.04269
160000.0000   -0.07984
160040.0000   -0.22108
160080.0000   -0.46184
160120.0000   -0.58722
160160.0000   -0.29508
160200.0000   -0.05148
160240.0000   -0.27196
160280.0000   -0.12795
160320.0000   -0.53968
160360.0000   -0.63136
160400.0000   -0.20786
160440.0000   -0.35910
160480.0000   -0.19089
160520.0000   -0.35951
160560.0000   -0.40702
160600.0000    0.18001
160640.0000    0.09221
160680.0000   -0.42259
160720.0000   -0.67664
160760.0000   -0.42810
160800.0000   -0.53564
160840.0000   -0.11160
160880.0000   -0.06482
160920.0000   -0.17721
160960.0000    0.17353
161000.0000   -0.04096
161040.0000    0.05825
161080.0000    0.06427
161120.0000   -0.04637
161160.0000   -0.17843
161200.0000    0.06381
161240.0000   -0.06240
161280.0000   -0.07960
161320.0000    0.17668
161360.0000   -0.14976
161400.0000   -0.12535
161440.0000   -0.10739
161480.0000   -0.44348
161520.0000    0.00896
161560.0000   -0.11096
161600.0000   -0.09206
161640.0000   -0.21369
161680.0000   -0.43285
161720.0000   -0.32189
161760.0000    0.09447
161800.0000    0.15203
161840.0000   -0.13672
161880.0000   -0.18475
161920.0000   -0.16418
161960.0000   -0.06812
162000.0000   -0.04830
162040.0000    0.02405
162080.0000    0.18285
162120.0000    0.01582
162160.0000    0.13869
162200.0000    0.18904
162240.0000    0.02816
162280.0000    0.14155
162320.0000   -0.00798
162360.0000   -0.22982
162400.0000    0.07599
162440.0000   -0.03284
162480.0000    0.13854
162520.0000   -0.32003
162560.0000   -0.11454
162600.0000    0.09570
162640.0000   -0.03117
162680.0000   -0.07309
162720.0000    0.18161
162760.0000    0.21558
162800.0000    0.22365
162840.0000    0.22879
162880.0000    0.07598
162920.0000   -0.01850
162960.0000   -0.25555
163000.0000    0.02947
163040.0000    0.13903
163080.0000    0.01374
163120.0000   -0.27889
163160.0000   -0.25814
163200.0000   -0.17552
163240.0000   -0.33191
163280.0000   -0.05631
163320.0000   -0.08763
163360.0000   -0.02368
163400.0000    0.06363
163440.0000    0.06719
163480.0000   -0.54796
163520.0000   -0.14228
163560.0000   -0.13777
163600.0000    0.20295
163640.0000    0.06546
163680.0000    0.28836
163720.0000    0.25250
163760.0000    0.20286
163800.0000    0.11277
163840.0000    0.00451
163880.0000    0.03083
163920.0000   -0.21959
163960.0000   -0.15190
164000.0000    0.06823
164040.0000   -0.17461
164080.0000   -0.41939
164120.0000   -0.48775
164160.0000   -0.47169
164200.0000   -0.79611
164240.0000   -0.73783
164280.0000   -0.19860
164320.0000    0.09398
164360.0000   -0.18634
164400.0000   -0.09592
164440.0000   -0.41765
164480.0000   -0.21674
164520.0000   -0.13081
164560.0000   -0.05442
164600.0000   -0.12177
164640.0000   -0.33335
164680.0000   -0.24776
164720.0000    0.07559
164760.0000   -0.42302
164800.0000   -0.19692
164840.0000   -0.24451
164880.0000   -0.25938
164920.0000   -0.35444
164960.0000   -0.35863
165000.0000   -0.06116
165040.0000   -0.19443
165080.0000   -0.32910
165120.0000   -0.32037
165160.0000   -0.11460
165200.0000   -0.03264
165240.0000    0.17316
165280.0000    0.01793
165320.0000   -0.41206
165360.0000   -0.16888
165400.0000   -0.14440
165440.0000    0.10479
165480.0000   -0.40713
165520.0000   -0.20081
165560.0000    0.02417
165600.0000   -0.15027
165640.0000   -0.41557
165680.0000   -0.51199
165720.0000   -0.39684
165760.0000   -0.36223
165800.0000   -0.45922
165840.0000   -0.38503
165880.0000   -0.08241
165920.0000   -0.19772
165960.0000   -0.08716
166000.0000   -0.10942
166040.0000   -0.29941
166080.0000   -0.11962
166120.0000   -0.30762
166160.0000   -0.18514
166200.0000   -0.31197
166240.0000   -0.47697
166280.0000   -0.22232
166320.0000   -0.31291
166360.0000   -0.10511
166400.0000   -0.11559
166440.0000   -0.08960
166480.0000   -0.47521
166520.0000   -0.44869
166560.0000    0.21275
166600.0000   -0.06512
166640.0000   -0.24984
166680.0000   -0.07824
166720.0000   -0.27790
166760.0000   -0.33354
166800.0000   -0.14245
166840.0000    0.02966
166880.0000   -0.23039
166920.0000   -0.30122
166960.0000    0.01485
167000.0000   -0.24785
167040.0000    0.04031
167080.0000    0.00173
167120.0000    0.18331
167160.0000    0.06751
167200.0000   -0.13638
167240.0000   -0.17228
167280.0000   -0.26869
167320.0000   -0.05629
167360.0000   -0.18629
167400.0000    0.05754
167440.0000   -0.03264
167480.0000   -0.17156
167520.0000    0.03127
167560.0000    0.07719
167600.0000    0.13884
167640.0000    0.28661
167680.0000   -0.08969
167720.0000    0.09610
167760.0000   -0.08846
167800.0000    0.07822
167840.0000   -0.02111
167880.0000    0.02149
167920.0000   -0.13654
167960.0000   -0.18222
168000.0000   -0.12485
168040.0000   -0.28445
168080.0000   -0.32035
168120.0000   -0.17875
168160.0000    0.11993
168200.0000    0.13289
168240.0000    0.26771
168280.0000    0.20546
168320.0000   -0.28847
168360.0000   -0.26494
168400.0000   -0.29180
168440.0000    0.00839
168480.0000   -0.09713
168520.0000    0.02337
168560.0000    0.12106
168600.0000    0.35980
168640.0000   -0.10029
168680.0000   -0.20845
168720.0000   -0.25955
168760.0000    0.21570
168800.0000   -0.00392
168840.0000   -0.40576
168880.0000   -0.02959
168920.0000    0.16571
168960.0000    0.01520
169000.0000   -0.10779
169040.0000   -0.21033
169080.0000   -0.42235
169120.0000    0.04764
169160.0000    0.21964
169200.0000    0.10899
169240.0000    0.22270
169280.0000    0.23579
169320.0000   -0.44215
169360.0000    0.02032
169400.0000    0.03650
169440.0000   -0.06247
169480.0000   -0.21810
169520.0000   -0.00853
169560.0000    0.14807
169600.0000    0.25724
169640.0000    0.02722
169680.0000    0.25038
169720.0000    0.27134
169760.0000   -0.29141
169800.0000    0.08448
169840.0000   -0.07159
169880.0000   -0.17940
169920.0000   -0.41111
169960.0000   -0.39680
170000.0000    0.01702
170040.0000   -0.25276
170080.0000    0.31693
170120.0000   -0.00078
170160.0000   -0.32302
170200.0000   -0.08260
170240.0000   -0.37633
170280.0000    0.04921
170320.0000   -0.08001
170360.0000   -0.23512
170400.0000   -0.27545
170440.0000   -0.20073
170480.0000   -0.50685
170520.0000   -0.07759
170560.0000   -0.09466
170600.0000   -0.01913
170640.0000    0.19472
170680.0000   -0.09195
170720.0000    0.02745
170760.0000   -0.35032
170800.0000   -0.43841
170840.0000   -0.29588
170880.0000   -0.41788
170920.0000   -0.05771
170960.0000   -0.60499
171000.0000   -0.42693
171040.0000   -0.01425
171080.0000   -0.29845
171120.0000   -0.50118
171160.0000   -0.41061
171200.0000   -0.24203
171240.0000    0.06830
171280.0000   -0.23436
171320.0000    0.20234
171360.0000   -0.00077
171400.0000    0.04993
171440.0000   -0.04005
171480.0000   -0.12632
171520.0000   -0.57151
171560.0000   -0.49753
171600.0000   -0.51444
171640.0000   -0.58541
171680.0000   -0.48625
171720.0000   -0.74165
171760.0000   -0.52596
171800.0000   -0.61599
171840.0000   -0.15536
171880.0000   -0.65976
171920.0000   -0.49356
171960.0000   -0.61134
172000.0000   -0.52328
172040.0000   -0.36657
172080.0000   -0.36257
172120.0000   -0.53474
172160.0000   -0.21941
172200.0000   -0.36472
172240.0000   -0.38593
172280.0000   -0.15166
172320.0000   -0.15545
172360.0000   -0.19000
172400.0000   -0.36161
172440.0000   -0.35484
172480.0000   -0.23967
172520.0000   -0.29735
172560.0000   -0.45353
172600.0000   -0.19284
172640.0000   -0.32371
172680.0000   -0.51219
172720.0000   -0.14974
172760.0000   -0.20425
172800.0000   -0.10864
172840.0000   -0.03152
172880.0000    0.13547
172920.0000    0.49825
172960.0000    0.33596
173000.0000    0.62060
173040.0000    0.59599
173080.0000    0.60251
173120.0000    0.56022
173160.0000    0.54563
173200.0000    0.15851
173240.0000    0.18369
173280.0000    0.28552
173320.0000   -0.05631
173360.0000   -0.16772
173400.0000   -0.31549
173440.0000    0.10868
173480.0000    0.03203
173520.0000    0.17147
173560.0000   -0.06937
173600.0000    0.00256
173640.0000   -0.15156
173680.0000    0.12067
173720.0000   -0.29655
173760.0000   -0.28419
173800.0000   -0.09031
173840.0000   -0.12893
173880.0000    0.22701
173920.0000    0.15787
173960.0000    0.33358
174000.0000    0.32014
174040.0000    0.55059
174080.0000    0.30804
174120.0000    0.09604
174160.0000   -0.10271
174200.0000   -0.13165
174240.0000   -0.06662
174280.0000   -0.18674
174320.0000   -0.31460
174360.0000   -0.17945
174400.0000   -0.37869
174440.0000   -0.08165
174480.0000   -0.05502
174520.0000    0.37133
174560.0000    0.06824
174600.0000    0.02324
174640.0000    0.36357
174680.0000   -0.11819
174720.0000    0.04728
174760.0000   -0.19668
174800.0000    0.01095
174840.0000   -0.31217
174880.0000    0.02454
174920.0000    0.00039
174960.0000   -0.20203
175000.0000   -0.12626
175040.0000   -0.11330
175080.0000   -0.65170
175120.0000   -0.66232
175160.0000   -0.77681
175200.0000   -0.81467
175240.0000   -0.44057
175280.0000   -0.44024
175320.0000   -0.50924
175360.0000   -0.27106
175400.0000   -0.18385
175440.0000   -0.16114
175480.0000   -0.12132
175520.0000   -0.13968
175560.0000    0.06512
175600.0000    0.05561
175640.0000   -0.07680
175680.0000    0.06791
175720.0000   -0.26775
175760.0000    0.11263
175800.0000    0.25977
175840.0000   -0.02027
175880.0000    0.03672
175920.0000   -0.04761
175960.0000    0.05103
176000.0000   -0.23113
176040.0000   -0.10450
176080.0000    0.06360
176120.0000   -0.48997
176160.0000   -0.16038
176200.0000   -0.26146
176240.0000   -0.06582
176280.0000    0.05769
176320.0000   -0.10645
176360.0000    0.11714
176400.0000    0.31335
176440.0000   -0.11839
176480.0000   -0.14338
176520.0000   -0.04845
176560.0000   -0.11635
176600.0000   -0.25922
176640.0000   -0.30773
176680.0000   -0.40313
176720.0000   -0.35534
176760.0000   -0.07586
176800.0000   -0.00793
176840.0000   -0.03941
176880.0000   -0.11719
176920.0000   -0.13050
176960.0000    0.15468
177000.0000    0.34476
177040.0000    0.03074
177080.0000   -0.35070
177120.0000   -0.26181
177160.0000   -0.20577
177200.0000    0.05182
177240.0000    0.09863
177280.0000    0.13014
177320.0000    0.28229
177360.0000    0.32958
177400.0000    0.40241
177440.0000    0.29635
177480.0000   -0.00072
177520.0000    0.17461
177560.0000    0.26211
177600.0000    0.16005
177640.0000    0.05589
177680.0000   -0.07304
177720.0000   -0.17610
177760.0000   -0.29634
177800.0000   -0.09612
177840.0000   -0.21677
177880.0000   -0.32846
177920.0000    0.01131
177960.0000    0.04560
178000.0000   -0.26622
178040.0000   -0.05404
178080.0000    0.05943
178120.0000    0.07236
178160.0000    0.18805
178200.0000    0.07525
178240.0000    0.19684
178280.0000   -0.13621
178320.0000    0.04788
178360.0000   -0.18079
178400.0000   -0.57019
178440.0000   -0.28074
178480.0000   -0.25913
178520.0000   -0.54426
178560.0000   -0.24016
178600.0000   -0.22907
178640.0000   -0.35770
178680.0000   -0.49569
178720.0000   -0.52397
178760.0000   -0.36877
178800.0000   -0.29726
178840.0000   -0.45194
178880.0000   -0.20746
178920.0000   -0.15014
178960.0000   -0.43028
179000.0000   -0.31809
179040.0000   -0.42505
179080.0000   -0.33081
179120.0000   -0.22243
179160.0000   -0.21261
179200.0000   -0.29973
179240.0000   -0.06159
179280.0000   -0.12714
179320.0000   -0.02042
179360.0000    0.10049
179400.0000   -0.44179
179440.0000   -0.48883
179480.0000   -0.14384
179520.0000   -0.19422
179560.0000   -0.35114
179600.0000    0.03321
179640.0000   -0.04798
179680.0000   -0.09163
179720.0000   -0.15807
179760.0000   -0.41833
179800.0000   -0.07914
179840.0000   -0.23569
179880.0000   -0.21019
179920.0000   -0.25719
179960.0000   -0.38594
180000.0000   -0.51955
180040.0000   -0.05285
180080.0000   -0.33424
180120.0000   -0.08804
180160.0000   -0.07420
180200.0000   -0.38585
180240.0000   -0.22117
180280.0000   -0.18300
180320.0000   -0.11076
180360.0000   -0.20858
180400.0000   -0.33310
180440.0000   -0.01789
180480.0000   -0.20054
180520.0000   -0.17968
180560.0000   -0.14830
180600.0000   -0.12856
180640.0000   -0.13751
180680.0000   -0.41381
180720.0000   -0.10510
180760.0000   -0.60889
180800.0000   -0.31206
180840.0000   -0.39354
180880.0000   -0.50753
180920.0000   -0.23676
180960.0000   -0.08161
181000.0000   -0.23006
181040.0000   -0.38981
181080.0000   -0.39532
181120.0000   -0.38720
181160.0000   -0.21232
181200.0000   -0.19689
181240.0000   -0.20760
181280.0000   -0.22807
181320.0000   -0.20037
181360.0000   -0.13618
181400.0000   -0.21441
181440.0000   -0.09688
181480.0000   -0.26381
181520.0000   -0.03606
181560.0000   -0.53970
181600.0000   -0.47174
181640.0000   -0.20166
181680.0000   -0.44258
181720.0000   -0.35601
181760.0000   -0.30487
181800.0000   -0.03175
181840.0000   -0.22377
181880.0000   -0.66179
181920.0000   -0.31468
181960.0000   -0.07128
182000.0000    0.01363
182040.0000   -0.06941
182080.0000   -0.26157
182120.0000   -0.75645
182160.0000   -0.57771
182200.0000   -0.63610
182240.0000    0.32082
182280.0000   -0.22917
182320.0000   -0.36308
182360.0000   -0.35566
182400.0000   -0.26621
182440.0000   -0.13199
182480.0000   -0.00542
182520.0000   -0.18137
182560.0000   -0.63235
182600.0000   -0.70607
182640.0000   -0.46546
182680.0000   -0.57117
182720.0000   -0.46784
182760.0000   -0.52344
182800.0000   -0.61566
182840.0000   -0.62875
182880.0000   -0.53420
182920.0000   -0.53642
182960.0000   -0.30927
183000.0000    0.00447
183040.0000    0.08504
183080.0000    0.07067
183120.0000   -0.08225
183160.0000   -0.32346
183200.0000   -0.52109
183240.0000   -0.52523
183280.0000   -0.25836
183320.0000   -0.43100
183360.0000   -0.01878
183400.0000   -0.10875
183440.0000   -0.19732
183480.0000    0.19829
183520.0000   -0.39214
183560.0000   -0.22436
183600.0000   -0.28230
183640.0000   -0.25858
183680.0000   -0.02344
183720.0000   -0.16499
183760.0000   -0.07520
183800.0000   -0.23673
183840.0000   -0.15788
183880.0000    0.19078
183920.0000    0.25913
183960.0000   -0.02580
184000.0000   -0.09414
184040.0000   -0.08257
184080.0000    0.10235
184120.0000   -0.07496
184160.0000   -0.17807
184200.0000   -0.32169
184240.0000   -0.15542
184280.0000   -0.12078
184320.0000   -0.24821
184360.0000   -0.14102
184400.0000   -0.08244
184440.0000   -0.11235
184480.0000   -0.06878
184520.0000    0.05595
184560.0000   -0.20223
184600.0000   -0.08175
184640.0000   -0.31589
184680.0000   -0.48125
184720.0000   -0.35173
184760.0000   -0.46102
184800.0000   -0.35552
184840.0000   -0.37661
184880.0000   -0.27987
184920.0000    0.02020
184960.0000   -0.14697
185000.0000   -0.14349
185040.0000   -0.24220
185080.0000   -0.07389
185120.0000   -0.01830
185160.0000   -0.05167
185200.0000   -0.18217
185240.0000    0.06343
185280.0000    0.03352
185320.0000   -0.01074
185360.0000    0.11636
185400.0000   -0.00256
185440.0000   -0.06597
185480.0000    0.10551
185520.0000   -0.00688
185560.0000   -0.22101
185600.0000   -0.11661
185640.0000   -0.09125
185680.0000   -0.24202
185720.0000   -0.09855
185760.0000   -0.31071
185800.0000    0.02111
185840.0000   -0.00106
185880.0000    0.01133
185920.0000   -0.03950
185960.0000    0.17473
186000.0000    0.21575
186040.0000    0.05978
186080.0000    0.04074
186120.0000    0.26230
186160.0000   -0.10570
186200.0000   -0.05245
186240.0000    0.12899
186280.0000    0.31916
186320.0000   -0.05627
186360.0000    0.00124
186400.0000    0.03255
186440.0000    0.13660
186480.0000    0.00443
186520.0000   -0.06475
186560.0000    0.07646
186600.0000    0.08145
186640.0000   -0.06834
186680.0000    0.01883
186720.0000   -0.28253
186760.0000    0.03235
186800.0000   -0.09892
186840.0000    0.03502
186880.0000   -0.00888
186920.0000    0.10358
186960.0000   -0.27443
187000.0000   -0.20938
187040.0000    0.21063
187080.0000    0.45514
187120.0000    0.15544
187160.0000    0.32690
187200.0000    0.14022
187240.0000   -0.15726
187280.0000    0.18827
187320.0000    0.03709
187360.0000    0.05460
187400.0000    0.14108
187440.0000    0.13904
187480.0000   -0.02032
187520.0000   -0.06367
187560.0000   -0.12328
187600.0000   -0.01536
187640.0000    0.21241
187680.0000    0.11335
187720.0000    0.06639
187760.0000    0.03673
187800.0000    0.03538
187840.0000   -0.11390
187880.0000   -0.09474
187920.0000    0.09497
187960.0000    0.18315
188000.0000    0.08288
188040.0000   -0.13750
188080.0000    0.04572
188120.0000    0.06908
188160.0000    0.07456
188200.0000    0.04024
188240.0000   -0.06992
188280.0000   -0.10575
188320.0000    0.08512
188360.0000    0.01338
188400.0000    0.14868
188440.0000    0.20607
188480.0000   -0.01896
188520.0000   -0.05494
188560.0000    0.09159
188600.0000    0.18516
188640.0000   -0.04934
188680.0000   -0.02273
188720.0000   -0.08900
188760.0000   -0.19015
188800.0000    0.00727
188840.0000   -0.04855
188880.0000    0.14236
188920.0000    0.30859
188960.0000    0.19476
189000.0000   -0.02299
189040.0000   -0.34572
189080.0000   -0.08020
189120.0000   -0.00002
189160.0000    0.30514
189200.0000    0.13444
189240.0000    0.08470
189280.0000    0.08930
189320.0000    0.12276
189360.0000    0.17106
189400.0000    0.20554
189440.0000    0.37198
189480.0000   -0.14326
189520.0000    0.06138
189560.0000    0.18522
189600.0000    0.05275
189640.0000    0.02170
189680.0000    0.03676
189720.0000    0.15668
189760.0000   -0.05160
189800.0000    0.06544
189840.0000    0.31092
189880.0000    0.11436
189920.0000    0.42219
189960.0000    0.34086
190000.0000    0.08917
190040.0000    0.12291
190080.0000    0.29526
190120.0000    0.14590
190160.0000   -0.02268
190200.0000    0.03224
190240.0000    0.18915
190280.0000    0.20956
190320.0000   -0.01674
190360.0000    0.00314
190400.0000    0.09842
190440.0000    0.08394
190480.0000   -0.03849
190520.0000    0.07651
190560.0000    0.37499
190600.0000    0.03719
190640.0000   -0.27327
190680.0000    0.03780
190720.0000   -0.16185
190760.0000    0.16037
190800.0000   -0.03052
190840.0000    0.13211
190880.0000   -0.01299
190920.0000   -0.14820
190960.0000   -0.00510
191000.0000   -0.18571
191040.0000    0.05001
191080.0000    0.03396
191120.0000    0.17828
191160.0000    0.24570
191200.0000    0.17279
191240.0000    0.22060
191280.0000    0.09272
191320.0000   -0.06172
191360.0000    0.21449
191400.0000    0.08503
191440.0000    0.20619
191480.0000    0.22338
191520.0000    0.26487
191560.0000    0.46978
191600.0000    0.35496
191640.0000    0.30249
191680.0000    0.30674
191720.0000   -0.01363
191760.0000    0.06145
191800.0000    0.17047
191840.0000    0.02973
191880.0000   -0.05292
191920.0000    0.28745
191960.0000    0.07270
192000.0000   -0.15680
192040.0000    0.35805
192080.0000   -0.01660
192120.0000    0.24213
192160.0000    0.16656
192200.0000    0.11666
192240.0000    0.16217
192280.0000    0.03209
192320.0000    0.39012
192360.0000    0.12610
192400.0000    0.09629
192440.0000    0.30468
192480.0000    0.10559
192520.0000    0.13224
192560.0000    0.07322
192600.0000    0.12599
192640.0000    0.24394
192680.0000    0.00033
192720.0000    0.06579
192760.0000    0.19909
192800.0000    0.08056
192840.0000    0.17035
192880.0000   -0.02481
192920.0000    0.08931
192960.0000    0.13133
193000.0000    0.19086
193040.0000   -0.05211
193080.0000   -0.02383
193120.0000    0.11046
193160.0000    0.00502
193200.0000    0.22061
193240.0000    0.10643
193280.0000    0.24804
193320.0000    0.38649
193360.0000    0.33922
193400.0000    0.15994
193440.0000   -0.04876
193480.0000   -0.27826
193520.0000   -0.12591
193560.0000   -0.15880
193600.0000    0.15006
193640.0000    0.25433
193680.0000    0.20912
193720.0000    0.16654
193760.0000   -0.08866
193800.0000    0.03900
193840.0000    0.19231
193880.0000    0.07829
193920.0000   -0.08552
193960.0000    0.22991
194000.0000    0.15530
194040.0000   -0.02028
194080.0000    0.16935
194120.0000   -0.00210
194160.0000    0.00438
194200.0000    0.28211
194240.0000    0.39006
194280.0000    0.03602
194320.0000    0.09079
194360.0000    0.27008
194400.0000    0.30180
194440.0000    0.33945
194480.0000    0.27207
194520.0000   -0.16108
194560.0000   -0.04721
194600.0000   -0.17669
194640.0000   -0.27517
194680.0000   -0.55078
194720.0000   -0.13237
194760.0000   -0.00010
194800.0000    0.23642
194840.0000    0.20713
194880.0000   -0.39872
194920.0000    0.01160
194960.0000   -0.08778
195000.0000   -0.17225
195040.0000   -0.67565
195080.0000   -0.47545
195120.0000   -0.47486
195160.0000   -0.25168
195200.0000   -0.36433
195240.0000   -0.31324
195280.0000   -0.23566
195320.0000   -0.29439
195360.0000   -0.17338
195400.0000    0.24493
195440.0000    0.05390
195480.0000   -0.12724
195520.0000   -0.13733
195560.0000   -0.10306
195600.0000    0.04204
195640.0000    0.04836
195680.0000    0.07312
195720.0000    0.24238
195760.0000   -0.12656
195800.0000   -0.12007
195840.0000   -0.02759
195880.0000    0.14896
195920.0000   -0.02407
195960.0000   -0.25951
196000.0000   -0.08218
196040.0000   -0.21169
196080.0000    0.11837
196120.0000    0.25671
196160.0000   -0.18843
196200.0000   -0.33241
196240.0000   -0.24224
196280.0000    0.04202
196320.0000   -0.11277
196360.0000   -0.14148
196400.0000   -0.12607
196440.0000   -0.21503
196480.0000   -0.14231
196520.0000   -0.16990
196560.0000   -0.26646
196600.0000   -0.42803
196640.0000   -0.48439
196680.0000    0.16113
196720.0000   -0.00455
196760.0000   -0.33270
196800.0000   -0.08580
196840.0000   -0.07119
196880.0000    0.00010
196920.0000   -0.17382
196960.0000   -0.47039
197000.0000   -0.30426
197040.0000   -0.30443
197080.0000   -0.08945
197120.0000   -0.46309
197160.0000   -0.27762
197200.0000    0.11372
197240.0000    0.09008
197280.0000   -0.15001
197320.0000   -0.02246
197360.0000   -0.24331
197400.0000    0.35397
197440.0000    0.18624
197480.0000    0.27213
197520.0000    0.05023
197560.0000    0.00319
197600.0000    0.15320
197640.0000    0.13891
197680.0000    0.24556
197720.0000   -0.02747
197760.0000    0.06521
197800.0000   -0.23488
197840.0000   -0.29451
197880.0000   -0.35231
197920.0000   -0.24882
197960.0000   -0.31244
198000.0000   -0.64950
198040.0000   -0.59855
198080.0000   -0.27817
198120.0000   -0.06349
198160.0000    0.13081
198200.0000   -0.12794
198240.0000   -0.08155
198280.0000   -0.09243
198320.0000   -0.11201
198360.0000    0.25747
198400.0000    0.39962
198440.0000    0.00500
198480.0000    0.06012
198520.0000    0.05566
198560.0000   -0.16228
198600.0000   -0.17800
198640.0000   -0.09893
198680.0000    0.12553
198720.0000   -0.02515
198760.0000    0.25410
198800.0000    0.20791
198840.0000    0.04008
198880.0000   -0.01216
198920.0000   -0.03136
198960.0000   -0.01896
199000.0000   -0.19893
199040.0000   -0.34576
199080.0000   -0.47639
199120.0000   -0.07795
199160.0000    0.00588
199200.0000   -0.06515
199240.0000    0.21922
199280.0000   -0.06335
199320.0000    0.09441
199360.0000    0.17840
199400.0000    0.12955
199440.0000   -0.18399
199480.0000    0.02169
199520.0000    0.03095
199560.0000    0.16755
199600.0000   -0.28941
199640.0000   -0.41486
199680.0000   -0.37116
199720.0000   -0.04565
199760.0000    0.03333
199800.0000   -0.04039
199840.0000    0.00702
199880.0000    0.01931
199920.0000   -0.13580
199960.0000   -0.16426
200000.0000   -0.00087
200040.0000    0.03002
200080.0000   -0.17072
200120.0000    0.33290
200160.0000    0.19148
200200.0000   -0.13855
200240.0000    0.17108
200280.0000   -0.00753
200320.0000   -0.02868
200360.0000    0.09466
200400.0000    0.21641
200440.0000    0.16816
200480.0000    0.14480
200520.0000    0.18542
200560.0000    0.02182
200600.0000   -0.06031
200640.0000   -0.08162
200680.0000    0.07931
200720.0000   -0.19840
200760.0000    0.17845
200800.0000    0.18539
200840.0000   -0.06937
200880.0000    0.26182
200920.0000    0.31854
200960.0000    0.16555
201000.0000    0.13554
201040.0000    0.10198
201080.0000    0.09665
201120.0000   -0.11860
201160.0000    0.10792
201200.0000    0.19157
201240.0000   -0.19545
201280.0000    0.07483
201320.0000    0.03518
201360.0000    0.02927
201400.0000    0.07375
201440.0000    0.11022
201480.0000   -0.15265
201520.0000   -0.19105
201560.0000   -0.38155
201600.0000   -0.12119
201640.0000   -0.15782
201680.0000   -0.11602
201720.0000   -0.36493
201760.0000   -0.49355
201800.0000   -0.18102
201840.0000   -0.39043
201880.0000   -0.39688
201920.0000   -0.48707
201960.0000    0.00033
202000.0000   -0.18193
202040.0000   -0.08672
202080.0000    0.04941
202120.0000   -0.04127
202160.0000   -0.21796
202200.0000   -0.22812
202240.0000   -0.19725
202280.0000   -0.20396
202320.0000   -0.43339
202360.0000   -0.05743
202400.0000   -0.21893
202440.0000    0.41198
202480.0000    0.48789
202520.0000    0.29073
202560.0000   -0.12956
202600.0000   -0.08616
202640.0000    0.00460
202680.0000   -0.18760
202720.0000   -0.17662
202760.0000    0.00952
202800.0000   -0.11956
202840.0000   -0.35634
202880.0000   -0.08129
202920.0000    0.01959
202960.0000    0.02616
203000.0000   -0.08729
203040.0000   -0.31506
203080.0000   -0.26928
203120.0000   -0.10940
203160.0000    0.13105
203200.0000    0.09165
203240.0000    0.18659
203280.0000    0.04535
203320.0000    0.26928
203360.0000    0.21230
203400.0000   -0.00738
203440.0000   -0.27803
203480.0000   -0.24371
203520.0000    0.18062
203560.0000    0.12488
203600.0000   -0.04178
203640.0000   -0.17760
203680.0000    0.07614
203720.0000   -0.12292
203760.0000    0.21108
203800.0000    0.14032
203840.0000    0.05381
203880.0000    0.28637
203920.0000    0.18947
203960.0000   -0.01520
204000.0000    0.00606
204040.0000    0.22233
204080.0000    0.05223
204120.0000    0.00187
204160.0000    0.22641
204200.0000   -0.05241
204240.0000    0.04928
204280.0000    0.02873
204320.0000   -0.13414
204360.0000   -0.30984
204400.0000   -0.25266
204440.0000    0.07478
204480.0000   -0.46336
204520.0000   -0.04523
204560.0000    0.12238
204600.0000   -0.01293
204640.0000   -0.14702
204680.0000   -0.07986
204720.0000    0.02823
204760.0000    0.05951
204800.0000    0.24330
204840.0000   -0.30671
204880.0000   -0.21627
204920.0000   -0.41725
204960.0000    0.15287
205000.0000   -0.08073
205040.0000    0.01826
205080.0000   -0.26153
205120.0000   -0.31440
205160.0000   -0.19822
205200.0000   -0.12374
205240.0000    0.10433
205280.0000   -0.16129
205320.0000   -0.19096
205360.0000    0.10818
205400.0000    0.11993
205440.0000    0.42683
205480.0000    0.19300
205520.0000   -0.01736
205560.0000    0.20754
205600.0000    0.19986
205640.0000    0.16889
205680.0000    0.45516
205720.0000   -0.02509
205760.0000    0.07955
205800.0000   -0.00634
205840.0000    0.04503
205880.0000    0.01017
205920.0000   -0.15294
205960.0000    0.09336
206000.0000   -0.11411
206040.0000   -0.17169
206080.0000    0.10242
206120.0000   -0.15744
206160.0000   -0.09499
206200.0000    0.27184
206240.0000    0.18245
206280.0000    0.03551
206320.0000   -0.04574
206360.0000   -0.09717
206400.0000   -0.40013
206440.0000   -0.18794
206480.0000   -0.46849
206520.0000   -0.58793
206560.0000   -0.64094
206600.0000   -0.33282
206640.0000   -0.53547
206680.0000   -0.44767
206720.0000   -0.19444
206760.0000   -0.16321
206800.0000   -0.06120
206840.0000   -0.16297
206880.0000   -0.17129
206920.0000   -0.20336
206960.0000   -0.14417
207000.0000   -0.18340
207040.0000   -0.30226
207080.0000   -0.14925
207120.0000   -0.52312
207160.0000   -0.38034
207200.0000   -0.49122
207240.0000   -0.55598
207280.0000   -0.66071
207320.0000   -0.39943
207360.0000   -0.10584
207400.0000   -0.43453
207440.0000   -0.24977
207480.0000   -0.15582
207520.0000   -0.11771
207560.0000   -0.83611
207600.0000   -0.16520
207640.0000   -0.39667
207680.0000   -0.23654
207720.0000   -0.27544
207760.0000    0.03141
207800.0000    0.12475
207840.0000   -0.03548
207880.0000   -0.08305
207920.0000   -0.02063
207960.0000   -0.51031
208000.0000   -0.13590
208040.0000   -0.11275
208080.0000   -0.26496
208120.0000   -0.35026
208160.0000   -0.39120
208200.0000   -0.34376
208240.0000   -0.05054
208280.0000   -0.47883
208320.0000   -0.28579
208360.0000   -0.24187
208400.0000    0.17810
208440.0000   -0.41191
208480.0000   -0.16403
208520.0000   -0.13882
208560.0000   -0.36112
208600.0000   -0.22768
208640.0000   -0.05547
208680.0000   -0.32498
208720.0000   -0.36813
208760.0000   -0.70104
208800.0000   -0.42214
208840.0000   -0.53968
208880.0000   -0.21451
208920.0000   -0.38250
208960.0000   -0.46399
209000.0000   -0.19231
209040.0000   -0.56707
209080.0000   -0.46394
209120.0000   -0.35475
209160.0000   -0.48207
209200.0000   -0.23337
209240.0000   -0.35746
209280.0000    0.18496
209320.0000    0.33416
209360.0000   -0.26250
209400.0000   -0.29315
209440.0000    0.18725
209480.0000   -0.16661
209520.0000   -0.05301
209560.0000   -0.19687
209600.0000   -0.32802
209640.0000   -0.37883
209680.0000   -0.08845
209720.0000   -0.37592
209760.0000   -0.66900
209800.0000   -0.28886
209840.0000    0.03098
209880.0000   -0.19350
209920.0000   -0.38888
209960.0000   -0.62915
210000.0000   -0.34359
210040.0000   -0.35730
210080.0000   -0.23661
210120.0000   -0.57453
210160.0000   -0.24282
210200.0000   -0.32827
210240.0000   -0.12318
210280.0000   -0.15354
210320.0000   -0.56186
210360.0000   -0.28158
210400.0000   -0.56062
210440.0000   -0.13546
210480.0000   -0.13382
210520.0000   -0.39655
210560.0000   -0.23760
210600.0000   -0.58829
210640.0000   -0.43135
210680.0000   -0.50836
210720.0000   -0.49894
210760.0000   -0.66102
210800.0000   -0.33188
210840.0000   -0.15212
210880.0000   -0.44875
210920.0000   -0.47141
210960.0000   -0.47952
211000.0000   -0.50200
211040.0000   -0.42679
211080.0000   -0.61534
211120.0000   -0.56992
211160.0000   -0.42166
211200.0000   -0.21921
211240.0000   -0.61735
211280.0000   -0.51147
211320.0000   -0.23195
211360.0000   -0.30997
211400.0000   -0.42222
211440.0000   -0.03742
211480.0000   -0.30382
211520.0000   -0.03368
211560.0000   -0.23315
211600.0000   -0.35215
211640.0000   -0.08511
211680.0000   -0.03170
211720.0000   -0.42186
211760.0000   -0.26701
211800.0000    0.11356
211840.0000   -0.31919
211880.0000   -0.39578
211920.0000   -0.10851
211960.0000   -0.26396
212000.0000   -0.32102
212040.0000   -0.43971
212080.0000   -0.20259
212120.0000   -0.37145
212160.0000   -0.16613
212200.0000   -0.22443
212240.0000   -0.09727
212280.0000    0.07664
212320.0000   -0.04350
212360.0000    0.04973
212400.0000    0.04400
212440.0000   -0.29363
212480.0000   -0.27838
212520.0000   -0.07117
212560.0000   -0.29551
212600.0000   -0.27360
212640.0000   -0.36499
212680.0000   -0.38296
212720.0000   -0.13380
212760.0000   -0.28971
212800.0000   -0.49084
212840.0000   -0.54727
212880.0000   -0.48437
212920.0000   -0.24959
212960.0000   -0.30354
213000.0000   -0.37030
213040.0000   -0.09106
213080.0000   -0.19209
213120.0000   -0.18680
213160.0000   -0.00354
213200.0000   -0.15189
213240.0000   -0.28125
213280.0000   -0.39686
213320.0000   -0.24551
213360.0000   -0.26660
213400.0000   -0.23294
213440.0000   -0.11004
213480.0000   -0.34772
213520.0000   -0.24516
213560.0000   -0.01159
213600.0000   -0.01578
213640.0000   -0.30745
213680.0000    0.00723
213720.0000   -0.22633
213760.0000   -0.51483
213800.0000   -0.12917
213840.0000   -0.20699
213880.0000   -0.59658
213920.0000   -0.16971
213960.0000   -0.42384
214000.0000   -0.15072
214040.0000   -0.48506
214080.0000   -0.36247
214120.0000   -0.29196
214160.0000   -0.06542
214200.0000   -0.31213
214240.0000    0.02158
214280.0000   -0.18826
214320.0000   -0.06507
214360.0000   -0.05806
214400.0000   -0.27862
214440.0000    0.09702
214480.0000    0.07296
214520.0000   -0.35702
214560.0000   -0.29205
214600.0000   -0.28630
214640.0000   -0.21540
214680.0000   -0.44556
214720.0000   -0.42847
214760.0000   -0.08636
214800.0000   -0.30065
214840.0000    0.00639
214880.0000   -0.08639
214920.0000   -0.07297
214960.0000    0.05909
215000.0000   -0.05053
215040.0000   -0.14290
215080.0000    0.11895
215120.0000   -0.24916
215160.0000   -0.08033
215200.0000   -0.27037
215240.0000   -0.13917
215280.0000   -0.16961
215320.0000    0.06210
215360.0000   -0.11585
215400.0000    0.02735
215440.0000   -0.33519
215480.0000   -0.35738
215520.0000    0.06630
215560.0000    0.08687
215600.0000   -0.14009
215640.0000    0.20031
215680.0000    0.10901
215720.0000    0.21915
215760.0000    0.23212
215800.0000   -0.23832
215840.0000    0.17985
215880.0000   -0.03359
215920.0000    0.15478
215960.0000   -0.02081
216000.0000   -0.16128
216040.0000   -0.08512
216080.0000    0.32884
216120.0000    0.34986
216160.0000    0.25662
216200.0000    0.01653
216240.0000    0.13004
216280.0000   -0.04060
216320.0000   -0.25283
216360.0000    0.03203
216400.0000    0.01635
216440.0000   -0.05659
216480.0000   -0.01689
216520.0000   -0.00847
216560.0000   -0.00984
216600.0000    0.06347
216640.0000   -0.11469
216680.0000    0.26045
216720.0000   -0.00324
216760.0000   -0.12451
216800.0000   -0.13741
216840.0000   -0.20426
216880.0000   -0.00420
216920.0000   -0.11221
216960.0000   -0.41344
217000.0000    0.04831
217040.0000   -0.13970
217080.0000   -0.00885
217120.0000   -0.17935
217160.0000   -0.46172
217200.0000   -0.26330
217240.0000   -0.15029
217280.0000   -0.08077
217320.0000   -0.07266
217360.0000    0.05261
217400.0000   -0.08459
217440.0000    0.01155
217480.0000   -0.18619
217520.0000   -0.27208
217560.0000    0.10971
217600.0000   -0.03857
217640.0000   -0.24929
217680.0000   -0.07251
217720.0000   -0.13544
217760.0000   -0.05127
217800.0000   -0.12287
217840.0000    0.01599
217880.0000   -0.12503
217920.0000    0.06922
217960.0000   -0.17343
218000.0000   -0.19266
218040.0000   -0.01512
218080.0000   -0.26787
218120.0000   -0.02815
218160.0000   -0.26411
218200.0000   -0.24399
218240.0000   -0.21811
218280.0000   -0.23315
218320.0000   -0.07635
218360.0000   -0.11307
218400.0000   -0.07991
218440.0000   -0.01631
218480.0000   -0.40426
218520.0000   -0.59669
218560.0000   -0.40984
218600.0000   -0.13530
218640.0000   -0.03491
218680.0000   -0.02527
218720.0000    0.02341
218760.0000   -0.01273
218800.0000   -0.12978
218840.0000   -0.33686
218880.0000   -0.17750
218920.0000   -0.49161
218960.0000   -0.26358
219000.0000    0.04328
219040.0000   -0.17493
219080.0000   -0.03393
219120.0000   -0.17234
219160.0000    0.07740
219200.0000   -0.03382
219240.0000    0.15543
219280.0000   -0.15026
219320.0000   -0.24535
219360.0000   -0.12622
219400.0000   -0.28748
219440.0000   -0.14145
219480.0000    0.01547
219520.0000    0.03336
219560.0000   -0.26249
219600.0000   -0.49088
219640.0000   -0.18680
219680.0000   -0.56080
219720.0000   -0.10852
219760.0000   -0.57618
219800.0000   -0.56543
219840.0000   -0.37558
219880.0000   -0.50016
219920.0000   -0.53009
219960.0000   -0.59064
220000.0000   -0.50066
220040.0000   -0.66272
220080.0000   -0.64516
220120.0000   -0.41461
220160.0000   -0.18073
220200.0000   -0.03463
220240.0000   -0.30184
220280.0000   -0.08581
220320.0000   -0.00557
220360.0000    0.13416
220400.0000   -0.05200
220440.0000    0.10028
220480.0000    0.01902
220520.0000   -0.08516
220560.0000   -0.27786
220600.0000    0.24924
220640.0000   -0.10310
220680.0000    0.24889
220720.0000    0.11158
220760.0000    0.15290
220800.0000    0.54606
220840.0000    0.14624
220880.0000   -0.10070
220920.0000    0.37327
220960.0000    0.24739
221000.0000    0.17248
221040.0000    0.02241
221080.0000    0.02116
221120.0000    0.02861
221160.0000   -0.25715
221200.0000   -0.38344
221240.0000   -0.09477
221280.0000   -0.33762
221320.0000   -0.14363
221360.0000   -0.04690
221400.0000   -0.08192
221440.0000    0.02484
221480.0000   -0.03383
221520.0000   -0.44929
221560.0000   -0.37066
221600.0000   -0.15079
221640.0000   -0.27744
221680.0000   -0.31738
221720.0000   -0.17417
221760.0000   -0.03749
221800.0000   -0.08430
221840.0000   -0.04987
221880.0000   -0.33108
221920.0000   -0.26434
221960.0000   -0.58890
222000.0000   -0.05758
222040.0000   -0.30734
222080.0000   -0.23624
222120.0000    0.05680
222160.0000   -0.21970
222200.0000   -0.14679
222240.0000    0.06479
222280.0000    0.13436
222320.0000   -0.04204
222360.0000   -0.13624
222400.0000   -0.12250
222440.0000   -0.14378
222480.0000   -0.13938
222520.0000   -0.07464
222560.0000   -0.13577
222600.0000   -0.21130
222640.0000   -0.33961
222680.0000   -0.05742
222720.0000   -0.25112
222760.0000   -0.15240
222800.0000    0.04039
222840.0000   -0.18707
222880.0000    0.00362
222920.0000   -0.21080
222960.0000    0.08399
223000.0000   -0.23549
223040.0000    0.00047
223080.0000   -0.10582
223120.0000   -0.25566
223160.0000   -0.09491
223200.0000   -0.31587
223240.0000   -0.12884
223280.0000   -0.11274
223320.0000    0.05514
223360.0000   -0.09315
223400.0000   -0.35421
223440.0000   -0.35378
223480.0000   -0.22594
223520.0000   -0.08798
223560.0000    0.04259
223600.0000    0.12825
223640.0000   -0.05359
223680.0000    0.24602
223720.0000    0.19164
223760.0000    0.26246
223800.0000    0.10210
223840.0000    0.08566
223880.0000   -0.14559
223920.0000   -0.15977
223960.0000   -0.17235
224000.0000   -0.13984
224040.0000   -0.15041
224080.0000   -0.27463
224120.0000   -0.20586
224160.0000   -0.43479
224200.0000   -0.27540
224240.0000   -0.51634
224280.0000   -0.31025
224320.0000   -0.28906
224360.0000   -0.29384
224400.0000   -0.48465
224440.0000   -0.21964
224480.0000   -0.06436
224520.0000   -0.26645
224560.0000   -0.01951
224600.0000   -0.01829
224640.0000   -0.38771
224680.0000   -0.49403
224720.0000   -0.01941
224760.0000   -0.16539
224800.0000   -0.17687
224840.0000   -0.30041
224880.0000   -0.41752
224920.0000   -0.07978
224960.0000   -0.25872
225000.0000   -0.19675
225040.0000   -0.25492
225080.0000   -0.28786
225120.0000   -0.35036
225160.0000   -0.11657
225200.0000   -0.53730
225240.0000    0.03802
225280.0000   -0.18506
225320.0000   -0.42677
225360.0000   -0.17711
225400.0000    0.15309
225440.0000    0.05049
225480.0000    0.11548
225520.0000   -0.06851
225560.0000    0.02738
225600.0000    0.14790
225640.0000    0.18674
225680.0000    0.22388
225720.0000   -0.14467
225760.0000   -0.08402
225800.0000   -0.00668
225840.0000   -0.05247
225880.0000   -0.11229
225920.0000   -0.10413
225960.0000    0.04844
226000.0000    0.28231
226040.0000    0.32705
226080.0000    0.16823
226120.0000   -0.17469
226160.0000   -0.16653
226200.0000   -0.34497
226240.0000   -0.08277
226280.0000   -0.04561
226320.0000    0.33597
226360.0000    0.34762
226400.0000    0.15285
226440.0000    0.07466
226480.0000   -0.16880
226520.0000   -0.00348
226560.0000   -0.01759
226600.0000    0.04243
226640.0000    0.04563
226680.0000   -0.08014
226720.0000    0.17367
226760.0000    0.09709
226800.0000   -0.05730
226840.0000    0.29454
226880.0000    0.18591
226920.0000    0.20043
226960.0000    0.13213
227000.0000    0.04309
227040.0000    0.13824
227080.0000    0.38969
227120.0000    0.22062
227160.0000   -0.00544
227200.0000    0.07171
227240.0000    0.09763
227280.0000    0.32658
227320.0000    0.51826
227360.0000    0.20410
227400.0000    0.01356
227440.0000    0.26818
227480.0000    0.41404
227520.0000    0.17040
227560.0000    0.25335
227600.0000    0.57908
227640.0000    0.53582
227680.0000    0.43154
227720.0000    0.12847
227760.0000    0.37426
227800.0000    0.26013
227840.0000    0.39185
227880.0000    0.50371
227920.0000    0.28099
227960.0000    0.15511
228000.0000    0.39660
228040.0000    0.34627
228080.0000    0.60466
228120.0000    0.23864
228160.0000    0.25602
228200.0000    0.32469
228240.0000    0.33205
228280.0000    0.49348
228320.0000    0.42376
228360.0000    0.21362
228400.0000    0.07676
228440.0000    0.32287
228480.0000    0.10724
228520.0000    0.06215
228560.0000    0.13571
228600.0000    0.08282
228640.0000    0.00447
228680.0000    0.04195
228720.0000   -0.50840
228760.0000   -0.34798
228800.0000   -0.21379
228840.0000   -0.44955
228880.0000   -0.50788
228920.0000   -0.46113
228960.0000   -0.23671
229000.0000   -0.34223
229040.0000   -0.49360
229080.0000    0.01968
229120.0000   -0.19975
229160.0000   -0.23667
229200.0000   -0.21747
229240.0000   -0.36677
229280.0000   -0.31538
229320.0000   -0.13628
229360.0000   -0.41580
229400.0000   -0.46313
229440.0000   -0.28146
229480.0000   -0.40852
229520.0000   -0.40707
229560.0000   -0.77565
229600.0000   -0.51000
229640.0000   -0.63615
229680.0000   -0.57854
229720.0000   -0.63239
229760.0000   -0.72168
229800.0000   -0.12143
229840.0000   -0.62179
229880.0000   -0.38181
229920.0000   -0.20634
229960.0000   -0.38634
230000.0000   -0.06431
230040.0000   -0.10989
230080.0000   -0.07031
230120.0000   -0.16970
230160.0000   -0.10866
230200.0000   -0.29262
230240.0000   -0.21237
230280.0000   -0.40938
230320.0000   -0.06465
230360.0000   -0.31534
230400.0000   -0.27031
230440.0000   -0.49326
230480.0000   -0.32720
230520.0000   -0.18450
230560.0000   -0.02389
230600.0000   -0.06373
230640.0000   -0.30832
230680.0000   -0.23724
230720.0000   -0.23937
230760.0000   -0.14293
230800.0000    0.02278
230840.0000    0.07659
230880.0000   -0.33348
230920.0000   -0.22174
230960.0000   -0.11873
231000.0000   -0.34832
231040.0000   -0.11203
231080.0000   -0.17199
231120.0000   -0.23773
231160.0000   -0.30407
231200.0000   -0.11044
231240.0000    0.06605
231280.0000   -0.11110
231320.0000   -0.29786
231360.0000   -0.04844
231400.0000   -0.37451
231440.0000   -0.27969
231480.0000   -0.11988
231520.0000    0.00725
231560.0000   -0.13468
231600.0000   -0.20210
231640.0000   -0.24301
231680.0000   -0.22120
231720.0000   -0.30386
231760.0000   -0.27952
231800.0000   -0.05872
231840.0000   -0.18274
231880.0000   -0.18092
231920.0000   -0.17770
231960.0000    0.22918
232000.0000   -0.26406
232040.0000   -0.30985
232080.0000   -0.28900
232120.0000   -0.23477
232160.0000   -0.49612
232200.0000    0.02136
232240.0000   -0.51589
232280.0000   -0.36197
232320.0000   -0.23404
232360.0000   -0.28618
232400.0000   -0.34620
232440.0000   -0.33775
232480.0000   -0.36794
232520.0000   -0.16457
232560.0000   -0.21238
232600.0000    0.11990
232640.0000    0.20523
232680.0000    0.22469
232720.0000    0.21812
232760.0000   -0.38881
232800.0000   -0.36868
232840.0000   -0.44811
232880.0000   -0.51873
232920.0000   -0.23281
232960.0000   -0.58696
233000.0000   -0.30223
233040.0000   -0.26617
233080.0000   -0.14813
233120.0000   -0.66562
233160.0000   -0.62712
233200.0000   -0.25500
233240.0000   -0.22218
233280.0000   -0.23771
233320.0000   -0.42343
233360.0000   -0.37410
233400.0000   -0.29951
233440.0000   -0.48529
233480.0000   -0.37637
233520.0000   -0.50799
233560.0000   -0.28443
233600.0000   -0.47637
233640.0000   -0.50792
233680.0000   -0.47324
233720.0000    0.08362
233760.0000   -0.23220
233800.0000   -0.04709
233840.0000   -0.35460
233880.0000   -0.30722
233920.0000   -0.04862
233960.0000    0.11342
234000.0000   -0.23424
234040.0000    0.05008
234080.0000   -0.47269
234120.0000   -0.18268
234160.0000   -0.19741
234200.0000   -0.32606
234240.0000   -0.13214
234280.0000   -0.34910
234320.0000   -0.07724
234360.0000   -0.22012
234400.0000    0.23422
234440.0000   -0.18925
234480.0000   -0.18846
234520.0000   -0.45002
234560.0000   -0.17162
234600.0000   -0.05053
234640.0000   -0.16551
234680.0000   -0.60068
234720.0000   -0.16442
234760.0000   -0.12023
234800.0000   -0.43619
234840.0000   -0.48716
234880.0000   -0.33774
234920.0000   -0.38641
234960.0000   -0.55667
235000.0000   -0.44313
235040.0000   -0.08045
235080.0000   -0.43064
235120.0000   -0.34489
235160.0000    0.06428
235200.0000    0.16056
235240.0000    0.10320
235280.0000    0.08080
235320.0000   -0.13538
235360.0000    0.50222
235400.0000    0.15325
235440.0000   -0.04823
235480.0000   -0.15113
235520.0000    0.06464
235560.0000   -0.19718
235600.0000   -0.08129
235640.0000   -0.32004
235680.0000   -0.49342
235720.0000   -0.16983
235760.0000   -0.29664
235800.0000   -0.16151
235840.0000   -0.15143
235880.0000   -0.03423
235920.0000   -0.12118
235960.0000   -0.13538
236000.0000   -0.09306
236040.0000    0.06390
236080.0000   -0.15437
236120.0000   -0.01590
236160.0000   -0.09130
236200.0000   -0.12916
236240.0000   -0.05626
236280.0000    0.05628
236320.0000   -0.42831
236360.0000   -0.08625
236400.0000   -0.22775
236440.0000   -0.25768
236480.0000   -0.62813
236520.0000   -0.29041
236560.0000   -0.09523
236600.0000   -0.22549
236640.0000   -0.15459
236680.0000   -0.13410
236720.0000   -0.44864
236760.0000   -0.32075
236800.0000   -0.28408
236840.0000   -0.58084
236880.0000   -0.50777
236920.0000   -0.58571
236960.0000   -0.22663
237000.0000   -0.50083
237040.0000   -0.31943
237080.0000   -0.23157
237120.0000   -0.25533
237160.0000   -0.12536
237200.0000   -0.41476
237240.0000   -0.44366
237280.0000   -0.03574
237320.0000   -0.35022
237360.0000   -0.32925
237400.0000   -0.31935
237440.0000   -0.06617
237480.0000   -0.31104
237520.0000   -0.51945
237560.0000   -0.44365
237600.0000   -0.04887
237640.0000   -0.29934
237680.0000   -0.41902
237720.0000   -0.04969
237760.0000   -0.23732
237800.0000   -0.45425
237840.0000   -0.36937
237880.0000   -0.47240
237920.0000   -0.67634
237960.0000   -0.46185
238000.0000   -0.43145
238040.0000   -0.26985
238080.0000   -0.48135
238120.0000   -0.43417
238160.0000   -0.20293
238200.0000   -0.61539
238240.0000   -0.42756
238280.0000   -0.60638
238320.0000   -0.14997
238360.0000   -0.28112
238400.0000   -0.33418
238440.0000   -0.52406
238480.0000   -0.29943
238520.0000   -0.28695
238560.0000   -0.36568
238600.0000   -0.18233
238640.0000   -0.38120
238680.0000   -0.30482
238720.0000   -0.32502
238760.0000   -0.23628
238800.0000   -0.39744
238840.0000   -0.33230
238880.0000   -0.56214
238920.0000   -0.36146
238960.0000   -0.74171
239000.0000   -0.60630
239040.0000   -0.49178
239080.0000   -0.42894
239120.0000   -0.43649
239160.0000   -0.29468
239200.0000   -0.26829
239240.0000   -0.11542
239280.0000   -0.16646
239320.0000   -0.15362
239360.0000   -0.24136
239400.0000   -0.16785
239440.0000    0.01536
239480.0000   -0.10307
239520.0000   -0.16788
239560.0000   -0.18644
239600.0000   -0.07629
239640.0000   -0.00107
239680.0000   -0.26494
239720.0000   -0.12439
239760.0000   -0.22193
239800.0000   -0.61047
239840.0000   -0.36906
239880.0000   -0.36840
239920.0000   -0.42703
239960.0000   -0.42598
240000.0000   -0.34078
240040.0000   -0.54440
240080.0000   -0.49742
240120.0000   -0.46919
240160.0000   -0.36343
240200.0000   -0.39694
240240.0000   -0.45138
240280.0000   -0.48797
240320.0000   -0.34999
240360.0000   -0.33314
240400.0000   -0.47948
240440.0000   -0.43709
240480.0000   -0.12080
240520.0000   -0.04820
240560.0000   -0.12225
240600.0000   -0.21576
240640.0000   -0.29948
240680.0000   -0.37349
240720.0000   -0.03807
240760.0000   -0.10106
240800.0000   -0.33224
240840.0000   -0.20384
240880.0000   -0.08252
240920.0000   -0.15176
240960.0000   -0.25472
241000.0000    0.03524
241040.0000   -0.22108
241080.0000   -0.10607
241120.0000    0.09555
241160.0000   -0.00489
241200.0000    0.22726
241240.0000    0.03621
241280.0000   -0.04554
241320.0000   -0.14625
241360.0000   -0.36308
241400.0000   -0.09200
241440.0000   -0.35209
241480.0000   -0.20729
241520.0000   -0.12202
241560.0000   -0.11474
241600.0000   -0.10621
241640.0000    0.02442
241680.0000    0.24468
241720.0000    0.25671
241760.0000   -0.03908
241800.0000   -0.00928
241840.0000    0.07029
241880.0000   -0.01098
241920.0000    0.20810
241960.0000   -0.06075
242000.0000   -0.10464
242040.0000    0.12432
242080.0000   -0.16932
242120.0000   -0.22518
242160.0000   -0.05108
242200.0000   -0.28672
242240.0000   -0.28892
242280.0000    0.10446
242320.0000   -0.17709
242360.0000   -0.16131
242400.0000   -0.28583
242440.0000    0.06122
242480.0000   -0.24985
242520.0000   -0.05737
242560.0000   -0.06283
242600.0000   -0.02443
242640.0000   -0.12365
242680.0000   -0.24012
242720.0000   -0.06700
242760.0000   -0.04986
242800.0000   -0.26578
242840.0000   -0.09724
242880.0000   -0.21727
242920.0000   -0.14073
242960.0000   -0.03588
243000.0000   -0.10034
243040.0000   -0.40108
243080.0000   -0.34693
243120.0000   -0.20806
243160.0000   -0.45950
243200.0000   -0.66104
243240.0000   -0.38190
243280.0000   -0.38207
243320.0000   -0.30543
243360.0000   -0.22940
243400.0000   -0.18604
243440.0000    0.13959
243480.0000    0.01331
243520.0000    0.01988
243560.0000   -0.48908
243600.0000   -0.16442
243640.0000   -0.19081
243680.0000   -0.21611
243720.0000   -0.14181
243760.0000   -0.44599
243800.0000   -0.19065
243840.0000   -0.43601
243880.0000   -0.57908
243920.0000   -0.90661
243960.0000   -0.62844
244000.0000   -0.55294
244040.0000   -0.57370
244080.0000   -0.46391
244120.0000   -0.57403
244160.0000   -0.41579
244200.0000   -0.40932
244240.0000   -0.43231
244280.0000   -0.68269
244320.0000   -0.33777
244360.0000   -0.42082
244400.0000   -0.41816
244440.0000   -0.08751
244480.0000   -0.10664
244520.0000   -0.25797
244560.0000   -0.05981
244600.0000   -0.22629
244640.0000   -0.11795
244680.0000   -0.16918
244720.0000   -0.00900
244760.0000   -0.43961
244800.0000   -0.16461
244840.0000   -0.03888
244880.0000    0.20443
244920.0000   -0.01518
244960.0000    0.00917
245000.0000   -0.01775
245040.0000   -0.15827
245080.0000   -0.19393
245120.0000    0.01800
245160.0000   -0.19814
245200.0000    0.01534
245240.0000   -0.06971
245280.0000    0.07949
245320.0000   -0.35508
245360.0000   -0.25659
245400.0000   -0.64579
245440.0000   -0.50485
245480.0000   -0.88024
245520.0000   -0.62690
245560.0000   -0.53479
245600.0000   -0.11446
245640.0000   -0.61472
245680.0000   -0.20809
245720.0000    0.00897
245760.0000    0.23635
245800.0000    0.09264
245840.0000    0.02238
245880.0000   -0.24814
245920.0000    0.10820
245960.0000    0.08808
246000.0000    0.02285
246040.0000   -0.18899
246080.0000    0.04089
246120.0000   -0.05046
246160.0000    0.13235
246200.0000    0.44141
246240.0000    0.06040
246280.0000    0.23492
246320.0000   -0.21827
246360.0000    0.07087
246400.0000    0.04098
246440.0000    0.06329
246480.0000    0.15711
246520.0000    0.01157
246560.0000   -0.05901
246600.0000    0.02545
246640.0000   -0.14685
246680.0000   -0.08252
246720.0000   -0.06168
246760.0000   -0.14351
246800.0000   -0.08778
246840.0000    0.13135
246880.0000   -0.08722
246920.0000   -0.20416
246960.0000   -0.10682
247000.0000    0.17042
247040.0000    0.22505
247080.0000    0.32054
247120.0000    0.06650
247160.0000    0.17872
247200.0000    0.01585
247240.0000    0.13054
247280.0000   -0.09176
247320.0000    0.20589
247360.0000    0.26386
247400.0000    0.09453
247440.0000    0.17695
247480.0000   -0.02759
247520.0000   -0.17624
247560.0000    0.16147
247600.0000    0.02469
247640.0000   -0.18596
247680.0000   -0.49309
247720.0000   -0.30670
247760.0000   -0.16461
247800.0000   -0.09519
247840.0000   -0.09665
247880.0000   -0.06480
247920.0000   -0.09087
247960.0000   -0.09152
248000.0000    0.08093
248040.0000    0.03880
248080.0000    0.33018
248120.0000   -0.19132
248160.0000   -0.23130
248200.0000    0.13040
248240.0000   -0.20618
248280.0000    0.01406
248320.0000    0.20995
248360.0000   -0.10476
248400.0000   -0.24300
248440.0000   -0.08214
248480.0000    0.07750
248520.0000    0.28201
248560.0000    0.15498
248600.0000   -0.01578
248640.0000    0.05140
248680.0000    0.27616
248720.0000    0.04518
248760.0000   -0.16432
248800.0000    0.00375
248840.0000   -0.02693
248880.0000   -0.27676
248920.0000    0.27916
248960.0000   -0.25847
249000.0000   -0.12679
249040.0000    0.18111
249080.0000    0.22644
249120.0000    0.18140
249160.0000    0.23313
249200.0000   -0.05656
249240.0000    0.42986
249280.0000    0.02547
249320.0000    0.38249
249360.0000   -0.18430
249400.0000   -0.01302
249440.0000    0.30864
249480.0000    0.31796
249520.0000   -0.07787
249560.0000    0.42832
249600.0000    0.14569
249640.0000    0.01463
249680.0000   -0.13373
249720.0000   -0.13825
249760.0000   -0.27828
249800.0000   -0.18885
249840.0000    0.26379
249880.0000    0.11848
249920.0000   -0.27614
249960.0000   -0.04027
250000.0000    0.03127
250040.0000   -0.00264
250080.0000   -0.02168
250120.0000   -0.58152
250160.0000   -0.10123
250200.0000   -0.11756
250240.0000   -0.19565
250280.0000   -0.08965
250320.0000   -0.30654
250360.0000   -0.01755
250400.0000    0.30653
250440.0000    0.40492
250480.0000    0.09776
250520.0000    0.11113
250560.0000    0.09490
250600.0000    0.47143
250640.0000    0.21481
250680.0000    0.36328
250720.0000    0.16425
250760.0000    0.31544
250800.0000    0.34544
250840.0000    0.61742
250880.0000    0.48300
250920.0000    0.41693
250960.0000    0.22970
251000.0000    0.29624
251040.0000    0.29792
251080.0000    0.17987
251120.0000    0.46795
251160.0000    0.60607
251200.0000    0.47532
251240.0000    0.29288
251280.0000    0.52283
251320.0000    0.67627
251360.0000    0.37205
251400.0000    0.36946
251440.0000    0.26144
251480.0000    0.46138
251520.0000    0.14621
251560.0000    0.50798
251600.0000    0.32468
251640.0000    0.44806
251680.0000    0.39023
251720.0000    0.29855
251760.0000    0.41970
251800.0000    0.49510
251840.0000    0.45751
251880.0000    0.49064
251920.0000    0.41127
251960.0000    0.13704
252000.0000    0.22171
252040.0000    0.13102
252080.0000    0.20945
252120.0000    0.63262
252160.0000    0.45085
252200.0000    0.55338
252240.0000    0.38568
252280.0000    0.51510
252320.0000    0.20252
252360.0000    0.32217
252400.0000    0.45424
252440.0000    0.48851
252480.0000    0.62493
252520.0000    0.10121
252560.0000   -0.06268
252600.0000   -0.03113
252640.0000    0.17238
252680.0000    0.02771
252720.0000   -0.12354
252760.0000    0.37851
252800.0000    0.29786
252840.0000    0.42698
252880.0000    0.25779
252920.0000    0.32357
252960.0000    0.18882
253000.0000    0.48532
253040.0000    0.29962
253080.0000    0.40733
253120.0000   -0.13342
253160.0000   -0.12881
253200.0000    0.04694
253240.0000   -0.12208
253280.0000    0.18842
253320.0000    0.13857
253360.0000    0.05959
253400.0000   -0.01002
253440.0000   -0.07336
253480.0000    0.53217
253520.0000    0.27121
253560.0000   -0.02614
253600.0000   -0.10304
253640.0000    0.11247
253680.0000    0.36351
253720.0000    0.21919
253760.0000    0.15499
253800.0000    0.09060
253840.0000    0.00811
253880.0000    0.11999
253920.0000   -0.26188
253960.0000   -0.24546
254000.0000    0.20079
254040.0000    0.16814
254080.0000    0.14506
254120.0000    0.00725
254160.0000    0.15907
254200.0000    0.22285
254240.0000    0.21404
254280.0000    0.12947
254320.0000    0.12730
254360.0000    0.08475
254400.0000    0.59676
254440.0000    0.33165
254480.0000    0.49676
254520.0000    0.39718
254560.0000    0.37719
254600.0000    0.47905
254640.0000    0.44861
254680.0000    0.44702
254720.0000    0.40875
254760.0000    0.23470
254800.0000    0.38358
254840.0000    0.24185
254880.0000    0.25793
254920.0000    0.33651
254960.0000    0.24456
255000.0000    0.39152
255040.0000    0.48108
255080.0000    0.45640
255120.0000    0.46295
255160.0000    0.29275
255200.0000    0.42668
255240.0000    0.27755
255280.0000    0.34739
255320.0000    0.42183
255360.0000    0.48886
255400.0000    0.59086
255440.0000    0.70737
255480.0000    0.46772
255520.0000    0.59095
255560.0000    0.56718
255600.0000    0.18253
255640.0000    0.30887
255680.0000    0.49995
255720.0000    0.42980
255760.0000    0.15388
255800.0000   -0.01481
255840.0000    0.31521
255880.0000    0.10288
255920.0000   -0.01649
255960.0000   -0.04551
256000.0000   -0.10270
256040.0000    0.08865
256080.0000    0.31810
256120.0000   -0.00241
256160.0000   -0.05510
256200.0000   -0.27744
256240.0000    0.15342
256280.0000    0.38188
256320.0000    0.35984
256360.0000    0.32239
256400.0000    0.04445
256440.0000    0.31256
256480.0000    0.28910
256520.0000    0.06036
256560.0000   -0.11673
256600.0000   -0.08459
256640.0000   -0.04608
256680.0000   -0.08344
256720.0000    0.33551
256760.0000    0.13235
256800.0000    0.16399
256840.0000    0.13188
256880.0000    0.36202
256920.0000    0.51514
256960.0000    0.40052
257000.0000    0.23369
257040.0000    0.41717
257080.0000    0.30301
257120.0000    0.41731
257160.0000    0.31572
257200.0000    0.04923
257240.0000    0.15407
257280.0000    0.14876
257320.0000    0.38859
257360.0000    0.26769
257400.0000    0.19545
257440.0000    0.37553
257480.0000    0.50635
257520.0000    0.53312
257560.0000    0.63596
257600.0000    0.44250
257640.0000    0.35012
257680.0000    0.37781
257720.0000    0.28555
257760.0000    0.30870
257800.0000    0.04622
257840.0000    0.09212
257880.0000    0.17796
257920.0000    0.32554
257960.0000    0.23015
258000.0000    0.46328
258040.0000    0.37449
258080.0000    0.09682
258120.0000    0.23203
258160.0000    0.24039
258200.0000    0.18734
258240.0000    0.40502
258280.0000    0.19917
258320.0000    0.10802
258360.0000   -0.01458
258400.0000    0.45514
258440.0000    0.08233
258480.0000    0.05462
258520.0000    0.12925
258560.0000    0.02323
258600.0000   -0.00906
258640.0000    0.68867
258680.0000    0.36966
258720.0000    0.55087
258760.0000    0.43468
258800.0000    0.40687
258840.0000    0.33100
258880.0000    0.45757
258920.0000    0.62085
258960.0000    0.59845
259000.0000    0.31926
259040.0000    0.44171
259080.0000    0.42293
259120.0000    0.53730
259160.0000    0.60356
259200.0000    0.54068
259240.0000    0.47842
259280.0000    0.21694
259320.0000    0.27158
259360.0000    0.39871
259400.0000    0.68730
259440.0000    0.36069
259480.0000    0.07329
259520.0000    0.39416
259560.0000    0.37349
259600.0000    0.19387
259640.0000    0.05826
259680.0000    0.31726
259720.0000    0.38303
259760.0000    0.43588
259800.0000    0.20605
259840.0000    0.36377
259880.0000    0.49820
259920.0000    0.50403
259960.0000    0.44258
260000.0000    0.56479
260040.0000    0.28376
260080.0000    0.35790
260120.0000    0.32507
260160.0000    0.31307
260200.0000    0.05431
260240.0000   -0.10198
260280.0000    0.08330
260320.0000   -0.37778
260360.0000   -0.25917
260400.0000   -0.36406
260440.0000   -0.43270
260480.0000   -0.17677
260520.0000   -0.17773
260560.0000   -0.22923
260600.0000   -0.22030
260640.0000   -0.70080
260680.0000   -0.29717
260720.0000   -0.27564
260760.0000   -0.46218
260800.0000   -0.21311
260840.0000   -0.27252
260880.0000   -0.24797
260920.0000    0.08251
260960.0000    0.03752
261000.0000   -0.00233
261040.0000   -0.16899
261080.0000   -0.26180
261120.0000   -0.63197
261160.0000   -0.45588
261200.0000   -0.54268
261240.0000   -0.12040
261280.0000   -0.23036
261320.0000    0.01068
261360.0000   -0.12896
261400.0000   -0.13590
261440.0000   -0.37727
261480.0000   -0.43461
261520.0000   -0.19409
261560.0000   -0.67039
261600.0000   -0.40299
261640.0000   -0.30599
261680.0000    0.08101
261720.0000   -0.29875
261760.0000   -0.38017
261800.0000   -0.40390
261840.0000   -0.05451
261880.0000   -0.04329
261920.0000   -0.00490
261960.0000   -0.16493
262000.0000   -0.26510
262040.0000   -0.32446
262080.0000   -0.36773
262120.0000   -0.39352
262160.0000   -0.21144
262200.0000   -0.20849
262240.0000   -0.43093
262280.0000   -0.41613
262320.0000   -0.20828
262360.0000   -0.21949
262400.0000   -0.24586
262440.0000   -0.24146
262480.0000   -0.20066
262520.0000   -0.03591
262560.0000   -0.09520
262600.0000   -0.38052
262640.0000   -0.43626
262680.0000   -0.40231
262720.0000   -0.47175
262760.0000   -0.14967
262800.0000   -0.59912
262840.0000   -0.63807
262880.0000   -0.32437
262920.0000   -0.40830
262960.0000   -0.69338
263000.0000   -0.38676
263040.0000   -0.84695
263080.0000   -0.47436
263120.0000   -0.89155
263160.0000   -0.63031
263200.0000   -0.53589
263240.0000   -0.50333
263280.0000   -0.72764
263320.0000   -0.76907
263360.0000   -0.17667
263400.0000   -0.31534
263440.0000   -0.17948
263480.0000   -0.56041
263520.0000   -0.15358
263560.0000   -0.31114
263600.0000   -0.27236
263640.0000   -0.33989
263680.0000   -0.34435
263720.0000   -0.39911
263760.0000   -0.43763
263800.0000   -0.41596
263840.0000   -0.39477
263880.0000   -0.45459
263920.0000   -0.30983
263960.0000   -0.47357
264000.0000   -0.11216
264040.0000   -0.30689
264080.0000   -0.14626
264120.0000   -0.13235
264160.0000   -0.04903
264200.0000    0.12920
264240.0000   -0.39679
264280.0000    0.13927
264320.0000   -0.20420
264360.0000   -0.14224
264400.0000   -0.04365
264440.0000   -0.25890
264480.0000   -0.15060
264520.0000   -0.41806
264560.0000   -0.21815
264600.0000   -0.09000
264640.0000   -0.13073
264680.0000   -0.11673
264720.0000   -0.26531
264760.0000   -0.04426
264800.0000   -0.22045
264840.0000   -0.15307
264880.0000   -0.36451
264920.0000   -0.44425
264960.0000   -0.52996
265000.0000   -0.73478
265040.0000   -0.25792
265080.0000   -0.04114
265120.0000    0.18655
265160.0000   -0.06953
265200.0000    0.24722
265240.0000    0.18182
265280.0000    0.21150
265320.0000    0.25728
265360.0000    0.10828
265400.0000    0.28806
265440.0000   -0.20308
265480.0000   -0.11728
265520.0000   -0.30933
265560.0000    0.01552
265600.0000   -0.15773
265640.0000   -0.28426
265680.0000   -0.45575
265720.0000   -0.25785
265760.0000   -0.12749
265800.0000   -0.43390
265840.0000   -0.38794
265880.0000   -0.61462
265920.0000   -0.60674
265960.0000   -0.18751
266000.0000   -0.09122
266040.0000   -0.16927
266080.0000    0.11388
266120.0000   -0.15955
266160.0000   -0.09689
266200.0000   -0.33808
266240.0000   -0.28247
266280.0000   -0.05314
266320.0000   -0.00858
266360.0000   -0.08747
266400.0000    0.12143
266440.0000   -0.19597
266480.0000    0.08481
266520.0000   -0.13322
266560.0000   -0.02675
266600.0000    0.01096
266640.0000    0.57452
266680.0000    0.06685
266720.0000   -0.24009
266760.0000    0.18638
266800.0000    0.20362
266840.0000   -0.27880
266880.0000   -0.34468
266920.0000   -0.22000
266960.0000   -0.42258
267000.0000   -0.31735
267040.0000   -0.42882
267080.0000   -0.00734
267120.0000   -0.06656
267160.0000    0.14457
267200.0000    0.05407
267240.0000   -0.10465
267280.0000    0.52620
267320.0000   -0.18276
267360.0000   -0.33011
267400.0000   -0.16579
267440.0000    0.03602
267480.0000   -0.24904
267520.0000   -0.26462
267560.0000   -0.23850
267600.0000   -0.36033
267640.0000   -0.36970
267680.0000   -0.15946
267720.0000   -0.12888
267760.0000   -0.47546
267800.0000   -0.43630
267840.0000   -0.57578
267880.0000   -0.10768
267920.0000   -0.35927
267960.0000   -0.25957
268000.0000   -0.01901
268040.0000   -0.39100
268080.0000    0.06807
268120.0000   -0.03211
268160.0000   -0.08536
268200.0000   -0.01706
268240.0000    0.10756
268280.0000   -0.30449
268320.0000   -0.21422
268360.0000   -0.28141
268400.0000   -0.11361
268440.0000    0.10306
268480.0000    0.04356
268520.0000   -0.48723
268560.0000   -0.20573
268600.0000   -0.21771
268640.0000   -0.12799
268680.0000   -0.07518
268720.0000    0.02742
268760.0000    0.12570
268800.0000   -0.22704
268840.0000   -0.58844
268880.0000   -0.35760
268920.0000   -0.30268
268960.0000   -0.33981
269000.0000   -0.27619
269040.0000   -0.28043
269080.0000   -0.22571
269120.0000   -0.23809
269160.0000   -0.27704
269200.0000    0.02904
269240.0000   -0.16105
269280.0000   -0.34375
269320.0000   -0.19727
269360.0000   -0.52252
269400.0000   -0.32635
269440.0000   -0.21737
269480.0000   -0.26135
269520.0000   -0.22927
269560.0000   -0.38936
269600.0000   -0.13756
269640.0000   -0.53471
269680.0000   -0.39866
269720.0000   -0.67097
269760.0000   -0.60413
269800.0000   -0.55588
269840.0000   -0.30283
269880.0000   -0.15827
269920.0000   -0.60886
269960.0000   -0.22768
270000.0000   -0.26726
270040.0000   -0.13414
270080.0000   -0.24071
270120.0000   -0.29947
270160.0000   -0.04337
270200.0000   -0.07800
270240.0000   -0.24071
270280.0000   -0.09505
270320.0000    0.19427
270360.0000    0.09620
270400.0000    0.09835
270440.0000    0.05077
270480.0000    0.11412
270520.0000   -0.08389
270560.0000   -0.11083
270600.0000    0.07880
270640.0000   -0.02686
270680.0000   -0.26667
270720.0000   -0.03149
270760.0000    0.22804
270800.0000   -0.11751
270840.0000    0.08720
270880.0000    0.23218
270920.0000    0.06660
270960.0000   -0.02618
271000.0000    0.03030
271040.0000    0.08928
271080.0000   -0.33924
271120.0000   -0.51099
271160.0000    0.16872
271200.0000    0.20316
271240.0000    0.12023
271280.0000    0.33000
271320.0000    0.31579
271360.0000    0.13924
271400.0000    0.22883
271440.0000    0.08720
271480.0000    0.49516
271520.0000    0.45185
271560.0000   -0.03724
271600.0000    0.05567
271640.0000    0.04061
271680.0000   -0.03387
271720.0000   -0.08554
271760.0000   -0.08162
271800.0000   -0.36299
271840.0000    0.01165
271880.0000   -0.30214
271920.0000   -0.19112
271960.0000    0.07067
272000.0000    0.40040
272040.0000    0.32912
272080.0000    0.24567
272120.0000    0.16644
272160.0000    0.24547
272200.0000    0.49580
272240.0000    0.44827
272280.0000    0.50296
272320.0000    0.14150
272360.0000    0.31974
272400.0000    0.47088
272440.0000    0.55949
272480.0000    0.33793
272520.0000    0.34184
272560.0000    0.40604
272600.0000    0.54711
272640.0000    0.31726
272680.0000    0.45478
272720.0000    0.51321
272760.0000    0.43149
272800.0000    0.63071
272840.0000    0.63907
272880.0000    0.54215
272920.0000    0.42773
272960.0000    0.46779
273000.0000    0.55431
273040.0000    0.34158
273080.0000    0.31501
273120.0000    0.40769
273160.0000    0.33729
273200.0000    0.15958
273240.0000   -0.00591
273280.0000    0.26107
273320.0000   -0.00547
273360.0000   -0.03585
273400.0000   -0.01918
273440.0000   -0.08741
273480.0000    0.19025
273520.0000    0.09140
273560.0000    0.13430
273600.0000   -0.19776
273640.0000    0.03585
273680.0000   -0.05577
273720.0000   -0.08596
273760.0000    0.08955
273800.0000   -0.06827
273840.0000    0.05320
273880.0000    0.11212
273920.0000    0.24682
273960.0000   -0.03865
274000.0000   -0.05305
274040.0000    0.15608
274080.0000    0.09480
274120.0000    0.05800
274160.0000    0.17118
274200.0000    0.06010
274240.0000    0.36073
274280.0000    0.59206
274320.0000    0.28973
274360.0000    0.32211
274400.0000    0.31389
274440.0000    0.27865
274480.0000    0.04395
274520.0000    0.00166
274560.0000   -0.10970
274600.0000    0.00630
274640.0000   -0.32488
274680.0000   -0.19808
274720.0000    0.14689
274760.0000    0.17739
274800.0000    0.24098
274840.0000   -0.02071
274880.0000    0.06921
274920.0000   -0.19893
274960.0000   -0.05417
275000.0000   -0.25928
275040.0000   -0.19993
275080.0000   -0.30561
275120.0000   -0.12107
275160.0000   -0.09949
275200.0000    0.25760
275240.0000    0.40683
275280.0000    0.25655
275320.0000    0.36416
275360.0000    0.32001
275400.0000    0.30495
275440.0000    0.27671
275480.0000    0.17080
275520.0000    0.31417
275560.0000    0.47677
275600.0000    0.08517
275640.0000    0.45172
275680.0000    0.44233
275720.0000    0.46035
275760.0000    0.31718
275800.0000    0.31987
275840.0000    0.15998
275880.0000    0.31610
275920.0000    0.18702
275960.0000    0.50531
276000.0000    0.41252
276040.0000    0.38144
276080.0000    0.33310
276120.0000    0.22368
276160.0000    0.45496
276200.0000    0.20226
276240.0000    0.28617
276280.0000    0.40215
276320.0000    0.30728
276360.0000    0.40472
276400.0000    0.61936
276440.0000    0.39822
276480.0000    0.44274
276520.0000    0.39144
276560.0000    0.44484
276600.0000    0.52751
276640.0000    0.37763
276680.0000    0.57733
276720.0000    0.35429
276760.0000    0.50524
276800.0000    0.43227
276840.0000    0.43322
276880.0000    0.48380
276920.0000    0.63862
276960.0000    0.37878
277000.0000    0.44568
277040.0000    0.35672
277080.0000    0.15326
277120.0000    0.23527
277160.0000    0.35806
277200.0000    0.35767
277240.0000   -0.07201
277280.0000    0.16505
277320.0000    0.24518
277360.0000    0.10581
277400.0000    0.34527
277440.0000    0.23969
277480.0000    0.33284
277520.0000    0.30742
277560.0000    0.36800
277600.0000    0.32525
277640.0000    0.03274
277680.0000    0.40943
277720.0000    0.14935
277760.0000    0.10052
277800.0000   -0.16273
277840.0000   -0.03994
277880.0000    0.41670
277920.0000   -0.03600
277960.0000    0.04977
278000.0000    0.16193
278040.0000   -0.00006
278080.0000    0.18634
278120.0000   -0.01216
278160.0000   -0.05202
278200.0000   -0.02979
278240.0000    0.27425
278280.0000    0.24381
278320.0000    0.44957
278360.0000    0.26433
278400.0000    0.48621
278440.0000    0.29158
278480.0000    0.08408
278520.0000    0.10934
278560.0000    0.32439
278600.0000    0.23509
278640.0000    0.17642
278680.0000    0.15984
278720.0000   -0.04520
278760.0000    0.30304
278800.0000    0.00629
278840.0000   -0.08256
278880.0000    0.06615
278920.0000    0.27452
278960.0000    0.50236
279000.0000    0.36868
279040.0000    0.61338
279080.0000    0.28738
279120.0000    0.26471
279160.0000    0.30793
279200.0000    0.09405
279240.0000    0.26814
279280.0000    0.45880
279320.0000    0.27536
279360.0000    0.48495
279400.0000    0.48719
279440.0000    0.47290
279480.0000    0.36503
279520.0000    0.36198
279560.0000    0.53643
279600.0000    0.54454
279640.0000    0.37563
279680.0000    0.24685
279720.0000    0.12746
279760.0000    0.11884
279800.0000    0.26439
279840.0000    0.35777
279880.0000    0.57578
279920.0000    0.51521
279960.0000    0.50269
280000.0000   -0.21307
280040.0000    0.23835
280080.0000   -0.13443
280120.0000    0.06270
280160.0000    0.00133
280200.0000    0.05863
280240.0000   -0.65330
280280.0000   -0.42178
280320.0000   -0.03038
280360.0000    0.08771
280400.0000    0.37759
280440.0000   -0.15828
280480.0000   -0.35162
280520.0000   -0.68094
280560.0000   -0.58560
280600.0000   -0.48551
280640.0000   -0.23877
280680.0000   -0.27491
280720.0000   -0.49803
280760.0000   -0.12433
280800.0000   -0.17466
280840.0000   -0.34450
280880.0000   -0.15347
280920.0000   -0.17034
280960.0000   -0.32560
281000.0000   -0.39363
281040.0000   -0.21440
281080.0000   -0.18967
281120.0000   -0.13645
281160.0000   -0.58859
281200.0000    0.04346
281240.0000   -0.15854
281280.0000   -0.32788
281320.0000   -0.09282
281360.0000    0.33454
281400.0000   -0.17742
281440.0000   -0.00123
281480.0000   -0.03811
281520.0000   -0.24714
281560.0000   -0.01757
281600.0000    0.08635
281640.0000    0.31626
281680.0000    0.37361
281720.0000    0.22147
281760.0000    0.22668
281800.0000    0.05578
281840.0000    0.33237
281880.0000    0.19571
281920.0000    0.21910
281960.0000    0.22553
282000.0000    0.36482
282040.0000    0.46045
282080.0000    0.64059
282120.0000    0.41670
282160.0000    0.51837
282200.0000    0.63366
282240.0000    0.47155
282280.0000    0.30958
282320.0000    0.54199
282360.0000    0.59739
282400.0000    0.36713
282440.0000    0.46610
282480.0000    0.39681
282520.0000    0.73517
282560.0000    0.64734
282600.0000    0.50757
282640.0000    0.66869
282680.0000    0.72891
282720.0000    0.61125
282760.0000    0.45694
282800.0000    0.63510
282840.0000    0.32746
282880.0000    0.53225
282920.0000    0.49104
282960.0000    0.51442
283000.0000    0.51510
283040.0000    0.61764
283080.0000    0.64576
283120.0000    0.58022
283160.0000    0.72902
283200.0000    0.54607
283240.0000    0.55156
283280.0000    0.58442
283320.0000    0.41755
283360.0000    0.50744
283400.0000    0.60335
283440.0000    0.45995
283480.0000    0.40491
283520.0000    0.61681
283560.0000    0.49030
283600.0000    0.53163
283640.0000    0.56517
283680.0000    0.38912
283720.0000    0.49907
283760.0000    0.53493
283800.0000    0.50743
283840.0000    0.30686
283880.0000    0.31462
283920.0000    0.24076
283960.0000    0.17702
284000.0000    0.65940
284040.0000    0.60799
284080.0000    0.52901
284120.0000    0.65533
284160.0000    0.67311
284200.0000    0.63818
284240.0000    0.56628
284280.0000    0.46411
284320.0000    0.44025
284360.0000    0.26653
284400.0000    0.43339
284440.0000    0.64613
284480.0000    0.42113
284520.0000    0.49009
284560.0000    0.76301
284600.0000    0.69898
284640.0000    0.48393
284680.0000    0.73932
284720.0000    0.27605
284760.0000    0.44860
284800.0000    0.43971
284840.0000    0.58956
284880.0000    0.55684
284920.0000    0.67129
284960.0000    0.63831
285000.0000    0.26370
285040.0000    0.43289
285080.0000    0.38750
285120.0000    0.34793
285160.0000    0.60994
285200.0000    0.42143
285240.0000    0.69600
285280.0000    0.38520
285320.0000    0.61984
285360.0000    0.32831
285400.0000    0.31153
285440.0000    0.09630
285480.0000    0.45081
285520.0000    0.45737
285560.0000    0.13126
285600.0000    0.03379
285640.0000   -0.05734
285680.0000    0.20233
285720.0000    0.03512
285760.0000    0.06079
285800.0000    0.34439
285840.0000    0.08568
285880.0000    0.19113
285920.0000    0.68917
285960.0000    0.70564
286000.0000    0.56003
286040.0000    0.53761
286080.0000    0.71960
286120.0000    0.36273
286160.0000    0.49537
286200.0000    0.48608
286240.0000    0.47808
286280.0000    0.10973
286320.0000    0.59581
286360.0000    0.35154
286400.0000    0.28179
286440.0000    0.34786
286480.0000    0.33548
286520.0000    0.21482
286560.0000    0.28873
286600.0000    0.29095
286640.0000    0.39598
286680.0000    0.36268
286720.0000    0.12892
286760.0000    0.26571
286800.0000    0.32171
286840.0000    0.40339
286880.0000    0.60722
286920.0000    0.49015
286960.0000    0.51176
287000.0000    0.25928
287040.0000    0.50518
287080.0000    0.53838
287120.0000    0.61495
287160.0000    0.68029
287200.0000    0.63947
287240.0000    0.66306
287280.0000    0.59828
287320.0000    0.52848
287360.0000    0.44368
287400.0000    0.43510
287440.0000    0.23594
287480.0000    0.19695
287520.0000    0.26502
287560.0000   -0.22788
287600.0000    0.03729
287640.0000   -0.10860
287680.0000   -0.29168
287720.0000   -0.18617
287760.0000   -0.44584
287800.0000   -0.14167
287840.0000   -0.49970
287880.0000   -0.11560
287920.0000   -0.37296
287960.0000   -0.27576
288000.0000    0.00618
288040.0000   -0.35764
288080.0000   -0.34904
288120.0000   -0.10567
288160.0000   -0.08807
288200.0000   -0.17437
288240.0000   -0.19395
288280.0000    0.14532
288320.0000   -0.21338
288360.0000    0.10296
288400.0000   -0.15683
288440.0000   -0.21202
288480.0000   -0.21201
288520.0000   -0.05113
288560.0000    0.08000
288600.0000   -0.00999
288640.0000    0.02174
288680.0000   -0.17302
288720.0000   -0.21270
288760.0000    0.01196
288800.0000    0.01233
288840.0000   -0.04799
288880.0000    0.16689
288920.0000    0.06222
288960.0000   -0.22497
289000.0000   -0.08844
289040.0000    0.12685
289080.0000   -0.12192
289120.0000   -0.33829
289160.0000    0.02019
289200.0000    0.05102
289240.0000    0.00963
289280.0000   -0.17173
289320.0000    0.04988
289360.0000   -0.16555
289400.0000    0.02360
289440.0000    0.11539
289480.0000    0.07412
289520.0000    0.04721
289560.0000   -0.01012
289600.0000   -0.27351
289640.0000   -0.12300
289680.0000    0.08983
289720.0000   -0.05435
289760.0000   -0.00712
289800.0000   -0.16767
289840.0000    0.01067
289880.0000   -0.05770
289920.0000   -0.08250
289960.0000   -0.06742
290000.0000   -0.26431
290040.0000   -0.28893
290080.0000   -0.26679
290120.0000   -0.28906
290160.0000   -0.14357
290200.0000   -0.09632
290240.0000   -0.22117
290280.0000   -0.03863
290320.0000   -0.26135
290360.0000   -0.07970
290400.0000   -0.28004
290440.0000   -0.22518
290480.0000   -0.11529
290520.0000    0.05282
290560.0000   -0.16232
290600.0000    0.11450
290640.0000   -0.11644
290680.0000    0.08274
290720.0000    0.12191
290760.0000   -0.01431
290800.0000   -0.05200
290840.0000   -0.09422
290880.0000   -0.05010
290920.0000   -0.06364
290960.0000    0.12926
291000.0000   -0.13870
291040.0000   -0.03909
291080.0000    0.01299
291120.0000    0.01612
291160.0000    0.03090
291200.0000   -0.00984
291240.0000   -0.02962
291280.0000   -0.20248
291320.0000    0.22488
291360.0000   -0.03948
291400.0000   -0.16012
291440.0000    0.06552
291480.0000   -0.15713
291520.0000   -0.02580
291560.0000    0.19915
291600.0000    0.15945
291640.0000    0.08949
291680.0000    0.17175
291720.0000    0.52107
291760.0000    0.42217
291800.0000    0.20994
291840.0000    0.30438
291880.0000    0.24030
291920.0000    0.33560
291960.0000    0.31679
292000.0000    0.15672
292040.0000    0.19517
292080.0000    0.26984
292120.0000    0.49169
292160.0000    0.61381
292200.0000    0.59750
292240.0000    0.74266
292280.0000    0.73378
292320.0000    0.57857
292360.0000    0.50991
292400.0000    0.37359
292440.0000    0.48039
292480.0000    0.05300
292520.0000    0.26532
292560.0000    0.19843
292600.0000    0.37216
292640.0000    0.46403
292680.0000    0.56526
292720.0000    0.50638
292760.0000    0.29669
292800.0000   -0.00918
292840.0000    0.06108
292880.0000    0.27898
292920.0000   -0.11637
292960.0000    0.13146
293000.0000   -0.13895
293040.0000    0.36184
293080.0000    0.21854
293120.0000    0.30984
293160.0000    0.01478
293200.0000    0.18982
293240.0000    0.10179
293280.0000    0.20688
293320.0000    0.31679
293360.0000    0.42017
293400.0000    0.57893
293440.0000    0.47296
293480.0000    0.83915
293520.0000    0.57336
293560.0000    0.41166
293600.0000    0.51749
293640.0000    0.26592
293680.0000    0.63054
293720.0000    0.38388
293760.0000    0.38367
293800.0000    0.66673
293840.0000    0.44474
293880.0000    0.71998
293920.0000    0.60330
293960.0000    0.52503
294000.0000    0.54155
294040.0000    0.48930
294080.0000    0.68129
294120.0000    0.49772
294160.0000    0.47735
294200.0000    0.43312
294240.0000    0.35656
294280.0000    0.55374
294320.0000    0.56835
294360.0000    0.59911
294400.0000    0.61177
294440.0000    0.28223
294480.0000    0.54112
294520.0000    0.30093
294560.0000    0.43312
294600.0000    0.44519
294640.0000    0.52509
294680.0000    0.48175
294720.0000    0.61428
294760.0000    0.48276
294800.0000    0.54449
294840.0000    0.55197
294880.0000    0.15873
294920.0000    0.30857
294960.0000    0.19819
295000.0000    0.33176
295040.0000    0.22625
295080.0000    0.45573
295120.0000    0.36569
295160.0000    0.45231
295200.0000    0.16508
295240.0000    0.60721
295280.0000    0.17384
295320.0000    0.35866
295360.0000    0.17917
295400.0000    0.17635
295440.0000    0.26588
295480.0000    0.51195
295520.0000    0.16486
295560.0000    0.42573
295600.0000    0.31081
295640.0000    0.00258
295680.0000    0.19978
295720.0000    0.14517
295760.0000    0.35128
295800.0000    0.36013
295840.0000    0.15773
295880.0000    0.27049
295920.0000   -0.08583
295960.0000   -0.09764
296000.0000   -0.13845
296040.0000    0.06697
296080.0000   -0.10054
296120.0000   -0.14665
296160.0000    0.16405
296200.0000    0.05759
296240.0000    0.32098
296280.0000    0.10730
296320.0000   -0.18163
296360.0000    0.19219
296400.0000    0.29046
296440.0000    0.36099
296480.0000    0.34226
296520.0000    0.34600
296560.0000    0.23005
296600.0000    0.37778
296640.0000    0.30256
296680.0000    0.32604
296720.0000    0.26153
296760.0000    0.20082
296800.0000    0.23999
296840.0000    0.13426
296880.0000    0.12048
296920.0000    0.30368
296960.0000    0.33620
297000.0000    0.23555
297040.0000    0.23175
297080.0000   -0.01185
297120.0000    0.34819
297160.0000    0.10630
297200.0000    0.42108
297240.0000   -0.11138
297280.0000    0.32075
297320.0000    0.16150
297360.0000    0.25810
297400.0000    0.23129
297440.0000    0.19110
297480.0000    0.20143
297520.0000    0.35859
297560.0000    0.44403
297600.0000    0.33208
297640.0000    0.45852
297680.0000    0.32761
297720.0000    0.08355
297760.0000    0.07625
297800.0000   -0.13091
297840.0000   -0.20030
297880.0000   -0.03983
297920.0000   -0.28919
297960.0000   -0.01079
298000.0000   -0.09123
298040.0000   -0.12561
298080.0000    0.30982
298120.0000   -0.34997
298160.0000   -0.19518
298200.0000    0.08794
298240.0000   -0.03384
298280.0000   -0.03147
298320.0000    0.11623
298360.0000    0.11626
298400.0000   -0.00246
298440.0000   -0.05922
298480.0000   -0.08143
298520.0000    0.04859
298560.0000    0.19245
298600.0000    0.08189
298640.0000    0.11676
298680.0000    0.13144
298720.0000    0.61482
298760.0000    0.39880
298800.0000    0.16280
298840.0000    0.06015
298880.0000   -0.04583
298920.0000    0.25350
298960.0000   -0.09734
299000.0000   -0.05889
299040.0000   -0.18842
299080.0000   -0.12716
299120.0000    0.12285
299160.0000    0.11530
299200.0000    0.07093
299240.0000   -0.17512
299280.0000   -0.16069
299320.0000   -0.16829
299360.0000    0.08285
299400.0000   -0.33374
299440.0000   -0.06533
299480.0000   -0.10062
299520.0000   -0.02761
299560.0000   -0.13437
299600.0000    0.07343
299640.0000   -0.05841
299680.0000    0.09777
299720.0000   -0.19291
299760.0000    0.13946
299800.0000    0.24764
299840.0000    0.00118
299880.0000    0.25232
299920.0000    0.05101
299960.0000    0.30620
300000.0000    0.36581
300040.0000    0.43143
300080.0000    0.46229
300120.0000    0.40966
300160.0000    0.35769
300200.0000    0.21372
300240.0000    0.20323
300280.0000    0.31041
300320.0000    0.38658
300360.0000    0.37777
300400.0000    0.05349
300440.0000    0.50689
300480.0000    0.48789
300520.0000    0.57414
300560.0000    0.51847
300600.0000    0.63186
300640.0000    0.64138
300680.0000    0.50828
300720.0000    0.42324
300760.0000    0.51351
300800.0000    0.57735
300840.0000    0.60562
300880.0000    0.56179
300920.0000    0.62553
300960.0000    0.41129
301000.0000    0.50186
301040.0000    0.52195
301080.0000    0.61295
301120.0000    0.43130
301160.0000    0.61287
301200.0000    0.68371
301240.0000    0.29226
301280.0000    0.44889
301320.0000    0.49918
301360.0000    0.38913
301400.0000    0.37145
301440.0000    0.51182
301480.0000    0.22554
301520.0000   -0.04086
301560.0000    0.42678
301600.0000    0.44149
301640.0000    0.42009
301680.0000    0.62053
301720.0000    0.45880
301760.0000    0.24862
301800.0000    0.27620
301840.0000    0.24270
301880.0000    0.18824
301920.0000    0.25401
301960.0000    0.33000
302000.0000    0.13637
302040.0000    0.26999
302080.0000    0.14936
302120.0000    0.55295
302160.0000    0.62427
302200.0000    0.41161
302240.0000    0.39513
302280.0000    0.22443
302320.0000    0.46472
302360.0000    0.52197
302400.0000    0.57081
302440.0000    0.40418
302480.0000    0.70248
302520.0000    0.38222
302560.0000    0.36581
302600.0000    0.58606
302640.0000    0.32457
302680.0000    0.34764
302720.0000    0.28403
302760.0000    0.24911
302800.0000    0.29460
302840.0000    0.10807
302880.0000    0.26853
302920.0000    0.05430
302960.0000    0.38666
303000.0000    0.29705
303040.0000    0.27020
303080.0000    0.35078
303120.0000    0.33554
303160.0000    0.13214
303200.0000    0.18498
303240.0000    0.20378
303280.0000    0.68291
303320.0000    0.28096
303360.0000    0.38352
303400.0000    0.40073
303440.0000    0.24764
303480.0000    0.40827
303520.0000    0.46098
303560.0000    0.35203
303600.0000    0.42819
303640.0000    0.37194
303680.0000    0.41941
303720.0000    0.56741
303760.0000    0.54808
303800.0000    0.44904
303840.0000    0.47039
303880.0000    0.50396
303920.0000    0.52101
303960.0000    0.62483
304000.0000    0.47194
304040.0000    0.61042
304080.0000    0.41070
304120.0000    0.49501
304160.0000    0.59364
304200.0000    0.64606
304240.0000    0.60089
304280.0000    0.52262
304320.0000    0.67371
304360.0000    0.60618
304400.0000    0.38290
304440.0000    0.54570
304480.0000    0.73041
304520.0000    0.48930
304560.0000    0.54288
304600.0000    0.60363
304640.0000    0.66787
304680.0000    0.62680
304720.0000    0.49386
304760.0000    0.53248
304800.0000    0.53653
304840.0000    0.68065
304880.0000    0.55078
304920.0000    0.45029
304960.0000    0.43204
305000.0000    0.56346
305040.0000    0.67080
305080.0000    0.60707
305120.0000    0.39991
305160.0000    0.54933
305200.0000    0.58752
305240.0000    0.56303
305280.0000    0.35653
305320.0000    0.45171
305360.0000    0.69322
305400.0000    0.46640
305440.0000    0.70099
305480.0000    0.46547
305520.0000    0.28608
305560.0000    0.70932
305600.0000    0.62918
305640.0000    0.30798
305680.0000    0.46167
305720.0000    0.45583
305760.0000    0.28777
305800.0000    0.53994
305840.0000    0.60242
305880.0000    0.86668
305920.0000    0.71360
305960.0000    0.69184
306000.0000    0.65501
306040.0000    0.55568
306080.0000    0.19641
306120.0000    0.68702
306160.0000    0.67701
306200.0000    0.56557
306240.0000    0.49857
306280.0000    0.42014
306320.0000    0.49335
306360.0000    0.53651
306400.0000    0.61731
306440.0000    0.53312
306480.0000    0.52399
306520.0000    0.56626
306560.0000    0.53437
306600.0000    0.59608
306640.0000    0.45205
306680.0000    0.54107
306720.0000    0.53494
306760.0000    0.39575
306800.0000    0.54246
306840.0000    0.49847
306880.0000    0.33444
306920.0000    0.34075
306960.0000    0.45872
307000.0000    0.55533
307040.0000    0.45317
307080.0000    0.09849
307120.0000    0.21438
307160.0000   -0.05354
307200.0000   -0.12305
307240.0000    0.19231
307280.0000   -0.22714
307320.0000   -0.10581
307360.0000    0.22495
307400.0000    0.32794
307440.0000    0.22145
307480.0000    0.28820
307520.0000    0.11414
307560.0000    0.11227
307600.0000    0.39860
307640.0000    0.25251
307680.0000    0.31429
307720.0000    0.23561
307760.0000    0.41947
307800.0000    0.41160
307840.0000    0.24489
307880.0000   -0.07881
307920.0000    0.17798
307960.0000    0.53158
308000.0000    0.71852
308040.0000    0.69190
308080.0000    0.49106
308120.0000    0.43992
308160.0000    0.41029
308200.0000    0.52704
308240.0000    0.29683
308280.0000    0.55709
308320.0000    0.27378
308360.0000    0.57518
308400.0000    0.47238
308440.0000    0.58200
308480.0000    0.30544
308520.0000    0.26434
308560.0000    0.27326
308600.0000    0.54284
308640.0000    0.52363
308680.0000    0.45146
308720.0000    0.52443
308760.0000    0.52122
308800.0000    0.29931
308840.0000    0.56144
308880.0000    0.61875
308920.0000    0.64473
308960.0000    0.44141
309000.0000    0.69096
309040.0000    0.59828
309080.0000    0.60704
309120.0000    0.66311
309160.0000    0.63987
309200.0000    0.79426
309240.0000    0.45390
309280.0000    0.25440
309320.0000    0.45090
309360.0000    0.36862
309400.0000    0.61016
309440.0000    0.67678
309480.0000    0.65601
309520.0000    0.50536
309560.0000    0.62257
309600.0000    0.55463
309640.0000    0.64523
309680.0000    0.50188
309720.0000    0.58557
309760.0000    0.37712
309800.0000    0.31281
309840.0000    0.43549
309880.0000    0.39245
309920.0000    0.57540
309960.0000    0.36047
310000.0000    0.38638
310040.0000    0.53871
310080.0000    0.42186
310120.0000    0.37243
310160.0000    0.40605
310200.0000    0.22439
310240.0000    0.50124
310280.0000    0.55875
310320.0000    0.43621
310360.0000    0.43350
310400.0000    0.23215
310440.0000    0.41095
310480.0000    0.53048
310520.0000    0.43686
310560.0000    0.45164
310600.0000    0.27252
310640.0000    0.42012
310680.0000    0.54368
310720.0000    0.51677
310760.0000    0.70587
310800.0000    0.45413
310840.0000    0.38278
310880.0000    0.37329
310920.0000    0.18817
310960.0000    0.49083
311000.0000    0.27804
311040.0000    0.48065
311080.0000    0.51758
311120.0000    0.28784
311160.0000    0.41476
311200.0000    0.38375
311240.0000    0.26712
311280.0000    0.19761
311320.0000    0.13908
311360.0000    0.11529
311400.0000    0.53040
311440.0000    0.49206
311480.0000    0.59487
311520.0000    0.53762
311560.0000    0.67556
311600.0000    0.58493
311640.0000    0.66077
311680.0000    0.71215
311720.0000    0.34524
311760.0000    0.68941
311800.0000    0.52220
311840.0000    0.53083
311880.0000    0.55822
311920.0000    0.62527
311960.0000    0.74098
312000.0000    0.53832
312040.0000    0.45047
312080.0000    0.42991
312120.0000    0.35044
312160.0000    0.47166
312200.0000    0.64648
312240.0000    0.43293
312280.0000    0.61920
312320.0000    0.36029
312360.0000    0.56496
312400.0000    0.57156
312440.0000    0.70237
312480.0000    0.80309
312520.0000    0.58017
312560.0000    0.77930
312600.0000    0.61916
312640.0000    0.60007
312680.0000    0.62294
312720.0000    0.60042
312760.0000    0.53658
312800.0000    0.78397
312840.0000    0.30936
312880.0000    0.86296
312920.0000    0.62929
312960.0000    0.72608
313000.0000    0.56065
313040.0000    0.38941
313080.0000    0.63888
313120.0000    0.53450
313160.0000    0.66706
313200.0000    0.30056
313240.0000    0.63162
313280.0000    0.61640
313320.0000    0.61502
313360.0000    0.63931
313400.0000    0.54545
313440.0000    0.64917
313480.0000    0.56959
313520.0000    0.43295
313560.0000    0.49243
313600.0000    0.60552
313640.0000    0.58943
313680.0000    0.46020
313720.0000    0.47139
313760.0000    0.47471
313800.0000    0.49639
313840.0000    0.51083
313880.0000    0.53820
313920.0000    0.39237
313960.0000    0.65489
314000.0000    0.72845
314040.0000    0.58567
314080.0000    0.50670
314120.0000    0.58514
314160.0000    0.68264
314200.0000    0.27394
314240.0000    0.50150
314280.0000    0.54774
314320.0000    0.47789
314360.0000    0.39111
314400.0000    0.42525
314440.0000    0.60586
314480.0000    0.50307
314520.0000    0.45482
314560.0000    0.60213
314600.0000    0.57357
314640.0000    0.57792
314680.0000    0.46843
314720.0000    0.63111
314760.0000    0.46684
314800.0000    0.47082
314840.0000    0.57590
314880.0000    0.43842
314920.0000    0.56530
314960.0000    0.56077
315000.0000    0.39896
315040.0000    0.50806
315080.0000    0.53086
315120.0000    0.51501
315160.0000    0.53495
315200.0000    0.29019
315240.0000    0.35230
315280.0000    0.46927
315320.0000    0.21092
315360.0000    0.43117
315400.0000    0.51946
315440.0000    0.34171
315480.0000    0.66059
315520.0000    0.53772
315560.0000    0.45255
315600.0000    0.61845
315640.0000    0.46564
315680.0000    0.41152
315720.0000    0.25078
315760.0000    0.24594
315800.0000    0.40666
315840.0000    0.58878
315880.0000    0.54279
315920.0000    0.69569
315960.0000    0.43306
316000.0000    0.52035
316040.0000    0.59122
316080.0000    0.48318
316120.0000    0.30493
316160.0000    0.55918
316200.0000    0.51878
316240.0000    0.41620
316280.0000    0.24614
316320.0000    0.29538
316360.0000    0.45552
316400.0000    0.51717
316440.0000    0.49495
316480.0000    0.48899
316520.0000    0.54316
316560.0000    0.43154
316600.0000    0.39834
316640.0000    0.44113
316680.0000    0.50097
316720.0000    0.67943
316760.0000    0.51726
316800.0000    0.68994
316840.0000    0.68019
316880.0000    0.58929
316920.0000    0.44090
316960.0000    0.52261
317000.0000    0.63728
317040.0000    0.33090
317080.0000    0.48544
317120.0000    0.36087
317160.0000    0.34300
317200.0000    0.35998
317240.0000    0.21692
317280.0000    0.26692
317320.0000    0.31873
317360.0000    0.44498
317400.0000    0.61304
317440.0000    0.57595
317480.0000    0.56307
317520.0000    0.42845
317560.0000    0.51195
317600.0000    0.54370
317640.0000    0.38462
317680.0000    0.46067
317720.0000    0.47894
317760.0000    0.16578
317800.0000    0.21803
317840.0000    0.15253
317880.0000    0.55841
317920.0000    0.60983
317960.0000    0.58407
318000.0000    0.54487
318040.0000    0.69972
318080.0000    0.40232
318120.0000    0.49585
318160.0000    0.32081
318200.0000    0.37809
318240.0000    0.24200
318280.0000    0.65814
318320.0000    0.53541
318360.0000    0.51771
318400.0000    0.40915
318440.0000    0.32534
318480.0000    0.45638
318520.0000    0.39580
318560.0000    0.64381
318600.0000    0.60139
318640.0000    0.62844
318680.0000    0.53375
318720.0000    0.02876
318760.0000    0.22638
318800.0000    0.26784
318840.0000    0.24311
318880.0000    0.28513
318920.0000    0.59465
318960.0000    0.55653
319000.0000    0.47488
319040.0000    0.52585
319080.0000    0.51509
319120.0000    0.41403
319160.0000    0.67766
319200.0000    0.62563
319240.0000    0.73562
319280.0000    0.35804
319320.0000    0.66250
319360.0000    0.37066
319400.0000    0.41307
319440.0000    0.31417
319480.0000    0.38384
319520.0000    0.54517
319560.0000    0.68079
319600.0000    0.52925
319640.0000    0.85551
319680.0000    0.46276
319720.0000    0.56458
319760.0000    0.71453
319800.0000    0.52355
319840.0000    0.61622
319880.0000    0.55718
319920.0000    0.22165
319960.0000    0.36798
320000.0000    0.33888
320040.0000    0.53247
320080.0000    0.52280
320120.0000    0.67924
320160.0000    0.22180
320200.0000    0.66026
320240.0000    0.51270
320280.0000    0.41247
320320.0000    0.70907
320360.0000    0.68250
320400.0000    0.76598
320440.0000    0.64150
320480.0000    0.52678
320520.0000    0.68957
320560.0000    0.50812
320600.0000    0.63433
320640.0000    0.70213
320680.0000    0.65900
320720.0000    0.47718
320760.0000    0.36224
320800.0000    0.51821
320840.0000    0.53873
320880.0000   -0.10369
320920.0000    0.07550
320960.0000    0.53486
321000.0000    0.32944
321040.0000    0.18620
321080.0000    0.12905
321120.0000    0.19938
321160.0000    0.27435
321200.0000    0.20589
321240.0000    0.19759
321280.0000   -0.09730
321320.0000    0.12939
321360.0000   -0.05864
321400.0000   -0.12667
321440.0000    0.05250
321480.0000    0.10305
321520.0000   -0.02042
321560.0000    0.09285
321600.0000    0.12260
321640.0000    0.23004
321680.0000    0.17299
321720.0000    0.12534
321760.0000   -0.26515
321800.0000   -0.03504
321840.0000   -0.14505
321880.0000    0.22784
321920.0000   -0.24537
321960.0000   -0.15885
322000.0000    0.26293
322040.0000    0.27120
322080.0000    0.14076
322120.0000    0.61233
322160.0000    0.42775
322200.0000    0.59978
322240.0000    0.44416
322280.0000    0.22097
322320.0000    0.47020
322360.0000    0.58270
322400.0000    0.56730
322440.0000    0.51575
322480.0000    0.60595
322520.0000    0.53165
322560.0000    0.43837
322600.0000    0.34748
322640.0000    0.10966
322680.0000    0.54599
322720.0000    0.39254
322760.0000    0.36575
322800.0000    0.32438
322840.0000    0.42206
322880.0000    0.53379
322920.0000    0.48972
322960.0000    0.63344
323000.0000    0.44957
323040.0000    0.59337
323080.0000    0.60462
323120.0000    0.57545
323160.0000    0.47322
323200.0000    0.47135
323240.0000    0.56258
323280.0000    0.45244
323320.0000    0.43211
323360.0000    0.58386
323400.0000    0.48297
323440.0000    0.44037
323480.0000    0.53736
323520.0000    0.60597
323560.0000    0.40209
323600.0000    0.40064
323640.0000    0.39516
323680.0000    0.33728
323720.0000    0.27891
323760.0000    0.50327
323800.0000    0.52339
323840.0000    0.47210
323880.0000    0.56833
323920.0000    0.61779
323960.0000    0.59113
324000.0000    0.71072
324040.0000    0.50474
324080.0000    0.57183
324120.0000    0.58019
324160.0000    0.68445
324200.0000    0.69670
324240.0000    0.69007
324280.0000    0.63673
324320.0000    0.53409
324360.0000    0.69339
324400.0000    0.62941
324440.0000    0.38228
324480.0000    0.49878
324520.0000    0.63954
324560.0000    0.40934
324600.0000    0.69194
324640.0000    0.42174
324680.0000    0.54915
324720.0000    0.62894
324760.0000    0.79362
324800.0000    0.41885
324840.0000    0.65890
324880.0000    0.55746
324920.0000    0.51048
324960.0000    0.39065
325000.0000    0.53576
325040.0000    0.63063
325080.0000    0.50644
325120.0000    0.70529
325160.0000    0.63889
325200.0000    0.69653
325240.0000    0.57401
325280.0000    0.52796
325320.0000    0.70228
325360.0000    0.63791
325400.0000    0.42266
325440.0000    0.71904
325480.0000    0.56724
325520.0000    0.72484
325560.0000    0.48627
325600.0000    0.65868
325640.0000    0.52778
325680.0000    0.39390
325720.0000    0.42311
325760.0000    0.50828
325800.0000    0.46813
325840.0000    0.53270
325880.0000    0.57390
325920.0000    0.59144
325960.0000    0.54246
326000.0000    0.47209
326040.0000    0.47095
326080.0000    0.39696
326120.0000    0.51349
326160.0000    0.62818
326200.0000    0.59216
326240.0000    0.51641
326280.0000    0.65117
326320.0000    0.37270
326360.0000    0.45096
326400.0000    0.51014
326440.0000    0.72809
326480.0000    0.40139
326520.0000    0.62031
326560.0000    0.55053
326600.0000    0.66908
326640.0000    0.56565
326680.0000    0.61661
326720.0000    0.69775
326760.0000    0.53232
326800.0000    0.59699
326840.0000    0.37701
326880.0000    0.39874
326920.0000    0.54544
326960.0000    0.63642
327000.0000    0.47634
327040.0000    0.40829
327080.0000    0.51309
327120.0000    0.48666
327160.0000    0.49726
327200.0000    0.40331
327240.0000    0.48451
327280.0000    0.51979
327320.0000    0.54816
327360.0000    0.67303
327400.0000    0.45483
327440.0000    0.57883
327480.0000    0.50305
327520.0000    0.64522
327560.0000    0.63214
327600.0000    0.67004
327640.0000    0.39075
327680.0000    0.55253
327720.0000    0.46296
327760.0000    0.53402
327800.0000    0.73209
327840.0000    0.85869
327880.0000    0.78559
327920.0000    0.89215
327960.0000    0.71575
328000.0000    0.70454
328040.0000    0.72951
328080.0000    0.53795
328120.0000    0.82774
328160.0000    0.74099
328200.0000    0.57300
328240.0000    0.36854
328280.0000    0.39600
328320.0000    0.28591
328360.0000    0.24465
328400.0000    0.26907
328440.0000    0.49057
328480.0000    0.58781
328520.0000    0.44309
328560.0000    0.30189
328600.0000    0.34426
328640.0000    0.39126
328680.0000    0.47257
328720.0000    0.59977
328760.0000    0.53640
328800.0000    0.48277
328840.0000    0.42917
328880.0000    0.44084
328920.0000    0.38030
328960.0000    0.75877
329000.0000    0.54889
329040.0000    0.69779
329080.0000    0.39092
329120.0000    0.65590
329160.0000    0.39849
329200.0000    0.62209
329240.0000    0.41208
329280.0000    0.49623
329320.0000    0.38011
329360.0000    0.36719
329400.0000    0.45899
329440.0000    0.48853
329480.0000    0.60002
329520.0000    0.32353
329560.0000    0.68861
329600.0000    0.30697
329640.0000    0.27877
329680.0000    0.45327
329720.0000    0.23341
329760.0000    0.32954
329800.0000    0.30612
329840.0000    0.39785
329880.0000    0.27678
329920.0000    0.27099
329960.0000    0.45497
330000.0000    0.46887
330040.0000    0.38770
330080.0000    0.62975
330120.0000    0.59470
330160.0000    0.37237
330200.0000    0.37305
330240.0000    0.66064
330280.0000    0.56146
330320.0000    0.61657
330360.0000    0.31277
330400.0000    0.40361
330440.0000    0.60018
330480.0000    0.48224
330520.0000    0.50120
330560.0000    0.47665
330600.0000    0.34376
330640.0000    0.48536
330680.0000    0.45548
330720.0000    0.47278
330760.0000    0.43631
330800.0000    0.44153
330840.0000    0.44672
330880.0000    0.30393
330920.0000    0.57306
330960.0000    0.51173
331000.0000    0.45862
331040.0000    0.56193
331080.0000    0.68500
331120.0000    0.62782
331160.0000    0.64286
331200.0000    0.56773
331240.0000    0.33210
331280.0000    0.67914
331320.0000    0.51418
331360.0000    0.43488
331400.0000    0.45419
331440.0000    0.55495
331480.0000    0.63151
331520.0000    0.74854
331560.0000    0.52741
331600.0000    0.37969
331640.0000    0.50016
331680.0000    0.73431
331720.0000    0.61041
331760.0000    0.62126
331800.0000    0.40157
331840.0000    0.51578
331880.0000    0.66797
331920.0000    0.46891
331960.0000    0.49603
332000.0000    0.43146
332040.0000    0.30455
332080.0000    0.39317
332120.0000    0.48986
332160.0000    0.71124
332200.0000    0.30711
332240.0000    0.46979
332280.0000    0.62229
332320.0000    0.60727
332360.0000    0.64579
332400.0000    0.66793
332440.0000    0.54291
332480.0000    0.58444
332520.0000    0.07771
332560.0000    0.19515
332600.0000    0.48022
332640.0000    0.22484
332680.0000    0.53038
332720.0000    0.28110
332760.0000    0.05408
332800.0000    0.29095
332840.0000    0.46893
332880.0000    0.35251
332920.0000    0.60363
332960.0000    0.53674
333000.0000    0.46502
333040.0000    0.46356
333080.0000    0.46783
333120.0000    0.41659
333160.0000    0.56628
333200.0000    0.32026
333240.0000    0.40013
333280.0000    0.24734
333320.0000    0.35538
333360.0000    0.16867
333400.0000    0.31382
333440.0000    0.34311
333480.0000    0.16966
333520.0000    0.50269
333560.0000    0.36827
333600.0000    0.14926
333640.0000    0.60172
333680.0000    0.39578
333720.0000    0.34938
333760.0000    0.44000
333800.0000    0.41539
333840.0000    0.53098
333880.0000    0.35727
333920.0000    0.43659
333960.0000    0.18155
334000.0000   -0.06360
334040.0000    0.51736
334080.0000    0.42849
334120.0000    0.54293
334160.0000    0.40511
334200.0000    0.40305
334240.0000    0.51858
334280.0000    0.25105
334320.0000   -0.01526
334360.0000    0.26270
334400.0000    0.39169
334440.0000    0.44912
334480.0000   -0.00445
334520.0000    0.30503
334560.0000    0.45182
334600.0000    0.36625
334640.0000    0.52202
334680.0000    0.59897
334720.0000    0.65224
334760.0000    0.84772
334800.0000    0.70708
334840.0000    0.43429
334880.0000    0.46439
334920.0000    0.63742
334960.0000    0.28143
335000.0000    0.71912
335040.0000    0.62075
335080.0000    0.54288
335120.0000    0.61892
335160.0000    0.57019
335200.0000    0.44630
335240.0000    0.62950
335280.0000    0.37261
335320.0000    0.75587
335360.0000    0.52888
335400.0000    0.86639
335440.0000    0.52448
335480.0000    0.82491
335520.0000    0.75817
335560.0000    0.67876
335600.0000    0.67048
335640.0000    0.74745
335680.0000    0.86770
335720.0000    0.55893
335760.0000    0.74321
335800.0000    0.73034
335840.0000    0.70751
335880.0000    0.63101
335920.0000    0.54654
335960.0000    0.63753
336000.0000    0.53058
336040.0000    0.27193
336080.0000    0.58200
336120.0000    0.61568
336160.0000    0.57875
336200.0000    0.56842
336240.0000    0.42688
336280.0000    0.59284
336320.0000    0.54114
336360.0000    0.54098
336400.0000    0.44513
336440.0000    0.38793
336480.0000    0.09047
336520.0000    0.52287
336560.0000    0.28655
336600.0000    0.30826
336640.0000    0.42668
336680.0000    0.60695
336720.0000    0.69604
336760.0000    0.38272
336800.0000    0.67250
336840.0000    0.20309
336880.0000    0.08464
336920.0000    0.13672
336960.0000    0.09053
337000.0000    0.10434
337040.0000    0.42670
337080.0000    0.57642
337120.0000    0.42788
337160.0000    0.62294
337200.0000    0.46244
337240.0000    1.04634
337280.0000    0.66591
337320.0000    0.69780
337360.0000    0.47520
337400.0000    0.54425
337440.0000    0.39768
337480.0000    0.52754
337520.0000    0.24227
337560.0000    0.50598
337600.0000    0.35377
337640.0000    0.29097
337680.0000    0.41909
337720.0000    0.46829
337760.0000    0.29551
337800.0000    0.34458
337840.0000    0.70988
337880.0000    0.52352
337920.0000    0.93870
337960.0000    0.65704
338000.0000    0.79052
338040.0000    0.92323
338080.0000    0.73852
338120.0000    0.52177
338160.0000    0.53490
338200.0000    0.33849
338240.0000    0.19500
338280.0000    0.27301
338320.0000    0.31035
338360.0000    0.41148
338400.0000    0.48306
338440.0000    0.61761
338480.0000    0.24033
338520.0000    0.28982
338560.0000    0.39214
338600.0000    0.52322
338640.0000    0.62005
338680.0000    0.69620
338720.0000    0.59413
338760.0000    0.27018
338800.0000    0.07250
338840.0000    0.03216
338880.0000   -0.20680
338920.0000    0.16401
338960.0000    0.27017
339000.0000   -0.01263
339040.0000   -0.20003
339080.0000    0.17499
339120.0000    0.11850
339160.0000    0.14353
339200.0000    0.00407
339240.0000    0.13854
339280.0000    0.14944
339320.0000   -0.04338
339360.0000   -0.32058
339400.0000   -0.11455
339440.0000   -0.04075
339480.0000    0.23067
339520.0000   -0.00449
339560.0000   -0.26369
339600.0000    0.11922
339640.0000    0.00750
339680.0000   -0.04176
339720.0000    0.17197
339760.0000    0.10333
339800.0000   -0.06361
339840.0000   -0.12501
339880.0000   -0.29697
339920.0000   -0.08083
339960.0000   -0.07857
340000.0000   -0.87052
340040.0000   -0.40275
340080.0000   -0.44431
340120.0000   -0.42393
340160.0000   -0.69105
340200.0000   -0.45653
340240.0000   -0.34362
340280.0000   -0.52957
340320.0000   -0.56310
340360.0000   -0.18215
340400.0000   -0.10266
340440.0000   -0.13202
340480.0000   -0.00291
340520.0000   -0.14534
340560.0000   -0.19108
340600.0000    0.04307
340640.0000    0.04758
340680.0000   -0.05782
340720.0000    0.35737
340760.0000   -0.15120
340800.0000   -0.13298
340840.0000   -0.30887
340880.0000   -0.32682
340920.0000   -0.41264
340960.0000   -0.27990
341000.0000    0.14099
341040.0000   -0.01182
341080.0000   -0.10889
341120.0000    0.03256
341160.0000   -0.11897
341200.0000   -0.64852
341240.0000   -0.12228
341280.0000   -0.14669
341320.0000    0.02809
341360.0000   -0.11040
341400.0000   -0.01441
341440.0000    0.11188
341480.0000    0.05229
341520.0000    0.20642
341560.0000   -0.07703
341600.0000    0.17379
341640.0000    0.15109
341680.0000   -0.27347
341720.0000   -0.48260
341760.0000   -0.61845
341800.0000   -0.48444
341840.0000   -0.00124
341880.0000   -0.06724
341920.0000    0.10253
341960.0000    0.03972
342000.0000   -0.25974
342040.0000    0.04948
342080.0000    0.18949
342120.0000   -0.18433
342160.0000    0.05838
342200.0000    0.09686
342240.0000    0.15316
342280.0000    0.23167
342320.0000    0.19471
342360.0000    0.13595
342400.0000    0.11557
342440.0000    0.39776
342480.0000    0.18255
342520.0000   -0.04700
342560.0000    0.13960
342600.0000    0.22754
342640.0000    0.27152
342680.0000    0.17358
342720.0000   -0.33559
342760.0000    0.10081
342800.0000    0.28374
342840.0000    0.06547
342880.0000    0.17524
342920.0000    0.34369
342960.0000    0.21948
343000.0000    0.07119
343040.0000    0.07834
343080.0000    0.01300
343120.0000    0.11248
343160.0000    0.05366
343200.0000   -0.10723
343240.0000   -0.21783
343280.0000   -0.10991
343320.0000    0.14661
343360.0000    0.13459
343400.0000    0.37377
343440.0000    0.05248
343480.0000    0.26965
343520.0000    0.01488
343560.0000    0.00570
343600.0000    0.07146
343640.0000   -0.07941
343680.0000   -0.05179
343720.0000   -0.16501
343760.0000   -0.30503
343800.0000   -0.48006
343840.0000   -0.17811
343880.0000   -0.27743
343920.0000   -0.24083
343960.0000   -0.04538
344000.0000    0.11401
344040.0000    0.25548
344080.0000   -0.30342
344120.0000   -0.13901
344160.0000    0.16975
344200.0000    0.02107
344240.0000    0.38080
344280.0000    0.32186
344320.0000    0.18668
344360.0000    0.17292
344400.0000    0.11041
344440.0000    0.07114
344480.0000    0.18061
344520.0000    0.36175
344560.0000    0.14861
344600.0000    0.00793
344640.0000    0.09038
344680.0000    0.05144
344720.0000   -0.02440
344760.0000   -0.10996
344800.0000   -0.15682
344840.0000    0.01169
344880.0000   -0.06011
344920.0000   -0.11186
344960.0000   -0.13477
345000.0000   -0.44204
345040.0000   -0.26962
345080.0000   -0.23275
345120.0000   -0.28158
345160.0000   -0.34292
345200.0000   -0.09912
345240.0000   -0.24244
345280.0000   -0.07214
345320.0000   -0.48324
345360.0000   -0.32696
345400.0000   -0.25544
345440.0000   -0.54142
345480.0000   -0.11283
345520.0000    0.16334
345560.0000   -0.08980
345600.0000   -0.39635
345640.0000   -0.51629
345680.0000   -0.50216
345720.0000   -0.49888
345760.0000   -0.25352
345800.0000   -0.37299
345840.0000   -0.27540
345880.0000   -0.43135
345920.0000   -0.17448
345960.0000   -0.19766
346000.0000   -0.11650
346040.0000   -0.28553
346080.0000   -0.50900
346120.0000   -0.05818
346160.0000    0.28091
346200.0000    0.06878
346240.0000   -0.02966
346280.0000   -0.24393
346320.0000   -0.21369
346360.0000   -0.10336
346400.0000   -0.21693
346440.0000   -0.33039
346480.0000   -0.01385
346520.0000   -0.04070
346560.0000   -0.17291
346600.0000   -0.02602
346640.0000   -0.07841
346680.0000   -0.18996
346720.0000   -0.15200
346760.0000   -0.19453
346800.0000   -0.57338
346840.0000    0.12781
346880.0000   -0.36235
346920.0000   -0.12821
346960.0000   -0.41217
347000.0000   -0.24852
347040.0000   -0.04798
347080.0000    0.13738
347120.0000   -0.08125
347160.0000   -0.02146
347200.0000   -0.02390
347240.0000    0.07920
347280.0000    0.04453
347320.0000    0.32805
347360.0000   -0.02183
347400.0000   -0.16357
347440.0000    0.05228
347480.0000   -0.05045
347520.0000   -0.00165
347560.0000    0.01155
347600.0000    0.06723
347640.0000    0.21066
347680.0000   -0.05261
347720.0000    0.02045
347760.0000    0.07069
347800.0000   -0.14417
347840.0000   -0.28882
347880.0000    0.04655
347920.0000    0.10453
347960.0000   -0.16839
348000.0000    0.24552
348040.0000   -0.17991
348080.0000    0.10555
348120.0000    0.12674
348160.0000    0.26295
348200.0000    0.21807
348240.0000    0.28859
348280.0000    0.14730
348320.0000    0.06377
348360.0000    0.28056
348400.0000    0.15233
348440.0000    0.32168
348480.0000   -0.03026
348520.0000   -0.00829
348560.0000   -0.14044
348600.0000   -0.41562
348640.0000   -0.17390
348680.0000   -0.09484
348720.0000    0.24849
348760.0000    0.15111
348800.0000    0.28503
348840.0000    0.48733
348880.0000    0.55104
348920.0000    0.51474
348960.0000    0.28914
349000.0000    0.28611
349040.0000    0.54202
349080.0000    0.57002
349120.0000    0.21501
349160.0000    0.62918
349200.0000    0.48308
349240.0000    0.49346
349280.0000    0.50054
349320.0000    0.73153
349360.0000    0.39715
349400.0000    0.42120
349440.0000    0.70051
349480.0000    0.61844
349520.0000    0.35893
349560.0000    0.56094
349600.0000    0.47236
349640.0000    0.41571
349680.0000    0.52254
349720.0000    0.51305
349760.0000    0.60278
349800.0000    0.53905
349840.0000    0.63256
349880.0000    0.49722
349920.0000    0.55926
349960.0000    0.64472
350000.0000    0.58529
350040.0000    0.48245
350080.0000    0.70196
350120.0000    0.63606
350160.0000    0.62824
350200.0000    0.54271
350240.0000    0.67998
350280.0000    0.44277
350320.0000    0.46667
350360.0000    0.52323
350400.0000    0.73699
350440.0000    0.58421
350480.0000    0.40368
350520.0000    0.62994
350560.0000    0.50353
350600.0000    0.57522
350640.0000    0.74839
350680.0000    0.47000
350720.0000    0.63029
350760.0000    0.32649
350800.0000    0.65439
350840.0000    0.53002
350880.0000    0.51909
350920.0000    0.50533
350960.0000    0.48929
351000.0000    0.38619
351040.0000    0.29619
351080.0000    0.46314
351120.0000    0.37269
351160.0000    0.64224
351200.0000    0.43880
351240.0000    0.57134
351280.0000    0.40747
351320.0000    0.32402
351360.0000    0.49723
351400.0000    0.44671
351440.0000    0.50991
351480.0000    0.41263
351520.0000    0.50596
351560.0000    0.43187
351600.0000    0.43992
351640.0000    0.37348
351680.0000    0.17027
351720.0000    0.51162
351760.0000    0.03167
351800.0000    0.25014
351840.0000    0.45489
351880.0000    0.16474
351920.0000    0.41518
351960.0000    0.29420
352000.0000    0.51744
352040.0000    0.30122
352080.0000    0.10222
352120.0000    0.53628
352160.0000    0.51181
352200.0000    0.39878
352240.0000    0.16482
352280.0000    0.22603
352320.0000    0.24067
352360.0000    0.20742
352400.0000    0.19474
352440.0000    0.42370
352480.0000    0.41922
352520.0000    0.23622
352560.0000    0.27086
352600.0000    0.28687
352640.0000    0.25827
352680.0000    0.08017
352720.0000    0.22707
352760.0000    0.41882
352800.0000    0.38202
352840.0000    0.08582
352880.0000    0.34875
352920.0000    0.37195
352960.0000    0.33894
353000.0000    0.35551
353040.0000    0.39293
353080.0000   -0.15545
353120.0000    0.09236
353160.0000   -0.02002
353200.0000    0.09137
353240.0000    0.24494
353280.0000    0.35007
353320.0000    0.20074
353360.0000    0.28857
353400.0000    0.32339
353440.0000    0.73505
353480.0000    0.41127
353520.0000    0.35549
353560.0000    0.48938
353600.0000    0.12562
353640.0000    0.15512
353680.0000    0.25029
353720.0000    0.21664
353760.0000    0.46226
353800.0000    0.40231
353840.0000    0.37887
353880.0000    0.11650
353920.0000    0.17863
353960.0000    0.17852
354000.0000    0.50798
354040.0000    0.31265
354080.0000    0.24681
354120.0000    0.31870
354160.0000    0.14590
354200.0000    0.23870
354240.0000    0.51509
354280.0000    0.23718
354320.0000    0.32131
354360.0000    0.31952
354400.0000    0.20791
354440.0000    0.34078
354480.0000    0.12367
354520.0000    0.36867
354560.0000    0.37615
354600.0000    0.07493
354640.0000    0.21175
354680.0000    0.20839
354720.0000    0.12963
354760.0000    0.16024
354800.0000    0.01712
354840.0000    0.16661
354880.0000   -0.01373
354920.0000    0.28306
354960.0000    0.26051
355000.0000    0.26144
355040.0000    0.26641
355080.0000    0.36483
355120.0000   -0.04085
355160.0000    0.11251
355200.0000    0.20659
355240.0000    0.03295
355280.0000    0.09879
355320.0000    0.15033
355360.0000    0.04236
355400.0000    0.31198
355440.0000    0.20191
355480.0000    0.00238
355520.0000    0.52597
355560.0000    0.30790
355600.0000    0.26553
355640.0000    0.25133
355680.0000    0.01917
355720.0000    0.27331
355760.0000    0.34810
355800.0000    0.05745
355840.0000    0.27986
355880.0000    0.37217
355920.0000    0.15689
355960.0000    0.25256
356000.0000    0.27680
356040.0000    0.20606
356080.0000    0.23234
356120.0000    0.34029
356160.0000    0.52918
356200.0000    0.37711
356240.0000    0.41489
356280.0000    0.21026
356320.0000    0.24906
356360.0000    0.31403
356400.0000    0.41905
356440.0000    0.47724
356480.0000    0.17195
356520.0000    0.36252
356560.0000    0.26400
356600.0000    0.33837
356640.0000    0.16842
356680.0000    0.39364
356720.0000    0.37388
356760.0000    0.32114
356800.0000    0.21244
356840.0000    0.42698
356880.0000    0.42724
356920.0000    0.20031
356960.0000    0.37636
357000.0000    0.51573
357040.0000    0.03916
357080.0000    0.33183
357120.0000    0.33038
357160.0000    0.17287
357200.0000    0.22965
357240.0000    0.09313
357280.0000    0.32142
357320.0000    0.12146
357360.0000    0.04009
357400.0000    0.21490
357440.0000    0.11828
357480.0000    0.35955
357520.0000    0.09359
357560.0000    0.23765
357600.0000    0.16254
357640.0000    0.28125
357680.0000    0.25708
357720.0000    0.18411
357760.0000    0.26492
357800.0000    0.16149
357840.0000    0.15830
357880.0000    0.23845
357920.0000    0.40700
357960.0000    0.20930
358000.0000    0.29243
358040.0000    0.10872
358080.0000    0.41380
358120.0000    0.26666
358160.0000    0.34473
358200.0000    0.50589
358240.0000    0.53062
358280.0000    0.39325
358320.0000    0.15961
358360.0000    0.57342
358400.0000    0.34498
358440.0000    0.35638
358480.0000    0.27387
358520.0000    0.23748
358560.0000    0.19355
358600.0000    0.34213
358640.0000    0.27179
358680.0000    0.23712
358720.0000    0.16002
358760.0000    0.05583
358800.0000    0.46474
358840.0000    0.37868
358880.0000    0.22833
358920.0000    0.24066
358960.0000    0.03483
359000.0000    0.20202
359040.0000   -0.23614
359080.0000    0.27697
359120.0000    0.05022
359160.0000    0.24656
359200.0000    0.26195
359240.0000    0.04232
359280.0000    0.22979
359320.0000    0.26576
359360.0000    0.50860
359400.0000    0.26264
359440.0000    0.37639
359480.0000    0.21966
359520.0000    0.25166
359560.0000    0.40070
359600.0000    0.39090
359640.0000    0.20616
359680.0000    0.21972
359720.0000    0.33011
359760.0000    0.22529
359800.0000    0.33930
359840.0000    0.42629
359880.0000    0.56363
359920.0000    0.23323
359960.0000    0.24618
360000.0000    0.17684
360040.0000    0.29347
360080.0000    0.33942
360120.0000    0.18432
360160.0000    0.22758
360200.0000    0.38003
360240.0000    0.51347
360280.0000    0.29305
360320.0000    0.29832
360360.0000    0.06414
360400.0000    0.21503
360440.0000    0.37240
360480.0000    0.36087
360520.0000    0.25069
360560.0000    0.49633
360600.0000    0.32463
360640.0000    0.33356
360680.0000    0.37316
360720.0000    0.18399
360760.0000    0.39785
360800.0000    0.25096
360840.0000    0.30061
360880.0000    0.31131
360920.0000    0.23367
360960.0000    0.35229
361000.0000    0.21334
361040.0000    0.15307
361080.0000    0.38978
361120.0000    0.32548
361160.0000    0.40284
361200.0000    0.23861
361240.0000    0.38850
361280.0000   -0.29287
361320.0000    0.25935
361360.0000    0.30586
361400.0000    0.41187
361440.0000    0.30232
361480.0000    0.25890
361520.0000    0.49581
361560.0000    0.44037
361600.0000    0.12062
361640.0000    0.18691
361680.0000    0.26642
361720.0000    0.20128
361760.0000    0.28444
361800.0000    0.26457
361840.0000    0.36094
361880.0000    0.06036
361920.0000    0.18217
361960.0000    0.35865
362000.0000    0.45675
362040.0000    0.31532
362080.0000    0.07172
362120.0000    0.18618
362160.0000    0.30756
362200.0000    0.45858
362240.0000    0.27030
362280.0000    0.20728
362320.0000    0.34717
362360.0000    0.63858
362400.0000    0.22832
362440.0000    0.31570
362480.0000    0.22206
362520.0000    0.55380
362560.0000    0.29893
362600.0000    0.21249
362640.0000    0.06439
362680.0000    0.19518
362720.0000    0.13386
362760.0000    0.29739
362800.0000    0.35598
362840.0000    0.26239
362880.0000    0.27702
362920.0000    0.16880
362960.0000    0.16735
363000.0000    0.18478
363040.0000    0.25157
363080.0000    0.09993
363120.0000    0.07351
363160.0000    0.42861
363200.0000    0.05752
363240.0000    0.27009
363280.0000    0.24261
363320.0000    0.16298
363360.0000    0.05940
363400.0000    0.14006
363440.0000    0.08009
363480.0000   -0.09630
363520.0000    0.34955
363560.0000    0.10520
363600.0000   -0.09954
363640.0000   -0.02252
363680.0000   -0.27396
363720.0000    0.43394
363760.0000    0.29646
363800.0000    0.21400
363840.0000   -0.03870
363880.0000   -0.28685
363920.0000    0.01037
363960.0000    0.30797
364000.0000    0.13898
364040.0000    0.32899
364080.0000   -0.07649
364120.0000   -0.11916
364160.0000    0.26889
364200.0000    0.18994
364240.0000    0.22299
364280.0000   -0.07491
364320.0000    0.22638
364360.0000    0.19983
364400.0000   -0.06107
364440.0000    0.13975
364480.0000    0.40428
364520.0000   -0.00003
364560.0000    0.10357
364600.0000    0.07230
364640.0000    0.36741
364680.0000    0.28846
364720.0000   -0.11742
364760.0000   -0.12815
364800.0000    0.09246
364840.0000    0.08462
364880.0000    0.17251
364920.0000    0.33627
364960.0000    0.17237
365000.0000    0.00298
365040.0000    0.03999
365080.0000   -0.12810
365120.0000   -0.29250
365160.0000   -0.39173
365200.0000   -0.11760
365240.0000   -0.47122
365280.0000   -0.16201
365320.0000   -0.33125
365360.0000   -0.00857
365400.0000   -0.38975
365440.0000   -0.04857
365480.0000   -0.61079
365520.0000   -0.31454
365560.0000   -0.33679
365600.0000    0.08424
365640.0000    0.20146
365680.0000    0.10844
365720.0000    0.17960
365760.0000    0.00494
365800.0000    0.18737
365840.0000    0.31416
365880.0000    0.19066
365920.0000    0.19101
365960.0000    0.23732
366000.0000    0.58571
366040.0000    0.25013
366080.0000    0.53879
366120.0000    0.33056
366160.0000    0.32636
366200.0000    0.45973
366240.0000    0.31450
366280.0000    0.26824
366320.0000    0.45949
366360.0000    0.29252
366400.0000    0.22301
366440.0000    0.19809
366480.0000   -0.07717
366520.0000    0.03573
366560.0000    0.28428
366600.0000    0.44998
366640.0000    0.36959
366680.0000    0.27111
366720.0000    0.33159
366760.0000    0.35806
366800.0000    0.59367
366840.0000    0.43759
366880.0000    0.44017
366920.0000    0.41268
366960.0000    0.15289
367000.0000    0.29800
367040.0000    0.28615
367080.0000    0.35935
367120.0000    0.16914
367160.0000    0.39806
367200.0000    0.13438
367240.0000    0.56269
367280.0000    0.53769
367320.0000    0.30066
367360.0000    0.07177
367400.0000    0.03956
367440.0000    0.23003
367480.0000   -0.03277
367520.0000    0.21860
367560.0000    0.30850
367600.0000    0.34697
367640.0000    0.25388
367680.0000    0.15968
367720.0000    0.14020
367760.0000    0.49035
367800.0000    0.52181
367840.0000    0.30209
367880.0000    0.23240
367920.0000    0.23703
367960.0000    0.49923
368000.0000    0.67401
368040.0000    0.27873
368080.0000    0.34286
368120.0000    0.48292
368160.0000    0.59336
368200.0000    0.14590
368240.0000    0.67929
368280.0000    0.22114
368320.0000    0.26538
368360.0000    0.42739
368400.0000    0.24527
368440.0000    0.34854
368480.0000    0.19344
368520.0000    0.01279
368560.0000    0.06003
368600.0000    0.27665
368640.0000    0.52720
368680.0000    0.43948
368720.0000    0.16597
368760.0000    0.09406
368800.0000    0.18957
368840.0000    0.12223
368880.0000    0.19796
368920.0000    0.31624
368960.0000   -0.26419
369000.0000   -0.10170
369040.0000    0.07990
369080.0000   -0.00459
369120.0000    0.13586
369160.0000    0.05678
369200.0000    0.26455
369240.0000    0.18961
369280.0000    0.07863
369320.0000   -0.26527
369360.0000    0.31761
369400.0000    0.12435
369440.0000    0.19493
369480.0000    0.64154
369520.0000    0.43772
369560.0000    0.59143
369600.0000    0.56193
369640.0000    0.54049
369680.0000    0.53397
369720.0000    0.50128
369760.0000    0.30309
369800.0000    0.63880
369840.0000    0.43929
369880.0000    0.63904
369920.0000    0.26494
369960.0000    0.27742
370000.0000    0.15341
370040.0000    0.06981
370080.0000    0.11197
370120.0000    0.31788
370160.0000    0.17739
370200.0000    0.32791
370240.0000    0.16950
370280.0000    0.27150
370320.0000    0.15922
370360.0000   -0.08597
370400.0000    0.11990
370440.0000   -0.16108
370480.0000   -0.36184
370520.0000   -0.64633
370560.0000   -0.15938
370600.0000   -0.27018
370640.0000   -0.54556
370680.0000   -0.05521
370720.0000   -0.22881
370760.0000    0.11969
370800.0000    0.09022
370840.0000    0.12939
370880.0000    0.11691
370920.0000    0.10779
370960.0000   -0.21796
371000.0000   -0.03401
371040.0000    0.13660
371080.0000   -0.08972
371120.0000    0.03490
371160.0000   -0.11445
371200.0000   -0.09543
371240.0000   -0.07628
371280.0000   -0.14291
371320.0000   -0.20926
371360.0000   -0.04005
371400.0000   -0.13823
371440.0000   -0.25713
371480.0000    0.01671
371520.0000   -0.40770
371560.0000   -0.29555
371600.0000   -0.04216
371640.0000   -0.31715
371680.0000   -0.04162
371720.0000    0.02955
371760.0000   -0.35715
371800.0000   -0.09107
371840.0000   -0.09225
371880.0000    0.22237
371920.0000    0.44874
371960.0000    0.34746
372000.0000    0.26680
372040.0000    0.42880
372080.0000    0.47876
372120.0000    0.56063
372160.0000    0.38520
372200.0000    0.64748
372240.0000    0.61814
372280.0000    0.37144
372320.0000    0.41219
372360.0000    0.12462
372400.0000    0.06340
372440.0000   -0.00573
372480.0000    0.39944
372520.0000    0.29999
372560.0000    0.55787
372600.0000    0.22908
372640.0000    0.45128
372680.0000    0.62198
372720.0000    0.51568
372760.0000    0.37913
372800.0000    0.50619
372840.0000    0.60830
372880.0000    0.67083
372920.0000    0.67082
372960.0000    0.55996
373000.0000    0.73491
373040.0000    0.68092
373080.0000    0.77215
373120.0000    0.58637
373160.0000    0.58391
373200.0000    0.69056
373240.0000    0.64652
373280.0000    0.49702
373320.0000    0.27601
373360.0000    0.57237
373400.0000    0.54259
373440.0000    0.41030
373480.0000    0.17625
373520.0000    0.24034
373560.0000    0.26913
373600.0000    0.24869
373640.0000    0.14469
373680.0000    0.44158
373720.0000    0.47986
373760.0000    0.33851
373800.0000    0.43630
373840.0000    0.38417
373880.0000    0.39124
373920.0000    0.11710
373960.0000    0.28301
374000.0000    0.05147
374040.0000    0.32730
374080.0000    0.22727
374120.0000    0.08211
374160.0000    0.10047
374200.0000    0.20499
374240.0000    0.22729
374280.0000    0.25569
374320.0000    0.30908
374360.0000    0.15418
374400.0000    0.07770
374440.0000    0.21621
374480.0000    0.33894
374520.0000    0.26813
374560.0000    0.17416
374600.0000    0.40433
374640.0000    0.44901
374680.0000    0.45988
374720.0000    0.64067
374760.0000    0.25287
374800.0000    0.17484
374840.0000    0.57424
374880.0000    0.18579
374920.0000    0.34276
374960.0000    0.31955
375000.0000   -0.02601
375040.0000    0.44189
375080.0000    0.26770
375120.0000    0.03211
375160.0000    0.27561
375200.0000    0.07398
375240.0000    0.22596
375280.0000    0.18384
375320.0000    0.25222
375360.0000    0.45484
375400.0000    0.31029
375440.0000    0.29868
375480.0000    0.06453
375520.0000    0.07430
375560.0000   -0.13894
375600.0000    0.00461
375640.0000    0.36856
375680.0000   -0.13212
375720.0000    0.05238
375760.0000    0.01008
375800.0000    0.07650
375840.0000    0.40976
375880.0000    0.14063
375920.0000    0.20949
375960.0000    0.21777
376000.0000    0.11164
376040.0000    0.05266
376080.0000    0.20455
376120.0000   -0.02735
376160.0000   -0.23856
376200.0000    0.23328
376240.0000    0.08309
376280.0000    0.25586
376320.0000    0.24647
376360.0000    0.31074
376400.0000    0.57639
376440.0000    0.32057
376480.0000    0.58341
376520.0000    0.57522
376560.0000    0.53485
376600.0000    0.25849
376640.0000    0.20521
376680.0000    0.03275
376720.0000    0.19040
376760.0000    0.31850
376800.0000    0.21049
376840.0000    0.23970
376880.0000    0.45735
376920.0000    0.30548
376960.0000    0.36935
377000.0000    0.16502
377040.0000    0.33146
377080.0000    0.16163
377120.0000    0.35220
377160.0000    0.29474
377200.0000    0.01462
377240.0000    0.18472
377280.0000    0.10203
377320.0000    0.23475
377360.0000    0.25558
377400.0000    0.00034
377440.0000    0.28406
377480.0000    0.32676
377520.0000    0.35166
377560.0000    0.26653
377600.0000    0.20562
377640.0000    0.13137
377680.0000    0.27732
377720.0000    0.37333
377760.0000    0.14422
377800.0000    0.02178
377840.0000    0.26622
377880.0000    0.37503
377920.0000    0.44484
377960.0000    0.40108
378000.0000    0.41109
378040.0000    0.32299
378080.0000    0.57070
378120.0000    0.36484
378160.0000    0.45717
378200.0000    0.42442
378240.0000    0.31360
378280.0000    0.24939
378320.0000    0.20660
378360.0000    0.10078
378400.0000    0.41152
378440.0000    0.42786
378480.0000    0.39950
378520.0000    0.55075
378560.0000    0.11652
378600.0000    0.07845
378640.0000    0.12707
378680.0000    0.22087
378720.0000    0.14760
378760.0000   -0.03695
378800.0000   -0.34659
378840.0000   -0.01631
378880.0000    0.28550
378920.0000    0.29687
378960.0000    0.29310
379000.0000    0.30646
379040.0000    0.23322
379080.0000    0.16895
379120.0000    0.41043
379160.0000   -0.05833
379200.0000    0.21601
379240.0000    0.46657
379280.0000    0.05388
379320.0000    0.15661
379360.0000    0.30345
379400.0000    0.38575
379440.0000   -0.01680
379480.0000   -0.13777
379520.0000   -0.41001
379560.0000    0.02818
379600.0000    0.36498
379640.0000    0.13210
379680.0000    0.00113
379720.0000   -0.05027
379760.0000    0.20995
379800.0000    0.12978
379840.0000    0.29107
379880.0000    0.18538
379920.0000   -0.22213
379960.0000    0.13298
380000.0000    0.06586
380040.0000    0.06483
380080.0000    0.10927
380120.0000   -0.08053
380160.0000   -0.15208
380200.0000   -0.41474
380240.0000   -0.67916
380280.0000   -0.53407
380320.0000   -0.56163
380360.0000   -0.36327
380400.0000   -0.74995
380440.0000   -0.35081
380480.0000   -0.52424
380520.0000   -0.39983
380560.0000   -0.38561
380600.0000   -0.44096
380640.0000   -0.47692
380680.0000   -0.71492
380720.0000   -0.62151
380760.0000   -0.35491
380800.0000   -0.31170
380840.0000   -0.17303
380880.0000   -0.38445
380920.0000   -0.47458
380960.0000   -0.73154
381000.0000   -0.83354
381040.0000   -0.65209
381080.0000   -0.87641
381120.0000   -0.96731
381160.0000   -0.52251
381200.0000   -0.63353
381240.0000   -0.14319
381280.0000   -0.56299
381320.0000   -0.73809
381360.0000   -0.44775
381400.0000   -0.36673
381440.0000   -0.54291
381480.0000   -0.54934
381520.0000    0.00079
381560.0000   -0.13469
381600.0000   -0.07075
381640.0000   -0.05350
381680.0000   -0.02799
381720.0000    0.40752
381760.0000    0.12081
381800.0000    0.04172
381840.0000    0.00068
381880.0000   -0.06777
381920.0000    0.15157
381960.0000   -0.05828
382000.0000   -0.29138
382040.0000   -0.70293
382080.0000   -0.53478
382120.0000   -0.33541
382160.0000   -0.40608
382200.0000   -0.39410
382240.0000   -0.43424
382280.0000   -0.62416
382320.0000   -0.56777
382360.0000   -0.97091
382400.0000   -0.95223
382440.0000   -0.30581
382480.0000    0.00582
382520.0000    0.37027
382560.0000    0.07182
382600.0000    0.15683
382640.0000    0.03941
382680.0000    0.05719
382720.0000   -0.05531
382760.0000    0.03993
382800.0000    0.10810
382840.0000   -0.19227
382880.0000    0.05902
382920.0000    0.03422
382960.0000    0.02541
383000.0000    0.06239
383040.0000   -0.01928
383080.0000   -0.08066
383120.0000    0.05646
383160.0000   -0.14974
383200.0000   -0.11377
383240.0000    0.03521
383280.0000    0.24235
383320.0000   -0.09699
383360.0000    0.34528
383400.0000    0.15106
383440.0000   -0.32413
383480.0000   -0.27545
383520.0000   -0.35046
383560.0000   -0.18078
383600.0000   -0.08331
383640.0000   -0.06319
383680.0000   -0.41980
383720.0000   -0.22596
383760.0000    0.08436
383800.0000   -0.00304
383840.0000   -0.04580
383880.0000   -0.36102
383920.0000   -0.10394
383960.0000   -0.47446
384000.0000   -0.33234
384040.0000   -0.24289
384080.0000    0.13620
384120.0000   -0.04174
384160.0000   -0.20889
384200.0000    0.02925
384240.0000   -0.21997
384280.0000   -0.13352
384320.0000   -0.18374
384360.0000   -0.06287
384400.0000   -0.11285
384440.0000   -0.15702
384480.0000   -0.13699
384520.0000   -0.02166
384560.0000    0.06205
384600.0000   -0.26892
384640.0000   -0.17107
384680.0000   -0.13826
384720.0000   -0.09910
384760.0000   -0.08477
384800.0000   -0.01030
384840.0000   -0.13008
384880.0000   -0.12552
384920.0000    0.12460
384960.0000   -0.12110
385000.0000   -0.20579
385040.0000    0.33240
385080.0000   -0.18481
385120.0000   -0.22071
385160.0000   -0.30257
385200.0000    0.55552
385240.0000    0.31994
385280.0000    0.38375
385320.0000   -0.25170
385360.0000   -0.22501
385400.0000    0.41458
385440.0000    0.15714
385480.0000    0.22331
385520.0000    0.06686
385560.0000    0.47691
385600.0000    0.07254
385640.0000    0.08064
385680.0000    0.26177
385720.0000    0.26740
385760.0000    0.05747
385800.0000    0.03068
385840.0000   -0.13865
385880.0000   -0.30061
385920.0000    0.02400
385960.0000    0.41693
386000.0000    0.57216
386040.0000    0.36055
386080.0000    0.27172
386120.0000    0.15608
386160.0000    0.05522
386200.0000    0.14907
386240.0000   -0.03003
386280.0000    0.29793
386320.0000   -0.12782
386360.0000   -0.56382
386400.0000    0.12118
386440.0000    0.27740
386480.0000   -0.41992
386520.0000   -0.00911
386560.0000   -0.04807
386600.0000   -0.21967
386640.0000   -0.21769
386680.0000   -0.21177
386720.0000   -0.03329
386760.0000   -0.26604
386800.0000    0.02044
386840.0000    0.13077
386880.0000   -0.13105
386920.0000   -0.18202
386960.0000   -0.07063
387000.0000   -0.16947
387040.0000   -0.19923
387080.0000    0.12866
387120.0000   -0.34399
387160.0000   -0.49512
387200.0000   -0.31664
387240.0000   -0.16173
387280.0000   -0.14781
387320.0000    0.11682
387360.0000   -0.23971
387400.0000   -0.18248
387440.0000    0.08921
387480.0000    0.66047
387520.0000    0.63159
387560.0000    0.52794
387600.0000    0.18023
387640.0000    0.23886
387680.0000    0.18924
387720.0000    0.33042
387760.0000    0.30660
387800.0000    0.77253
387840.0000    0.88115
387880.0000    1.02265
387920.0000    0.76425
387960.0000    0.65602
388000.0000    0.87093
388040.0000    0.67123
388080.0000    0.96130
388120.0000    0.69242
388160.0000    0.58485
388200.0000    0.77901
388240.0000    0.74580
388280.0000    0.76867
388320.0000    0.87622
388360.0000    0.84271
388400.0000    0.69033
388440.0000    0.46485
388480.0000    0.41498
388520.0000    0.59600
388560.0000    0.53482
388600.0000    0.62649
388640.0000    0.53130
388680.0000    0.61612
388720.0000    0.49054
388760.0000    0.68195
388800.0000    0.65275
388840.0000    0.55062
388880.0000    0.64346
388920.0000    0.81480
388960.0000    0.71321
389000.0000    0.72344
389040.0000    0.73173
389080.0000    0.63725
389120.0000    0.65149
389160.0000    0.56508
389200.0000    0.45832
389240.0000    0.63698
389280.0000    0.51337
389320.0000    0.66076
389360.0000    0.57701
389400.0000    0.64734
389440.0000    0.45734
389480.0000    0.46010
389520.0000    0.63501
389560.0000    0.50430
389600.0000    0.36612
389640.0000    0.54075
389680.0000    0.67791
389720.0000    0.65510
389760.0000    0.59906
389800.0000    0.49078
389840.0000    0.40165
389880.0000    0.58235
389920.0000    0.47201
389960.0000    0.44543
390000.0000    0.54751
390040.0000    0.62281
390080.0000    0.58144
390120.0000    0.52472
390160.0000    0.53292
390200.0000    0.55555
390240.0000    0.61688
390280.0000    0.53756
390320.0000    0.42748
390360.0000    0.55977
390400.0000    0.56300
390440.0000    0.40848
390480.0000    0.36315
390520.0000    0.23846
390560.0000    0.10680
390600.0000    0.25014
390640.0000    0.31139
390680.0000    0.21416
390720.0000    0.18124
390760.0000    0.15376
390800.0000    0.02841
390840.0000    0.35441
390880.0000    0.48896
390920.0000    0.51205
390960.0000    0.18540
391000.0000    0.02817
391040.0000    0.06251
391080.0000    0.36366
391120.0000    0.24670
391160.0000    0.03338
391200.0000    0.15848
391240.0000    0.11529
391280.0000    0.11165
391320.0000   -0.02270
391360.0000    0.03889
391400.0000    0.29324
391440.0000    0.22149
391480.0000    0.06751
391520.0000    0.21250
391560.0000    0.07348
391600.0000    0.05884
391640.0000   -0.01975
391680.0000    0.16452
391720.0000    0.15220
391760.0000    0.25516
391800.0000   -0.01333
391840.0000    0.21465
391880.0000    0.25714
391920.0000    0.25349
391960.0000    0.40801
392000.0000    0.37959
392040.0000    0.65179
392080.0000    0.47154
392120.0000    0.63924
392160.0000    0.27648
392200.0000    0.54598
392240.0000    0.12023
392280.0000    0.06642
392320.0000    0.05533
392360.0000    0.01712
392400.0000    0.12574
392440.0000    0.10353
392480.0000   -0.00756
392520.0000    0.35146
392560.0000    0.19529
392600.0000    0.07531
392640.0000    0.21687
392680.0000    0.36579
392720.0000    0.19912
392760.0000   -0.09135
392800.0000    0.51646
392840.0000   -0.08326
392880.0000   -0.32417
392920.0000    0.27718
392960.0000    0.40380
393000.0000   -0.03941
393040.0000    0.32742
393080.0000    0.14952
393120.0000    0.52798
393160.0000    0.28635
393200.0000   -0.21044
393240.0000    0.27487
393280.0000    0.03856
393320.0000    0.12601
393360.0000    0.02081
393400.0000    0.05188
393440.0000   -0.11570
393480.0000    0.23052
393520.0000   -0.08355
393560.0000    0.08009
393600.0000   -0.03888
393640.0000    0.03774
393680.0000    0.02434
393720.0000    0.07774
393760.0000    0.04483
393800.0000    0.15472
393840.0000    0.05033
393880.0000    0.24359
393920.0000    0.02594
393960.0000   -0.01555
394000.0000    0.24691
394040.0000    0.12822
394080.0000    0.18584
394120.0000    0.13312
394160.0000    0.40664
394200.0000    0.31018
394240.0000    0.00972
394280.0000    0.15978
394320.0000    0.32221
394360.0000    0.14050
394400.0000    0.27442
394440.0000   -0.10366
394480.0000    0.00436
394520.0000    0.16412
394560.0000    0.01198
394600.0000    0.15028
394640.0000    0.20339
394680.0000    0.14827
394720.0000    0.15981
394760.0000    0.37548
394800.0000    0.36569
394840.0000   -0.06497
394880.0000    0.27843
394920.0000    0.05871
394960.0000    0.15905
395000.0000    0.27828
395040.0000    0.14162
395080.0000    0.22357
395120.0000    0.12235
395160.0000    0.40329
395200.0000   -0.07215
395240.0000    0.24250
395280.0000    0.11972
395320.0000    0.25074
395360.0000    0.48171
395400.0000    0.36837
395440.0000    0.22745
395480.0000   -0.06806
395520.0000    0.05602
395560.0000    0.52787
395600.0000    0.64613
395640.0000    0.42823
395680.0000    0.34065
395720.0000    0.27962
395760.0000    0.04606
395800.0000    0.08765
395840.0000    0.32944
395880.0000    0.17288
395920.0000    0.12840
395960.0000    0.21735
396000.0000    0.05516
396040.0000   -0.01743
396080.0000   -0.02932
396120.0000   -0.10978
396160.0000    0.10201
396200.0000    0.56818
396240.0000    0.48545
396280.0000    0.42736
396320.0000    0.43564
396360.0000    0.47761
396400.0000    0.41078
396440.0000    0.40743
396480.0000    0.54153
396520.0000    0.33612
396560.0000    0.32756
396600.0000    0.35723
396640.0000    0.33477
396680.0000    0.53991
396720.0000    0.34584
396760.0000    0.44762
396800.0000    0.42230
396840.0000    0.24436
396880.0000    0.49031
396920.0000    0.24310
396960.0000    0.32626
397000.0000    0.35418
397040.0000    0.00343
397080.0000    0.62317
397120.0000    0.61641
397160.0000    0.63173
397200.0000    0.26034
397240.0000    0.52246
397280.0000    0.53630
397320.0000    0.51011
397360.0000    0.32989
397400.0000    0.43270
397440.0000    0.55143
397480.0000    0.60902
397520.0000    0.60613
397560.0000    0.60119
397600.0000    0.60018
397640.0000    0.61980
397680.0000    0.70453
397720.0000    0.27311
397760.0000    0.38092
397800.0000    0.59046
397840.0000    0.52168
397880.0000    0.53885
397920.0000    0.56565
397960.0000    0.59999
398000.0000    0.43535
398040.0000    0.64314
398080.0000    0.22869
398120.0000    0.72744
398160.0000    0.59841
398200.0000    0.51241
398240.0000    0.25212
398280.0000    0.39377
398320.0000    0.14713
398360.0000    0.43471
398400.0000    0.53033
398440.0000    0.64880
398480.0000    0.61668
398520.0000    0.50619
398560.0000    0.48424
398600.0000    0.58720
398640.0000    0.44049
398680.0000    0.47390
398720.0000    0.68204
398760.0000    0.46462
398800.0000    0.56841
398840.0000    0.49085
398880.0000    0.55939
398920.0000    0.52055
398960.0000    0.56279
399000.0000    0.72005
399040.0000    0.70385
399080.0000    0.64855
399120.0000    0.52617
399160.0000    0.59790
399200.0000    0.47397
399240.0000    0.63736
399280.0000    0.27906
399320.0000    0.44098
399360.0000    0.45431
399400.0000    0.49694
399440.0000    0.14191
399480.0000    0.22297
399520.0000    0.24086
399560.0000    0.47600
399600.0000    0.47501
399640.0000    0.41319
399680.0000    0.19649
399720.0000    0.46742
399760.0000    0.61145
399800.0000    0.48557
399840.0000    0.54517
399880.0000    0.58069
399920.0000    0.39526
399960.0000    0.49198
400000.0000    0.50438
400040.0000    0.46476
400080.0000    0.55353
400120.0000    0.57529
400160.0000    0.31938
400200.0000    0.56636
400240.0000    0.44182
400280.0000    0.33560
400320.0000    0.36129
400360.0000    0.24462
400400.0000    0.41621
400440.0000    0.32786
400480.0000    0.59139
400520.0000    0.59027
400560.0000    0.24695
400600.0000    0.54578
400640.0000    0.42261
400680.0000    0.43338
400720.0000    0.37133
400760.0000    0.50987
400800.0000    0.56109
400840.0000    0.56791
400880.0000    0.55370
400920.0000    0.48249
400960.0000    0.62170
401000.0000    0.64900
401040.0000    0.66860
401080.0000    0.45971
401120.0000    0.58006
401160.0000    0.50064
401200.0000    0.49297
401240.0000    0.52846
401280.0000    0.65726
401320.0000    0.51726
401360.0000    0.60880
401400.0000    0.61558
401440.0000    0.60716
401480.0000    0.75083
401520.0000    0.57907
401560.0000    0.56296
401600.0000    0.70998
401640.0000    0.58494
401680.0000    0.60101
401720.0000    0.52982
401760.0000    0.59742
401800.0000    0.65341
401840.0000    0.69339
401880.0000    0.61725
401920.0000    0.68182
401960.0000    0.76070
402000.0000    0.69636
402040.0000    0.60627
402080.0000    0.61502
402120.0000    0.54756
402160.0000    0.66090
402200.0000    0.75076
402240.0000    0.34339
402280.0000    0.65258
402320.0000    0.65354
402360.0000    0.43185
402400.0000    0.42170
402440.0000    0.62950
402480.0000    0.69280
402520.0000    0.70830
402560.0000    0.78923
402600.0000    0.66137
402640.0000    0.68599
402680.0000    0.64252
402720.0000    0.63937
402760.0000    0.44113
402800.0000    0.60871
402840.0000    0.67187
402880.0000    0.72134
402920.0000    0.55726
402960.0000    0.70176
403000.0000    0.56452
403040.0000    0.33893
403080.0000    0.61880
403120.0000    0.54530
403160.0000    0.69500
403200.0000    0.74623
403240.0000    0.59803
403280.0000    0.63430
403320.0000    0.65377
403360.0000    0.53005
403400.0000    0.50502
403440.0000    0.70121
403480.0000    0.47634
403520.0000    0.74161
403560.0000    0.64622
403600.0000    0.53321
403640.0000    0.63654
403680.0000    0.74240
403720.0000    0.62491
403760.0000    0.63969
403800.0000    0.67707
403840.0000    0.88488
403880.0000    0.79463
403920.0000    0.76620
403960.0000    0.62692
404000.0000    0.54105
404040.0000    0.49462
404080.0000    0.47523
404120.0000    0.51104
404160.0000    0.48627
404200.0000    0.51937
404240.0000    0.69979
404280.0000    0.56747
404320.0000    0.62182
404360.0000    0.34740
404400.0000    0.36753
404440.0000    0.22289
404480.0000    0.47122
404520.0000    0.25039
404560.0000    0.47180
404600.0000    0.27152
404640.0000    0.22331
404680.0000    0.40107
404720.0000    0.58406
404760.0000    0.69172
404800.0000    0.58716
404840.0000    0.78447
404880.0000    0.59212
404920.0000    0.56746
404960.0000    0.68944
405000.0000    0.29762
405040.0000    0.76909
405080.0000    0.92959
405120.0000    0.75858
405160.0000    0.64439
405200.0000    0.67188
405240.0000    0.75281
405280.0000    0.73733
405320.0000    0.70952
405360.0000    0.75621
405400.0000    0.55149
405440.0000    0.53447
405480.0000    0.61223
405520.0000    0.68717
405560.0000    0.53038
405600.0000    0.66290
405640.0000    0.98329
405680.0000    0.97864
405720.0000    0.89984
405760.0000    0.71407
405800.0000    0.76638
405840.0000    0.79042
405880.0000    0.69101
405920.0000    0.89436
405960.0000    1.00717
406000.0000    0.64618
406040.0000    0.88138
406080.0000    0.76531
406120.0000    0.81312
406160.0000    0.78577
406200.0000    0.73048
406240.0000    0.57752
406280.0000    0.69527
406320.0000    0.66760
406360.0000    0.78788
406400.0000    0.70827
406440.0000    0.88231
406480.0000    0.70287
406520.0000    0.81021
406560.0000    0.75996
406600.0000    0.71446
406640.0000    0.70061
406680.0000    0.77339
406720.0000    0.69264
406760.0000    0.28884
406800.0000    0.69722
406840.0000    0.63702
406880.0000    0.52343
406920.0000    0.77751
406960.0000    0.75075
407000.0000    0.76815
407040.0000    0.73695
407080.0000    0.66889
407120.0000    0.72375
407160.0000    0.62351
407200.0000    0.83496
407240.0000    0.62957
407280.0000    0.70760
407320.0000    0.75611
407360.0000    0.63617
407400.0000    0.83419
407440.0000    0.79932
407480.0000    0.77190
407520.0000    0.64494
407560.0000    0.69411
407600.0000    0.74370
407640.0000    0.69787
407680.0000    0.79023
407720.0000    0.81117
407760.0000    0.73966
407800.0000    0.70215
407840.0000    0.75808
407880.0000    0.74473
407920.0000    0.75942
407960.0000    0.77093
408000.0000    0.82515
408040.0000    0.70115
408080.0000    0.73317
408120.0000    0.65722
408160.0000    0.70303
408200.0000    0.73227
408240.0000    0.68516
408280.0000    0.74735
408320.0000    0.90281
408360.0000    0.72029
408400.0000    1.02682
408440.0000    0.88077
408480.0000    0.82937
408520.0000    0.79496
408560.0000    0.88496
408600.0000    0.74639
408640.0000    0.83139
408680.0000    1.03697
408720.0000    0.87364
408760.0000    0.81646
408800.0000    0.84640
408840.0000    0.78371
408880.0000    0.86997
408920.0000    0.85979
408960.0000    0.96752
409000.0000    0.84728
409040.0000    0.94454
409080.0000    0.83576
409120.0000    0.89165
409160.0000    0.77933
409200.0000    0.85316
409240.0000    0.95826
409280.0000    0.87274
409320.0000    0.75599
409360.0000    0.51387
409400.0000    0.46581
409440.0000    0.73230
409480.0000    0.69304
409520.0000    0.70557
409560.0000    0.72346
409600.0000    0.70618
409640.0000    0.79800
409680.0000    0.90892
409720.0000    0.66048
409760.0000    0.78512
409800.0000    0.83050
409840.0000    0.61001
409880.0000    0.83803
409920.0000    0.86171
409960.0000    0.81710
410000.0000    0.80160
410040.0000    0.76836
410080.0000    0.68009
410120.0000    0.63366
410160.0000    0.73473
410200.0000    0.75199
410240.0000    0.48510
410280.0000    0.62126
410320.0000    0.68799
410360.0000    0.66508
410400.0000    0.84344
410440.0000    0.58366
410480.0000    0.56814
410520.0000    0.71155
410560.0000    0.52997
410600.0000    0.36180
410640.0000    0.79174
410680.0000    0.55267
410720.0000    0.65482
410760.0000    0.68595
410800.0000    0.71416
410840.0000    0.84058
410880.0000    0.66424
410920.0000    0.61898
410960.0000    0.63457
411000.0000    0.75560
411040.0000    0.79092
411080.0000    0.60023
411120.0000    0.71769
411160.0000    0.60622
411200.0000    0.69811
411240.0000    0.57517
411280.0000    0.73088
411320.0000    0.68677
411360.0000    0.60494
411400.0000    0.79807
411440.0000    0.82211
411480.0000    0.44138
411520.0000    0.24805
411560.0000    0.55057
411600.0000    0.75709
411640.0000    0.66143
411680.0000    0.62997
411720.0000    0.77326
411760.0000    0.51505
411800.0000    0.63918
411840.0000    0.51765
411880.0000    0.70358
411920.0000    0.70249
411960.0000    0.79830
412000.0000    0.66374
412040.0000    0.67168
412080.0000    0.54551
412120.0000    0.68815
412160.0000    0.67025
412200.0000    0.56848
412240.0000    0.57054
412280.0000    0.61983
412320.0000    0.54777
412360.0000    0.57742
412400.0000    0.56613
412440.0000    0.69027
412480.0000    0.68816
412520.0000    0.82529
412560.0000    0.61743
412600.0000    0.71453
412640.0000    0.65880
412680.0000    0.88892
412720.0000    0.89594
412760.0000    0.67209
412800.0000    0.88167
412840.0000    0.96043
412880.0000    0.80533
412920.0000    0.83484
412960.0000    0.65634
413000.0000    0.69164
413040.0000    0.72070
413080.0000    0.67333
413120.0000    0.72288
413160.0000    0.91673
413200.0000    0.84017
413240.0000    0.69255
413280.0000    0.91068
413320.0000    0.96306
413360.0000    0.34623
413400.0000    0.75326
413440.0000    0.55728
413480.0000    0.78062
413520.0000    0.67722
413560.0000    0.71891
413600.0000    0.64551
413640.0000    0.74930
413680.0000    0.65199
413720.0000    0.73052
413760.0000    0.68516
413800.0000    0.82020
413840.0000    0.75578
413880.0000    0.72082
413920.0000    0.74368
413960.0000    0.94898
414000.0000    0.65839
414040.0000    0.63515
414080.0000    0.70570
414120.0000    0.86154
414160.0000    0.61983
414200.0000    0.80348
414240.0000    0.73476
414280.0000    0.67947
414320.0000    0.68657
414360.0000    0.82149
414400.0000    0.80911
414440.0000    0.64750
414480.0000    0.67899
414520.0000    0.80741
414560.0000    0.69360
414600.0000    0.62591
414640.0000    0.73667
414680.0000    0.83022
414720.0000    0.60026
414760.0000    0.64382
414800.0000    0.63541
414840.0000    0.84471
414880.0000    0.68576
414920.0000    0.60471
414960.0000    0.82298
415000.0000    0.64106
415040.0000    0.39537
415080.0000    0.67484
415120.0000    0.56094
415160.0000    0.49823
415200.0000    0.57912
415240.0000    0.67198
415280.0000    0.64730
415320.0000    0.73383
415360.0000    0.48764
415400.0000    0.71769
415440.0000    0.04656
415480.0000    0.42406
415520.0000    0.13953
415560.0000    0.34521
415600.0000    0.25446
415640.0000   -0.24560
415680.0000    0.00938
415720.0000   -0.35488
415760.0000   -0.08546
415800.0000   -0.17720
415840.0000    0.26577
415880.0000    0.24488
415920.0000    0.06272
415960.0000    0.10927
416000.0000   -0.02458
416040.0000    0.02446
416080.0000   -0.02303
416120.0000    0.40056
416160.0000    0.86741
416200.0000    0.72615
416240.0000    0.57124
416280.0000    0.72052
416320.0000    0.82237
416360.0000    0.60235
416400.0000    0.85833
416440.0000    0.70790
416480.0000    0.93694
416520.0000    0.65486
416560.0000    0.73876
416600.0000    0.60127
416640.0000    0.46168
416680.0000    0.63074
416720.0000    0.61670
416760.0000    0.59881
416800.0000    0.46273
416840.0000    0.38613
416880.0000    0.69326
416920.0000    0.39142
416960.0000    0.70085
417000.0000    0.50283
417040.0000    0.68852
417080.0000    0.74665
417120.0000    0.57317
417160.0000    0.77086
417200.0000    0.58255
417240.0000    0.75095
417280.0000    0.56774
417320.0000    0.76545
417360.0000    0.65466
417400.0000    0.84295
417440.0000    0.86076
417480.0000    0.64566
417520.0000    0.64862
417560.0000    0.62316
417600.0000    0.62053
417640.0000    0.76727
417680.0000    0.59638
417720.0000    0.75367
417760.0000    0.63222
417800.0000    0.72554
417840.0000    0.79779
417880.0000    0.66577
417920.0000    0.66933
417960.0000    0.85364
418000.0000    0.83544
418040.0000    0.64751
418080.0000    0.75710
418120.0000    0.67982
418160.0000    0.77053
418200.0000    0.64640
418240.0000    0.64425
418280.0000    0.60958
418320.0000    0.73315
418360.0000    0.65891
418400.0000    0.45106
418440.0000    0.80212
418480.0000    0.62159
418520.0000    0.41707
418560.0000    0.32659
418600.0000    0.57582
418640.0000    0.65128
418680.0000    0.76765
418720.0000    0.67938
418760.0000    0.75734
418800.0000    0.55593
418840.0000    0.62451
418880.0000    0.83098
418920.0000    0.59932
418960.0000    0.83739
419000.0000    0.72231
419040.0000    0.66920
419080.0000    0.55259
419120.0000    0.42356
419160.0000    0.33724
419200.0000    0.62619
419240.0000    0.54210
419280.0000    0.66792
419320.0000    0.62632
419360.0000    0.58128
419400.0000    0.44155
419440.0000    0.55037
419480.0000    0.50787
419520.0000    0.95739
419560.0000    0.87774
419600.0000    0.71286
419640.0000    0.63833
419680.0000    0.84885
419720.0000    0.70939
419760.0000    0.63692
419800.0000    0.59031
419840.0000    0.46232
419880.0000    0.53893
419920.0000    0.49073
419960.0000    0.73733
420000.0000    0.70713
420040.0000    0.46216
420080.0000    0.61648
420120.0000    0.70395
420160.0000    0.61786
420200.0000    0.72868
420240.0000    0.60573
420280.0000    0.56638
420320.0000    0.79215
420360.0000    0.74035
420400.0000    0.68216
420440.0000    0.88413
420480.0000    0.60530
420520.0000    0.66469
420560.0000    0.90340
420600.0000    0.65738
420640.0000    0.74040
420680.0000    0.72040
420720.0000    0.68398
420760.0000    0.65101
420800.0000    0.78687
420840.0000    0.66542
420880.0000    0.64069
420920.0000    0.73017
420960.0000    0.69164
421000.0000    0.73612
421040.0000    0.63807
421080.0000    0.63613
421120.0000    0.84596
421160.0000    0.66802
421200.0000    0.60113
421240.0000    0.64872
421280.0000    0.64257
421320.0000    0.76464
421360.0000    0.59107
421400.0000    0.74496
421440.0000    0.63937
421480.0000    0.70003
421520.0000    0.60976
421560.0000    0.74808
421600.0000    0.72970
421640.0000    0.73237
421680.0000    0.76552
421720.0000    0.88930
421760.0000    0.63875
421800.0000    0.53907
421840.0000    0.59836
421880.0000    0.75583
421920.0000    0.72185
421960.0000    0.42335
422000.0000    0.86564
422040.0000    0.78848
422080.0000    0.82074
422120.0000    0.73635
422160.0000    0.71036
422200.0000    0.61798
422240.0000    0.73581
422280.0000    0.94475
422320.0000    0.59097
422360.0000    0.67520
422400.0000    0.71828
422440.0000    0.69230
422480.0000    0.75177
422520.0000    0.75178
422560.0000    0.80776
422600.0000    0.80668
422640.0000    0.75501
422680.0000    0.63627
422720.0000    0.70497
422760.0000    0.72498
422800.0000    0.60122
422840.0000    0.75815
422880.0000    0.57232
422920.0000    0.70090
422960.0000    0.74606
423000.0000    0.57612
423040.0000    0.79120
423080.0000    0.76763
423120.0000    0.81562
423160.0000    0.88738
423200.0000    0.72782
423240.0000    0.70008
423280.0000    0.85501
423320.0000    0.96681
423360.0000    0.60492
423400.0000    0.57979
423440.0000    0.68367
423480.0000    0.79125
423520.0000    0.64064
423560.0000    0.72102
423600.0000    0.69965
423640.0000    0.73696
423680.0000    0.70076
423720.0000    0.74316
423760.0000    0.71147
423800.0000    0.77385
423840.0000    0.61974
423880.0000    0.71606
423920.0000    0.67749
423960.0000    0.80368
424000.0000    0.63500
424040.0000    0.73213
424080.0000    0.66388
424120.0000    0.53892
424160.0000    0.92909
424200.0000    0.75705
424240.0000    0.63342
424280.0000    0.87722
424320.0000    0.67815
424360.0000    0.64319
424400.0000    0.72279
424440.0000    0.69444
424480.0000    0.83436
424520.0000    0.65840
424560.0000    0.84219
424600.0000    0.91506
424640.0000    0.91457
424680.0000    0.71859
424720.0000    0.71450
424760.0000    0.77959
424800.0000    0.75875
424840.0000    0.78138
424880.0000    0.76829
424920.0000    0.76592
424960.0000    0.74217
425000.0000    0.61944
425040.0000    0.74195
425080.0000    0.86997
425120.0000    0.65944
425160.0000    0.83660
425200.0000    0.53552
425240.0000    0.85126
425280.0000    0.82688
425320.0000    0.77134
425360.0000    0.81174
425400.0000    0.60525
425440.0000    0.71967
425480.0000    0.68635
425520.0000    0.91920
425560.0000    0.80168
425600.0000    0.83569
425640.0000    0.68523
425680.0000    0.75362
425720.0000    0.56896
425760.0000    0.57104
425800.0000    0.66328
425840.0000    0.66677
425880.0000    0.86733
425920.0000    0.81585
425960.0000    0.70541
426000.0000    0.67801
426040.0000    0.88018
426080.0000    0.85798
426120.0000    1.05666
426160.0000    0.84387
426200.0000    0.93233
426240.0000    0.82860
426280.0000    1.00230
426320.0000    0.91126
426360.0000    0.84351
426400.0000    0.81598
426440.0000    0.78518
426480.0000    0.80467
426520.0000    0.79180
426560.0000    0.95808
426600.0000    0.85348
426640.0000    0.87192
426680.0000    0.92760
426720.0000    0.89531
426760.0000    0.81238
426800.0000    0.81605
426840.0000    0.84773
426880.0000    0.91651
426920.0000    0.69376
426960.0000    0.81923
427000.0000    0.81406
427040.0000    1.11661
427080.0000    0.91337
427120.0000    1.00184
427160.0000    0.92619
427200.0000    0.87497
427240.0000    0.86678
427280.0000    0.77341
427320.0000    0.72537
427360.0000    0.74015
427400.0000    0.73199
427440.0000    0.83257
427480.0000    0.68687
427520.0000    0.71086
427560.0000    0.48301
427600.0000    0.61538
427640.0000    0.53713
427680.0000    0.63858
427720.0000    0.72324
427760.0000    0.73627
427800.0000    0.66456
427840.0000    0.71353
427880.0000    0.67970
427920.0000    0.81254
427960.0000    0.85173
428000.0000    0.63149
428040.0000    0.53269
428080.0000    0.65171
428120.0000    0.73489
428160.0000    0.90112
428200.0000    0.78075
428240.0000    0.71558
428280.0000    0.86999
428320.0000    0.65908
428360.0000    0.69365
428400.0000    0.63634
428440.0000    0.70610
428480.0000    0.67254
428520.0000    0.83553
428560.0000    0.76297
428600.0000    0.76296
428640.0000    0.62525
428680.0000    0.79168
428720.0000    0.77237
428760.0000    0.65610
428800.0000    0.63681
428840.0000    0.65674
428880.0000    0.83721
428920.0000    0.55689
428960.0000    0.68610
429000.0000    0.88068
429040.0000    0.83311
429080.0000    0.72892
429120.0000    0.63102
429160.0000    0.67680
429200.0000    0.62523
429240.0000    0.69176
429280.0000    0.79102
429320.0000    0.65359
429360.0000    0.64660
429400.0000    0.77031
429440.0000    0.72533
429480.0000    0.82699
429520.0000    0.72580
429560.0000    0.85250
429600.0000    0.95138
429640.0000    0.84306
429680.0000    0.78388
429720.0000    0.65060
429760.0000    0.70206
429800.0000    0.85258
429840.0000    0.83578
429880.0000    0.93622
429920.0000    0.87076
429960.0000    0.58111
430000.0000    0.74366
430040.0000    0.77286
430080.0000    0.62139
430120.0000    0.58578
430160.0000    0.70365
430200.0000    0.78810
430240.0000    0.84851
430280.0000    0.78811
430320.0000    0.90437
430360.0000    0.89610
430400.0000    0.79090
430440.0000    0.94059
430480.0000    0.91405
430520.0000    0.69248
430560.0000    0.96669
430600.0000    0.93208
430640.0000    0.77984
430680.0000    0.83331
430720.0000    0.79311
430760.0000    0.93308
430800.0000    0.76021
430840.0000    0.91827
430880.0000    0.76318
430920.0000    0.77025
430960.0000    0.90111
431000.0000    0.79329
431040.0000    0.83713
431080.0000    0.80341
431120.0000    0.85658
431160.0000    0.73901
431200.0000    0.76314
431240.0000    0.71281
431280.0000    0.97081
431320.0000    0.69356
431360.0000    0.72965
431400.0000    0.86194
431440.0000    0.78275
431480.0000    0.81467
431520.0000    0.71871
431560.0000    0.96811
431600.0000    0.71338
431640.0000    0.89787
431680.0000    0.88364
431720.0000    0.85128
431760.0000    0.77733
431800.0000    0.71644
431840.0000    0.86517
431880.0000    0.68066
431920.0000    0.74373
431960.0000    0.70781
432000.0000    0.74446
432040.0000    0.70653
432080.0000    0.69501
432120.0000    0.80696
432160.0000    0.75596
432200.0000    0.83203
432240.0000    0.78942
432280.0000    0.79398
432320.0000    0.70878
432360.0000    0.89031
432400.0000    0.76537
432440.0000    0.65560
432480.0000    0.76322
432520.0000    0.88115
432560.0000    0.69649
432600.0000    0.73408
432640.0000    0.85531
432680.0000    0.82693
432720.0000    0.74482
432760.0000    0.73212
432800.0000    1.01601
432840.0000    0.63973
432880.0000    0.95026
432920.0000    1.00454
432960.0000    1.15202
433000.0000    1.11868
433040.0000    0.51500
433080.0000    0.67006
433120.0000    0.77996
433160.0000    0.79101
433200.0000    0.69599
433240.0000    0.71693
433280.0000    0.75914
433320.0000    1.05764
433360.0000    0.75041
433400.0000    0.83439
433440.0000    0.77851
433480.0000    0.89250
433520.0000    0.95366
433560.0000    0.73405
433600.0000    0.57350
433640.0000    0.60524
433680.0000    0.65865
433720.0000    0.75198
433760.0000    0.78797
433800.0000    0.80747
433840.0000    0.65901
433880.0000    0.63983
433920.0000    0.78560
433960.0000    0.78251
434000.0000    0.68171
434040.0000    0.77971
434080.0000    0.83177
434120.0000    0.71914
434160.0000    0.81244
434200.0000    0.80236
434240.0000    0.77047
434280.0000    0.61032
434320.0000    0.87561
434360.0000    0.80120
434400.0000    0.71286
434440.0000    0.96341
434480.0000    0.82204
434520.0000    0.81213
434560.0000    0.77574
434600.0000    0.78399
434640.0000    0.52972
434680.0000    0.69620
434720.0000    0.68275
434760.0000    0.68849
434800.0000    0.49659
434840.0000    0.80228
434880.0000    0.77830
434920.0000    1.01070
434960.0000    0.66208
435000.0000    0.80582
435040.0000    0.79003
435080.0000    0.83790
435120.0000    0.96952
435160.0000    0.83403
435200.0000    1.03355
435240.0000    0.87162
435280.0000    0.85019
435320.0000    1.00331
435360.0000    0.64928
435400.0000    0.90662
435440.0000    0.67704
435480.0000    0.67380
435520.0000    0.65643
435560.0000    0.63810
435600.0000    0.70429
435640.0000    0.76353
435680.0000    0.71734
435720.0000    0.64926
435760.0000    0.80352
435800.0000    0.72106
435840.0000    0.84033
435880.0000    0.76667
435920.0000    0.86603
435960.0000    0.77671
436000.0000    0.73543
436040.0000    0.77914
436080.0000    0.81090
436120.0000    0.82727
436160.0000    0.71931
436200.0000    0.66036
436240.0000    0.60343
436280.0000    0.92230
436320.0000    0.50472
436360.0000    0.60891
436400.0000    0.61647
436440.0000    0.59083
436480.0000    0.73867
436520.0000    0.76366
436560.0000    0.66797
436600.0000    0.81788
436640.0000    0.72418
436680.0000    0.74728
436720.0000    0.69577
436760.0000    0.65808
436800.0000    0.70679
436840.0000    0.70514
436880.0000    0.71806
436920.0000    0.71292
436960.0000    0.72695
437000.0000    0.56027
437040.0000    0.49251
437080.0000    0.72668
437120.0000    0.68451
437160.0000    0.57166
437200.0000    0.74418
437240.0000    0.45821
437280.0000    0.81846
437320.0000    0.80285
437360.0000    0.71274
437400.0000    0.62198
437440.0000    0.68256
437480.0000    0.71868
437520.0000    0.69645
437560.0000    0.57880
437600.0000    0.58164
437640.0000    0.68890
437680.0000    0.70066
437720.0000    0.53980
437760.0000    0.85482
437800.0000    0.73575
437840.0000    0.80278
437880.0000    0.54089
437920.0000    0.61982
437960.0000    0.64997
438000.0000    0.41408
438040.0000    0.82798
438080.0000    0.77391
438120.0000    0.87896
438160.0000    0.58961
438200.0000    0.76690
438240.0000    0.58296
438280.0000    0.54888
438320.0000    0.84864
438360.0000    0.93166
438400.0000    0.85104
438440.0000    0.69586
438480.0000    0.81470
438520.0000    0.81837
438560.0000    0.93758
438600.0000    0.70373
438640.0000    0.71382
438680.0000    0.60614
438720.0000    0.71718
438760.0000    0.72831
438800.0000    0.71025
438840.0000    0.68148
438880.0000    0.62407
438920.0000    0.55283
438960.0000    0.90180
439000.0000    0.73320
439040.0000    0.66839
439080.0000    0.70627
439120.0000    0.90439
439160.0000    0.79596
439200.0000    0.86969
439240.0000    0.64019
439280.0000    0.54649
439320.0000    0.76879
439360.0000    0.76614
439400.0000    0.91418
439440.0000    0.82397
439480.0000    0.82562
439520.0000    0.75989
439560.0000    0.75607
439600.0000    0.64611
439640.0000    0.73376
439680.0000    0.62166
439720.0000    0.70341
439760.0000    0.91479
439800.0000    0.77290
439840.0000    0.68714
439880.0000    0.74694
439920.0000    0.77298
439960.0000    0.82243
440000.0000    0.86878
440040.0000    0.77174
440080.0000    0.88635
440120.0000    0.83651
440160.0000    0.63587
440200.0000    1.01688
440240.0000    0.86198
440280.0000    0.70555
440320.0000    0.70547
440360.0000    0.58983
440400.0000    0.86036
440440.0000    0.70770
440480.0000    0.64454
440520.0000    0.78962
440560.0000    0.65295
440600.0000    0.89561
440640.0000    0.77894
440680.0000    0.76251
440720.0000    0.64566
440760.0000    0.78734
440800.0000    0.68226
440840.0000    0.91220
440880.0000    0.85270
440920.0000    0.83798
440960.0000    0.70549
441000.0000    0.79582
441040.0000    0.79461
441080.0000    0.64632
441120.0000    0.58087
441160.0000    0.70709
441200.0000    0.70419
441240.0000    0.77062
441280.0000    0.60672
441320.0000    0.59429
441360.0000    0.71123
441400.0000    0.69569
441440.0000    0.74010
441480.0000    0.60764
441520.0000    0.60974
441560.0000    0.58658
441600.0000    0.54755
441640.0000    0.74498
441680.0000    0.63360
441720.0000    0.62654
441760.0000    0.72816
441800.0000    0.68352
441840.0000    0.68262
441880.0000    0.54040
441920.0000    0.67699
441960.0000    0.64991
442000.0000    0.71779
442040.0000    0.54619
442080.0000    0.66932
442120.0000    0.55656
442160.0000    0.51117
442200.0000    0.41517
442240.0000    0.78126
442280.0000    0.44657
442320.0000    0.60904
442360.0000    0.69110
442400.0000    0.62759
442440.0000    0.55740
442480.0000    0.76886
442520.0000    0.53423
442560.0000    0.63678
442600.0000    0.48342
442640.0000    0.60663
442680.0000    0.46445
442720.0000    0.78184
442760.0000    0.68497
442800.0000    0.66915
442840.0000    0.83917
442880.0000    0.76225
442920.0000    0.57309
442960.0000    0.70887
443000.0000    0.53110
443040.0000    0.56208
443080.0000    0.76031
443120.0000    0.69775
443160.0000    0.77431
443200.0000    0.71415
443240.0000    0.69172
443280.0000    0.60011
443320.0000    0.84813
443360.0000    0.85872
443400.0000    0.68636
443440.0000    0.56760
443480.0000    0.98857
443520.0000    0.81003
443560.0000    1.07198
443600.0000    0.88637
443640.0000    0.69097
443680.0000    0.80146
443720.0000    0.58900
443760.0000    0.80065
443800.0000    0.59536
443840.0000    0.56570
443880.0000    0.41335
443920.0000    0.78595
443960.0000    0.63991
444000.0000    0.88498
444040.0000    0.56848
444080.0000    0.69156
444120.0000    0.55176
444160.0000    0.53099
444200.0000    0.74495
444240.0000    0.53658
444280.0000    0.78879
444320.0000    0.79236
444360.0000    0.71737
444400.0000    0.47429
444440.0000    0.54926
444480.0000    0.57319
444520.0000    0.59462
444560.0000    0.70598
444600.0000    0.44817
444640.0000    0.49146
444680.0000    0.50576
444720.0000    0.77147
444760.0000    0.54936
444800.0000    0.62870
444840.0000    0.55190
444880.0000    0.65065
444920.0000    0.62131
444960.0000    0.66036
445000.0000    0.81433
445040.0000    0.49743
445080.0000    0.62419
445120.0000    0.39994
445160.0000    0.58674
445200.0000    0.73653
445240.0000    0.61280
445280.0000    0.67743
445320.0000    0.43728
445360.0000    0.84849
445400.0000    0.95322
445440.0000    0.88027
445480.0000    0.55284
445520.0000    0.65883
445560.0000    0.67997
445600.0000    0.58883
445640.0000    0.61539
445680.0000    0.39831
445720.0000    0.49779
445760.0000    0.49995
445800.0000    0.47879
445840.0000    0.44328
445880.0000    0.49752
445920.0000    0.38140
445960.0000    0.47344
446000.0000    0.47015
446040.0000    0.37109
446080.0000    0.53863
446120.0000    0.64020
446160.0000    0.82665
446200.0000    0.85461
446240.0000    0.96208
446280.0000    0.82447
446320.0000    0.67093
446360.0000    0.88847
446400.0000    0.82344
446440.0000    1.02589
446480.0000    0.91246
446520.0000    0.95826
446560.0000    0.80897
446600.0000    0.92666
446640.0000    0.91234
446680.0000    0.88907
446720.0000    1.03823
446760.0000    0.90009
446800.0000    0.99697
446840.0000    0.87571
446880.0000    0.91565
446920.0000    0.93364
446960.0000    1.00844
447000.0000    0.91805
447040.0000    0.92048
447080.0000    0.99178
447120.0000    0.97331
447160.0000    0.92411
447200.0000    0.94148
447240.0000    0.89087
447280.0000    0.95506
447320.0000    0.86300
447360.0000    1.07521
447400.0000    0.96673
447440.0000    0.99148
447480.0000    0.87058
447520.0000    0.94999
447560.0000    0.91371
447600.0000    0.89089
447640.0000    0.76528
447680.0000    0.87245
447720.0000    0.81869
447760.0000    0.87705
447800.0000    0.90005
447840.0000    0.94667
447880.0000    0.94444
447920.0000    0.93974
447960.0000    0.83896
448000.0000    0.86657
448040.0000    0.85448
448080.0000    0.86629
448120.0000    0.92673
448160.0000    0.99843
448200.0000    0.82432
448240.0000    1.00609
448280.0000    1.02337
448320.0000    0.83394
448360.0000    0.87264
448400.0000    0.86860
448440.0000    0.88868
448480.0000    0.82443
448520.0000    0.81634
448560.0000    0.95232
448600.0000    0.98527
448640.0000    1.02223
448680.0000    0.78441
448720.0000    0.82957
448760.0000    0.86424
448800.0000    0.95357
448840.0000    1.00898
448880.0000    0.79888
448920.0000    0.81452
448960.0000    0.86229
449000.0000    0.74858
449040.0000    0.88390
449080.0000    0.90519
449120.0000    0.78300
449160.0000    0.78833
449200.0000    0.75567
449240.0000    0.92173
449280.0000    0.79936
449320.0000    0.76142
449360.0000    0.68872
449400.0000    0.68870
449440.0000    0.88504
449480.0000    0.63510
449520.0000    0.76720
449560.0000    0.78430
449600.0000    0.78378
449640.0000    0.81521
449680.0000    0.81884
449720.0000    0.85038
449760.0000    0.74772
449800.0000    0.68616
449840.0000    0.69226
449880.0000    0.87533
449920.0000    0.85397
449960.0000    0.77398
450000.0000    0.77817
450040.0000    0.81969
450080.0000    0.69167
450120.0000    0.81881
450160.0000    0.75199
450200.0000    0.83633
450240.0000    0.84353
450280.0000    0.80942
450320.0000    0.94836
450360.0000    0.85979
450400.0000    0.85152
450440.0000    0.84802
450480.0000    0.78694
450520.0000    0.77074
450560.0000    0.93116
450600.0000    0.73028
450640.0000    0.84796
450680.0000    0.91691
450720.0000    0.71273
450760.0000    0.85092
450800.0000    0.77254
450840.0000    0.76077
450880.0000    0.90103
450920.0000    0.77194
450960.0000    0.74231
451000.0000    0.74635
451040.0000    0.78432
451080.0000    0.73937
451120.0000    0.69614
451160.0000    0.82801
451200.0000    0.77868
451240.0000    0.86192
451280.0000    0.89709
451320.0000    0.76272
451360.0000    0.86655
451400.0000    0.82802
451440.0000    0.90138
451480.0000    0.83600
451520.0000    0.81281
451560.0000    0.52286
451600.0000    0.79417
451640.0000    0.86077
451680.0000    0.78660
451720.0000    0.75430
451760.0000    0.77459
451800.0000    0.89888
451840.0000    0.52215
451880.0000    0.97577
451920.0000    0.94269
451960.0000    0.86614
452000.0000    0.93007
452040.0000    0.85524
452080.0000    0.93743
452120.0000    0.98167
452160.0000    0.95754
452200.0000    0.81970
452240.0000    0.87583
452280.0000    0.93554
452320.0000    0.86212
452360.0000    0.99089
452400.0000    0.90621
452440.0000    0.90362
452480.0000    0.88681
452520.0000    1.00161
452560.0000    0.89032
452600.0000    0.89965
452640.0000    0.92623
452680.0000    0.93562
452720.0000    1.00336
452760.0000    0.96036
452800.0000    0.81856
452840.0000    0.90737
452880.0000    0.91363
452920.0000    0.96057
452960.0000    0.89063
453000.0000    0.95934
453040.0000    0.79914
453080.0000    0.76200
453120.0000    1.11102
453160.0000    0.96676
453200.0000    0.97529
453240.0000    0.98179
453280.0000    0.79371
453320.0000    0.93519
453360.0000    1.01620
453400.0000    0.76851
453440.0000    0.85959
453480.0000    0.79640
453520.0000    0.87963
453560.0000    0.82452
453600.0000    0.87302
453640.0000    0.87776
453680.0000    0.85678
453720.0000    0.81156
453760.0000    0.71749
453800.0000    1.00986
453840.0000    0.96038
453880.0000    0.85533
453920.0000    0.90179
453960.0000    0.84170
454000.0000    0.87522
454040.0000    0.77078
454080.0000    0.77706
454120.0000    0.77337
454160.0000    0.76737
454200.0000    0.91566
454240.0000    0.87427
454280.0000    0.63566
454320.0000    0.69578
454360.0000    0.52025
454400.0000    0.62704
454440.0000    0.50765
454480.0000    0.31472
454520.0000    0.45723
454560.0000    0.64590
454600.0000    0.45373
454640.0000    0.43984
454680.0000    0.49285
454720.0000    0.50491
454760.0000    0.51485
454800.0000    0.55353
454840.0000    0.56221
454880.0000    0.57073
454920.0000    0.60426
454960.0000    0.43734
455000.0000    0.38949
455040.0000    0.27504
455080.0000    0.35917
455120.0000    0.32120
455160.0000    0.34452
455200.0000    0.18537
455240.0000    0.38847
455280.0000    0.26537
455320.0000    0.29041
455360.0000    0.25284
455400.0000    0.48548
455440.0000    0.40925
455480.0000    0.34245
455520.0000    0.58169
455560.0000    0.31328
455600.0000    0.40133
455640.0000    0.41357
455680.0000    0.40210
455720.0000    0.38169
455760.0000    0.54789
455800.0000    0.30985
455840.0000    0.71920
455880.0000    0.59150
455920.0000    0.69240
455960.0000    0.54045
456000.0000    0.59829
456040.0000    0.60702
456080.0000    0.47668
456120.0000    0.52229
456160.0000    0.34380
456200.0000    0.37141
456240.0000    0.44647
456280.0000    0.37884
456320.0000    0.59684
456360.0000    0.27850
456400.0000    0.45504
456440.0000    0.37948
456480.0000    0.43224
456520.0000    0.36984
456560.0000    0.36873
456600.0000    0.35753
456640.0000    0.21326
456680.0000    0.35543
456720.0000    0.40704
456760.0000    0.38831
456800.0000    0.38025
456840.0000    0.32924
456880.0000    0.34294
456920.0000    0.31393
456960.0000    0.48924
457000.0000    0.44039
457040.0000    0.23016
457080.0000    0.43072
457120.0000    0.50294
457160.0000    0.33274
457200.0000    0.63259
457240.0000    0.60777
457280.0000    0.50883
457320.0000    0.49653
457360.0000    0.29794
457400.0000    0.70753
457440.0000    0.53408
457480.0000    0.41635
457520.0000    0.36875
457560.0000    0.58019
457600.0000    0.43740
457640.0000    0.36410
457680.0000    0.56226
457720.0000    0.52702
457760.0000    0.54041
457800.0000    0.49222
457840.0000    0.55174
457880.0000    0.59213
457920.0000    0.66325
457960.0000    0.59296
458000.0000    0.24769
458040.0000    0.55217
458080.0000    0.28515
458120.0000    0.40092
458160.0000    0.46150
458200.0000    0.54551
458240.0000    0.67367
458280.0000    0.78517
458320.0000    0.94395
458360.0000    0.85124
458400.0000    0.80987
458440.0000    0.82991
458480.0000    0.90802
458520.0000    0.70777
458560.0000    0.72123
458600.0000    0.91817
458640.0000    0.69843
458680.0000    0.87233
458720.0000    0.98548
458760.0000    0.97868
458800.0000    0.86428
458840.0000    0.91300
458880.0000    0.83288
458920.0000    0.85536
458960.0000    0.81715
459000.0000    0.78743
459040.0000    0.83700
459080.0000    0.71380
459120.0000    0.66340
459160.0000    0.65331
459200.0000    0.78372
459240.0000    0.78090
459280.0000    0.82023
459320.0000    0.82888
459360.0000    0.89959
459400.0000    0.68314
459440.0000    0.75259
459480.0000    0.83029
459520.0000    0.85089
459560.0000    0.91439
459600.0000    0.89096
459640.0000    0.83771
459680.0000    1.00451
459720.0000    0.95842
459760.0000    1.02044
459800.0000    1.04950
459840.0000    0.96156
459880.0000    0.95036
459920.0000    0.81724
459960.0000    0.69393
460000.0000    0.86635
460040.0000    0.82498
460080.0000    0.69916
460120.0000    0.80632
460160.0000    0.85173
460200.0000    0.84783
460240.0000    0.91801
460280.0000    0.81439
460320.0000    0.98556
460360.0000    0.77951
460400.0000    0.75809
460440.0000    0.77665
460480.0000    0.79987
460520.0000    0.79992
460560.0000    0.83375
460600.0000    0.85746
460640.0000    0.78111
460680.0000    0.85967
460720.0000    0.96547
460760.0000    0.77165
460800.0000    0.89870
460840.0000    0.73090
460880.0000    0.81255
460920.0000    0.88043
460960.0000    0.76414
461000.0000    0.80168
461040.0000    0.84077
461080.0000    0.70474
461120.0000    0.72822
461160.0000    0.90894
461200.0000    0.77337
461240.0000    0.82218
461280.0000    0.84572
461320.0000    0.77505
461360.0000    0.84778
461400.0000    0.75476
461440.0000    0.93578
461480.0000    0.91164
461520.0000    0.76115
461560.0000    0.69276
461600.0000    0.43042
461640.0000    0.47643
461680.0000    0.58373
461720.0000    0.42662
461760.0000    0.44393
461800.0000    0.44787
461840.0000    0.47913
461880.0000    0.22266
461920.0000    0.55320
461960.0000    0.44420
462000.0000    0.61961
462040.0000    0.70972
462080.0000    0.53859
462120.0000    0.51347
462160.0000    0.50561
462200.0000    0.36052
462240.0000    0.38575
462280.0000    0.44625
462320.0000    0.53907
462360.0000    0.33272
462400.0000    0.53013
462440.0000    0.39076
462480.0000    0.38859
462520.0000    0.59316
462560.0000    0.55012
462600.0000    0.36786
462640.0000    0.56298
462680.0000    0.43770
462720.0000    0.50131
462760.0000    0.41774
462800.0000    0.62764
462840.0000    0.42465
462880.0000    0.53365
462920.0000    0.55278
462960.0000    0.41250
463000.0000    0.08230
463040.0000    0.08005
463080.0000    0.03362
463120.0000   -0.06469
463160.0000    0.12658
463200.0000    0.28363
463240.0000    0.22589
463280.0000    0.19302
463320.0000    0.26869
463360.0000    0.42959
463400.0000    0.32585
463440.0000    0.36837
463480.0000    0.29272
463520.0000    0.18037
463560.0000    0.22901
463600.0000   -0.01122
463640.0000    0.27402
463680.0000    0.20609
463720.0000   -0.12755
463760.0000    0.21383
463800.0000    0.23074
463840.0000    0.15474
463880.0000    0.37834
463920.0000    0.50327
463960.0000    0.43128
464000.0000    0.27148
464040.0000    0.35832
464080.0000    0.44974
464120.0000    0.23172
464160.0000    0.32837
464200.0000    0.32846
464240.0000    0.12646
464280.0000    0.26257
464320.0000    0.28253
464360.0000    0.24060
464400.0000    0.19133
464440.0000    0.37277
464480.0000    0.49302
464520.0000    0.30390
464560.0000    0.36165
464600.0000    0.21780
464640.0000    0.48206
464680.0000    0.26905
464720.0000    0.29256
464760.0000    0.30817
464800.0000    0.24885
464840.0000    0.30892
464880.0000    0.24619
464920.0000    0.05584
464960.0000    0.01495
465000.0000    0.34057
465040.0000    0.22277
465080.0000    0.06623
465120.0000    0.16692
465160.0000    0.08518
465200.0000    0.03406
465240.0000    0.24042
465280.0000    0.20999
465320.0000   -0.03135
465360.0000    0.30373
465400.0000    0.22455
465440.0000    0.09118
465480.0000    0.15606
465520.0000    0.30502
465560.0000    0.40931
465600.0000    0.31962
465640.0000    0.18845
465680.0000    0.04956
465720.0000    0.18344
465760.0000    0.35964
465800.0000    0.50614
465840.0000    0.34537
465880.0000    0.49424
465920.0000    0.42692
465960.0000    0.40866
466000.0000    0.38790
466040.0000    0.30092
466080.0000    0.11847
466120.0000    0.13109
466160.0000    0.11879
466200.0000    0.42941
466240.0000    0.43063
466280.0000    0.20082
466320.0000    0.36058
466360.0000    0.57792
466400.0000    0.19198
466440.0000    0.43622
466480.0000    0.48210
466520.0000    0.31515
466560.0000    0.40661
466600.0000    0.32517
466640.0000    0.43924
466680.0000    0.29958
466720.0000    0.42284
466760.0000    0.49504
466800.0000    0.37413
466840.0000    0.41735
466880.0000    0.47839
466920.0000    0.50374
466960.0000    0.53394
467000.0000    0.46971
467040.0000    0.35478
467080.0000    0.32999
467120.0000    0.35901
467160.0000    0.41349
467200.0000    0.29909
467240.0000    0.27493
467280.0000    0.40707
467320.0000    0.51561
467360.0000    0.55821
467400.0000    0.40567
467440.0000    0.58967
467480.0000    0.64351
467520.0000    0.40234
467560.0000    0.40160
467600.0000    0.59783
467640.0000    0.35547
467680.0000    0.46083
467720.0000    0.69259
467760.0000    0.58241
467800.0000    0.57630
467840.0000    0.44416
467880.0000    0.33191
467920.0000    0.60533
467960.0000    0.67047
468000.0000    0.56831
468040.0000    0.85476
468080.0000    0.71362
468120.0000    0.66347
468160.0000    0.48045
468200.0000    0.64999
468240.0000    0.38511
468280.0000    0.39208
468320.0000    0.42503
468360.0000    0.39032
468400.0000    0.53781
468440.0000    0.41940
468480.0000    0.44848
468520.0000    0.45646
468560.0000    0.48405
468600.0000    0.33004
468640.0000    0.53404
468680.0000    0.29862
468720.0000    0.43096
468760.0000    0.37415
468800.0000    0.44377
468840.0000    0.41993
468880.0000    0.39084
468920.0000    0.50393
468960.0000    0.23630
469000.0000    0.40633
469040.0000    0.28259
469080.0000    0.07839
469120.0000    0.43652
469160.0000    0.16165
469200.0000    0.41372
469240.0000    0.39965
469280.0000    0.46866
469320.0000    0.41087
469360.0000    0.43571
469400.0000    0.55727
469440.0000    0.45410
469480.0000    0.57587
469520.0000    0.51624
469560.0000    0.53719
469600.0000    0.40869
469640.0000    0.54763
469680.0000    0.56708
469720.0000    0.35836
469760.0000    0.49514
469800.0000    0.42696
469840.0000    0.34120
469880.0000    0.51034
469920.0000    0.58217
469960.0000    0.74314
470000.0000    0.45454
470040.0000    0.31738
470080.0000    0.59211
470120.0000    0.51600
470160.0000    0.41429
470200.0000    0.44676
470240.0000    0.48414
470280.0000    0.39869
470320.0000    0.56287
470360.0000    0.40675
470400.0000    0.48989
470440.0000    0.44286
470480.0000    0.44458
470520.0000    0.44675
470560.0000    0.47838
470600.0000    0.47189
470640.0000    0.54092
470680.0000    0.53710
470720.0000    0.51724
470760.0000    0.38462
470800.0000    0.51029
470840.0000    0.38642
470880.0000    0.53010
470920.0000    0.44446
470960.0000    0.50172
471000.0000    0.39921
471040.0000    0.48993
471080.0000    0.48638
471120.0000    0.36963
471160.0000    0.52813
471200.0000    0.53420
471240.0000    0.55126
471280.0000    0.43439
471320.0000    0.59879
471360.0000    0.53435
471400.0000    0.46415
471440.0000    0.45557
471480.0000    0.45891
471520.0000    0.51897
471560.0000    0.45593
471600.0000    0.54267
471640.0000    0.49641
471680.0000    0.62516
471720.0000    0.62733
471760.0000    0.44469
471800.0000    0.44919
471840.0000    0.54369
471880.0000    0.47323
471920.0000    0.48728
471960.0000    0.49804
472000.0000    0.47278
472040.0000    0.53928
472080.0000    0.58507
472120.0000    0.54832
472160.0000    0.49218
472200.0000    0.62366
472240.0000    0.57414
472280.0000    0.56985
472320.0000    0.43925
472360.0000    0.53206
472400.0000    0.51104
472440.0000    0.26981
472480.0000    0.30562
472520.0000    0.40552
472560.0000    0.49330
472600.0000    0.40950
472640.0000    0.48928
472680.0000    0.37122
472720.0000    0.49865
472760.0000    0.48056
472800.0000    0.27587
472840.0000    0.48868
472880.0000    0.47894
472920.0000    0.43699
472960.0000    0.27734
473000.0000    0.45248
473040.0000    0.46867
473080.0000    0.35539
473120.0000    0.50246
473160.0000    0.51745
473200.0000    0.34434
473240.0000    0.38420
473280.0000    0.50629
473320.0000    0.38307
473360.0000    0.12033
473400.0000    0.38747
473440.0000    0.34887
473480.0000    0.25227
473520.0000    0.33430
473560.0000    0.34687
473600.0000    0.47192
473640.0000    0.40979
473680.0000    0.34379
473720.0000    0.52834
473760.0000    0.36473
473800.0000    0.43777
473840.0000    0.39182
473880.0000    0.39166
473920.0000    0.45783
473960.0000    0.47527
474000.0000    0.22637
474040.0000    0.32285
474080.0000    0.44756
474120.0000    0.38596
474160.0000    0.42710
474200.0000    0.30147
474240.0000    0.26710
474280.0000    0.39045
474320.0000    0.43267
474360.0000    0.35726
474400.0000    0.47954
474440.0000    0.40562
474480.0000    0.29848
474520.0000    0.41580
474560.0000    0.27315
474600.0000    0.32961
474640.0000    0.40069
474680.0000    0.44453
474720.0000    0.28712
474760.0000    0.29830
474800.0000    0.41195
474840.0000    0.42522
474880.0000    0.36051
474920.0000    0.39570
474960.0000    0.36821
475000.0000    0.34542
475040.0000    0.48188
475080.0000    0.41764
475120.0000    0.33693
475160.0000    0.53467
475200.0000    0.42094
475240.0000    0.39671
475280.0000    0.34325
475320.0000    0.56400
475360.0000    0.22464
475400.0000    0.14216
475440.0000    0.28591
475480.0000    0.42267
475520.0000    0.20723
475560.0000    0.36938
475600.0000    0.14212
475640.0000    0.53122
475680.0000    0.26244
475720.0000    0.25717
475760.0000    0.45860
475800.0000    0.34725
475840.0000    0.36918
475880.0000    0.40158
475920.0000    0.25047
475960.0000    0.32612
476000.0000    0.30773
476040.0000    0.46191
476080.0000    0.33805
476120.0000    0.40125
476160.0000    0.32101
476200.0000    0.20618
476240.0000    0.27951
476280.0000    0.22490
476320.0000    0.31385
476360.0000    0.19858
476400.0000    0.38910
476440.0000    0.29031
476480.0000    0.29486
476520.0000    0.42601
476560.0000    0.45987
476600.0000    0.48012
476640.0000    0.33497
476680.0000    0.27990
476720.0000    0.45812
476760.0000    0.44253
476800.0000    0.46975
476840.0000    0.26026
476880.0000    0.21915
476920.0000    0.28489
476960.0000    0.32533
477000.0000    0.31458
477040.0000    0.42038
477080.0000    0.43639
477120.0000    0.39095
477160.0000    0.26983
477200.0000    0.35698
477240.0000    0.33270
477280.0000    0.35804
477320.0000    0.52327
477360.0000    0.44424
477400.0000    0.41739
477440.0000    0.39841
477480.0000    0.39091
477520.0000    0.29791
477560.0000    0.36217
477600.0000    0.44619
477640.0000    0.26076
477680.0000    0.37367
477720.0000    0.26642
477760.0000    0.27159
477800.0000    0.25342
477840.0000    0.54866
477880.0000    0.39460
477920.0000    0.30428
477960.0000    0.65110
478000.0000    0.41252
478040.0000    0.42111
478080.0000    0.21357
478120.0000    0.45249
478160.0000    0.44154
478200.0000    0.38809
478240.0000    0.33375
478280.0000    0.44135
478320.0000    0.53474
478360.0000    0.50493
478400.0000    0.29484
478440.0000    0.54143
478480.0000    0.29632
478520.0000    0.30851
478560.0000    0.30469
478600.0000    0.28499
478640.0000    0.25650
478680.0000    0.40648
478720.0000    0.26288
478760.0000    0.24926
478800.0000    0.62657
478840.0000    0.55885
478880.0000    0.36116
478920.0000    0.36393
478960.0000    0.05643
479000.0000    0.27214
479040.0000    0.10125
479080.0000    0.59977
479120.0000    0.21701
479160.0000    0.39467
479200.0000    0.21199
479240.0000    0.44572
479280.0000    0.37750
479320.0000    0.59373
479360.0000    0.32015
479400.0000    0.41757
479440.0000    0.50593
479480.0000    0.46186
479520.0000    0.43677
479560.0000    0.48867
479600.0000    0.33085
479640.0000    0.41252
479680.0000    0.41558
479720.0000    0.39820
479760.0000    0.54453
479800.0000    0.41577
479840.0000    0.42207
479880.0000    0.60919
479920.0000    0.61475
479960.0000    0.44493
480000.0000    0.56287
480040.0000    0.41592
480080.0000    0.51298
480120.0000    0.41169
480160.0000    0.36168
480200.0000    0.43440
480240.0000    0.51953
480280.0000    0.49538
480320.0000    0.49900
480360.0000    0.44069
480400.0000    0.43246
480440.0000    0.37129
480480.0000    0.21326
480520.0000    0.57620
480560.0000    0.48198
480600.0000    0.64615
480640.0000    0.36235
480680.0000    0.40395
480720.0000    0.48894
480760.0000    0.49576
480800.0000    0.52687
480840.0000    0.38914
480880.0000    0.40186
480920.0000    0.50967
480960.0000    0.79274
481000.0000    0.62121
481040.0000    0.68639
481080.0000    0.57851
481120.0000    0.37322
481160.0000    0.51137
481200.0000    0.54844
481240.0000    0.60353
481280.0000    0.67049
481320.0000    0.60158
481360.0000    0.51300
481400.0000    0.66715
481440.0000    0.39096
481480.0000    0.53515
481520.0000    0.77238
481560.0000    0.71741
481600.0000    0.69663
481640.0000    0.72889
481680.0000    0.64886
481720.0000    0.75238
481760.0000    0.62258
481800.0000    0.74984
481840.0000    0.51419
481880.0000    0.81277
481920.0000    0.70405
481960.0000    0.46640
482000.0000    0.32568
482040.0000    0.47109
482080.0000    0.58662
482120.0000    0.65430
482160.0000    0.44702
482200.0000    0.36278
482240.0000    0.50216
482280.0000    0.47538
482320.0000    0.59457
482360.0000    0.49795
482400.0000    0.48741
482440.0000    0.32981
482480.0000    0.54357
482520.0000    0.68519
482560.0000    0.51311
482600.0000    0.59816
482640.0000    0.71527
482680.0000    0.64775
482720.0000    0.64661
482760.0000    0.64233
482800.0000    0.64513
482840.0000    0.75645
482880.0000    0.53219
482920.0000    0.64466
482960.0000    0.74472
483000.0000    0.69549
483040.0000    0.42912
483080.0000    0.57635
483120.0000    0.58861
483160.0000    0.42681
483200.0000    0.44992
483240.0000    0.51322
483280.0000    0.55712
483320.0000    0.80639
483360.0000    0.60423
483400.0000    0.67874
483440.0000    0.72129
483480.0000    0.55268
483520.0000    0.38613
483560.0000    0.54442
483600.0000    0.26254
483640.0000    0.37392
483680.0000    0.32232
483720.0000    0.39853
483760.0000    0.46762
483800.0000    0.35805
483840.0000    0.62220
483880.0000    0.93134
483920.0000    0.45365
483960.0000    0.51121
484000.0000    0.44896
484040.0000    0.47193
484080.0000    0.34276
484120.0000    0.38468
484160.0000    0.06229
484200.0000    0.30708
484240.0000    0.34489
484280.0000    0.34012
484320.0000    0.30062
484360.0000    0.35392
484400.0000    0.21003
484440.0000    0.33506
484480.0000    0.51344
484520.0000    0.32222
484560.0000    0.45566
484600.0000    0.21713
484640.0000    0.42419
484680.0000    0.65908
484720.0000    0.65480
484760.0000    0.50801
484800.0000    0.68282
484840.0000    0.48004
484880.0000    0.51621
484920.0000    0.48862
484960.0000    0.52052
485000.0000    0.60359
485040.0000    0.62612
485080.0000    0.73490
485120.0000    0.64472
485160.0000    0.66952
485200.0000    0.59817
485240.0000    0.60901
485280.0000    0.55194
485320.0000    0.72786
485360.0000    0.66603
485400.0000    0.65951
485440.0000    0.59111
485480.0000    0.57060
485520.0000    0.13257
485560.0000    0.31824
485600.0000    0.36580
485640.0000    0.35752
485680.0000    0.11212
485720.0000    0.21658
485760.0000    0.18867
485800.0000    0.26427
485840.0000    0.16637
485880.0000    0.31024
485920.0000    0.56061
485960.0000    0.64487
486000.0000    0.64738
486040.0000    0.60490
486080.0000    0.44969
486120.0000    0.63835
486160.0000    0.62770
486200.0000    0.80628
486240.0000    0.58651
486280.0000    0.69523
486320.0000    0.70597
486360.0000    0.61322
486400.0000    0.63320
486440.0000    0.26736
486480.0000    0.61109
486520.0000    0.61389
486560.0000    0.46373
486600.0000    0.67532
486640.0000    0.75112
486680.0000    0.70757
486720.0000    0.74425
486760.0000    0.63959
486800.0000    0.66714
486840.0000    0.88440
486880.0000    0.66155
486920.0000    0.80804
486960.0000    0.72980
487000.0000    0.65042
487040.0000    0.52158
487080.0000    0.81587
487120.0000    0.68296
487160.0000    0.40482
487200.0000    0.15883
487240.0000    0.54606
487280.0000    0.41417
487320.0000    0.40685
487360.0000    0.84105
487400.0000    0.74555
487440.0000    0.59125
487480.0000    0.33640
487520.0000    0.26700
487560.0000    0.47974
487600.0000    0.38312
487640.0000    0.51148
487680.0000    0.48400
487720.0000    0.74949
487760.0000    0.83578
487800.0000    0.78018
487840.0000    0.65215
487880.0000    0.66815
487920.0000    0.19085
487960.0000    0.07757
488000.0000    0.49482
488040.0000    0.66132
488080.0000    0.50311
488120.0000    0.62052
488160.0000    0.55391
488200.0000    0.57322
488240.0000    0.73236
488280.0000    0.70383
488320.0000    0.74346
488360.0000    0.46122
488400.0000    0.65194
488440.0000    0.41321
488480.0000    0.56977
488520.0000    0.68429
488560.0000    0.64204
488600.0000    0.56465
488640.0000    0.68443
488680.0000    0.62961
488720.0000    0.59667
488760.0000    0.60323
488800.0000    0.63115
488840.0000    0.77221
488880.0000    0.60070
488920.0000    0.76355
488960.0000    0.75338
489000.0000    0.78803
489040.0000    0.38774
489080.0000    0.79988
489120.0000    0.93789
489160.0000    0.63797
489200.0000    0.59846
489240.0000    0.61149
489280.0000    0.68773
489320.0000    0.64017
489360.0000    0.74298
489400.0000    0.82924
489440.0000    0.91267
489480.0000    0.76082
489520.0000    0.84213
489560.0000    0.68945
489600.0000    0.73057
489640.0000    0.69763
489680.0000    0.58227
489720.0000    0.70414
489760.0000    0.70699
489800.0000    0.75973
489840.0000    0.71763
489880.0000    0.68846
489920.0000    0.73722
489960.0000    0.56591
490000.0000    0.70071
490040.0000    0.73848
490080.0000    0.61920
490120.0000    0.83429
490160.0000    0.64021
490200.0000    0.73868
490240.0000    0.73170
490280.0000    0.83343
490320.0000    0.66450
490360.0000    0.69261
490400.0000    0.59337
490440.0000    0.25402
490480.0000    0.66892
490520.0000    0.81775
490560.0000    0.72591
490600.0000    0.90493
490640.0000    0.56025
490680.0000    0.58490
490720.0000    0.65234
490760.0000    0.62872
490800.0000    0.59423
490840.0000    0.57324
490880.0000    0.74537
490920.0000    0.87214
490960.0000    0.74821
491000.0000    0.71641
491040.0000    0.76576
491080.0000    0.63352
491120.0000    0.50580
491160.0000    0.59967
491200.0000    0.46337
491240.0000    0.42492
491280.0000    0.69484
491320.0000    0.64908
491360.0000    0.60939
491400.0000    0.75188
491440.0000    0.57624
491480.0000    0.61017
491520.0000    0.53554
491560.0000    0.74877
491600.0000    0.68907
491640.0000    0.52276
491680.0000    0.59514
491720.0000    0.53110
491760.0000    0.73086
491800.0000    0.85712
491840.0000    0.65322
491880.0000    0.63375
491920.0000    0.63340
491960.0000    0.71285
492000.0000    0.56488
492040.0000    0.76076
492080.0000    0.63747
492120.0000    0.55273
492160.0000    0.52588
492200.0000    0.56040
492240.0000    0.85595
492280.0000    0.60204
492320.0000    0.67315
492360.0000    0.63490
492400.0000    0.65339
492440.0000    0.65226
492480.0000    0.79785
492520.0000    0.69481
492560.0000    0.67644
492600.0000    0.69697
492640.0000    0.77467
492680.0000    0.72065
492720.0000    0.90852
492760.0000    0.77348
492800.0000    0.64051
492840.0000    0.79860
492880.0000    0.77233
492920.0000    0.68557
492960.0000    0.78826
493000.0000    0.89631
493040.0000    0.79463
493080.0000    0.89384
493120.0000    0.73049
493160.0000    0.73702
493200.0000    0.72615
493240.0000    0.88059
493280.0000    0.62977
493320.0000    0.75013
493360.0000    0.80046
493400.0000    0.75827
493440.0000    0.70692
493480.0000    0.80272
493520.0000    0.72178
493560.0000    0.88007
493600.0000    0.74115
493640.0000    0.74552
493680.0000    0.87966
493720.0000    0.77793
493760.0000    0.66461
493800.0000    0.95859
493840.0000    0.95509
493880.0000    0.80884
493920.0000    1.02251
493960.0000    0.71074
494000.0000    0.60789
494040.0000    0.76970
494080.0000    0.64257
494120.0000    0.75137
494160.0000    0.51228
494200.0000    0.69122
494240.0000    0.75198
494280.0000    0.71482
494320.0000    0.56366
494360.0000    0.67345
494400.0000    0.68987
494440.0000    0.70538
494480.0000    0.85798
494520.0000    0.85195
494560.0000    0.57074
494600.0000    0.65365
494640.0000    0.46275
494680.0000    0.21129
494720.0000    0.78164
494760.0000    0.81005
494800.0000    0.85764
494840.0000    0.59987
494880.0000    0.60320
494920.0000    0.61801
494960.0000    0.68686
495000.0000    0.77196
495040.0000    0.60716
495080.0000    0.55585
495120.0000    0.76835
495160.0000    0.62303
495200.0000    0.60439
495240.0000    0.74680
495280.0000    0.68907
495320.0000    0.73189
495360.0000    0.83884
495400.0000    0.73509
495440.0000    0.65612
495480.0000    0.69954
495520.0000    0.73659
495560.0000    0.79891
495600.0000    0.83001
495640.0000    0.53489
495680.0000    0.64673
495720.0000    0.68830
495760.0000    0.64330
495800.0000    0.81794
495840.0000    0.25672
495880.0000    0.80695
495920.0000    0.60751
495960.0000    0.66455
496000.0000    0.27331
496040.0000    0.48116
496080.0000    0.79036
496120.0000    0.80875
496160.0000    0.70590
496200.0000    0.74940
496240.0000    0.83033
496280.0000    0.64316
496320.0000    0.53105
496360.0000    0.65767
496400.0000    0.89187
496440.0000    0.65389
496480.0000    0.23738
496520.0000    0.26760
496560.0000    0.58212
496600.0000    0.70996
496640.0000    0.58995
496680.0000    0.68058
496720.0000    0.69912
496760.0000    0.71700
496800.0000    0.65021
496840.0000    0.73845
496880.0000    0.71036
496920.0000    0.54999
496960.0000    0.57923
497000.0000    0.70323
497040.0000    0.64012
497080.0000    0.67981
497120.0000    0.50664
497160.0000    0.75049
497200.0000    0.66320
497240.0000    0.75713
497280.0000    0.75749
497320.0000    0.70222
497360.0000    0.85194
497400.0000    0.72317
497440.0000    0.84130
497480.0000    0.65811
497520.0000    0.32108
497560.0000    0.71919
497600.0000    0.34979
497640.0000    0.63589
497680.0000    0.72331
497720.0000    0.63507
497760.0000    0.11951
497800.0000    0.49482
497840.0000    0.49629
497880.0000    0.69536
497920.0000    0.86406
497960.0000    0.79036
498000.0000    0.84055
498040.0000    0.72619
498080.0000    0.58488
498120.0000    0.77249
498160.0000    0.62389
498200.0000    0.49007
498240.0000    0.51646
498280.0000    0.59936
498320.0000    0.66397
498360.0000    0.62301
498400.0000    0.77473
498440.0000    0.73484
498480.0000    0.83071
498520.0000    0.47041
498560.0000    0.67719
498600.0000    0.71529
498640.0000    0.69595
498680.0000    0.75968
498720.0000    0.67261
498760.0000    0.57037
498800.0000    0.60838
498840.0000    0.44671
498880.0000    0.32731
498920.0000    0.72779
498960.0000    0.78275
499000.0000    0.72683
499040.0000    0.68908
499080.0000    0.72551
499120.0000    0.80498
499160.0000    0.62097
499200.0000    0.51294
499240.0000    0.56439
499280.0000    0.72490
499320.0000    0.60866
499360.0000    0.50371
499400.0000    0.79392
499440.0000    0.61534
499480.0000    0.90180
499520.0000    0.65543
499560.0000    0.61878
499600.0000    0.61514
499640.0000    0.83712
499680.0000    0.36047
499720.0000    0.43250
499760.0000    0.27571
499800.0000    0.06032
499840.0000    0.26173
499880.0000    0.50538
499920.0000    0.23038
499960.0000    0.81297
500000.0000    0.64360
500040.0000    0.85986
500080.0000    0.76247
500120.0000    0.62837
500160.0000    0.65715
500200.0000    0.60911
500240.0000    0.63164
500280.0000    0.77486
500320.0000    0.64956
500360.0000    0.75086
500400.0000    0.97580
500440.0000    0.72606
500480.0000    0.71553
500520.0000    0.82473
500560.0000    0.61017
500600.0000    0.84481
500640.0000    0.58717
500680.0000    0.68928
500720.0000    0.78337
500760.0000    0.70191
500800.0000    0.53555
500840.0000    0.58677
500880.0000    0.31150
500920.0000    0.54150
500960.0000    0.16410
501000.0000    0.50358
501040.0000    0.74705
501080.0000   -0.48726
501120.0000   -0.23389
501160.0000    0.19453
501200.0000    0.41090
501240.0000    0.33452
501280.0000    0.33761
501320.0000    0.63101
501360.0000    0.51390
501400.0000    0.49299
501440.0000    0.52085
501480.0000    0.47749
501520.0000    0.40622
501560.0000    0.55125
501600.0000    0.54781
501640.0000    0.74430
501680.0000    0.61630
501720.0000    0.55807
501760.0000    0.53121
501800.0000    0.70234
501840.0000    0.65937
501880.0000    0.40181
501920.0000    0.38904
501960.0000    0.39910
502000.0000    0.42922
502040.0000    0.75554
502080.0000    0.20474
502120.0000    0.28182
502160.0000    0.28749
502200.0000    0.71864
502240.0000    0.45252
502280.0000    0.55606
502320.0000    0.50367
502360.0000    0.50250
502400.0000    0.20827
502440.0000    0.72759
502480.0000    0.69384
502520.0000    0.62001
502560.0000    0.45919
502600.0000    0.71615
502640.0000    0.57722
502680.0000    0.45724
502720.0000    0.63050
502760.0000    0.58204
502800.0000    0.56789
502840.0000    0.57661
502880.0000    0.66944
502920.0000    0.68857
502960.0000    0.77432
503000.0000    0.69169
503040.0000    0.78223
503080.0000    0.58135
503120.0000    0.60125
503160.0000    0.69604
503200.0000    0.83450
503240.0000    0.97925
503280.0000    0.89134
503320.0000    0.73544
503360.0000    0.90681
503400.0000    0.74103
503440.0000    0.78587
503480.0000    0.52954
503520.0000    0.82917
503560.0000    0.81405
503600.0000    0.68568
503640.0000    0.66013
503680.0000    0.72980
503720.0000    0.77672
503760.0000    0.78545
503800.0000    0.86913
503840.0000    0.81095
503880.0000    0.73608
503920.0000    0.74000
503960.0000    0.72914
504000.0000    0.58068
504040.0000    0.68757
504080.0000    0.47851
504120.0000    0.77549
504160.0000    0.68824
504200.0000    0.33120
504240.0000    0.62438
504280.0000    0.45146
504320.0000    0.37561
504360.0000    0.65434
504400.0000    0.49981
504440.0000    0.61318
504480.0000    0.42643
504520.0000    0.47403
504560.0000    0.65010
504600.0000    0.44961
504640.0000    0.61574
504680.0000    0.65985
504720.0000    0.33925
504760.0000    0.26370
504800.0000    0.19463
504840.0000    0.43852
504880.0000    0.38338
504920.0000    0.40080
504960.0000    0.19879
505000.0000    0.27498
505040.0000    0.30972
505080.0000    0.18030
505120.0000    0.69813
505160.0000    0.60278
505200.0000    0.69878
505240.0000    0.64550
505280.0000    0.74590
505320.0000    0.59779
505360.0000    0.45819
505400.0000    0.58569
505440.0000    0.49134
505480.0000    0.72032
505520.0000    0.54924
505560.0000    0.77948
505600.0000    0.75426
505640.0000    0.82210
505680.0000    0.47412
505720.0000    0.52410
505760.0000    0.50980
505800.0000    0.55347
505840.0000    0.40695
505880.0000    0.39842
505920.0000    0.25810
505960.0000    0.38369
506000.0000    0.70615
506040.0000    0.64318
506080.0000    0.67189
506120.0000    0.57034
506160.0000    0.55638
506200.0000    0.54858
506240.0000    0.47081
506280.0000    0.57348
506320.0000    0.64343
506360.0000    0.70887
506400.0000    0.29068
506440.0000    0.65252
506480.0000    0.64699
506520.0000    0.55722
506560.0000    0.44422
506600.0000    0.62641
506640.0000    0.54556
506680.0000    0.56708
506720.0000    0.63725
506760.0000    0.58782
506800.0000    0.54206
506840.0000    0.39629
506880.0000    0.81281
506920.0000    0.80028
506960.0000    0.67461
507000.0000    0.70253
507040.0000    0.81638
507080.0000    0.64900
507120.0000    0.62100
507160.0000    0.79159
507200.0000    0.60228
507240.0000    0.70818
507280.0000    0.73049
507320.0000    0.64037
507360.0000    0.77137
507400.0000    0.60846
507440.0000    0.58399
507480.0000    0.63495
507520.0000    0.39095
507560.0000    0.24704
507600.0000    0.67137
507640.0000    0.78742
507680.0000    0.80490
507720.0000    0.82610
507760.0000    0.73471
507800.0000    0.76384
507840.0000    0.78244
507880.0000    0.85729
507920.0000    0.86307
507960.0000    0.77194
508000.0000    0.84399
508040.0000    0.62781
508080.0000    0.63665
508120.0000    0.75294
508160.0000    0.67088
508200.0000    0.75461
508240.0000    0.64554
508280.0000    0.76882
508320.0000    0.93838
508360.0000    0.70125
508400.0000    0.65266
508440.0000    0.63033
508480.0000    0.62154
508520.0000    0.72381
508560.0000    0.60517
508600.0000    0.80220
508640.0000    0.71463
508680.0000    0.78838
508720.0000    0.62640
508760.0000    0.80006
508800.0000    0.79645
508840.0000    0.89635
508880.0000    0.68104
508920.0000    0.70493
508960.0000    0.73788
509000.0000    0.72957
509040.0000    0.65061
509080.0000    0.61612
509120.0000    0.71563
509160.0000    0.68852
509200.0000    0.83475
509240.0000    0.86276
509280.0000    0.77304
509320.0000    0.70356
509360.0000    0.77554
509400.0000    0.44397
509440.0000    0.75951
509480.0000    0.86796
509520.0000    0.78204
509560.0000    0.84329
509600.0000    0.79677
509640.0000    0.64360
509680.0000    0.73354
509720.0000    0.60643
509760.0000    0.67277
509800.0000    0.75008
509840.0000    0.79477
509880.0000    0.80708
509920.0000    0.67840
509960.0000    0.69893
510000.0000    0.75520
510040.0000    0.64858
510080.0000    0.75238
510120.0000    0.63851
510160.0000    0.60125
510200.0000    0.66258
510240.0000    0.50870
510280.0000    0.63279
510320.0000    0.81213
510360.0000    0.78905
510400.0000    0.69645
510440.0000    0.64353
510480.0000    0.46856
510520.0000    0.49023
510560.0000    0.71303
510600.0000    0.78068
510640.0000    0.84095
510680.0000    0.80834
510720.0000    0.83311
510760.0000    0.96099
510800.0000    0.81408
510840.0000    0.81428
510880.0000    0.91086
510920.0000    0.86779
510960.0000    0.72881
511000.0000    0.64144
511040.0000    0.72729
511080.0000    0.80186
511120.0000    0.84523
511160.0000    0.76463
511200.0000    0.81535
511240.0000    0.75503
511280.0000    0.81377
511320.0000    0.63301
511360.0000    0.58095
511400.0000    0.86951
511440.0000    0.75774
511480.0000    0.85832
511520.0000    0.86643
511560.0000    0.73010
511600.0000    0.81550
511640.0000    0.69332
511680.0000    0.77882
511720.0000    0.79846
511760.0000    0.85552
511800.0000    0.75902
511840.0000    0.84531
511880.0000    0.86632
511920.0000    0.72838
511960.0000    0.67125
512000.0000    0.70814
512040.0000    0.76137
512080.0000    0.68655
512120.0000    0.75202
512160.0000    0.84323
512200.0000    0.86532
512240.0000    0.85480
512280.0000    0.87578
512320.0000    0.69877
512360.0000    0.81110
512400.0000    0.76094
512440.0000    0.77280
512480.0000    0.79574
512520.0000    0.84378
512560.0000    0.79108
512600.0000    0.94012
512640.0000    0.82962
512680.0000    0.80880
512720.0000    0.83395
512760.0000    0.88984
512800.0000    0.66810
512840.0000    0.73044
512880.0000    0.77334
512920.0000    0.75330
512960.0000    0.86545
513000.0000    0.45322
513040.0000    0.86842
513080.0000    0.83022
513120.0000    0.54030
513160.0000    0.90370
513200.0000    0.94402
513240.0000    0.80496
513280.0000    0.92739
513320.0000    0.78129
513360.0000    0.85296
513400.0000    0.74462
513440.0000    0.74459
513480.0000    0.66566
513520.0000    0.96642
513560.0000    0.82221
513600.0000    0.68435
513640.0000    0.92964
513680.0000    0.79754
513720.0000    0.83643
513760.0000    0.69265
513800.0000    0.54729
513840.0000    0.65432
513880.0000    0.74386
513920.0000    0.91688
513960.0000    0.70193
514000.0000    0.76698
514040.0000    0.77264
514080.0000    0.89594
514120.0000    0.84098
514160.0000    0.82956
514200.0000    0.74250
514240.0000    0.94982
514280.0000    0.77684
514320.0000    0.77445
514360.0000    0.80778
514400.0000    0.48704
514440.0000    0.73725
514480.0000    0.84454
514520.0000    0.90584
514560.0000    0.84101
514600.0000    0.87976
514640.0000    1.05233
514680.0000    1.01419
514720.0000    1.01503
514760.0000    0.89221
514800.0000    0.80785
514840.0000    0.89656
514880.0000    0.86384
514920.0000    0.65514
514960.0000    0.77468
515000.0000    0.82474
515040.0000    0.52852
515080.0000    0.75656
515120.0000    0.74021
515160.0000    0.65043
515200.0000    0.79550
515240.0000    0.79792
515280.0000    0.66559
515320.0000    0.74460
515360.0000    0.83488
515400.0000    0.70945
515440.0000    0.74106
515480.0000    0.78984
515520.0000    0.34048
515560.0000    0.73088
515600.0000    0.71949
515640.0000    0.69010
515680.0000    0.88049
515720.0000    0.97449
515760.0000    0.85166
515800.0000    0.83941
515840.0000    0.85209
515880.0000    0.77775
515920.0000    0.66136
515960.0000    0.44668
516000.0000    0.79878
516040.0000    0.83231
516080.0000    0.75545
516120.0000    0.76283
516160.0000    0.77757
516200.0000    0.64902
516240.0000    0.79409
516280.0000    0.79378
516320.0000    0.80188
516360.0000    0.70621
516400.0000    0.85870
516440.0000    0.75841
516480.0000    0.83785
516520.0000    0.79328
516560.0000    0.76748
516600.0000    0.67381
516640.0000    0.88362
516680.0000    0.68740
516720.0000    0.74774
516760.0000    0.81155
516800.0000    0.76361
516840.0000    0.80330
516880.0000    0.80666
516920.0000    0.83159
516960.0000    0.80389
517000.0000    0.83351
517040.0000    0.69475
517080.0000    0.83630
517120.0000    0.81332
517160.0000    0.66156
517200.0000    0.81395
517240.0000    0.75298
517280.0000    0.76154
517320.0000    0.61770
517360.0000    0.87160
517400.0000    0.78062
517440.0000    0.80786
517480.0000    0.80871
517520.0000    0.85045
517560.0000    0.69343
517600.0000    0.72418
517640.0000    0.79092
517680.0000    0.82037
517720.0000    0.76273
517760.0000    0.71750
517800.0000    0.79436
517840.0000    0.68630
517880.0000    0.85708
517920.0000    0.63678
517960.0000    0.71570
518000.0000    0.79379
518040.0000    0.66637
518080.0000    0.73712
518120.0000    0.47808
518160.0000    0.87150
518200.0000    0.73641
518240.0000    0.71966
518280.0000    0.71568
518320.0000    0.86252
518360.0000    0.72017
518400.0000    0.79677
518440.0000    0.86028
518480.0000    0.70545
518520.0000    0.56106
518560.0000    0.74400
518600.0000    0.61806
518640.0000    0.72225
518680.0000    0.75333
518720.0000    0.73461
518760.0000    0.77528
518800.0000    0.86392
518840.0000    0.67780
518880.0000    0.71909
518920.0000    0.83771
518960.0000    0.78974
519000.0000    1.06544
519040.0000    0.74946
519080.0000    0.88824
519120.0000    0.62224
519160.0000    0.90441
519200.0000    0.64916
519240.0000    0.71749
519280.0000    0.85844
519320.0000    0.68760
519360.0000    0.88401
519400.0000    0.77177
519440.0000    0.87691
519480.0000    0.81068
519520.0000    0.87159
519560.0000    0.73469
519600.0000    0.78113
519640.0000    0.82984
519680.0000    0.88645
519720.0000    0.83640
519760.0000    0.97522
519800.0000    0.80573
519840.0000    0.86508
519880.0000    0.81518
519920.0000    0.84275
519960.0000    0.76690
520000.0000    0.78243
520040.0000    0.80492
520080.0000    0.99986
520120.0000    0.80344
520160.0000    0.75817
520200.0000    0.85764
520240.0000    0.65511
520280.0000    0.64790
520320.0000    0.73813
520360.0000    0.44026
520400.0000    0.92654
520440.0000    0.74845
520480.0000    0.79147
520520.0000    0.74211
520560.0000    0.77252
520600.0000    0.77031
520640.0000    0.65680
520680.0000    1.21191
520720.0000    0.94105
520760.0000    0.94820
520800.0000    0.84208
520840.0000    0.86727
520880.0000    0.74822
520920.0000    0.92456
520960.0000    0.75564
521000.0000    0.82537
521040.0000    0.74842
521080.0000    0.81678
521120.0000    0.61736
521160.0000    0.79440
521200.0000    0.71328
521240.0000    0.87404
521280.0000    0.83399
521320.0000    0.75838
521360.0000    0.82185
521400.0000    0.81806
521440.0000    0.76644
521480.0000    0.73934
521520.0000    0.76624
521560.0000    0.50544
521600.0000    0.61271
521640.0000    0.58803
521680.0000    0.88390
521720.0000    0.72924
521760.0000    0.62817
521800.0000    0.63034
521840.0000    0.72066
521880.0000    0.60902
521920.0000    0.52474
521960.0000    0.64332
522000.0000    0.61214
522040.0000    0.74840
522080.0000    0.81946
522120.0000    0.81868
522160.0000    0.81014
522200.0000    0.81880
522240.0000    0.65717
522280.0000    0.72647
522320.0000    0.71212
522360.0000    0.75343
522400.0000    0.84566
522440.0000    0.83993
522480.0000    0.87044
522520.0000    0.82835
522560.0000    0.75397
522600.0000    0.85985
522640.0000    0.63886
522680.0000    0.98307
522720.0000    0.64033
522760.0000    0.78560
522800.0000    0.79956
522840.0000    0.78063
522880.0000    0.73864
522920.0000    0.80550
522960.0000    0.70951
523000.0000    0.87372
523040.0000    0.84456
523080.0000    0.73045
523120.0000    0.68381
523160.0000    0.65865
523200.0000    0.70410
523240.0000    0.74272
523280.0000    0.75002
523320.0000    0.64492
523360.0000    0.72191
523400.0000    0.79223
523440.0000    0.65254
523480.0000    0.71424
523520.0000    0.73551
523560.0000    0.86056
523600.0000    0.69343
523640.0000    0.60997
523680.0000    0.78157
523720.0000    0.75074
523760.0000    0.73499
523800.0000    0.76900
523840.0000    0.74381
523880.0000    0.84734
523920.0000    0.54898
523960.0000    0.89673
524000.0000    0.91979
524040.0000    0.83294
524080.0000    0.81836
524120.0000    0.86060
524160.0000    0.72977
524200.0000    0.60138
524240.0000    0.64577
524280.0000    0.72447
524320.0000    0.60519
524360.0000    0.68784
524400.0000    0.73181
524440.0000    0.62786
524480.0000    0.80672
524520.0000    0.93030
524560.0000    0.72331
524600.0000    0.82670
524640.0000    0.92810
524680.0000    0.85172
524720.0000    0.69826
524760.0000    0.77356
524800.0000    0.66935
524840.0000    0.84021
524880.0000    0.74673
524920.0000    0.81609
524960.0000    0.75557
525000.0000    0.66769
525040.0000    0.46960
525080.0000    0.76015
525120.0000    0.81506
525160.0000    0.53801
525200.0000    0.79329
525240.0000    0.85799
525280.0000    0.80602
525320.0000    1.01646
525360.0000    0.81841
525400.0000    0.74394
525440.0000    1.14219
525480.0000    0.70802
525520.0000    0.69527
525560.0000    0.81352
525600.0000    0.54966
525640.0000    0.57492
525680.0000    0.65866
525720.0000    0.88537
525760.0000    0.71692
525800.0000    0.57929
525840.0000    0.54821
525880.0000    0.71191
525920.0000    0.51038
525960.0000    0.63367
526000.0000    0.33208
526040.0000    0.60974
526080.0000    0.65787
526120.0000    0.55651
526160.0000    0.84805
526200.0000    0.87567
526240.0000    0.94547
526280.0000    0.84902
526320.0000    0.87990
526360.0000    0.71672
526400.0000    0.82419
526440.0000    0.82518
526480.0000    0.66918
526520.0000    0.53087
526560.0000    0.46058
526600.0000    0.68323
526640.0000    0.44775
526680.0000    0.47796
526720.0000    0.51997
526760.0000    0.27123
526800.0000    0.53356
526840.0000    0.76020
526880.0000    0.52924
526920.0000    0.73517
526960.0000    0.54678
527000.0000    0.63413
527040.0000    0.88893
527080.0000    0.61445
527120.0000    0.66726
527160.0000    0.46169
527200.0000    0.51716
527240.0000    0.93936
527280.0000    0.98409
527320.0000    0.86805
527360.0000    0.85256
527400.0000    0.66744
527440.0000    0.59530
527480.0000    0.76856
527520.0000    0.36694
527560.0000    0.62403
527600.0000    0.55577
527640.0000    0.52180
527680.0000    0.43151
527720.0000    0.54127
527760.0000    0.45769
527800.0000    0.60301
527840.0000    0.48786
527880.0000    0.70744
527920.0000    0.82367
527960.0000    0.52662
528000.0000    0.02399
528040.0000    0.59033
528080.0000    0.57435
528120.0000    0.37109
528160.0000    0.56506
528200.0000    0.49958
528240.0000    0.48734
528280.0000    0.33688
528320.0000    0.37894
528360.0000    0.68349
528400.0000    0.93972
528440.0000    0.77732
528480.0000    0.64857
528520.0000    0.63210
528560.0000    0.64329
528600.0000    0.71356
528640.0000    0.63891
528680.0000    0.83121
528720.0000    0.70927
528760.0000    0.91282
528800.0000    0.90162
528840.0000    0.87334
528880.0000    0.64293
528920.0000    0.69202
528960.0000    0.72508
529000.0000    0.80334
529040.0000    0.79853
529080.0000    0.42295
529120.0000    0.55083
529160.0000    0.86589
529200.0000    0.49308
529240.0000    0.89106
529280.0000    0.33505
529320.0000    0.31064
529360.0000    0.38708
529400.0000    0.39605
529440.0000    0.79182
529480.0000    0.84513
529520.0000    0.71144
529560.0000    0.65362
529600.0000    0.74099
529640.0000    0.66190
529680.0000    0.48069
529720.0000    0.10102
529760.0000    0.26042
529800.0000    0.66812
529840.0000    0.76296
529880.0000    0.81809
529920.0000    0.83399
529960.0000    0.76904
530000.0000    0.82473
530040.0000    0.76620
530080.0000    0.65946
530120.0000    0.61482
530160.0000    0.63502
530200.0000    0.65803
530240.0000    0.23464
530280.0000    0.14023
530320.0000    0.51383
530360.0000    0.52209
530400.0000    0.69264
530440.0000    0.82764
530480.0000    0.54350
530520.0000    0.60642
530560.0000    0.72416
530600.0000    0.65312
530640.0000    0.67129
530680.0000    0.70029
530720.0000    0.54418
530760.0000    0.74012
530800.0000    0.38404
530840.0000    0.44247
530880.0000    0.86460
530920.0000    0.90552
530960.0000    0.89039
531000.0000    0.70414
531040.0000    0.79649
531080.0000    0.66283
531120.0000    0.55120
531160.0000    0.63207
531200.0000    0.57669
531240.0000    0.62865
531280.0000    0.55075
531320.0000    0.61011
531360.0000    0.64591
531400.0000    0.70969
531440.0000    0.79186
531480.0000    0.61595
531520.0000    0.79586
531560.0000    0.50035
531600.0000    0.63333
531640.0000    0.72039
531680.0000    0.64292
531720.0000    0.82082
531760.0000    0.85179
531800.0000    0.86599
531840.0000    0.63841
531880.0000    0.54592
531920.0000    0.79932
531960.0000    0.50854
532000.0000    0.44816
532040.0000    0.40272
532080.0000    0.22937
532120.0000    0.78014
532160.0000    0.32646
532200.0000    0.35072
532240.0000    0.39310
532280.0000    0.32062
532320.0000    0.52067
532360.0000    0.76102
532400.0000    0.57315
532440.0000    0.73035
532480.0000    0.81841
532520.0000    0.91395
532560.0000    0.89210
532600.0000    0.67890
532640.0000    0.52936
532680.0000    0.50224
532720.0000    0.54601
532760.0000    0.56495
532800.0000    0.54380
532840.0000    0.36271
532880.0000    0.43794
532920.0000    0.53480
532960.0000    0.55677
533000.0000    0.96447
533040.0000    0.94755
533080.0000    0.87107
533120.0000    0.91266
533160.0000    0.91030
533200.0000    0.51970
533240.0000    0.34863
533280.0000    0.73937
533320.0000    0.45804
533360.0000    0.69568
533400.0000    0.96999
533440.0000    0.74518
533480.0000    0.82245
533520.0000    0.56229
533560.0000    0.37734
533600.0000    0.44822
533640.0000    0.44072
533680.0000    0.62277
533720.0000    0.66398
533760.0000    0.62199
533800.0000    0.72133
533840.0000    0.78942
533880.0000    0.74346
533920.0000    0.78254
533960.0000    0.68781
534000.0000    0.35777
534040.0000    0.35024
534080.0000    0.41595
534120.0000    0.33125
534160.0000    0.66015
534200.0000    0.82428
534240.0000    0.64436
534280.0000    0.74730
534320.0000    0.33932
534360.0000    0.80478
534400.0000    0.74556
534440.0000    0.76829
534480.0000    0.80468
534520.0000    0.64420
534560.0000    0.87005
534600.0000    0.71557
534640.0000    0.58316
534680.0000    0.91901
534720.0000    0.69123
534760.0000    0.81708
534800.0000    0.86202
534840.0000    0.72950
534880.0000    0.58421
534920.0000    0.72552
534960.0000    0.58239
535000.0000    0.73999
535040.0000    0.84848
535080.0000    0.99281
535120.0000    0.81511
535160.0000    0.81606
535200.0000    0.97780
535240.0000    0.86549
535280.0000    0.79073
535320.0000    1.01203
535360.0000    0.73211
535400.0000    0.61906
535440.0000    0.76139
535480.0000    0.60674
535520.0000    0.81693
535560.0000    0.74409
535600.0000    0.87971
535640.0000    0.97877
535680.0000    0.60946
535720.0000    0.78686
535760.0000    0.81848
535800.0000    0.70514
535840.0000    0.68586
535880.0000    0.79774
535920.0000    0.75613
535960.0000    0.78344
536000.0000    0.62959
536040.0000    0.46156
536080.0000    0.51918
536120.0000    0.48802
536160.0000    0.52793
536200.0000    0.95764
536240.0000    0.81519
536280.0000    0.85314
536320.0000    0.64969
536360.0000    0.68994
536400.0000    0.82600
536440.0000    0.82450
536480.0000    0.71726
536520.0000    0.68089
536560.0000    0.86734
536600.0000    0.83240
536640.0000    0.87635
536680.0000    0.80411
536720.0000    0.69918
536760.0000    0.72328
536800.0000    0.82307
536840.0000    0.68409
536880.0000    0.91174
536920.0000    0.95260
536960.0000    0.86477
537000.0000    0.95165
537040.0000    0.73130
537080.0000    0.71329
537120.0000    0.89439
537160.0000    0.69745
537200.0000    0.75116
537240.0000    0.82199
537280.0000    0.73842
537320.0000    0.81994
537360.0000    0.97564
537400.0000    0.83142
537440.0000    0.67182
537480.0000    0.68365
537520.0000    0.76690
537560.0000    0.68556
537600.0000    0.74920
537640.0000    0.68658
537680.0000    0.85055
537720.0000    0.69054
537760.0000    0.87700
537800.0000    0.74796
537840.0000    0.73620
537880.0000    0.73934
537920.0000    0.77348
537960.0000    0.77730
538000.0000    0.78496
538040.0000    0.69400
538080.0000    0.80025
538120.0000    0.81223
538160.0000    0.91762
538200.0000    0.72388
538240.0000    0.79636
538280.0000    0.80661
538320.0000    0.81322
538360.0000    0.90134
538400.0000    0.69147
538440.0000    0.78260
538480.0000    0.75535
538520.0000    0.81127
538560.0000    0.71595
538600.0000    0.79285
538640.0000    0.80957
538680.0000    0.70285
538720.0000    0.92219
538760.0000    0.62780
538800.0000    0.75322
538840.0000    0.76817
538880.0000    0.77446
538920.0000    0.72681
538960.0000    0.67551
539000.0000    0.77313
539040.0000    1.00069
539080.0000    0.76278
539120.0000    0.89196
539160.0000    0.86346
539200.0000    0.61279
539240.0000    0.81543
539280.0000    0.66857
539320.0000    0.76664
539360.0000    0.89859
539400.0000    0.94134
539440.0000    0.92350
539480.0000    0.78316
539520.0000    0.81318
539560.0000    0.56750
539600.0000    0.59127
539640.0000    0.59752
539680.0000    0.78484
539720.0000    0.48732
539760.0000    0.81543
539800.0000    0.77748
539840.0000    0.85399
539880.0000    1.00766
539920.0000    0.68617
539960.0000    0.69882
540000.0000    0.74951
540040.0000    0.74917
540080.0000    0.89774
540120.0000    1.04318
540160.0000    0.81201
540200.0000    0.71620
540240.0000    0.81616
540280.0000    0.85633
540320.0000    0.97826
540360.0000    0.95522
540400.0000    0.87666
540440.0000    0.80524
540480.0000    0.73673
540520.0000    0.89470
540560.0000    0.84772
540600.0000    0.72605
540640.0000    0.74799
540680.0000    0.87201
540720.0000    0.78479
540760.0000    0.86603
540800.0000    0.64196
540840.0000    0.73803
540880.0000    0.73369
540920.0000    0.76977
540960.0000    0.64474
541000.0000    0.77641
541040.0000    0.85193
541080.0000    1.07237
541120.0000    0.64615
541160.0000    0.87486
541200.0000    0.88141
541240.0000    0.97277
541280.0000    0.75504
541320.0000    0.67111
541360.0000    0.72728
541400.0000    0.92351
541440.0000    0.80122
541480.0000    0.88851
541520.0000    0.85455
541560.0000    0.79041
541600.0000    0.92145
541640.0000    0.84728
541680.0000    0.84036
541720.0000    0.74045
541760.0000    0.82977
541800.0000    0.82228
541840.0000    0.76487
541880.0000    0.68781
541920.0000    0.65682
541960.0000    0.78939
542000.0000    0.64558
542040.0000    0.49355
542080.0000    0.72800
542120.0000    0.62764
542160.0000    0.68785
542200.0000    0.72964
542240.0000    0.69585
542280.0000    0.70812
542320.0000    0.85653
542360.0000    0.41442
542400.0000    0.33087
542440.0000    0.60126
542480.0000    0.69963
542520.0000    0.77806
542560.0000    0.93590
542600.0000    0.80172
542640.0000    0.72508
542680.0000    0.70322
542720.0000    0.64397
542760.0000    0.89364
542800.0000    0.83193
542840.0000    0.82922
542880.0000    0.79348
542920.0000    0.59884
542960.0000    0.71115
543000.0000    0.88299
543040.0000    0.81476
543080.0000    0.89173
543120.0000    0.70478
543160.0000    0.68241
543200.0000    0.70653
543240.0000    0.78953
543280.0000    0.77009
543320.0000    0.71683
543360.0000    0.67997
543400.0000    0.58209
543440.0000    0.70439
543480.0000    0.66872
543520.0000    0.66180
543560.0000    0.65030
543600.0000    0.83239
543640.0000    0.85721
543680.0000    0.63422
543720.0000    0.66808
543760.0000    0.72403
543800.0000    0.74755
543840.0000    0.66462
543880.0000    0.84980
543920.0000    1.00901
543960.0000    0.85857
544000.0000    0.65226
544040.0000    0.95579
544080.0000    0.83687
544120.0000    0.86603
544160.0000    0.99796
544200.0000    0.92520
544240.0000    0.90954
544280.0000    0.89995
544320.0000    0.92324
544360.0000    0.79453
544400.0000    0.74541
544440.0000    0.96273
544480.0000    0.71112
544520.0000    0.72284
544560.0000    0.70736
544600.0000    0.62346
544640.0000    0.64462
544680.0000    0.75094
544720.0000    0.69791
544760.0000    0.68765
544800.0000    0.82407
544840.0000    0.75408
544880.0000    0.85565
544920.0000    1.02440
544960.0000    0.81248
545000.0000    0.71692
545040.0000    0.90110
545080.0000    0.92982
545120.0000    0.78668
545160.0000    0.82951
545200.0000    0.91364
545240.0000    0.66894
545280.0000    0.79878
545320.0000    0.89524
545360.0000    0.73509
545400.0000    0.70691
545440.0000    0.72378
545480.0000    0.69810
545520.0000    0.47018
545560.0000    0.64874
545600.0000    0.57936
545640.0000    0.71165
545680.0000    0.64518
545720.0000    0.63942
545760.0000    0.80912
545800.0000    0.67509
545840.0000    0.64373
545880.0000    0.56952
545920.0000    0.73016
545960.0000    0.60081
546000.0000    0.66311
546040.0000    0.75002
546080.0000    0.67277
546120.0000    0.69201
546160.0000    0.75181
546200.0000    0.75524
546240.0000    0.56002
546280.0000    0.69022
546320.0000    0.71450
546360.0000    0.84424
546400.0000    0.74982
546440.0000    0.71995
546480.0000    0.74226
546520.0000    0.69808
546560.0000    0.70745
546600.0000    0.63188
546640.0000    0.69001
546680.0000    0.56253
546720.0000    0.75286
546760.0000    0.59839
546800.0000    0.69428
546840.0000    0.67854
546880.0000    0.74149
546920.0000    0.71198
546960.0000    0.64312
547000.0000    0.74968
547040.0000    0.76541
547080.0000    0.78045
547120.0000    0.44455
547160.0000    0.59595
547200.0000    0.81419
547240.0000    0.76024
547280.0000    0.68796
547320.0000    0.61869
547360.0000    0.75433
547400.0000    0.69663
547440.0000    0.69954
547480.0000    0.72523
547520.0000    0.73722
547560.0000    0.72857
547600.0000    0.70445
547640.0000    0.90326
547680.0000    0.74139
547720.0000    0.65947
547760.0000    0.55026
547800.0000    0.58668
547840.0000    0.62178
547880.0000    0.78357
547920.0000    0.67253
547960.0000    0.69595
548000.0000    0.70577
548040.0000    0.65663
548080.0000    0.81447
548120.0000    0.79423
548160.0000    0.63557
548200.0000    0.63515
548240.0000    0.75124
548280.0000    0.73569
548320.0000    0.94210
548360.0000    0.81260
548400.0000    0.71864
548440.0000    0.78540
548480.0000    0.78875
548520.0000    0.78139
548560.0000    0.77430
548600.0000    0.79514
548640.0000    0.78765
548680.0000    0.75184
548720.0000    0.83453
548760.0000    0.72876
548800.0000    0.61674
548840.0000    0.67339
548880.0000    0.62553
548920.0000    0.64128
548960.0000    0.79581
549000.0000    0.80445
549040.0000    0.67527
549080.0000    0.86970
549120.0000    0.65221
549160.0000    0.77913
549200.0000    0.80222
549240.0000    0.69028
549280.0000    0.67399
549320.0000    0.39595
549360.0000    0.68811
549400.0000    0.63110
549440.0000    0.79269
549480.0000    0.82229
549520.0000    0.86201
549560.0000    0.78867
549600.0000    0.80711
549640.0000    0.87491
549680.0000    0.74415
549720.0000    0.76258
549760.0000    0.87574
549800.0000    0.81789
549840.0000    0.86305
549880.0000    0.62274
549920.0000    0.73916
549960.0000    0.64541
550000.0000    0.67883
550040.0000    0.86052
550080.0000    0.89135
550120.0000    0.70581
550160.0000    0.58250
550200.0000    0.57144
550240.0000    0.88310
550280.0000    0.80922
550320.0000    0.84809
550360.0000    0.70087
550400.0000    0.95844
550440.0000    0.92386
550480.0000    0.91673
550520.0000    0.68811
550560.0000    0.65718
550600.0000    0.96813
550640.0000    0.94481
550680.0000    0.78771
550720.0000    0.79278
550760.0000    0.99800
550800.0000    0.66702
550840.0000    0.64869
550880.0000    0.82097
550920.0000    0.75273
550960.0000    0.69225
551000.0000    0.76708
551040.0000    0.66528
551080.0000    0.84493
551120.0000    0.78933
551160.0000    0.95509
551200.0000    0.59268
551240.0000    0.80944
551280.0000    0.78381
551320.0000    0.77833
551360.0000    0.67903
551400.0000    0.99023
551440.0000    0.93841
551480.0000    1.07212
551520.0000    0.89513
551560.0000    0.68809
551600.0000    0.82912
551640.0000    0.74569
551680.0000    0.92356
551720.0000    0.85358
551760.0000    1.01850
551800.0000    0.88550
551840.0000    0.74108
551880.0000    0.90351
551920.0000    0.92655
551960.0000    0.83854
552000.0000    0.93675
552040.0000    0.68941
552080.0000    0.82745
552120.0000    0.60721
552160.0000    0.73570
552200.0000    0.92181
552240.0000    0.78761
552280.0000    0.82040
552320.0000    0.86513
552360.0000    0.57710
552400.0000    0.76364
552440.0000    0.48586
552480.0000    0.74535
552520.0000    0.85251
552560.0000    0.79531
552600.0000    0.89135
552640.0000    0.62758
552680.0000    0.90893
552720.0000    0.81491
552760.0000    0.77956
552800.0000    0.72201
552840.0000    0.86854
552880.0000    0.96575
552920.0000    0.78595
552960.0000    0.90722
553000.0000    0.76679
553040.0000    0.80086
553080.0000    0.83657
553120.0000    0.82304
553160.0000    0.88441
553200.0000    0.86017
553240.0000    0.82453
553280.0000    0.82593
553320.0000    0.77315
553360.0000    0.76244
553400.0000    0.59665
553440.0000    0.61461
553480.0000    0.79093
553520.0000    0.72680
553560.0000    0.63428
553600.0000    0.88776
553640.0000    0.86245
553680.0000    0.79318
553720.0000    0.88234
553760.0000    0.86175
553800.0000    0.92668
553840.0000    0.84994
553880.0000    0.95973
553920.0000    0.73505
553960.0000    0.80489
554000.0000    0.68663
554040.0000    0.85877
554080.0000    0.77322
554120.0000    0.89930
554160.0000    0.54908
554200.0000    0.95899
554240.0000    0.72238
554280.0000    0.69825
554320.0000    0.73193
554360.0000    0.82433
554400.0000    0.76064
554440.0000    0.69062
554480.0000    0.75225
554520.0000    0.51433
554560.0000    0.71841
554600.0000    0.75215
554640.0000    0.65233
554680.0000    0.66159
554720.0000    0.56828
554760.0000    0.60888
554800.0000    0.62808
554840.0000    0.52020
554880.0000    0.64474
554920.0000    0.72259
554960.0000    0.85330
555000.0000    0.83965
555040.0000    0.79737
555080.0000    0.67671
555120.0000    0.84628
555160.0000    0.73885
555200.0000    0.49675
555240.0000    0.68819
555280.0000    0.70826
555320.0000    0.63660
555360.0000    0.73896
555400.0000    0.65164
555440.0000    0.67186
555480.0000    0.83404
555520.0000    0.72871
555560.0000    0.56832
555600.0000    0.86866
555640.0000    0.18455
555680.0000    0.40422
555720.0000    0.53962
555760.0000    0.64284
555800.0000    0.80738
555840.0000    0.68702
555880.0000    0.62663
555920.0000    0.52956
555960.0000    0.71448
556000.0000    0.64240
556040.0000    0.62972
556080.0000    0.75447
556120.0000    0.64458
556160.0000    0.66680
556200.0000    0.63812
556240.0000    0.81467
556280.0000    0.36853
556320.0000    0.58265
556360.0000    0.62785
556400.0000    0.71299
556440.0000    0.49154
556480.0000    0.65560
556520.0000    0.95368
556560.0000    0.58593
556600.0000    0.95041
556640.0000    0.83690
556680.0000    0.68896
556720.0000    0.67682
556760.0000    0.78133
556800.0000    0.86190
556840.0000    0.81825
556880.0000    0.82529
556920.0000    0.84744
556960.0000    0.75516
557000.0000    0.84867
557040.0000    0.90326
557080.0000    0.83014
557120.0000    0.84579
557160.0000    0.93104
557200.0000    0.94549
557240.0000    0.80569
557280.0000    0.72962
557320.0000    0.88028
557360.0000    0.87520
557400.0000    0.78007
557440.0000    0.96972
557480.0000    0.79589
557520.0000    0.88602
557560.0000    0.87443
557600.0000    0.92185
557640.0000    0.85229
557680.0000    0.65928
557720.0000    0.93623
557760.0000    0.75123
557800.0000    0.80340
557840.0000    0.85201
557880.0000    0.50006
557920.0000    0.64075
557960.0000    0.70533
558000.0000    0.83566
558040.0000    0.87075
558080.0000    0.87151
558120.0000    0.52198
558160.0000    0.76745
558200.0000    0.84897
558240.0000    0.79039
558280.0000    0.87262
558320.0000    0.80968
558360.0000    0.65303
558400.0000    0.77533
558440.0000    0.78968
558480.0000    0.84126
558520.0000    0.64619
558560.0000    0.62337
558600.0000    0.80044
558640.0000    0.80809
558680.0000    0.73229
558720.0000    0.84938
558760.0000    0.90523
558800.0000    0.94912
558840.0000    0.76245
558880.0000    0.76489
558920.0000    0.64352
558960.0000    0.81230
559000.0000    0.78103
559040.0000    0.56464
559080.0000    0.62324
559120.0000    0.59864
559160.0000    0.72601
559200.0000    0.69573
559240.0000    0.68871
559280.0000    0.62232
559320.0000    0.76997
559360.0000    0.83691
559400.0000    0.75108
559440.0000    0.81029
559480.0000    0.75958
559520.0000    0.64476
559560.0000    0.82061
559600.0000    0.77604
559640.0000    0.74551
559680.0000    0.79628
559720.0000    0.80731
559760.0000    0.88673
559800.0000    0.73244
559840.0000    0.56416
559880.0000    0.80108
559920.0000    0.82676
559960.0000    0.73225
560000.0000    0.84377
560040.0000    0.46698
560080.0000    0.45649
560120.0000    0.82197
560160.0000    0.76043
560200.0000    0.88170
560240.0000    0.68350
560280.0000    0.88120
560320.0000    0.88028
560360.0000    0.92095
560400.0000    0.86402
560440.0000    0.76886
560480.0000    0.66415
560520.0000    0.78977
560560.0000    0.60934
560600.0000    0.67932
560640.0000    0.71229
560680.0000    0.72407
560720.0000    0.71157
560760.0000    0.65444
560800.0000    0.67274
560840.0000    0.60673
560880.0000    0.80475
560920.0000    0.62390
560960.0000    0.65596
561000.0000    0.73355
561040.0000    0.78485
561080.0000    0.81095
561120.0000    0.72206
561160.0000    0.79886
561200.0000    0.72291
561240.0000    0.82650
561280.0000    0.59645
561320.0000    0.79654
561360.0000    0.73033
561400.0000    0.68152
561440.0000    0.63578
561480.0000    0.80339
561520.0000    0.81306
561560.0000    0.51772
561600.0000    0.73033
561640.0000    0.67639
561680.0000    0.68950
561720.0000    0.81015
561760.0000    0.66494
561800.0000    0.63957
561840.0000    0.71233
561880.0000    0.83902
561920.0000    0.56303
561960.0000    0.62365
562000.0000    0.74505
562040.0000    0.63614
562080.0000    0.68197
562120.0000    0.71579
562160.0000    0.58810
562200.0000    0.71011
562240.0000    0.58363
562280.0000    0.55792
562320.0000    0.73328
562360.0000    0.75177
562400.0000    0.79576
562440.0000    0.44338
562480.0000    0.82870
562520.0000    0.64412
562560.0000    0.65776
562600.0000    0.75469
562640.0000    0.63157
562680.0000    0.63667
562720.0000    0.69436
562760.0000    0.66903
562800.0000    0.71141
562840.0000    0.70340
562880.0000    0.80363
562920.0000    0.63737
562960.0000    0.81423
563000.0000    0.55914
563040.0000    0.71915
563080.0000    0.80389
563120.0000    0.58722
563160.0000    0.71802
563200.0000    0.86605
563240.0000    0.55204
563280.0000    0.77982
563320.0000    0.75063
563360.0000    0.69330
563400.0000    0.72086
563440.0000    0.85425
563480.0000    0.75077
563520.0000    0.83550
563560.0000    0.65359
563600.0000    0.67399
563640.0000    0.73732
563680.0000    0.68009
563720.0000    0.72147
563760.0000    0.54778
563800.0000    0.68584
563840.0000    0.61441
563880.0000    0.68058
563920.0000    0.86134
563960.0000    0.72256
564000.0000    0.78608
564040.0000    0.67122
564080.0000    0.80590
564120.0000    0.77795
564160.0000    0.71021
564200.0000    0.63133
564240.0000    0.58446
564280.0000    0.78340
564320.0000    0.79484
564360.0000    0.85585
564400.0000    0.66112
564440.0000    0.66891
564480.0000    0.61603
564520.0000    0.77561
564560.0000    0.73220
564600.0000    0.77699
564640.0000    0.58589
564680.0000    0.74180
564720.0000    0.61380
564760.0000    0.73948
564800.0000    0.70773
564840.0000    0.76164
564880.0000    0.72632
564920.0000    0.79469
564960.0000    0.69174
565000.0000    0.83099
565040.0000    0.77659
565080.0000    0.51086
565120.0000    0.64094
565160.0000    0.86143
565200.0000    0.48890
565240.0000    0.65748
565280.0000    0.52910
565320.0000    0.71336
565360.0000    0.70331
565400.0000    0.76229
565440.0000    0.87017
565480.0000    0.80236
565520.0000    0.66721
565560.0000    0.77890
565600.0000    0.46710
565640.0000    0.62917
565680.0000    0.83253
565720.0000    0.67146
565760.0000    0.72623
565800.0000    0.67103
565840.0000    0.67777
565880.0000    0.63777
565920.0000    0.78323
565960.0000    0.62184
566000.0000    0.81485
566040.0000    0.79728
566080.0000    0.74005
566120.0000    0.56318
566160.0000    0.64301
566200.0000    0.89971
566240.0000    0.74772
566280.0000    0.76047
566320.0000    0.70758
566360.0000    0.71221
566400.0000    0.64883
566440.0000    0.65773
566480.0000    0.73736
566520.0000    0.65203
566560.0000    0.57442
566600.0000    0.71556
566640.0000    0.60118
566680.0000    0.66061
566720.0000    0.81810
566760.0000    0.72207
566800.0000    0.63825
566840.0000    0.76680
566880.0000    0.67217
566920.0000    0.93940
566960.0000    0.93224
567000.0000    0.73980
567040.0000    0.72224
567080.0000    0.72854
567120.0000    0.72122
567160.0000    0.74555
567200.0000    0.45522
567240.0000    0.50894
567280.0000    0.69056
567320.0000    0.74040
567360.0000    0.72548
567400.0000    0.74664
567440.0000    0.71063
567480.0000    0.62389
567520.0000    0.65729
567560.0000    0.62631
567600.0000    0.68395
567640.0000    0.75735
567680.0000    0.76469
567720.0000    0.60045
567760.0000    0.70030
567800.0000    0.65939
567840.0000    0.64885
567880.0000    0.73298
567920.0000    0.89290
567960.0000    0.86016
568000.0000    0.77517
568040.0000    0.81036
568080.0000    0.68634
568120.0000    0.72242
568160.0000    0.54021
568200.0000    0.74273
568240.0000    0.65675
568280.0000    0.87391
568320.0000    0.68272
568360.0000    0.67558
568400.0000    0.75127
568440.0000    0.77280
568480.0000    0.57775
568520.0000    0.73127
568560.0000    0.73475
568600.0000    0.77545
568640.0000    0.93510
568680.0000    0.67414
568720.0000    0.65473
568760.0000    0.57858
568800.0000    0.57775
568840.0000    0.78148
568880.0000    0.71924
568920.0000    0.89898
568960.0000    0.84994
569000.0000    0.59578
569040.0000    0.62457
569080.0000    0.60218
569120.0000    0.69468
569160.0000    0.67394
569200.0000    0.83859
569240.0000    0.67331
569280.0000    0.68309
569320.0000    0.65778
569360.0000    0.76567
569400.0000    0.70194
569440.0000    0.54359
569480.0000    0.71529
569520.0000    0.68971
569560.0000    0.79436
569600.0000    0.77369
569640.0000    0.89387
569680.0000    0.67336
569720.0000    0.79427
569760.0000    0.79067
569800.0000    0.84671
569840.0000    0.67370
569880.0000    1.01640
569920.0000    0.64575
569960.0000    0.79667
570000.0000    0.69733
570040.0000    0.79146
570080.0000    0.55224
570120.0000    0.73456
570160.0000    0.52448
570200.0000    0.45683
570240.0000    0.68788
570280.0000    0.73371
570320.0000    0.54724
570360.0000    0.55993
570400.0000    0.69239
570440.0000    0.63928
570480.0000    0.76484
570520.0000    0.69291
570560.0000    0.68612
570600.0000    0.69859
570640.0000    0.59566
570680.0000    0.65592
570720.0000    0.71091
570760.0000    0.75570
570800.0000    0.83803
570840.0000    0.67576
570880.0000    0.72089
570920.0000    0.71957
570960.0000    0.57290
571000.0000    0.66360
571040.0000    0.67209
571080.0000    0.60922
571120.0000    0.82562
571160.0000    0.78703
571200.0000    0.73898
571240.0000    0.89073
571280.0000    0.97998
571320.0000    0.62673
571360.0000    0.71826
571400.0000    0.80148
571440.0000    0.75299
571480.0000    0.63293
571520.0000    0.60812
571560.0000    0.64444
571600.0000    0.73339
571640.0000    0.50590
571680.0000    0.62275
571720.0000    0.60464
571760.0000    0.69775
571800.0000    0.74740
571840.0000    0.75571
571880.0000    0.78229
571920.0000    0.53007
571960.0000    0.73625
572000.0000    0.51047
572040.0000    0.63055
572080.0000    0.70758
572120.0000    0.53140
572160.0000    0.66156
572200.0000    0.62473
572240.0000    0.67816
572280.0000    0.73217
572320.0000    0.85581
572360.0000    0.64824
572400.0000    0.75988
572440.0000    0.67927
572480.0000    0.59034
572520.0000    0.58300
572560.0000    0.49964
572600.0000    0.77074
572640.0000    0.71916
572680.0000    0.53721
572720.0000    0.81909
572760.0000    0.81704
572800.0000    0.86403
572840.0000    0.63210
572880.0000    0.87182
572920.0000    0.80032
572960.0000    0.81899
573000.0000    0.60474
573040.0000    0.67140
573080.0000    0.80806
573120.0000    0.83808
573160.0000    0.86514
573200.0000    0.65950
573240.0000    0.85776
573280.0000    0.91034
573320.0000    0.47108
573360.0000    0.84017
573400.0000    0.94868
573440.0000    0.71290
573480.0000    0.69939
573520.0000    0.70177
573560.0000    0.73505
573600.0000    0.59012
573640.0000    0.96656
573680.0000    0.92524
573720.0000    0.75269
573760.0000    0.79776
573800.0000    0.67871
573840.0000    0.73113
573880.0000    0.70342
573920.0000    0.72912
573960.0000    0.77334
574000.0000    0.71348
574040.0000    0.62587
574080.0000    0.76267
574120.0000    0.78727
574160.0000    0.92229
574200.0000    0.75008
574240.0000    0.67253
574280.0000    0.65302
574320.0000    0.41470
574360.0000    0.76120
574400.0000    0.54471
574440.0000    0.74031
574480.0000    0.86588
574520.0000    0.82809
574560.0000    0.54858
574600.0000    0.81813
574640.0000    0.80988
574680.0000    0.84137
574720.0000    0.66493
574760.0000    0.57729
574800.0000    0.71490
574840.0000    0.73845
574880.0000    0.71024
574920.0000    0.79891
574960.0000    0.73408
575000.0000    0.62700
575040.0000    0.74071
575080.0000    0.68373
575120.0000    0.72671
575160.0000    0.70956
575200.0000    0.66343
575240.0000    0.76427
575280.0000    0.75381
575320.0000    0.79706
575360.0000    0.71087
575400.0000    0.61328
575440.0000    0.68170
575480.0000    0.84827
575520.0000    0.72501
575560.0000    0.73081
575600.0000    0.72427
575640.0000    0.93960
575680.0000    0.84239
575720.0000    0.65443
575760.0000    0.86069
575800.0000    0.63814
575840.0000    0.58154
575880.0000    0.62886
575920.0000    0.59542
575960.0000    0.67697
576000.0000    0.73485
576040.0000    0.52233
576080.0000    0.71126
576120.0000    0.68183
576160.0000    0.61901
576200.0000    0.69833
576240.0000    0.81239
576280.0000    0.75125
576320.0000    0.49964
576360.0000    0.63182
576400.0000    0.73967
576440.0000    0.71758
576480.0000    0.63480
576520.0000    0.78124
576560.0000    0.70054
576600.0000    0.56380
576640.0000    0.82538
576680.0000    0.74774
576720.0000    0.63791
576760.0000    0.73194
576800.0000    0.64766
576840.0000    0.90644
576880.0000    0.73153
576920.0000    0.63766
576960.0000    0.74762
577000.0000    0.66941
577040.0000    0.77554
577080.0000    0.95584
577120.0000    0.79648
577160.0000    0.67578
577200.0000    0.59660
577240.0000    0.57847
577280.0000    0.62239
577320.0000    0.59238
577360.0000    0.66293
577400.0000    0.66299
577440.0000    0.81224
577480.0000    0.76129
577520.0000    0.62451
577560.0000    0.85056
577600.0000    0.86806
577640.0000    0.74299
577680.0000    0.82456
577720.0000    0.83371
577760.0000    0.94615
577800.0000    1.05877
577840.0000    0.83769
577880.0000    0.82775
577920.0000    0.66712
577960.0000    0.96937
578000.0000    0.54546
578040.0000    0.72389
578080.0000    0.54360
578120.0000    0.50376
578160.0000    0.56284
578200.0000    0.68834
578240.0000    0.62364
578280.0000    0.75854
578320.0000    0.80424
578360.0000    0.81285
578400.0000    0.73729
578440.0000    0.71032
578480.0000    0.68824
578520.0000    0.75377
578560.0000    0.81809
578600.0000    0.78912
578640.0000    0.73796
578680.0000    0.62874
578720.0000    0.56256
578760.0000    0.71584
578800.0000    0.67194
578840.0000    0.57918
578880.0000    0.66890
578920.0000    0.61085
578960.0000    0.70224
579000.0000    0.85339
579040.0000    0.57610
579080.0000    0.58083
579120.0000    0.53396
579160.0000    0.72057
579200.0000    0.79617
579240.0000    0.64310
579280.0000    0.67956
579320.0000    0.59158
579360.0000    0.56470
579400.0000    0.69053
579440.0000    0.74842
579480.0000    0.68676
579520.0000    0.79045
579560.0000    0.74713
579600.0000    0.73424
579640.0000    0.73619
579680.0000    0.77474
579720.0000    0.71204
579760.0000    0.69412
579800.0000    0.73583
579840.0000    0.78851
579880.0000    0.73271
579920.0000    1.02258
579960.0000    0.74231
580000.0000    0.83232
580040.0000    0.56523
580080.0000    0.65863
580120.0000    0.59553
580160.0000    0.76165
580200.0000    0.65393
580240.0000    0.78735
580280.0000    0.78123
580320.0000    0.90391
580360.0000    0.77820
580400.0000    0.72038
580440.0000    0.73500
580480.0000    0.51909
580520.0000    0.62388
580560.0000    0.64519
580600.0000    0.59504
580640.0000    0.71958
580680.0000    0.83242
580720.0000    0.74748
580760.0000    0.71529
580800.0000    0.60300
580840.0000    0.76171
580880.0000    0.75649
580920.0000    0.86247
580960.0000    0.96252
581000.0000    0.87691
581040.0000    0.82668
581080.0000    0.85059
581120.0000    0.72291
581160.0000    0.74137
581200.0000    0.75790
581240.0000    0.72959
581280.0000    0.84784
581320.0000    0.83457
581360.0000    0.94801
581400.0000    0.70759
581440.0000    0.84401
581480.0000    0.66764
581520.0000    0.84384
581560.0000    0.86427
581600.0000    0.70855
581640.0000    0.84038
581680.0000    0.77156
581720.0000    0.73694
581760.0000    0.74324
581800.0000    0.74341
581840.0000    0.78895
581880.0000    0.92149
581920.0000    0.95477
581960.0000    0.76942
582000.0000    0.85262
582040.0000    0.79766
582080.0000    0.78834
582120.0000    0.59336
582160.0000    0.71585
582200.0000    0.65377
582240.0000    0.66037
582280.0000    0.78055
582320.0000    0.69391
582360.0000    0.82468
582400.0000    0.59913
582440.0000    0.73977
582480.0000    0.77911
582520.0000    0.72366
582560.0000    0.58259
582600.0000    0.91653
582640.0000    0.70561
582680.0000    0.83078
582720.0000    0.81424
582760.0000    0.81522
582800.0000    0.71072
582840.0000    0.77414
582880.0000    0.66585
582920.0000    0.72483
582960.0000    0.81962
583000.0000    0.81316
583040.0000    0.87334
583080.0000    0.87096
583120.0000    0.83073
583160.0000    0.99767
583200.0000    1.07156
583240.0000    0.90449
583280.0000    0.81579
583320.0000    0.82495
583360.0000    0.80977
583400.0000    0.86329
583440.0000    0.68270
583480.0000    0.93367
583520.0000    0.76172
583560.0000    0.74428
583600.0000    0.59217
583640.0000    0.97064
583680.0000    0.70520
583720.0000    0.79457
583760.0000    0.93693
583800.0000    0.90373
583840.0000    0.80446
583880.0000    0.75067
583920.0000    0.99639
583960.0000    0.95953
584000.0000    0.92420
584040.0000    0.91866
584080.0000    0.91247
584120.0000    0.87847
584160.0000    0.83101
584200.0000    0.79668
584240.0000    0.84394
584280.0000    0.87399
584320.0000    0.87171
584360.0000    0.89426
584400.0000    0.86251
584440.0000    0.75176
584480.0000    0.69737
584520.0000    0.76121
584560.0000    0.61943
584600.0000    0.74190
584640.0000    0.73748
584680.0000    0.69445
584720.0000    0.72704
584760.0000    0.83249
584800.0000    0.59664
584840.0000    0.91042
584880.0000    0.79258
584920.0000    0.78104
584960.0000    0.88451
585000.0000    0.88170
585040.0000    0.68688
585080.0000    0.84877
585120.0000    0.85778
585160.0000    0.74879
585200.0000    0.75376
585240.0000    0.85357
585280.0000    0.80880
585320.0000    0.83163
585360.0000    0.79917
585400.0000    0.80289
585440.0000    0.77613
585480.0000    0.69726
585520.0000    0.94464
585560.0000    0.71835
585600.0000    0.74403
585640.0000    0.79323
585680.0000    0.37390
585720.0000    0.64990
585760.0000    0.80807
585800.0000    0.79014
585840.0000    0.57360
585880.0000    0.60110
585920.0000    0.71815
585960.0000    0.69485
586000.0000    0.67179
586040.0000    0.72207
586080.0000    0.79330
586120.0000    0.78934
586160.0000    0.79449
586200.0000    0.61926
586240.0000    0.76756
586280.0000    0.38036
586320.0000    0.64776
586360.0000    0.55119
586400.0000    0.64473
586440.0000    0.62642
586480.0000    0.60241
586520.0000    0.68986
586560.0000    0.16057
586600.0000    0.67682
586640.0000    0.79727
586680.0000    0.65201
586720.0000    0.59856
586760.0000    0.89050
586800.0000    0.61287
586840.0000    0.69323
586880.0000    0.74928
586920.0000    0.83952
586960.0000    1.02619
587000.0000    0.75255
587040.0000    0.47303
587080.0000    0.58995
587120.0000    0.73039
587160.0000    0.41610
587200.0000    0.34239
587240.0000    0.79349
587280.0000    0.72111
587320.0000    0.76239
587360.0000    0.66399
587400.0000    0.85076
587440.0000    0.78827
587480.0000    0.77246
587520.0000    0.91647
587560.0000    0.85835
587600.0000    0.86603
587640.0000    0.87367
587680.0000    0.78146
587720.0000    0.75551
587760.0000    0.70849
587800.0000    0.69002
587840.0000    0.36175
587880.0000    0.47964
587920.0000    0.55922
587960.0000    0.83120
588000.0000    0.52463
588040.0000    0.55184
588080.0000    0.71758
588120.0000    0.58132
588160.0000    0.70764
588200.0000    0.94814
588240.0000    0.82512
588280.0000    0.93549
588320.0000    0.71864
588360.0000    0.77886
588400.0000    0.75649
588440.0000    0.79719
588480.0000    0.78257
588520.0000    0.74504
588560.0000    0.67987
588600.0000    0.65028
588640.0000    0.29142
588680.0000    0.59465
588720.0000    0.55694
588760.0000    0.64305
588800.0000    0.64809
588840.0000    0.72494
588880.0000    0.24429
588920.0000    0.49968
588960.0000    0.55788
589000.0000    0.53688
589040.0000    0.60956
589080.0000    0.76980
589120.0000    0.62434
589160.0000    0.80110
589200.0000    0.82022
589240.0000    0.53497
589280.0000    0.65121
589320.0000    0.67547
589360.0000    0.76566
589400.0000    0.54460
589440.0000    0.65309
589480.0000    0.49337
589520.0000    0.59666
589560.0000    0.56038
589600.0000    0.40044
589640.0000    0.18776
589680.0000    0.09942
589720.0000    0.22848
589760.0000    0.24505
589800.0000    0.22836
589840.0000    0.22040
589880.0000    0.45734
589920.0000    0.42902
589960.0000    0.55378
590000.0000    0.65287
590040.0000    0.60403
590080.0000    0.26688
590120.0000    0.47665
590160.0000    0.33801
590200.0000    0.36815
590240.0000    0.41595
590280.0000    0.40561
590320.0000    0.30275
590360.0000    0.26673
590400.0000    0.16618
590440.0000    0.23042
590480.0000    0.44190
590520.0000    0.73624
590560.0000    0.62941
590600.0000    0.65148
590640.0000    0.65604
590680.0000    0.61914
590720.0000    0.79530
590760.0000    0.66499
590800.0000    0.61679
590840.0000    0.79335
590880.0000   -0.05385
590920.0000    0.33399
590960.0000    0.50253
591000.0000    0.46624
591040.0000    0.71288
591080.0000    0.49311
591120.0000    0.71866
591160.0000    0.77633
591200.0000    0.87862
591240.0000    0.98355
591280.0000    0.58114
591320.0000    0.83838
591360.0000    0.84784
591400.0000    0.72429
591440.0000    0.62681
591480.0000    0.85851
591520.0000    0.62233
591560.0000    0.91327
591600.0000    0.90703
591640.0000    0.92193
591680.0000    0.80537
591720.0000    1.01364
591760.0000    0.85123
591800.0000    0.80149
591840.0000    0.73188
591880.0000    0.99783
591920.0000    1.10679
591960.0000    0.98261
592000.0000    0.92650
592040.0000    0.98536
592080.0000    0.74112
592120.0000    0.83758
592160.0000    0.72490
592200.0000    0.87070
592240.0000    1.01878
592280.0000    0.71355
592320.0000    0.77773
592360.0000    0.99522
592400.0000    0.96131
592440.0000    0.87434
592480.0000    0.93312
592520.0000    0.87006
592560.0000    0.86262
592600.0000    0.74929
592640.0000    0.75595
592680.0000    0.67122
592720.0000    0.70490
592760.0000    0.70028
592800.0000    0.76445
592840.0000    0.78284
592880.0000    0.75829
592920.0000    0.68831
592960.0000    0.89916
593000.0000    0.65858
593040.0000    0.81817
593080.0000    0.72720
593120.0000    0.73495
593160.0000    0.63426
593200.0000    0.70630
593240.0000    0.62076
593280.0000    0.66122
593320.0000    0.74900
593360.0000    0.78017
593400.0000    0.64168
593440.0000    0.57439
593480.0000    0.76414
593520.0000    0.62280
593560.0000    0.65227
593600.0000    0.63775
593640.0000    0.61551
593680.0000    0.63047
593720.0000    0.59190
593760.0000    0.58387
593800.0000    0.76596
593840.0000    0.81142
593880.0000    0.59710
593920.0000    0.70323
593960.0000    0.90498
594000.0000    0.86084
594040.0000    0.61675
594080.0000    0.59614
594120.0000    0.50245
594160.0000    0.87060
594200.0000    0.97400
594240.0000    1.02596
594280.0000    0.76979
594320.0000    0.66476
594360.0000    0.96887
594400.0000    0.51184
594440.0000    0.81580
594480.0000    0.65095
594520.0000    0.83138
594560.0000    0.63039
594600.0000    0.67555
594640.0000    0.64790
594680.0000    0.63065
594720.0000    0.63667
594760.0000    0.82876
594800.0000    0.69539
594840.0000    0.57125
594880.0000    0.80531
594920.0000    0.77528
594960.0000    0.73954
595000.0000    0.60780
595040.0000    0.57090
595080.0000    0.72320
595120.0000    0.80273
595160.0000    0.84934
595200.0000    0.65970
595240.0000    0.59421
595280.0000    0.50868
595320.0000    0.81146
595360.0000    0.74686
595400.0000    0.93527
595440.0000    0.73939
595480.0000    0.55143
595520.0000    0.66457
595560.0000    0.55980
595600.0000    0.47333
595640.0000    0.67866
595680.0000    0.41108
595720.0000    0.62060
595760.0000    0.86363
595800.0000    0.65157
595840.0000    0.79462
595880.0000    0.91585
595920.0000    0.85043
595960.0000    0.69172
596000.0000    0.79281
596040.0000    1.04966
596080.0000    0.96242
596120.0000    0.94511
596160.0000    1.00283
596200.0000    0.90921
596240.0000    0.85934
596280.0000    0.87265
596320.0000    1.12117
596360.0000    0.90020
596400.0000    0.63815
596440.0000    0.64921
596480.0000    0.67481
596520.0000    0.94887
596560.0000    0.67360
596600.0000    0.66182
596640.0000    0.69589
596680.0000    0.61293
596720.0000    0.66640
596760.0000    0.57873
596800.0000    0.67374
596840.0000    0.67918
596880.0000    0.68681
596920.0000    0.78295
596960.0000    0.73632
597000.0000    0.67402
597040.0000    0.83983
597080.0000    0.81399
597120.0000    0.64209
597160.0000    0.63866
597200.0000    0.77896
597240.0000    0.59110
597280.0000    0.62432
597320.0000    0.84218
597360.0000    0.80117
597400.0000    0.79019
597440.0000    0.93775
597480.0000    0.83661
597520.0000    0.88687
597560.0000    0.89160
597600.0000    0.84618
597640.0000    0.81030
597680.0000    0.81115
597720.0000    0.96853
597760.0000    0.92371
597800.0000    0.85861
597840.0000    0.79344
597880.0000    0.90776
597920.0000    0.78645
597960.0000    0.90708
598000.0000    0.77966
598040.0000    0.84199
598080.0000    0.88667
598120.0000    0.92132
598160.0000    0.89404
598200.0000    0.87654
598240.0000    0.84595
598280.0000    0.93049
598320.0000    0.95932
598360.0000    0.95036
598400.0000    1.01480
598440.0000    1.10797
598480.0000    0.83484
598520.0000    0.83096
598560.0000    0.74376
598600.0000    0.77689
598640.0000    0.85047
598680.0000    0.76599
598720.0000    0.92636
598760.0000    1.04161
598800.0000    0.80150
598840.0000    0.87808
598880.0000    0.80976
598920.0000    0.92188
598960.0000    0.70898
599000.0000    0.91712
599040.0000    0.65322
599080.0000    0.84029
599120.0000    0.76660
599160.0000    0.72765
599200.0000    0.82655
599240.0000    0.74578
599280.0000    0.71166
599320.0000    0.79426
599360.0000    0.72872
599400.0000    0.67722
599440.0000    0.79897
599480.0000    0.75432
599520.0000    0.68279
599560.0000    0.58289
599600.0000    0.80301
599640.0000    0.80838
599680.0000    0.83885
599720.0000    0.88922
599760.0000    0.85554
599800.0000    0.65679
599840.0000    0.74976
599880.0000    0.57600
599920.0000    0.54332
599960.0000    0.76389
600000.0000    1.04875
600040.0000    1.06150
600080.0000    0.67265
600120.0000    0.72627
600160.0000    0.53272
600200.0000    0.60164
600240.0000    0.58873
600280.0000    0.65495
600320.0000    0.66278
600360.0000    0.47124
600400.0000    0.64803
600440.0000    0.52971
600480.0000    0.68236
600520.0000    0.66419
600560.0000    0.76178
600600.0000    0.67082
600640.0000    0.63657
600680.0000    0.78122
600720.0000    0.67852
600760.0000    0.79561
600800.0000    0.59800
600840.0000    0.67632
600880.0000    0.80305
600920.0000    0.62239
600960.0000    0.68174
601000.0000    0.83202
601040.0000    0.54920
601080.0000    0.68104
601120.0000    0.55860
601160.0000    0.60791
601200.0000    0.79797
601240.0000    0.83987
601280.0000    0.59827
601320.0000    0.42508
601360.0000    0.60778
601400.0000    0.63684
601440.0000    0.33606
601480.0000    0.60158
601520.0000    0.63637
601560.0000    0.66112
601600.0000    0.94885
601640.0000    0.85640
601680.0000    0.64880
601720.0000    0.91532
601760.0000    0.61080
601800.0000    0.47337
601840.0000    1.01195
601880.0000    0.28048
601920.0000    0.34844
601960.0000    0.58177
602000.0000    0.35590
602040.0000    0.82674
602080.0000    0.61179
602120.0000    0.53775
602160.0000    0.54811
602200.0000    0.49903
602240.0000    0.55864
602280.0000    0.67769
602320.0000    0.72831
602360.0000    0.80505
602400.0000    0.53240
602440.0000    0.68682
602480.0000    0.66848
602520.0000    0.73919
602560.0000    0.67379
602600.0000    0.80890
602640.0000    0.69410
602680.0000    0.71535
602720.0000    0.51963
602760.0000    0.83368
602800.0000    0.67230
602840.0000    0.74646
602880.0000    0.56603
602920.0000    0.75760
602960.0000    0.54803
603000.0000    0.48740
603040.0000    0.75367
603080.0000    0.49656
603120.0000    0.78067
603160.0000    0.85079
603200.0000    0.68832
603240.0000    0.63070
603280.0000    0.59322
603320.0000    0.83635
603360.0000    0.52405
603400.0000    0.79952
603440.0000    0.65752
603480.0000    0.67119
603520.0000    0.92932
603560.0000    0.65347
603600.0000    0.55673
603640.0000    0.73905
603680.0000    0.73346
603720.0000    0.68464
603760.0000    0.83788
603800.0000    0.94136
603840.0000    0.71061
603880.0000    0.88048
603920.0000    0.64198
603960.0000    0.48023
604000.0000    0.78307
604040.0000    0.49860
604080.0000    0.47780
604120.0000    0.38549
604160.0000    0.41181
604200.0000    0.32814
604240.0000    0.74648
604280.0000    0.70300
604320.0000    0.75618
604360.0000    0.67326
604400.0000    0.81209
604440.0000    0.75546
604480.0000    0.58826
604520.0000    0.62562
604560.0000    0.51559
604600.0000    0.70120
604640.0000    0.76852
604680.0000    0.65957
604720.0000    0.69942
604760.0000    0.75983
604800.0000    0.70262
604840.0000    0.83019
604880.0000    0.91201
604920.0000    0.52534
604960.0000    0.63927
605000.0000    0.74276
605040.0000    0.69136
605080.0000    0.72638
605120.0000    0.65057
605160.0000    0.59049
605200.0000    0.76652
605240.0000    0.66353
605280.0000    0.69768
605320.0000    0.74550
605360.0000    0.63780
605400.0000    0.66582
605440.0000    0.74276
605480.0000    0.65828
605520.0000    0.64946
605560.0000    0.67440
605600.0000    0.64123
605640.0000    0.61497
605680.0000    0.45218
605720.0000    0.75341
605760.0000    0.74001
605800.0000    0.48815
605840.0000    0.65938
605880.0000    0.67088
605920.0000    0.68812
605960.0000    0.60624
606000.0000    0.77361
606040.0000    0.84979
606080.0000    0.72909
606120.0000    0.58150
606160.0000    0.84679
606200.0000    0.96297
606240.0000    0.78622
606280.0000    0.63211
606320.0000    0.85749
606360.0000    0.70029
606400.0000    0.74177
606440.0000    0.84985
606480.0000    0.72507
606520.0000    0.66227
606560.0000    0.73170
606600.0000    0.73996
606640.0000    0.84684
606680.0000    0.69049
606720.0000    0.67834
606760.0000    0.78324
606800.0000    0.70361
606840.0000    0.72949
606880.0000    0.71520
606920.0000    0.60113
606960.0000    0.82844
607000.0000    0.70785
607040.0000    0.95297
607080.0000    0.61969
607120.0000    0.76828
607160.0000    0.77736
607200.0000    0.70957
607240.0000    0.61142
607280.0000    0.63293
607320.0000    0.71373
607360.0000    0.79294
607400.0000    0.53299
607440.0000    0.54869
607480.0000    0.65911
607520.0000    0.54236
607560.0000    0.62888
607600.0000    0.49078
607640.0000    0.65089
607680.0000    0.59674
607720.0000    0.77067
607760.0000    0.74847
607800.0000    0.79887
607840.0000    1.03001
607880.0000    0.73134
607920.0000    0.86909
607960.0000    0.74335
608000.0000    0.54838
608040.0000    0.63692
608080.0000    0.76561
608120.0000    0.60050
608160.0000    0.56258
608200.0000    0.73479
608240.0000    0.78698
608280.0000    0.69006
608320.0000    0.52878
608360.0000    0.66881
608400.0000    0.78166
608440.0000    0.71841
608480.0000    0.64678
608520.0000    0.53745
608560.0000    0.67691
608600.0000    0.82278
608640.0000    0.65052
608680.0000    0.74320
608720.0000    0.80852
608760.0000    0.76167
608800.0000    0.69132
608840.0000    0.43977
608880.0000    0.87923
608920.0000    0.78004
608960.0000    0.62408
609000.0000    0.68869
609040.0000    0.56511
609080.0000    0.76995
609120.0000    0.63470
609160.0000    0.69645
609200.0000    0.48576
609240.0000    0.74323
609280.0000    0.77287
609320.0000    0.76814
609360.0000    0.79137
609400.0000    0.72339
609440.0000    0.71650
609480.0000    0.69491
609520.0000    0.88449
609560.0000    0.71544
609600.0000    0.72873
609640.0000    0.88522
609680.0000    0.67090
609720.0000    0.69296
609760.0000    0.91947
609800.0000    0.65531
609840.0000    0.62883
609880.0000    0.77559
609920.0000    0.51293
609960.0000    0.63047
610000.0000    0.61051
610040.0000    0.72064
610080.0000    0.66895
610120.0000    0.54498
610160.0000    0.65196
610200.0000    0.73182
610240.0000    0.51582
610280.0000    0.64019
610320.0000    0.63603
610360.0000    0.88921
610400.0000    0.86120
610440.0000    0.79863
610480.0000    0.82921
610520.0000    0.57161
610560.0000    0.64652
610600.0000    0.80305
610640.0000    0.81118
610680.0000    0.71547
610720.0000    0.72180
610760.0000    0.70725
610800.0000    0.64360
610840.0000    0.70317
610880.0000    0.77724
610920.0000    0.75086
610960.0000    0.85014
611000.0000    0.73618
611040.0000    0.83306
611080.0000    0.53904
611120.0000    0.72160
611160.0000    0.65394
611200.0000    0.54340
611240.0000    0.69144
611280.0000    0.76211
611320.0000    0.54041
611360.0000    0.55853
611400.0000    0.87820
611440.0000    0.62030
611480.0000    0.80307
611520.0000    0.82468
611560.0000    0.81471
611600.0000    0.74060
611640.0000    0.66650
611680.0000    0.74858
611720.0000    0.81209
611760.0000    0.73953
611800.0000    0.68711
611840.0000    0.76912
611880.0000    0.81953
611920.0000    0.79015
611960.0000    0.68768
612000.0000    0.76070
612040.0000    0.80916
612080.0000    0.68261
612120.0000    0.64710
612160.0000    0.66693
612200.0000    0.55035
612240.0000    0.66529
612280.0000    0.59367
612320.0000    0.63785
612360.0000    0.71275
612400.0000    0.73368
612440.0000    0.83172
612480.0000    0.71030
612520.0000    0.84017
612560.0000    0.74006
612600.0000    0.70416
612640.0000    0.83176
612680.0000    0.74325
612720.0000    0.84354
612760.0000    0.55354
612800.0000    0.57135
612840.0000    0.61877
612880.0000    0.69621
612920.0000    0.60173
612960.0000    0.51885
613000.0000    0.71884
613040.0000    0.68382
613080.0000    0.52606
613120.0000    0.45811
613160.0000    0.73872
613200.0000    0.86495
613240.0000    0.64273
613280.0000    0.78988
613320.0000    0.77718
613360.0000    0.72024
613400.0000    0.62335
613440.0000    0.87942
613480.0000    0.54743
613520.0000    0.84222
613560.0000    0.88040
613600.0000    0.76207
613640.0000    0.64238
613680.0000    0.64408
613720.0000    0.74850
613760.0000    0.63770
613800.0000    0.66493
613840.0000    0.52788
613880.0000    0.81420
613920.0000    0.75754
613960.0000    0.79209
614000.0000    0.66492
614040.0000    0.69574
614080.0000    0.55455
614120.0000    0.70636
614160.0000    0.53987
614200.0000    0.66370
614240.0000    0.64479
614280.0000    0.63780
614320.0000    0.65468
614360.0000    0.78937
614400.0000    0.58021
614440.0000    0.68487
614480.0000    0.65374
614520.0000    0.73039
614560.0000    0.74549
614600.0000    0.74865
614640.0000    0.64968
614680.0000    0.86841
614720.0000    0.70444
614760.0000    0.87115
614800.0000    0.83025
614840.0000    0.59933
614880.0000    0.73066
614920.0000    0.75135
614960.0000    0.78622
615000.0000    0.75135
615040.0000    0.55196
615080.0000    0.60863
615120.0000    0.69473
615160.0000    0.75468
615200.0000    0.59150
615240.0000    0.64032
615280.0000    0.69723
615320.0000    0.61657
615360.0000    0.67999
615400.0000    0.68838
615440.0000    0.69732
615480.0000    0.67366
615520.0000    0.51743
615560.0000    0.61784
615600.0000    0.80401
615640.0000    0.77083
615680.0000    0.69908
615720.0000    0.57615
615760.0000    0.75259
615800.0000    0.78580
615840.0000    0.65974
615880.0000    0.79221
615920.0000    0.56951
615960.0000    0.77754
616000.0000    0.70227
616040.0000    0.77188
616080.0000    0.57399
616120.0000    0.59078
616160.0000    0.53543
616200.0000    0.73831
616240.0000    0.66411
616280.0000    0.83655
616320.0000    0.58350
616360.0000    0.69272
616400.0000    0.63148
616440.0000    0.62204
616480.0000    0.71807
616520.0000    0.72538
616560.0000    0.66313
616600.0000    0.67052
616640.0000    0.54339
616680.0000    0.63799
616720.0000    0.57671
616760.0000    0.67621
616800.0000    0.65168
616840.0000    0.80508
616880.0000    0.73878
616920.0000    0.86574
616960.0000    0.75165
617000.0000    0.64439
617040.0000    0.75447
617080.0000    0.84584
617120.0000    0.82814
617160.0000    0.80482
617200.0000    0.76727
617240.0000    0.90765
617280.0000    0.78690
617320.0000    0.96985
617360.0000    0.78130
617400.0000    0.66210
617440.0000    0.65770
617480.0000    0.78355
617520.0000    0.93602
617560.0000    0.81733
617600.0000    0.77462
617640.0000    0.81542
617680.0000    0.83953
617720.0000    0.76083
617760.0000    0.74634
617800.0000    0.83029
617840.0000    0.84411
617880.0000    0.95047
617920.0000    0.71274
617960.0000    0.73683
618000.0000    0.64347
618040.0000    0.71173
618080.0000    0.84879
618120.0000    0.87267
618160.0000    0.68515
618200.0000    0.64237
618240.0000    0.74252
618280.0000    0.84856
618320.0000    0.75904
618360.0000    0.89068
618400.0000    0.76407
618440.0000    0.65505
618480.0000    0.82432
618520.0000    0.77068
618560.0000    0.89367
618600.0000    0.92390
618640.0000    0.87615
618680.0000    1.00569
618720.0000    0.86087
618760.0000    0.75237
618800.0000    0.92625
618840.0000    0.91714
618880.0000    0.63868
618920.0000    0.74530
618960.0000    0.71099
619000.0000    0.68081
619040.0000    0.76373
619080.0000    0.68927
619120.0000    0.64275
619160.0000    0.57435
619200.0000    0.91371
619240.0000    1.01353
619280.0000    0.81289
619320.0000    0.80609
619360.0000    0.85299
619400.0000    0.62037
619440.0000    0.76826
619480.0000    0.60452
619520.0000    0.64947
619560.0000    0.72870
619600.0000    0.82875
619640.0000    0.62853
619680.0000    0.80027
619720.0000    0.83841
619760.0000    0.92118
619800.0000    0.70027
619840.0000    0.77940
619880.0000    0.94384
619920.0000    0.96684
619960.0000    0.86562
620000.0000    0.72557
620040.0000    0.99254
620080.0000    0.94944
620120.0000    0.99381
620160.0000    0.65914
620200.0000    0.89975
620240.0000    0.88738
620280.0000    0.78452
620320.0000    0.92140
620360.0000    0.95527
620400.0000    0.86058
620440.0000    0.95846
620480.0000    0.89313
620520.0000    1.07469
620560.0000    0.79242
620600.0000    0.82962
620640.0000    0.82577
620680.0000    0.78500
620720.0000    0.67967
620760.0000    0.80823
620800.0000    0.67148
620840.0000    0.96445
620880.0000    0.94716
620920.0000    0.67293
620960.0000    0.72484
621000.0000    0.68306
621040.0000    0.65154
621080.0000    0.59218
621120.0000    0.65463
621160.0000    0.63900
621200.0000    0.66949
621240.0000    0.36699
621280.0000    0.71651
621320.0000    0.68349
621360.0000    0.56050
621400.0000    0.68817
621440.0000    0.61200
621480.0000    0.64126
621520.0000    0.30697
621560.0000    0.69441
621600.0000    0.58739
621640.0000    0.72590
621680.0000    0.73496
621720.0000    0.83386
621760.0000    0.69968
621800.0000    0.66420
621840.0000    0.84937
621880.0000    0.69496
621920.0000    0.63342
621960.0000    0.64965
622000.0000    0.67576
622040.0000    0.79475
622080.0000    0.78968
622120.0000    0.56887
622160.0000    0.76700
622200.0000    0.63292
622240.0000    0.66363
622280.0000    0.63084
622320.0000    0.33100
622360.0000    0.52672
622400.0000    0.69553
622440.0000    0.73633
622480.0000    0.72283
622520.0000    0.70298
622560.0000    0.53418
622600.0000    0.75967
622640.0000    0.67233
622680.0000    0.66936
622720.0000    0.79700
622760.0000    0.66010
622800.0000    0.51989
622840.0000    0.49212
622880.0000    0.84469
622920.0000    0.74259
622960.0000    0.89344
623000.0000    0.82411
623040.0000    0.68288
623080.0000    0.64227
623120.0000    0.75184
623160.0000    0.64918
623200.0000    0.74975
623240.0000    0.83517
623280.0000    0.66574
623320.0000    0.55327
623360.0000    0.79347
623400.0000    0.84572
623440.0000    0.75318
623480.0000    0.70238
623520.0000    0.56944
623560.0000    0.67882
623600.0000    0.85809
623640.0000    0.70736
623680.0000    0.54032
623720.0000    0.78926
623760.0000    0.75127
623800.0000    0.76783
623840.0000    0.79563
623880.0000    0.77886
623920.0000    0.80408
623960.0000    0.79165
624000.0000    0.74938
624040.0000    0.68418
624080.0000    0.85337
624120.0000    1.01236
624160.0000    0.84243
624200.0000    0.94058
624240.0000    0.96117
624280.0000    0.94692
624320.0000    1.04411
624360.0000    0.94599
624400.0000    0.91251
624440.0000    0.67322
624480.0000    0.96021
624520.0000    0.97392
624560.0000    0.86354
624600.0000    0.87406
624640.0000    0.86989
624680.0000    0.89995
624720.0000    0.90756
624760.0000    0.84847
624800.0000    0.78681
624840.0000    0.68875
624880.0000    0.90575
624920.0000    0.89655
624960.0000    0.92611
625000.0000    0.71739
625040.0000    0.55931
625080.0000    0.44143
625120.0000    0.55599
625160.0000    0.20978
625200.0000    0.69625
625240.0000    0.75206
625280.0000    0.62801
625320.0000    0.35431
625360.0000    0.72068
625400.0000    0.58128
625440.0000    0.54503
625480.0000    0.57199
625520.0000    0.98591
625560.0000    0.80685
625600.0000    0.53748
625640.0000    0.70465
625680.0000    0.50271
625720.0000    0.85683
625760.0000    0.65252
625800.0000    0.65353
625840.0000    0.77790
625880.0000    0.70237
625920.0000    0.76193
625960.0000    0.77172
626000.0000    0.69742
626040.0000    0.38234
626080.0000    0.58868
626120.0000    0.79948
626160.0000    0.37215
626200.0000    0.30759
626240.0000    0.78219
626280.0000    0.69235
626320.0000    0.56260
626360.0000    0.68309
626400.0000    0.75326
626440.0000    0.62583
626480.0000    0.80976
626520.0000    0.61259
626560.0000    0.75218
626600.0000    0.44402
626640.0000   -0.09683
626680.0000    0.29139
626720.0000    0.46636
626760.0000    0.58205
626800.0000    0.18903
626840.0000    0.59958
626880.0000    0.61161
626920.0000    0.58866
626960.0000    0.31877
627000.0000    0.23939
627040.0000    0.13420
627080.0000    0.23390
627120.0000    0.10935
627160.0000   -0.02447
627200.0000    0.18287
627240.0000    0.34626
627280.0000    0.00717
627320.0000   -0.08253
627360.0000   -0.09821
627400.0000   -0.05480
627440.0000   -0.17097
627480.0000    0.11341
627520.0000    0.13188
627560.0000    0.21730
627600.0000    0.07390
627640.0000    0.19919
627680.0000    0.49083
627720.0000    0.12146
627760.0000    0.43375
627800.0000    0.18750
627840.0000    0.52892
627880.0000    0.58079
627920.0000    0.34674
627960.0000    0.14796
628000.0000    0.40940
628040.0000    0.07369
628080.0000    0.31360
628120.0000    0.55514
628160.0000    0.42186
628200.0000    0.41116
628240.0000    0.67452
628280.0000    0.73919
628320.0000    0.40114
628360.0000    0.70858
628400.0000    0.80489
628440.0000    0.75017
628480.0000    0.68464
628520.0000    0.61221
628560.0000    0.57399
628600.0000    0.78536
628640.0000    0.82743
628680.0000    0.61605
628720.0000    0.52364
628760.0000    0.84103
628800.0000    0.94251
628840.0000    0.90139
628880.0000    0.78899
628920.0000    0.68093
628960.0000    0.79054
629000.0000    0.86886
629040.0000    0.70549
629080.0000    0.75487
629120.0000    0.77787
629160.0000    0.57686
629200.0000    0.41622
629240.0000   -0.00877
629280.0000    0.15723
629320.0000    0.38493
629360.0000    0.31250
629400.0000    0.37585
629440.0000    0.63725
629480.0000    0.07090
629520.0000    0.44000
629560.0000    0.11140
629600.0000    0.52467
629640.0000    0.65219
629680.0000    0.21837
629720.0000    0.18924
629760.0000    0.12188
629800.0000    0.00657
629840.0000   -0.06917
629880.0000    0.20761
629920.0000    0.44156
629960.0000    0.45095
630000.0000    0.15141
630040.0000    0.18716
630080.0000    0.21192
630120.0000    0.22964
630160.0000    0.40178
630200.0000    0.26382
630240.0000    0.48758
630280.0000    0.00172
630320.0000    0.25648
630360.0000    0.59558
630400.0000    0.36609
630440.0000   -0.03653
630480.0000    0.35330
630520.0000    0.14284
630560.0000   -0.29304
630600.0000   -0.18354
630640.0000   -0.32168
630680.0000    0.17141
630720.0000   -0.03553
630760.0000   -0.19733
630800.0000    0.12115
630840.0000    0.45641
630880.0000    0.67576
630920.0000    0.38275
630960.0000    0.43384
631000.0000    0.45210
631040.0000    0.46629
631080.0000   -0.03770
631120.0000    0.48812
631160.0000    0.42475
631200.0000    0.90076
631240.0000    0.24266
631280.0000    0.02066
631320.0000    0.20989
631360.0000    0.00728
631400.0000    0.23740
631440.0000    0.37186
631480.0000    0.42744
631520.0000    0.30418
631560.0000    0.26254
631600.0000   -0.09867
631640.0000   -0.13004
631680.0000   -0.01699
631720.0000   -0.07100
631760.0000    0.12764
631800.0000   -0.31212
631840.0000   -0.25939
631880.0000   -0.31258
631920.0000    0.13472
631960.0000   -0.27357
632000.0000   -0.45549
632040.0000   -0.11944
632080.0000   -0.38488
632120.0000   -0.68079
632160.0000   -0.31961
632200.0000   -0.31182
632240.0000   -0.21604
632280.0000   -0.48045
632320.0000   -0.07036
632360.0000   -0.36160
632400.0000   -0.64172
632440.0000   -0.33115
632480.0000   -0.63107
632520.0000    0.20571
632560.0000   -0.01724
632600.0000    0.17372
632640.0000    0.02230
632680.0000   -0.02958
632720.0000   -0.02958
632760.0000    0.24292
632800.0000   -0.00730
632840.0000   -0.00181
632880.0000    0.39090
632920.0000    0.05284
632960.0000    0.10991
633000.0000   -0.27170
633040.0000    0.06358
633080.0000    0.05726
633120.0000   -0.10601
633160.0000    0.28555
633200.0000    0.08572
633240.0000    0.14274
633280.0000   -0.13630
633320.0000   -0.12364
633360.0000   -0.10906
633400.0000    0.02754
633440.0000    0.07480
633480.0000    0.02586
633520.0000    0.46659
633560.0000    0.53345
633600.0000    0.52591
633640.0000    0.73972
633680.0000    0.39574
633720.0000    0.25146
633760.0000    0.36412
633800.0000    0.43534
633840.0000    0.27735
633880.0000    0.30568
633920.0000    0.12435
633960.0000    0.32722
634000.0000    0.53791
634040.0000    0.24490
634080.0000    0.24147
634120.0000    0.34969
634160.0000    0.18647
634200.0000    0.16138
634240.0000    0.44388
634280.0000    0.53660
634320.0000    0.56552
634360.0000    0.72586
634400.0000    0.26274
634440.0000    0.39421
634480.0000    0.47450
634520.0000    0.07401
634560.0000    0.37930
634600.0000   -0.16625
634640.0000    0.05349
634680.0000   -0.01808
634720.0000    0.22567
634760.0000    0.33622
634800.0000    0.20839
634840.0000    0.26820
634880.0000    0.19464
634920.0000    0.56025
634960.0000    0.53645
635000.0000    0.56482
635040.0000    0.53124
635080.0000    0.60714
635120.0000    0.24194
635160.0000    0.49730
635200.0000    0.33731
635240.0000    0.45130
635280.0000    0.51588
635320.0000    0.27720
635360.0000    0.53105
635400.0000    0.33491
635440.0000    0.28397
635480.0000    0.41489
635520.0000    0.30992
635560.0000    0.07350
635600.0000    0.05447
635640.0000    0.28449
635680.0000    0.34302
635720.0000    0.42978
635760.0000    0.29780
635800.0000    0.55958
635840.0000    0.22877
635880.0000    0.13741
635920.0000    0.34282
635960.0000    0.27263
636000.0000    0.51555
636040.0000    0.54504
636080.0000    0.41749
636120.0000    0.31361
636160.0000    0.30083
636200.0000    0.32376
636240.0000    0.29160
636280.0000    0.10705
636320.0000    0.28036
636360.0000    0.46775
636400.0000    0.79857
636440.0000    0.50371
636480.0000    0.18148
636520.0000    0.24645
636560.0000    0.56071
636600.0000   -0.06904
636640.0000    0.06686
636680.0000    0.11927
636720.0000    0.08832
636760.0000    0.00877
636800.0000    0.01639
636840.0000    0.12243
636880.0000    0.07094
636920.0000    0.01657
636960.0000    0.28091
637000.0000    0.04801
637040.0000   -0.57924
637080.0000    0.28967
637120.0000    0.16059
637160.0000    0.15817
637200.0000    0.21024
637240.0000    0.06188
637280.0000    0.17098
637320.0000   -0.16748
637360.0000    0.14434
637400.0000    0.17953
637440.0000   -0.35638
637480.0000    0.12848
637520.0000    0.07798
637560.0000    0.08969
637600.0000    0.33093
637640.0000   -0.06064
637680.0000   -0.32761
637720.0000   -0.16243
637760.0000   -0.40419
637800.0000   -0.47836
637840.0000   -0.22164
637880.0000   -0.31988
637920.0000   -0.36354
637960.0000   -0.39269
638000.0000   -0.13653
638040.0000   -0.19020
638080.0000    0.05141
638120.0000    0.09146
638160.0000    0.05401
638200.0000   -0.14913
638240.0000   -0.00617
638280.0000   -0.26135
638320.0000   -0.03545
638360.0000   -0.04072
638400.0000   -0.24927
638440.0000   -0.43214
638480.0000   -0.52994
638520.0000   -0.21303
638560.0000   -0.85209
638600.0000   -0.07956
638640.0000   -0.43497
638680.0000    0.04145
638720.0000    0.09952
638760.0000   -0.42594
638800.0000   -0.12965
638840.0000   -0.54715
638880.0000   -0.46888
638920.0000   -0.23834
638960.0000   -0.33025
639000.0000   -0.46055
639040.0000   -0.11394
639080.0000    0.07726
639120.0000   -0.34105
639160.0000    0.06345
639200.0000    0.01730
639240.0000    0.11677
639280.0000    0.19741
639320.0000    0.03560
639360.0000   -0.26643
639400.0000   -0.03414
639440.0000    0.19814
639480.0000    0.05621
639520.0000   -0.20993
639560.0000    0.38864
639600.0000    0.53630
639640.0000    0.20021
639680.0000    0.31141
639720.0000    0.16047
639760.0000   -0.08711
639800.0000    0.15345
639840.0000   -0.27074
639880.0000    0.00646
639920.0000    0.03292
639960.0000   -0.21856
640000.0000    0.19868
640040.0000   -0.17419
640080.0000    0.15492
640120.0000   -0.03904
640160.0000    0.03456
640200.0000   -0.39348
640240.0000    0.00990
640280.0000   -0.14768
640320.0000   -0.43436
640360.0000   -0.08405
640400.0000    0.07813
640440.0000   -0.14415
640480.0000   -0.04973
640520.0000   -0.10383
640560.0000   -0.06204
640600.0000    0.03912
640640.0000    0.17614
640680.0000    0.18058
640720.0000    0.10353
640760.0000    0.06820
640800.0000    0.19342
640840.0000   -0.07014
640880.0000   -0.03575
640920.0000   -0.12640
640960.0000    0.27755
641000.0000    0.36724
641040.0000   -0.16579
641080.0000   -0.01854
641120.0000    0.32261
641160.0000    0.29700
641200.0000    0.04114
641240.0000   -0.14081
641280.0000   -0.40805
641320.0000   -0.29113
641360.0000    0.23613
641400.0000   -0.29679
641440.0000   -0.31784
641480.0000   -0.14591
641520.0000   -0.11961
641560.0000    0.03646
641600.0000   -0.16854
641640.0000   -0.03190
641680.0000   -0.07192
641720.0000    0.09663
641760.0000    0.27977
641800.0000    0.08226
641840.0000    0.35924
641880.0000   -0.06271
641920.0000    0.47391
641960.0000    0.19508
642000.0000   -0.00693
642040.0000    0.11210
642080.0000    0.04220
642120.0000    0.18362
642160.0000    0.25903
642200.0000    0.14208
642240.0000    0.21225
642280.0000    0.31898
642320.0000    0.59309
642360.0000    0.49993
642400.0000    0.08386
642440.0000    0.44069
642480.0000    0.03181
642520.0000    0.22984
642560.0000    0.32102
642600.0000    0.32297
642640.0000    0.19109
642680.0000    0.28777
642720.0000   -0.06166
642760.0000    0.05633
642800.0000    0.33350
642840.0000   -0.05314
642880.0000    0.07383
642920.0000   -0.24736
642960.0000   -0.12755
643000.0000    0.38108
643040.0000    0.42760
643080.0000    0.11745
643120.0000    0.43033
643160.0000    0.39609
643200.0000   -0.15687
643240.0000   -0.04087
643280.0000   -0.04745
643320.0000    0.29132
643360.0000    0.23133
643400.0000    0.49617
643440.0000    0.51246
643480.0000    0.36529
643520.0000    0.39662
643560.0000    0.34333
643600.0000    0.34091
643640.0000    0.04554
643680.0000   -0.14742
643720.0000    0.30482
643760.0000    0.40225
643800.0000   -0.07116
643840.0000    0.22693
643880.0000    0.14480
643920.0000   -0.18511
643960.0000   -0.20648
644000.0000   -0.01294
644040.0000   -0.52020
644080.0000    0.06667
644120.0000    0.17010
644160.0000    0.10101
644200.0000   -0.14384
644240.0000    0.17082
644280.0000    0.12950
644320.0000   -0.08238
644360.0000    0.36257
644400.0000    0.30846
644440.0000    0.00481
644480.0000    0.05334
644520.0000    0.14906
644560.0000    0.10070
644600.0000    0.12121
644640.0000    0.06289
644680.0000   -0.20254
644720.0000    0.17247
644760.0000    0.17494
644800.0000   -0.14998
644840.0000    0.05572
644880.0000    0.21491
644920.0000    0.08579
644960.0000   -0.19030
645000.0000    0.19086
645040.0000    0.08855
645080.0000   -0.05477
645120.0000    0.08047
645160.0000    0.18614
645200.0000    0.10912
645240.0000    0.04832
645280.0000   -0.02050
645320.0000   -0.28929
645360.0000    0.08934
645400.0000   -0.03187
645440.0000    0.25497
645480.0000   -0.12463
645520.0000    0.02415
645560.0000   -0.29311
645600.0000   -0.09426
645640.0000    0.28292
645680.0000   -0.31332
645720.0000    0.18343
645760.0000   -0.00929
645800.0000   -0.12382
645840.0000   -0.08345
645880.0000   -0.22105
645920.0000   -0.06797
645960.0000    0.15263
646000.0000    0.01412
646040.0000    0.17080
646080.0000    0.30077
646120.0000    0.05566
646160.0000    0.70001
646200.0000    0.31669
646240.0000    0.25477
646280.0000    0.38295
646320.0000    0.23324
646360.0000   -0.08950
646400.0000    0.05499
646440.0000   -0.13503
646480.0000   -0.13078
646520.0000   -0.17215
646560.0000   -0.08989
646600.0000    0.05088
646640.0000    0.41908
646680.0000    0.21126
646720.0000   -0.02576
646760.0000   -0.04988
646800.0000    0.00464
646840.0000    0.12740
646880.0000    0.10647
646920.0000   -0.13366
646960.0000   -0.11254
647000.0000   -0.07053
647040.0000    0.16634
647080.0000    0.15154
647120.0000   -0.18902
647160.0000   -0.17188
647200.0000   -0.25036
647240.0000   -0.06061
647280.0000    0.02469
647320.0000   -0.23965
647360.0000    0.20993
647400.0000   -0.07993
647440.0000   -0.33636
647480.0000   -0.33902
647520.0000    0.33745
647560.0000    0.07094
647600.0000    0.29516
647640.0000    0.13305
647680.0000    0.11475
647720.0000   -0.01251
647760.0000   -0.23917
647800.0000    0.03847
647840.0000   -0.06188
647880.0000    0.16002
647920.0000   -0.09341
647960.0000   -0.02360
648000.0000    0.29244
648040.0000    0.27971
648080.0000    0.03532
648120.0000   -0.26773
648160.0000   -0.72304
648200.0000   -0.27077
648240.0000   -0.19503
648280.0000    0.00206
648320.0000   -0.01736
648360.0000   -0.41473
648400.0000   -0.24386
648440.0000   -0.55694
648480.0000    0.23712
648520.0000   -0.08563
648560.0000   -0.12373
648600.0000   -0.47820
648640.0000   -0.42335
648680.0000   -0.17854
648720.0000   -0.37926
648760.0000   -0.45602
648800.0000   -0.24062
648840.0000    0.07602
648880.0000    0.14966
648920.0000    0.10243
648960.0000    0.11054
649000.0000   -0.38120
649040.0000   -0.39705
649080.0000   -0.07600
649120.0000   -0.24190
649160.0000   -0.12018
649200.0000   -0.48470
649240.0000   -0.42267
649280.0000   -0.56142
649320.0000    0.03360
649360.0000   -0.04415
649400.0000   -0.25403
649440.0000   -0.17864
649480.0000   -0.11607
649520.0000   -0.19160
649560.0000   -0.26070
649600.0000   -0.30378
649640.0000   -0.08298
649680.0000    0.10320
649720.0000    0.01471
649760.0000    0.17219
649800.0000    0.00579
649840.0000    0.09026
649880.0000   -0.26176
649920.0000   -0.22404
649960.0000    0.35728
650000.0000    0.08088
650040.0000   -0.27754
650080.0000   -0.49603
650120.0000   -0.52670
650160.0000   -0.20420
650200.0000   -0.35025
650240.0000   -0.53058
650280.0000   -0.36013
650320.0000   -0.22286
650360.0000   -0.34824
650400.0000   -0.14572
650440.0000   -0.36034
650480.0000   -0.34131
650520.0000   -0.37615
650560.0000   -0.35279
650600.0000   -0.04880
650640.0000   -0.29114
650680.0000    0.02199
650720.0000   -0.23263
650760.0000   -0.49577
650800.0000   -0.52058
650840.0000   -0.58756
650880.0000   -0.13992
650920.0000   -0.18908
650960.0000    0.11365
651000.0000    0.38239
651040.0000    0.29957
651080.0000    0.15166
651120.0000    0.33835
651160.0000   -0.03777
651200.0000   -0.20525
651240.0000    0.08086
651280.0000    0.40092
651320.0000    0.67922
651360.0000    0.77376
651400.0000    0.66645
651440.0000    0.77944
651480.0000    0.79413
651520.0000    0.89228
651560.0000    0.75936
651600.0000    0.76048
651640.0000    0.75588
651680.0000    0.81425
651720.0000    0.72710
651760.0000    0.50338
651800.0000    0.66053
651840.0000    0.58694
651880.0000    0.68774
651920.0000    0.65768
651960.0000    0.60678
652000.0000    0.88921
652040.0000    0.83942
652080.0000    0.94887
652120.0000    0.87554
652160.0000    0.68858
652200.0000    0.73095
652240.0000    0.77229
652280.0000    0.88680
652320.0000    0.68641
652360.0000    0.89746
652400.0000    0.86202
652440.0000    0.83328
652480.0000    0.81730
652520.0000    0.73909
652560.0000    0.95721
652600.0000    0.92733
652640.0000    0.80856
652680.0000    0.80273
652720.0000    0.93675
652760.0000    0.98689
652800.0000    0.85085
652840.0000    0.88965
652880.0000    0.86860
652920.0000    0.77260
652960.0000    0.64295
653000.0000    0.78258
653040.0000    0.53506
653080.0000    0.63480
653120.0000    0.64582
653160.0000    0.66685
653200.0000    0.27690
653240.0000    0.67387
653280.0000    0.40526
653320.0000    0.70317
653360.0000    0.39943
653400.0000    0.68964
653440.0000    0.46008
653480.0000    0.22608
653520.0000    0.27285
653560.0000    0.18656
653600.0000    0.38367
653640.0000    0.26001
653680.0000    0.46332
653720.0000    0.51939
653760.0000    0.34050
653800.0000    0.47668
653840.0000    0.53859
653880.0000    0.68624
653920.0000    0.38011
653960.0000    0.67661
654000.0000    0.37042
654040.0000    0.29095
654080.0000    0.27919
654120.0000    0.38614
654160.0000    0.52646
654200.0000    0.45255
654240.0000    0.19831
654280.0000    0.56758
654320.0000    0.62466
654360.0000    0.55765
654400.0000    0.57410
654440.0000    0.44327
654480.0000    0.13361
654520.0000    0.29513
654560.0000    0.60792
654600.0000    0.68792
654640.0000    0.46933
654680.0000    0.58631
654720.0000    0.60480
654760.0000    0.54919
654800.0000    0.38790
654840.0000    0.64638
654880.0000    0.85889
654920.0000    0.36144
654960.0000    0.19084
655000.0000    0.41415
655040.0000    0.52121
655080.0000    0.65292
655120.0000    0.19580
655160.0000    0.35190
655200.0000    0.33596
655240.0000    0.14084
655280.0000    0.12570
655320.0000    0.42086
655360.0000    0.52959
655400.0000    0.58664
655440.0000    0.74687
655480.0000    0.55067
655520.0000    0.64894
655560.0000    0.52676
655600.0000    0.62158
655640.0000    0.63485
655680.0000    0.90341
655720.0000    0.82980
655760.0000    0.76403
655800.0000    0.56441
655840.0000    0.49013
655880.0000    0.87322
655920.0000    0.68596
655960.0000    0.71552
656000.0000    0.69941
656040.0000    0.70710
656080.0000    0.39278
656120.0000    0.81588
656160.0000    0.56482
656200.0000    0.46517
656240.0000    0.72308
656280.0000    0.61752
656320.0000    0.47750
656360.0000    0.76834
656400.0000    0.74072
656440.0000    0.82084
656480.0000    0.75533
656520.0000    0.54640
656560.0000    0.61105
656600.0000    0.78464
656640.0000    0.55321
656680.0000    0.64131
656720.0000    0.73252
656760.0000    0.71788
656800.0000    0.58276
656840.0000    0.59174
656880.0000    0.44552
656920.0000    0.41712
656960.0000    0.57205
657000.0000    0.44814
657040.0000    0.13239
657080.0000    0.56445
657120.0000    0.64514
657160.0000    0.85138
657200.0000    0.70768
657240.0000    0.89020
657280.0000    0.64346
657320.0000    0.63930
657360.0000    0.69969
657400.0000    0.68208
657440.0000    0.66812
657480.0000    0.62675
657520.0000    0.93077
657560.0000    0.73098
657600.0000    0.95125
657640.0000    0.72040
657680.0000    0.75390
657720.0000    0.66086
657760.0000    0.85927
657800.0000    0.84688
657840.0000    0.67857
657880.0000    0.91591
657920.0000    0.75358
657960.0000    0.50342
658000.0000    0.71634
658040.0000    0.85556
658080.0000    0.70135
658120.0000    0.55005
658160.0000    0.51624
658200.0000    0.70132
658240.0000    0.79155
658280.0000    0.83653
658320.0000    0.78668
658360.0000    0.82111
658400.0000    0.79648
658440.0000    0.78679
658480.0000    0.82624
658520.0000    0.73473
658560.0000    0.73769
658600.0000    0.74126
658640.0000    0.83769
658680.0000    0.88757
658720.0000    0.80057
658760.0000    0.62206
658800.0000    0.67505
658840.0000    0.66117
658880.0000    0.57299
658920.0000    0.64619
658960.0000    0.48411
659000.0000    0.39382
659040.0000    0.32055
659080.0000    0.13699
659120.0000    0.66060
659160.0000    0.73696
659200.0000    0.70117
659240.0000    0.71931
659280.0000    0.77213
659320.0000    0.74131
659360.0000    0.86391
659400.0000    0.91335
659440.0000    0.79830
659480.0000    0.77840
659520.0000    0.62244
659560.0000    0.52840
659600.0000    0.68653
659640.0000    0.78597
659680.0000    0.50651
659720.0000    0.57844
659760.0000    0.44638
659800.0000    0.45293
659840.0000    0.19138
659880.0000    0.79046
659920.0000    0.78715
659960.0000    0.90805
660000.0000    0.83317
660040.0000    0.60248
660080.0000    0.61971
660120.0000    0.65370
660160.0000    0.76335
660200.0000    0.77907
660240.0000    0.73701
660280.0000    0.48940
660320.0000    0.82558
660360.0000    0.61629
660400.0000    0.60004
660440.0000    0.54186
660480.0000    0.12073
660520.0000    0.26433
660560.0000    0.32496
660600.0000    0.63215
660640.0000    0.33180
660680.0000    0.37813
660720.0000    0.61313
660760.0000    0.60588
660800.0000    0.67774
660840.0000    0.51297
660880.0000    0.66950
660920.0000    0.52279
660960.0000    0.46026
661000.0000    0.36654
661040.0000    0.51072
661080.0000    0.57019
661120.0000    0.19183
661160.0000    0.39900
661200.0000    0.64238
661240.0000    0.18722
661280.0000    0.36227
661320.0000    0.15873
661360.0000    0.21034
661400.0000    0.48881
661440.0000    0.01935
661480.0000    0.16775
661520.0000    0.18795
661560.0000    0.27870
661600.0000    0.35137
661640.0000    0.19194
661680.0000    0.14746
661720.0000    0.03953
661760.0000    0.41883
661800.0000    0.46603
661840.0000    0.78052
661880.0000    0.70018
661920.0000    0.81312
661960.0000    0.14204
662000.0000    0.29816
662040.0000    0.67408
662080.0000    0.61031
662120.0000    0.87269
662160.0000    0.51901
662200.0000    0.39940
662240.0000    0.41669
662280.0000    0.53205
662320.0000    0.16131
662360.0000    0.75587
662400.0000    0.43898
662440.0000    0.18326
662480.0000    0.46939
662520.0000    0.95001
662560.0000    0.39711
662600.0000    0.48410
662640.0000    0.52532
662680.0000    0.37673
662720.0000    0.43703
662760.0000    0.37249
662800.0000    0.14009
662840.0000    0.19151
662880.0000    0.35307
662920.0000   -0.09552
662960.0000    0.32267
663000.0000    0.28543
663040.0000    0.07387
663080.0000    0.29226
663120.0000    0.65322
663160.0000    0.67742
663200.0000    0.29743
663240.0000    0.69488
663280.0000    0.64619
663320.0000    0.78464
663360.0000    0.59224
663400.0000    0.56300
663440.0000    0.69076
663480.0000    0.64109
663520.0000    0.67513
663560.0000    0.50928
663600.0000    0.76869
663640.0000    0.72072
663680.0000    0.72765
663720.0000    0.86399
663760.0000    0.63971
663800.0000    0.91194
663840.0000    0.82142
663880.0000    0.83858
663920.0000    0.61616
663960.0000    0.57754
664000.0000    0.72456
664040.0000    0.76291
664080.0000    0.78022
664120.0000    0.81047
664160.0000    0.88360
664200.0000    0.59222
664240.0000    0.66660
664280.0000    0.44073
664320.0000    0.36067
664360.0000    0.21010
664400.0000    0.17810
664440.0000    0.12909
664480.0000    0.11614
664520.0000    0.39113
664560.0000    0.46761
664600.0000    0.20970
664640.0000    0.46342
664680.0000    0.22159
664720.0000    0.11733
664760.0000    0.58034
664800.0000    0.69308
664840.0000    0.77560
664880.0000    0.89683
664920.0000    0.95875
664960.0000    0.61875
665000.0000    0.74710
665040.0000    0.78963
665080.0000    0.80523
665120.0000    0.72145
665160.0000    0.68679
665200.0000    0.95620
665240.0000    0.97816
665280.0000    0.64493
665320.0000    0.53863
665360.0000    0.64253
665400.0000    0.26481
665440.0000    0.17803
665480.0000    0.51678
665520.0000    0.50691
665560.0000    0.29568
665600.0000    0.17046
665640.0000    0.18002
665680.0000    0.47843
665720.0000    0.60798
665760.0000    0.41650
665800.0000    0.27234
665840.0000    0.80990
665880.0000    0.40566
665920.0000    0.66952
665960.0000    0.46363
666000.0000    0.51883
666040.0000    0.61938
666080.0000    0.44095
666120.0000    0.25945
666160.0000    0.39579
666200.0000    0.25151
666240.0000    0.60218
666280.0000    0.21267
666320.0000    0.42167
666360.0000    0.45101
666400.0000    0.20479
666440.0000    0.38316
666480.0000    0.34984
666520.0000    0.54229
666560.0000    0.67170
666600.0000    0.79330
666640.0000    0.24470
666680.0000    0.38772
666720.0000    0.57518
666760.0000    0.35652
666800.0000    0.51004
666840.0000    0.75408
666880.0000    0.69880
666920.0000    0.73926
666960.0000    0.84488
667000.0000    0.69671
667040.0000    0.59980
667080.0000    0.51132
667120.0000    0.72200
667160.0000    0.86844
667200.0000    0.84315
667240.0000    0.94852
667280.0000    1.13694
667320.0000    1.11023
667360.0000    1.02020
667400.0000    0.91144
667440.0000    1.00191
667480.0000    0.66036
667520.0000    0.72067
667560.0000    0.71084
667600.0000    0.78739
667640.0000    0.91200
667680.0000    0.88186
667720.0000    0.63873
667760.0000    0.78141
667800.0000    0.78452
667840.0000    0.77524
667880.0000    0.50105
667920.0000    0.66114
667960.0000    0.78435
668000.0000    0.76330
668040.0000    0.66777
668080.0000    0.67230
668120.0000    0.76840
668160.0000    0.71080
668200.0000    0.67837
668240.0000    0.77490
668280.0000    0.83285
668320.0000    0.64499
668360.0000    0.72045
668400.0000    0.43287
668440.0000    0.57909
668480.0000    0.44824
668520.0000    0.38075
668560.0000    0.49601
668600.0000    0.43406
668640.0000    0.06506
668680.0000    0.27926
668720.0000    0.21841
668760.0000    0.20654
668800.0000    0.41476
668840.0000    0.45757
668880.0000    0.55104
668920.0000    0.31189
668960.0000    0.52988
669000.0000    0.64657
669040.0000    0.99707
669080.0000    0.70816
669120.0000    0.80430
669160.0000    0.68374
669200.0000    0.72743
669240.0000    1.07529
669280.0000    0.86548
669320.0000    0.71010
669360.0000    0.60157
669400.0000    0.70531
669440.0000    0.60633
669480.0000    0.73045
669520.0000    0.62444
669560.0000    0.80021
669600.0000    0.63753
669640.0000    0.61205
669680.0000    0.66627
669720.0000    0.79238
669760.0000    0.77165
669800.0000    0.61285
669840.0000    0.72190
669880.0000    0.70721
669920.0000    0.65329
669960.0000    0.66874
670000.0000    0.53651
670040.0000    0.23185
670080.0000    0.86126
670120.0000    0.73107
670160.0000    0.61122
670200.0000    0.72474
670240.0000    0.71018
670280.0000    0.64030
670320.0000    0.24781
670360.0000    0.63734
670400.0000    0.64541
670440.0000    0.58265
670480.0000    0.81216
670520.0000    0.72964
670560.0000    0.76728
670600.0000    0.80518
670640.0000    0.82775
670680.0000    0.81187
670720.0000    0.90713
670760.0000    0.72248
670800.0000    0.86067
670840.0000    0.94856
670880.0000    0.67187
670920.0000    0.57705
670960.0000    0.83114
671000.0000    0.67821
671040.0000    0.84519
671080.0000    0.87118
671120.0000    0.70705
671160.0000    0.72458
671200.0000    0.61666
671240.0000    0.70657
671280.0000    0.75800
671320.0000    0.73261
671360.0000    0.82028
671400.0000    0.65830
671440.0000    0.64896
671480.0000    0.63019
671520.0000    0.62731
671560.0000    0.88311
671600.0000    0.86344
671640.0000    0.75355
671680.0000    0.70631
671720.0000    0.81883
671760.0000    0.47420
671800.0000    0.45125
671840.0000    0.76311
671880.0000    0.68376
671920.0000    0.72869
671960.0000    0.56492
672000.0000    0.79431
672040.0000    0.52272
672080.0000    0.79666
672120.0000    0.63257
672160.0000    0.80132
672200.0000    0.72623
672240.0000    0.72785
672280.0000    0.83013
672320.0000    0.60861
672360.0000    0.65642
672400.0000    0.79746
672440.0000    0.57819
672480.0000    0.64879
672520.0000    0.66617
672560.0000    0.69117
672600.0000    0.78572
672640.0000    1.01770
672680.0000    0.43422
672720.0000    0.69098
672760.0000    0.73485
672800.0000    0.93202
672840.0000    0.70607
672880.0000    0.54658
672920.0000    0.83731
672960.0000    0.67067
673000.0000    0.78344
673040.0000    0.77361
673080.0000    0.81346
673120.0000    0.80062
673160.0000    0.81362
673200.0000    0.86786
673240.0000    0.91209
673280.0000    0.73226
673320.0000    0.74583
673360.0000    0.82757
673400.0000    0.87675
673440.0000    0.93435
673480.0000    0.83724
673520.0000    0.82858
673560.0000    0.72902
673600.0000    0.65767
673640.0000    0.77150
673680.0000    0.75896
673720.0000    1.02611
673760.0000    0.80100
673800.0000    0.81366
673840.0000    0.76419
673880.0000    0.54896
673920.0000    0.95384
673960.0000    0.72771
674000.0000    0.62135
674040.0000    0.93054
674080.0000    0.98373
674120.0000    0.98595
674160.0000    0.93925
674200.0000    0.88851
674240.0000    0.98763
674280.0000    0.88516
674320.0000    0.94141
674360.0000    0.98272
674400.0000    0.79129
674440.0000    0.70679
674480.0000    0.70405
674520.0000    0.74206
674560.0000    0.72070
674600.0000    0.79915
674640.0000    0.36187
674680.0000    0.70661
674720.0000    0.79394
674760.0000    0.91729
674800.0000    0.70755
674840.0000    0.57647
674880.0000    0.67142
674920.0000    0.81985
674960.0000    0.85886
675000.0000    0.92869
675040.0000    0.96103
675080.0000    0.74959
675120.0000    0.69513
675160.0000    0.73541
675200.0000    0.87595
675240.0000    0.86758
675280.0000    0.91592
675320.0000    1.08230
675360.0000    0.67580
675400.0000    0.92900
675440.0000    0.84267
675480.0000    0.50574
675520.0000    0.74424
675560.0000    0.59333
675600.0000    0.73604
675640.0000    0.83802
675680.0000    0.94603
675720.0000    0.92809
675760.0000    0.84878
675800.0000    0.64165
675840.0000    0.83519
675880.0000    0.77340
675920.0000    0.48581
675960.0000    0.54859
676000.0000    0.66622
676040.0000    0.69597
676080.0000    0.60124
676120.0000    0.55641
676160.0000    0.58494
676200.0000    0.81333
676240.0000    0.67467
676280.0000    0.73711
676320.0000    0.64148
676360.0000    0.38967
676400.0000    0.54216
676440.0000    0.63587
676480.0000    0.72801
676520.0000    0.69192
676560.0000    0.45220
676600.0000    0.73066
676640.0000    0.69982
676680.0000    0.67018
676720.0000    0.60300
676760.0000    0.54369
676800.0000    0.82755
676840.0000    0.94743
676880.0000    0.71128
676920.0000    0.56653
676960.0000    0.75698
677000.0000    0.54948
677040.0000    0.49533
677080.0000    0.63093
677120.0000    0.37991
677160.0000    0.62241
677200.0000    0.75385
677240.0000    0.48938
677280.0000    0.65377
677320.0000    0.58118
677360.0000    0.81486
677400.0000    0.68460
677440.0000    0.74121
677480.0000    0.48263
677520.0000    0.74438
677560.0000    0.72358
677600.0000    0.50916
677640.0000    0.61500
677680.0000    0.58391
677720.0000    0.72550
677760.0000    0.57427
677800.0000    0.55987
677840.0000    0.78962
677880.0000    0.49724
677920.0000    0.70336
677960.0000    0.64045
678000.0000    0.51067
678040.0000    0.65241
678080.0000    0.68690
678120.0000    0.61036
678160.0000    0.56699
678200.0000    0.77004
678240.0000    0.74476
678280.0000    0.87322
678320.0000    0.64060
678360.0000    0.73338
678400.0000    0.61442
678440.0000    0.69178
678480.0000    0.41307
678520.0000    0.59593
678560.0000    0.58981
678600.0000    0.64165
678640.0000    0.49104
678680.0000    1.08349
678720.0000    0.95129
678760.0000    0.52796
678800.0000    0.52607
678840.0000    0.66074
678880.0000    0.73271
678920.0000    0.53413
678960.0000    0.73050
679000.0000    0.69713
679040.0000    0.60287
679080.0000    0.52128
679120.0000    0.66033
679160.0000    0.58543
679200.0000    0.43049
679240.0000    0.55270
679280.0000    0.57418
679320.0000    0.40239
679360.0000    0.67141
679400.0000    0.69343
679440.0000    0.73592
679480.0000    0.51532
679520.0000    0.40124
679560.0000    0.41912
679600.0000    0.65589
679640.0000    0.69350
679680.0000    0.72221
679720.0000    0.74080
679760.0000    0.63627
679800.0000    0.65168
679840.0000    0.53023
679880.0000    0.68541
679920.0000    0.55460
679960.0000    0.69124
680000.0000    0.54422
680040.0000    0.49696
680080.0000    0.88326
680120.0000    0.40365
680160.0000    0.55394
680200.0000    0.34822
680240.0000    0.70076
680280.0000    0.73682
680320.0000    0.69128
680360.0000    0.39175
680400.0000    0.59936
680440.0000    0.42776
680480.0000    0.44485
680520.0000    0.35933
680560.0000    0.55211
680600.0000    0.68590
680640.0000    0.74064
680680.0000    0.53576
680720.0000    0.32882
680760.0000    0.70387
680800.0000    0.25007
680840.0000    0.40208
680880.0000    0.54703
680920.0000    0.65526
680960.0000    0.74133
681000.0000    0.96288
681040.0000    0.44766
681080.0000    0.82766
681120.0000    0.71156
681160.0000    0.81053
681200.0000    0.83412
681240.0000    0.96553
681280.0000    0.87538
681320.0000    0.83728
681360.0000    0.62658
681400.0000    1.03522
681440.0000    0.87298
681480.0000    0.60517
681520.0000    0.87277
681560.0000    0.83130
681600.0000    0.59823
681640.0000    0.81492
681680.0000    0.90118
681720.0000    0.41187
681760.0000    0.86772
681800.0000    0.87744
681840.0000    0.84126
681880.0000    0.74365
681920.0000    0.79695
681960.0000    0.65495
682000.0000    0.66467
682040.0000    0.73755
682080.0000    0.75800
682120.0000    0.48894
682160.0000    0.41981
682200.0000    0.77196
682240.0000    0.71453
682280.0000    0.71291
682320.0000    0.71097
682360.0000    0.72000
682400.0000    0.59276
682440.0000    0.63482
682480.0000    0.89844
682520.0000    0.61732
682560.0000    0.59159
682600.0000    0.66535
682640.0000    0.82574
682680.0000    0.65838
682720.0000    0.59350
682760.0000    0.75651
682800.0000    0.99398
682840.0000    0.68529
682880.0000    0.68999
682920.0000    0.85898
682960.0000    0.69336
683000.0000    0.61732
683040.0000    0.50092
683080.0000    0.53243
683120.0000    0.55018
683160.0000    0.61611
683200.0000    0.61210
683240.0000    0.53458
683280.0000    0.64692
683320.0000    0.67857
683360.0000    0.64513
683400.0000    0.63910
683440.0000    0.54626
683480.0000    0.40856
683520.0000    0.54851
683560.0000    0.60731
683600.0000    0.75131
683640.0000    0.59967
683680.0000    0.76664
683720.0000    0.61759
683760.0000    0.59001
683800.0000    0.56189
683840.0000    0.56857
683880.0000    0.82653
683920.0000    0.60608
683960.0000    0.49311
684000.0000    0.40739
684040.0000    0.60384
684080.0000    0.45758
684120.0000    0.66652
684160.0000    0.76057
684200.0000    0.83561
684240.0000    0.83822
684280.0000    0.84251
684320.0000    0.94238
684360.0000    0.61574
684400.0000    0.92794
684440.0000    0.81080
684480.0000    0.71027
684520.0000    0.65839
684560.0000    0.70831
684600.0000    0.69171
684640.0000    0.68104
684680.0000    0.53919
684720.0000    0.53357
684760.0000    0.47647
684800.0000    0.58304
684840.0000    0.41190
684880.0000    0.45409
684920.0000    0.29419
684960.0000   -0.21683
685000.0000   -0.40026
685040.0000    0.45262
685080.0000    0.52765
685120.0000    0.44592
685160.0000    0.29491
685200.0000    0.67513
685240.0000    0.24068
685280.0000    0.58669
685320.0000    0.57928
685360.0000    0.45519
685400.0000    0.46188
685440.0000    0.88190
685480.0000    0.85018
685520.0000    0.56820
685560.0000    0.79328
685600.0000    0.75682
685640.0000    0.54892
685680.0000   -0.02802
685720.0000    0.38994
685760.0000    0.47783
685800.0000    0.00717
685840.0000    0.49075
685880.0000    0.23103
685920.0000    0.20280
685960.0000    0.06104
686000.0000    0.49525
686040.0000    0.29452
686080.0000    0.00214
686120.0000   -0.11998
686160.0000    0.00709
686200.0000   -0.03274
686240.0000    0.36241
686280.0000    0.20274
686320.0000    0.15161
686360.0000    0.25796
686400.0000    0.10776
686440.0000    0.02003
686480.0000    0.01778
686520.0000    0.38960
686560.0000   -0.39252
686600.0000    0.10355
686640.0000    0.20662
686680.0000    0.51205
686720.0000    0.16251
686760.0000   -0.21098
686800.0000    0.51717
686840.0000    0.13705
686880.0000    0.07644
686920.0000    0.32502
686960.0000    0.15846
687000.0000    0.32981
687040.0000    0.10782
687080.0000    0.38059
687120.0000    0.24080
687160.0000    0.41371
687200.0000    0.38960
687240.0000    0.79405
687280.0000    0.19316
687320.0000    0.43269
687360.0000    0.63569
687400.0000    0.39561
687440.0000    0.28511
687480.0000    0.33199
687520.0000    0.48228
687560.0000    0.26572
687600.0000    0.23855
687640.0000    0.40659
687680.0000    0.53490
687720.0000    0.45875
687760.0000    0.24103
687800.0000    0.18253
687840.0000    0.38079
687880.0000    0.33376
687920.0000    0.15980
687960.0000    0.10093
688000.0000    0.19919
688040.0000    0.11065
688080.0000    0.27923
688120.0000    0.31212
688160.0000    0.33906
688200.0000    0.18464
688240.0000    0.35714
688280.0000    0.37461
688320.0000    0.65651
688360.0000    0.25949
688400.0000    0.28144
688440.0000    0.45987
688480.0000   -0.07645
688520.0000   -0.23137
688560.0000   -0.32341
688600.0000    0.54019
688640.0000    0.31714
688680.0000    0.31001
688720.0000    0.32667
688760.0000    0.35687
688800.0000    0.24887
688840.0000   -0.21579
688880.0000    0.20868
688920.0000    0.05500
688960.0000    0.09614
689000.0000    0.36047
689040.0000    0.13444
689080.0000    0.08057
689120.0000   -0.05181
689160.0000    0.26996
689200.0000    0.05500
689240.0000    0.15576
689280.0000    0.28053
689320.0000    0.17704
689360.0000    0.01502
689400.0000    0.44165
689440.0000    0.19330
689480.0000    0.32625
689520.0000    0.05626
689560.0000    0.21773
689600.0000    0.27938
689640.0000    0.19770
689680.0000    0.09974
689720.0000    0.41040
689760.0000    0.47338
689800.0000    0.27220
689840.0000    0.23119
689880.0000    0.10079
689920.0000    0.16186
689960.0000    0.38551
690000.0000    0.46115
690040.0000    0.42114
690080.0000    0.38835
690120.0000    0.27172
690160.0000    0.74360
690200.0000    0.54593
690240.0000    0.71402
690280.0000    0.70237
690320.0000    0.56412
690360.0000    0.44006
690400.0000   -0.04828
690440.0000    0.26122
690480.0000   -0.03612
690520.0000    0.14875
690560.0000   -0.06458
690600.0000   -0.17143
690640.0000    0.07252
690680.0000    0.13735
690720.0000    0.46164
690760.0000    0.14480
690800.0000    0.30010
690840.0000   -0.05720
690880.0000    0.33656
690920.0000    0.51838
690960.0000    0.71256
691000.0000    0.12793
691040.0000    0.11453
691080.0000    0.01625
691120.0000    0.05287
691160.0000    0.44556
691200.0000   -0.03505
691240.0000    0.06458
691280.0000    0.23363
691320.0000    0.37792
691360.0000    0.11554
691400.0000    0.32245
691440.0000    0.42643
691480.0000    0.14190
691520.0000    0.17450
691560.0000    0.28661
691600.0000    0.28271
691640.0000    0.41669
691680.0000    0.35201
691720.0000    0.21820
691760.0000    0.31392
691800.0000    0.64566
691840.0000    0.31320
691880.0000    0.40482
691920.0000    0.46566
691960.0000    0.38971
692000.0000    0.43728
692040.0000    0.44967
692080.0000    0.35132
692120.0000    0.72545
692160.0000    0.53917
692200.0000    0.79523
692240.0000    0.58979
692280.0000    0.69615
692320.0000    0.60648
692360.0000    0.74715
692400.0000    0.84159
692440.0000    0.57121
692480.0000    0.69491
692520.0000    0.68212
692560.0000    0.69413
692600.0000    0.52040
692640.0000    0.44435
692680.0000    0.51510
692720.0000    0.70980
692760.0000    0.50468
692800.0000   -0.01186
692840.0000    0.23001
692880.0000    0.17195
692920.0000    0.44274
692960.0000    0.40960
693000.0000    0.65372
693040.0000    0.40555
693080.0000    0.39033
693120.0000    0.29050
693160.0000    0.44901
693200.0000    0.34789
693240.0000    0.45416
693280.0000    0.21518
693320.0000    0.42826
693360.0000    0.59561
693400.0000    0.55623
693440.0000    0.50138
693480.0000    0.51119
693520.0000    0.49691
693560.0000    0.51592
693600.0000    0.51637
693640.0000    0.57514
693680.0000    0.86406
693720.0000    0.49431
693760.0000    0.42901
693800.0000    0.80515
693840.0000    0.93216
693880.0000    0.75152
693920.0000    0.81345
693960.0000    0.72574
694000.0000    0.74940
694040.0000    0.58739
694080.0000    0.93008
694120.0000    0.89242
694160.0000    0.68414
694200.0000    0.52861
694240.0000    0.76557
694280.0000    0.61321
694320.0000    0.48923
694360.0000    0.41156
694400.0000    0.56930
694440.0000    0.67042
694480.0000    0.24463
694520.0000    0.44710
694560.0000    0.48671
694600.0000    0.40005
694640.0000    0.12169
694680.0000    0.65862
694720.0000    0.54565
694760.0000    0.99921
694800.0000    0.79571
694840.0000    0.62562
694880.0000    0.59640
694920.0000    0.59954
694960.0000    0.55330
695000.0000    0.78461
695040.0000    0.65194
695080.0000    0.79859
695120.0000    0.88518
695160.0000    0.68692
695200.0000    0.70472
695240.0000    0.73392
695280.0000    0.29321
695320.0000    0.52612
695360.0000    0.60145
695400.0000    0.73942
695440.0000    0.58450
695480.0000    0.60753
695520.0000    0.58942
695560.0000    0.53593
695600.0000    0.89085
695640.0000    0.73414
695680.0000    0.53540
695720.0000    0.46297
695760.0000    0.35430
695800.0000   -0.04472
695840.0000   -0.00900
695880.0000    0.33100
695920.0000    0.59094
695960.0000    0.85247
696000.0000    0.49063
696040.0000    0.21016
696080.0000    0.08396
696120.0000    0.60804
696160.0000    0.84421
696200.0000    0.53013
696240.0000    0.82173
696280.0000    0.78073
696320.0000    0.58465
696360.0000    0.72277
696400.0000    0.51033
696440.0000    0.50880
696480.0000    0.63576
696520.0000    0.38678
696560.0000    0.49671
696600.0000    0.84874
696640.0000    0.63868
696680.0000    0.66165
696720.0000    0.37334
696760.0000    0.64345
696800.0000    0.62221
696840.0000    0.57084
696880.0000    0.35336
696920.0000    0.41104
696960.0000    0.75243
697000.0000    0.50526
697040.0000    0.45220
697080.0000    0.67376
697120.0000    0.67166
697160.0000    0.54682
697200.0000    0.86840
697240.0000    0.86500
697280.0000    0.73830
697320.0000    0.70813
697360.0000    1.15058
697400.0000    0.67364
697440.0000    0.43090
697480.0000    0.41915
697520.0000    0.64385
697560.0000    0.73742
697600.0000    0.83362
697640.0000    0.63678
697680.0000    0.66742
697720.0000    0.57692
697760.0000    0.74891
697800.0000    0.42776
697840.0000    0.71974
697880.0000    0.93030
697920.0000    0.60760
697960.0000    0.71010
698000.0000    0.70793
698040.0000    0.69400
698080.0000    0.81097
698120.0000    0.90962
698160.0000    0.50088
698200.0000    0.60435
698240.0000    0.69532
698280.0000    0.64156
698320.0000    0.27483
698360.0000    0.28297
698400.0000    0.63579
698440.0000    0.56444
698480.0000    0.70303
698520.0000    0.71118
698560.0000    0.68151
698600.0000    0.58945
698640.0000    0.55551
698680.0000    0.37693
698720.0000    0.44760
698760.0000    0.23984
698800.0000    0.17967
698840.0000    0.28485
698880.0000    0.24816
698920.0000    0.15346
698960.0000    0.28772
699000.0000    0.61182
699040.0000    0.13582
699080.0000    0.37390
699120.0000    0.30794
699160.0000    0.18736
699200.0000    0.33402
699240.0000   -0.09139
699280.0000    0.00966
699320.0000    0.11881
699360.0000    0.32751
699400.0000    0.18360
699440.0000    0.64008
699480.0000    0.50057
699520.0000    0.64670
699560.0000    0.60611
699600.0000    0.48255
699640.0000    0.62503
699680.0000    0.67817
699720.0000    1.13279
699760.0000    0.69716
699800.0000    0.60802
699840.0000    0.47188
699880.0000    0.76457
699920.0000    0.85902
699960.0000    0.55898
700000.0000    0.50842
700040.0000    0.44481
700080.0000    0.16082
700120.0000    0.48187
700160.0000    0.25992
700200.0000    0.10449
700240.0000    0.49836
700280.0000    0.45315
700320.0000    0.39783
700360.0000    0.51937
700400.0000    0.65702
700440.0000    0.08436
700480.0000    0.17484
700520.0000    0.38666
700560.0000    0.16190
700600.0000    0.58474
700640.0000    0.64336
700680.0000    0.32126
700720.0000    0.53069
700760.0000    0.63683
700800.0000    0.55835
700840.0000    0.60017
700880.0000    0.36778
700920.0000    0.57456
700960.0000    0.89203
701000.0000    0.80633
701040.0000    0.25175
701080.0000    0.78880
701120.0000    0.56072
701160.0000    0.35888
701200.0000    0.56298
701240.0000    0.59428
701280.0000    0.88837
701320.0000    0.59151
701360.0000    0.91317
701400.0000    0.78377
701440.0000    0.62810
701480.0000    1.01244
701520.0000    0.67345
701560.0000    0.49102
701600.0000    0.65802
701640.0000    0.62937
701680.0000    0.59048
701720.0000    0.62262
701760.0000    0.52303
701800.0000    0.58000
701840.0000    0.72536
701880.0000    0.62811
701920.0000    0.39855
701960.0000    0.70332
702000.0000    0.84651
702040.0000    0.59788
702080.0000    0.72875
702120.0000    0.64565
702160.0000    0.54302
702200.0000    0.52223
702240.0000    0.37681
702280.0000    0.67805
702320.0000    0.62935
702360.0000    0.66588
702400.0000    0.64643
702440.0000    0.53426
702480.0000    0.49008
702520.0000    0.41078
702560.0000    0.45230
702600.0000    0.77596
702640.0000    0.60313
702680.0000    0.55588
702720.0000    0.49477
702760.0000    0.40813
702800.0000    0.54640
702840.0000    0.67959
702880.0000    0.61927
702920.0000    0.57211
702960.0000    0.60123
703000.0000    0.72315
703040.0000    0.64927
703080.0000    0.60175
703120.0000    0.75610
703160.0000    0.63051
703200.0000    0.48225
703240.0000    0.80892
703280.0000    0.35501
703320.0000    0.72488
703360.0000    0.60956
703400.0000    0.52379
703440.0000    0.41667
703480.0000    0.47628
703520.0000    0.46460
703560.0000    0.52163
703600.0000    0.49995
703640.0000    0.47739
703680.0000    0.63872
703720.0000    0.47857
703760.0000    0.58481
703800.0000    0.65163
703840.0000    0.44963
703880.0000    0.84804
703920.0000    0.47844
703960.0000    0.44987
704000.0000    0.61339
704040.0000    0.38235
704080.0000    0.42761
704120.0000    0.56405
704160.0000    0.41543
704200.0000    0.49433
704240.0000    0.43102
704280.0000    0.79668
704320.0000    0.78120
704360.0000    0.62205
704400.0000    0.52216
704440.0000    0.64410
704480.0000    0.71339
704520.0000    0.91188
704560.0000    0.67519
704600.0000    0.66463
704640.0000    0.62483
704680.0000    0.60772
704720.0000    0.21925
704760.0000    0.60329
704800.0000    0.65591
704840.0000    0.83814
704880.0000    0.59933
704920.0000    0.73371
704960.0000    0.50678
705000.0000    0.54695
705040.0000    0.29574
705080.0000    0.39656
705120.0000    0.43484
705160.0000    0.60226
705200.0000    0.27529
705240.0000    0.25721
705280.0000    0.77146
705320.0000    0.18187
705360.0000    0.52869
705400.0000    0.47168
705440.0000    0.47695
705480.0000    0.64169
705520.0000    0.73141
705560.0000    0.55475
705600.0000    0.45737
705640.0000    0.08656
705680.0000   -0.00676
705720.0000    0.33784
705760.0000    0.73490
705800.0000    0.51979
705840.0000    0.45223
705880.0000    0.30302
705920.0000    0.53321
705960.0000    0.20199
706000.0000    0.40652
706040.0000    0.14179
706080.0000    0.37590
706120.0000    0.86206
706160.0000    0.29172
706200.0000    0.25111
706240.0000    0.52649
706280.0000    0.49935
706320.0000   -0.05478
706360.0000    0.32166
706400.0000    0.21510
706440.0000    0.73260
706480.0000    0.71959
706520.0000    0.89881
706560.0000    0.77041
706600.0000    0.63509
706640.0000    0.58980
706680.0000    0.31539
706720.0000    0.65429
706760.0000    0.65361
706800.0000   -0.38777
706840.0000   -0.28203
706880.0000   -0.18214
706920.0000   -0.34627
706960.0000   -0.28713
707000.0000   -0.09599
707040.0000    0.18210
707080.0000    0.13332
707120.0000    0.14511
707160.0000    0.13625
707200.0000    0.05819
707240.0000    0.20359
707280.0000    0.13550
707320.0000    0.26374
707360.0000    0.47550
707400.0000    0.51636
707440.0000    0.74663
707480.0000    0.63930
707520.0000    0.67195
707560.0000    0.56038
707600.0000    0.65585
707640.0000    0.58440
707680.0000    0.27392
707720.0000    0.00161
707760.0000   -0.01753
707800.0000   -0.11106
707840.0000   -0.31182
707880.0000   -0.15349
707920.0000   -0.27994
707960.0000   -0.30593
708000.0000   -0.20916
708040.0000   -0.14715
708080.0000   -0.19226
708120.0000   -0.56885
708160.0000   -0.29157
708200.0000   -0.06647
708240.0000   -0.07958
708280.0000   -0.03262
708320.0000    0.10348
708360.0000    0.07341
708400.0000   -0.27970
708440.0000    0.26404
708480.0000   -0.09842
708520.0000   -0.70232
708560.0000   -0.38159
708600.0000   -0.72234
708640.0000   -0.48261
708680.0000   -0.79123
708720.0000   -1.12321
708760.0000   -0.54256
708800.0000   -0.88003
708840.0000   -0.55588
708880.0000   -0.38649
708920.0000   -0.41017
708960.0000   -0.17796
709000.0000    0.15753
709040.0000   -0.05253
709080.0000   -0.10247
709120.0000   -0.52129
709160.0000    0.01177
709200.0000   -0.05177
709240.0000   -0.20673
709280.0000   -0.52915
709320.0000   -0.34117
709360.0000   -0.07203
709400.0000   -0.15332
709440.0000   -0.40644
709480.0000    0.02693
709520.0000    0.03899
709560.0000    0.06881
709600.0000   -0.01977
709640.0000    0.11375
709680.0000    0.02994
709720.0000   -0.31038
709760.0000   -0.08809
709800.0000    0.27328
709840.0000    0.01888
709880.0000   -0.05473
709920.0000   -0.12325
709960.0000   -0.06892
710000.0000   -0.38427
710040.0000    0.05861
710080.0000   -0.17299
710120.0000   -0.13826
710160.0000   -0.11669
710200.0000   -0.35799
710240.0000   -0.48306
710280.0000   -0.15632
710320.0000   -0.03614
710360.0000   -0.41992
710400.0000   -0.45638
710440.0000    0.04764
710480.0000   -0.07711
710520.0000   -0.08646
710560.0000   -0.62932
710600.0000   -0.34381
710640.0000   -0.20272
710680.0000   -0.33544
710720.0000   -0.36506
710760.0000   -0.66137
710800.0000   -0.42929
710840.0000   -0.40132
710880.0000   -0.18920
710920.0000   -0.26492
710960.0000   -0.29393
711000.0000   -0.60886
711040.0000   -0.54184
711080.0000   -0.55776
711120.0000   -0.57940
711160.0000   -0.23395
711200.0000   -0.38129
711240.0000   -0.05761
711280.0000   -0.61213
711320.0000   -0.45819
711360.0000   -0.26090
711400.0000   -0.16074
711440.0000   -0.38465
711480.0000   -0.73251
711520.0000   -0.18571
711560.0000   -0.19078
711600.0000   -0.28083
711640.0000   -0.34160
711680.0000   -0.28732
711720.0000   -0.40735
711760.0000   -0.16461
711800.0000    0.00030
711840.0000    0.84103
711880.0000    0.46226
711920.0000    0.41223
711960.0000   -0.54909
712000.0000    0.05528
712040.0000   -0.16987
712080.0000    0.20530
712120.0000   -0.03733
712160.0000    0.25606
712200.0000    0.01309
712240.0000    0.13050
712280.0000    0.37202
712320.0000    0.35870
712360.0000    0.43302
712400.0000    0.47499
712440.0000    0.54171
712480.0000    0.46239
712520.0000    0.46230
712560.0000    0.84542
712600.0000    0.82174
712640.0000    0.88103
712680.0000    0.92617
712720.0000    0.97258
712760.0000    0.74221
712800.0000    0.92015
712840.0000    0.77365
712880.0000    0.28213
712920.0000    0.50642
712960.0000    0.54149
713000.0000    0.80098
713040.0000    0.55867
713080.0000    0.32623
713120.0000    0.77268
713160.0000    0.41718
713200.0000    0.44157
713240.0000    0.32937
713280.0000    0.32092
713320.0000    0.26927
713360.0000    0.47920
713400.0000    0.33050
713440.0000    0.53360
713480.0000    0.39238
713520.0000    0.38557
713560.0000    0.00629
713600.0000    0.59598
713640.0000    0.17098
713680.0000    0.39613
713720.0000    0.36595
713760.0000    0.09610
713800.0000    0.34556
713840.0000    0.80834
713880.0000    0.72076
713920.0000    0.59041
713960.0000    0.61494
714000.0000    0.65850
714040.0000    0.67250
714080.0000    0.59438
714120.0000    0.84123
714160.0000    0.57486
714200.0000    0.62997
714240.0000    0.60841
714280.0000    0.87249
714320.0000    0.71771
714360.0000    0.80254
714400.0000    0.57048
714440.0000    0.71439
714480.0000    0.56400
714520.0000    0.97011
714560.0000    0.96559
714600.0000    0.72006
714640.0000    0.83328
714680.0000    0.79042
714720.0000    1.03002
714760.0000    0.65275
714800.0000    0.88731
714840.0000    0.42043
714880.0000    0.66892
714920.0000    0.32295
714960.0000    0.24980
715000.0000    0.24586
715040.0000    0.66366
715080.0000    0.61191
715120.0000    0.85121
715160.0000    0.85433
715200.0000    0.71519
715240.0000    0.81086
715280.0000    0.91267
715320.0000    0.67784
715360.0000    0.90385
715400.0000    0.90033
715440.0000    0.54497
715480.0000    0.94537
715520.0000    0.53604
715560.0000    0.95944
715600.0000    0.98716
715640.0000    0.78392
715680.0000    1.01480
715720.0000    0.95232
715760.0000    0.97113
715800.0000    0.88405
715840.0000    0.75621
715880.0000    0.95535
715920.0000    0.82372
715960.0000    0.55473
716000.0000    0.82224
716040.0000    0.97309
716080.0000    0.36840
716120.0000    0.60203
716160.0000    0.81407
716200.0000    0.67234
716240.0000    0.69101
716280.0000    0.74048
716320.0000    0.89446
716360.0000    0.95946
716400.0000    0.67373
716440.0000    0.63151
716480.0000    0.41126
716520.0000    0.48896
716560.0000    0.78514
716600.0000    0.69114
716640.0000    0.67886
716680.0000    0.73928
716720.0000    0.78793
716760.0000    0.57806
716800.0000    0.47757
716840.0000    0.72479
716880.0000    0.67661
716920.0000    0.49599
716960.0000    0.65817
717000.0000    0.80530
717040.0000    0.90219
717080.0000    0.82266
717120.0000    0.88469
717160.0000    0.76770
717200.0000    0.74179
717240.0000    0.77813
717280.0000    0.59826
717320.0000    0.46489
717360.0000    0.79752
717400.0000    1.03179
717440.0000    0.58030
717480.0000    0.53115
717520.0000    1.04116
717560.0000    0.75333
717600.0000    0.50053
717640.0000    0.70767
717680.0000    0.99207
717720.0000    0.80746
717760.0000    0.67330
717800.0000    0.99436
717840.0000    0.81702
717880.0000    0.78780
717920.0000    0.77440
717960.0000    0.92622
718000.0000    0.68930
718040.0000    0.83815
718080.0000    0.64463
718120.0000    0.88386
718160.0000    0.65076
718200.0000    0.50254
718240.0000    1.00438
718280.0000    0.37319
718320.0000    0.52446
718360.0000    0.45307
718400.0000    0.44809
718440.0000    0.52102
718480.0000    0.62344
718520.0000    0.36999
718560.0000    0.64234
718600.0000    0.52386
718640.0000    0.68656
718680.0000    0.76314
718720.0000    0.59816
718760.0000    0.77978
718800.0000    0.90171
718840.0000    0.83875
718880.0000    0.79192
718920.0000    0.84683
718960.0000    0.58540
719000.0000    0.37965
719040.0000    0.75822
719080.0000    0.32301
719120.0000    0.74036
719160.0000    1.17062
719200.0000    0.79581
719240.0000    0.87090
719280.0000    1.17732
719320.0000    1.09930
719360.0000    1.17350
719400.0000    0.99875
719440.0000    1.01418
719480.0000    1.10019
719520.0000    0.78047
719560.0000    0.77275
719600.0000    0.51071
719640.0000    0.73940
719680.0000    0.43140
719720.0000    1.03730
719760.0000    0.82580
719800.0000    0.84364
719840.0000    0.85187
719880.0000    0.76728
719920.0000    1.05810
719960.0000    0.95958
720000.0000    1.10363
720040.0000    0.99140
720080.0000    0.99763
720120.0000    0.64905
720160.0000    1.02552
720200.0000    0.60556
720240.0000    1.19321
720280.0000    0.66842
720320.0000    1.11026
720360.0000    0.59099
720400.0000    0.90511
720440.0000    0.59408
720480.0000    1.30030
720520.0000    0.56092
720560.0000    0.84006
720600.0000    1.21929
720640.0000    0.94403
720680.0000    0.71463
720720.0000    0.72174
720760.0000    0.74256
720800.0000    1.04326
720840.0000    0.98927
720880.0000    1.01813
720920.0000    1.01283
720960.0000    0.84723
721000.0000    1.20126
721040.0000    1.14552
721080.0000    0.81038
721120.0000    1.44939
721160.0000    1.23600
721200.0000    1.21646
721240.0000    1.28986
721280.0000    1.30455
721320.0000    1.06385
721360.0000    1.28165
721400.0000    1.28820
721440.0000    0.90291
721480.0000    0.94048
721520.0000    1.19590
721560.0000    1.28940
721600.0000    1.10454
721640.0000    1.36682
721680.0000    1.26075
721720.0000    0.83901
721760.0000    0.72953
721800.0000    0.21377
721840.0000    0.35058
721880.0000    0.36436
721920.0000    0.24161
721960.0000    0.06522
722000.0000    0.29112
722040.0000    0.01359
722080.0000    0.27050
722120.0000    0.27848
722160.0000   -0.01908
722200.0000    0.50414
722240.0000    0.40029
722280.0000   -0.10436
722320.0000    0.22396
722360.0000    0.18303
722400.0000    0.04992
722440.0000    0.05051
722480.0000    0.28451
722520.0000    0.16230
722560.0000   -0.25474
722600.0000   -0.19824
722640.0000    0.33823
722680.0000    0.24072
722720.0000   -0.16658
722760.0000    0.44630
722800.0000    0.30653
722840.0000   -0.00242
722880.0000   -0.02992
722920.0000    0.54183
722960.0000    0.18404
723000.0000    0.30799
723040.0000    0.57497
723080.0000    0.12835
723120.0000    0.55932
723160.0000    0.43227
723200.0000    0.42956
723240.0000    0.70680
723280.0000    0.49631
723320.0000    0.30172
723360.0000    0.04964
723400.0000    0.29156
723440.0000   -0.10462
723480.0000   -0.08790
723520.0000   -0.05564
723560.0000    0.19012
723600.0000    0.02096
723640.0000   -0.30395
723680.0000    0.01493
723720.0000    0.12348
723760.0000    0.52049
723800.0000    0.20034
723840.0000    0.12001
[truncated: 158,795 more chars]
