# Supplementary material for: Comment on 'Valid molecular dynamics simulations of human hemoglobin require a surprisingly large box size'
Source: eLife. 2019 Jun 20;8:e44718. doi: 10.7554/eLife.44718 (PMC6586461; doi:10.7554/eLife.44718)
Supplement: Figure 4—source data 1. — The zip archive contains a README file describing which source files correspond to the different panels. [file elife-44718-fig4-data1.zip › figure4/panels_EF/charmm/box1/eq9/proj.xvg]

25000.0000    0.45712
25040.0000    0.26865
25080.0000    0.51396
25120.0000    0.30677
25160.0000    0.37283
25200.0000    0.46083
25240.0000    0.34507
25280.0000    0.29498
25320.0000    0.38717
25360.0000    0.38266
25400.0000    0.32008
25440.0000    0.37331
25480.0000    0.33633
25520.0000    0.40505
25560.0000    0.39162
25600.0000    0.37579
25640.0000    0.24895
25680.0000    0.47967
25720.0000    0.51563
25760.0000    0.29117
25800.0000    0.54061
25840.0000    0.45597
25880.0000    0.33852
25920.0000    0.24668
25960.0000    0.35184
26000.0000    0.25049
26040.0000    0.16525
26080.0000    0.19438
26120.0000    0.26175
26160.0000    0.36702
26200.0000    0.36111
26240.0000    0.39345
26280.0000    0.33451
26320.0000    0.32189
26360.0000    0.48776
26400.0000    0.52746
26440.0000    0.43502
26480.0000    0.48993
26520.0000    0.14825
26560.0000    0.26206
26600.0000    0.41800
26640.0000    0.42030
26680.0000    0.28716
26720.0000    0.18238
26760.0000    0.26989
26800.0000    0.37109
26840.0000    0.27255
26880.0000    0.16032
26920.0000    0.17003
26960.0000    0.37933
27000.0000    0.49672
27040.0000    0.31197
27080.0000    0.42759
27120.0000    0.66381
27160.0000    0.48136
27200.0000    0.35739
27240.0000    0.52368
27280.0000    0.40346
27320.0000    0.59940
27360.0000    0.58484
27400.0000    0.55762
27440.0000    0.30093
27480.0000    0.42351
27520.0000    0.30062
27560.0000    0.32931
27600.0000    0.44714
27640.0000    0.14567
27680.0000    0.23486
27720.0000    0.16759
27760.0000    0.35640
27800.0000    0.42002
27840.0000    0.24192
27880.0000    0.22131
27920.0000    0.08780
27960.0000    0.22248
28000.0000    0.28444
28040.0000    0.23327
28080.0000    0.44314
28120.0000    0.25459
28160.0000    0.16763
28200.0000    0.19903
28240.0000   -0.02382
28280.0000    0.21137
28320.0000   -0.00028
28360.0000    0.07328
28400.0000   -0.05227
28440.0000    0.04151
28480.0000    0.23820
28520.0000   -0.03608
28560.0000    0.06515
28600.0000    0.14700
28640.0000    0.27338
28680.0000    0.21417
28720.0000    0.32484
28760.0000    0.21382
28800.0000    0.25988
28840.0000    0.26075
28880.0000    0.26029
28920.0000    0.27731
28960.0000    0.33987
29000.0000    0.21635
29040.0000    0.18172
29080.0000    0.43938
29120.0000    0.37373
29160.0000    0.45766
29200.0000    0.25542
29240.0000    0.46015
29280.0000    0.45953
29320.0000    0.35784
29360.0000    0.31085
29400.0000    0.18558
29440.0000    0.34116
29480.0000    0.26510
29520.0000    0.37568
29560.0000    0.19044
29600.0000    0.24238
29640.0000    0.31431
29680.0000    0.31821
29720.0000    0.28010
29760.0000    0.25420
29800.0000    0.30341
29840.0000    0.16182
29880.0000    0.13697
29920.0000    0.26382
29960.0000    0.39730
30000.0000    0.20968
30040.0000    0.22390
30080.0000    0.28546
30120.0000    0.30188
30160.0000    0.40240
30200.0000    0.09938
30240.0000    0.30259
30280.0000    0.39364
30320.0000    0.21410
30360.0000    0.32719
30400.0000    0.24238
30440.0000    0.17074
30480.0000    0.27727
30520.0000    0.02686
30560.0000    0.11864
30600.0000    0.15286
30640.0000    0.28955
30680.0000    0.35419
30720.0000    0.33481
30760.0000    0.18805
30800.0000    0.11194
30840.0000   -0.05375
30880.0000    0.15574
30920.0000    0.27949
30960.0000    0.14919
31000.0000    0.11990
31040.0000    0.26866
31080.0000    0.05895
31120.0000    0.13014
31160.0000    0.12950
31200.0000    0.24078
31240.0000    0.21363
31280.0000    0.28589
31320.0000    0.18849
31360.0000    0.24453
31400.0000    0.11177
31440.0000    0.10476
31480.0000    0.08313
31520.0000   -0.07637
31560.0000    0.17934
31600.0000    0.21360
31640.0000    0.07176
31680.0000    0.20609
31720.0000    0.27452
31760.0000    0.20658
31800.0000   -0.06794
31840.0000   -0.01772
31880.0000   -0.11907
31920.0000   -0.11045
31960.0000   -0.01995
32000.0000    0.34738
32040.0000   -0.09701
32080.0000   -0.00303
32120.0000    0.09746
32160.0000    0.18071
32200.0000    0.00162
32240.0000    0.04793
32280.0000   -0.05846
32320.0000   -0.06840
32360.0000    0.22469
32400.0000    0.22239
32440.0000    0.22943
32480.0000    0.26261
32520.0000    0.20247
32560.0000    0.35157
32600.0000    0.34216
32640.0000    0.14052
32680.0000    0.11375
32720.0000    0.35588
32760.0000    0.47612
32800.0000    0.16140
32840.0000    0.02185
32880.0000    0.26110
32920.0000    0.30442
32960.0000    0.18542
33000.0000    0.17346
33040.0000    0.28035
33080.0000    0.35473
33120.0000    0.35019
33160.0000    0.43069
33200.0000    0.42818
33240.0000    0.30445
33280.0000    0.22278
33320.0000    0.45986
33360.0000    0.33203
33400.0000    0.29474
33440.0000    0.23204
33480.0000    0.02045
33520.0000    0.07304
33560.0000    0.15479
33600.0000    0.27534
33640.0000    0.28561
33680.0000    0.24758
33720.0000    0.08839
33760.0000    0.17912
33800.0000    0.06266
33840.0000    0.24498
33880.0000    0.25160
33920.0000    0.31627
33960.0000    0.21567
34000.0000    0.24168
34040.0000    0.21669
34080.0000    0.32280
34120.0000    0.03779
34160.0000    0.20270
34200.0000   -0.04477
34240.0000    0.15144
34280.0000    0.17387
34320.0000    0.16964
34360.0000    0.38861
34400.0000    0.41047
34440.0000    0.19118
34480.0000    0.16960
34520.0000    0.17213
34560.0000    0.22075
34600.0000    0.37276
34640.0000    0.07426
34680.0000    0.09794
34720.0000    0.03872
34760.0000    0.13876
34800.0000    0.05571
34840.0000    0.25549
34880.0000    0.28591
34920.0000   -0.21120
34960.0000    0.17863
35000.0000    0.07379
35040.0000    0.14618
35080.0000    0.16501
35120.0000    0.35354
35160.0000    0.05383
35200.0000    0.40790
35240.0000    0.13513
35280.0000    0.07103
35320.0000    0.10970
35360.0000    0.11304
35400.0000    0.04021
35440.0000    0.26058
35480.0000    0.24852
35520.0000    0.20549
35560.0000    0.31089
35600.0000    0.01868
35640.0000    0.02352
35680.0000    0.08441
35720.0000    0.20403
35760.0000   -0.18516
35800.0000   -0.10534
35840.0000    0.02441
35880.0000   -0.06770
35920.0000   -0.26104
35960.0000   -0.54556
36000.0000   -0.26751
36040.0000   -0.25878
36080.0000    0.00835
36120.0000    0.04638
36160.0000   -0.02615
36200.0000    0.01399
36240.0000    0.13660
36280.0000    0.11205
36320.0000    0.12803
36360.0000    0.27138
36400.0000    0.22440
36440.0000    0.13699
36480.0000    0.13651
36520.0000    0.28647
36560.0000   -0.13853
36600.0000    0.09398
36640.0000    0.05562
36680.0000    0.11404
36720.0000    0.04096
36760.0000    0.19487
36800.0000    0.23975
36840.0000    0.19042
36880.0000    0.08909
36920.0000    0.15672
36960.0000    0.20900
37000.0000    0.01961
37040.0000    0.05359
37080.0000    0.15854
37120.0000    0.12228
37160.0000    0.11683
37200.0000    0.03170
37240.0000    0.28488
37280.0000    0.03463
37320.0000   -0.03473
37360.0000    0.20159
37400.0000    0.19328
37440.0000    0.39567
37480.0000    0.17552
37520.0000    0.03147
37560.0000    0.29784
37600.0000    0.29339
37640.0000    0.00307
37680.0000    0.12112
37720.0000    0.26965
37760.0000    0.23669
37800.0000    0.09983
37840.0000    0.17994
37880.0000    0.17487
37920.0000    0.17008
37960.0000   -0.07481
38000.0000   -0.14345
38040.0000   -0.06238
38080.0000    0.28635
38120.0000    0.18181
38160.0000    0.05497
38200.0000    0.21166
38240.0000    0.18992
38280.0000    0.10987
38320.0000    0.05485
38360.0000    0.22293
38400.0000    0.02214
38440.0000    0.38930
38480.0000    0.09495
38520.0000    0.26963
38560.0000    0.05731
38600.0000   -0.12942
38640.0000    0.28704
38680.0000    0.28620
38720.0000    0.10521
38760.0000    0.08606
38800.0000    0.22227
38840.0000    0.30495
38880.0000    0.10651
38920.0000    0.24519
38960.0000    0.23644
39000.0000    0.24450
39040.0000    0.32841
39080.0000    0.19635
39120.0000    0.38684
39160.0000    0.23021
39200.0000    0.30992
39240.0000    0.49669
39280.0000    0.26303
39320.0000    0.28876
39360.0000    0.19247
39400.0000    0.43994
39440.0000    0.25780
39480.0000    0.27188
39520.0000    0.26565
39560.0000   -0.04585
39600.0000    0.19151
39640.0000    0.10594
39680.0000   -0.05581
39720.0000   -0.05037
39760.0000   -0.00508
39800.0000    0.23866
39840.0000    0.34590
39880.0000    0.25033
39920.0000    0.15116
39960.0000    0.26739
40000.0000    0.27481
40040.0000    0.22772
40080.0000    0.25222
40120.0000    0.33655
40160.0000    0.05381
40200.0000    0.33615
40240.0000    0.10771
40280.0000    0.34372
40320.0000    0.04765
40360.0000    0.23353
40400.0000    0.14049
40440.0000    0.09920
40480.0000    0.35633
40520.0000    0.33122
40560.0000    0.36000
40600.0000    0.24481
40640.0000    0.02101
40680.0000    0.25367
40720.0000    0.22569
40760.0000    0.24644
40800.0000   -0.00817
40840.0000    0.32821
40880.0000    0.38298
40920.0000    0.08783
40960.0000    0.03939
41000.0000    0.15765
41040.0000    0.16826
41080.0000    0.15383
41120.0000    0.17477
41160.0000    0.26468
41200.0000    0.34498
41240.0000    0.16450
41280.0000    0.30042
41320.0000    0.14240
41360.0000    0.06335
41400.0000   -0.07304
41440.0000    0.06017
41480.0000    0.27374
41520.0000    0.31056
41560.0000    0.37615
41600.0000    0.40617
41640.0000    0.34330
41680.0000    0.32044
41720.0000    0.35707
41760.0000    0.44034
41800.0000    0.30653
41840.0000    0.31810
41880.0000    0.36808
41920.0000    0.41221
41960.0000    0.16978
42000.0000    0.38426
42040.0000    0.06686
42080.0000    0.12671
42120.0000    0.30868
42160.0000    0.15747
42200.0000    0.46118
42240.0000    0.44005
42280.0000    0.21525
42320.0000    0.21611
42360.0000    0.39115
42400.0000    0.42588
42440.0000    0.16187
42480.0000    0.20914
42520.0000    0.15556
42560.0000    0.38762
42600.0000    0.19131
42640.0000    0.10228
42680.0000   -0.01223
42720.0000    0.21002
42760.0000    0.31277
42800.0000    0.25038
42840.0000    0.31764
42880.0000    0.05940
42920.0000    0.11454
42960.0000    0.26968
43000.0000    0.24040
43040.0000    0.24238
43080.0000    0.14763
43120.0000    0.16950
43160.0000    0.14241
43200.0000    0.06503
43240.0000    0.08124
43280.0000    0.17026
43320.0000   -0.04745
43360.0000   -0.02361
43400.0000   -0.04060
43440.0000    0.12122
43480.0000    0.19008
43520.0000    0.10950
43560.0000   -0.04733
43600.0000    0.16593
43640.0000    0.10203
43680.0000    0.13706
43720.0000    0.00050
43760.0000    0.27014
43800.0000    0.04872
43840.0000    0.35625
43880.0000    0.19061
43920.0000    0.04438
43960.0000    0.14174
44000.0000    0.16831
44040.0000    0.21725
44080.0000    0.13493
44120.0000    0.29713
44160.0000    0.11730
44200.0000    0.25017
44240.0000   -0.12825
44280.0000   -0.06823
44320.0000    0.24907
44360.0000    0.02192
44400.0000   -0.17412
44440.0000    0.13013
44480.0000    0.37070
44520.0000   -0.01158
44560.0000    0.22716
44600.0000    0.15131
44640.0000    0.13050
44680.0000    0.23623
44720.0000    0.07789
44760.0000    0.33840
44800.0000    0.11277
44840.0000   -0.08772
44880.0000   -0.06153
44920.0000    0.24761
44960.0000    0.01126
45000.0000    0.03812
45040.0000    0.39013
45080.0000    0.19740
45120.0000    0.23584
45160.0000    0.06918
45200.0000    0.26872
45240.0000    0.05977
45280.0000    0.28099
45320.0000    0.33605
45360.0000    0.23133
45400.0000    0.32828
45440.0000   -0.09608
45480.0000    0.04204
45520.0000    0.26959
45560.0000    0.01518
45600.0000    0.22575
45640.0000    0.20897
45680.0000    0.46912
45720.0000    0.14242
45760.0000    0.14428
45800.0000    0.04980
45840.0000    0.35937
45880.0000    0.23409
45920.0000    0.43093
45960.0000    0.30400
46000.0000    0.30511
46040.0000    0.23819
46080.0000    0.38559
46120.0000    0.31912
46160.0000    0.39818
46200.0000    0.42072
46240.0000    0.39135
46280.0000    0.33148
46320.0000    0.21259
46360.0000    0.50940
46400.0000    0.30057
46440.0000    0.28615
46480.0000    0.55624
46520.0000    0.23330
46560.0000    0.39827
46600.0000    0.55765
46640.0000    0.52374
46680.0000    0.31089
46720.0000    0.36897
46760.0000    0.50750
46800.0000    0.44578
46840.0000    0.43814
46880.0000    0.52527
46920.0000    0.54007
46960.0000    0.28149
47000.0000    0.66739
47040.0000    0.40101
47080.0000    0.50371
47120.0000    0.47978
47160.0000    0.23803
47200.0000    0.07314
47240.0000   -0.13112
47280.0000    0.39407
47320.0000    0.24602
47360.0000    0.52050
47400.0000    0.29463
47440.0000    0.31750
47480.0000    0.35884
47520.0000    0.38869
47560.0000    0.32582
47600.0000    0.42990
47640.0000    0.52461
47680.0000    0.29887
47720.0000    0.30598
47760.0000    0.23751
47800.0000    0.32356
47840.0000    0.30060
47880.0000    0.24789
47920.0000    0.14413
47960.0000    0.04315
48000.0000    0.23041
48040.0000   -0.11635
48080.0000    0.19268
48120.0000    0.21720
48160.0000    0.05298
48200.0000    0.38512
48240.0000    0.57052
48280.0000    0.45762
48320.0000    0.34459
48360.0000    0.43009
48400.0000    0.35282
48440.0000    0.33321
48480.0000    0.30602
48520.0000    0.29611
48560.0000    0.40694
48600.0000    0.41452
48640.0000    0.51031
48680.0000    0.55930
48720.0000    0.41981
48760.0000    0.31474
48800.0000    0.22394
48840.0000    0.46612
48880.0000    0.34083
48920.0000    0.27565
48960.0000    0.25249
49000.0000    0.05217
49040.0000   -0.13238
49080.0000   -0.07282
49120.0000    0.03127
49160.0000   -0.07253
49200.0000   -0.14659
49240.0000   -0.09096
49280.0000   -0.16302
49320.0000   -0.22657
49360.0000   -0.10585
49400.0000    0.01485
49440.0000   -0.10332
49480.0000    0.26438
49520.0000   -0.24115
49560.0000   -0.45606
49600.0000    0.11460
49640.0000    0.06552
49680.0000   -0.09927
49720.0000    0.14943
49760.0000   -0.00751
49800.0000   -0.11278
49840.0000    0.20805
49880.0000   -0.14003
49920.0000   -0.13588
49960.0000    0.05881
50000.0000   -0.12155
50040.0000   -0.27100
50080.0000   -0.00407
50120.0000    0.17866
50160.0000    0.35352
50200.0000    0.02511
50240.0000   -0.03411
50280.0000   -0.30148
50320.0000   -0.28378
50360.0000   -0.40701
50400.0000   -0.16313
50440.0000    0.05335
50480.0000   -0.14073
50520.0000   -0.52120
50560.0000   -0.07326
50600.0000   -0.10837
50640.0000   -0.27294
50680.0000   -0.26811
50720.0000   -0.31579
50760.0000    0.04072
50800.0000   -0.32160
50840.0000   -0.12485
50880.0000   -0.44037
50920.0000   -0.35645
50960.0000   -0.33113
51000.0000   -0.20746
51040.0000   -0.38181
51080.0000   -0.05371
51120.0000    0.11380
51160.0000    0.20325
51200.0000    0.26412
51240.0000   -0.00735
51280.0000    0.06656
51320.0000   -0.20702
51360.0000   -0.31202
51400.0000   -0.11771
51440.0000   -0.04450
51480.0000   -0.09010
51520.0000   -0.09360
51560.0000   -0.06143
51600.0000    0.36877
51640.0000   -0.16031
51680.0000   -0.05781
51720.0000    0.05712
51760.0000   -0.04305
51800.0000    0.02955
51840.0000   -0.08215
51880.0000    0.00700
51920.0000   -0.04792
51960.0000    0.21777
52000.0000    0.18128
52040.0000    0.29442
52080.0000   -0.02557
52120.0000   -0.02018
52160.0000    0.23801
52200.0000    0.10638
52240.0000   -0.02539
52280.0000    0.05094
52320.0000   -0.05089
52360.0000    0.28974
52400.0000   -0.04662
52440.0000    0.04691
52480.0000   -0.08693
52520.0000   -0.18314
52560.0000   -0.30402
52600.0000   -0.27574
52640.0000   -0.14535
52680.0000   -0.03715
52720.0000    0.44562
52760.0000    0.55637
52800.0000    0.52663
52840.0000    0.59967
52880.0000    0.40594
52920.0000    0.38900
52960.0000    0.53852
53000.0000    0.45677
53040.0000    0.21422
53080.0000    0.46846
53120.0000    0.24317
53160.0000    0.42525
53200.0000    0.56433
53240.0000    0.47667
53280.0000    0.37981
53320.0000    0.14180
53360.0000    0.10563
53400.0000    0.59501
53440.0000    0.58103
53480.0000    0.33144
53520.0000    0.43799
53560.0000    0.28921
53600.0000    0.64359
53640.0000    0.49570
53680.0000    0.36181
53720.0000    0.48491
53760.0000    0.16472
53800.0000    0.09650
53840.0000    0.00915
53880.0000   -0.11574
53920.0000    0.36630
53960.0000    0.35537
54000.0000    0.28282
54040.0000    0.30092
54080.0000    0.32745
54120.0000    0.42572
54160.0000    0.40918
54200.0000    0.35109
54240.0000    0.27014
54280.0000    0.31948
54320.0000    0.71724
54360.0000   -0.02985
54400.0000    0.33028
54440.0000    0.29135
54480.0000    0.35798
54520.0000    0.39458
54560.0000    0.36651
54600.0000   -0.31296
54640.0000   -0.01565
54680.0000    0.14944
54720.0000   -0.09956
54760.0000   -0.15759
54800.0000    0.01726
54840.0000   -0.14079
54880.0000   -0.23227
54920.0000   -0.09356
54960.0000   -0.23096
55000.0000    0.10051
55040.0000    0.15273
55080.0000    0.16403
55120.0000    0.12892
55160.0000    0.04766
55200.0000    0.09930
55240.0000    0.06443
55280.0000   -0.23312
55320.0000   -0.07291
55360.0000    0.11761
55400.0000    0.36449
55440.0000    0.36298
55480.0000    0.16999
55520.0000    0.03819
55560.0000    0.27329
55600.0000    0.05447
55640.0000    0.09083
55680.0000    0.12284
55720.0000   -0.02605
55760.0000    0.00340
55800.0000    0.16382
55840.0000    0.53826
55880.0000    0.19231
55920.0000    0.06521
55960.0000    0.24803
56000.0000   -0.16525
56040.0000   -0.04780
56080.0000    0.20628
56120.0000    0.24118
56160.0000    0.43257
56200.0000    0.58551
56240.0000    0.31161
56280.0000   -0.00816
56320.0000    0.27692
56360.0000    0.29877
56400.0000    0.42872
56440.0000    0.20853
56480.0000    0.27629
56520.0000    0.24931
56560.0000   -0.04939
56600.0000    0.04214
56640.0000    0.24002
56680.0000    0.25924
56720.0000    0.51224
56760.0000    0.24092
56800.0000    0.34876
56840.0000    0.01908
56880.0000    0.13894
56920.0000    0.55827
56960.0000    0.61309
57000.0000    0.46764
57040.0000    0.38020
57080.0000    0.48093
57120.0000    0.29922
57160.0000   -0.04890
57200.0000   -0.19400
57240.0000    0.13841
57280.0000   -0.32942
57320.0000    0.35141
57360.0000    0.54509
57400.0000    0.41395
57440.0000    0.30083
57480.0000    0.39578
57520.0000    0.46108
57560.0000    0.25763
57600.0000    0.05890
57640.0000   -0.02223
57680.0000    0.09767
57720.0000    0.24257
57760.0000    0.23800
57800.0000    0.14360
57840.0000    0.21449
57880.0000    0.18609
57920.0000    0.20811
57960.0000   -0.01074
58000.0000    0.42632
58040.0000    0.06011
58080.0000    0.28838
58120.0000    0.43160
58160.0000    0.32967
58200.0000    0.26672
58240.0000    0.41356
58280.0000    0.51722
58320.0000    0.48477
58360.0000    0.42841
58400.0000    0.47131
58440.0000   -0.00209
58480.0000    0.46168
58520.0000    0.17545
58560.0000    0.44291
58600.0000    0.03741
58640.0000    0.33782
58680.0000   -0.14435
58720.0000    0.20751
58760.0000    0.02965
58800.0000    0.32546
58840.0000    0.51310
58880.0000    0.49974
58920.0000    0.30830
58960.0000    0.46791
59000.0000    0.35082
59040.0000    0.43156
59080.0000    0.72069
59120.0000    0.40225
59160.0000    0.38707
59200.0000    0.58693
59240.0000    0.34050
59280.0000    0.04364
59320.0000   -0.19915
59360.0000    0.17158
59400.0000    0.18648
59440.0000    0.00701
59480.0000    0.21072
59520.0000    0.29693
59560.0000    0.50537
59600.0000    0.48737
59640.0000    0.49382
59680.0000    0.50791
59720.0000    0.37320
59760.0000    0.33565
59800.0000    0.38367
59840.0000    0.21835
59880.0000   -0.05252
59920.0000    0.12150
59960.0000    0.32693
60000.0000    0.35284
60040.0000    0.45062
60080.0000    0.28293
60120.0000    0.31302
60160.0000    0.61195
60200.0000    0.36342
60240.0000    0.38098
60280.0000    0.13325
60320.0000    0.32428
60360.0000    0.32041
60400.0000    0.36897
60440.0000    0.31387
60480.0000    0.17362
60520.0000    0.49546
60560.0000    0.46057
60600.0000    0.50679
60640.0000    0.37605
60680.0000    0.29093
60720.0000    0.07722
60760.0000    0.10468
60800.0000    0.14525
60840.0000    0.43031
60880.0000    0.21327
60920.0000    0.38710
60960.0000    0.35657
61000.0000    0.19060
61040.0000    0.40221
61080.0000    0.27474
61120.0000    0.25615
61160.0000    0.26959
61200.0000   -0.11733
61240.0000    0.14898
61280.0000    0.10760
61320.0000    0.16885
61360.0000    0.24577
61400.0000    0.61660
61440.0000    0.38275
61480.0000    0.19739
61520.0000    0.47624
61560.0000    0.20748
61600.0000    0.15030
61640.0000    0.40814
61680.0000    0.12093
61720.0000    0.12577
61760.0000    0.40644
61800.0000    0.07936
61840.0000    0.27170
61880.0000    0.14304
61920.0000    0.12212
61960.0000    0.01463
62000.0000    0.28072
62040.0000    0.46783
62080.0000    0.55093
62120.0000    0.48011
62160.0000    0.42609
62200.0000    0.58781
62240.0000    0.56090
62280.0000    0.51718
62320.0000    0.44135
62360.0000    0.44788
62400.0000    0.33990
62440.0000    0.26168
62480.0000    0.38475
62520.0000    0.34742
62560.0000    0.28843
62600.0000    0.23881
62640.0000    0.39176
62680.0000   -0.06382
62720.0000   -0.13573
62760.0000    0.21871
62800.0000    0.32414
62840.0000    0.27671
62880.0000    0.04624
62920.0000   -0.12223
62960.0000    0.07110
63000.0000    0.06139
63040.0000    0.30390
63080.0000    0.33723
63120.0000    0.14155
63160.0000   -0.37989
63200.0000    0.08870
63240.0000   -0.15159
63280.0000    0.29063
63320.0000    0.41405
63360.0000   -0.15114
63400.0000    0.22347
63440.0000    0.01424
63480.0000   -0.05622
63520.0000    0.31662
63560.0000    0.39639
63600.0000    0.33585
63640.0000    0.36713
63680.0000    0.32333
63720.0000    0.50569
63760.0000    0.34301
63800.0000    0.14934
63840.0000   -0.08983
63880.0000    0.27611
63920.0000    0.28267
63960.0000   -0.11951
64000.0000    0.24888
64040.0000    0.34523
64080.0000    0.30325
64120.0000    0.15927
64160.0000    0.21998
64200.0000    0.20440
64240.0000    0.29824
64280.0000    0.12099
64320.0000    0.24536
64360.0000    0.20012
64400.0000    0.04776
64440.0000    0.18212
64480.0000    0.03401
64520.0000   -0.03441
64560.0000    0.11112
64600.0000    0.05947
64640.0000    0.11070
64680.0000    0.12997
64720.0000    0.08847
64760.0000    0.15149
64800.0000    0.27971
64840.0000   -0.03972
64880.0000    0.13099
64920.0000    0.11484
64960.0000    0.15916
65000.0000   -0.03226
65040.0000    0.23992
65080.0000    0.10995
65120.0000    0.23537
65160.0000    0.38396
65200.0000    0.30318
65240.0000    0.12880
65280.0000    0.10080
65320.0000   -0.00168
65360.0000    0.05238
65400.0000   -0.10509
65440.0000    0.03368
65480.0000    0.41432
65520.0000    0.20741
65560.0000    0.26009
65600.0000    0.04634
65640.0000    0.41846
65680.0000    0.24159
65720.0000    0.00216
65760.0000   -0.08329
65800.0000    0.09683
65840.0000   -0.16757
65880.0000   -0.05012
65920.0000    0.32621
65960.0000    0.19500
66000.0000    0.21754
66040.0000    0.20746
66080.0000   -0.20392
66120.0000   -0.01878
66160.0000    0.01483
66200.0000   -0.09796
66240.0000   -0.27246
66280.0000    0.23519
66320.0000   -0.39300
66360.0000   -0.21686
66400.0000   -0.09128
66440.0000    0.29227
66480.0000   -0.15613
66520.0000   -0.00553
66560.0000   -0.06354
66600.0000   -0.17055
66640.0000   -0.32966
66680.0000   -0.52863
66720.0000   -0.13900
66760.0000   -0.24490
66800.0000   -0.10179
66840.0000   -0.03698
66880.0000   -0.02802
66920.0000   -0.16458
66960.0000   -0.00632
67000.0000   -0.40378
67040.0000   -0.10987
67080.0000   -0.44719
67120.0000   -0.56480
67160.0000   -0.34057
67200.0000   -0.50335
67240.0000   -0.11290
67280.0000   -0.17017
67320.0000   -0.15561
67360.0000   -0.26046
67400.0000   -0.08320
67440.0000   -0.12853
67480.0000   -0.01760
67520.0000    0.23352
67560.0000    0.07595
67600.0000   -0.12693
67640.0000    0.27521
67680.0000    0.11627
67720.0000    0.09480
67760.0000    0.09808
67800.0000   -0.02862
67840.0000   -0.04042
67880.0000    0.17650
67920.0000   -0.09842
67960.0000   -0.14709
68000.0000   -0.21074
68040.0000    0.09484
68080.0000    0.04671
68120.0000    0.05900
68160.0000    0.21922
68200.0000    0.47992
68240.0000    0.36859
68280.0000    0.20834
68320.0000    0.27723
68360.0000   -0.03940
68400.0000    0.18310
68440.0000   -0.15748
68480.0000    0.17836
68520.0000   -0.06168
68560.0000    0.00897
68600.0000    0.10610
68640.0000   -0.12622
68680.0000    0.03890
68720.0000   -0.13519
68760.0000    0.13121
68800.0000    0.06389
68840.0000    0.05609
68880.0000    0.06571
68920.0000    0.01209
68960.0000    0.11667
69000.0000    0.13174
69040.0000    0.07907
69080.0000    0.17475
69120.0000    0.35702
69160.0000    0.33135
69200.0000    0.28110
69240.0000    0.31949
69280.0000    0.35763
69320.0000    0.55431
69360.0000    0.84052
69400.0000    0.81983
69440.0000    0.82112
69480.0000    0.75171
69520.0000    0.66120
69560.0000    0.74823
69600.0000    0.53954
69640.0000    0.76522
69680.0000    0.80036
69720.0000    0.80527
69760.0000    0.71108
69800.0000    0.55641
69840.0000    0.71481
69880.0000    0.63184
69920.0000    0.78971
69960.0000    0.56492
70000.0000    0.58482
70040.0000    0.68916
70080.0000    0.47599
70120.0000    0.64186
70160.0000    0.57778
70200.0000    0.73074
70240.0000    0.46674
70280.0000    0.67617
70320.0000    0.71242
70360.0000    0.64790
70400.0000    0.66182
70440.0000    0.45015
70480.0000    0.70525
70520.0000    0.67072
70560.0000    0.60983
70600.0000    0.68759
70640.0000    0.50064
70680.0000    0.63852
70720.0000    0.70994
70760.0000    0.83601
70800.0000    0.80188
70840.0000    0.85861
70880.0000    0.77319
70920.0000    0.59779
70960.0000    0.55919
71000.0000    0.70140
71040.0000    0.70902
71080.0000    0.74018
71120.0000    0.50766
71160.0000    0.60645
71200.0000    0.61855
71240.0000    0.53578
71280.0000    0.52943
71320.0000    0.25092
71360.0000    0.52808
71400.0000    0.45137
71440.0000    0.24049
71480.0000    0.42957
71520.0000    0.78334
71560.0000    0.78951
71600.0000    0.66681
71640.0000    0.75790
71680.0000    0.60339
71720.0000    0.73018
71760.0000    0.86108
71800.0000    0.61974
71840.0000    0.39439
71880.0000    0.67346
71920.0000    0.77480
71960.0000    0.75543
72000.0000    0.67453
72040.0000    0.73166
72080.0000    0.78793
72120.0000    0.71150
72160.0000    0.74377
72200.0000    0.59072
72240.0000    0.83819
72280.0000    0.65609
72320.0000    0.69562
72360.0000    0.74458
72400.0000    0.54731
72440.0000    0.47828
72480.0000    0.50205
72520.0000    0.65571
72560.0000    0.43765
72600.0000    0.37928
72640.0000    0.09840
72680.0000    0.16370
72720.0000    0.11746
72760.0000    0.36066
72800.0000    0.65035
72840.0000    0.57697
72880.0000    0.54185
72920.0000    0.49872
72960.0000    0.39096
73000.0000    0.67593
73040.0000    0.62092
73080.0000    0.65413
73120.0000    0.78752
73160.0000    0.78693
73200.0000    0.76429
73240.0000    0.50877
73280.0000    0.47723
73320.0000    0.51136
73360.0000    0.47948
73400.0000    0.47634
73440.0000    0.57950
73480.0000    0.46299
73520.0000    0.52211
73560.0000    0.50029
73600.0000    0.51079
73640.0000    0.48885
73680.0000    0.50552
73720.0000    0.49867
73760.0000    0.35157
73800.0000    0.77644
73840.0000    0.73752
73880.0000    0.72558
73920.0000    0.67719
73960.0000    0.53569
74000.0000    0.64857
74040.0000    0.55245
74080.0000    0.62378
74120.0000    0.68260
74160.0000    0.72832
74200.0000    0.69645
74240.0000    0.69495
74280.0000    0.61844
74320.0000    0.62804
74360.0000    0.70437
74400.0000    0.68996
74440.0000    0.73071
74480.0000    0.62939
74520.0000    0.74379
74560.0000    0.35598
74600.0000    0.41400
74640.0000    0.36056
74680.0000    0.44503
74720.0000    0.12540
74760.0000    0.52430
74800.0000    0.33470
74840.0000    0.46174
74880.0000    0.40658
74920.0000    0.39097
74960.0000    0.52548
75000.0000    0.26600
75040.0000    0.36230
75080.0000    0.61217
75120.0000    0.39756
75160.0000    0.26910
75200.0000    0.28145
75240.0000    0.34752
75280.0000    0.53317
75320.0000    0.38939
75360.0000    0.45594
75400.0000    0.44261
75440.0000    0.32871
75480.0000    0.30489
75520.0000    0.46890
75560.0000    0.35382
75600.0000    0.33370
75640.0000    0.42455
75680.0000    0.27657
75720.0000    0.31710
75760.0000    0.11149
75800.0000    0.38576
75840.0000    0.13917
75880.0000    0.43073
75920.0000    0.31230
75960.0000    0.23860
76000.0000    0.31441
76040.0000    0.41465
76080.0000    0.20627
76120.0000    0.20069
76160.0000    0.22816
76200.0000    0.35194
76240.0000    0.25175
76280.0000    0.23708
76320.0000    0.28505
76360.0000    0.32445
76400.0000    0.33974
76440.0000    0.32554
76480.0000    0.56205
76520.0000    0.40789
76560.0000    0.42192
76600.0000    0.43108
76640.0000    0.24441
76680.0000    0.46340
76720.0000    0.43266
76760.0000    0.34812
76800.0000    0.36846
76840.0000    0.41859
76880.0000    0.31675
76920.0000    0.31250
76960.0000    0.47552
77000.0000    0.50700
77040.0000    0.44298
77080.0000    0.45672
77120.0000    0.27224
77160.0000    0.25021
77200.0000    0.31194
77240.0000    0.31845
77280.0000    0.23294
77320.0000    0.22619
77360.0000    0.37033
77400.0000    0.40757
77440.0000    0.43496
77480.0000    0.37471
77520.0000    0.09076
77560.0000    0.14987
77600.0000    0.25705
77640.0000    0.35353
77680.0000    0.23254
77720.0000    0.08833
77760.0000    0.26676
77800.0000    0.27444
77840.0000    0.24029
77880.0000    0.25495
77920.0000    0.30716
77960.0000    0.15417
78000.0000    0.37650
78040.0000    0.15895
78080.0000    0.25197
78120.0000    0.23262
78160.0000    0.34182
78200.0000    0.29603
78240.0000    0.26609
78280.0000    0.31565
78320.0000    0.33154
78360.0000    0.43757
78400.0000    0.24840
78440.0000    0.34316
78480.0000    0.42950
78520.0000    0.34013
78560.0000    0.36029
78600.0000    0.52909
78640.0000    0.37317
78680.0000    0.20058
78720.0000    0.61262
78760.0000    0.17105
78800.0000    0.40700
78840.0000    0.34651
78880.0000    0.33553
78920.0000    0.35623
78960.0000    0.22816
79000.0000    0.42432
79040.0000    0.29365
79080.0000    0.27478
79120.0000    0.20070
79160.0000    0.19443
79200.0000   -0.09623
79240.0000    0.32304
79280.0000    0.42904
79320.0000    0.27407
79360.0000    0.19071
79400.0000    0.16379
79440.0000    0.34112
79480.0000    0.31948
79520.0000    0.06751
79560.0000    0.36388
79600.0000    0.45255
79640.0000    0.23199
79680.0000    0.66238
79720.0000    0.70069
79760.0000    0.68434
79800.0000    0.68678
79840.0000    0.68017
79880.0000    0.64273
79920.0000    0.46016
79960.0000    0.46913
80000.0000    0.47541
80040.0000    0.72089
80080.0000    0.69337
80120.0000    0.53989
80160.0000    0.56710
80200.0000    0.73019
80240.0000    0.57993
80280.0000    0.54679
80320.0000    0.72672
80360.0000    0.60536
80400.0000    0.45912
80440.0000    0.65618
80480.0000    0.54726
80520.0000    0.79062
80560.0000    0.66580
80600.0000    0.55422
80640.0000    0.75326
80680.0000    0.78121
80720.0000    0.66483
80760.0000    0.65041
80800.0000    0.69097
80840.0000    0.63527
80880.0000    0.70713
80920.0000    0.82623
80960.0000    0.85326
81000.0000    0.71622
81040.0000    0.60825
81080.0000    0.69495
81120.0000    0.54444
81160.0000    0.54600
81200.0000    0.57820
81240.0000    0.56901
81280.0000    0.57592
81320.0000    0.50445
81360.0000    0.58485
81400.0000    0.60458
81440.0000    0.77874
81480.0000    0.58685
81520.0000    0.60470
81560.0000    0.48153
81600.0000    0.40398
81640.0000    0.18372
81680.0000    0.12376
81720.0000    0.47551
81760.0000    0.38480
81800.0000    0.36057
81840.0000    0.40380
81880.0000    0.65950
81920.0000    0.40718
81960.0000    0.33632
82000.0000    0.11577
82040.0000    0.40100
82080.0000    0.46270
82120.0000    0.22555
82160.0000    0.32405
82200.0000    0.26943
82240.0000    0.15842
82280.0000    0.57074
82320.0000    0.42747
82360.0000    0.31863
82400.0000    0.45747
82440.0000    0.34573
82480.0000    0.30435
82520.0000    0.46498
82560.0000    0.50711
82600.0000    0.30868
82640.0000    0.42314
82680.0000    0.60551
82720.0000    0.42565
82760.0000    0.52537
82800.0000    0.47429
82840.0000    0.42159
82880.0000    0.43683
82920.0000    0.34384
82960.0000    0.56146
83000.0000    0.48154
83040.0000    0.47238
83080.0000    0.50365
83120.0000    0.51405
83160.0000    0.47381
83200.0000    0.52359
83240.0000    0.39265
83280.0000    0.39546
83320.0000    0.41174
83360.0000    0.39667
83400.0000    0.42277
83440.0000    0.43489
83480.0000    0.40594
83520.0000    0.28451
83560.0000    0.42008
83600.0000    0.34031
83640.0000    0.17793
83680.0000    0.25794
83720.0000    0.16326
83760.0000    0.23013
83800.0000    0.28356
83840.0000    0.22169
83880.0000    0.32734
83920.0000    0.09046
83960.0000    0.22622
84000.0000    0.12054
84040.0000   -0.03184
84080.0000    0.40841
84120.0000    0.64532
84160.0000    0.37155
84200.0000    0.27138
84240.0000    0.19912
84280.0000    0.41410
84320.0000    0.21918
84360.0000    0.18769
84400.0000    0.26836
84440.0000    0.37148
84480.0000    0.34814
84520.0000    0.34379
84560.0000    0.35355
84600.0000    0.37546
84640.0000    0.17908
84680.0000    0.25037
84720.0000    0.55494
84760.0000    0.50569
84800.0000    0.34633
84840.0000    0.32611
84880.0000    0.37930
84920.0000    0.57077
84960.0000    0.40818
85000.0000    0.32016
85040.0000    0.52618
85080.0000    0.38448
85120.0000    0.28654
85160.0000    0.10868
85200.0000    0.35915
85240.0000    0.35516
85280.0000    0.33683
85320.0000    0.33937
85360.0000    0.38131
85400.0000    0.50841
85440.0000    0.27075
85480.0000    0.09081
85520.0000    0.39344
85560.0000    0.25636
85600.0000    0.45895
85640.0000    0.02516
85680.0000    0.45629
85720.0000    0.43308
85760.0000    0.18207
85800.0000    0.38022
85840.0000    0.31171
85880.0000    0.24860
85920.0000    0.39238
85960.0000    0.42357
86000.0000    0.43403
86040.0000    0.15260
86080.0000    0.05932
86120.0000    0.08458
86160.0000    0.30966
86200.0000    0.25560
86240.0000    0.12285
86280.0000    0.46664
86320.0000    0.16895
86360.0000    0.25873
86400.0000    0.37523
86440.0000    0.34615
86480.0000    0.52624
86520.0000    0.15868
86560.0000    0.13983
86600.0000    0.17783
86640.0000    0.53302
86680.0000    0.35739
86720.0000    0.32701
86760.0000    0.28248
86800.0000    0.35906
86840.0000    0.39606
86880.0000    0.54718
86920.0000    0.48308
86960.0000    0.40872
87000.0000    0.37977
87040.0000    0.28834
87080.0000    0.21218
87120.0000    0.33109
87160.0000    0.39962
87200.0000    0.02543
87240.0000   -0.53549
87280.0000   -0.02534
87320.0000   -0.21670
87360.0000   -0.07494
87400.0000   -0.01181
87440.0000   -0.04298
87480.0000    0.31076
87520.0000    0.07027
87560.0000    0.36795
87600.0000    0.20301
87640.0000    0.13903
87680.0000    0.20335
87720.0000    0.19572
87760.0000    0.43564
87800.0000    0.29133
87840.0000    0.22023
87880.0000    0.15137
87920.0000    0.23420
87960.0000    0.26845
88000.0000    0.31160
88040.0000    0.38471
88080.0000    0.18490
88120.0000    0.63912
88160.0000    0.26073
88200.0000    0.41370
88240.0000    0.18510
88280.0000    0.25039
88320.0000    0.47963
88360.0000    0.42173
88400.0000    0.50728
88440.0000    0.39778
88480.0000   -0.16022
88520.0000    0.02231
88560.0000    0.17978
88600.0000    0.28527
88640.0000   -0.00630
88680.0000   -0.16386
88720.0000   -0.03449
88760.0000   -0.17415
88800.0000    0.01765
88840.0000    0.14513
88880.0000    0.07901
88920.0000   -0.02169
88960.0000   -0.00032
89000.0000    0.13029
89040.0000   -0.02007
89080.0000    0.20670
89120.0000    0.00128
89160.0000    0.36015
89200.0000    0.50388
89240.0000    0.48391
89280.0000    0.00220
89320.0000    0.41985
89360.0000    0.51222
89400.0000    0.54145
89440.0000    0.13032
89480.0000    0.33367
89520.0000    0.05643
89560.0000    0.22146
89600.0000    0.28179
89640.0000    0.45125
89680.0000   -0.15143
89720.0000    0.36373
89760.0000    0.30820
89800.0000    0.44646
89840.0000    0.71467
89880.0000    0.63734
89920.0000    0.21004
89960.0000    0.35052
90000.0000    0.56516
90040.0000    0.28942
90080.0000    0.17119
90120.0000    0.01999
90160.0000    0.22590
90200.0000    0.14366
90240.0000    0.35394
90280.0000    0.37549
90320.0000    0.43103
90360.0000    0.57889
90400.0000    0.35249
90440.0000    0.33795
90480.0000    0.24035
90520.0000    0.39886
90560.0000    0.05367
90600.0000    0.28205
90640.0000    0.32718
90680.0000    0.28790
90720.0000    0.42421
90760.0000    0.34253
90800.0000    0.35383
90840.0000    0.31588
90880.0000    0.32782
90920.0000    0.19015
90960.0000    0.45271
91000.0000    0.42509
91040.0000    0.31258
91080.0000    0.30099
91120.0000    0.34008
91160.0000    0.28888
91200.0000    0.03376
91240.0000    0.23885
91280.0000    0.22335
91320.0000    0.28262
91360.0000    0.09403
91400.0000    0.34072
91440.0000    0.28279
91480.0000    0.04555
91520.0000    0.33241
91560.0000    0.38966
91600.0000    0.01973
91640.0000    0.19769
91680.0000    0.14165
91720.0000    0.30679
91760.0000    0.30083
91800.0000    0.13603
91840.0000    0.16258
91880.0000    0.07226
91920.0000    0.29373
91960.0000   -0.01443
92000.0000    0.28877
92040.0000   -0.08640
92080.0000    0.18037
92120.0000    0.48359
92160.0000    0.27439
92200.0000   -0.01111
92240.0000    0.40587
92280.0000    0.27169
92320.0000    0.35449
92360.0000    0.19155
92400.0000    0.22697
92440.0000    0.31477
92480.0000    0.30371
92520.0000    0.20911
92560.0000    0.44237
92600.0000    0.43798
92640.0000    0.41178
92680.0000    0.25416
92720.0000    0.32055
92760.0000    0.16742
92800.0000    0.35949
92840.0000    0.32788
92880.0000    0.25800
92920.0000    0.30554
92960.0000    0.60540
93000.0000    0.24121
93040.0000    0.19671
93080.0000    0.30729
93120.0000    0.18263
93160.0000    0.42906
93200.0000    0.20696
93240.0000    0.04323
93280.0000    0.23648
93320.0000    0.31818
93360.0000    0.32615
93400.0000    0.28771
93440.0000    0.36698
93480.0000    0.32787
93520.0000    0.25768
93560.0000    0.12874
93600.0000    0.22823
93640.0000    0.32566
93680.0000    0.31831
93720.0000    0.30810
93760.0000    0.22174
93800.0000    0.32640
93840.0000    0.28622
93880.0000    0.17746
93920.0000    0.07870
93960.0000    0.26441
94000.0000    0.26278
94040.0000    0.30158
94080.0000    0.36956
94120.0000    0.33952
94160.0000    0.32488
94200.0000    0.09000
94240.0000    0.40495
94280.0000   -0.01142
94320.0000    0.26005
94360.0000    0.38225
94400.0000    0.38455
94440.0000    0.26711
94480.0000    0.51679
94520.0000    0.52317
94560.0000    0.36165
94600.0000    0.42929
94640.0000    0.33224
94680.0000    0.49564
94720.0000    0.36351
94760.0000    0.32816
94800.0000    0.46207
94840.0000    0.27232
94880.0000    0.24256
94920.0000    0.29493
94960.0000    0.44319
95000.0000    0.18392
95040.0000    0.38022
95080.0000    0.19840
95120.0000    0.54281
95160.0000    0.46909
95200.0000    0.35064
95240.0000    0.22924
95280.0000    0.46705
95320.0000    0.48513
95360.0000    0.30961
95400.0000    0.57373
95440.0000    0.36812
95480.0000    0.32258
95520.0000    0.49221
95560.0000    0.32312
95600.0000    0.62733
95640.0000    0.50626
95680.0000    0.34477
95720.0000    0.49709
95760.0000    0.53613
95800.0000    0.59948
95840.0000    0.33631
95880.0000    0.16724
95920.0000    0.35274
95960.0000    0.35858
96000.0000    0.46704
96040.0000    0.55648
96080.0000    0.31802
96120.0000    0.16167
96160.0000    0.54119
96200.0000    0.03629
96240.0000    0.40434
96280.0000    0.37709
96320.0000    0.40446
96360.0000    0.44673
96400.0000    0.49129
96440.0000    0.43836
96480.0000    0.25381
96520.0000    0.39826
96560.0000    0.58810
96600.0000    0.39427
96640.0000    0.48480
96680.0000    0.55387
96720.0000    0.36140
96760.0000    0.35626
96800.0000    0.35719
96840.0000    0.41925
96880.0000    0.34845
96920.0000    0.40244
96960.0000    0.36869
97000.0000    0.37182
97040.0000    0.37939
97080.0000    0.16111
97120.0000    0.37996
97160.0000    0.54098
97200.0000    0.33678
97240.0000    0.25039
97280.0000    0.36500
97320.0000    0.31613
97360.0000    0.22184
97400.0000    0.45604
97440.0000    0.44682
97480.0000    0.47954
97520.0000    0.57212
97560.0000    0.54651
97600.0000    0.42837
97640.0000    0.49896
97680.0000    0.46630
97720.0000    0.63729
97760.0000    0.36232
97800.0000    0.26652
97840.0000    0.63265
97880.0000    0.86056
97920.0000    0.60191
97960.0000    0.68611
98000.0000    0.75224
98040.0000    0.59215
98080.0000    0.57485
98120.0000    0.73831
98160.0000    0.56853
98200.0000    0.74257
98240.0000    0.90741
98280.0000    0.77242
98320.0000    0.65797
98360.0000    0.70103
98400.0000    0.72251
98440.0000    0.35275
98480.0000    0.27610
98520.0000    0.34281
98560.0000    0.46525
98600.0000    0.40128
98640.0000    0.44938
98680.0000    0.40647
98720.0000    0.55732
98760.0000    0.44189
98800.0000    0.33931
98840.0000    0.39498
98880.0000    0.58342
98920.0000    0.47922
98960.0000    0.60315
99000.0000    0.38694
99040.0000    0.60195
99080.0000    0.15900
99120.0000    0.29579
99160.0000    0.12749
99200.0000    0.37301
99240.0000   -0.05508
99280.0000    0.34542
99320.0000    0.45578
99360.0000    0.36324
99400.0000    0.55015
99440.0000    0.49396
99480.0000    0.42371
99520.0000   -0.00547
99560.0000    0.21130
99600.0000    0.46832
99640.0000    0.46313
99680.0000    0.44236
99720.0000    0.39451
99760.0000    0.44290
99800.0000    0.38804
99840.0000    0.18172
99880.0000    0.34790
99920.0000    0.27201
99960.0000    0.38540
100000.0000    0.29991
100040.0000    0.20839
100080.0000    0.31019
100120.0000    0.47011
100160.0000    0.27685
100200.0000    0.67143
100240.0000    0.76122
100280.0000    0.61535
100320.0000    0.69006
100360.0000    0.52856
100400.0000    0.42029
100440.0000    0.64410
100480.0000    0.38755
100520.0000    0.35668
100560.0000    0.53500
100600.0000    0.37703
100640.0000    0.47425
100680.0000    0.49492
100720.0000    0.39701
100760.0000    0.54848
100800.0000    0.51260
100840.0000    0.53620
100880.0000    0.38522
100920.0000    0.56040
100960.0000    0.39110
101000.0000    0.44507
101040.0000    0.69106
101080.0000    0.76190
101120.0000    0.69635
101160.0000    0.73423
101200.0000    0.82159
101240.0000    0.72332
101280.0000    0.69437
101320.0000    0.58856
101360.0000    0.69733
101400.0000    0.68404
101440.0000    0.78566
101480.0000    0.69585
101520.0000    0.69577
101560.0000    0.68148
101600.0000    0.64027
101640.0000    0.78195
101680.0000    0.65157
101720.0000    0.72058
101760.0000    0.75851
101800.0000    0.89315
101840.0000    0.77257
101880.0000    0.82574
101920.0000    0.84210
101960.0000    0.65894
102000.0000    0.61557
102040.0000    0.58068
102080.0000    0.74765
102120.0000    0.70694
102160.0000    0.76140
102200.0000    0.66854
102240.0000    0.76337
102280.0000    0.84924
102320.0000    0.58551
102360.0000    0.57372
102400.0000    0.35915
102440.0000    0.23389
102480.0000    0.62250
102520.0000    0.32416
102560.0000    0.21983
102600.0000    0.39924
102640.0000    0.27510
102680.0000    0.29014
102720.0000    0.39634
102760.0000    0.20168
102800.0000    0.46841
102840.0000    0.43460
102880.0000    0.29602
102920.0000    0.30068
102960.0000    0.24619
103000.0000    0.41868
103040.0000    0.22278
103080.0000    0.38854
103120.0000    0.30068
103160.0000    0.20452
103200.0000    0.15031
103240.0000    0.26757
103280.0000    0.10356
103320.0000    0.40118
103360.0000    0.22638
103400.0000    0.33118
103440.0000    0.18239
103480.0000    0.38230
103520.0000    0.46662
103560.0000    0.38338
103600.0000    0.15419
103640.0000    0.36963
103680.0000    0.38165
103720.0000    0.34813
103760.0000    0.38436
103800.0000    0.31214
103840.0000    0.21778
103880.0000    0.29930
103920.0000    0.40335
103960.0000    0.19850
104000.0000    0.23200
104040.0000    0.36572
104080.0000    0.11747
104120.0000    0.42088
104160.0000    0.19978
104200.0000    0.40125
104240.0000    0.34328
104280.0000    0.04511
104320.0000    0.27566
104360.0000    0.30730
104400.0000    0.46186
104440.0000    0.60906
104480.0000    0.41261
104520.0000    0.14008
104560.0000    0.39492
104600.0000    0.23015
104640.0000    0.52552
104680.0000    0.43361
104720.0000    0.44734
104760.0000    0.43009
104800.0000    0.46074
104840.0000    0.35325
104880.0000    0.31706
104920.0000    0.20383
104960.0000    0.06860
105000.0000    0.14223
105040.0000    0.35231
105080.0000    0.18227
105120.0000    0.14472
105160.0000    0.15788
105200.0000    0.24775
105240.0000    0.21976
105280.0000    0.03696
105320.0000    0.23795
105360.0000    0.34468
105400.0000    0.27729
105440.0000    0.08018
105480.0000    0.29310
105520.0000    0.39743
105560.0000    0.23262
105600.0000    0.29265
105640.0000    0.14025
105680.0000    0.10026
105720.0000    0.17326
105760.0000    0.27658
105800.0000    0.28553
105840.0000    0.25576
105880.0000    0.59713
105920.0000    0.13013
105960.0000    0.13956
106000.0000    0.20219
106040.0000    0.52124
106080.0000    0.28003
106120.0000    0.33669
106160.0000    0.32145
106200.0000    0.30378
106240.0000    0.45041
106280.0000    0.24930
106320.0000    0.23237
106360.0000    0.30877
106400.0000    0.39125
106440.0000    0.22829
106480.0000    0.26330
106520.0000    0.26989
106560.0000    0.27355
106600.0000    0.27476
106640.0000    0.00844
106680.0000    0.28252
106720.0000    0.18215
106760.0000    0.18497
106800.0000    0.33042
106840.0000    0.26116
106880.0000    0.37671
106920.0000    0.26123
106960.0000    0.10159
107000.0000    0.15935
107040.0000    0.21386
107080.0000    0.47282
107120.0000    0.29054
107160.0000    0.09145
107200.0000    0.33519
107240.0000    0.02088
107280.0000    0.38457
107320.0000    0.17016
107360.0000    0.29860
107400.0000    0.08549
107440.0000    0.16539
107480.0000    0.41957
107520.0000    0.37741
107560.0000    0.42595
107600.0000    0.39169
107640.0000    0.21154
107680.0000    0.21840
107720.0000    0.23520
107760.0000    0.34332
107800.0000    0.32646
107840.0000    0.48414
107880.0000    0.39831
107920.0000    0.23653
107960.0000    0.34577
108000.0000    0.53585
108040.0000    0.35119
108080.0000    0.20497
108120.0000    0.34260
108160.0000    0.39094
108200.0000    0.26224
108240.0000    0.07530
108280.0000    0.04375
108320.0000    0.38904
108360.0000    0.55693
108400.0000    0.39605
108440.0000    0.41135
108480.0000    0.30693
108520.0000    0.24183
108560.0000    0.28911
108600.0000    0.22560
108640.0000    0.42996
108680.0000    0.42743
108720.0000    0.32572
108760.0000    0.21986
108800.0000    0.29588
108840.0000    0.42980
108880.0000    0.20746
108920.0000    0.47600
108960.0000    0.59485
109000.0000    0.39476
109040.0000    0.38891
109080.0000    0.29944
109120.0000    0.28269
109160.0000    0.19906
109200.0000    0.20783
109240.0000    0.17183
109280.0000    0.20493
109320.0000    0.10707
109360.0000    0.37444
109400.0000    0.37411
109440.0000    0.24293
109480.0000    0.02077
109520.0000    0.34223
109560.0000    0.49915
109600.0000    0.31924
109640.0000    0.44002
109680.0000    0.32246
109720.0000    0.17557
109760.0000    0.45935
109800.0000    0.23838
109840.0000    0.29678
109880.0000    0.28760
109920.0000    0.48452
109960.0000    0.76757
110000.0000    0.55621
110040.0000    0.44486
110080.0000    0.29932
110120.0000    0.25119
110160.0000    0.28043
110200.0000    0.24523
110240.0000    0.04021
110280.0000    0.22357
110320.0000    0.21839
110360.0000    0.20013
110400.0000    0.31503
110440.0000    0.09144
110480.0000    0.27232
110520.0000    0.06254
110560.0000    0.29834
110600.0000    0.31090
110640.0000    0.06556
110680.0000    0.31527
110720.0000    0.30593
110760.0000    0.35746
110800.0000    0.39018
110840.0000    0.24692
110880.0000    0.34930
110920.0000    0.13706
110960.0000    0.27592
111000.0000    0.46507
111040.0000    0.40390
111080.0000    0.25276
111120.0000    0.00795
111160.0000    0.16886
111200.0000    0.57683
111240.0000    0.23030
111280.0000    0.45178
111320.0000    0.08441
111360.0000    0.23366
111400.0000    0.28320
111440.0000    0.11271
111480.0000    0.06274
111520.0000    0.05775
111560.0000    0.40800
111600.0000    0.31216
111640.0000    0.11072
111680.0000    0.25244
111720.0000    0.33187
111760.0000    0.39332
111800.0000    0.07554
111840.0000    0.27094
111880.0000    0.14176
111920.0000    0.30885
111960.0000    0.39059
112000.0000    0.41225
112040.0000    0.38332
112080.0000    0.18573
112120.0000    0.56112
112160.0000    0.26017
112200.0000    0.25545
112240.0000    0.41431
112280.0000    0.39144
112320.0000    0.33505
112360.0000    0.44479
112400.0000    0.35744
112440.0000    0.22014
112480.0000    0.40052
112520.0000    0.51276
112560.0000    0.27688
112600.0000    0.15400
112640.0000    0.54691
112680.0000    0.42148
112720.0000    0.15813
112760.0000    0.21062
112800.0000    0.38053
112840.0000    0.44513
112880.0000    0.44684
112920.0000    0.52094
112960.0000    0.49618
113000.0000    0.04830
113040.0000    0.32990
113080.0000    0.48427
113120.0000    0.18055
113160.0000    0.33853
113200.0000    0.46932
113240.0000    0.35769
113280.0000    0.19179
113320.0000    0.27474
113360.0000    0.26794
113400.0000    0.08691
113440.0000   -0.11597
113480.0000    0.21661
113520.0000    0.43246
113560.0000    0.74429
113600.0000    0.78858
113640.0000    0.81145
113680.0000    0.80993
113720.0000    0.54401
113760.0000    0.75049
113800.0000    0.82030
113840.0000    0.68442
113880.0000    0.70744
113920.0000    0.83215
113960.0000    0.83288
114000.0000    0.85761
114040.0000    0.78938
114080.0000    0.47348
114120.0000    0.46936
114160.0000    0.35897
114200.0000    0.33834
114240.0000    0.23463
114280.0000    0.39733
114320.0000    0.24666
114360.0000    0.32303
114400.0000    0.41837
114440.0000    0.35684
114480.0000    0.36888
114520.0000    0.32560
114560.0000    0.28871
114600.0000    0.40708
114640.0000    0.18051
114680.0000    0.46125
114720.0000    0.56074
114760.0000    0.27666
114800.0000    0.23501
114840.0000    0.18584
114880.0000    0.25240
114920.0000    0.39891
114960.0000    0.36862
115000.0000    0.38623
115040.0000    0.17323
115080.0000    0.03973
115120.0000    0.22501
115160.0000    0.28568
115200.0000    0.36485
115240.0000    0.30559
115280.0000    0.31701
115320.0000    0.24947
115360.0000    0.28232
115400.0000    0.14930
115440.0000    0.23687
115480.0000    0.19595
115520.0000    0.28044
115560.0000    0.32499
115600.0000    0.20483
115640.0000    0.41155
115680.0000    0.43098
115720.0000    0.31665
115760.0000    0.49122
115800.0000    0.39922
115840.0000    0.37870
115880.0000    0.50415
115920.0000    0.38950
115960.0000    0.38974
116000.0000    0.32232
116040.0000    0.35546
116080.0000    0.19633
116120.0000    0.33164
116160.0000    0.24406
116200.0000    0.32233
116240.0000    0.54116
116280.0000    0.50743
116320.0000    0.44247
116360.0000    0.49686
116400.0000    0.25257
116440.0000    0.27971
116480.0000    0.33244
116520.0000    0.28611
116560.0000    0.49736
116600.0000    0.63195
116640.0000    0.84990
116680.0000    0.72380
116720.0000    0.61711
116760.0000    0.70252
116800.0000    0.71423
116840.0000    0.59295
116880.0000    0.67134
116920.0000    0.80579
116960.0000    0.59419
117000.0000    0.67132
117040.0000    0.72364
117080.0000    0.68208
117120.0000    0.71312
117160.0000    0.73362
117200.0000    0.71582
117240.0000    0.62012
117280.0000    0.72721
117320.0000    0.66297
117360.0000    0.81170
117400.0000    0.69032
117440.0000    0.71057
117480.0000    0.66502
117520.0000    0.61338
117560.0000    0.82089
117600.0000    0.67434
117640.0000    0.70955
117680.0000    0.62937
117720.0000    0.58518
117760.0000    0.69359
117800.0000    0.45700
117840.0000    0.78852
117880.0000    0.76731
117920.0000    0.84149
117960.0000    0.60669
118000.0000    0.57298
118040.0000    0.72752
118080.0000    0.41249
118120.0000    0.60053
118160.0000    0.23254
118200.0000    0.34357
118240.0000    0.70334
118280.0000    0.83527
118320.0000    0.58877
118360.0000    0.75367
118400.0000    0.75798
118440.0000    0.80843
118480.0000    0.71945
118520.0000    0.61061
118560.0000    0.69228
118600.0000    0.58870
118640.0000    0.78005
118680.0000    0.75742
118720.0000    0.83943
118760.0000    0.71288
118800.0000    0.77762
118840.0000    0.76228
118880.0000    0.88061
118920.0000    0.78522
118960.0000    0.65600
119000.0000    0.81226
119040.0000    0.58713
119080.0000    0.67345
119120.0000    0.58807
119160.0000    0.80443
119200.0000    0.89492
119240.0000    0.76201
119280.0000    0.73541
119320.0000    0.72565
119360.0000    0.81045
119400.0000    0.74886
119440.0000    0.70176
119480.0000    0.69926
119520.0000    0.82344
119560.0000    0.70121
119600.0000    0.76239
119640.0000    0.78995
119680.0000    0.69206
119720.0000    0.77584
119760.0000    0.72813
119800.0000    0.73512
119840.0000    0.60055
119880.0000    0.70623
119920.0000    0.77921
119960.0000    0.72022
120000.0000    0.62165
120040.0000    0.80244
120080.0000    0.56895
120120.0000    0.64359
120160.0000    0.67638
120200.0000    0.93089
120240.0000    0.87496
120280.0000    0.57410
120320.0000    0.70586
120360.0000    0.80942
120400.0000    0.60543
120440.0000    0.68648
120480.0000    0.68618
120520.0000    0.64329
120560.0000    0.85533
120600.0000    0.73251
120640.0000    0.86707
120680.0000    0.67240
120720.0000    0.68256
120760.0000    0.99551
120800.0000    0.63801
120840.0000    0.99459
120880.0000    0.66588
120920.0000    0.58689
120960.0000    0.76733
121000.0000    0.66100
121040.0000    0.84583
121080.0000    0.78078
121120.0000    0.65992
121160.0000    0.36001
121200.0000    0.40796
121240.0000    0.43760
121280.0000    0.41211
121320.0000    0.38107
121360.0000    0.45610
121400.0000    0.23788
121440.0000    0.22823
121480.0000    0.47995
121520.0000    0.54545
121560.0000    0.49056
121600.0000    0.30741
121640.0000    0.51214
121680.0000    0.34189
121720.0000    0.38873
121760.0000    0.41171
121800.0000    0.34773
121840.0000    0.49975
121880.0000    0.42128
121920.0000    0.64403
121960.0000    0.61985
122000.0000    0.41005
122040.0000    0.32194
122080.0000    0.47205
122120.0000    0.32545
122160.0000    0.45836
122200.0000    0.42217
122240.0000    0.43174
122280.0000    0.52244
122320.0000    0.46633
122360.0000    0.45653
122400.0000    0.40297
122440.0000    0.37125
122480.0000    0.37645
122520.0000    0.40446
122560.0000    0.52885
122600.0000    0.41407
122640.0000    0.59020
122680.0000    0.53302
122720.0000    0.60497
122760.0000    0.52383
122800.0000    0.70368
122840.0000    0.69875
122880.0000    0.52818
122920.0000    0.53285
122960.0000    0.50203
123000.0000    0.73774
123040.0000    0.70138
123080.0000    0.65874
123120.0000    0.61037
123160.0000    0.69389
123200.0000    0.52095
123240.0000    0.67567
123280.0000    0.47456
123320.0000    0.64408
123360.0000    0.76149
123400.0000    0.75505
123440.0000    0.72974
123480.0000    0.65720
123520.0000    0.75125
123560.0000    0.65250
123600.0000    0.58581
123640.0000    0.67083
123680.0000    0.57752
123720.0000    0.67626
123760.0000    0.72440
123800.0000    0.76578
123840.0000    0.66900
123880.0000    0.75370
123920.0000    0.64122
123960.0000    0.63657
124000.0000    0.57190
124040.0000    0.65004
124080.0000    0.60525
124120.0000    0.55661
124160.0000    0.65899
124200.0000    0.55038
124240.0000    0.72541
124280.0000    0.67516
124320.0000    0.50823
124360.0000    0.70669
124400.0000    0.63858
124440.0000    0.83441
124480.0000    0.71806
124520.0000    0.75892
124560.0000    0.66054
124600.0000    0.82061
124640.0000    0.61202
124680.0000    0.77797
124720.0000    0.64773
124760.0000    0.76050
124800.0000    0.73858
124840.0000    0.57908
124880.0000    0.62517
124920.0000    0.63730
124960.0000    0.54662
125000.0000    0.59269
125040.0000    0.79478
125080.0000    0.71445
125120.0000    0.76254
125160.0000    0.56381
125200.0000    0.70480
125240.0000    0.80532
125280.0000    0.77872
125320.0000    0.64897
125360.0000    0.53150
125400.0000    0.71528
125440.0000    0.77419
125480.0000    0.64740
125520.0000    0.82364
125560.0000    0.80462
125600.0000    0.73601
125640.0000    0.73482
125680.0000    0.71537
125720.0000    0.70407
125760.0000    0.69807
125800.0000    0.36435
125840.0000    0.41518
125880.0000    0.47621
125920.0000    0.53985
125960.0000    0.41256
126000.0000    0.51555
126040.0000    0.36668
126080.0000    0.40162
126120.0000    0.24249
126160.0000    0.14792
126200.0000    0.37948
126240.0000    0.24978
126280.0000    0.27254
126320.0000    0.51705
126360.0000    0.30662
126400.0000    0.22115
126440.0000    0.46843
126480.0000    0.28208
126520.0000    0.76052
126560.0000    0.56315
126600.0000    0.47772
126640.0000    0.43664
126680.0000    0.26099
126720.0000    0.39535
126760.0000    0.68158
126800.0000    0.70422
126840.0000    0.68025
126880.0000    0.83328
126920.0000    0.71028
126960.0000    0.72645
127000.0000    0.73700
127040.0000    0.71668
127080.0000    0.75121
127120.0000    0.69168
127160.0000    0.78646
127200.0000    0.70588
127240.0000    0.73695
127280.0000    0.82377
127320.0000    0.65489
127360.0000    0.69165
127400.0000    0.74096
127440.0000    0.81599
127480.0000    0.66925
127520.0000    0.66764
127560.0000    0.74226
127600.0000    0.75382
127640.0000    0.90090
127680.0000    0.77818
127720.0000    0.73083
127760.0000    0.76933
127800.0000    0.79751
127840.0000    0.83929
127880.0000    0.91930
127920.0000    0.63085
127960.0000    0.80139
128000.0000    0.83202
128040.0000    0.76739
128080.0000    0.66118
128120.0000    0.82007
128160.0000    0.75999
128200.0000    0.71340
128240.0000    0.81544
128280.0000    0.65882
128320.0000    0.77675
128360.0000    0.61805
128400.0000    0.77743
128440.0000    0.69847
128480.0000    0.69350
128520.0000    0.78255
128560.0000    0.67497
128600.0000    0.82243
128640.0000    0.74746
128680.0000    0.77806
128720.0000    0.59838
128760.0000    0.77949
128800.0000    0.72926
128840.0000    0.81962
128880.0000    0.62122
128920.0000    0.79364
128960.0000    0.62663
129000.0000    0.88298
129040.0000    0.69184
129080.0000    0.73188
129120.0000    0.48313
129160.0000    0.33008
129200.0000    0.41517
129240.0000    0.48419
129280.0000    0.22883
129320.0000    0.20481
129360.0000    0.30353
129400.0000    0.39923
129440.0000    0.47295
129480.0000    0.02694
129520.0000    0.11921
129560.0000    0.29750
129600.0000    0.57705
129640.0000    0.45941
129680.0000    0.07987
129720.0000    0.19964
129760.0000   -0.04696
129800.0000    0.04829
129840.0000    0.00422
129880.0000    0.36374
129920.0000    0.35979
129960.0000    0.46847
130000.0000    0.63498
130040.0000    0.47774
130080.0000    0.57179
130120.0000    0.43079
130160.0000    0.51312
130200.0000    0.52767
130240.0000    0.50488
130280.0000    0.46364
130320.0000    0.67000
130360.0000    0.77454
130400.0000    0.69055
130440.0000    0.80079
130480.0000    0.74633
130520.0000    0.71814
130560.0000    0.69129
130600.0000    0.75145
130640.0000    0.75588
130680.0000    0.55346
130720.0000    0.80378
130760.0000    0.66409
130800.0000    0.92408
130840.0000    0.71582
130880.0000    0.81044
130920.0000    0.75623
130960.0000    0.84566
131000.0000    0.86391
131040.0000    0.64883
131080.0000    0.64959
131120.0000    0.77808
131160.0000    0.74986
131200.0000    0.75699
131240.0000    0.79459
131280.0000    0.82394
131320.0000    0.82430
131360.0000    0.79651
131400.0000    0.73326
131440.0000    0.72413
131480.0000    0.74418
131520.0000    0.61438
131560.0000    0.69729
131600.0000    0.74467
131640.0000    0.71160
131680.0000    0.76832
131720.0000    0.72174
131760.0000    0.66120
131800.0000    0.79665
131840.0000    0.64419
131880.0000    0.46747
131920.0000    0.67790
131960.0000    0.79956
132000.0000    0.78130
132040.0000    0.71736
132080.0000    0.76069
132120.0000    0.77227
132160.0000    0.74839
132200.0000    0.67995
132240.0000    0.91868
132280.0000    0.93402
132320.0000    0.81896
132360.0000    0.79419
132400.0000    0.69642
132440.0000    0.75512
132480.0000    0.89114
132520.0000    0.77739
132560.0000    0.74550
132600.0000    0.92602
132640.0000    0.66083
132680.0000    0.75422
132720.0000    0.68277
132760.0000    0.82943
132800.0000    0.83896
132840.0000    0.80438
132880.0000    0.89813
132920.0000    0.85069
132960.0000    0.86235
133000.0000    0.71605
133040.0000    0.68604
133080.0000    0.78507
133120.0000    0.81488
133160.0000    0.84321
133200.0000    0.81808
133240.0000    0.73041
133280.0000    0.88006
133320.0000    0.78088
133360.0000    0.73527
133400.0000    0.72416
133440.0000    0.73433
133480.0000    0.71198
133520.0000    0.79769
133560.0000    0.77556
133600.0000    0.66268
133640.0000    0.78555
133680.0000    0.79645
133720.0000    0.69568
133760.0000    0.75900
133800.0000    0.76426
133840.0000    0.75431
133880.0000    0.80653
133920.0000    0.86377
133960.0000    0.76366
134000.0000    0.74824
134040.0000    0.65557
134080.0000    0.78986
134120.0000    0.76732
134160.0000    0.80148
134200.0000    0.73036
134240.0000    0.74248
134280.0000    0.74522
134320.0000    0.73488
134360.0000    0.65620
134400.0000    0.72302
134440.0000    0.80400
134480.0000    0.77758
134520.0000    0.70715
134560.0000    0.79637
134600.0000    0.65390
134640.0000    0.88173
134680.0000    0.83747
134720.0000    0.76819
134760.0000    0.82127
134800.0000    0.77972
134840.0000    0.87700
134880.0000    0.91077
134920.0000    0.88276
134960.0000    0.79192
135000.0000    0.72433
135040.0000    0.72237
135080.0000    0.72865
135120.0000    0.76811
135160.0000    0.79802
135200.0000    0.79190
135240.0000    0.82964
135280.0000    0.81885
135320.0000    0.79966
135360.0000    0.74367
135400.0000    0.84088
135440.0000    0.76798
135480.0000    0.61072
135520.0000    0.61759
135560.0000    0.49671
135600.0000    0.52267
135640.0000    0.54202
135680.0000    0.77457
135720.0000    0.54918
135760.0000    0.58232
135800.0000    0.66241
135840.0000    0.66456
135880.0000    0.81988
135920.0000    0.41763
135960.0000    0.44249
136000.0000    0.46097
136040.0000    0.78976
136080.0000    0.65552
136120.0000    0.53489
136160.0000    0.72538
136200.0000    0.46117
136240.0000    0.58411
136280.0000    0.15167
136320.0000    0.20872
136360.0000    0.34169
136400.0000    0.36761
136440.0000    0.25919
136480.0000    0.19576
136520.0000    0.39564
136560.0000    0.34860
136600.0000    0.52451
136640.0000    0.52322
136680.0000    0.50069
136720.0000    0.80386
136760.0000    0.71466
136800.0000    0.88943
136840.0000    0.85466
136880.0000    0.74345
136920.0000    0.87565
136960.0000    0.70608
137000.0000    0.79409
137040.0000    0.33063
137080.0000    0.42633
137120.0000    0.56642
137160.0000    0.52224
137200.0000    0.52999
137240.0000    0.90418
137280.0000    0.90030
137320.0000    0.66296
137360.0000    0.79230
137400.0000    0.63455
137440.0000    0.72820
137480.0000    0.58331
137520.0000    0.70331
137560.0000    0.91131
137600.0000    1.11498
137640.0000    0.81240
137680.0000    0.86273
137720.0000    0.53183
137760.0000    0.61595
137800.0000    0.41612
137840.0000    0.40346
137880.0000    0.56051
137920.0000    0.18503
137960.0000    0.49741
138000.0000    0.26991
138040.0000    0.17424
138080.0000    0.35602
138120.0000    0.49609
138160.0000    0.35757
138200.0000    0.40600
138240.0000    0.08804
138280.0000    0.39086
138320.0000    0.70622
138360.0000    0.58798
138400.0000    0.48162
138440.0000    0.55342
138480.0000    0.28976
138520.0000    0.31747
138560.0000    0.09545
138600.0000    0.23175
138640.0000    0.29531
138680.0000   -0.00511
138720.0000    0.30980
138760.0000   -0.14434
138800.0000    0.16774
138840.0000   -0.18994
138880.0000    0.03590
138920.0000    0.08330
138960.0000    0.32459
139000.0000    0.27756
139040.0000    0.36491
139080.0000    0.34395
139120.0000    0.21252
139160.0000    0.21025
139200.0000    0.34782
139240.0000    0.20028
139280.0000    0.20243
139320.0000   -0.07394
139360.0000    0.08506
139400.0000    0.20777
139440.0000    0.17259
139480.0000   -0.06578
139520.0000   -0.05335
139560.0000   -0.40653
139600.0000   -0.49405
139640.0000   -0.14446
139680.0000   -0.41039
139720.0000   -0.11603
139760.0000   -0.19546
139800.0000    0.02440
139840.0000    0.11395
139880.0000    0.23317
139920.0000    0.29786
139960.0000   -0.05483
140000.0000    0.18533
140040.0000    0.30883
140080.0000    0.16087
140120.0000    0.14742
140160.0000    0.01704
140200.0000    0.21895
140240.0000    0.30599
140280.0000    0.23673
140320.0000    0.25903
140360.0000   -0.02394
140400.0000    0.04810
140440.0000    0.33057
140480.0000    0.13200
140520.0000    0.38428
140560.0000    0.39361
140600.0000    0.49805
140640.0000    0.20787
140680.0000    0.38528
140720.0000    0.22691
140760.0000    0.28374
140800.0000    0.27914
140840.0000    0.02626
140880.0000   -0.13224
140920.0000    0.28146
140960.0000    0.19673
141000.0000    0.08819
141040.0000    0.28274
141080.0000    0.15749
141120.0000    0.33217
141160.0000    0.43074
141200.0000    0.41803
141240.0000    0.43391
141280.0000    0.13244
141320.0000    0.15586
141360.0000   -0.20262
141400.0000   -0.37733
141440.0000   -0.09539
141480.0000   -0.53313
141520.0000   -0.19050
141560.0000    0.14569
141600.0000   -0.15673
141640.0000   -0.10011
141680.0000    0.06906
141720.0000    0.02740
141760.0000   -0.07832
141800.0000   -0.17958
141840.0000   -0.35609
141880.0000   -0.24451
141920.0000   -0.03105
141960.0000    0.01151
142000.0000   -0.41858
142040.0000   -0.28564
142080.0000   -0.29571
142120.0000   -0.15412
142160.0000   -0.42557
142200.0000   -0.35491
142240.0000   -0.29444
142280.0000   -0.20839
142320.0000   -0.40020
142360.0000   -0.30691
142400.0000   -0.24422
142440.0000   -0.28688
142480.0000   -0.30568
142520.0000   -0.30934
142560.0000   -0.34941
142600.0000   -0.39783
142640.0000   -0.34570
142680.0000   -0.34218
142720.0000   -0.32340
142760.0000   -0.20262
142800.0000   -0.28983
142840.0000   -0.05344
142880.0000   -0.53304
142920.0000   -0.51481
142960.0000   -0.27543
143000.0000   -0.37261
143040.0000   -0.47754
143080.0000   -0.33457
143120.0000   -0.25468
143160.0000   -0.42365
143200.0000   -0.45296
143240.0000   -0.30657
143280.0000   -0.46269
143320.0000   -0.12727
143360.0000   -0.24270
143400.0000   -0.08936
143440.0000   -0.52900
143480.0000   -0.29754
143520.0000   -0.04762
143560.0000   -0.26967
143600.0000   -0.33316
143640.0000   -0.78047
143680.0000   -0.58081
143720.0000   -0.35178
143760.0000   -0.33335
143800.0000    0.25636
143840.0000    0.15189
143880.0000    0.34454
143920.0000    0.30634
143960.0000    0.14543
144000.0000    0.00730
144040.0000   -0.13053
144080.0000   -0.03044
144120.0000    0.09804
144160.0000   -0.34774
144200.0000   -0.05374
144240.0000   -0.37051
144280.0000   -0.16476
144320.0000   -0.10828
144360.0000   -0.35690
144400.0000   -0.09260
144440.0000   -0.14580
144480.0000   -0.05959
144520.0000    0.13887
144560.0000   -0.09225
144600.0000    0.23275
144640.0000    0.19286
144680.0000    0.24161
144720.0000    0.21121
144760.0000    0.16419
144800.0000   -0.06919
144840.0000    0.15394
144880.0000    0.01205
144920.0000    0.29088
144960.0000    0.32168
145000.0000   -0.08198
145040.0000    0.10873
145080.0000   -0.29168
145120.0000   -0.39768
145160.0000   -0.28241
145200.0000    0.00236
145240.0000   -0.28093
145280.0000   -0.07674
145320.0000   -0.18747
145360.0000    0.34560
145400.0000    0.15438
145440.0000    0.23100
145480.0000    0.32137
145520.0000    0.39115
145560.0000    0.33454
145600.0000    0.16103
145640.0000    0.13241
145680.0000    0.35812
145720.0000    0.18551
145760.0000    0.12995
145800.0000    0.20696
145840.0000    0.11831
145880.0000    0.20789
145920.0000    0.18020
145960.0000    0.33108
146000.0000    0.10005
146040.0000    0.33379
146080.0000   -0.02780
146120.0000    0.22495
146160.0000   -0.15072
146200.0000   -0.32205
146240.0000   -0.06608
146280.0000    0.07568
146320.0000   -0.18225
146360.0000    0.20916
146400.0000    0.20692
146440.0000   -0.07029
146480.0000    0.22063
146520.0000    0.18928
146560.0000    0.02986
146600.0000   -0.41390
146640.0000    0.20696
146680.0000    0.14245
146720.0000    0.27139
146760.0000    0.11117
146800.0000    0.21729
146840.0000    0.24896
146880.0000    0.22702
146920.0000    0.21933
146960.0000    0.31378
147000.0000    0.15488
147040.0000    0.06107
147080.0000    0.24192
147120.0000    0.24199
147160.0000    0.18958
147200.0000    0.11249
147240.0000    0.03512
147280.0000    0.17393
147320.0000   -0.25795
147360.0000   -0.13012
147400.0000    0.15785
147440.0000    0.12174
147480.0000   -0.12650
147520.0000    0.08884
147560.0000    0.16187
147600.0000    0.20351
147640.0000    0.10217
147680.0000   -0.34533
147720.0000    0.18007
147760.0000    0.21901
147800.0000   -0.06041
147840.0000    0.06191
147880.0000    0.07336
147920.0000    0.13285
147960.0000    0.12583
148000.0000    0.26490
148040.0000    0.26211
148080.0000    0.09570
148120.0000    0.12212
148160.0000    0.31137
148200.0000    0.11314
148240.0000    0.23643
148280.0000    0.13234
148320.0000    0.20868
148360.0000    0.23293
148400.0000   -0.08384
148440.0000    0.09946
148480.0000    0.22907
148520.0000    0.20102
148560.0000    0.02220
148600.0000    0.21352
148640.0000    0.15822
148680.0000    0.18469
148720.0000   -0.05957
148760.0000    0.03663
148800.0000    0.30126
148840.0000    0.19430
148880.0000    0.16267
148920.0000    0.23294
148960.0000    0.27581
149000.0000    0.09780
149040.0000    0.41176
149080.0000    0.05224
149120.0000    0.43807
149160.0000    0.11812
149200.0000    0.20664
149240.0000   -0.34661
149280.0000   -0.05966
149320.0000   -0.12409
149360.0000    0.04947
149400.0000   -0.17430
149440.0000   -0.02959
149480.0000   -0.30576
149520.0000   -0.11375
149560.0000   -0.12290
149600.0000   -0.11608
149640.0000    0.12641
149680.0000    0.19872
149720.0000    0.22794
149760.0000    0.06397
149800.0000   -0.05419
149840.0000    0.06169
149880.0000   -0.21490
149920.0000    0.22315
149960.0000    0.20745
150000.0000    0.09976
150040.0000    0.21081
150080.0000    0.42515
150120.0000    0.21145
150160.0000    0.09659
150200.0000   -0.03657
150240.0000   -0.02825
150280.0000    0.04084
150320.0000   -0.16310
150360.0000   -0.34148
150400.0000   -0.17742
150440.0000   -0.10539
150480.0000   -0.12795
150520.0000   -0.08812
150560.0000   -0.23128
150600.0000   -0.36492
150640.0000   -0.44309
150680.0000   -0.33295
150720.0000   -0.26286
150760.0000   -0.58204
150800.0000   -0.35152
150840.0000   -0.37049
150880.0000   -0.35194
150920.0000    0.09122
150960.0000    0.00016
151000.0000    0.05109
151040.0000    0.02257
151080.0000    0.17300
151120.0000   -0.10227
151160.0000   -0.09690
151200.0000   -0.11281
151240.0000   -0.00605
151280.0000   -0.02512
151320.0000    0.34151
151360.0000   -0.09745
151400.0000   -0.21540
151440.0000   -0.13811
151480.0000    0.09408
151520.0000    0.25889
151560.0000    0.08879
151600.0000    0.07150
151640.0000    0.05994
151680.0000    0.24791
151720.0000    0.22430
151760.0000    0.18909
151800.0000    0.17412
151840.0000   -0.01717
151880.0000    0.29441
151920.0000    0.14228
151960.0000    0.14861
152000.0000   -0.07610
152040.0000    0.23142
152080.0000   -0.04084
152120.0000    0.21367
152160.0000    0.18706
152200.0000    0.27422
152240.0000    0.18388
152280.0000    0.08980
152320.0000    0.01698
152360.0000    0.12109
152400.0000    0.19913
152440.0000    0.16304
152480.0000    0.23112
152520.0000    0.09578
152560.0000    0.05432
152600.0000    0.21356
152640.0000    0.10684
152680.0000    0.18516
152720.0000    0.08399
152760.0000    0.07546
152800.0000    0.27088
152840.0000    0.36246
152880.0000    0.22214
152920.0000   -0.11577
152960.0000    0.08813
153000.0000    0.07544
153040.0000    0.24469
153080.0000    0.21557
153120.0000    0.27000
153160.0000    0.30254
153200.0000    0.19537
153240.0000    0.31409
153280.0000    0.24313
153320.0000    0.30593
153360.0000    0.08804
153400.0000    0.10745
153440.0000    0.06693
153480.0000   -0.00111
153520.0000    0.08395
153560.0000    0.14128
153600.0000   -0.03905
153640.0000    0.11665
153680.0000   -0.10035
153720.0000    0.00315
153760.0000    0.03327
153800.0000    0.23890
153840.0000    0.29606
153880.0000    0.13841
153920.0000    0.19901
153960.0000    0.10888
154000.0000    0.14337
154040.0000    0.16368
154080.0000    0.37446
154120.0000    0.25918
154160.0000    0.27270
154200.0000    0.23860
154240.0000    0.21888
154280.0000    0.09128
154320.0000    0.15492
154360.0000    0.25326
154400.0000    0.39417
154440.0000    0.17435
154480.0000    0.07986
154520.0000    0.09692
154560.0000    0.24952
154600.0000    0.12734
154640.0000    0.16556
154680.0000    0.11872
154720.0000    0.27143
154760.0000    0.30628
154800.0000   -0.00769
154840.0000    0.17841
154880.0000    0.29257
154920.0000    0.06019
154960.0000    0.24991
155000.0000    0.11705
155040.0000    0.27249
155080.0000    0.26214
155120.0000    0.10427
155160.0000   -0.02696
155200.0000    0.06004
155240.0000   -0.05467
155280.0000    0.06532
155320.0000    0.13752
155360.0000    0.03255
155400.0000    0.06085
155440.0000    0.08534
155480.0000    0.11243
155520.0000    0.22349
155560.0000   -0.06050
155600.0000    0.23721
155640.0000   -0.01576
155680.0000   -0.11821
155720.0000    0.08574
155760.0000    0.16907
155800.0000    0.14798
155840.0000    0.29739
155880.0000    0.20413
155920.0000    0.29837
155960.0000    0.27159
156000.0000    0.37815
156040.0000    0.10602
156080.0000    0.16273
156120.0000    0.27537
156160.0000    0.28631
156200.0000    0.00181
156240.0000    0.16717
156280.0000   -0.08900
156320.0000   -0.02226
156360.0000    0.07585
156400.0000    0.15332
156440.0000    0.06936
156480.0000    0.08937
156520.0000    0.14111
156560.0000    0.17001
156600.0000   -0.37849
156640.0000   -0.12776
156680.0000    0.16055
156720.0000    0.12839
156760.0000    0.07077
156800.0000    0.21023
156840.0000    0.05954
156880.0000    0.15838
156920.0000    0.20047
156960.0000    0.24946
157000.0000    0.39148
157040.0000    0.48023
157080.0000    0.26574
157120.0000    0.32831
157160.0000    0.16270
157200.0000    0.34640
157240.0000   -0.06933
157280.0000    0.16995
157320.0000    0.44786
157360.0000    0.22116
157400.0000    0.16287
157440.0000    0.13908
157480.0000    0.07478
157520.0000    0.08440
157560.0000    0.30136
157600.0000    0.22167
157640.0000    0.15895
157680.0000    0.30676
157720.0000    0.18861
157760.0000    0.12681
157800.0000    0.19932
157840.0000    0.32608
157880.0000    0.18925
157920.0000    0.17378
157960.0000    0.31069
158000.0000    0.22307
158040.0000    0.42299
158080.0000    0.11218
158120.0000   -0.07029
158160.0000    0.31038
158200.0000    0.33482
158240.0000    0.01779
158280.0000    0.26804
158320.0000    0.53124
158360.0000    0.59832
158400.0000    0.54556
158440.0000    0.49660
158480.0000   -0.02729
158520.0000    0.13371
158560.0000    0.27720
158600.0000   -0.03556
158640.0000    0.14371
158680.0000    0.06423
158720.0000   -0.13674
158760.0000   -0.30267
158800.0000   -0.22846
158840.0000   -0.63454
158880.0000   -0.62801
158920.0000   -0.92853
158960.0000   -0.58022
159000.0000   -0.50282
159040.0000   -0.65241
159080.0000   -0.39103
159120.0000   -0.60252
159160.0000   -0.51893
159200.0000   -0.42150
159240.0000   -0.79735
159280.0000   -0.81587
159320.0000   -0.42199
159360.0000   -0.60557
159400.0000   -0.70522
159440.0000   -0.40812
159480.0000   -0.47257
159520.0000   -0.83639
159560.0000   -0.47871
159600.0000   -0.34782
159640.0000   -0.69234
159680.0000   -0.28562
159720.0000   -0.10650
159760.0000   -0.17929
159800.0000   -0.32764
159840.0000   -0.33458
159880.0000   -0.59711
159920.0000   -0.42259
159960.0000   -0.56505
160000.0000   -0.38686
160040.0000   -0.29611
160080.0000   -0.43502
160120.0000   -0.48931
160160.0000   -0.09459
160200.0000   -0.34510
160240.0000   -0.38955
160280.0000   -0.42360
160320.0000   -0.49818
160360.0000   -0.31762
160400.0000   -0.46431
160440.0000   -0.45984
160480.0000   -0.34932
160520.0000   -0.16543
160560.0000   -0.43643
160600.0000   -0.33442
160640.0000   -0.34939
160680.0000   -0.28466
160720.0000   -0.39990
160760.0000   -0.46952
160800.0000   -0.17291
160840.0000   -0.23578
160880.0000   -0.31468
160920.0000   -0.34862
160960.0000   -0.13922
161000.0000   -0.29275
161040.0000   -0.20616
161080.0000   -0.39476
161120.0000   -0.27080
161160.0000   -0.19963
161200.0000    0.01194
161240.0000    0.13598
161280.0000   -0.05624
161320.0000   -0.18791
161360.0000   -0.00137
161400.0000   -0.05518
161440.0000   -0.08721
161480.0000   -0.17880
161520.0000   -0.04854
161560.0000   -0.13691
161600.0000   -0.17597
161640.0000    0.02956
161680.0000   -0.04410
161720.0000   -0.21582
161760.0000   -0.15354
161800.0000    0.01651
161840.0000   -0.01832
161880.0000   -0.08248
161920.0000   -0.21764
161960.0000   -0.03773
162000.0000   -0.23991
162040.0000   -0.17575
162080.0000    0.08681
162120.0000   -0.22612
162160.0000   -0.03513
162200.0000    0.14926
162240.0000   -0.04483
162280.0000    0.07455
162320.0000   -0.09536
162360.0000   -0.03927
162400.0000    0.07005
162440.0000   -0.08177
162480.0000    0.01415
162520.0000    0.08421
162560.0000   -0.03176
162600.0000    0.24031
162640.0000    0.30388
162680.0000    0.31786
162720.0000   -0.13998
162760.0000   -0.24418
162800.0000   -0.14851
162840.0000   -0.10722
162880.0000   -0.17811
162920.0000   -0.13282
162960.0000   -0.07915
163000.0000   -0.13137
163040.0000    0.01452
163080.0000   -0.12570
163120.0000    0.02610
163160.0000   -0.14231
163200.0000    0.17082
163240.0000   -0.18017
163280.0000   -0.10344
163320.0000   -0.03988
163360.0000   -0.19724
163400.0000   -0.11101
163440.0000   -0.14011
163480.0000   -0.14945
163520.0000   -0.20146
163560.0000   -0.14681
163600.0000   -0.16868
163640.0000    0.04017
163680.0000   -0.05790
163720.0000    0.15692
163760.0000    0.26981
163800.0000    0.02590
163840.0000   -0.33162
163880.0000   -0.27321
163920.0000   -0.40388
163960.0000    0.11560
164000.0000   -0.24419
164040.0000    0.00559
164080.0000   -0.19493
164120.0000    0.11276
164160.0000   -0.02829
164200.0000    0.02955
164240.0000   -0.24560
164280.0000   -0.09952
164320.0000   -0.19915
164360.0000   -0.27897
164400.0000   -0.19231
164440.0000   -0.07024
164480.0000   -0.43150
164520.0000   -0.01990
164560.0000   -0.02144
164600.0000    0.14406
164640.0000   -0.20592
164680.0000   -0.11194
164720.0000   -0.03901
164760.0000   -0.09942
164800.0000   -0.29429
164840.0000   -0.39227
164880.0000    0.00453
164920.0000   -0.14656
164960.0000   -0.01200
165000.0000   -0.04669
165040.0000   -0.35977
165080.0000    0.01403
165120.0000   -0.39119
165160.0000    0.00548
165200.0000   -0.38672
165240.0000   -0.09861
165280.0000    0.02603
165320.0000   -0.53312
165360.0000   -0.40508
165400.0000   -0.18594
165440.0000   -0.31321
165480.0000    0.02524
165520.0000   -0.12579
165560.0000   -0.22295
165600.0000   -0.27494
165640.0000   -0.19795
165680.0000    0.02017
165720.0000   -0.10738
165760.0000    0.27542
165800.0000    0.23235
165840.0000    0.10589
165880.0000    0.03778
165920.0000    0.10429
165960.0000    0.02701
166000.0000    0.02477
166040.0000   -0.13579
166080.0000   -0.27354
166120.0000   -0.16223
166160.0000   -0.27592
166200.0000   -0.18532
166240.0000   -0.09436
166280.0000   -0.05683
166320.0000    0.10786
166360.0000   -0.00743
166400.0000    0.02762
166440.0000    0.05419
166480.0000    0.31163
166520.0000    0.01537
166560.0000    0.17640
166600.0000    0.32363
166640.0000    0.08283
166680.0000    0.36019
166720.0000    0.25985
166760.0000    0.34959
166800.0000    0.20499
166840.0000    0.33397
166880.0000    0.12217
166920.0000    0.03498
166960.0000    0.20583
167000.0000    0.07211
167040.0000    0.16337
167080.0000    0.15480
167120.0000    0.14980
167160.0000    0.21191
167200.0000   -0.19607
167240.0000   -0.14143
167280.0000   -0.20293
167320.0000   -0.07090
167360.0000   -0.11658
167400.0000    0.30331
167440.0000    0.00597
167480.0000   -0.17699
167520.0000   -0.11178
167560.0000   -0.17609
167600.0000   -0.13257
167640.0000   -0.07658
167680.0000   -0.13423
167720.0000   -0.27566
167760.0000   -0.10973
167800.0000   -0.17993
167840.0000   -0.09123
167880.0000   -0.19434
167920.0000   -0.06762
167960.0000   -0.17051
168000.0000   -0.29804
168040.0000   -0.08314
168080.0000   -0.00767
168120.0000   -0.13014
168160.0000    0.02867
168200.0000   -0.04484
168240.0000   -0.03683
168280.0000   -0.05624
168320.0000    0.32637
168360.0000   -0.09330
168400.0000   -0.13914
168440.0000   -0.12679
168480.0000   -0.09253
168520.0000   -0.10981
168560.0000   -0.08568
168600.0000   -0.07755
168640.0000   -0.13926
168680.0000   -0.11088
168720.0000    0.04276
168760.0000   -0.03030
168800.0000   -0.21190
168840.0000   -0.28618
168880.0000   -0.12426
168920.0000    0.04920
168960.0000    0.27705
169000.0000    0.02293
169040.0000   -0.03993
169080.0000    0.06480
169120.0000    0.15584
169160.0000   -0.13354
169200.0000   -0.03998
169240.0000   -0.09687
169280.0000   -0.07684
169320.0000    0.32920
169360.0000    0.33108
169400.0000    0.30957
169440.0000    0.21950
169480.0000    0.25720
169520.0000    0.26452
169560.0000    0.11844
169600.0000    0.14948
169640.0000   -0.07088
169680.0000   -0.14912
169720.0000    0.06587
169760.0000   -0.18020
169800.0000   -0.28191
169840.0000   -0.25994
169880.0000   -0.19125
169920.0000   -0.00663
169960.0000   -0.09318
170000.0000   -0.04410
170040.0000   -0.17959
170080.0000   -0.26066
170120.0000   -0.03827
170160.0000   -0.04108
170200.0000   -0.15611
170240.0000   -0.14317
170280.0000   -0.17347
170320.0000   -0.20005
170360.0000   -0.07742
170400.0000   -0.07631
170440.0000   -0.12969
170480.0000    0.04437
170520.0000   -0.04875
170560.0000    0.09881
170600.0000    0.02612
170640.0000    0.13382
170680.0000    0.28773
170720.0000    0.48554
170760.0000    0.44469
170800.0000    0.33387
170840.0000    0.43998
170880.0000    0.49161
170920.0000    0.30297
170960.0000    0.46000
171000.0000    0.34919
171040.0000    0.47117
171080.0000    0.09899
171120.0000    0.18497
171160.0000    0.38157
171200.0000    0.46967
171240.0000    0.48809
171280.0000    0.53476
171320.0000    0.41970
171360.0000    0.26133
171400.0000   -0.01907
171440.0000    0.20443
171480.0000    0.26031
171520.0000    0.12798
171560.0000    0.44035
171600.0000    0.24260
171640.0000    0.49139
171680.0000    0.53257
171720.0000    0.55675
171760.0000    0.42768
171800.0000    0.36063
171840.0000    0.30462
171880.0000    0.17790
171920.0000    0.47809
171960.0000    0.31678
172000.0000    0.35858
172040.0000    0.30385
172080.0000    0.28169
172120.0000    0.35742
172160.0000    0.54209
172200.0000    0.25247
172240.0000    0.24914
172280.0000    0.50855
172320.0000    0.70331
172360.0000    0.66775
172400.0000    0.83254
172440.0000    0.72727
172480.0000    0.59116
172520.0000    0.65566
172560.0000    0.72363
172600.0000    0.59089
172640.0000    0.84543
172680.0000    0.81460
172720.0000    0.72417
172760.0000    0.79797
172800.0000    0.78568
172840.0000    0.72554
172880.0000    0.69867
172920.0000    0.74081
172960.0000    0.89286
173000.0000    0.79744
173040.0000    0.64997
173080.0000    0.71287
173120.0000    0.66903
173160.0000    0.79661
173200.0000    0.83230
173240.0000    0.58582
173280.0000    0.61864
173320.0000    0.76214
173360.0000    0.75622
173400.0000    0.75598
173440.0000    0.66232
173480.0000    0.66585
173520.0000    0.73861
173560.0000    0.60118
173600.0000    0.79492
173640.0000    0.78006
173680.0000    0.59414
173720.0000    0.65682
173760.0000    0.55949
173800.0000    0.67518
173840.0000    0.34272
173880.0000    0.43190
173920.0000    0.22521
173960.0000    0.55661
174000.0000    0.30589
174040.0000    0.31869
174080.0000    0.09802
174120.0000    0.30754
174160.0000    0.29643
174200.0000    0.12278
174240.0000    0.25541
174280.0000    0.20220
174320.0000    0.06030
174360.0000    0.18142
174400.0000    0.35424
174440.0000    0.09199
174480.0000    0.11166
174520.0000    0.14640
174560.0000    0.03800
174600.0000    0.05465
174640.0000    0.05285
174680.0000    0.03773
174720.0000    0.21095
174760.0000    0.23205
174800.0000    0.53678
174840.0000    0.52137
174880.0000    0.64664
174920.0000    0.52380
174960.0000    0.74672
175000.0000    0.67829
175040.0000    0.81674
175080.0000    0.72964
175120.0000    0.72240
175160.0000    0.55978
175200.0000    0.70858
175240.0000    0.48354
175280.0000    0.22749
175320.0000    0.38057
175360.0000    0.27024
175400.0000    0.34548
175440.0000    0.37950
175480.0000    0.46930
175520.0000    0.40420
175560.0000    0.41874
175600.0000    0.51740
175640.0000    0.44481
175680.0000    0.25864
175720.0000    0.27495
175760.0000    0.63816
175800.0000    0.74805
175840.0000    0.28006
175880.0000    0.18270
175920.0000    0.19216
175960.0000    0.68911
176000.0000    0.55369
176040.0000    0.49262
176080.0000    0.36045
176120.0000    0.13235
176160.0000    0.36340
176200.0000    0.09319
176240.0000    0.31213
176280.0000    0.21577
176320.0000    0.15859
176360.0000    0.39093
176400.0000    0.21004
176440.0000    0.18948
176480.0000    0.34346
176520.0000    0.37768
176560.0000    0.23199
176600.0000    0.21948
176640.0000    0.18455
176680.0000    0.30977
176720.0000    0.34203
176760.0000    0.40005
176800.0000    0.28589
176840.0000    0.25169
176880.0000    0.31354
176920.0000    0.35662
176960.0000    0.31150
177000.0000    0.27569
177040.0000    0.40767
177080.0000    0.51819
177120.0000    0.52810
177160.0000    0.50402
177200.0000    0.48643
177240.0000    0.51253
177280.0000    0.51579
177320.0000    0.39893
177360.0000    0.33900
177400.0000    0.63237
177440.0000    0.39258
177480.0000    0.47235
177520.0000    0.42478
177560.0000    0.41169
177600.0000    0.25857
177640.0000    0.18643
177680.0000    0.46135
177720.0000    0.33875
177760.0000    0.30907
177800.0000    0.39194
177840.0000    0.27605
177880.0000    0.33511
177920.0000    0.28989
177960.0000    0.55610
178000.0000    0.48458
178040.0000    0.43369
178080.0000    0.24182
178120.0000    0.28067
178160.0000    0.42335
178200.0000    0.44954
178240.0000    0.47581
178280.0000    0.39852
178320.0000    0.28409
178360.0000    0.39630
178400.0000    0.49867
178440.0000    0.41607
178480.0000    0.56195
178520.0000    0.40351
178560.0000    0.44723
178600.0000    0.41432
178640.0000    0.43055
178680.0000    0.54202
178720.0000    0.59946
178760.0000    0.24929
178800.0000    0.45166
178840.0000    0.40855
178880.0000    0.46585
178920.0000    0.39657
178960.0000    0.64077
179000.0000    0.33819
179040.0000    0.52683
179080.0000    0.42457
179120.0000    0.48986
179160.0000    0.49355
179200.0000    0.52385
179240.0000    0.43952
179280.0000    0.33707
179320.0000    0.15933
179360.0000    0.16371
179400.0000    0.37607
179440.0000    0.26229
179480.0000    0.35196
179520.0000    0.53978
179560.0000    0.51574
179600.0000    0.42034
179640.0000    0.27444
179680.0000    0.45273
179720.0000    0.37608
179760.0000    0.46834
179800.0000    0.31422
179840.0000    0.44557
179880.0000    0.45826
179920.0000    0.33128
179960.0000    0.36436
180000.0000    0.37848
180040.0000    0.40502
180080.0000    0.56657
180120.0000    0.28182
180160.0000    0.40571
180200.0000    0.37231
180240.0000    0.35970
180280.0000    0.41161
180320.0000    0.48227
180360.0000    0.40745
180400.0000    0.37010
180440.0000    0.50458
180480.0000    0.38095
180520.0000    0.11945
180560.0000    0.35345
180600.0000    0.32484
180640.0000    0.59247
180680.0000    0.55782
180720.0000    0.42899
180760.0000    0.29734
180800.0000    0.34937
180840.0000    0.47308
180880.0000    0.38412
180920.0000    0.41486
180960.0000    0.15330
181000.0000    0.46995
181040.0000    0.51900
181080.0000    0.17253
181120.0000    0.31211
181160.0000    0.43530
181200.0000    0.41036
181240.0000    0.40641
181280.0000   -0.01273
181320.0000   -0.13217
181360.0000    0.08898
181400.0000    0.10824
181440.0000    0.04304
181480.0000    0.16114
181520.0000    0.17991
181560.0000    0.26484
181600.0000    0.21705
181640.0000    0.10083
181680.0000    0.09135
181720.0000    0.41874
181760.0000    0.40333
181800.0000    0.32942
181840.0000    0.44026
181880.0000    0.29101
181920.0000    0.37099
181960.0000    0.34197
182000.0000    0.40318
182040.0000    0.13176
182080.0000    0.26988
182120.0000    0.31027
182160.0000    0.24427
182200.0000    0.01770
182240.0000    0.06648
182280.0000    0.25940
182320.0000    0.27694
182360.0000    0.29642
182400.0000    0.21285
182440.0000   -0.01624
182480.0000   -0.04558
182520.0000    0.32204
182560.0000    0.01720
182600.0000    0.26000
182640.0000    0.39270
182680.0000    0.45170
182720.0000    0.22790
182760.0000    0.32337
182800.0000    0.34615
182840.0000    0.20875
182880.0000    0.22552
182920.0000    0.20958
182960.0000    0.29792
183000.0000    0.26705
183040.0000    0.34112
183080.0000    0.03616
183120.0000    0.32333
183160.0000    0.09856
183200.0000    0.25122
183240.0000    0.14817
183280.0000    0.27432
183320.0000    0.22196
183360.0000    0.20274
183400.0000    0.00255
183440.0000    0.23538
183480.0000   -0.09437
183520.0000    0.15458
183560.0000    0.09102
183600.0000    0.30657
183640.0000    0.28613
183680.0000    0.27944
183720.0000    0.27591
183760.0000    0.27157
183800.0000    0.33012
183840.0000    0.22739
183880.0000    0.24732
183920.0000    0.37283
183960.0000    0.39804
184000.0000    0.42387
184040.0000    0.25078
184080.0000    0.16432
184120.0000    0.12872
184160.0000    0.25407
184200.0000    0.26092
184240.0000    0.39593
184280.0000    0.02111
184320.0000    0.03048
184360.0000    0.28659
184400.0000    0.25731
184440.0000    0.39867
184480.0000    0.40444
184520.0000    0.31808
184560.0000    0.42924
184600.0000    0.27512
184640.0000    0.39906
184680.0000    0.27781
184720.0000    0.50414
184760.0000    0.17949
184800.0000    0.04831
184840.0000    0.25981
184880.0000    0.22771
184920.0000    0.28670
184960.0000    0.52710
185000.0000    0.21967
185040.0000    0.41431
185080.0000    0.32292
185120.0000    0.24255
185160.0000    0.24364
185200.0000    0.20344
185240.0000    0.27526
185280.0000    0.18599
185320.0000    0.17140
185360.0000    0.41448
185400.0000    0.46630
185440.0000    0.22845
185480.0000    0.09064
185520.0000    0.46968
185560.0000    0.15623
185600.0000    0.40615
185640.0000    0.37682
185680.0000    0.46076
185720.0000    0.48434
185760.0000    0.53791
185800.0000    0.56478
185840.0000    0.53702
185880.0000    0.28424
185920.0000    0.40644
185960.0000    0.52683
186000.0000    0.47927
186040.0000    0.44514
186080.0000    0.38847
186120.0000    0.58002
186160.0000    0.22270
186200.0000    0.43255
186240.0000    0.29104
186280.0000    0.36298
186320.0000    0.36713
186360.0000    0.38355
186400.0000    0.42912
186440.0000    0.12513
186480.0000    0.49852
186520.0000    0.47320
186560.0000    0.31107
186600.0000    0.24783
186640.0000    0.36040
186680.0000    0.34108
186720.0000    0.48412
186760.0000    0.21046
186800.0000    0.29664
186840.0000    0.42879
186880.0000    0.44303
186920.0000    0.32989
186960.0000    0.46331
187000.0000    0.54101
187040.0000    0.43087
187080.0000    0.26106
187120.0000    0.41684
187160.0000    0.61259
187200.0000    0.39307
187240.0000    0.46737
187280.0000   -0.04885
187320.0000    0.22186
187360.0000    0.19509
187400.0000    0.43104
187440.0000    0.42079
187480.0000    0.44834
187520.0000    0.10613
187560.0000    0.32392
187600.0000    0.47916
187640.0000    0.29170
187680.0000    0.28480
187720.0000    0.29568
187760.0000    0.32461
187800.0000    0.21402
187840.0000    0.31896
187880.0000    0.33256
187920.0000    0.36690
187960.0000    0.28040
188000.0000    0.30396
188040.0000    0.39305
188080.0000    0.19626
188120.0000    0.57025
188160.0000    0.26181
188200.0000    0.34742
188240.0000    0.21683
188280.0000    0.39614
188320.0000    0.29831
188360.0000    0.39983
188400.0000    0.22178
188440.0000    0.22520
188480.0000    0.28191
188520.0000    0.22751
188560.0000    0.35571
188600.0000    0.23478
188640.0000    0.20843
188680.0000    0.04387
188720.0000   -0.03369
188760.0000    0.27383
188800.0000    0.26147
188840.0000    0.54400
188880.0000    0.47289
188920.0000    0.09868
188960.0000    0.38804
189000.0000    0.44790
189040.0000    0.17514
189080.0000    0.45568
189120.0000    0.19364
189160.0000    0.51041
189200.0000    0.24845
189240.0000    0.41032
189280.0000    0.54011
189320.0000    0.37775
189360.0000    0.38677
189400.0000    0.34709
189440.0000    0.44915
189480.0000    0.00282
189520.0000    0.59508
189560.0000    0.37483
189600.0000   -0.20103
189640.0000    0.21951
189680.0000    0.09497
189720.0000    0.30212
189760.0000    0.25069
189800.0000    0.12981
189840.0000   -0.19599
189880.0000    0.18050
189920.0000    0.34436
189960.0000    0.47502
190000.0000    0.23336
190040.0000    0.30389
190080.0000    0.07996
190120.0000    0.40753
190160.0000    0.22117
190200.0000    0.43737
190240.0000   -0.08930
190280.0000   -0.54782
190320.0000    0.04871
190360.0000   -0.30198
190400.0000   -0.26478
190440.0000   -0.28161
190480.0000   -0.02635
190520.0000    0.41271
190560.0000    0.13827
190600.0000    0.15934
190640.0000    0.24723
190680.0000   -0.10652
190720.0000   -0.19492
190760.0000   -0.00363
190800.0000    0.17865
190840.0000    0.13537
190880.0000    0.01491
190920.0000   -0.01009
190960.0000   -0.16678
191000.0000    0.00694
191040.0000    0.00061
191080.0000    0.13684
191120.0000    0.39849
191160.0000    0.28657
191200.0000    0.47658
191240.0000    0.50496
191280.0000    0.58826
191320.0000    0.32688
191360.0000   -0.00894
191400.0000   -0.01641
191440.0000    0.16194
191480.0000    0.11198
191520.0000    0.48231
191560.0000    0.28043
191600.0000    0.14755
191640.0000    0.20173
191680.0000   -0.06149
191720.0000   -0.07389
191760.0000    0.11835
191800.0000    0.12881
191840.0000    0.12083
191880.0000   -0.05305
191920.0000   -0.15704
191960.0000   -0.17523
192000.0000   -0.57962
192040.0000   -0.14279
192080.0000    0.23926
192120.0000    0.07835
192160.0000    0.17625
192200.0000   -0.17454
192240.0000   -0.00507
192280.0000    0.07229
192320.0000   -0.05559
192360.0000    0.13918
192400.0000   -0.24225
192440.0000   -0.18785
192480.0000   -0.01251
192520.0000   -0.01400
192560.0000   -0.06069
192600.0000    0.04210
192640.0000   -0.19501
192680.0000    0.10877
192720.0000    0.13012
192760.0000   -0.27658
192800.0000   -0.21689
192840.0000   -0.06989
192880.0000   -0.04911
192920.0000    0.12425
192960.0000   -0.09257
193000.0000    0.03339
193040.0000    0.09052
193080.0000    0.01283
193120.0000    0.20796
193160.0000   -0.10939
193200.0000   -0.14261
193240.0000   -0.13137
193280.0000   -0.09281
193320.0000   -0.05171
193360.0000    0.42740
193400.0000    0.21553
193440.0000    0.06140
193480.0000    0.42980
193520.0000    0.54767
193560.0000    0.51290
193600.0000    0.42077
193640.0000    0.71795
193680.0000    0.49873
193720.0000    0.39403
193760.0000    0.50911
193800.0000    0.59331
193840.0000    0.26009
193880.0000    0.64513
193920.0000    0.67119
193960.0000    0.29504
194000.0000    0.10232
194040.0000    0.23333
194080.0000    0.22125
194120.0000    0.35139
194160.0000   -0.16571
194200.0000   -0.48925
194240.0000   -0.08180
194280.0000    0.19211
194320.0000    0.66807
194360.0000    0.11977
194400.0000   -0.06751
194440.0000    0.36053
194480.0000    0.38001
194520.0000    0.28766
194560.0000    0.36532
194600.0000    0.38574
194640.0000    0.50178
194680.0000    0.08377
194720.0000    0.41886
194760.0000    0.44484
194800.0000    0.43014
194840.0000    0.48526
194880.0000   -0.05467
194920.0000    0.24528
194960.0000    0.36846
195000.0000    0.10907
195040.0000   -0.02652
195080.0000   -0.12496
195120.0000    0.02064
195160.0000    0.35427
195200.0000    0.13388
195240.0000    0.43111
195280.0000    0.44661
195320.0000    0.07083
195360.0000    0.38515
195400.0000    0.55144
195440.0000    0.45580
195480.0000    0.25128
195520.0000    0.29602
195560.0000    0.26394
195600.0000    0.29698
195640.0000    0.46504
195680.0000    0.44578
195720.0000    0.46629
195760.0000    0.54650
195800.0000    0.45912
195840.0000    0.54500
195880.0000    0.52886
195920.0000    0.40757
195960.0000    0.58561
196000.0000    0.38311
196040.0000    0.41299
196080.0000    0.35392
196120.0000    0.32043
196160.0000    0.63980
196200.0000    0.48007
196240.0000    0.32370
196280.0000    0.31170
196320.0000    0.38363
196360.0000    0.38366
196400.0000    0.20059
196440.0000    0.41406
196480.0000    0.36548
196520.0000    0.40813
196560.0000    0.44998
196600.0000    0.37828
196640.0000    0.59866
196680.0000    0.27150
196720.0000    0.43919
196760.0000    0.18182
196800.0000    0.35031
196840.0000    0.23283
196880.0000    0.01135
196920.0000    0.41797
196960.0000    0.50199
197000.0000    0.42897
197040.0000    0.39922
197080.0000    0.38630
197120.0000    0.54906
197160.0000    0.41569
197200.0000    0.40061
197240.0000    0.42686
197280.0000    0.42606
197320.0000    0.37347
197360.0000    0.35943
197400.0000    0.18167
197440.0000    0.44381
197480.0000    0.44081
197520.0000    0.31980
197560.0000    0.31900
197600.0000    0.35245
197640.0000    0.57971
197680.0000    0.22203
197720.0000    0.06088
197760.0000    0.43282
197800.0000    0.52841
197840.0000    0.38990
197880.0000    0.37557
197920.0000    0.18027
197960.0000    0.40856
198000.0000    0.46249
198040.0000    0.43223
198080.0000    0.47094
198120.0000    0.38720
198160.0000    0.51996
198200.0000    0.52078
198240.0000    0.42453
198280.0000    0.42171
198320.0000    0.49812
198360.0000    0.48522
198400.0000    0.20080
198440.0000    0.34462
198480.0000    0.37511
198520.0000    0.45706
198560.0000    0.37800
198600.0000    0.32831
198640.0000    0.44379
198680.0000    0.40131
198720.0000    0.27497
198760.0000    0.35655
198800.0000    0.42034
198840.0000    0.36646
198880.0000    0.42741
198920.0000    0.53758
198960.0000    0.34219
199000.0000    0.17352
199040.0000    0.39251
199080.0000    0.31856
199120.0000    0.40709
199160.0000    0.17975
199200.0000    0.51633
199240.0000    0.49928
199280.0000    0.42361
199320.0000    0.31297
199360.0000    0.43032
199400.0000    0.65872
199440.0000    0.50236
199480.0000    0.18806
199520.0000    0.31909
199560.0000    0.24183
199600.0000    0.38561
199640.0000    0.55863
199680.0000    0.28089
199720.0000    0.24281
199760.0000    0.29336
199800.0000    0.29805
199840.0000    0.42229
199880.0000    0.32410
199920.0000    0.38767
199960.0000    0.49128
200000.0000    0.33490
200040.0000    0.41569
200080.0000    0.31788
200120.0000    0.36930
200160.0000    0.46608
200200.0000    0.42888
200240.0000    0.17045
200280.0000    0.17751
200320.0000    0.27970
200360.0000    0.41933
200400.0000    0.25068
200440.0000    0.22070
200480.0000    0.31264
200520.0000    0.43694
200560.0000    0.22934
200600.0000    0.24397
200640.0000    0.23936
200680.0000    0.53161
200720.0000    0.40134
200760.0000    0.50407
200800.0000    0.32008
200840.0000    0.48274
200880.0000    0.39175
200920.0000    0.57707
200960.0000    0.37937
201000.0000    0.48469
201040.0000    0.43477
201080.0000    0.60752
201120.0000    0.34262
201160.0000    0.46443
201200.0000    0.27039
201240.0000    0.24024
201280.0000    0.37768
201320.0000    0.42125
201360.0000    0.31712
201400.0000    0.35537
201440.0000    0.38064
201480.0000    0.44717
201520.0000    0.36739
201560.0000    0.46068
201600.0000    0.31869
201640.0000    0.52594
201680.0000    0.36990
201720.0000    0.45712
201760.0000    0.41932
201800.0000    0.49898
201840.0000    0.51086
201880.0000    0.48418
201920.0000    0.37650
201960.0000    0.40555
202000.0000    0.43859
202040.0000    0.53944
202080.0000    0.62601
202120.0000    0.44285
202160.0000    0.30931
202200.0000    0.58371
202240.0000    0.33851
202280.0000    0.46262
202320.0000    0.38657
202360.0000    0.37876
202400.0000    0.45931
202440.0000    0.33742
202480.0000    0.64257
202520.0000    0.30757
202560.0000    0.27890
202600.0000    0.37399
202640.0000    0.29025
202680.0000    0.43499
202720.0000    0.52108
202760.0000    0.54749
202800.0000    0.44714
202840.0000    0.41893
202880.0000    0.25213
202920.0000    0.40007
202960.0000    0.39174
203000.0000    0.43390
203040.0000    0.44190
203080.0000    0.49376
203120.0000    0.58819
203160.0000    0.47439
203200.0000    0.30819
203240.0000    0.44057
203280.0000    0.36249
203320.0000    0.36691
203360.0000    0.28843
203400.0000    0.35514
203440.0000    0.45723
203480.0000    0.34713
203520.0000    0.49209
203560.0000    0.35036
203600.0000    0.39242
203640.0000    0.40987
203680.0000    0.45433
203720.0000    0.37139
203760.0000    0.35149
203800.0000    0.46387
203840.0000    0.46025
203880.0000    0.44034
203920.0000    0.46665
203960.0000    0.19018
204000.0000    0.47690
204040.0000    0.39609
204080.0000    0.41474
204120.0000    0.33986
204160.0000    0.52455
204200.0000    0.30344
204240.0000    0.24114
204280.0000    0.44616
204320.0000    0.35183
204360.0000    0.32455
204400.0000    0.44175
204440.0000    0.42062
204480.0000    0.45009
204520.0000    0.49992
204560.0000    0.34181
204600.0000    0.66438
204640.0000    0.35003
204680.0000    0.34435
204720.0000    0.50125
204760.0000    0.37082
204800.0000    0.50261
204840.0000    0.45926
204880.0000    0.39377
204920.0000    0.52588
204960.0000    0.55456
205000.0000    0.52145
205040.0000    0.46943
205080.0000    0.52585
205120.0000    0.72890
205160.0000    0.44142
205200.0000    0.38555
205240.0000    0.35708
205280.0000    0.53574
205320.0000    0.28893
205360.0000    0.37684
205400.0000    0.56431
205440.0000    0.52060
205480.0000    0.45581
205520.0000    0.51557
205560.0000    0.46644
205600.0000    0.39796
205640.0000    0.39563
205680.0000    0.48212
205720.0000    0.40220
205760.0000    0.49215
205800.0000    0.42326
205840.0000    0.64888
205880.0000    0.53239
205920.0000    0.51214
205960.0000    0.39945
206000.0000    0.43434
206040.0000    0.53572
206080.0000    0.50600
206120.0000    0.39201
206160.0000    0.46417
206200.0000    0.45094
206240.0000    0.46975
206280.0000    0.48468
206320.0000    0.62931
206360.0000    0.50661
206400.0000    0.47387
206440.0000    0.48290
206480.0000    0.41619
206520.0000    0.34899
206560.0000    0.40845
206600.0000    0.36672
206640.0000    0.34901
206680.0000    0.42929
206720.0000    0.42597
206760.0000    0.40307
206800.0000    0.46110
206840.0000    0.21845
206880.0000    0.53431
206920.0000    0.48095
206960.0000    0.43300
207000.0000    0.51364
207040.0000    0.39070
207080.0000    0.61173
207120.0000    0.50524
207160.0000    0.63184
207200.0000    0.60120
207240.0000    0.49035
207280.0000    0.47940
207320.0000    0.39781
207360.0000    0.46264
207400.0000    0.50952
207440.0000    0.59591
207480.0000    0.67582
207520.0000    0.52160
207560.0000    0.47627
207600.0000    0.42725
207640.0000    0.44856
207680.0000    0.42974
207720.0000    0.45109
207760.0000   -0.01382
207800.0000    0.04082
207840.0000    0.00889
207880.0000    0.36964
207920.0000    0.35366
207960.0000    0.42768
208000.0000    0.63849
208040.0000    0.33134
208080.0000    0.15906
208120.0000    0.41051
208160.0000    0.38182
208200.0000    0.37685
208240.0000    0.35817
208280.0000    0.27926
208320.0000    0.62967
208360.0000    0.37661
208400.0000    0.38334
208440.0000    0.54764
208480.0000    0.49733
208520.0000    0.36082
208560.0000    0.41183
208600.0000    0.38905
208640.0000    0.29249
208680.0000    0.33682
208720.0000    0.37496
208760.0000    0.25067
208800.0000   -0.11876
208840.0000   -0.19060
208880.0000    0.10294
208920.0000    0.29898
208960.0000   -0.00038
209000.0000   -0.07398
209040.0000   -0.02131
209080.0000    0.03114
209120.0000    0.18274
209160.0000    0.28821
209200.0000    0.30607
209240.0000    0.22137
209280.0000    0.37156
209320.0000   -0.06847
209360.0000    0.25832
209400.0000   -0.35698
209440.0000   -0.26327
209480.0000   -0.13459
209520.0000   -0.25078
209560.0000   -0.09492
209600.0000   -0.15244
209640.0000   -0.41037
209680.0000    0.11525
209720.0000   -0.00469
209760.0000   -0.05351
209800.0000    0.24279
209840.0000   -0.18975
209880.0000   -0.23863
209920.0000   -0.01870
209960.0000   -0.11834
210000.0000    0.13813
210040.0000    0.05032
210080.0000   -0.25583
210120.0000    0.03841
210160.0000   -0.17897
210200.0000    0.11215
210240.0000   -0.12600
210280.0000   -0.21766
210320.0000   -0.31025
210360.0000   -0.14294
210400.0000   -0.24772
210440.0000   -0.18357
210480.0000   -0.00949
210520.0000   -0.16888
210560.0000    0.13405
210600.0000   -0.28772
210640.0000   -0.49529
210680.0000   -0.54947
210720.0000   -0.45256
210760.0000    0.04962
210800.0000    0.05559
210840.0000   -0.00313
210880.0000    0.13985
210920.0000   -0.28393
210960.0000   -0.45107
211000.0000    0.17902
211040.0000   -0.22359
211080.0000    0.22492
211120.0000    0.23445
211160.0000    0.33377
211200.0000    0.22156
211240.0000    0.11578
211280.0000   -0.00549
211320.0000    0.18246
211360.0000   -0.00642
211400.0000    0.27619
211440.0000    0.33583
211480.0000    0.31111
211520.0000    0.30360
211560.0000    0.10496
211600.0000    0.05078
211640.0000    0.31894
211680.0000    0.09378
211720.0000   -0.04039
211760.0000   -0.10408
211800.0000    0.25435
211840.0000    0.12097
211880.0000    0.04172
211920.0000    0.42514
211960.0000    0.18855
212000.0000    0.23593
212040.0000    0.04059
212080.0000    0.05225
212120.0000    0.03350
212160.0000   -0.00330
212200.0000   -0.04593
212240.0000    0.13603
212280.0000    0.05029
212320.0000   -0.03132
212360.0000    0.15684
212400.0000    0.07016
212440.0000    0.32716
212480.0000    0.14503
212520.0000   -0.10821
212560.0000    0.25161
212600.0000    0.46899
212640.0000    0.45189
212680.0000    0.46736
212720.0000    0.25110
212760.0000    0.41430
212800.0000    0.08705
212840.0000    0.19469
212880.0000    0.50388
212920.0000    0.63780
212960.0000    0.48558
213000.0000    0.42731
213040.0000    0.45385
213080.0000    0.52524
213120.0000    0.53087
213160.0000    0.39243
213200.0000    0.40539
213240.0000    0.28511
213280.0000    0.55034
213320.0000    0.48014
213360.0000    0.28173
213400.0000    0.40630
213440.0000    0.43382
213480.0000    0.40067
213520.0000    0.33905
213560.0000    0.48082
213600.0000    0.47276
213640.0000    0.49480
213680.0000    0.40218
213720.0000    0.59685
213760.0000    0.53524
213800.0000    0.32048
213840.0000    0.18990
213880.0000    0.58632
213920.0000    0.47553
213960.0000    0.36014
214000.0000    0.50602
214040.0000    0.22036
214080.0000    0.53795
214120.0000    0.35058
214160.0000    0.40694
214200.0000    0.40482
214240.0000    0.51312
214280.0000    0.58708
214320.0000    0.43478
214360.0000    0.53149
214400.0000    0.49136
214440.0000    0.43695
214480.0000    0.48320
214520.0000    0.61023
214560.0000    0.67056
214600.0000    0.67026
214640.0000    0.71084
214680.0000    0.70784
214720.0000    0.76960
214760.0000    0.68087
214800.0000    0.73672
214840.0000    0.83670
214880.0000    0.90645
214920.0000    0.72592
214960.0000    0.71836
215000.0000    0.87027
215040.0000    0.61691
215080.0000    0.60979
215120.0000    0.84122
215160.0000    0.64350
215200.0000    0.84368
215240.0000    0.82345
215280.0000    0.96711
215320.0000    0.76317
215360.0000    0.77938
215400.0000    0.85910
215440.0000    0.79137
215480.0000    0.73281
215520.0000    0.66908
215560.0000    0.59312
215600.0000    0.79922
215640.0000    0.75492
215680.0000    0.59958
215720.0000    0.88723
215760.0000    0.87369
215800.0000    0.91797
215840.0000    0.82680
215880.0000    0.81367
215920.0000    0.73577
215960.0000    0.54836
216000.0000    0.37802
216040.0000    0.53310
216080.0000    0.39901
216120.0000    0.57382
216160.0000    0.27933
216200.0000    0.49831
216240.0000    0.54747
216280.0000    0.67399
216320.0000    0.30296
216360.0000    0.39597
216400.0000    0.44991
216440.0000    0.42383
216480.0000    0.06696
216520.0000    0.51138
216560.0000    0.55406
216600.0000    0.32954
216640.0000    0.31153
216680.0000    0.34437
216720.0000    0.60145
216760.0000    0.32874
216800.0000    0.36164
216840.0000    0.59987
216880.0000    0.42262
216920.0000    0.40715
216960.0000    0.16042
217000.0000    0.10786
217040.0000    0.43590
217080.0000    0.26991
217120.0000    0.26417
217160.0000    0.42800
217200.0000    0.21223
217240.0000    0.48372
217280.0000    0.47651
217320.0000    0.37529
217360.0000    0.41486
217400.0000    0.34234
217440.0000    0.39396
217480.0000    0.47480
217520.0000    0.36421
217560.0000    0.41694
217600.0000    0.40936
217640.0000    0.31965
217680.0000    0.45548
217720.0000    0.40508
217760.0000    0.43605
217800.0000    0.33384
217840.0000    0.48041
217880.0000    0.46292
217920.0000    0.21792
217960.0000    0.31248
218000.0000    0.26168
218040.0000    0.50427
218080.0000    0.33833
218120.0000    0.25492
218160.0000    0.09521
218200.0000    0.05856
218240.0000    0.50951
218280.0000    0.29271
218320.0000    0.22752
218360.0000    0.32643
218400.0000    0.28819
218440.0000    0.34719
218480.0000    0.28607
218520.0000    0.29219
218560.0000    0.33822
218600.0000    0.07932
218640.0000    0.26160
218680.0000    0.39397
218720.0000    0.41510
218760.0000    0.27352
218800.0000    0.21357
218840.0000    0.07815
218880.0000    0.00431
218920.0000    0.17013
218960.0000    0.01554
219000.0000    0.29644
219040.0000    0.33016
219080.0000    0.33193
219120.0000    0.19969
219160.0000    0.36618
219200.0000    0.47247
219240.0000    0.51203
219280.0000    0.48447
219320.0000    0.51139
219360.0000    0.47489
219400.0000    0.51587
219440.0000    0.57265
219480.0000    0.37746
219520.0000    0.36403
219560.0000    0.48401
219600.0000    0.54610
219640.0000    0.59823
219680.0000    0.48366
219720.0000    0.44747
219760.0000    0.53223
219800.0000    0.42699
219840.0000    0.15536
219880.0000    0.38557
219920.0000    0.26364
219960.0000    0.47724
220000.0000    0.23876
220040.0000    0.22999
220080.0000    0.28295
220120.0000    0.12812
220160.0000    0.19927
220200.0000    0.05019
220240.0000    0.47800
220280.0000    0.11107
220320.0000    0.51834
220360.0000    0.58367
220400.0000    0.37030
220440.0000    0.52587
220480.0000    0.28060
220520.0000    0.30813
220560.0000    0.54130
220600.0000    0.24536
220640.0000    0.69118
220680.0000    0.52313
220720.0000    0.46544
220760.0000    0.48792
220800.0000    0.54494
220840.0000    0.54343
220880.0000    0.57176
220920.0000    0.38102
220960.0000    0.48392
221000.0000    0.52900
221040.0000    0.35474
221080.0000    0.45460
221120.0000    0.51905
221160.0000    0.47051
221200.0000    0.64486
221240.0000    0.35478
221280.0000    0.32088
221320.0000    0.42958
221360.0000    0.36666
221400.0000    0.48113
221440.0000    0.47777
221480.0000    0.55174
221520.0000    0.59079
221560.0000    0.34007
221600.0000    0.35683
221640.0000    0.45355
221680.0000    0.50334
221720.0000    0.58476
221760.0000    0.62055
221800.0000    0.49981
221840.0000    0.57505
221880.0000    0.45344
221920.0000    0.62113
221960.0000    0.55333
222000.0000    0.45744
222040.0000    0.50197
222080.0000    0.53976
222120.0000    0.49758
222160.0000    0.46540
222200.0000    0.47090
222240.0000    0.38636
222280.0000    0.47635
222320.0000    0.55975
222360.0000    0.47465
222400.0000    0.46825
222440.0000    0.41722
222480.0000    0.46291
222520.0000    0.53153
222560.0000    0.46854
222600.0000    0.47690
222640.0000    0.43798
222680.0000    0.54604
222720.0000    0.56354
222760.0000    0.54403
222800.0000    0.49522
222840.0000    0.44914
222880.0000    0.38259
222920.0000    0.53970
222960.0000    0.59735
223000.0000    0.58719
223040.0000    0.50004
223080.0000    0.61964
223120.0000    0.38539
223160.0000    0.36993
223200.0000    0.35755
223240.0000    0.50798
223280.0000    0.45745
223320.0000    0.42210
223360.0000    0.72900
223400.0000    0.44531
223440.0000    0.45672
223480.0000    0.48809
223520.0000    0.41095
223560.0000    0.59380
223600.0000    0.42887
223640.0000    0.49485
223680.0000    0.81151
223720.0000    0.30900
223760.0000    0.52690
223800.0000    0.44661
223840.0000    0.41186
223880.0000    0.54318
223920.0000    0.41593
223960.0000    0.64995
224000.0000    0.40253
224040.0000    0.42973
224080.0000    0.50365
224120.0000    0.48737
224160.0000    0.45099
224200.0000    0.51877
224240.0000    0.61838
224280.0000    0.55296
224320.0000    0.37031
224360.0000    0.42236
224400.0000    0.45681
224440.0000    0.34521
224480.0000    0.40461
224520.0000    0.22185
224560.0000    0.27512
224600.0000    0.34344
224640.0000    0.59824
224680.0000    0.40476
224720.0000    0.50683
224760.0000    0.53755
224800.0000    0.37790
224840.0000    0.19260
224880.0000    0.48119
224920.0000    0.33078
224960.0000    0.47218
225000.0000    0.54856
225040.0000    0.23394
225080.0000    0.28709
225120.0000    0.36098
225160.0000    0.56847
225200.0000    0.40875
225240.0000    0.44902
225280.0000    0.26899
225320.0000    0.60830
225360.0000    0.48414
225400.0000    0.63527
225440.0000    0.41720
225480.0000    0.34367
225520.0000    0.47113
225560.0000    0.42958
225600.0000    0.37988
225640.0000    0.38822
225680.0000    0.48304
225720.0000    0.79535
225760.0000    0.53421
225800.0000    0.47188
225840.0000    0.51891
225880.0000    0.38051
225920.0000    0.57119
225960.0000    0.62426
226000.0000    0.54837
226040.0000    0.44484
226080.0000    0.38544
226120.0000    0.45963
226160.0000    0.32073
226200.0000    0.56575
226240.0000    0.47954
226280.0000    0.48987
226320.0000    0.43356
226360.0000    0.40086
226400.0000    0.50679
226440.0000    0.60818
226480.0000    0.58760
226520.0000    0.41858
226560.0000    0.50829
226600.0000    0.48964
226640.0000    0.29141
226680.0000    0.46922
226720.0000    0.42939
226760.0000    0.41143
226800.0000    0.36551
226840.0000    0.37201
226880.0000    0.41047
226920.0000    0.40554
226960.0000    0.51527
227000.0000    0.40980
227040.0000    0.39047
227080.0000    0.48767
227120.0000    0.40965
227160.0000    0.58382
227200.0000    0.36364
227240.0000    0.44768
227280.0000    0.26387
227320.0000    0.52084
227360.0000    0.34289
227400.0000    0.44095
227440.0000    0.36150
227480.0000    0.49961
227520.0000    0.40720
227560.0000    0.37479
227600.0000    0.50030
227640.0000    0.46719
227680.0000    0.45577
227720.0000    0.58965
227760.0000    0.45158
227800.0000    0.40975
227840.0000    0.41909
227880.0000    0.49541
227920.0000    0.50047
227960.0000    0.38162
228000.0000    0.51861
228040.0000    0.29165
228080.0000    0.39329
228120.0000    0.48945
228160.0000    0.23228
228200.0000    0.11957
228240.0000    0.25774
228280.0000    0.37396
228320.0000    0.39845
228360.0000    0.49639
228400.0000    0.58344
228440.0000    0.45755
228480.0000    0.37998
228520.0000    0.30800
228560.0000    0.36064
228600.0000    0.28246
228640.0000    0.42032
228680.0000    0.34789
228720.0000    0.45242
228760.0000    0.40076
228800.0000    0.46574
228840.0000    0.49097
228880.0000    0.54676
228920.0000    0.34132
228960.0000    0.35039
229000.0000    0.45932
229040.0000    0.47163
229080.0000    0.38892
229120.0000    0.48001
229160.0000    0.41133
229200.0000    0.46887
229240.0000    0.43164
229280.0000    0.45598
229320.0000    0.31244
229360.0000    0.40279
229400.0000    0.42824
229440.0000    0.50365
229480.0000    0.39678
229520.0000    0.38406
229560.0000    0.36332
229600.0000    0.37157
229640.0000    0.33257
229680.0000    0.25250
229720.0000    0.18422
229760.0000    0.40075
229800.0000    0.22402
229840.0000    0.34475
229880.0000    0.42007
229920.0000    0.41132
229960.0000    0.42200
230000.0000    0.34182
230040.0000    0.28853
230080.0000    0.51280
230120.0000    0.22456
230160.0000    0.36117
230200.0000    0.42884
230240.0000    0.47116
230280.0000    0.39435
230320.0000    0.36917
230360.0000    0.41550
230400.0000    0.40397
230440.0000    0.46254
230480.0000    0.37040
230520.0000    0.34199
230560.0000    0.35718
230600.0000    0.39556
230640.0000    0.26012
230680.0000    0.44217
230720.0000    0.56107
230760.0000    0.39392
230800.0000    0.34905
230840.0000    0.41776
230880.0000    0.08531
230920.0000    0.30362
230960.0000    0.43453
231000.0000    0.35501
231040.0000    0.40550
231080.0000    0.29172
231120.0000    0.09358
231160.0000    0.29387
231200.0000    0.44155
231240.0000    0.54911
231280.0000    0.31036
231320.0000    0.44801
231360.0000    0.50542
231400.0000    0.31404
231440.0000    0.17063
231480.0000    0.10422
231520.0000    0.04178
231560.0000    0.12271
231600.0000    0.28272
231640.0000    0.20048
231680.0000    0.19465
231720.0000   -0.29763
231760.0000    0.01022
231800.0000    0.14233
231840.0000    0.08582
231880.0000    0.23654
231920.0000    0.25678
231960.0000    0.26660
232000.0000   -0.03878
232040.0000    0.40629
232080.0000    0.38613
232120.0000    0.29356
232160.0000    0.35973
232200.0000    0.17394
232240.0000    0.36366
232280.0000    0.38349
232320.0000    0.38381
232360.0000   -0.08748
232400.0000   -0.15681
232440.0000   -0.07384
232480.0000   -0.04299
232520.0000    0.29412
232560.0000    0.07940
232600.0000    0.07849
232640.0000    0.34090
232680.0000    0.26023
232720.0000    0.10891
232760.0000    0.26854
232800.0000    0.42710
232840.0000    0.32051
232880.0000    0.51960
232920.0000    0.36668
232960.0000    0.25471
233000.0000   -0.14560
233040.0000    0.00872
233080.0000    0.33667
233120.0000    0.12257
233160.0000    0.17141
233200.0000    0.37233
233240.0000    0.32709
233280.0000    0.24741
233320.0000   -0.09815
233360.0000   -0.09595
233400.0000   -0.02021
233440.0000   -0.26890
233480.0000   -0.00870
233520.0000    0.16056
233560.0000    0.23928
233600.0000    0.28244
233640.0000    0.26964
233680.0000    0.01099
233720.0000    0.06088
233760.0000    0.41775
233800.0000    0.30648
233840.0000    0.23322
233880.0000    0.23218
233920.0000    0.11082
233960.0000    0.17845
234000.0000    0.10565
234040.0000    0.09989
234080.0000    0.15496
234120.0000    0.34510
234160.0000   -0.20553
234200.0000    0.17214
234240.0000    0.35686
234280.0000    0.16867
234320.0000   -0.09928
234360.0000    0.06035
234400.0000    0.37583
234440.0000   -0.22735
234480.0000   -0.22644
234520.0000   -0.09391
234560.0000   -0.03384
234600.0000    0.01511
234640.0000   -0.01819
234680.0000    0.11672
234720.0000    0.18348
234760.0000   -0.02102
234800.0000    0.04952
234840.0000    0.32536
234880.0000    0.33670
234920.0000    0.46236
234960.0000    0.22618
235000.0000    0.41112
235040.0000    0.23229
235080.0000    0.20101
235120.0000    0.24811
235160.0000    0.17523
235200.0000    0.34732
235240.0000    0.35936
235280.0000    0.27743
235320.0000    0.42781
235360.0000    0.36122
235400.0000    0.40797
235440.0000    0.41951
235480.0000    0.52034
235520.0000    0.33916
235560.0000    0.33023
235600.0000    0.47515
235640.0000    0.39251
235680.0000    0.44759
235720.0000    0.35802
235760.0000   -0.19690
235800.0000    0.18858
235840.0000    0.19792
235880.0000    0.38132
235920.0000    0.46079
235960.0000    0.25892
236000.0000    0.14053
236040.0000   -0.06683
236080.0000    0.36269
236120.0000    0.28945
236160.0000    0.31941
236200.0000    0.23094
236240.0000    0.31815
236280.0000    0.37032
236320.0000    0.18311
236360.0000    0.50059
236400.0000    0.46919
236440.0000    0.27811
236480.0000    0.35547
236520.0000    0.23433
236560.0000    0.44730
236600.0000    0.35729
236640.0000    0.48818
236680.0000    0.20059
236720.0000    0.46629
236760.0000    0.43838
236800.0000    0.36523
236840.0000    0.47531
236880.0000    0.31028
236920.0000    0.54063
236960.0000    0.48470
237000.0000    0.30561
237040.0000    0.34292
237080.0000    0.23495
237120.0000    0.45218
237160.0000    0.50983
237200.0000    0.60902
237240.0000    0.40253
237280.0000    0.43291
237320.0000    0.34589
237360.0000    0.36673
237400.0000    0.45044
237440.0000    0.55603
237480.0000    0.24896
237520.0000    0.23915
237560.0000    0.37469
237600.0000    0.28061
237640.0000    0.42445
237680.0000    0.40569
237720.0000    0.32909
237760.0000    0.38002
237800.0000    0.35784
237840.0000    0.42418
237880.0000    0.34240
237920.0000    0.39193
237960.0000    0.39281
238000.0000    0.14144
238040.0000   -0.04985
238080.0000    0.35507
238120.0000    0.11177
238160.0000    0.09381
238200.0000   -0.16979
238240.0000    0.37533
238280.0000    0.36162
238320.0000    0.25630
238360.0000    0.40896
238400.0000    0.47138
238440.0000    0.41117
238480.0000    0.32082
238520.0000    0.26070
238560.0000    0.37619
238600.0000    0.20164
238640.0000   -0.05218
238680.0000    0.45048
238720.0000    0.43512
238760.0000    0.19956
238800.0000    0.33882
238840.0000    0.24098
238880.0000    0.32587
238920.0000    0.18601
238960.0000    0.31149
239000.0000    0.37460
239040.0000    0.24908
239080.0000    0.38839
239120.0000    0.25736
239160.0000    0.04970
239200.0000    0.01038
239240.0000   -0.15982
239280.0000    0.02027
239320.0000    0.19679
239360.0000    0.20827
239400.0000    0.29326
239440.0000    0.59363
239480.0000    0.45425
239520.0000    0.28314
239560.0000    0.32640
239600.0000    0.35004
239640.0000    0.04741
239680.0000    0.41056
239720.0000    0.38798
239760.0000    0.27374
239800.0000    0.17508
239840.0000    0.44787
239880.0000    0.23704
239920.0000    0.38441
239960.0000    0.41679
240000.0000    0.33219
240040.0000    0.37333
240080.0000    0.07332
240120.0000    0.27648
240160.0000    0.42172
240200.0000    0.48089
240240.0000    0.13237
240280.0000   -0.08536
240320.0000    0.16439
240360.0000    0.07623
240400.0000    0.37728
240440.0000    0.43270
240480.0000    0.28904
240520.0000   -0.00587
240560.0000    0.17978
240600.0000    0.30960
240640.0000    0.39660
240680.0000    0.29127
240720.0000    0.39672
240760.0000    0.32949
240800.0000    0.25092
240840.0000    0.41018
240880.0000    0.39341
240920.0000    0.26112
240960.0000   -0.09132
241000.0000    0.12079
241040.0000    0.42648
241080.0000    0.42179
241120.0000    0.26686
241160.0000    0.36550
241200.0000    0.34370
241240.0000    0.41587
241280.0000    0.30790
241320.0000    0.42693
241360.0000    0.37444
241400.0000    0.40181
241440.0000    0.42611
241480.0000    0.50131
241520.0000    0.46072
241560.0000    0.31710
241600.0000    0.49512
241640.0000    0.59317
241680.0000    0.54279
241720.0000    0.65762
241760.0000    0.40094
241800.0000    0.31761
241840.0000    0.21194
241880.0000    0.19316
241920.0000    0.44108
241960.0000    0.58646
242000.0000    0.38858
242040.0000    0.37272
242080.0000    0.40595
242120.0000    0.39504
242160.0000    0.44649
242200.0000    0.38104
242240.0000    0.29664
242280.0000    0.18908
242320.0000    0.00343
242360.0000   -0.15267
242400.0000   -0.11257
242440.0000   -0.07385
242480.0000    0.20239
242520.0000    0.36162
242560.0000    0.40903
242600.0000    0.27993
242640.0000    0.26795
242680.0000    0.17185
242720.0000   -0.01135
242760.0000   -0.02792
242800.0000   -0.31032
242840.0000   -0.06861
242880.0000    0.08765
242920.0000   -0.18376
242960.0000    0.03812
243000.0000   -0.03792
243040.0000   -0.01283
243080.0000   -0.02002
243120.0000   -0.22428
243160.0000   -0.05061
243200.0000   -0.17462
243240.0000   -0.07765
243280.0000   -0.08147
243320.0000    0.35902
243360.0000    0.28330
243400.0000   -0.09571
243440.0000    0.09321
243480.0000    0.10851
243520.0000    0.30714
243560.0000    0.24789
243600.0000    0.24329
243640.0000    0.15303
243680.0000    0.32518
243720.0000    0.17120
243760.0000    0.24329
243800.0000    0.16396
243840.0000    0.11087
243880.0000    0.29066
243920.0000    0.17483
243960.0000    0.17797
244000.0000    0.04369
244040.0000    0.40054
244080.0000    0.42823
244120.0000    0.46065
244160.0000    0.41020
244200.0000   -0.06978
244240.0000    0.20011
244280.0000    0.24190
244320.0000    0.37387
244360.0000    0.29538
244400.0000    0.34728
244440.0000    0.18398
244480.0000    0.10415
244520.0000    0.14366
244560.0000    0.40991
244600.0000    0.30079
244640.0000    0.53911
244680.0000    0.51617
244720.0000    0.40445
244760.0000    0.45563
244800.0000    0.41891
244840.0000    0.34019
244880.0000    0.39761
244920.0000    0.42687
244960.0000    0.47704
245000.0000    0.50110
245040.0000    0.30766
245080.0000    0.47975
245120.0000    0.39169
245160.0000    0.56808
245200.0000    0.47346
245240.0000    0.09333
245280.0000    0.59301
245320.0000    0.57819
245360.0000    0.54048
245400.0000    0.50713
245440.0000    0.54942
245480.0000    0.33101
245520.0000    0.60273
245560.0000    0.35429
245600.0000    0.38064
245640.0000    0.28840
245680.0000    0.01122
245720.0000    0.11794
245760.0000   -0.04052
245800.0000    0.11232
245840.0000    0.30527
245880.0000    0.16202
245920.0000    0.37786
245960.0000    0.42473
246000.0000    0.26758
246040.0000    0.11959
246080.0000    0.04132
246120.0000    0.03475
246160.0000    0.08829
246200.0000   -0.13337
246240.0000    0.07594
246280.0000   -0.12507
246320.0000   -0.08693
246360.0000    0.19602
246400.0000   -0.00022
246440.0000    0.20625
246480.0000    0.36962
246520.0000    0.35872
246560.0000    0.27861
246600.0000    0.26750
246640.0000    0.20182
246680.0000    0.25066
246720.0000    0.05467
246760.0000    0.22241
246800.0000    0.11235
246840.0000    0.22297
246880.0000    0.44207
246920.0000    0.27081
246960.0000    0.04476
247000.0000   -0.14033
247040.0000   -0.15504
247080.0000    0.01378
247120.0000    0.15677
247160.0000    0.26505
247200.0000    0.38766
247240.0000    0.44646
247280.0000    0.26341
247320.0000    0.46963
247360.0000    0.10692
247400.0000    0.28393
247440.0000    0.21016
247480.0000    0.40040
247520.0000    0.02567
247560.0000    0.09465
247600.0000    0.26485
247640.0000    0.10422
247680.0000    0.39067
247720.0000    0.05463
247760.0000    0.55800
247800.0000   -0.00737
247840.0000    0.17406
247880.0000    0.18768
247920.0000    0.32043
247960.0000    0.17609
248000.0000    0.17333
248040.0000    0.40352
248080.0000    0.25433
248120.0000    0.22297
248160.0000    0.13018
248200.0000    0.00355
248240.0000    0.16017
248280.0000    0.20094
248320.0000   -0.04187
248360.0000   -0.15292
248400.0000   -0.05400
248440.0000    0.03043
248480.0000    0.17194
248520.0000    0.32990
248560.0000    0.15777
248600.0000    0.12666
248640.0000    0.28074
248680.0000    0.16286
248720.0000    0.07659
248760.0000    0.35783
248800.0000    0.33105
248840.0000    0.09944
248880.0000    0.34440
248920.0000    0.47221
248960.0000    0.41168
249000.0000    0.46896
249040.0000    0.31289
249080.0000    0.45642
249120.0000    0.12968
249160.0000    0.49836
249200.0000    0.33044
249240.0000    0.45461
249280.0000    0.26828
249320.0000    0.44867
249360.0000    0.32744
249400.0000    0.53046
249440.0000    0.56482
249480.0000    0.16861
249520.0000    0.36322
249560.0000    0.42738
249600.0000    0.38741
249640.0000    0.30993
249680.0000    0.32880
249720.0000    0.15191
249760.0000    0.29397
249800.0000    0.23308
249840.0000    0.21395
249880.0000    0.12088
249920.0000    0.38190
249960.0000    0.38542
250000.0000    0.51275
250040.0000    0.43013
250080.0000    0.33779
250120.0000    0.46657
250160.0000    0.29335
250200.0000    0.40638
250240.0000    0.21903
250280.0000    0.18148
250320.0000    0.26252
250360.0000    0.38619
250400.0000    0.32478
250440.0000    0.23169
250480.0000    0.34281
250520.0000    0.35428
250560.0000    0.51270
250600.0000    0.35016
250640.0000    0.17070
250680.0000    0.29737
250720.0000    0.21096
250760.0000    0.23356
250800.0000    0.21461
250840.0000    0.33154
250880.0000    0.23428
250920.0000    0.18252
250960.0000    0.33858
251000.0000    0.29425
251040.0000    0.26488
251080.0000    0.36613
251120.0000    0.44976
251160.0000    0.35291
251200.0000    0.18660
251240.0000    0.14665
251280.0000    0.36728
251320.0000    0.36091
251360.0000    0.35929
251400.0000    0.45197
251440.0000    0.31353
251480.0000    0.33915
251520.0000    0.26567
251560.0000    0.27700
251600.0000    0.50128
251640.0000    0.41387
251680.0000    0.25771
251720.0000    0.15275
251760.0000    0.11282
251800.0000   -0.03960
251840.0000    0.31869
251880.0000    0.40203
251920.0000    0.38170
251960.0000    0.28021
252000.0000    0.18458
252040.0000    0.22096
252080.0000    0.16461
252120.0000    0.43878
252160.0000    0.31954
252200.0000    0.19858
252240.0000    0.00312
252280.0000    0.14980
252320.0000   -0.08765
252360.0000    0.18247
252400.0000    0.00823
252440.0000    0.23362
252480.0000    0.28518
252520.0000    0.18220
252560.0000    0.07377
252600.0000    0.32368
252640.0000    0.18507
252680.0000    0.51955
252720.0000    0.14544
252760.0000    0.37038
252800.0000   -0.10821
252840.0000    0.21093
252880.0000    0.41278
252920.0000    0.42817
252960.0000   -0.10285
253000.0000   -0.14650
253040.0000   -0.26707
253080.0000   -0.25173
253120.0000    0.10597
253160.0000   -0.17451
253200.0000   -0.46748
253240.0000   -0.00419
253280.0000    0.55716
253320.0000    0.20826
253360.0000    0.39213
253400.0000    0.30543
253440.0000    0.43091
253480.0000    0.33438
253520.0000    0.53824
253560.0000    0.34555
253600.0000    0.31145
253640.0000    0.63400
253680.0000    0.19968
253720.0000    0.40707
253760.0000    0.39780
253800.0000    0.18202
253840.0000    0.45335
253880.0000    0.15719
253920.0000    0.31531
253960.0000    0.22587
254000.0000    0.37582
254040.0000    0.13645
254080.0000    0.08393
254120.0000    0.06881
254160.0000    0.09956
254200.0000   -0.14190
254240.0000    0.16474
254280.0000    0.19160
254320.0000    0.32747
254360.0000    0.41409
254400.0000    0.37376
254440.0000    0.03162
254480.0000   -0.12884
254520.0000    0.19110
254560.0000    0.26174
254600.0000    0.10934
254640.0000    0.27698
254680.0000    0.18630
254720.0000    0.17384
254760.0000    0.26525
254800.0000    0.23273
254840.0000    0.28035
254880.0000    0.31004
254920.0000    0.17432
254960.0000    0.30130
255000.0000    0.24050
255040.0000    0.36170
255080.0000    0.26141
255120.0000   -0.19066
255160.0000    0.17709
255200.0000    0.30672
255240.0000    0.17518
255280.0000    0.22975
255320.0000    0.13215
255360.0000   -0.01159
255400.0000    0.07012
255440.0000    0.03322
255480.0000   -0.23901
255520.0000   -0.07029
255560.0000    0.16901
255600.0000    0.27657
255640.0000    0.00506
255680.0000    0.32345
255720.0000    0.02728
255760.0000    0.09684
255800.0000    0.08701
255840.0000    0.10202
255880.0000    0.30871
255920.0000    0.37799
255960.0000    0.44667
256000.0000    0.32689
256040.0000    0.12676
256080.0000    0.13993
256120.0000    0.42536
256160.0000    0.14797
256200.0000    0.39393
256240.0000    0.39020
256280.0000    0.47650
256320.0000    0.33702
256360.0000    0.28171
256400.0000    0.25725
256440.0000    0.24804
256480.0000   -0.21149
256520.0000   -0.14877
256560.0000    0.02390
256600.0000    0.13404
256640.0000    0.12144
256680.0000   -0.16111
256720.0000   -0.21829
256760.0000   -0.07607
256800.0000   -0.12806
256840.0000   -0.00488
256880.0000   -0.12583
256920.0000    0.19835
256960.0000   -0.01336
257000.0000   -0.04757
257040.0000   -0.11620
257080.0000   -0.25098
257120.0000    0.19025
257160.0000   -0.01080
257200.0000   -0.08047
257240.0000   -0.19006
257280.0000   -0.05013
257320.0000    0.17889
257360.0000    0.24495
257400.0000    0.12556
257440.0000    0.14941
257480.0000    0.02144
257520.0000    0.19480
257560.0000   -0.19056
257600.0000    0.28510
257640.0000    0.22500
257680.0000   -0.12399
257720.0000    0.09635
257760.0000    0.21064
257800.0000   -0.09904
257840.0000    0.17628
257880.0000    0.09752
257920.0000   -0.12778
257960.0000    0.26624
258000.0000    0.36791
258040.0000    0.27798
258080.0000    0.14694
258120.0000    0.14899
258160.0000    0.03106
258200.0000   -0.00587
258240.0000   -0.06063
258280.0000   -0.33571
258320.0000    0.05426
258360.0000   -0.08964
258400.0000    0.14270
258440.0000   -0.23266
258480.0000   -0.25808
258520.0000   -0.13707
258560.0000    0.15819
258600.0000   -0.10592
258640.0000   -0.21503
258680.0000   -0.01997
258720.0000    0.08539
258760.0000    0.06330
258800.0000    0.09754
258840.0000   -0.47819
258880.0000   -0.10145
258920.0000   -0.23686
258960.0000    0.22076
259000.0000   -0.07633
259040.0000    0.25228
259080.0000    0.34636
259120.0000    0.52090
259160.0000    0.40836
259200.0000    0.36956
259240.0000    0.04945
259280.0000    0.23974
259320.0000   -0.07411
259360.0000   -0.11935
259400.0000   -0.11930
259440.0000    0.12553
259480.0000   -0.24708
259520.0000   -0.27024
259560.0000   -0.26533
259600.0000    0.05910
259640.0000   -0.10832
259680.0000   -0.06918
259720.0000   -0.12187
259760.0000    0.11197
259800.0000    0.00144
259840.0000    0.06697
259880.0000    0.14881
259920.0000   -0.08290
259960.0000    0.18728
260000.0000   -0.12039
260040.0000   -0.13427
260080.0000   -0.08103
260120.0000   -0.09399
260160.0000   -0.08820
260200.0000    0.08600
260240.0000   -0.11230
260280.0000    0.29740
260320.0000    0.40329
260360.0000   -0.01890
260400.0000   -0.01315
260440.0000   -0.14715
260480.0000    0.02384
260520.0000   -0.11017
260560.0000   -0.08626
260600.0000   -0.09062
260640.0000   -0.48049
260680.0000   -0.18886
260720.0000    0.11628
260760.0000   -0.16323
260800.0000   -0.19482
260840.0000   -0.45854
260880.0000   -0.44548
260920.0000   -0.43119
260960.0000   -0.24690
261000.0000   -0.36635
261040.0000   -0.28313
261080.0000    0.07371
261120.0000   -0.13631
261160.0000    0.04971
261200.0000   -0.02280
261240.0000    0.31621
261280.0000    0.35914
261320.0000    0.08027
261360.0000   -0.40741
261400.0000   -0.09022
261440.0000    0.05567
261480.0000    0.00717
261520.0000   -0.08901
261560.0000   -0.07463
261600.0000   -0.12068
261640.0000    0.04522
261680.0000   -0.20778
261720.0000   -0.00750
261760.0000    0.00513
261800.0000    0.15166
261840.0000   -0.29216
261880.0000   -0.07906
261920.0000   -0.33882
261960.0000   -0.00602
262000.0000    0.23414
262040.0000    0.08384
262080.0000    0.03412
262120.0000    0.23429
262160.0000    0.02434
262200.0000   -0.31887
262240.0000   -0.27868
262280.0000   -0.10016
262320.0000    0.11297
262360.0000   -0.12331
262400.0000    0.23198
262440.0000    0.03290
262480.0000    0.13218
262520.0000    0.17677
262560.0000   -0.08314
262600.0000   -0.05032
262640.0000   -0.13687
262680.0000   -0.27329
262720.0000   -0.26491
262760.0000   -0.13061
262800.0000    0.04597
262840.0000   -0.18320
262880.0000   -0.07599
262920.0000   -0.05969
262960.0000   -0.16065
263000.0000    0.10991
263040.0000   -0.03117
263080.0000   -0.10771
263120.0000   -0.10786
263160.0000    0.06893
263200.0000   -0.01398
263240.0000   -0.08457
263280.0000    0.13829
263320.0000   -0.02391
263360.0000    0.03975
263400.0000   -0.30837
263440.0000   -0.13065
263480.0000   -0.02320
263520.0000   -0.06095
263560.0000   -0.11300
263600.0000    0.04487
263640.0000   -0.11390
263680.0000    0.35125
263720.0000    0.27149
263760.0000    0.38170
263800.0000    0.47711
263840.0000    0.31173
263880.0000    0.19430
263920.0000    0.45506
263960.0000    0.67092
264000.0000    0.62570
264040.0000    0.46000
264080.0000    0.51475
264120.0000    0.32554
264160.0000    0.52231
264200.0000    0.40395
264240.0000    0.34430
264280.0000    0.09634
264320.0000    0.22387
264360.0000    0.28212
264400.0000    0.13745
264440.0000    0.08838
264480.0000    0.12240
264520.0000    0.53585
264560.0000    0.36977
264600.0000    0.20300
264640.0000    0.56299
264680.0000    0.55555
264720.0000    0.38549
264760.0000   -0.07934
264800.0000   -0.29171
264840.0000    0.15672
264880.0000    0.25624
264920.0000    0.24917
264960.0000    0.27261
265000.0000    0.38743
265040.0000    0.21192
265080.0000   -0.11575
265120.0000   -0.05493
265160.0000   -0.14748
265200.0000    0.31062
265240.0000   -0.06610
265280.0000    0.06465
265320.0000   -0.17487
265360.0000   -0.32517
265400.0000   -0.17736
265440.0000   -0.17054
265480.0000    0.21498
265520.0000   -0.29613
265560.0000   -0.09588
265600.0000    0.09483
265640.0000   -0.02242
265680.0000    0.16738
265720.0000   -0.18128
265760.0000   -0.16913
265800.0000   -0.08260
265840.0000   -0.35396
265880.0000    0.28005
265920.0000   -0.09082
265960.0000   -0.11784
266000.0000    0.26152
266040.0000   -0.14335
266080.0000    0.25389
266120.0000   -0.02472
266160.0000   -0.04279
266200.0000   -0.06523
266240.0000   -0.12139
266280.0000   -0.05454
266320.0000   -0.18555
266360.0000   -0.08466
266400.0000    0.10160
266440.0000   -0.21828
266480.0000    0.02333
266520.0000   -0.01600
266560.0000    0.07469
266600.0000   -0.07368
266640.0000    0.19654
266680.0000   -0.38593
266720.0000    0.35084
266760.0000    0.43605
266800.0000    0.12940
266840.0000    0.16720
266880.0000    0.24603
266920.0000    0.43066
266960.0000    0.43694
267000.0000    0.24970
267040.0000    0.06916
267080.0000    0.11798
267120.0000    0.04826
267160.0000    0.08107
267200.0000   -0.15124
267240.0000    0.32564
267280.0000    0.17294
267320.0000   -0.01616
267360.0000    0.47771
267400.0000    0.30979
267440.0000    0.11020
267480.0000    0.08728
267520.0000    0.26015
267560.0000    0.56164
267600.0000    0.46358
267640.0000    0.23621
267680.0000    0.40810
267720.0000    0.22810
267760.0000    0.38249
267800.0000    0.28527
267840.0000    0.15529
267880.0000    0.49318
267920.0000    0.37884
267960.0000    0.46914
268000.0000    0.20646
268040.0000    0.30943
268080.0000    0.05908
268120.0000    0.32964
268160.0000    0.21397
268200.0000    0.06138
268240.0000    0.11561
268280.0000    0.06986
268320.0000    0.28032
268360.0000    0.36581
268400.0000    0.11283
268440.0000    0.27075
268480.0000    0.47688
268520.0000    0.54063
268560.0000    0.32461
268600.0000    0.45096
268640.0000    0.08046
268680.0000    0.50148
268720.0000    0.31663
268760.0000    0.23812
268800.0000    0.34469
268840.0000    0.45704
268880.0000    0.42568
268920.0000    0.30870
268960.0000    0.57397
269000.0000    0.51276
269040.0000    0.49658
269080.0000    0.52121
269120.0000    0.45214
269160.0000    0.44852
269200.0000    0.50916
269240.0000    0.49842
269280.0000    0.33910
269320.0000    0.46005
269360.0000    0.41086
269400.0000    0.33074
269440.0000    0.32185
269480.0000    0.41900
269520.0000    0.36802
269560.0000    0.62144
269600.0000    0.55805
269640.0000    0.53159
269680.0000    0.47055
269720.0000    0.42145
269760.0000    0.50410
269800.0000    0.46357
269840.0000    0.35027
269880.0000    0.29248
269920.0000    0.19594
269960.0000    0.31579
270000.0000    0.52924
270040.0000    0.56920
270080.0000    0.65294
270120.0000    0.36205
270160.0000    0.43150
270200.0000    0.44703
270240.0000    0.32945
270280.0000    0.45141
270320.0000    0.48588
270360.0000    0.49058
270400.0000    0.38531
270440.0000    0.40988
270480.0000    0.38155
270520.0000    0.37315
270560.0000    0.43252
270600.0000    0.59126
270640.0000    0.36823
270680.0000    0.50825
270720.0000    0.41844
270760.0000    0.44443
270800.0000    0.33232
270840.0000    0.49957
270880.0000    0.44384
270920.0000    0.41049
270960.0000    0.52244
271000.0000    0.63475
271040.0000    0.38815
271080.0000    0.24888
271120.0000    0.28762
271160.0000    0.05916
271200.0000    0.09184
271240.0000    0.09131
271280.0000   -0.02808
271320.0000    0.03559
271360.0000    0.30277
271400.0000   -0.21634
271440.0000    0.22356
271480.0000   -0.31784
271520.0000   -0.28600
271560.0000    0.06094
271600.0000   -0.28562
271640.0000   -0.38113
271680.0000   -0.48736
271720.0000    0.04214
271760.0000   -0.01101
271800.0000    0.09558
271840.0000   -0.17513
271880.0000    0.07998
271920.0000   -0.03616
271960.0000    0.24821
272000.0000    0.49440
272040.0000    0.41804
272080.0000    0.40105
272120.0000    0.16860
272160.0000    0.18145
272200.0000    0.14615
272240.0000    0.52356
272280.0000    0.48850
272320.0000    0.35252
272360.0000    0.45147
272400.0000    0.46439
272440.0000    0.34252
272480.0000    0.27848
272520.0000    0.40442
272560.0000    0.31054
272600.0000    0.29946
272640.0000    0.23357
272680.0000    0.38819
272720.0000    0.40439
272760.0000    0.28517
272800.0000    0.29376
272840.0000    0.49679
272880.0000    0.33494
272920.0000    0.18509
272960.0000    0.72206
273000.0000    0.74051
273040.0000    0.50676
273080.0000    0.66253
273120.0000    0.66352
273160.0000    0.68670
273200.0000    0.43901
273240.0000    0.16880
273280.0000    0.16502
273320.0000    0.22994
273360.0000    0.22451
273400.0000    0.38784
273440.0000    0.30898
273480.0000    0.35243
273520.0000    0.21111
273560.0000    0.19468
273600.0000    0.32336
273640.0000    0.25391
273680.0000    0.37067
273720.0000    0.37516
273760.0000    0.25383
273800.0000    0.36845
273840.0000    0.43711
273880.0000    0.27249
273920.0000    0.14145
273960.0000    0.28918
274000.0000    0.10000
274040.0000    0.30892
274080.0000    0.33947
274120.0000    0.25716
274160.0000    0.28750
274200.0000    0.25453
274240.0000    0.44009
274280.0000    0.17198
274320.0000    0.47319
274360.0000    0.18032
274400.0000    0.36746
274440.0000    0.34889
274480.0000    0.47706
274520.0000    0.36234
274560.0000    0.33325
274600.0000    0.27943
274640.0000    0.49056
274680.0000    0.40233
274720.0000    0.30239
274760.0000    0.33005
274800.0000    0.42539
274840.0000    0.10864
274880.0000    0.36808
274920.0000    0.19510
274960.0000    0.20167
275000.0000    0.26680
275040.0000    0.19229
275080.0000   -0.02191
275120.0000    0.10986
275160.0000    0.30752
275200.0000    0.19931
275240.0000    0.21595
275280.0000    0.31441
275320.0000    0.24820
275360.0000    0.32491
275400.0000    0.11563
275440.0000   -0.09774
275480.0000   -0.08791
275520.0000   -0.20701
275560.0000    0.32449
275600.0000    0.46121
275640.0000   -0.00207
275680.0000    0.10086
275720.0000    0.20327
275760.0000    0.24780
275800.0000    0.32832
275840.0000    0.32382
275880.0000    0.38237
275920.0000    0.22943
275960.0000    0.35042
276000.0000    0.25840
276040.0000    0.31049
276080.0000    0.15075
276120.0000    0.07332
276160.0000    0.24776
276200.0000    0.45195
276240.0000    0.36090
276280.0000    0.31870
276320.0000    0.33980
276360.0000    0.22440
276400.0000    0.15634
276440.0000   -0.03271
276480.0000    0.26313
276520.0000   -0.04817
276560.0000    0.27947
276600.0000    0.33140
276640.0000    0.22910
276680.0000    0.28100
276720.0000    0.18142
276760.0000    0.34177
276800.0000    0.12850
276840.0000    0.35679
276880.0000    0.25627
276920.0000    0.34912
276960.0000    0.07982
277000.0000    0.17824
277040.0000    0.32070
277080.0000    0.17785
277120.0000    0.05903
277160.0000    0.02833
277200.0000    0.17019
277240.0000    0.18525
277280.0000    0.31657
277320.0000    0.45347
277360.0000    0.40634
277400.0000    0.18173
277440.0000    0.44151
277480.0000    0.33118
277520.0000    0.28623
277560.0000    0.25632
277600.0000    0.26677
277640.0000    0.37814
277680.0000    0.24780
277720.0000   -0.03130
277760.0000   -0.32408
277800.0000   -0.24931
277840.0000   -0.08609
277880.0000   -0.21502
277920.0000   -0.03324
277960.0000   -0.26730
278000.0000   -0.13253
278040.0000    0.11382
278080.0000   -0.18242
278120.0000   -0.26042
278160.0000   -0.29294
278200.0000   -0.25356
278240.0000   -0.49188
278280.0000   -0.51854
278320.0000   -0.35126
278360.0000   -0.24693
278400.0000   -0.08944
278440.0000    0.04091
278480.0000   -0.04405
278520.0000   -0.08540
278560.0000   -0.10923
278600.0000    0.11342
278640.0000   -0.20722
278680.0000   -0.06892
278720.0000   -0.02330
278760.0000    0.35585
278800.0000   -0.26164
278840.0000   -0.36108
278880.0000   -0.00058
278920.0000    0.07695
278960.0000   -0.06384
279000.0000    0.07878
279040.0000    0.05639
279080.0000    0.03915
279120.0000   -0.11028
279160.0000   -0.03393
279200.0000   -0.11427
279240.0000   -0.17153
279280.0000   -0.20481
279320.0000    0.03527
279360.0000   -0.00841
279400.0000    0.11411
279440.0000    0.16223
279480.0000   -0.21877
279520.0000   -0.00955
279560.0000    0.00209
279600.0000   -0.02973
279640.0000    0.09806
279680.0000    0.04930
279720.0000    0.36385
279760.0000    0.28625
279800.0000    0.15677
279840.0000    0.22557
279880.0000    0.35992
279920.0000    0.48246
279960.0000    0.34864
280000.0000    0.26806
280040.0000    0.22672
280080.0000    0.35911
280120.0000    0.25436
280160.0000    0.32838
280200.0000    0.32983
280240.0000    0.42946
280280.0000    0.35643
280320.0000    0.44790
280360.0000    0.45142
280400.0000    0.35598
280440.0000    0.39332
280480.0000    0.47793
280520.0000    0.51001
280560.0000    0.51088
280600.0000    0.35261
280640.0000    0.33716
280680.0000    0.38503
280720.0000    0.36641
280760.0000    0.42544
280800.0000    0.42269
280840.0000    0.29835
280880.0000    0.31895
280920.0000    0.48018
280960.0000    0.49519
281000.0000    0.25840
281040.0000    0.41027
281080.0000    0.34314
281120.0000    0.34166
281160.0000    0.38785
281200.0000    0.23632
281240.0000    0.42915
281280.0000    0.39043
281320.0000    0.28994
281360.0000    0.28977
281400.0000    0.40050
281440.0000    0.19037
281480.0000    0.65800
281520.0000    0.56426
281560.0000    0.41957
281600.0000    0.33536
281640.0000    0.37085
281680.0000    0.35053
281720.0000    0.38008
281760.0000    0.28602
281800.0000    0.47823
281840.0000    0.42039
281880.0000    0.49470
281920.0000    0.36684
281960.0000    0.45160
282000.0000    0.36386
282040.0000    0.26259
282080.0000    0.48416
282120.0000    0.35800
282160.0000    0.37829
282200.0000    0.39961
282240.0000    0.20096
282280.0000    0.36717
282320.0000    0.35088
282360.0000    0.34732
282400.0000    0.42272
282440.0000    0.30002
282480.0000    0.52855
282520.0000    0.25847
282560.0000    0.38481
282600.0000    0.33765
282640.0000    0.46815
282680.0000   -0.16212
282720.0000    0.16177
282760.0000   -0.28169
282800.0000    0.00316
282840.0000    0.21672
282880.0000    0.03783
282920.0000   -0.10047
282960.0000   -0.15922
283000.0000   -0.14678
283040.0000   -0.30707
283080.0000   -0.12153
283120.0000   -0.10656
283160.0000    0.24961
283200.0000   -0.07690
283240.0000    0.18471
283280.0000    0.03171
283320.0000   -0.18113
283360.0000   -0.24143
283400.0000   -0.08710
283440.0000    0.00177
283480.0000   -0.03627
283520.0000    0.02332
283560.0000   -0.25369
283600.0000   -0.09952
283640.0000    0.07487
283680.0000   -0.08300
283720.0000    0.02418
283760.0000    0.11396
283800.0000   -0.23959
283840.0000    0.01686
283880.0000    0.07896
283920.0000   -0.05474
283960.0000    0.22273
284000.0000   -0.09310
284040.0000    0.15806
284080.0000    0.20528
284120.0000    0.11393
284160.0000    0.41828
284200.0000    0.21543
284240.0000    0.36799
284280.0000    0.11933
284320.0000    0.21788
284360.0000   -0.02952
284400.0000    0.10770
284440.0000    0.27170
284480.0000   -0.01932
284520.0000   -0.08950
284560.0000    0.30473
284600.0000    0.12338
284640.0000    0.21807
284680.0000    0.36726
284720.0000    0.37297
284760.0000    0.17834
284800.0000    0.20706
284840.0000   -0.00861
284880.0000   -0.07629
284920.0000    0.35164
284960.0000    0.17841
285000.0000    0.23621
285040.0000    0.40000
285080.0000    0.17575
285120.0000    0.43545
285160.0000    0.28980
285200.0000   -0.03598
285240.0000    0.04974
285280.0000    0.41020
285320.0000    0.31507
285360.0000    0.19831
285400.0000    0.41673
285440.0000    0.36813
285480.0000    0.36418
285520.0000    0.40901
285560.0000    0.53821
285600.0000    0.37470
285640.0000    0.22222
285680.0000    0.35887
285720.0000    0.30171
285760.0000    0.22408
285800.0000    0.47218
285840.0000    0.51891
285880.0000   -0.11531
285920.0000   -0.00502
285960.0000    0.08611
286000.0000   -0.09320
286040.0000    0.10223
286080.0000    0.13649
286120.0000    0.16451
286160.0000    0.42180
286200.0000    0.21335
286240.0000    0.13528
286280.0000    0.33265
286320.0000    0.37131
286360.0000    0.13910
286400.0000    0.17971
286440.0000    0.23731
286480.0000    0.32685
286520.0000    0.30526
286560.0000    0.25353
286600.0000    0.38410
286640.0000    0.12617
286680.0000    0.38408
286720.0000    0.24345
286760.0000    0.28763
286800.0000    0.20870
286840.0000    0.33873
286880.0000    0.22769
286920.0000    0.10661
286960.0000    0.09541
287000.0000    0.11540
287040.0000    0.14538
287080.0000    0.14538
287120.0000    0.05887
287160.0000    0.17082
287200.0000    0.07835
287240.0000    0.37931
287280.0000    0.21715
287320.0000    0.16330
287360.0000    0.12056
287400.0000   -0.00015
287440.0000    0.36496
287480.0000    0.13813
287520.0000    0.13357
287560.0000    0.27820
287600.0000    0.27703
287640.0000    0.34317
287680.0000    0.25977
287720.0000    0.01846
287760.0000    0.37875
287800.0000    0.25811
287840.0000    0.19532
287880.0000    0.27069
287920.0000    0.20077
287960.0000    0.25113
288000.0000    0.25278
288040.0000    0.14999
288080.0000    0.39789
288120.0000    0.11835
288160.0000    0.21573
288200.0000    0.29744
288240.0000    0.18903
288280.0000    0.27551
288320.0000   -0.05274
288360.0000    0.43129
288400.0000    0.38193
288440.0000   -0.02116
288480.0000   -0.07788
288520.0000    0.07873
288560.0000   -0.01569
288600.0000   -0.01150
288640.0000    0.15402
288680.0000   -0.00479
288720.0000   -0.14321
288760.0000    0.20093
288800.0000    0.13991
288840.0000    0.40274
288880.0000    0.44105
288920.0000    0.57890
288960.0000   -0.07660
289000.0000    0.09715
289040.0000    0.10183
289080.0000    0.39143
289120.0000    0.22512
289160.0000    0.10691
289200.0000    0.16428
289240.0000    0.10295
289280.0000    0.04583
289320.0000    0.46256
289360.0000    0.25102
289400.0000    0.58553
289440.0000    0.77451
289480.0000    0.49474
289520.0000    0.79754
289560.0000    0.73152
289600.0000    0.70140
289640.0000    0.71446
289680.0000    0.69679
289720.0000    0.66990
289760.0000    0.68193
289800.0000    0.44662
289840.0000    0.33510
289880.0000    0.18475
289920.0000    0.37730
289960.0000    0.21971
290000.0000    0.57351
290040.0000    0.21917
290080.0000    0.55828
290120.0000    0.31511
290160.0000    0.22149
290200.0000    0.13268
290240.0000    0.31260
290280.0000    0.35726
290320.0000    0.25236
290360.0000    0.37502
290400.0000    0.24231
290440.0000    0.16499
290480.0000    0.08770
290520.0000    0.28844
290560.0000    0.27905
290600.0000   -0.09341
290640.0000    0.20589
290680.0000    0.21749
290720.0000   -0.06799
290760.0000   -0.00861
290800.0000    0.30261
290840.0000    0.44330
290880.0000    0.32037
290920.0000    0.45069
290960.0000    0.26192
291000.0000    0.35388
291040.0000    0.44321
291080.0000    0.31283
291120.0000    0.27213
291160.0000    0.32585
291200.0000    0.27086
291240.0000    0.17524
291280.0000    0.36528
291320.0000    0.31630
291360.0000    0.20024
291400.0000   -0.13660
291440.0000    0.07786
291480.0000    0.24468
291520.0000    0.28819
291560.0000    0.29097
291600.0000    0.35739
291640.0000    0.20789
291680.0000    0.31334
291720.0000    0.22516
291760.0000    0.24135
291800.0000    0.25005
291840.0000    0.32144
291880.0000    0.30464
291920.0000    0.28521
291960.0000    0.36297
292000.0000    0.13152
292040.0000    0.04755
292080.0000    0.33510
292120.0000    0.26963
292160.0000    0.50407
292200.0000    0.55647
292240.0000    0.43907
292280.0000    0.42756
292320.0000    0.48873
292360.0000    0.39773
292400.0000    0.45912
292440.0000    0.47065
292480.0000    0.38726
292520.0000    0.54774
292560.0000    0.49420
292600.0000    0.50248
292640.0000    0.45041
292680.0000    0.56906
292720.0000    0.44137
292760.0000    0.29325
292800.0000    0.56588
292840.0000    0.32372
292880.0000    0.44656
292920.0000    0.37434
292960.0000    0.42307
293000.0000    0.54168
293040.0000    0.02657
293080.0000    0.27977
293120.0000    0.15112
293160.0000    0.29147
293200.0000    0.32307
293240.0000    0.23394
293280.0000    0.26328
293320.0000    0.29702
293360.0000    0.25978
293400.0000    0.22243
293440.0000    0.09219
293480.0000   -0.12992
293520.0000   -0.10517
293560.0000    0.16751
293600.0000   -0.33771
293640.0000    0.22790
293680.0000    0.15938
293720.0000    0.18236
293760.0000    0.02726
293800.0000   -0.00772
293840.0000    0.06883
293880.0000   -0.46162
293920.0000   -0.07473
293960.0000    0.12317
294000.0000    0.12141
294040.0000   -0.11222
294080.0000   -0.13541
294120.0000    0.12796
294160.0000    0.12975
294200.0000   -0.04382
294240.0000   -0.08544
294280.0000   -0.16767
294320.0000    0.18282
294360.0000    0.02486
294400.0000   -0.08917
294440.0000    0.24252
294480.0000    0.12732
294520.0000    0.13946
294560.0000    0.14458
294600.0000    0.47748
294640.0000    0.15757
294680.0000    0.06472
294720.0000    0.18697
294760.0000    0.08093
294800.0000    0.04215
294840.0000   -0.05263
294880.0000    0.17895
294920.0000    0.28347
294960.0000    0.23495
295000.0000    0.01241
295040.0000    0.31374
295080.0000    0.27243
295120.0000    0.13093
295160.0000    0.27941
295200.0000    0.21991
295240.0000   -0.08475
295280.0000    0.22376
295320.0000    0.05148
295360.0000    0.17856
295400.0000   -0.12636
295440.0000    0.08829
295480.0000   -0.12000
295520.0000    0.31177
295560.0000    0.22979
295600.0000    0.37436
295640.0000    0.22156
295680.0000    0.25364
295720.0000   -0.04749
295760.0000   -0.05411
295800.0000    0.02132
295840.0000   -0.10964
295880.0000    0.18454
295920.0000    0.22410
295960.0000    0.18729
296000.0000    0.23384
296040.0000    0.43428
296080.0000    0.07336
296120.0000    0.17406
296160.0000    0.01224
296200.0000    0.38176
296240.0000    0.21560
296280.0000    0.21167
296320.0000    0.06699
296360.0000   -0.11068
296400.0000    0.00938
296440.0000    0.30844
296480.0000    0.38472
296520.0000    0.34799
296560.0000    0.13721
296600.0000    0.31202
296640.0000    0.31467
296680.0000    0.58817
296720.0000    0.41272
296760.0000    0.30332
296800.0000    0.41397
296840.0000    0.26929
296880.0000    0.22892
296920.0000    0.31831
296960.0000    0.29668
297000.0000    0.29372
297040.0000    0.36600
297080.0000    0.35256
297120.0000    0.40785
297160.0000    0.40414
297200.0000    0.26347
297240.0000    0.43146
297280.0000    0.42305
297320.0000    0.26353
297360.0000    0.34094
297400.0000    0.48681
297440.0000    0.30426
297480.0000    0.12484
297520.0000    0.26883
297560.0000    0.28017
297600.0000   -0.03316
297640.0000    0.11932
297680.0000    0.28131
297720.0000   -0.12345
297760.0000   -0.07679
297800.0000    0.00724
297840.0000   -0.00412
297880.0000    0.01024
297920.0000    0.12003
297960.0000   -0.21084
298000.0000    0.08594
298040.0000   -0.17388
298080.0000    0.27240
298120.0000   -0.18510
298160.0000    0.18465
298200.0000    0.36123
298240.0000    0.24353
298280.0000    0.40286
298320.0000    0.24482
298360.0000    0.20764
298400.0000    0.25509
298440.0000    0.21845
298480.0000    0.32838
298520.0000    0.23919
298560.0000    0.15780
298600.0000    0.01960
298640.0000   -0.01771
298680.0000   -0.21201
298720.0000    0.02602
298760.0000   -0.00702
298800.0000    0.07339
298840.0000   -0.11404
298880.0000    0.08796
298920.0000   -0.12653
298960.0000   -0.04847
299000.0000   -0.16015
299040.0000   -0.18096
299080.0000   -0.24055
299120.0000    0.06916
299160.0000   -0.03376
299200.0000   -0.09894
299240.0000   -0.03477
299280.0000   -0.06994
299320.0000    0.19756
299360.0000   -0.09554
299400.0000    0.16524
299440.0000   -0.12191
299480.0000   -0.43445
299520.0000   -0.05566
299560.0000   -0.14565
299600.0000   -0.52385
299640.0000   -0.24173
299680.0000   -0.18456
299720.0000    0.05757
299760.0000   -0.01918
299800.0000   -0.37590
299840.0000   -0.23082
299880.0000   -0.10660
299920.0000    0.16989
299960.0000   -0.04671
300000.0000   -0.11216
300040.0000   -0.29508
300080.0000   -0.14697
300120.0000   -0.15092
300160.0000   -0.37939
300200.0000   -0.17783
300240.0000   -0.07918
300280.0000   -0.38189
300320.0000   -0.21191
300360.0000   -0.16359
300400.0000   -0.03083
300440.0000   -0.00923
300480.0000   -0.11140
300520.0000   -0.20504
300560.0000   -0.25263
300600.0000   -0.36897
300640.0000   -0.35037
300680.0000   -0.14812
300720.0000   -0.22355
300760.0000   -0.19097
300800.0000   -0.03022
300840.0000   -0.61402
300880.0000   -0.53426
300920.0000   -0.12018
300960.0000   -0.17161
301000.0000   -0.28090
301040.0000   -0.03788
301080.0000   -0.13449
301120.0000    0.01116
301160.0000   -0.26673
301200.0000   -0.05975
301240.0000   -0.10181
301280.0000   -0.37946
301320.0000   -0.32856
301360.0000   -0.42160
301400.0000   -0.27988
301440.0000   -0.14980
301480.0000   -0.20040
301520.0000   -0.16222
301560.0000   -0.20256
301600.0000   -0.08807
301640.0000   -0.41333
301680.0000   -0.12437
301720.0000   -0.10955
301760.0000   -0.42213
301800.0000   -0.40867
301840.0000   -0.39241
301880.0000   -0.24079
301920.0000   -0.52143
301960.0000   -0.25724
302000.0000   -0.02557
302040.0000   -0.13498
302080.0000    0.38128
302120.0000    0.21856
302160.0000    0.16237
302200.0000    0.09403
302240.0000   -0.10025
302280.0000    0.07241
302320.0000   -0.16368
302360.0000   -0.01766
302400.0000    0.36385
302440.0000   -0.00527
302480.0000    0.02787
302520.0000   -0.08927
302560.0000   -0.54416
302600.0000   -0.10440
302640.0000    0.22557
302680.0000    0.08536
302720.0000   -0.08337
302760.0000   -0.07157
302800.0000    0.24156
302840.0000    0.06562
302880.0000   -0.03448
302920.0000   -0.25750
302960.0000    0.22068
303000.0000    0.35765
303040.0000    0.14092
303080.0000    0.27297
303120.0000    0.04846
303160.0000    0.00551
303200.0000    0.36684
303240.0000    0.12362
303280.0000    0.50783
303320.0000    0.26071
303360.0000    0.27033
303400.0000    0.26921
303440.0000    0.18572
303480.0000    0.07960
303520.0000    0.30426
303560.0000    0.37546
303600.0000    0.31916
303640.0000    0.39481
303680.0000    0.24661
303720.0000    0.28150
303760.0000    0.07381
303800.0000   -0.23514
303840.0000    0.12253
303880.0000   -0.13618
303920.0000    0.13322
303960.0000    0.29469
304000.0000   -0.05182
304040.0000   -0.34767
304080.0000   -0.08969
304120.0000   -0.01644
304160.0000    0.17197
304200.0000    0.17060
304240.0000   -0.32527
304280.0000   -0.40594
304320.0000   -0.06143
304360.0000   -0.01764
304400.0000    0.36112
304440.0000    0.15839
304480.0000    0.43389
304520.0000    0.49844
304560.0000    0.42937
304600.0000    0.35210
304640.0000    0.16082
304680.0000    0.44821
304720.0000    0.34677
304760.0000    0.29933
304800.0000    0.27102
304840.0000    0.42897
304880.0000    0.15413
304920.0000    0.26865
304960.0000    0.45285
305000.0000    0.41645
305040.0000    0.31175
305080.0000    0.52191
305120.0000    0.33178
305160.0000    0.31545
305200.0000    0.22453
305240.0000    0.17474
305280.0000    0.35565
305320.0000    0.36519
305360.0000    0.18398
305400.0000    0.24573
305440.0000    0.36164
305480.0000    0.17085
305520.0000    0.39053
305560.0000    0.32905
305600.0000    0.42504
305640.0000    0.29856
305680.0000    0.10422
305720.0000    0.25075
305760.0000    0.32406
305800.0000    0.31474
305840.0000    0.34658
305880.0000    0.22295
305920.0000    0.26370
305960.0000    0.28422
306000.0000    0.21121
306040.0000    0.41831
306080.0000    0.15466
306120.0000   -0.01345
306160.0000    0.44925
306200.0000   -0.07151
306240.0000   -0.24104
306280.0000   -0.00762
306320.0000    0.40963
306360.0000   -0.51294
306400.0000    0.15104
306440.0000    0.04960
306480.0000    0.32071
306520.0000    0.27296
306560.0000    0.40431
306600.0000    0.33139
306640.0000    0.04348
306680.0000    0.27374
306720.0000    0.28761
306760.0000    0.26735
306800.0000   -0.03219
306840.0000    0.23183
306880.0000    0.29345
306920.0000    0.32769
306960.0000    0.28293
307000.0000    0.47724
307040.0000    0.26551
307080.0000    0.36762
307120.0000    0.17843
307160.0000    0.09194
307200.0000    0.29898
307240.0000    0.30444
307280.0000    0.16317
307320.0000    0.16600
307360.0000    0.09128
307400.0000    0.24382
307440.0000   -0.11888
307480.0000   -0.37950
307520.0000    0.31259
307560.0000    0.13683
307600.0000   -0.02301
307640.0000    0.20741
307680.0000    0.33721
307720.0000    0.22089
307760.0000    0.30907
307800.0000    0.15058
307840.0000    0.09688
307880.0000    0.38943
307920.0000    0.08292
307960.0000   -0.08319
308000.0000    0.09568
308040.0000   -0.17263
308080.0000   -0.33557
308120.0000   -0.35821
308160.0000   -0.05489
308200.0000    0.12639
308240.0000   -0.22617
308280.0000   -0.09423
308320.0000   -0.07949
308360.0000    0.07519
308400.0000   -0.06414
308440.0000   -0.29375
308480.0000   -0.33338
308520.0000    0.01649
308560.0000   -0.02753
308600.0000   -0.04007
308640.0000   -0.16737
308680.0000   -0.32309
308720.0000    0.43155
308760.0000    0.51437
308800.0000    0.08922
308840.0000   -0.14079
308880.0000    0.12021
308920.0000    0.01363
308960.0000   -0.14766
309000.0000    0.13499
309040.0000    0.00188
309080.0000   -0.03288
309120.0000   -0.32961
309160.0000   -0.07834
309200.0000   -0.65634
309240.0000   -0.58111
309280.0000   -0.46262
309320.0000   -0.33008
309360.0000   -0.38362
309400.0000   -0.13341
309440.0000    0.00184
309480.0000   -0.16860
309520.0000   -0.05580
309560.0000   -0.31899
309600.0000   -0.20868
309640.0000   -0.30400
309680.0000   -0.08907
309720.0000   -0.11906
309760.0000   -0.13654
309800.0000   -0.04174
309840.0000   -0.42866
309880.0000   -0.35221
309920.0000   -0.20334
309960.0000   -0.38717
310000.0000   -0.49851
310040.0000   -0.22223
310080.0000   -0.45760
310120.0000   -0.66997
310160.0000   -0.23646
310200.0000   -0.35687
310240.0000   -0.23675
310280.0000   -0.66056
310320.0000   -0.05424
310360.0000   -0.21558
310400.0000   -0.13082
310440.0000   -0.25142
310480.0000   -0.37899
310520.0000   -0.28363
310560.0000   -0.10911
310600.0000   -0.53640
310640.0000   -0.58818
310680.0000   -0.36588
310720.0000   -0.22817
310760.0000   -0.29357
310800.0000   -0.20915
310840.0000   -0.17483
310880.0000   -0.33828
310920.0000    0.06257
310960.0000   -0.12990
311000.0000    0.20247
311040.0000    0.21496
311080.0000    0.34821
311120.0000    0.27561
311160.0000    0.28987
311200.0000   -0.29456
311240.0000    0.09063
311280.0000    0.13030
311320.0000   -0.02179
311360.0000    0.16524
311400.0000    0.29735
311440.0000    0.38602
311480.0000    0.27981
311520.0000    0.17122
311560.0000    0.10191
311600.0000    0.11546
311640.0000    0.17335
311680.0000    0.00027
311720.0000    0.24316
311760.0000    0.05863
311800.0000    0.06502
311840.0000    0.12414
311880.0000   -0.16783
311920.0000    0.35081
311960.0000    0.12673
312000.0000    0.17858
312040.0000    0.34433
312080.0000    0.39437
312120.0000   -0.10658
312160.0000   -0.09497
312200.0000    0.18633
312240.0000    0.24603
312280.0000    0.39877
312320.0000    0.27620
312360.0000    0.04838
312400.0000    0.17001
312440.0000    0.21762
312480.0000    0.56321
312520.0000    0.42263
312560.0000    0.38701
312600.0000    0.33581
312640.0000    0.46263
312680.0000    0.36045
312720.0000    0.43457
312760.0000    0.36428
312800.0000    0.37475
312840.0000    0.20903
312880.0000    0.14761
312920.0000    0.18939
312960.0000    0.59057
313000.0000    0.30824
313040.0000    0.22908
313080.0000   -0.02815
313120.0000    0.15957
313160.0000   -0.00836
313200.0000    0.12442
313240.0000    0.28646
313280.0000    0.07615
313320.0000   -0.10576
313360.0000    0.28288
313400.0000    0.30027
313440.0000   -0.22441
313480.0000   -0.21072
313520.0000    0.19251
313560.0000    0.31027
313600.0000    0.28829
313640.0000    0.34827
313680.0000    0.21023
313720.0000    0.30456
313760.0000    0.51555
313800.0000    0.38000
313840.0000    0.31889
313880.0000    0.15805
313920.0000    0.18645
313960.0000    0.09852
314000.0000    0.34715
314040.0000    0.56560
314080.0000    0.21111
314120.0000    0.37047
314160.0000    0.00464
314200.0000    0.57921
314240.0000    0.35167
314280.0000    0.37177
314320.0000    0.26918
314360.0000    0.25633
314400.0000    0.25437
314440.0000    0.18265
314480.0000   -0.09248
314520.0000   -0.22611
314560.0000   -0.30409
314600.0000    0.00467
314640.0000    0.34489
314680.0000    0.04609
314720.0000   -0.41658
314760.0000    0.11433
314800.0000    0.07632
314840.0000    0.53832
314880.0000    0.46317
314920.0000    0.29182
314960.0000    0.38918
315000.0000    0.42634
315040.0000    0.42402
315080.0000   -0.17677
315120.0000   -0.31214
315160.0000    0.13627
315200.0000    0.51374
315240.0000    0.51245
315280.0000    0.17429
315320.0000    0.40650
315360.0000    0.16641
315400.0000    0.11613
315440.0000    0.31270
315480.0000   -0.01797
315520.0000   -0.37062
315560.0000   -0.18789
315600.0000   -0.06597
315640.0000   -0.03312
315680.0000   -0.04974
315720.0000   -0.12194
315760.0000    0.15164
315800.0000    0.00465
315840.0000   -0.03878
315880.0000   -0.12054
315920.0000   -0.03433
315960.0000    0.10638
316000.0000   -0.36608
316040.0000   -0.23286
316080.0000   -0.00742
316120.0000    0.05624
316160.0000    0.07168
316200.0000    0.13662
316240.0000    0.29093
316280.0000    0.34134
316320.0000    0.32735
316360.0000    0.49155
316400.0000    0.38713
316440.0000    0.53927
316480.0000    0.53624
316520.0000    0.44505
316560.0000    0.53535
316600.0000    0.48069
316640.0000    0.46171
316680.0000    0.40018
316720.0000    0.37440
316760.0000    0.39989
316800.0000    0.43207
316840.0000    0.31782
316880.0000    0.45585
316920.0000    0.58525
316960.0000    0.50854
317000.0000    0.29430
317040.0000    0.36463
317080.0000    0.26586
317120.0000    0.38315
317160.0000    0.19498
317200.0000    0.22919
317240.0000    0.21568
317280.0000    0.27102
317320.0000    0.37652
317360.0000    0.29304
317400.0000    0.07130
317440.0000    0.35335
317480.0000    0.20417
317520.0000    0.38187
317560.0000    0.24222
317600.0000    0.20440
317640.0000    0.31068
317680.0000    0.38626
317720.0000    0.36685
317760.0000    0.26293
317800.0000    0.40593
317840.0000    0.46309
317880.0000    0.36092
317920.0000    0.28249
317960.0000    0.00172
318000.0000    0.40064
318040.0000    0.08354
318080.0000    0.31268
318120.0000    0.48868
318160.0000    0.25904
318200.0000    0.25558
318240.0000    0.47584
318280.0000    0.32605
318320.0000    0.22137
318360.0000    0.17725
318400.0000    0.11732
318440.0000    0.38685
318480.0000    0.22444
318520.0000    0.32733
318560.0000    0.26339
318600.0000   -0.03142
318640.0000    0.45091
318680.0000    0.35426
318720.0000    0.36615
318760.0000    0.27270
318800.0000    0.12811
318840.0000   -0.14240
318880.0000    0.07599
318920.0000    0.14084
318960.0000   -0.24193
319000.0000    0.04311
319040.0000    0.19768
319080.0000    0.14452
319120.0000   -0.16861
319160.0000    0.03763
319200.0000   -0.02506
319240.0000   -0.08756
319280.0000    0.14111
319320.0000    0.09485
319360.0000    0.25870
319400.0000    0.42075
319440.0000    0.31458
319480.0000    0.34596
319520.0000    0.20291
319560.0000    0.38056
319600.0000    0.28516
319640.0000    0.05312
319680.0000    0.14744
319720.0000    0.00595
319760.0000    0.44012
319800.0000    0.46351
319840.0000    0.13490
319880.0000    0.41305
319920.0000    0.44920
319960.0000    0.37687
320000.0000    0.03416
320040.0000   -0.04911
320080.0000    0.49193
320120.0000    0.24792
320160.0000    0.11734
320200.0000    0.34583
320240.0000    0.19884
320280.0000    0.30368
320320.0000    0.55859
320360.0000    0.12985
320400.0000    0.35278
320440.0000    0.07067
320480.0000    0.28978
320520.0000    0.40076
320560.0000    0.35036
320600.0000    0.09452
320640.0000    0.26549
320680.0000    0.16188
320720.0000    0.31194
320760.0000    0.34709
320800.0000    0.44884
320840.0000    0.10000
320880.0000    0.41936
320920.0000    0.30577
320960.0000    0.40622
321000.0000    0.05981
321040.0000    0.37421
321080.0000    0.25625
321120.0000    0.49305
321160.0000   -0.00545
321200.0000    0.22966
321240.0000    0.13192
321280.0000    0.32296
321320.0000    0.32601
321360.0000    0.12838
321400.0000    0.03450
321440.0000    0.20759
321480.0000    0.33787
321520.0000    0.36213
321560.0000    0.46296
321600.0000    0.37984
321640.0000    0.37778
321680.0000    0.33435
321720.0000    0.32298
321760.0000    0.32629
321800.0000    0.38850
321840.0000    0.26365
321880.0000    0.45478
321920.0000    0.30495
321960.0000    0.46763
322000.0000    0.42188
322040.0000    0.59500
322080.0000    0.32850
322120.0000    0.33610
322160.0000    0.04671
322200.0000    0.42041
322240.0000    0.27877
322280.0000    0.17920
322320.0000    0.29603
322360.0000    0.35721
322400.0000    0.34548
322440.0000    0.23578
322480.0000    0.19533
322520.0000    0.20953
322560.0000    0.35644
322600.0000    0.27538
322640.0000    0.37660
322680.0000    0.26098
322720.0000    0.39320
322760.0000    0.31738
322800.0000    0.35502
322840.0000    0.36339
322880.0000    0.28943
322920.0000    0.52435
322960.0000    0.19594
323000.0000    0.29170
323040.0000    0.29812
323080.0000    0.08113
323120.0000   -0.08964
323160.0000    0.09081
323200.0000    0.31599
323240.0000    0.40417
323280.0000    0.33008
323320.0000    0.29968
323360.0000    0.02469
323400.0000    0.49369
323440.0000    0.39066
323480.0000    0.39466
323520.0000    0.31082
323560.0000    0.33453
323600.0000    0.53788
323640.0000    0.38481
323680.0000    0.43778
323720.0000    0.15220
323760.0000    0.25640
323800.0000    0.44385
323840.0000    0.39948
323880.0000    0.20916
323920.0000    0.37401
323960.0000    0.45181
324000.0000    0.47275
324040.0000    0.54087
324080.0000    0.40865
324120.0000    0.35160
324160.0000    0.41168
324200.0000    0.50867
324240.0000    0.41379
324280.0000    0.38357
324320.0000    0.23988
324360.0000    0.26647
324400.0000    0.41941
324440.0000    0.26172
324480.0000    0.29896
324520.0000    0.31926
324560.0000    0.02081
324600.0000   -0.18092
324640.0000   -0.07976
324680.0000    0.08044
324720.0000    0.31497
324760.0000    0.19354
324800.0000    0.07883
324840.0000   -0.17310
324880.0000   -0.06144
324920.0000    0.16779
324960.0000    0.16865
325000.0000   -0.01291
325040.0000    0.22823
325080.0000    0.15383
325120.0000    0.19239
325160.0000    0.27076
325200.0000    0.17303
325240.0000   -0.20492
325280.0000    0.02180
325320.0000    0.07960
325360.0000    0.11389
325400.0000    0.02108
325440.0000    0.10661
325480.0000   -0.22751
325520.0000   -0.16850
325560.0000   -0.09687
325600.0000    0.09417
325640.0000    0.00582
325680.0000    0.21542
325720.0000    0.18918
325760.0000    0.09551
325800.0000    0.31388
325840.0000    0.12022
325880.0000    0.05555
325920.0000    0.14201
325960.0000   -0.03144
326000.0000    0.14495
326040.0000    0.22984
326080.0000    0.21731
326120.0000    0.13692
326160.0000    0.30057
326200.0000    0.18446
326240.0000    0.29497
326280.0000    0.17831
326320.0000    0.02747
326360.0000    0.02648
326400.0000    0.06538
326440.0000    0.19703
326480.0000    0.38762
326520.0000    0.34173
326560.0000    0.05774
326600.0000    0.26891
326640.0000    0.31563
326680.0000    0.43767
326720.0000    0.28698
326760.0000    0.27568
326800.0000    0.29238
326840.0000    0.28041
326880.0000    0.34810
326920.0000    0.52672
326960.0000    0.15212
327000.0000    0.21690
327040.0000    0.27322
327080.0000    0.27782
327120.0000    0.29329
327160.0000    0.16015
327200.0000    0.07994
327240.0000    0.18552
327280.0000   -0.15406
327320.0000    0.30961
327360.0000    0.26525
327400.0000   -0.04616
327440.0000    0.00816
327480.0000    0.26576
327520.0000   -0.00560
327560.0000   -0.14204
327600.0000    0.01736
327640.0000    0.44937
327680.0000    0.21864
327720.0000    0.33641
327760.0000    0.12680
327800.0000    0.24439
327840.0000    0.10123
327880.0000    0.38483
327920.0000   -0.00837
327960.0000    0.04137
328000.0000    0.14456
328040.0000   -0.01992
328080.0000    0.23466
328120.0000    0.30578
328160.0000    0.07553
328200.0000    0.24492
328240.0000    0.11398
328280.0000    0.35789
328320.0000    0.40486
328360.0000    0.27522
328400.0000    0.26503
328440.0000    0.26595
328480.0000    0.12168
328520.0000    0.22409
328560.0000    0.38648
328600.0000    0.43170
328640.0000    0.24522
328680.0000    0.05706
328720.0000    0.50591
328760.0000    0.14362
328800.0000    0.11661
328840.0000    0.08569
328880.0000    0.16268
328920.0000    0.24124
328960.0000    0.28169
329000.0000    0.40170
329040.0000    0.06262
329080.0000   -0.17135
329120.0000    0.07059
329160.0000    0.12339
329200.0000   -0.05065
329240.0000   -0.12729
329280.0000    0.01547
329320.0000   -0.14465
329360.0000    0.13391
329400.0000    0.33015
329440.0000    0.13293
329480.0000    0.01583
329520.0000   -0.13567
329560.0000   -0.08897
329600.0000    0.30994
329640.0000    0.28262
329680.0000    0.38160
329720.0000    0.38721
329760.0000    0.21986
329800.0000   -0.15482
329840.0000    0.29243
329880.0000    0.08736
329920.0000    0.03438
329960.0000   -0.10612
330000.0000    0.00135
330040.0000    0.06173
330080.0000   -0.02234
330120.0000   -0.04512
330160.0000    0.17057
330200.0000    0.34620
330240.0000    0.10170
330280.0000   -0.06226
330320.0000    0.07268
330360.0000    0.07607
330400.0000   -0.01266
330440.0000   -0.02038
330480.0000    0.11591
330520.0000    0.12827
330560.0000   -0.09131
330600.0000   -0.11498
330640.0000    0.26422
330680.0000    0.19653
330720.0000    0.03400
330760.0000   -0.11757
330800.0000    0.12806
330840.0000   -0.09324
330880.0000    0.00988
330920.0000    0.05419
330960.0000    0.23588
331000.0000    0.18982
331040.0000    0.22652
331080.0000   -0.14535
331120.0000    0.17394
331160.0000    0.37744
331200.0000    0.06369
331240.0000    0.25017
331280.0000    0.41441
331320.0000    0.44661
331360.0000    0.41481
331400.0000    0.45530
331440.0000    0.31387
331480.0000    0.18566
331520.0000    0.42575
331560.0000    0.29363
331600.0000    0.41493
331640.0000    0.26741
331680.0000    0.10574
331720.0000    0.04090
331760.0000    0.30464
331800.0000    0.38555
331840.0000    0.21328
331880.0000    0.77038
331920.0000    0.69623
331960.0000    0.61428
332000.0000    0.61697
332040.0000    0.34928
332080.0000    0.39360
332120.0000    0.56379
332160.0000    0.29607
332200.0000    0.44548
332240.0000    0.28516
332280.0000   -0.01543
332320.0000    0.01558
332360.0000    0.20414
332400.0000    0.46153
332440.0000    0.14079
332480.0000   -0.17748
332520.0000    0.46659
332560.0000    0.23317
332600.0000    0.15833
332640.0000    0.15684
332680.0000    0.02994
332720.0000    0.05310
332760.0000    0.30258
332800.0000    0.29668
332840.0000    0.21043
332880.0000    0.10512
332920.0000    0.24103
332960.0000    0.39270
333000.0000    0.13740
333040.0000    0.15742
333080.0000    0.16319
333120.0000    0.16575
333160.0000    0.02928
333200.0000    0.32358
333240.0000    0.37099
333280.0000    0.29886
333320.0000    0.16048
333360.0000    0.20500
333400.0000    0.40195
333440.0000    0.38391
333480.0000    0.27475
333520.0000    0.33875
333560.0000    0.39457
333600.0000    0.18686
333640.0000    0.14699
333680.0000    0.15919
333720.0000    0.15640
333760.0000    0.25332
333800.0000    0.26157
333840.0000    0.22528
333880.0000    0.35014
333920.0000    0.33739
333960.0000    0.27368
334000.0000    0.16779
334040.0000    0.12701
334080.0000    0.01557
334120.0000    0.40595
334160.0000    0.28159
334200.0000    0.36866
334240.0000    0.32754
334280.0000    0.42344
334320.0000    0.29941
334360.0000    0.43143
334400.0000    0.30973
334440.0000    0.39691
334480.0000    0.33281
334520.0000    0.39519
334560.0000    0.27166
334600.0000    0.32144
334640.0000   -0.02509
334680.0000    0.32797
334720.0000    0.42666
334760.0000    0.36298
334800.0000    0.39506
334840.0000    0.24403
334880.0000    0.46799
334920.0000    0.75440
334960.0000    0.39216
335000.0000    0.31110
335040.0000    0.37315
335080.0000    0.12920
335120.0000    0.17916
335160.0000    0.17529
335200.0000    0.10825
335240.0000    0.28568
335280.0000    0.09554
335320.0000    0.15551
335360.0000   -0.05314
335400.0000    0.31158
335440.0000    0.04390
335480.0000   -0.01925
335520.0000   -0.06110
335560.0000    0.46375
335600.0000    0.56981
335640.0000    0.37856
335680.0000    0.33511
335720.0000    0.23081
335760.0000    0.38743
335800.0000    0.35079
335840.0000    0.36273
335880.0000    0.33077
335920.0000    0.21739
335960.0000    0.19666
336000.0000    0.40802
336040.0000    0.25183
336080.0000    0.26326
336120.0000    0.41389
336160.0000    0.36112
336200.0000    0.22249
336240.0000    0.06818
336280.0000    0.40354
336320.0000    0.46646
336360.0000    0.45122
336400.0000    0.29479
336440.0000    0.40311
336480.0000    0.30784
336520.0000    0.35616
336560.0000    0.29450
336600.0000    0.14687
336640.0000    0.13297
336680.0000    0.29990
336720.0000    0.22975
336760.0000    0.21957
336800.0000    0.33312
336840.0000    0.30983
336880.0000    0.13012
336920.0000    0.34979
336960.0000    0.44866
337000.0000    0.53358
337040.0000    0.26335
337080.0000    0.04231
337120.0000    0.17750
337160.0000    0.29597
337200.0000    0.26047
337240.0000    0.22112
337280.0000    0.25013
337320.0000    0.40526
337360.0000    0.42154
337400.0000    0.49428
337440.0000    0.17136
337480.0000    0.31425
337520.0000    0.13426
337560.0000    0.12654
337600.0000   -0.09768
337640.0000    0.21825
337680.0000    0.36088
337720.0000   -0.22555
337760.0000    0.10806
337800.0000   -0.04962
337840.0000    0.29309
337880.0000    0.29125
337920.0000    0.22176
337960.0000    0.49662
338000.0000    0.31905
338040.0000    0.37086
338080.0000    0.35701
338120.0000    0.39061
338160.0000    0.18295
338200.0000    0.10604
338240.0000    0.06893
338280.0000    0.36761
338320.0000    0.30523
338360.0000    0.31490
338400.0000   -0.02286
338440.0000    0.03186
338480.0000    0.50753
338520.0000    0.17168
338560.0000   -0.09863
338600.0000    0.05713
338640.0000    0.13999
338680.0000   -0.07850
338720.0000   -0.15514
338760.0000   -0.13869
338800.0000    0.03177
338840.0000   -0.26083
338880.0000   -0.53201
338920.0000   -0.20456
338960.0000   -0.02080
339000.0000    0.10022
339040.0000   -0.39339
339080.0000    0.08597
339120.0000   -0.19404
339160.0000   -0.31363
339200.0000   -0.24435
339240.0000   -0.15765
339280.0000   -0.14187
339320.0000    0.11065
339360.0000   -0.21595
339400.0000    0.21209
339440.0000   -0.25405
339480.0000   -0.29455
339520.0000   -0.11112
339560.0000   -0.06503
339600.0000   -0.27289
339640.0000   -0.08224
339680.0000   -0.19751
339720.0000   -0.40643
339760.0000   -0.35321
339800.0000   -0.27706
339840.0000   -0.34009
339880.0000   -0.27873
339920.0000   -0.40975
339960.0000   -0.42342
340000.0000   -0.52520
340040.0000   -0.38007
340080.0000   -0.34950
340120.0000   -0.29011
340160.0000   -0.31428
340200.0000   -0.54104
340240.0000   -0.28406
340280.0000   -0.44458
340320.0000   -0.18794
340360.0000   -0.36848
340400.0000    0.01715
340440.0000   -0.15599
340480.0000    0.03671
340520.0000   -0.31659
340560.0000   -0.16780
340600.0000   -0.06243
340640.0000   -0.12071
340680.0000   -0.12392
340720.0000   -0.38375
340760.0000   -0.24182
340800.0000   -0.29865
340840.0000   -0.43516
340880.0000   -0.47166
340920.0000   -0.54916
340960.0000   -0.84353
341000.0000   -0.71417
341040.0000   -0.70144
341080.0000   -0.65477
341120.0000   -0.61113
341160.0000   -0.56592
341200.0000   -0.46922
341240.0000   -0.44442
341280.0000   -0.47403
341320.0000   -0.16683
341360.0000   -0.14846
341400.0000   -0.04644
341440.0000   -0.00596
341480.0000   -0.14169
341520.0000    0.03964
341560.0000   -0.37154
341600.0000   -0.12787
341640.0000    0.15241
341680.0000   -0.06084
341720.0000   -0.00209
341760.0000    0.19332
341800.0000    0.42721
341840.0000    0.10582
341880.0000    0.43978
341920.0000    0.14284
341960.0000    0.45639
342000.0000    0.45863
342040.0000    0.35563
342080.0000    0.37497
342120.0000    0.29223
342160.0000    0.11730
342200.0000    0.11659
342240.0000    0.40191
342280.0000    0.06265
342320.0000   -0.13011
342360.0000    0.13645
342400.0000    0.11351
342440.0000   -0.11089
342480.0000   -0.15428
342520.0000   -0.51423
342560.0000   -0.46164
342600.0000   -0.41141
342640.0000   -0.49749
342680.0000   -0.02688
342720.0000   -0.06174
342760.0000   -0.16458
342800.0000   -0.31546
342840.0000   -0.05974
342880.0000   -0.07075
342920.0000   -0.16222
342960.0000    0.18678
343000.0000   -0.08414
343040.0000   -0.03747
343080.0000    0.14560
343120.0000    0.42386
343160.0000    0.30648
343200.0000    0.20345
343240.0000    0.20130
343280.0000    0.23954
343320.0000    0.11710
343360.0000    0.32465
343400.0000   -0.00082
343440.0000    0.19914
343480.0000    0.19317
343520.0000   -0.00269
343560.0000    0.37412
343600.0000    0.14726
343640.0000    0.24627
343680.0000    0.13377
343720.0000    0.28023
343760.0000    0.33651
343800.0000    0.00854
343840.0000    0.04130
343880.0000   -0.07780
343920.0000    0.09964
343960.0000    0.24888
344000.0000    0.16986
344040.0000    0.26372
344080.0000    0.29199
344120.0000    0.33118
344160.0000    0.35534
344200.0000    0.34836
344240.0000    0.52743
344280.0000    0.40100
344320.0000    0.37578
344360.0000    0.16520
344400.0000    0.26249
344440.0000    0.26602
344480.0000    0.26656
344520.0000    0.27329
344560.0000    0.37060
344600.0000    0.12161
344640.0000    0.44728
344680.0000    0.34516
344720.0000    0.09191
344760.0000    0.26412
344800.0000    0.35236
344840.0000    0.40042
344880.0000    0.48151
344920.0000    0.22415
344960.0000    0.30466
345000.0000    0.10964
345040.0000    0.11524
345080.0000    0.18679
345120.0000   -0.02969
345160.0000    0.22059
345200.0000    0.24050
345240.0000    0.45913
345280.0000    0.04817
345320.0000    0.18385
345360.0000    0.01481
345400.0000    0.01221
345440.0000    0.21258
345480.0000    0.04125
345520.0000   -0.00320
345560.0000    0.19471
345600.0000    0.09446
345640.0000    0.05787
345680.0000    0.01385
345720.0000    0.05534
345760.0000    0.04933
345800.0000    0.27070
345840.0000   -0.04643
345880.0000    0.16363
345920.0000    0.21078
345960.0000   -0.28923
346000.0000   -0.18911
346040.0000   -0.15388
346080.0000    0.09182
346120.0000   -0.03021
346160.0000   -0.01754
346200.0000    0.06455
346240.0000   -0.08746
346280.0000   -0.16954
346320.0000   -0.10412
346360.0000   -0.01243
346400.0000   -0.29119
346440.0000    0.03156
346480.0000   -0.12387
346520.0000   -0.36011
346560.0000   -0.18544
346600.0000    0.01458
346640.0000    0.05311
346680.0000    0.15713
346720.0000   -0.01266
346760.0000    0.02056
346800.0000    0.20697
346840.0000    0.08673
346880.0000    0.10975
346920.0000   -0.10347
346960.0000    0.14608
347000.0000   -0.15120
347040.0000   -0.22407
347080.0000    0.18886
347120.0000    0.32280
347160.0000    0.22391
347200.0000    0.19070
347240.0000    0.17402
347280.0000    0.04532
347320.0000    0.13473
347360.0000    0.33925
347400.0000    0.23947
347440.0000    0.28057
347480.0000    0.15883
347520.0000    0.05678
347560.0000    0.09085
347600.0000    0.19138
347640.0000   -0.09966
347680.0000    0.20197
347720.0000    0.25320
347760.0000    0.01690
347800.0000    0.33169
347840.0000   -0.08820
347880.0000   -0.06710
347920.0000   -0.13229
347960.0000   -0.18395
348000.0000   -0.04835
348040.0000    0.03499
348080.0000    0.16811
348120.0000    0.21050
348160.0000    0.16056
348200.0000    0.01003
348240.0000    0.10535
348280.0000   -0.15191
348320.0000   -0.03482
348360.0000    0.03673
348400.0000    0.14627
348440.0000   -0.24424
348480.0000   -0.22446
348520.0000    0.19193
348560.0000    0.13939
348600.0000    0.03848
348640.0000    0.05070
348680.0000   -0.02908
348720.0000    0.31651
348760.0000    0.31018
348800.0000    0.41153
348840.0000    0.49324
348880.0000    0.52308
348920.0000    0.42371
348960.0000    0.32442
349000.0000    0.51809
349040.0000    0.47184
349080.0000    0.51526
349120.0000    0.55396
349160.0000    0.47353
349200.0000    0.35798
349240.0000    0.45912
349280.0000    0.55742
349320.0000    0.44058
349360.0000    0.50998
349400.0000    0.46268
349440.0000    0.42690
349480.0000    0.52426
349520.0000    0.46799
349560.0000    0.56317
349600.0000    0.61966
349640.0000    0.43616
349680.0000    0.46126
349720.0000    0.50045
349760.0000    0.45509
349800.0000    0.56744
349840.0000    0.53254
349880.0000    0.57325
349920.0000    0.25253
349960.0000    0.46502
350000.0000    0.52003
350040.0000    0.40200
350080.0000    0.65831
350120.0000    0.58076
350160.0000    0.48612
350200.0000    0.45270
350240.0000    0.57378
350280.0000    0.61259
350320.0000    0.56944
350360.0000    0.60378
350400.0000    0.39055
350440.0000    0.52625
350480.0000    0.53450
350520.0000    0.53940
350560.0000    0.50787
350600.0000    0.66389
350640.0000    0.43725
350680.0000    0.54402
350720.0000    0.48170
350760.0000    0.47055
350800.0000    0.59504
350840.0000    0.55937
350880.0000    0.62898
350920.0000    0.63534
350960.0000    0.58506
351000.0000    0.37637
351040.0000    0.41726
351080.0000    0.52943
351120.0000    0.49950
351160.0000    0.56864
351200.0000    0.60797
351240.0000    0.48458
351280.0000    0.48359
351320.0000    0.64710
351360.0000    0.52702
351400.0000    0.56017
351440.0000    0.37881
351480.0000    0.63527
351520.0000    0.21769
351560.0000   -0.03296
351600.0000    0.49952
351640.0000    0.66339
351680.0000    0.14992
351720.0000    0.27131
351760.0000    0.30464
351800.0000    0.14856
351840.0000    0.25057
351880.0000    0.25394
351920.0000    0.16691
351960.0000    0.28359
352000.0000    0.24538
352040.0000    0.25108
352080.0000    0.26094
352120.0000    0.32260
352160.0000    0.39707
352200.0000    0.09916
352240.0000    0.26527
352280.0000    0.39032
352320.0000    0.42653
352360.0000    0.43672
352400.0000    0.49165
352440.0000    0.14099
352480.0000    0.37782
352520.0000    0.46039
352560.0000    0.36768
352600.0000    0.42335
352640.0000    0.35085
352680.0000    0.37437
352720.0000    0.11862
352760.0000    0.28949
352800.0000    0.42089
352840.0000    0.11375
352880.0000    0.28892
352920.0000    0.37466
352960.0000    0.32268
353000.0000    0.47396
353040.0000    0.06846
353080.0000    0.33946
353120.0000    0.36727
353160.0000    0.33815
353200.0000    0.39878
353240.0000    0.17846
353280.0000   -0.17767
353320.0000   -0.02997
353360.0000   -0.02714
353400.0000   -0.07956
353440.0000    0.15419
353480.0000    0.39331
353520.0000    0.31378
353560.0000    0.20126
353600.0000    0.46374
353640.0000    0.33835
353680.0000    0.45066
353720.0000    0.14404
353760.0000    0.33339
353800.0000    0.31232
353840.0000    0.57366
353880.0000    0.40621
353920.0000    0.32440
353960.0000    0.44587
354000.0000    0.17637
354040.0000    0.54381
354080.0000    0.10173
354120.0000    0.52495
354160.0000    0.46192
354200.0000    0.30903
354240.0000    0.56163
354280.0000    0.58901
354320.0000    0.47598
354360.0000    0.36177
354400.0000    0.45158
354440.0000    0.62249
354480.0000    0.56908
354520.0000    0.42729
354560.0000    0.41551
354600.0000    0.55456
354640.0000    0.59470
354680.0000    0.51276
354720.0000    0.37792
354760.0000    0.39660
354800.0000    0.09205
354840.0000    0.41107
354880.0000    0.54835
354920.0000    0.61703
354960.0000    0.34597
355000.0000    0.76204
355040.0000    0.39972
355080.0000    0.46711
355120.0000    0.42094
355160.0000    0.44054
355200.0000    0.57730
355240.0000    0.50978
355280.0000    0.56495
355320.0000    0.44691
355360.0000    0.58247
355400.0000    0.54222
355440.0000    0.48274
355480.0000    0.34832
355520.0000    0.44966
355560.0000    0.57191
355600.0000    0.43963
355640.0000    0.48795
355680.0000    0.68509
355720.0000    0.72052
355760.0000    0.71586
355800.0000    0.78706
355840.0000    0.94868
355880.0000    0.82996
355920.0000    0.93567
355960.0000    0.77519
356000.0000    0.69908
356040.0000    0.58561
356080.0000    0.19747
356120.0000    0.28826
356160.0000    0.03917
356200.0000    0.05046
356240.0000    0.10863
356280.0000    0.26710
356320.0000    0.10231
356360.0000    0.48785
356400.0000    0.06883
356440.0000    0.07196
356480.0000    0.17638
356520.0000    0.15673
356560.0000    0.32067
356600.0000    0.12007
356640.0000    0.12016
356680.0000    0.00118
356720.0000   -0.07390
356760.0000    0.16554
356800.0000    0.34917
356840.0000    0.16754
356880.0000    0.15611
356920.0000    0.50440
356960.0000    0.08364
357000.0000    0.33811
357040.0000    0.33111
357080.0000    0.41315
357120.0000    0.15149
357160.0000    0.28258
357200.0000    0.31359
357240.0000    0.23845
357280.0000    0.42836
357320.0000    0.42288
357360.0000    0.55533
357400.0000    0.25977
357440.0000    0.27692
357480.0000    0.40151
357520.0000    0.47939
357560.0000    0.31767
357600.0000    0.51156
357640.0000    0.41736
357680.0000    0.50768
357720.0000    0.39689
357760.0000    0.29597
357800.0000    0.40437
357840.0000    0.46158
357880.0000    0.41962
357920.0000    0.49072
357960.0000    0.53208
358000.0000    0.43572
358040.0000    0.32829
358080.0000    0.13477
358120.0000    0.33649
358160.0000    0.42628
358200.0000    0.12501
358240.0000    0.22605
358280.0000    0.16863
358320.0000    0.31638
358360.0000    0.45024
358400.0000    0.17919
358440.0000    0.13183
358480.0000    0.38485
358520.0000    0.05084
358560.0000    0.42673
358600.0000    0.38828
358640.0000    0.09029
358680.0000    0.19016
358720.0000    0.14385
358760.0000    0.45205
358800.0000   -0.02773
358840.0000    0.05059
358880.0000    0.04944
358920.0000    0.24829
358960.0000    0.26761
359000.0000    0.07329
359040.0000    0.27832
359080.0000    0.15411
359120.0000    0.14728
359160.0000    0.19074
359200.0000    0.21325
359240.0000    0.10779
359280.0000    0.30315
359320.0000    0.10712
359360.0000    0.34276
359400.0000    0.21844
359440.0000    0.11886
359480.0000    0.17707
359520.0000    0.37706
359560.0000    0.21431
359600.0000    0.25489
359640.0000    0.19407
359680.0000   -0.06651
359720.0000    0.06636
359760.0000    0.12925
359800.0000    0.07465
359840.0000    0.34847
359880.0000    0.15713
359920.0000    0.38207
359960.0000    0.18504
360000.0000   -0.26240
360040.0000    0.08866
360080.0000    0.09801
360120.0000    0.09844
360160.0000    0.08422
360200.0000    0.05926
360240.0000    0.04039
360280.0000    0.23384
360320.0000   -0.17505
360360.0000   -0.18133
360400.0000    0.02294
360440.0000    0.10578
360480.0000    0.16863
360520.0000    0.18513
360560.0000    0.30019
360600.0000    0.31280
360640.0000    0.08540
360680.0000    0.21318
360720.0000    0.25268
360760.0000    0.15089
360800.0000   -0.05934
360840.0000    0.03656
360880.0000    0.15347
360920.0000    0.21427
360960.0000    0.30031
361000.0000    0.18989
361040.0000    0.25422
361080.0000    0.34666
361120.0000    0.35741
361160.0000    0.26041
361200.0000    0.36160
361240.0000    0.41729
361280.0000    0.33305
361320.0000    0.25437
361360.0000    0.29148
361400.0000    0.21761
361440.0000    0.39350
361480.0000    0.32243
361520.0000    0.43037
361560.0000    0.43558
361600.0000    0.55525
361640.0000    0.48318
361680.0000    0.52070
361720.0000    0.50545
361760.0000    0.49002
361800.0000    0.36103
361840.0000    0.55405
361880.0000    0.38059
361920.0000    0.29675
361960.0000    0.35743
362000.0000    0.59486
362040.0000    0.34505
362080.0000    0.34127
362120.0000    0.56720
362160.0000    0.50206
362200.0000    0.22468
362240.0000    0.31630
362280.0000    0.26604
362320.0000    0.40036
362360.0000    0.30274
362400.0000    0.11934
362440.0000    0.18450
362480.0000    0.18112
362520.0000    0.38904
362560.0000    0.25758
362600.0000    0.28474
362640.0000    0.45193
362680.0000    0.30418
362720.0000    0.47191
362760.0000    0.30550
362800.0000    0.23478
362840.0000    0.37842
362880.0000    0.36575
362920.0000    0.19282
362960.0000    0.20983
363000.0000    0.21888
363040.0000    0.16143
363080.0000    0.41847
363120.0000    0.43054
363160.0000    0.36100
363200.0000    0.28742
363240.0000    0.64452
363280.0000    0.38104
363320.0000    0.56442
363360.0000    0.38153
363400.0000    0.38318
363440.0000    0.50662
363480.0000    0.35896
363520.0000    0.44941
363560.0000   -0.10254
363600.0000    0.14279
363640.0000    0.31932
363680.0000    0.37965
363720.0000    0.29875
363760.0000    0.36206
363800.0000    0.33684
363840.0000    0.41645
363880.0000    0.57927
363920.0000    0.23938
363960.0000    0.31994
364000.0000    0.44240
364040.0000    0.34438
364080.0000    0.29091
364120.0000    0.39655
364160.0000    0.32490
364200.0000    0.27367
364240.0000    0.36398
364280.0000    0.40337
364320.0000    0.37400
364360.0000    0.40505
364400.0000    0.30305
364440.0000    0.38567
364480.0000    0.33653
364520.0000    0.29335
364560.0000    0.31616
364600.0000    0.37781
364640.0000    0.30354
364680.0000    0.28716
364720.0000    0.48841
364760.0000    0.36147
364800.0000    0.51298
364840.0000    0.12520
364880.0000    0.42699
364920.0000    0.39373
364960.0000    0.24559
365000.0000    0.16000
365040.0000    0.24538
365080.0000    0.52597
365120.0000    0.54421
365160.0000    0.20101
365200.0000    0.43420
365240.0000    0.39492
365280.0000   -0.00681
365320.0000   -0.12704
365360.0000    0.41261
365400.0000    0.15937
365440.0000    0.39654
365480.0000    0.36183
365520.0000    0.28613
365560.0000    0.26107
365600.0000    0.32475
365640.0000    0.39743
365680.0000    0.43550
365720.0000    0.21728
365760.0000    0.48642
365800.0000    0.32667
365840.0000    0.40106
365880.0000    0.43067
365920.0000    0.44520
365960.0000    0.32021
366000.0000    0.07501
366040.0000    0.33956
366080.0000    0.36657
366120.0000    0.28652
366160.0000    0.55039
366200.0000    0.40358
366240.0000    0.47680
366280.0000    0.38664
366320.0000    0.39544
366360.0000    0.44484
366400.0000    0.48755
366440.0000    0.42891
366480.0000    0.40967
366520.0000    0.49354
366560.0000    0.35903
366600.0000    0.36973
366640.0000    0.19418
366680.0000    0.49652
366720.0000    0.21360
366760.0000    0.39898
366800.0000    0.15987
366840.0000    0.24282
366880.0000    0.33479
366920.0000    0.41570
366960.0000    0.00742
367000.0000   -0.08435
367040.0000    0.03627
367080.0000    0.17639
367120.0000    0.45227
367160.0000   -0.05486
367200.0000    0.30745
367240.0000    0.18756
367280.0000    0.21929
367320.0000    0.21796
367360.0000    0.07221
367400.0000   -0.20683
367440.0000    0.15804
367480.0000   -0.21823
367520.0000   -0.29096
367560.0000   -0.55714
367600.0000   -0.30261
367640.0000   -0.54741
367680.0000   -0.40231
367720.0000   -0.47740
367760.0000   -0.68576
367800.0000   -0.67505
367840.0000   -0.15059
367880.0000   -0.49087
367920.0000   -0.67406
367960.0000   -0.69186
368000.0000   -0.40474
368040.0000   -0.23820
368080.0000   -0.39461
368120.0000   -0.23835
368160.0000   -0.23572
368200.0000   -0.38254
368240.0000   -0.20677
368280.0000   -0.21292
368320.0000   -0.29690
368360.0000   -0.09122
368400.0000   -0.14635
368440.0000   -0.05523
368480.0000    0.20734
368520.0000   -0.04682
368560.0000    0.07636
368600.0000    0.12137
368640.0000    0.31206
368680.0000    0.03425
368720.0000    0.12123
368760.0000   -0.04976
368800.0000    0.25210
368840.0000    0.13210
368880.0000   -0.04996
368920.0000    0.01741
368960.0000   -0.20571
369000.0000   -0.10850
369040.0000   -0.08840
369080.0000    0.02550
369120.0000   -0.45216
369160.0000   -0.25545
369200.0000   -0.28168
369240.0000   -0.10943
369280.0000   -0.42139
369320.0000   -0.26048
369360.0000   -0.09495
369400.0000   -0.46815
369440.0000   -0.42987
369480.0000   -0.36836
369520.0000   -0.31549
369560.0000   -0.07466
369600.0000   -0.19837
369640.0000   -0.12506
369680.0000   -0.06763
369720.0000   -0.34730
369760.0000   -0.08675
369800.0000   -0.14345
369840.0000   -0.45429
369880.0000   -0.19935
369920.0000   -0.15693
369960.0000   -0.06187
370000.0000   -0.14606
370040.0000    0.23089
370080.0000   -0.10135
370120.0000   -0.16181
370160.0000    0.14950
370200.0000    0.10643
370240.0000   -0.03581
370280.0000   -0.03133
370320.0000   -0.19758
370360.0000   -0.06304
370400.0000   -0.15395
370440.0000    0.01340
370480.0000   -0.11505
370520.0000   -0.17594
370560.0000    0.33267
370600.0000   -0.07187
370640.0000   -0.01213
370680.0000    0.06666
370720.0000    0.05785
370760.0000    0.37749
370800.0000   -0.13266
370840.0000   -0.32647
370880.0000   -0.19400
370920.0000   -0.15896
370960.0000   -0.02099
371000.0000    0.11547
371040.0000   -0.09983
371080.0000   -0.12062
371120.0000   -0.22291
371160.0000   -0.18357
371200.0000   -0.39071
371240.0000   -0.23139
371280.0000   -0.10707
371320.0000   -0.64474
371360.0000   -0.19629
371400.0000   -0.37871
371440.0000   -0.21833
371480.0000   -0.32053
371520.0000    0.00943
371560.0000   -0.54977
371600.0000   -0.21061
371640.0000   -0.32409
371680.0000   -0.09870
371720.0000   -0.24729
371760.0000   -0.39648
371800.0000   -0.33564
371840.0000   -0.10161
371880.0000   -0.30616
371920.0000   -0.34033
371960.0000   -0.10688
372000.0000   -0.11118
372040.0000   -0.29661
372080.0000   -0.19604
372120.0000   -0.37295
372160.0000    0.26549
372200.0000   -0.27494
372240.0000    0.04855
372280.0000   -0.04775
372320.0000   -0.11690
372360.0000    0.26067
372400.0000    0.28459
372440.0000    0.28372
372480.0000    0.28967
372520.0000    0.33611
372560.0000    0.25024
372600.0000    0.34086
372640.0000    0.32693
372680.0000    0.18138
372720.0000   -0.17917
372760.0000    0.06671
372800.0000    0.01924
372840.0000    0.09642
372880.0000   -0.12804
372920.0000    0.40627
372960.0000    0.17207
373000.0000    0.37258
373040.0000   -0.05292
373080.0000    0.30725
373120.0000    0.22759
373160.0000   -0.13289
373200.0000    0.10359
373240.0000   -0.22425
373280.0000   -0.31917
373320.0000    0.34055
373360.0000    0.00759
373400.0000   -0.07291
373440.0000    0.41572
373480.0000    0.36639
373520.0000    0.38014
373560.0000    0.12706
373600.0000   -0.00603
373640.0000    0.28910
373680.0000    0.01161
373720.0000   -0.40641
373760.0000   -0.29019
373800.0000   -0.20612
373840.0000   -0.24136
373880.0000   -0.45664
373920.0000   -0.49355
373960.0000    0.22989
374000.0000   -0.12050
374040.0000   -0.82160
374080.0000   -0.55062
374120.0000   -0.22874
374160.0000   -0.07934
374200.0000   -0.19122
374240.0000    0.04603
374280.0000    0.28575
374320.0000    0.12620
374360.0000    0.42312
374400.0000   -0.00383
374440.0000    0.14428
374480.0000    0.01473
374520.0000    0.47811
374560.0000    0.37533
374600.0000    0.25612
374640.0000    0.05953
374680.0000    0.08646
374720.0000    0.12566
374760.0000    0.23770
374800.0000   -0.15324
374840.0000    0.17953
374880.0000    0.29808
374920.0000   -0.08449
374960.0000    0.04406
375000.0000    0.12215
375040.0000    0.27109
375080.0000   -0.05635
375120.0000    0.06735
375160.0000    0.16975
375200.0000   -0.04843
375240.0000    0.00274
375280.0000   -0.19294
375320.0000    0.22850
375360.0000    0.03117
375400.0000    0.38434
375440.0000    0.42707
375480.0000    0.45801
375520.0000    0.48058
375560.0000    0.14759
375600.0000    0.39074
375640.0000    0.58587
375680.0000    0.05420
375720.0000    0.32441
375760.0000    0.30496
375800.0000    0.24618
375840.0000    0.34352
375880.0000    0.42611
375920.0000    0.68676
375960.0000    0.59059
376000.0000    0.62268
376040.0000    0.54765
376080.0000    0.71297
376120.0000    0.61407
376160.0000    0.83629
376200.0000    0.81355
376240.0000    0.80264
376280.0000    0.69826
376320.0000    0.53451
376360.0000    0.49739
376400.0000    0.31008
376440.0000    0.37890
376480.0000    0.18894
376520.0000    0.47592
376560.0000    0.15348
376600.0000    0.36330
376640.0000    0.40040
376680.0000    0.30956
376720.0000    0.38183
376760.0000    0.54292
376800.0000    0.35062
376840.0000    0.34948
376880.0000   -0.07733
376920.0000    0.49468
376960.0000    0.61257
377000.0000    0.48286
377040.0000    0.73080
377080.0000    0.69080
377120.0000    0.25837
377160.0000    0.21340
377200.0000    0.42490
377240.0000    0.40003
377280.0000    0.34903
377320.0000    0.27437
377360.0000    0.29410
377400.0000    0.14923
377440.0000    0.10632
377480.0000   -0.10018
377520.0000    0.01382
377560.0000   -0.10755
377600.0000    0.16205
377640.0000    0.11758
377680.0000    0.00235
377720.0000   -0.05567
377760.0000    0.01439
377800.0000    0.19625
377840.0000   -0.12636
377880.0000    0.12660
377920.0000    0.13850
377960.0000    0.30103
378000.0000    0.22139
378040.0000    0.18064
378080.0000    0.10033
378120.0000    0.27190
378160.0000    0.30809
378200.0000    0.36879
378240.0000    0.33624
378280.0000    0.24933
378320.0000    0.36293
378360.0000    0.42389
378400.0000    0.16534
378440.0000    0.20331
378480.0000    0.33982
378520.0000    0.28769
378560.0000    0.25761
378600.0000    0.29460
378640.0000    0.10451
378680.0000    0.47212
378720.0000    0.33496
378760.0000    0.29047
378800.0000    0.25341
378840.0000    0.37558
378880.0000    0.49738
378920.0000    0.29753
378960.0000    0.26382
379000.0000    0.41852
379040.0000    0.28366
379080.0000    0.41295
379120.0000    0.21309
379160.0000    0.48230
379200.0000    0.40997
379240.0000    0.22831
379280.0000    0.40438
379320.0000    0.21975
379360.0000    0.37536
379400.0000    0.38273
379440.0000    0.24594
379480.0000    0.16708
379520.0000    0.13370
379560.0000    0.18520
379600.0000    0.11354
379640.0000    0.14399
379680.0000    0.44112
379720.0000    0.53107
379760.0000    0.03011
379800.0000    0.16214
379840.0000    0.37785
379880.0000    0.05230
379920.0000    0.27363
379960.0000    0.27579
380000.0000   -0.01904
380040.0000    0.27303
380080.0000    0.36100
380120.0000    0.39091
380160.0000    0.35699
380200.0000    0.23960
380240.0000    0.25440
380280.0000    0.23300
380320.0000    0.06067
380360.0000    0.18586
380400.0000    0.35108
380440.0000    0.41990
380480.0000    0.10552
380520.0000    0.26784
380560.0000    0.20503
380600.0000    0.40859
380640.0000    0.41761
380680.0000    0.25948
380720.0000    0.39695
380760.0000    0.13444
380800.0000    0.35683
380840.0000    0.30435
380880.0000    0.35785
380920.0000    0.35516
380960.0000    0.88089
381000.0000    0.53879
381040.0000    0.56527
381080.0000    0.28283
381120.0000    0.50643
381160.0000    0.54113
381200.0000    0.40541
381240.0000    0.60115
381280.0000    0.38972
381320.0000    0.48553
381360.0000    0.24032
381400.0000    0.53120
381440.0000    0.57118
381480.0000    0.35562
381520.0000    0.50208
381560.0000    0.41252
381600.0000    0.49494
381640.0000    0.47489
381680.0000    0.41257
381720.0000    0.52022
381760.0000    0.46608
381800.0000    0.48681
381840.0000    0.48481
381880.0000    0.43875
381920.0000    0.39328
381960.0000    0.48371
382000.0000    0.26258
382040.0000    0.41730
382080.0000    0.50017
382120.0000    0.41981
382160.0000    0.33113
382200.0000    0.34946
382240.0000    0.32611
382280.0000    0.40616
382320.0000    0.27312
382360.0000    0.34246
382400.0000    0.37843
382440.0000    0.34932
382480.0000    0.53318
382520.0000    0.12965
382560.0000    0.29634
382600.0000    0.45142
382640.0000    0.40607
382680.0000    0.31179
382720.0000    0.45016
382760.0000    0.41867
382800.0000    0.78196
382840.0000    0.65123
382880.0000    0.62766
382920.0000    0.70118
382960.0000    0.79589
383000.0000    0.60040
383040.0000    0.60387
383080.0000    0.78727
383120.0000    0.71930
383160.0000    0.62137
383200.0000    0.70759
383240.0000    0.70518
383280.0000    0.62677
383320.0000    0.73502
383360.0000    0.59790
383400.0000    0.73550
383440.0000    0.72169
383480.0000    0.92272
383520.0000    0.41996
383560.0000    0.65943
383600.0000    0.54648
383640.0000    0.72417
383680.0000    0.74059
383720.0000    0.64549
383760.0000    0.37440
383800.0000    0.47416
383840.0000    0.54099
383880.0000    0.52956
383920.0000    0.47153
383960.0000    0.33309
384000.0000    0.42505
384040.0000    0.19420
384080.0000    0.47397
384120.0000    0.40829
384160.0000    0.48461
384200.0000    0.47753
384240.0000   -0.12597
384280.0000    0.14370
384320.0000   -0.14830
384360.0000   -0.17228
384400.0000    0.41161
384440.0000   -0.00936
384480.0000   -0.30780
384520.0000   -0.20962
384560.0000   -0.43709
384600.0000   -0.23986
384640.0000   -0.24496
384680.0000   -0.28734
384720.0000    0.07216
384760.0000    0.35299
384800.0000    0.21924
384840.0000    0.21424
384880.0000    0.34595
384920.0000    0.06057
384960.0000    0.39415
385000.0000    0.25412
385040.0000    0.26361
385080.0000    0.27329
385120.0000    0.53153
385160.0000    0.19437
385200.0000    0.26476
385240.0000    0.25077
385280.0000    0.24648
385320.0000    0.14937
385360.0000   -0.05402
385400.0000    0.15575
385440.0000    0.39142
385480.0000    0.16925
385520.0000    0.47086
385560.0000    0.41758
385600.0000    0.32620
385640.0000    0.70565
385680.0000    0.29338
385720.0000    0.44320
385760.0000    0.31165
385800.0000    0.27686
385840.0000    0.39592
385880.0000    0.52099
385920.0000    0.25923
385960.0000    0.42644
386000.0000    0.29667
386040.0000    0.45486
386080.0000    0.57338
386120.0000    0.26057
386160.0000    0.34783
386200.0000    0.35910
386240.0000    0.43257
386280.0000    0.45888
386320.0000    0.24477
386360.0000    0.30018
386400.0000    0.35147
386440.0000    0.35098
386480.0000    0.36127
386520.0000    0.55844
386560.0000    0.25107
386600.0000    0.55220
386640.0000    0.53839
386680.0000    0.38995
386720.0000    0.36148
386760.0000    0.53030
386800.0000    0.39253
386840.0000    0.47215
386880.0000    0.60227
386920.0000    0.69858
386960.0000    0.66526
387000.0000    0.54549
387040.0000    0.30915
387080.0000    0.26970
387120.0000    0.27516
387160.0000    0.09679
387200.0000    0.14284
387240.0000    0.40311
387280.0000    0.57587
387320.0000    0.34848
387360.0000    0.39529
387400.0000    0.39027
387440.0000    0.35736
387480.0000    0.31970
387520.0000    0.38095
387560.0000    0.35763
387600.0000    0.41998
387640.0000    0.42510
387680.0000    0.40393
387720.0000    0.29346
387760.0000    0.38829
387800.0000    0.39780
387840.0000    0.37752
387880.0000    0.49559
387920.0000    0.44066
387960.0000    0.06298
388000.0000    0.31467
388040.0000    0.32364
388080.0000    0.33147
388120.0000    0.55040
388160.0000    0.57389
388200.0000    0.55667
388240.0000    0.44052
388280.0000    0.38542
388320.0000    0.45431
388360.0000    0.35308
388400.0000    0.40476
388440.0000    0.29277
388480.0000    0.13166
388520.0000    0.19312
388560.0000    0.37279
388600.0000    0.34274
388640.0000    0.20653
388680.0000    0.01147
388720.0000   -0.02424
388760.0000   -0.04006
388800.0000   -0.14745
388840.0000    0.25803
388880.0000    0.18202
388920.0000    0.14278
388960.0000   -0.01531
389000.0000   -0.05087
389040.0000   -0.03942
389080.0000   -0.01991
389120.0000    0.00479
389160.0000   -0.03827
389200.0000    0.29164
389240.0000    0.21973
389280.0000   -0.00383
389320.0000   -0.02929
389360.0000    0.10827
389400.0000    0.06866
389440.0000   -0.26526
389480.0000   -0.19474
389520.0000    0.00984
389560.0000    0.23355
389600.0000   -0.01227
389640.0000    0.07409
389680.0000    0.31410
389720.0000    0.16060
389760.0000   -0.03818
389800.0000    0.00111
389840.0000    0.04846
389880.0000   -0.03530
389920.0000   -0.05075
389960.0000   -0.42922
390000.0000   -0.42310
390040.0000   -0.25245
390080.0000   -0.32638
390120.0000   -0.23383
390160.0000   -0.22919
390200.0000   -0.01639
390240.0000    0.00232
390280.0000   -0.13391
390320.0000   -0.32098
390360.0000   -0.16811
390400.0000   -0.33257
390440.0000   -0.33541
390480.0000   -0.05755
390520.0000   -0.12386
390560.0000    0.15270
390600.0000    0.29091
390640.0000    0.12644
390680.0000    0.08415
390720.0000    0.15400
390760.0000    0.38403
390800.0000    0.02338
390840.0000    0.10816
390880.0000   -0.17454
390920.0000   -0.26996
390960.0000    0.14404
391000.0000    0.03314
391040.0000    0.16200
391080.0000    0.16372
391120.0000    0.10178
391160.0000   -0.16295
391200.0000   -0.32016
391240.0000   -0.23827
391280.0000   -0.36113
391320.0000   -0.54303
391360.0000   -0.33732
391400.0000   -0.37894
391440.0000   -0.05510
391480.0000    0.17621
391520.0000    0.09675
391560.0000   -0.17214
391600.0000   -0.18853
391640.0000   -0.46708
391680.0000   -0.13429
391720.0000   -0.04152
391760.0000   -0.18559
391800.0000   -0.06434
391840.0000   -0.10441
391880.0000   -0.20445
391920.0000   -0.32500
391960.0000   -0.29304
392000.0000   -0.32994
392040.0000   -0.03005
392080.0000   -0.19140
392120.0000    0.21355
392160.0000   -0.10765
392200.0000   -0.08735
392240.0000    0.45545
392280.0000    0.13708
392320.0000    0.35737
392360.0000    0.39158
392400.0000    0.13252
392440.0000    0.28188
392480.0000    0.14585
392520.0000    0.25484
392560.0000    0.35561
392600.0000    0.02430
392640.0000    0.36746
392680.0000   -0.00432
392720.0000    0.22279
392760.0000    0.11015
392800.0000    0.09248
392840.0000    0.19991
392880.0000    0.34321
392920.0000    0.30397
392960.0000    0.45894
393000.0000    0.50922
393040.0000    0.45355
393080.0000    0.33968
393120.0000    0.34112
393160.0000    0.20713
393200.0000   -0.04201
393240.0000    0.35489
393280.0000    0.35887
393320.0000    0.39660
393360.0000    0.31331
393400.0000    0.16591
393440.0000    0.09353
393480.0000    0.29618
393520.0000    0.44084
393560.0000    0.32851
393600.0000    0.30293
393640.0000    0.25424
393680.0000    0.28796
393720.0000    0.08467
393760.0000    0.36132
393800.0000    0.34767
393840.0000    0.46234
393880.0000    0.38038
393920.0000    0.35501
393960.0000    0.26761
394000.0000    0.25705
394040.0000    0.45317
394080.0000    0.34263
394120.0000    0.30246
394160.0000    0.09622
394200.0000    0.44334
394240.0000    0.35950
394280.0000    0.47103
394320.0000    0.43196
394360.0000    0.40174
394400.0000    0.26457
394440.0000    0.41064
394480.0000    0.44751
394520.0000    0.63149
394560.0000    0.37415
394600.0000    0.30864
394640.0000    0.32549
394680.0000    0.29646
394720.0000    0.31296
394760.0000    0.26085
394800.0000    0.41454
394840.0000    0.34736
394880.0000    0.36493
394920.0000    0.31707
394960.0000    0.38135
395000.0000    0.32104
395040.0000    0.25265
395080.0000    0.41099
395120.0000    0.23307
395160.0000    0.34102
395200.0000    0.29401
395240.0000    0.33077
395280.0000    0.30715
395320.0000    0.47303
395360.0000    0.35286
395400.0000    0.43506
395440.0000    0.46423
395480.0000   -0.02973
395520.0000    0.43168
395560.0000    0.29021
395600.0000    0.43218
395640.0000    0.48287
395680.0000    0.36169
395720.0000    0.46484
395760.0000    0.22888
395800.0000    0.27567
395840.0000    0.48268
395880.0000    0.33183
395920.0000    0.53060
395960.0000    0.30307
396000.0000    0.30858
396040.0000    0.38882
396080.0000    0.28951
396120.0000    0.27362
396160.0000    0.26177
396200.0000    0.36067
396240.0000    0.20288
396280.0000   -0.04415
396320.0000    0.26697
396360.0000    0.16896
396400.0000    0.16633
396440.0000    0.03291
396480.0000    0.36402
396520.0000    0.37232
396560.0000    0.39930
396600.0000    0.54821
396640.0000    0.40027
396680.0000    0.36067
396720.0000    0.20191
396760.0000    0.16992
396800.0000    0.17964
396840.0000   -0.04922
396880.0000    0.00891
396920.0000    0.44659
396960.0000    0.51122
397000.0000    0.43265
397040.0000    0.40132
397080.0000    0.37596
397120.0000    0.22367
397160.0000    0.35245
397200.0000    0.16005
397240.0000    0.37401
397280.0000    0.36793
397320.0000    0.44779
397360.0000    0.55339
397400.0000    0.49950
397440.0000    0.53882
397480.0000    0.58279
397520.0000    0.37859
397560.0000    0.38920
397600.0000    0.41097
397640.0000    0.51749
397680.0000    0.27468
397720.0000    0.41194
397760.0000    0.61021
397800.0000    0.43570
397840.0000    0.38712
397880.0000    0.34110
397920.0000    0.26882
397960.0000    0.35222
398000.0000    0.32904
398040.0000    0.18981
398080.0000    0.35083
398120.0000    0.35932
398160.0000    0.44825
398200.0000    0.34365
398240.0000    0.33828
398280.0000    0.23828
398320.0000    0.12227
398360.0000    0.55444
398400.0000    0.40202
398440.0000    0.05352
398480.0000   -0.23677
398520.0000    0.14478
398560.0000    0.42562
398600.0000    0.33782
398640.0000    0.29584
398680.0000    0.02646
398720.0000    0.11530
398760.0000    0.04297
398800.0000    0.28369
398840.0000    0.29134
398880.0000    0.06016
398920.0000   -0.11987
398960.0000    0.17949
399000.0000    0.19432
399040.0000   -0.02536
399080.0000    0.32491
399120.0000    0.31878
399160.0000    0.51515
399200.0000    0.22136
399240.0000    0.43968
399280.0000    0.42569
399320.0000    0.21342
399360.0000    0.44407
399400.0000    0.32449
399440.0000    0.38328
399480.0000    0.31788
399520.0000    0.17670
399560.0000    0.44602
399600.0000    0.50262
399640.0000    0.48028
399680.0000    0.33947
399720.0000    0.53150
399760.0000    0.43632
399800.0000    0.50659
399840.0000    0.38274
399880.0000    0.35266
399920.0000    0.47853
399960.0000    0.30965
400000.0000    0.20067
400040.0000    0.08040
400080.0000   -0.21380
400120.0000   -0.01336
400160.0000    0.03599
400200.0000    0.20163
400240.0000    0.12329
400280.0000    0.26279
400320.0000   -0.03842
400360.0000    0.03864
400400.0000    0.56801
400440.0000    0.60941
400480.0000    0.25441
400520.0000    0.53119
400560.0000    0.46233
400600.0000    0.43269
400640.0000    0.38190
400680.0000    0.37029
400720.0000    0.45920
400760.0000    0.52205
400800.0000    0.49362
400840.0000    0.35318
400880.0000    0.80644
400920.0000    0.38161
400960.0000    0.34999
401000.0000    0.47456
401040.0000    0.44514
401080.0000    0.41231
401120.0000    0.43288
401160.0000    0.28088
401200.0000    0.42346
401240.0000    0.45464
401280.0000    0.41265
401320.0000    0.35797
401360.0000    0.16420
401400.0000    0.46756
401440.0000    0.36382
401480.0000    0.47976
401520.0000    0.36482
401560.0000    0.28604
401600.0000    0.46376
401640.0000    0.10307
401680.0000    0.33442
401720.0000    0.43154
401760.0000    0.43819
401800.0000    0.31358
401840.0000    0.33888
401880.0000    0.31253
401920.0000    0.26413
401960.0000    0.28976
402000.0000    0.40577
402040.0000    0.26057
402080.0000    0.40809
402120.0000    0.37639
402160.0000    0.36474
402200.0000    0.54078
402240.0000    0.53352
402280.0000    0.24527
402320.0000    0.40302
402360.0000    0.38686
402400.0000    0.34775
402440.0000    0.33134
402480.0000    0.46241
402520.0000    0.50421
402560.0000    0.51124
402600.0000    0.36607
402640.0000    0.43271
402680.0000    0.36678
402720.0000    0.40301
402760.0000    0.44713
402800.0000    0.57758
402840.0000    0.51127
402880.0000    0.42844
402920.0000    0.34978
402960.0000    0.60882
403000.0000    0.29453
403040.0000    0.35688
403080.0000    0.32231
403120.0000    0.32075
403160.0000    0.27671
403200.0000    0.39056
403240.0000    0.31020
403280.0000    0.40480
403320.0000    0.48109
403360.0000    0.49413
403400.0000    0.33186
403440.0000    0.58781
403480.0000    0.51050
403520.0000    0.06239
403560.0000    0.49766
403600.0000    0.31261
403640.0000    0.35160
403680.0000    0.26623
403720.0000    0.10039
403760.0000    0.35258
403800.0000    0.39943
403840.0000    0.41592
403880.0000    0.20777
403920.0000    0.27938
403960.0000    0.57160
404000.0000    0.52871
404040.0000    0.51761
404080.0000    0.54340
404120.0000    0.49965
404160.0000    0.19251
404200.0000    0.32233
404240.0000    0.33303
404280.0000    0.48757
404320.0000    0.27699
404360.0000    0.40745
404400.0000    0.46753
404440.0000    0.33719
404480.0000    0.58556
404520.0000    0.31447
404560.0000    0.42812
404600.0000    0.32576
404640.0000    0.64772
404680.0000    0.33801
404720.0000    0.34243
404760.0000    0.29950
404800.0000    0.35146
404840.0000    0.48572
404880.0000    0.33542
404920.0000    0.34554
404960.0000    0.53281
405000.0000    0.46774
405040.0000    0.41591
405080.0000    0.37946
405120.0000    0.50305
405160.0000    0.29613
405200.0000    0.32802
405240.0000    0.49425
405280.0000    0.60655
405320.0000    0.39678
405360.0000    0.43503
405400.0000    0.30216
405440.0000    0.29696
405480.0000    0.31095
405520.0000    0.37329
405560.0000    0.49275
405600.0000    0.43872
405640.0000    0.37216
405680.0000    0.20554
405720.0000    0.28375
405760.0000    0.24458
405800.0000    0.42899
405840.0000    0.32554
405880.0000    0.28401
405920.0000    0.44238
405960.0000    0.33533
406000.0000    0.33669
406040.0000    0.07993
406080.0000    0.17871
406120.0000    0.38583
406160.0000    0.35032
406200.0000    0.29336
406240.0000    0.32055
406280.0000    0.48636
406320.0000    0.32424
406360.0000    0.50915
406400.0000    0.28489
406440.0000    0.36997
406480.0000    0.38869
406520.0000    0.31665
406560.0000    0.41077
406600.0000    0.50625
406640.0000    0.33719
406680.0000    0.37884
406720.0000    0.33132
406760.0000    0.45297
406800.0000    0.39036
406840.0000    0.26877
406880.0000    0.42469
406920.0000    0.33950
406960.0000    0.54771
407000.0000    0.44220
407040.0000    0.47640
407080.0000    0.43752
407120.0000    0.40427
407160.0000    0.42957
407200.0000    0.14938
407240.0000    0.26057
407280.0000    0.39734
407320.0000    0.38717
407360.0000    0.35554
407400.0000    0.47466
407440.0000    0.17232
407480.0000    0.38145
407520.0000    0.46671
407560.0000    0.46096
407600.0000    0.35063
407640.0000    0.46980
407680.0000    0.30492
407720.0000    0.37990
407760.0000    0.33511
407800.0000    0.29133
407840.0000    0.30858
407880.0000    0.47616
407920.0000    0.26389
407960.0000    0.40259
408000.0000    0.39726
408040.0000    0.41503
408080.0000    0.23256
408120.0000    0.49543
408160.0000    0.61725
408200.0000    0.35065
408240.0000    0.48174
408280.0000    0.39678
408320.0000    0.40363
408360.0000    0.43521
408400.0000    0.62136
408440.0000    0.39863
408480.0000    0.37447
408520.0000    0.39775
408560.0000    0.41837
408600.0000    0.29727
408640.0000    0.45193
408680.0000    0.44951
408720.0000    0.51470
408760.0000    0.36733
408800.0000    0.29548
408840.0000    0.43005
408880.0000    0.22523
408920.0000    0.39892
408960.0000    0.35281
409000.0000    0.54869
409040.0000    0.10912
409080.0000    0.43301
409120.0000    0.36072
409160.0000    0.51741
409200.0000    0.41572
409240.0000    0.43879
409280.0000    0.38166
409320.0000    0.43347
409360.0000    0.41842
409400.0000    0.52501
409440.0000    0.45718
409480.0000    0.50696
409520.0000    0.40152
409560.0000    0.49453
409600.0000    0.23008
409640.0000    0.28341
409680.0000    0.44682
409720.0000    0.34247
409760.0000    0.34022
409800.0000    0.29727
409840.0000    0.39911
409880.0000    0.36166
409920.0000    0.40535
409960.0000    0.48812
410000.0000    0.44077
410040.0000    0.29353
410080.0000    0.31379
410120.0000    0.17172
410160.0000    0.26593
410200.0000    0.31255
410240.0000    0.49219
410280.0000    0.42186
410320.0000    0.41931
410360.0000    0.27329
410400.0000    0.55744
410440.0000    0.36664
410480.0000    0.45857
410520.0000    0.26289
410560.0000    0.23256
410600.0000    0.36716
410640.0000    0.25629
410680.0000    0.36798
410720.0000    0.36549
410760.0000    0.29358
410800.0000    0.36148
410840.0000    0.41580
410880.0000    0.40497
410920.0000    0.19771
410960.0000    0.37461
411000.0000    0.34318
411040.0000    0.32329
411080.0000    0.41939
411120.0000    0.34059
411160.0000    0.38618
411200.0000    0.46180
411240.0000    0.55284
411280.0000    0.34921
411320.0000    0.48259
411360.0000    0.34566
411400.0000    0.36439
411440.0000    0.31111
411480.0000    0.48421
411520.0000    0.28777
411560.0000    0.33780
411600.0000    0.41022
411640.0000    0.41511
411680.0000    0.28878
411720.0000    0.36622
411760.0000    0.42215
411800.0000    0.41034
411840.0000    0.37386
411880.0000    0.35135
411920.0000    0.33201
411960.0000    0.39631
412000.0000    0.49786
412040.0000    0.46854
412080.0000    0.29465
412120.0000    0.27650
412160.0000    0.46655
412200.0000    0.31063
412240.0000    0.28845
412280.0000    0.25006
412320.0000    0.44852
412360.0000    0.38898
412400.0000    0.38959
412440.0000    0.04309
412480.0000    0.27375
412520.0000    0.18520
412560.0000    0.12296
412600.0000    0.28990
412640.0000   -0.05240
412680.0000   -0.03101
412720.0000    0.41882
412760.0000    0.40792
412800.0000    0.20513
412840.0000    0.36336
412880.0000    0.39898
412920.0000    0.16366
412960.0000    0.25776
413000.0000    0.27375
413040.0000    0.29143
413080.0000    0.40472
413120.0000    0.12446
413160.0000    0.31094
413200.0000    0.20508
413240.0000    0.26909
413280.0000    0.28140
413320.0000    0.21180
413360.0000    0.18616
413400.0000    0.33271
413440.0000    0.34813
413480.0000    0.32483
413520.0000    0.21553
413560.0000    0.16512
413600.0000    0.30592
413640.0000    0.24786
413680.0000    0.27125
413720.0000    0.39579
413760.0000    0.30971
413800.0000    0.42339
413840.0000    0.14137
413880.0000    0.15577
413920.0000   -0.12077
413960.0000    0.32851
414000.0000    0.37730
414040.0000    0.47112
414080.0000    0.06589
414120.0000    0.04323
414160.0000    0.31219
414200.0000    0.23012
414240.0000    0.26368
414280.0000    0.35918
414320.0000    0.27658
414360.0000    0.33924
414400.0000    0.06905
414440.0000    0.13789
414480.0000    0.33666
414520.0000    0.28062
414560.0000    0.46525
414600.0000    0.30786
414640.0000    0.30182
414680.0000    0.55429
414720.0000    0.33828
414760.0000    0.50016
414800.0000    0.56442
414840.0000   -0.05599
414880.0000    0.13481
414920.0000    0.27861
414960.0000    0.18832
415000.0000   -0.44685
415040.0000   -0.19634
415080.0000   -0.04767
415120.0000   -0.26391
415160.0000   -0.22255
415200.0000   -0.33478
415240.0000   -0.02475
415280.0000    0.03311
415320.0000   -0.09323
415360.0000    0.07610
415400.0000    0.16403
415440.0000    0.03897
415480.0000    0.26523
415520.0000    0.00167
415560.0000    0.19241
415600.0000    0.12310
415640.0000    0.02119
415680.0000   -0.22722
415720.0000   -0.13884
415760.0000   -0.03685
415800.0000   -0.00827
415840.0000   -0.08769
415880.0000    0.04392
415920.0000    0.18342
415960.0000    0.02782
416000.0000   -0.01811
416040.0000   -0.00080
416080.0000   -0.11089
416120.0000   -0.11312
416160.0000   -0.05353
416200.0000   -0.00038
416240.0000    0.20965
416280.0000   -0.20553
416320.0000   -0.34949
416360.0000   -0.16074
416400.0000    0.09527
416440.0000   -0.07730
416480.0000    0.09792
416520.0000   -0.15854
416560.0000    0.21390
416600.0000    0.43612
416640.0000    0.30535
416680.0000    0.37091
416720.0000    0.51733
416760.0000    0.26507
416800.0000   -0.08881
416840.0000    0.27234
416880.0000    0.09209
416920.0000   -0.07002
416960.0000   -0.13795
417000.0000    0.24162
417040.0000    0.21023
417080.0000    0.28417
417120.0000    0.12319
417160.0000    0.08270
417200.0000    0.16193
417240.0000   -0.05754
417280.0000   -0.19643
417320.0000    0.13110
417360.0000    0.36676
417400.0000    0.31298
417440.0000    0.18405
417480.0000    0.42403
417520.0000    0.24404
417560.0000   -0.01482
417600.0000   -0.01134
417640.0000    0.09593
417680.0000   -0.16319
417720.0000    0.19713
417760.0000   -0.00313
417800.0000   -0.01693
417840.0000   -0.07278
417880.0000   -0.06236
417920.0000    0.19598
417960.0000    0.18047
418000.0000    0.34065
418040.0000    0.24316
418080.0000    0.15728
418120.0000    0.09139
418160.0000    0.01342
418200.0000   -0.18212
418240.0000   -0.25053
418280.0000   -0.27125
418320.0000   -0.30240
418360.0000   -0.15018
418400.0000   -0.39615
418440.0000   -0.48406
418480.0000   -0.35699
418520.0000   -0.22975
418560.0000    0.22382
418600.0000    0.10470
418640.0000    0.12926
418680.0000    0.10062
418720.0000   -0.31329
418760.0000   -0.52931
418800.0000   -0.36868
418840.0000   -0.38707
418880.0000   -0.40190
418920.0000   -0.12470
418960.0000   -0.12831
419000.0000   -0.17485
419040.0000   -0.03775
419080.0000   -0.08843
419120.0000   -0.00977
419160.0000   -0.07589
419200.0000    0.06714
419240.0000    0.14470
419280.0000    0.19402
419320.0000   -0.23112
419360.0000   -0.03739
419400.0000    0.31127
419440.0000    0.41680
419480.0000    0.03788
419520.0000   -0.26655
419560.0000   -0.21218
419600.0000   -0.45295
419640.0000   -0.38834
419680.0000   -0.26455
419720.0000   -0.17382
419760.0000   -0.18328
419800.0000   -0.23794
419840.0000   -0.24879
419880.0000   -0.21971
419920.0000   -0.37770
419960.0000   -0.03522
420000.0000   -0.17870
420040.0000   -0.02032
420080.0000    0.08584
420120.0000   -0.20127
420160.0000    0.23705
420200.0000   -0.12105
420240.0000   -0.05235
420280.0000    0.13122
420320.0000    0.16673
420360.0000   -0.11122
420400.0000   -0.22789
420440.0000   -0.25601
420480.0000   -0.25858
420520.0000   -0.37289
420560.0000   -0.38672
420600.0000   -0.47624
420640.0000   -0.44987
420680.0000   -0.56682
420720.0000   -0.30308
420760.0000    0.24457
420800.0000    0.05048
420840.0000   -0.07761
420880.0000   -0.27039
420920.0000   -0.07878
420960.0000    0.05523
421000.0000   -0.39940
421040.0000   -0.34935
421080.0000   -0.35877
421120.0000   -0.55746
421160.0000   -0.83130
421200.0000   -0.66957
421240.0000   -0.31463
421280.0000   -0.22787
421320.0000   -0.42661
421360.0000   -0.56754
421400.0000   -0.79416
421440.0000   -0.51885
421480.0000   -0.79989
421520.0000   -0.39516
421560.0000   -0.16864
421600.0000   -0.38540
421640.0000   -0.14784
421680.0000   -0.08636
421720.0000   -0.41343
421760.0000   -0.12636
421800.0000   -0.21077
421840.0000   -0.28008
421880.0000   -0.27950
421920.0000   -0.16752
421960.0000   -0.48351
422000.0000   -0.38250
422040.0000   -0.63905
422080.0000   -0.28314
422120.0000   -0.15775
422160.0000   -0.20708
422200.0000   -0.02624
422240.0000   -0.37359
422280.0000    0.11111
422320.0000   -0.19173
422360.0000   -0.18854
422400.0000    0.06636
422440.0000   -0.03325
422480.0000    0.00234
422520.0000   -0.03951
422560.0000   -0.00959
422600.0000   -0.05951
422640.0000    0.01452
422680.0000    0.12055
422720.0000   -0.29347
422760.0000   -0.17879
422800.0000   -0.08641
422840.0000   -0.18693
422880.0000   -0.11458
422920.0000   -0.10447
422960.0000   -0.43398
423000.0000   -0.18786
423040.0000   -0.18713
423080.0000   -0.45169
423120.0000   -0.52907
423160.0000   -0.07981
423200.0000   -0.32370
423240.0000   -0.48002
423280.0000   -0.35480
423320.0000   -0.16022
423360.0000   -0.11883
423400.0000   -0.18621
423440.0000   -0.33986
423480.0000   -0.33877
423520.0000   -0.36471
423560.0000   -0.29552
423600.0000   -0.08538
423640.0000   -0.33804
423680.0000   -0.33052
423720.0000    0.02745
423760.0000   -0.10615
423800.0000   -0.13787
423840.0000    0.03989
423880.0000    0.01473
423920.0000   -0.18772
423960.0000   -0.25027
424000.0000   -0.22115
424040.0000   -0.00087
424080.0000   -0.25061
424120.0000    0.00226
424160.0000    0.03551
424200.0000   -0.34859
424240.0000    0.11284
424280.0000   -0.02081
424320.0000   -0.39174
424360.0000   -0.28680
424400.0000   -0.30950
424440.0000   -0.56041
424480.0000   -0.40643
424520.0000   -0.07654
424560.0000   -0.30189
424600.0000   -0.18671
424640.0000   -0.30675
424680.0000   -0.30970
424720.0000   -0.12094
424760.0000    0.13475
424800.0000   -0.06400
424840.0000   -0.29878
424880.0000   -0.27251
424920.0000   -0.36311
424960.0000   -0.39022
425000.0000   -0.13883
425040.0000   -0.00508
425080.0000   -0.34109
425120.0000   -0.68436
425160.0000   -0.36973
425200.0000   -0.52597
425240.0000   -0.21880
425280.0000   -0.00030
425320.0000   -0.01404
425360.0000    0.15701
425400.0000   -0.04347
425440.0000   -0.04576
425480.0000    0.07933
425520.0000   -0.01269
425560.0000    0.10467
425600.0000   -0.25183
425640.0000   -0.60751
425680.0000   -0.46707
425720.0000   -0.79665
425760.0000   -0.77731
425800.0000   -0.23428
425840.0000   -0.48378
425880.0000   -0.52891
425920.0000   -0.48562
425960.0000   -0.09584
426000.0000   -0.26335
426040.0000   -0.32073
426080.0000   -0.52809
426120.0000   -0.44691
426160.0000   -0.67923
426200.0000   -0.45967
426240.0000   -0.41934
426280.0000   -0.50034
426320.0000   -0.43065
426360.0000   -0.48088
426400.0000   -0.55212
426440.0000   -0.16035
426480.0000   -0.21167
426520.0000   -0.49326
426560.0000   -0.22905
426600.0000   -0.57814
426640.0000   -0.58804
426680.0000   -0.62392
426720.0000   -0.49493
426760.0000   -0.30505
426800.0000   -0.18398
426840.0000   -0.30112
426880.0000   -0.43646
426920.0000    0.20399
426960.0000    0.23109
427000.0000    0.21882
427040.0000    0.34081
427080.0000    0.32323
427120.0000    0.26307
427160.0000   -0.15034
427200.0000    0.07957
427240.0000    0.12860
427280.0000    0.05210
427320.0000   -0.01865
427360.0000   -0.09333
427400.0000   -0.12603
427440.0000    0.21914
427480.0000    0.25684
427520.0000    0.12410
427560.0000    0.04344
427600.0000    0.22489
427640.0000    0.08640
427680.0000    0.15326
427720.0000    0.25814
427760.0000   -0.06481
427800.0000    0.11864
427840.0000   -0.29468
427880.0000   -0.30083
427920.0000   -0.14563
427960.0000   -0.29213
428000.0000   -0.46796
428040.0000   -0.27997
428080.0000   -0.57382
428120.0000   -0.89970
428160.0000   -0.09543
428200.0000    0.01262
428240.0000   -0.15751
428280.0000   -0.34418
428320.0000   -0.32401
428360.0000   -0.19730
428400.0000   -0.22341
428440.0000   -0.32327
428480.0000   -0.22154
428520.0000   -0.32551
428560.0000   -0.19933
428600.0000   -0.06236
428640.0000   -0.02640
428680.0000    0.14671
428720.0000    0.02799
428760.0000    0.15251
428800.0000    0.13986
428840.0000    0.07025
428880.0000    0.06167
428920.0000   -0.16027
428960.0000   -0.08550
429000.0000    0.21067
429040.0000    0.13753
429080.0000   -0.28877
429120.0000   -0.18556
429160.0000   -0.12490
429200.0000   -0.67892
429240.0000   -0.26622
429280.0000   -0.52095
429320.0000    0.00677
429360.0000   -0.18133
429400.0000    0.05082
429440.0000   -0.32277
429480.0000   -0.23858
429520.0000   -0.66839
429560.0000   -0.58140
429600.0000   -0.43490
429640.0000   -0.44165
429680.0000   -0.35403
429720.0000   -0.30672
429760.0000   -0.72904
429800.0000   -0.71365
429840.0000   -0.62991
429880.0000   -0.49760
429920.0000   -0.15058
429960.0000   -0.47562
430000.0000   -0.66121
430040.0000   -0.63120
430080.0000   -0.23519
430120.0000   -0.13226
430160.0000   -0.48268
430200.0000   -0.53093
430240.0000   -0.72870
430280.0000   -0.80222
430320.0000   -0.63125
430360.0000   -0.37695
430400.0000   -0.45753
430440.0000    0.02170
430480.0000   -0.05714
430520.0000   -0.13456
430560.0000   -0.11366
430600.0000   -0.37912
430640.0000   -0.36861
430680.0000   -0.13216
430720.0000   -0.26367
430760.0000   -0.17383
430800.0000   -0.25202
430840.0000    0.15365
430880.0000   -0.34867
430920.0000   -0.30071
430960.0000   -0.53651
431000.0000   -0.08303
431040.0000   -0.46263
431080.0000   -0.21150
431120.0000   -0.50566
431160.0000   -0.39704
431200.0000   -0.63916
431240.0000   -0.29657
431280.0000    0.02225
431320.0000   -0.08528
431360.0000   -0.02494
431400.0000   -0.23613
431440.0000   -0.10614
431480.0000   -0.18131
431520.0000    0.05810
431560.0000   -0.25943
431600.0000   -0.04252
431640.0000   -0.35070
431680.0000   -0.28925
431720.0000   -0.50218
431760.0000   -0.30304
431800.0000   -0.28955
431840.0000   -0.18148
431880.0000   -0.04485
431920.0000   -0.29501
431960.0000   -0.19123
432000.0000    0.05268
432040.0000    0.17437
432080.0000    0.08016
432120.0000    0.08010
432160.0000   -0.10241
432200.0000   -0.20953
432240.0000   -0.18680
432280.0000   -0.35344
432320.0000   -0.18052
432360.0000   -0.21741
432400.0000   -0.20373
432440.0000   -0.05086
432480.0000   -0.49642
432520.0000   -0.39750
432560.0000   -0.40688
432600.0000   -0.30087
432640.0000   -0.59747
432680.0000   -0.12653
432720.0000   -0.00980
432760.0000   -0.46425
432800.0000   -0.39613
432840.0000   -0.24007
432880.0000    0.10965
432920.0000    0.24293
432960.0000   -0.10796
433000.0000   -0.02741
433040.0000   -0.32073
433080.0000   -0.33904
433120.0000   -0.01851
433160.0000    0.16197
433200.0000    0.26290
433240.0000    0.25835
433280.0000    0.63009
433320.0000    0.45423
433360.0000    0.47245
433400.0000    0.14677
433440.0000    0.31589
433480.0000    0.17061
433520.0000    0.24364
433560.0000    0.15679
433600.0000    0.01119
433640.0000    0.34624
433680.0000    0.03883
433720.0000   -0.04360
433760.0000    0.11413
433800.0000   -0.12337
433840.0000    0.04421
433880.0000    0.10191
433920.0000   -0.21558
433960.0000   -0.00349
434000.0000    0.00035
434040.0000    0.12869
434080.0000   -0.12951
434120.0000    0.06339
434160.0000    0.14422
434200.0000    0.09336
434240.0000   -0.13937
434280.0000   -0.11273
434320.0000    0.06054
434360.0000    0.18669
434400.0000    0.13000
434440.0000   -0.01665
434480.0000    0.14169
434520.0000    0.26877
434560.0000    0.23924
434600.0000    0.18669
434640.0000    0.10016
434680.0000    0.05890
434720.0000    0.19510
434760.0000    0.10830
434800.0000    0.03250
434840.0000    0.00879
434880.0000    0.09653
434920.0000    0.28088
434960.0000    0.17501
435000.0000    0.13340
435040.0000    0.01838
435080.0000    0.13053
435120.0000    0.29500
435160.0000    0.27386
435200.0000    0.24332
435240.0000    0.28481
435280.0000    0.23321
435320.0000    0.13814
435360.0000    0.29713
435400.0000    0.19255
435440.0000    0.26561
435480.0000    0.19472
435520.0000    0.00081
435560.0000    0.10441
435600.0000    0.43707
435640.0000    0.09870
435680.0000   -0.02631
435720.0000    0.22789
435760.0000    0.34024
435800.0000    0.08889
435840.0000    0.08506
435880.0000    0.22201
435920.0000    0.30370
435960.0000    0.25403
436000.0000    0.24887
436040.0000    0.04631
436080.0000    0.15569
436120.0000   -0.01244
436160.0000    0.12517
436200.0000    0.03745
436240.0000   -0.01505
436280.0000    0.10331
436320.0000    0.00852
436360.0000    0.08370
436400.0000    0.04110
436440.0000    0.21121
436480.0000    0.17847
436520.0000    0.19297
436560.0000    0.12339
436600.0000    0.21330
436640.0000    0.07052
436680.0000    0.01566
436720.0000    0.00738
436760.0000    0.25514
436800.0000   -0.02281
436840.0000    0.08279
436880.0000    0.15358
436920.0000    0.01235
436960.0000    0.12364
437000.0000    0.05099
437040.0000   -0.00848
437080.0000    0.02433
437120.0000    0.19892
437160.0000    0.40154
437200.0000    0.20564
437240.0000    0.04176
437280.0000    0.20171
437320.0000    0.03697
437360.0000    0.09675
437400.0000    0.15432
437440.0000    0.12146
437480.0000    0.09686
437520.0000    0.00698
437560.0000    0.14690
437600.0000    0.04576
437640.0000    0.10930
437680.0000    0.22062
437720.0000   -0.22548
437760.0000    0.22454
437800.0000    0.21366
437840.0000    0.06339
437880.0000    0.04334
437920.0000   -0.02781
437960.0000    0.11470
438000.0000    0.09628
438040.0000    0.06587
438080.0000    0.03819
438120.0000    0.41401
438160.0000    0.04930
438200.0000   -0.07342
438240.0000    0.25075
438280.0000    0.34923
438320.0000   -0.31202
438360.0000    0.31322
438400.0000    0.36223
438440.0000    0.48661
438480.0000    0.47727
438520.0000    0.52769
438560.0000    0.57152
438600.0000    0.54734
438640.0000    0.57595
438680.0000    0.58944
438720.0000    0.49733
438760.0000    0.62066
438800.0000    0.58493
438840.0000    0.41913
438880.0000    0.47861
438920.0000    0.49527
438960.0000    0.50047
439000.0000    0.51343
439040.0000    0.24436
439080.0000    0.21981
439120.0000    0.13360
439160.0000    0.29491
439200.0000    0.28307
439240.0000    0.40451
439280.0000    0.23323
439320.0000    0.14205
439360.0000    0.14945
439400.0000    0.32060
439440.0000    0.00920
439480.0000    0.14171
439520.0000    0.27714
439560.0000    0.23358
439600.0000    0.36368
439640.0000    0.30335
439680.0000    0.29532
439720.0000    0.27177
439760.0000    0.10766
439800.0000    0.26589
439840.0000    0.23291
439880.0000    0.31519
439920.0000    0.07501
439960.0000    0.22388
440000.0000    0.02818
440040.0000    0.01352
440080.0000   -0.07513
440120.0000    0.21163
440160.0000    0.17066
440200.0000    0.15713
440240.0000    0.20874
440280.0000    0.16966
440320.0000    0.21444
440360.0000    0.20852
440400.0000    0.24874
440440.0000    0.13728
440480.0000    0.18654
440520.0000    0.14654
440560.0000    0.20764
440600.0000    0.24861
440640.0000    0.11597
440680.0000    0.20521
440720.0000    0.45702
440760.0000    0.30971
440800.0000    0.26687
440840.0000    0.13067
440880.0000    0.18264
440920.0000    0.12903
440960.0000    0.08792
441000.0000    0.23259
441040.0000    0.30506
441080.0000    0.16562
441120.0000    0.04360
441160.0000    0.11157
441200.0000    0.00049
441240.0000    0.10141
441280.0000    0.03135
441320.0000    0.39682
441360.0000    0.12471
441400.0000    0.12614
441440.0000    0.25863
441480.0000    0.15669
441520.0000    0.19591
441560.0000    0.13700
441600.0000    0.06897
441640.0000    0.22336
441680.0000   -0.01561
441720.0000    0.24942
441760.0000    0.30266
441800.0000    0.12856
441840.0000    0.20771
441880.0000    0.11500
441920.0000    0.16472
441960.0000    0.28657
442000.0000    0.07488
442040.0000    0.07781
442080.0000    0.04777
442120.0000    0.30070
442160.0000    0.57177
442200.0000    0.22452
442240.0000    0.15965
442280.0000    0.05156
442320.0000    0.14969
442360.0000    0.17052
442400.0000    0.19259
442440.0000    0.08899
442480.0000    0.03025
442520.0000    0.13721
442560.0000    0.27815
442600.0000    0.26205
442640.0000   -0.01410
442680.0000    0.17584
442720.0000    0.45002
442760.0000    0.16830
442800.0000    0.15020
442840.0000    0.23710
442880.0000    0.03280
442920.0000    0.14177
442960.0000    0.12931
443000.0000    0.10959
443040.0000    0.17407
443080.0000    0.05724
443120.0000   -0.11648
443160.0000   -0.07585
443200.0000    0.04476
443240.0000    0.43064
443280.0000   -0.02612
443320.0000    0.19544
443360.0000    0.10284
443400.0000    0.07655
443440.0000    0.25918
443480.0000    0.07482
443520.0000    0.13218
443560.0000   -0.03374
443600.0000   -0.11243
443640.0000    0.32633
443680.0000    0.14928
443720.0000    0.39601
443760.0000    0.15879
443800.0000    0.15336
443840.0000    0.17868
443880.0000    0.19355
443920.0000    0.24756
443960.0000    0.20337
444000.0000    0.27085
444040.0000   -0.07799
444080.0000    0.27184
444120.0000    0.26824
444160.0000    0.31707
444200.0000    0.07473
444240.0000    0.35259
444280.0000    0.21573
444320.0000    0.15749
444360.0000    0.37643
444400.0000    0.22757
444440.0000    0.27662
444480.0000    0.23637
444520.0000    0.16818
444560.0000    0.20219
444600.0000    0.33741
444640.0000    0.38451
444680.0000    0.28872
444720.0000    0.23462
444760.0000    0.20835
444800.0000    0.29373
444840.0000    0.17047
444880.0000    0.22599
444920.0000    0.13851
444960.0000    0.08229
445000.0000    0.07698
445040.0000    0.28947
445080.0000    0.29941
445120.0000    0.04593
445160.0000    0.15686
445200.0000    0.24308
445240.0000    0.05524
445280.0000   -0.04364
445320.0000    0.14109
445360.0000    0.11652
445400.0000   -0.07159
445440.0000   -0.04457
445480.0000   -0.04162
445520.0000    0.24354
445560.0000   -0.00588
445600.0000   -0.11184
445640.0000    0.03126
445680.0000    0.02358
445720.0000   -0.23723
445760.0000    0.11230
445800.0000   -0.14569
445840.0000   -0.15078
445880.0000    0.02600
445920.0000    0.01764
445960.0000   -0.06115
446000.0000    0.25035
446040.0000    0.64177
446080.0000    0.25374
446120.0000    0.28346
446160.0000    0.39453
446200.0000    0.29153
446240.0000    0.45900
446280.0000    0.37457
446320.0000    0.36110
446360.0000    0.32419
446400.0000    0.34347
446440.0000    0.45201
446480.0000    0.35264
446520.0000    0.21739
446560.0000    0.33566
446600.0000    0.11999
446640.0000    0.34711
446680.0000    0.30452
446720.0000    0.31452
446760.0000    0.30261
446800.0000    0.41743
446840.0000    0.58265
446880.0000    0.32125
446920.0000    0.23167
446960.0000    0.36817
447000.0000    0.26348
447040.0000    0.17554
447080.0000    0.26521
447120.0000    0.35516
447160.0000    0.25839
447200.0000    0.27066
447240.0000    0.40190
447280.0000    0.28103
447320.0000    0.30736
447360.0000    0.17261
447400.0000    0.39558
447440.0000    0.26343
447480.0000    0.34840
447520.0000    0.37955
447560.0000    0.19301
447600.0000    0.25227
447640.0000    0.20590
447680.0000    0.19166
447720.0000    0.34506
447760.0000    0.39250
447800.0000    0.35608
447840.0000    0.55033
447880.0000    0.33914
447920.0000    0.37247
447960.0000    0.44582
448000.0000    0.10480
448040.0000    0.34496
448080.0000    0.30977
448120.0000    0.36558
448160.0000    0.46623
448200.0000    0.33025
448240.0000    0.28560
448280.0000    0.43320
448320.0000    0.38883
448360.0000    0.33886
448400.0000    0.37845
448440.0000    0.28289
448480.0000    0.45272
448520.0000    0.34551
448560.0000    0.38830
448600.0000    0.26575
448640.0000    0.13193
448680.0000    0.34098
448720.0000    0.31862
448760.0000    0.46875
448800.0000    0.31342
448840.0000    0.38394
448880.0000    0.44307
448920.0000    0.28705
448960.0000    0.43748
449000.0000    0.32488
449040.0000    0.46615
449080.0000    0.50420
449120.0000    0.32959
449160.0000    0.12115
449200.0000    0.02146
449240.0000    0.27416
449280.0000    0.29892
449320.0000    0.29513
449360.0000   -0.00581
449400.0000    0.22532
449440.0000    0.30622
449480.0000    0.29552
449520.0000    0.28111
449560.0000    0.20617
449600.0000    0.23163
449640.0000    0.42968
449680.0000    0.30859
449720.0000    0.37182
449760.0000    0.19368
449800.0000    0.30806
449840.0000    0.39345
449880.0000    0.27746
449920.0000    0.32447
449960.0000    0.27782
450000.0000    0.37239
450040.0000    0.19534
450080.0000    0.51979
450120.0000    0.35291
450160.0000    0.36021
450200.0000    0.44354
450240.0000    0.28055
450280.0000    0.35811
450320.0000    0.40952
450360.0000    0.24479
450400.0000    0.53234
450440.0000    0.47343
450480.0000    0.31200
450520.0000    0.55490
450560.0000    0.38567
450600.0000    0.44790
450640.0000    0.33035
450680.0000    0.41315
450720.0000    0.23502
450760.0000    0.16048
450800.0000    0.25000
450840.0000    0.14209
450880.0000    0.21733
450920.0000    0.31889
450960.0000    0.27031
451000.0000    0.05897
451040.0000    0.21874
451080.0000    0.50542
451120.0000    0.24833
451160.0000    0.28537
451200.0000    0.29518
451240.0000    0.31681
451280.0000    0.33233
451320.0000    0.33575
451360.0000    0.44891
451400.0000    0.67816
451440.0000    0.53575
451480.0000    0.72702
451520.0000    0.64085
451560.0000    0.62823
451600.0000    0.68414
451640.0000    0.81881
451680.0000    0.70128
451720.0000    0.46194
451760.0000    0.43623
451800.0000    0.55097
451840.0000    0.54484
451880.0000    0.69433
451920.0000    0.69565
451960.0000    0.42427
452000.0000    0.51126
452040.0000    0.26710
452080.0000    0.43675
452120.0000    0.26014
452160.0000    0.27201
452200.0000    0.24824
452240.0000    0.32522
452280.0000    0.27881
452320.0000    0.50539
452360.0000    0.45680
452400.0000    0.37363
452440.0000    0.37265
452480.0000    0.48426
452520.0000    0.30307
452560.0000    0.42138
452600.0000    0.35186
452640.0000    0.27664
452680.0000    0.36729
452720.0000    0.45076
452760.0000    0.50336
452800.0000    0.29436
452840.0000    0.59987
452880.0000    0.41264
452920.0000    0.17576
452960.0000    0.46181
453000.0000    0.34038
453040.0000    0.34928
453080.0000    0.54009
453120.0000    0.33563
453160.0000    0.47610
453200.0000    0.35119
453240.0000    0.34788
453280.0000    0.20100
453320.0000    0.25923
453360.0000    0.29722
453400.0000    0.39763
453440.0000    0.22318
453480.0000    0.38962
453520.0000    0.26320
453560.0000    0.24976
453600.0000    0.40775
453640.0000    0.51486
453680.0000    0.37234
453720.0000    0.18342
453760.0000    0.32941
453800.0000    0.45503
453840.0000    0.33453
453880.0000    0.38447
453920.0000    0.28378
453960.0000    0.27278
454000.0000    0.58652
454040.0000    0.47395
454080.0000    0.35026
454120.0000    0.46849
454160.0000    0.44973
454200.0000    0.37561
454240.0000    0.38701
454280.0000    0.34474
454320.0000    0.36023
454360.0000    0.39686
454400.0000    0.33012
454440.0000    0.34225
454480.0000    0.23499
454520.0000    0.39845
454560.0000    0.49707
454600.0000    0.50111
454640.0000    0.30138
454680.0000    0.40006
454720.0000    0.08879
454760.0000    0.31285
454800.0000    0.14114
454840.0000    0.35843
454880.0000    0.24154
454920.0000    0.24127
454960.0000    0.01901
455000.0000    0.39270
455040.0000    0.19075
455080.0000    0.17149
455120.0000    0.37715
455160.0000    0.37309
455200.0000    0.34004
455240.0000    0.37266
455280.0000    0.21545
455320.0000    0.27402
455360.0000    0.25251
455400.0000    0.39693
455440.0000    0.40534
455480.0000    0.45925
455520.0000    0.56241
455560.0000    0.45128
455600.0000    0.58533
455640.0000    0.51661
455680.0000    0.58560
455720.0000    0.33388
455760.0000    0.20783
455800.0000    0.45199
455840.0000    0.51571
455880.0000    0.28818
455920.0000    0.41619
455960.0000    0.43928
456000.0000    0.59689
456040.0000    0.43631
456080.0000    0.39666
456120.0000    0.55286
456160.0000    0.16363
456200.0000    0.31483
456240.0000   -0.09160
456280.0000   -0.11704
456320.0000   -0.10190
456360.0000    0.00489
456400.0000   -0.06942
456440.0000    0.32141
456480.0000    0.21907
456520.0000    0.05274
456560.0000    0.43833
456600.0000    0.40235
456640.0000    0.30752
456680.0000    0.47379
456720.0000    0.41096
456760.0000    0.45946
456800.0000    0.22263
456840.0000    0.53637
456880.0000    0.33887
456920.0000    0.44080
456960.0000    0.47673
457000.0000    0.50078
457040.0000    0.41267
457080.0000    0.23454
457120.0000    0.34203
457160.0000    0.44415
457200.0000    0.43332
457240.0000    0.43921
457280.0000    0.39977
457320.0000    0.33517
457360.0000    0.31052
457400.0000    0.25326
457440.0000    0.37043
457480.0000    0.43925
457520.0000    0.39433
457560.0000    0.51034
457600.0000    0.47632
457640.0000    0.41193
457680.0000    0.41054
457720.0000    0.21502
457760.0000    0.51183
457800.0000    0.30358
457840.0000    0.32623
457880.0000    0.27409
457920.0000    0.40726
457960.0000    0.32080
458000.0000    0.44486
458040.0000    0.51625
458080.0000    0.47782
458120.0000    0.41193
458160.0000    0.47379
458200.0000    0.36831
458240.0000    0.41354
458280.0000    0.40429
458320.0000    0.53731
458360.0000    0.35291
458400.0000    0.33429
458440.0000    0.33744
458480.0000    0.44512
458520.0000    0.42722
458560.0000    0.29389
458600.0000    0.53908
458640.0000    0.39009
458680.0000    0.32410
458720.0000    0.39677
458760.0000    0.59072
458800.0000    0.42386
458840.0000    0.58635
458880.0000    0.66969
458920.0000    0.37413
458960.0000    0.30639
459000.0000    0.49253
459040.0000    0.38102
459080.0000    0.43195
459120.0000    0.29077
459160.0000    0.32393
459200.0000    0.50731
459240.0000    0.43769
459280.0000    0.43813
459320.0000    0.61990
459360.0000    0.53189
459400.0000    0.37515
459440.0000    0.44076
459480.0000    0.54545
459520.0000    0.36125
459560.0000    0.50507
459600.0000    0.43535
459640.0000    0.28766
459680.0000    0.19669
459720.0000    0.43057
459760.0000    0.21108
459800.0000    0.39811
459840.0000    0.51659
459880.0000    0.39842
459920.0000    0.41649
459960.0000    0.38536
460000.0000    0.41038
460040.0000    0.45284
460080.0000    0.39273
460120.0000    0.44772
460160.0000    0.28414
460200.0000    0.41229
460240.0000    0.46246
460280.0000    0.20066
460320.0000    0.41999
460360.0000    0.50436
460400.0000    0.27440
460440.0000    0.41611
460480.0000    0.34620
460520.0000    0.36909
460560.0000    0.48062
460600.0000    0.45571
460640.0000    0.57124
460680.0000    0.42970
460720.0000    0.34226
460760.0000    0.38305
460800.0000    0.55572
460840.0000    0.27137
460880.0000    0.47645
460920.0000    0.48985
460960.0000    0.48997
461000.0000    0.44281
461040.0000    0.43814
461080.0000    0.29462
461120.0000    0.18254
461160.0000    0.41735
461200.0000    0.52854
461240.0000    0.41702
461280.0000    0.57849
461320.0000    0.34249
461360.0000    0.41912
461400.0000    0.44987
461440.0000    0.41259
461480.0000    0.33894
461520.0000    0.27795
461560.0000    0.43966
461600.0000    0.53735
461640.0000    0.32291
461680.0000    0.21851
461720.0000    0.47452
461760.0000    0.38657
461800.0000    0.41844
461840.0000    0.47034
461880.0000    0.49583
461920.0000    0.40755
461960.0000    0.41235
462000.0000    0.41019
462040.0000    0.23560
462080.0000    0.39032
462120.0000    0.29264
462160.0000    0.35233
462200.0000    0.26427
462240.0000    0.38299
462280.0000    0.33905
462320.0000    0.13476
462360.0000    0.02811
462400.0000    0.15782
462440.0000    0.09607
462480.0000    0.25325
462520.0000   -0.17090
462560.0000    0.26708
462600.0000    0.23266
462640.0000    0.24835
462680.0000    0.40725
462720.0000    0.30079
462760.0000    0.19541
462800.0000    0.23574
462840.0000    0.28319
462880.0000    0.40903
462920.0000    0.10665
462960.0000    0.25136
463000.0000    0.28968
463040.0000    0.17951
463080.0000    0.37224
463120.0000    0.46604
463160.0000    0.42795
463200.0000    0.44902
463240.0000    0.57238
463280.0000    0.28394
463320.0000   -0.11198
463360.0000    0.21596
463400.0000    0.30553
463440.0000    0.00520
463480.0000    0.43498
463520.0000    0.25422
463560.0000    0.35295
463600.0000    0.16031
463640.0000    0.26347
463680.0000    0.42597
463720.0000    0.14997
463760.0000    0.00929
463800.0000    0.05401
463840.0000   -0.17121
463880.0000    0.05047
463920.0000    0.38575
463960.0000    0.37325
464000.0000    0.24582
464040.0000    0.39162
464080.0000    0.70992
464120.0000    0.57142
464160.0000    0.43557
464200.0000    0.72958
464240.0000    0.74525
464280.0000    0.67154
464320.0000    0.65648
464360.0000    0.41541
464400.0000    0.62565
464440.0000    0.68655
464480.0000    0.58864
464520.0000    0.66805
464560.0000    0.36760
464600.0000    0.31868
464640.0000    0.33792
464680.0000    0.18680
464720.0000    0.28922
464760.0000    0.47747
464800.0000    0.31059
464840.0000    0.15813
464880.0000    0.24905
464920.0000    0.41059
464960.0000    0.38686
465000.0000    0.23813
465040.0000    0.46090
465080.0000    0.35001
465120.0000    0.35208
465160.0000    0.24114
465200.0000    0.26378
465240.0000    0.40552
465280.0000    0.33252
465320.0000    0.38296
465360.0000    0.28607
465400.0000    0.38855
465440.0000    0.43429
465480.0000    0.33149
465520.0000    0.27449
465560.0000    0.32357
465600.0000    0.20793
465640.0000    0.42160
465680.0000    0.38119
465720.0000    0.32988
465760.0000    0.61672
465800.0000    0.75514
465840.0000    0.45172
465880.0000    0.62985
465920.0000    0.21807
465960.0000    0.46182
466000.0000    0.35739
466040.0000    0.38225
466080.0000    0.16594
466120.0000    0.27244
466160.0000    0.25075
466200.0000    0.10055
466240.0000    0.24344
466280.0000    0.27674
466320.0000    0.21799
466360.0000    0.20338
466400.0000    0.25333
466440.0000    0.18592
466480.0000    0.37084
466520.0000    0.37552
466560.0000    0.35454
466600.0000    0.43892
466640.0000    0.21698
466680.0000    0.21329
466720.0000    0.30961
466760.0000    0.36977
466800.0000    0.35105
466840.0000    0.43493
466880.0000    0.23709
466920.0000   -0.09541
466960.0000    0.13382
467000.0000    0.17834
467040.0000    0.25493
467080.0000    0.23905
467120.0000    0.23965
467160.0000    0.22512
467200.0000    0.23578
467240.0000    0.25621
467280.0000    0.27770
467320.0000   -0.06350
467360.0000    0.47752
467400.0000    0.36793
467440.0000    0.25261
467480.0000    0.25749
467520.0000    0.19121
467560.0000    0.36709
467600.0000    0.16056
467640.0000    0.21402
467680.0000    0.19057
467720.0000    0.36643
467760.0000    0.29597
467800.0000    0.39704
467840.0000    0.35788
467880.0000    0.34035
467920.0000    0.27632
467960.0000    0.26672
468000.0000    0.25632
468040.0000    0.33336
468080.0000    0.08227
468120.0000    0.43244
468160.0000    0.47456
468200.0000    0.27073
468240.0000    0.51467
468280.0000    0.34989
468320.0000    0.33378
468360.0000    0.32986
468400.0000    0.25581
468440.0000    0.43699
468480.0000    0.23634
468520.0000    0.22070
468560.0000    0.14995
468600.0000    0.38575
468640.0000    0.19047
468680.0000    0.37961
468720.0000    0.19517
468760.0000    0.59526
468800.0000    0.31556
468840.0000    0.37429
468880.0000    0.15076
468920.0000    0.05111
468960.0000    0.04557
469000.0000    0.21182
469040.0000    0.26989
469080.0000    0.33995
469120.0000    0.13801
469160.0000    0.01562
469200.0000    0.40670
469240.0000    0.25676
469280.0000    0.27059
469320.0000    0.02201
469360.0000    0.10605
469400.0000    0.38567
469440.0000    0.57442
469480.0000    0.55375
469520.0000    0.41091
469560.0000    0.15821
469600.0000   -0.05652
469640.0000    0.34111
469680.0000    0.45953
469720.0000    0.28470
469760.0000    0.32844
469800.0000    0.25306
469840.0000    0.28300
469880.0000    0.07281
469920.0000    0.26824
469960.0000    0.19004
470000.0000    0.45290
470040.0000    0.30425
470080.0000    0.31628
470120.0000    0.45424
470160.0000    0.26348
470200.0000    0.33632
470240.0000    0.42026
470280.0000    0.26605
470320.0000    0.33926
470360.0000    0.22659
470400.0000    0.31836
470440.0000    0.27714
470480.0000    0.03370
470520.0000    0.27409
470560.0000    0.22624
470600.0000    0.19512
470640.0000    0.31146
470680.0000    0.16932
470720.0000    0.26832
470760.0000    0.37283
470800.0000    0.29931
470840.0000    0.37488
470880.0000   -0.00386
470920.0000    0.22457
470960.0000    0.16130
471000.0000    0.04231
471040.0000    0.13764
471080.0000   -0.00431
471120.0000    0.27883
471160.0000    0.48453
471200.0000    0.48943
471240.0000    0.23226
471280.0000    0.55749
471320.0000    0.27947
471360.0000    0.10657
471400.0000    0.42020
471440.0000    0.14814
471480.0000   -0.04299
471520.0000   -0.32163
471560.0000    0.07981
471600.0000   -0.38252
471640.0000   -0.36381
471680.0000   -0.33016
471720.0000   -0.29429
471760.0000   -0.43726
471800.0000    0.17333
471840.0000   -0.09062
471880.0000    0.16321
471920.0000    0.07621
471960.0000    0.45813
472000.0000   -0.09648
472040.0000   -0.20020
472080.0000   -0.13618
472120.0000    0.05264
472160.0000    0.15642
472200.0000    0.19048
472240.0000    0.01583
472280.0000    0.01247
472320.0000    0.14629
472360.0000    0.13150
472400.0000    0.48929
472440.0000    0.38222
472480.0000    0.34686
472520.0000    0.28310
472560.0000    0.17518
472600.0000    0.33209
472640.0000    0.31232
472680.0000    0.46540
472720.0000    0.10066
472760.0000    0.26107
472800.0000    0.25024
472840.0000    0.37931
472880.0000    0.31337
472920.0000    0.37345
472960.0000    0.47844
473000.0000    0.29102
473040.0000    0.26570
473080.0000    0.15520
473120.0000    0.25684
473160.0000    0.54672
473200.0000    0.32483
473240.0000    0.50572
473280.0000    0.22560
473320.0000    0.32312
473360.0000    0.28104
473400.0000    0.09557
473440.0000    0.55903
473480.0000    0.17460
473520.0000    0.43385
473560.0000    0.14967
473600.0000    0.32608
473640.0000    0.33659
473680.0000    0.44635
473720.0000    0.35104
473760.0000    0.43299
473800.0000    0.39907
473840.0000    0.37984
473880.0000    0.50786
473920.0000    0.23296
473960.0000    0.42361
474000.0000    0.40392
474040.0000    0.29404
474080.0000    0.12944
474120.0000    0.21630
474160.0000    0.40450
474200.0000    0.50076
474240.0000    0.06418
474280.0000    0.09356
474320.0000    0.35277
474360.0000    0.52536
474400.0000    0.23716
474440.0000    0.38970
474480.0000    0.20430
474520.0000    0.22107
474560.0000    0.31026
474600.0000    0.36962
474640.0000    0.51638
474680.0000    0.42101
474720.0000    0.38890
474760.0000    0.38517
474800.0000    0.47863
474840.0000    0.13768
474880.0000    0.40902
474920.0000    0.48274
474960.0000    0.30823
475000.0000    0.32617
475040.0000   -0.00508
475080.0000    0.20401
475120.0000   -0.04563
475160.0000    0.19924
475200.0000    0.47620
475240.0000    0.25796
475280.0000    0.36702
475320.0000    0.16490
475360.0000    0.01143
475400.0000    0.15848
475440.0000    0.33300
475480.0000    0.16422
475520.0000    0.16776
475560.0000    0.29704
475600.0000    0.28246
475640.0000    0.14289
475680.0000   -0.03115
475720.0000    0.14519
475760.0000    0.08460
475800.0000    0.08398
475840.0000    0.15549
475880.0000    0.20811
475920.0000   -0.14740
475960.0000   -0.07035
476000.0000   -0.02634
476040.0000   -0.07461
476080.0000   -0.17297
476120.0000    0.08694
476160.0000    0.08187
476200.0000    0.05863
476240.0000   -0.03777
476280.0000   -0.12057
476320.0000   -0.10985
476360.0000   -0.04354
476400.0000   -0.04631
476440.0000    0.16801
476480.0000    0.12301
476520.0000    0.20758
476560.0000    0.35159
476600.0000    0.36603
476640.0000    0.32140
476680.0000    0.27343
476720.0000    0.41729
476760.0000    0.46238
476800.0000    0.30466
476840.0000    0.34288
476880.0000    0.06686
476920.0000    0.34246
476960.0000    0.44413
477000.0000    0.27632
477040.0000    0.17467
477080.0000    0.19949
477120.0000    0.21076
477160.0000    0.17584
477200.0000    0.33930
477240.0000    0.24443
477280.0000    0.34151
477320.0000    0.21556
477360.0000   -0.05754
477400.0000   -0.18477
477440.0000    0.13046
477480.0000   -0.06904
477520.0000   -0.01825
477560.0000    0.02501
477600.0000    0.03854
477640.0000    0.15006
477680.0000    0.09512
477720.0000    0.08245
477760.0000    0.16103
477800.0000    0.28417
477840.0000    0.15614
477880.0000   -0.10911
477920.0000    0.12868
477960.0000    0.26145
478000.0000   -0.24208
478040.0000    0.20024
478080.0000    0.12474
478120.0000    0.09464
478160.0000    0.37046
478200.0000    0.33648
478240.0000    0.57049
478280.0000    0.55184
478320.0000    0.66348
478360.0000    0.53372
478400.0000    0.59874
478440.0000    0.43167
478480.0000    0.52146
478520.0000    0.56520
478560.0000    0.46826
478600.0000    0.48921
478640.0000    0.34645
478680.0000    0.10816
478720.0000    0.38186
478760.0000    0.24528
478800.0000    0.20216
478840.0000    0.25514
478880.0000    0.26576
478920.0000    0.28919
478960.0000    0.14464
479000.0000    0.21221
479040.0000   -0.14335
479080.0000    0.18502
479120.0000    0.28881
479160.0000    0.26005
479200.0000   -0.05026
479240.0000    0.03811
479280.0000    0.28589
479320.0000   -0.17030
479360.0000    0.07627
479400.0000    0.25721
479440.0000    0.18254
479480.0000    0.02872
479520.0000    0.06798
479560.0000   -0.21355
479600.0000    0.03828
479640.0000    0.05231
479680.0000   -0.06245
479720.0000    0.19122
479760.0000    0.11288
479800.0000    0.03363
479840.0000   -0.02380
479880.0000    0.01842
479920.0000    0.02785
479960.0000    0.02202
480000.0000   -0.07068
480040.0000   -0.09315
480080.0000   -0.10224
480120.0000   -0.18871
480160.0000    0.09773
480200.0000    0.05572
480240.0000    0.46867
480280.0000   -0.20923
480320.0000    0.29737
480360.0000    0.13677
480400.0000    0.06888
480440.0000    0.27253
480480.0000    0.01154
480520.0000   -0.38090
480560.0000   -0.11495
480600.0000   -0.00693
480640.0000    0.27816
480680.0000   -0.18234
480720.0000    0.21677
480760.0000    0.11218
480800.0000    0.24296
480840.0000   -0.12676
480880.0000    0.38131
480920.0000    0.17052
480960.0000    0.23673
481000.0000    0.08358
481040.0000    0.42620
481080.0000    0.33436
481120.0000    0.46709
481160.0000    0.34471
481200.0000    0.39736
481240.0000    0.53942
481280.0000    0.47025
481320.0000    0.67150
481360.0000    0.58101
481400.0000    0.66849
481440.0000    0.86152
481480.0000    0.50678
481520.0000    0.54127
481560.0000    0.31220
481600.0000    0.37343
481640.0000    0.31044
481680.0000    0.41001
481720.0000    0.29218
481760.0000    0.13328
481800.0000    0.29699
481840.0000    0.39248
481880.0000    0.26471
481920.0000    0.08692
481960.0000    0.07467
482000.0000    0.31521
482040.0000    0.30438
482080.0000    0.21582
482120.0000   -0.01764
482160.0000    0.23138
482200.0000    0.45385
482240.0000    0.50019
482280.0000    0.53474
482320.0000    0.66096
482360.0000    0.48252
482400.0000    0.50605
482440.0000    0.25462
482480.0000    0.39930
482520.0000    0.46422
482560.0000    0.26555
482600.0000   -0.00857
482640.0000    0.28750
482680.0000   -0.04060
482720.0000    0.00957
482760.0000    0.13937
482800.0000    0.40288
482840.0000    0.38519
482880.0000    0.36052
482920.0000    0.24163
482960.0000    0.49185
483000.0000    0.22977
483040.0000    0.19296
483080.0000    0.15842
483120.0000   -0.02028
483160.0000    0.29844
483200.0000    0.32446
483240.0000    0.31143
483280.0000    0.49543
483320.0000    0.40222
483360.0000    0.34922
483400.0000    0.37686
483440.0000    0.13787
483480.0000   -0.07534
483520.0000    0.40136
483560.0000    0.47761
483600.0000   -0.02757
483640.0000    0.13610
483680.0000    0.08482
483720.0000    0.12238
483760.0000    0.07837
483800.0000    0.07153
483840.0000    0.38202
483880.0000    0.38493
483920.0000    0.33623
483960.0000    0.33309
484000.0000    0.12952
484040.0000    0.26959
484080.0000    0.07967
484120.0000    0.21806
484160.0000    0.40479
484200.0000    0.20786
484240.0000    0.30155
484280.0000    0.25155
484320.0000    0.25303
484360.0000    0.19551
484400.0000    0.39207
484440.0000    0.52187
484480.0000    0.06045
484520.0000    0.18417
484560.0000    0.46494
484600.0000    0.52356
484640.0000    0.43103
484680.0000    0.72405
484720.0000    0.29279
484760.0000    0.26301
484800.0000    0.22132
484840.0000    0.28238
484880.0000    0.10438
484920.0000    0.23189
484960.0000    0.32288
485000.0000    0.64421
485040.0000    0.37558
485080.0000    0.61374
485120.0000    0.61484
485160.0000    0.20027
485200.0000    0.28466
485240.0000    0.14605
485280.0000    0.17594
485320.0000    0.17533
485360.0000    0.34814
485400.0000    0.16780
485440.0000    0.27924
485480.0000    0.02308
485520.0000    0.16492
485560.0000    0.07216
485600.0000    0.36481
485640.0000    0.32681
485680.0000    0.27084
485720.0000    0.12825
485760.0000    0.40468
485800.0000    0.20131
485840.0000    0.38666
485880.0000    0.24694
485920.0000    0.23677
485960.0000    0.35497
486000.0000    0.42379
486040.0000    0.27768
486080.0000    0.17104
486120.0000    0.67480
486160.0000    0.45960
486200.0000    0.28580
486240.0000    0.39837
486280.0000    0.38689
486320.0000    0.85977
486360.0000    0.46993
486400.0000    0.41517
486440.0000    0.04151
486480.0000    0.16714
486520.0000    0.20218
486560.0000    0.44482
486600.0000    0.45316
486640.0000    0.40096
486680.0000    0.44859
486720.0000    0.46149
486760.0000    0.27838
486800.0000    0.24339
486840.0000    0.20922
486880.0000    0.28625
486920.0000   -0.00934
486960.0000   -0.06988
487000.0000   -0.22359
487040.0000    0.20430
487080.0000   -0.13110
487120.0000   -0.05964
487160.0000   -0.12208
487200.0000    0.13580
487240.0000    0.17588
487280.0000    0.12360
487320.0000    0.02010
487360.0000    0.06877
487400.0000    0.14736
487440.0000    0.09322
487480.0000    0.01187
487520.0000    0.20242
487560.0000    0.28438
487600.0000   -0.17397
487640.0000    0.33141
487680.0000    0.41393
487720.0000    0.10208
487760.0000   -0.00740
487800.0000    0.21210
487840.0000    0.24340
487880.0000    0.34091
487920.0000    0.36744
487960.0000    0.19733
488000.0000    0.45976
488040.0000    0.30461
488080.0000    0.33450
488120.0000    0.42487
488160.0000    0.32572
488200.0000    0.28848
488240.0000    0.37954
488280.0000    0.16694
488320.0000    0.26390
488360.0000    0.13091
488400.0000    0.07317
488440.0000    0.00558
488480.0000    0.14840
488520.0000    0.18122
488560.0000    0.32756
488600.0000   -0.01851
488640.0000    0.15023
488680.0000    0.22538
488720.0000    0.00810
488760.0000    0.21625
488800.0000    0.17731
488840.0000    0.27956
488880.0000    0.26591
488920.0000    0.26206
488960.0000    0.06818
489000.0000    0.23470
489040.0000    0.27686
489080.0000    0.20241
489120.0000    0.46688
489160.0000    0.20567
489200.0000    0.34301
489240.0000   -0.01671
489280.0000    0.19063
489320.0000   -0.12858
489360.0000    0.11312
489400.0000    0.15580
489440.0000    0.38435
489480.0000   -0.13960
489520.0000   -0.08264
489560.0000   -0.04331
489600.0000   -0.05691
489640.0000   -0.13004
489680.0000    0.28420
489720.0000    0.40418
489760.0000    0.43271
489800.0000    0.33173
489840.0000    0.34931
489880.0000    0.56483
489920.0000    0.58503
489960.0000    0.42941
490000.0000    0.51606
490040.0000    0.32635
490080.0000    0.44711
490120.0000    0.15438
490160.0000    0.34414
490200.0000    0.35325
490240.0000    0.47898
490280.0000    0.32859
490320.0000    0.30638
490360.0000    0.62791
490400.0000    0.34316
490440.0000    0.32110
490480.0000    0.29165
490520.0000    0.50976
490560.0000    0.43635
490600.0000    0.16783
490640.0000    0.30140
490680.0000    0.33320
490720.0000    0.39343
490760.0000    0.25246
490800.0000    0.32755
490840.0000    0.28843
490880.0000    0.31160
490920.0000    0.27773
490960.0000    0.45598
491000.0000    0.48707
491040.0000    0.31102
491080.0000    0.18415
491120.0000    0.48105
491160.0000    0.36675
491200.0000    0.27274
491240.0000    0.27533
491280.0000    0.35901
491320.0000    0.15978
491360.0000    0.27517
491400.0000    0.35128
491440.0000    0.11085
491480.0000    0.18043
491520.0000    0.22767
491560.0000    0.40136
491600.0000    0.36644
491640.0000    0.47053
491680.0000    0.43062
491720.0000    0.26781
491760.0000    0.42612
491800.0000    0.30386
491840.0000    0.31844
491880.0000    0.32418
491920.0000    0.45272
491960.0000    0.40446
492000.0000    0.51062
492040.0000    0.42603
492080.0000    0.33435
492120.0000    0.36021
492160.0000    0.27411
492200.0000    0.36597
492240.0000    0.33728
492280.0000    0.12550
492320.0000    0.47432
492360.0000    0.41051
492400.0000    0.43369
492440.0000    0.29068
492480.0000    0.33227
492520.0000    0.14419
492560.0000    0.30995
492600.0000    0.46867
492640.0000    0.46011
492680.0000    0.24135
492720.0000    0.29236
492760.0000    0.43175
492800.0000    0.42498
492840.0000    0.51151
492880.0000    0.53720
492920.0000    0.52183
492960.0000    0.41798
493000.0000    0.39721
493040.0000    0.38234
493080.0000    0.44775
493120.0000    0.40227
493160.0000    0.45843
493200.0000    0.38950
493240.0000    0.36579
493280.0000    0.44558
493320.0000    0.39520
493360.0000    0.40157
493400.0000    0.36335
493440.0000    0.38237
493480.0000    0.49834
493520.0000    0.46395
493560.0000    0.37648
493600.0000    0.47784
493640.0000    0.55417
493680.0000    0.46537
493720.0000    0.26472
493760.0000    0.40065
493800.0000    0.32592
493840.0000    0.39234
493880.0000    0.41871
493920.0000    0.59317
493960.0000    0.56047
494000.0000    0.50943
494040.0000    0.43602
494080.0000    0.39507
494120.0000    0.42607
494160.0000    0.27693
494200.0000    0.33587
494240.0000    0.39462
494280.0000    0.50763
494320.0000    0.52126
494360.0000    0.47293
494400.0000    0.36245
494440.0000    0.41358
494480.0000    0.34609
494520.0000    0.18034
494560.0000    0.37402
494600.0000    0.32477
494640.0000    0.31814
494680.0000    0.44157
494720.0000    0.47919
494760.0000    0.49823
494800.0000    0.27925
494840.0000    0.21384
494880.0000    0.17348
494920.0000    0.25141
494960.0000    0.14712
495000.0000    0.20289
495040.0000   -0.10308
495080.0000   -0.17965
495120.0000   -0.24025
495160.0000   -0.36167
495200.0000   -0.19765
495240.0000   -0.23068
495280.0000   -0.08702
495320.0000   -0.04794
495360.0000   -0.10527
495400.0000   -0.10964
495440.0000    0.05371
495480.0000    0.04425
495520.0000   -0.06875
495560.0000   -0.05319
495600.0000    0.17453
495640.0000    0.06027
495680.0000   -0.00813
495720.0000    0.20675
495760.0000   -0.06884
495800.0000    0.07269
495840.0000   -0.00749
495880.0000    0.26189
495920.0000    0.22472
495960.0000    0.17064
496000.0000    0.07658
496040.0000    0.07175
496080.0000    0.02764
496120.0000   -0.09386
496160.0000    0.02828
496200.0000   -0.03219
496240.0000    0.10581
496280.0000   -0.00660
496320.0000    0.01193
496360.0000   -0.27101
496400.0000   -0.09306
496440.0000   -0.10656
496480.0000   -0.23006
496520.0000   -0.08491
496560.0000   -0.07128
496600.0000   -0.20397
496640.0000    0.09244
496680.0000    0.06976
496720.0000   -0.07046
496760.0000    0.00922
496800.0000    0.11886
496840.0000    0.21115
496880.0000    0.01160
496920.0000    0.15065
496960.0000   -0.02606
497000.0000    0.20669
497040.0000   -0.12982
497080.0000   -0.27472
497120.0000   -0.16538
497160.0000   -0.09916
497200.0000   -0.23724
497240.0000    0.19131
497280.0000    0.25382
497320.0000    0.15939
497360.0000    0.11800
497400.0000   -0.00615
497440.0000   -0.00415
497480.0000    0.16245
497520.0000    0.26763
497560.0000    0.18868
497600.0000   -0.10245
497640.0000   -0.07640
497680.0000   -0.16530
497720.0000   -0.14729
497760.0000   -0.04324
497800.0000    0.02246
497840.0000    0.23446
497880.0000    0.50312
497920.0000    0.63449
497960.0000    0.45341
498000.0000    0.51505
498040.0000    0.41172
498080.0000    0.32347
498120.0000    0.10889
498160.0000    0.48373
498200.0000    0.11984
498240.0000   -0.08733
498280.0000    0.31250
498320.0000    0.11259
498360.0000    0.11169
498400.0000    0.00156
498440.0000   -0.02234
498480.0000   -0.07479
498520.0000   -0.22306
498560.0000   -0.08503
498600.0000   -0.17689
498640.0000    0.20377
498680.0000    0.17433
498720.0000    0.07919
498760.0000    0.08749
498800.0000    0.16008
498840.0000    0.26114
498880.0000   -0.00009
498920.0000   -0.10431
498960.0000   -0.14125
499000.0000   -0.38195
499040.0000   -0.02344
499080.0000    0.16408
499120.0000    0.22690
499160.0000    0.05643
499200.0000    0.12151
499240.0000   -0.40917
499280.0000   -0.61898
499320.0000   -0.04762
499360.0000   -0.12336
499400.0000   -0.03782
499440.0000   -0.16801
499480.0000    0.20627
499520.0000   -0.13737
499560.0000   -0.01749
499600.0000   -0.16445
499640.0000   -0.36927
499680.0000    0.10937
499720.0000    0.00079
499760.0000   -0.19541
499800.0000   -0.26978
499840.0000   -0.43806
499880.0000   -0.15205
499920.0000    0.08298
499960.0000    0.07993
500000.0000   -0.24170
500040.0000   -0.34759
500080.0000   -0.56643
500120.0000    0.01129
500160.0000   -0.00403
500200.0000   -0.14181
500240.0000   -0.22556
500280.0000   -0.44417
500320.0000   -0.09414
500360.0000   -0.36316
500400.0000   -0.34347
500440.0000    0.09397
500480.0000    0.06085
500520.0000    0.21763
500560.0000    0.21187
500600.0000    0.09567
500640.0000    0.19167
500680.0000   -0.28421
500720.0000   -0.20996
500760.0000    0.05853
500800.0000    0.22198
500840.0000    0.02516
500880.0000    0.24723
500920.0000    0.18709
500960.0000    0.18348
501000.0000    0.23738
501040.0000    0.43193
501080.0000    0.35169
501120.0000   -0.02315
501160.0000    0.02081
501200.0000   -0.07716
501240.0000    0.08770
501280.0000    0.17504
501320.0000    0.14426
501360.0000   -0.07609
501400.0000    0.18246
501440.0000    0.29454
501480.0000    0.20463
501520.0000    0.11546
501560.0000    0.48994
501600.0000    0.17874
501640.0000    0.17022
501680.0000   -0.12267
501720.0000    0.16660
501760.0000    0.01409
501800.0000    0.19093
501840.0000    0.27259
501880.0000   -0.03602
501920.0000    0.22629
501960.0000    0.34012
502000.0000    0.30593
502040.0000    0.24952
502080.0000    0.38482
502120.0000    0.29191
502160.0000    0.30767
502200.0000    0.12354
502240.0000    0.42525
502280.0000    0.21073
502320.0000    0.28999
502360.0000    0.45391
502400.0000    0.30485
502440.0000    0.31564
502480.0000    0.25457
502520.0000    0.39329
502560.0000    0.31272
502600.0000    0.27871
502640.0000    0.33894
502680.0000    0.12858
502720.0000    0.50296
502760.0000    0.31386
502800.0000    0.39892
502840.0000    0.13855
502880.0000    0.39689
502920.0000    0.26722
502960.0000    0.30472
503000.0000    0.18128
503040.0000    0.40382
503080.0000    0.29503
503120.0000    0.38416
503160.0000    0.18088
503200.0000    0.26671
503240.0000    0.39988
503280.0000    0.48727
503320.0000    0.32684
503360.0000    0.36664
503400.0000    0.33574
503440.0000    0.37103
503480.0000    0.28010
503520.0000    0.46164
503560.0000    0.28724
503600.0000    0.36976
503640.0000    0.41338
503680.0000    0.55605
503720.0000    0.39792
503760.0000    0.30823
503800.0000    0.29652
503840.0000    0.17784
503880.0000    0.44401
503920.0000   -0.15364
503960.0000    0.29565
504000.0000    0.29695
504040.0000    0.29909
504080.0000    0.32063
504120.0000    0.21556
504160.0000    0.30481
504200.0000    0.24333
504240.0000    0.13203
504280.0000   -0.05716
504320.0000    0.22724
504360.0000    0.34611
504400.0000    0.25517
504440.0000    0.22074
504480.0000    0.11136
504520.0000    0.20011
504560.0000    0.23688
504600.0000    0.16815
504640.0000    0.20925
504680.0000    0.09128
504720.0000    0.26263
504760.0000    0.25041
504800.0000    0.06350
504840.0000   -0.05091
504880.0000    0.09826
504920.0000    0.19723
504960.0000    0.30211
505000.0000    0.19300
505040.0000    0.03072
505080.0000    0.16757
505120.0000    0.04515
505160.0000    0.13805
505200.0000    0.36833
505240.0000    0.27576
505280.0000    0.27682
505320.0000    0.20946
505360.0000    0.25413
505400.0000    0.20299
505440.0000    0.20084
505480.0000    0.30763
505520.0000    0.34748
505560.0000    0.31449
505600.0000   -0.03392
505640.0000    0.07687
505680.0000   -0.29388
505720.0000   -0.06104
505760.0000   -0.09147
505800.0000    0.05009
505840.0000   -0.08980
505880.0000   -0.34937
505920.0000   -0.21529
505960.0000   -0.12097
506000.0000    0.21572
506040.0000    0.15277
506080.0000   -0.09540
506120.0000   -0.00640
506160.0000   -0.04402
506200.0000   -0.17620
506240.0000    0.15204
506280.0000    0.07177
506320.0000    0.02512
506360.0000    0.19354
506400.0000   -0.08493
506440.0000   -0.55061
506480.0000   -0.30826
506520.0000   -0.39244
506560.0000   -0.33359
506600.0000   -0.44874
506640.0000   -0.58606
506680.0000   -0.41396
506720.0000   -0.67637
506760.0000   -0.59310
506800.0000   -0.37762
506840.0000   -0.34814
506880.0000   -0.87054
506920.0000   -0.58562
506960.0000   -0.35757
507000.0000   -0.25653
507040.0000   -0.01749
507080.0000   -0.41123
507120.0000   -0.17280
507160.0000   -0.17230
507200.0000   -0.44832
507240.0000   -0.44344
507280.0000   -0.28213
507320.0000   -0.31246
507360.0000   -0.51675
507400.0000   -0.43616
507440.0000   -0.64832
507480.0000   -0.23919
507520.0000   -0.46310
507560.0000   -0.43391
507600.0000   -0.62514
507640.0000   -0.82214
507680.0000   -0.89002
507720.0000   -0.21126
507760.0000   -0.38010
507800.0000   -0.53785
507840.0000   -0.33872
507880.0000   -0.36597
507920.0000   -0.55300
507960.0000   -0.61119
508000.0000   -0.67492
508040.0000   -0.46557
508080.0000   -0.21637
508120.0000   -0.48149
508160.0000   -0.42754
508200.0000   -0.58188
508240.0000   -0.76215
508280.0000   -0.66092
508320.0000   -0.13648
508360.0000   -0.02192
508400.0000    0.37679
508440.0000    0.22709
508480.0000    0.35735
508520.0000    0.23851
508560.0000    0.19928
508600.0000    0.12705
508640.0000    0.35176
508680.0000    0.17523
508720.0000    0.27125
508760.0000    0.12545
508800.0000    0.34829
508840.0000    0.43331
508880.0000    0.22646
508920.0000    0.28777
508960.0000    0.39809
509000.0000    0.36086
509040.0000    0.32136
509080.0000    0.47027
509120.0000    0.66355
509160.0000    0.35075
509200.0000    0.39654
509240.0000    0.33808
509280.0000    0.27644
509320.0000    0.49402
509360.0000    0.47056
509400.0000    0.43306
509440.0000    0.34609
509480.0000    0.32007
509520.0000    0.36519
509560.0000    0.34644
509600.0000    0.27663
509640.0000    0.41987
509680.0000    0.42871
509720.0000    0.40842
509760.0000    0.44683
509800.0000    0.19285
509840.0000    0.33139
509880.0000    0.20453
509920.0000    0.27553
509960.0000    0.34976
510000.0000    0.33505
510040.0000    0.34206
510080.0000    0.43195
510120.0000    0.41170
510160.0000    0.58845
510200.0000    0.40980
510240.0000    0.56942
510280.0000    0.38993
510320.0000    0.24936
510360.0000    0.46132
510400.0000    0.52607
510440.0000    0.37807
510480.0000    0.37431
510520.0000    0.45652
510560.0000    0.52146
510600.0000    0.36836
510640.0000    0.38067
510680.0000    0.55590
510720.0000    0.40883
510760.0000    0.33918
510800.0000    0.24887
510840.0000    0.21261
510880.0000    0.14897
510920.0000    0.38103
510960.0000   -0.08962
511000.0000    0.33769
511040.0000    0.21526
511080.0000    0.10124
511120.0000   -0.13755
511160.0000   -0.62947
511200.0000   -0.51075
511240.0000   -0.47572
511280.0000   -0.26663
511320.0000   -0.08902
511360.0000   -0.00081
511400.0000    0.02490
511440.0000   -0.04593
511480.0000    0.31355
511520.0000    0.02336
511560.0000    0.42570
511600.0000    0.00239
511640.0000   -0.20553
511680.0000   -0.29904
511720.0000    0.05741
511760.0000    0.15357
511800.0000   -0.15841
511840.0000   -0.05838
511880.0000   -0.25565
511920.0000   -0.23945
511960.0000   -0.11654
512000.0000   -0.28192
512040.0000   -0.26006
512080.0000    0.62834
512120.0000    0.72446
512160.0000    0.56379
512200.0000    0.41075
512240.0000    0.49423
512280.0000    0.41679
512320.0000    0.46818
512360.0000    0.27273
512400.0000    0.43621
512440.0000    0.15757
512480.0000    0.42327
512520.0000    0.17434
512560.0000    0.48863
512600.0000    0.29590
512640.0000    0.03499
512680.0000    0.22025
512720.0000    0.36750
512760.0000    0.15624
512800.0000    0.53109
512840.0000    0.37651
512880.0000    0.11816
512920.0000   -0.01702
512960.0000    0.47905
513000.0000    0.15340
513040.0000    0.18627
513080.0000    0.27135
513120.0000   -0.05933
513160.0000    0.14639
513200.0000    0.00691
513240.0000    0.12644
513280.0000   -0.17226
513320.0000    0.04337
513360.0000    0.26379
513400.0000    0.24015
513440.0000    0.06865
513480.0000    0.21160
513520.0000    0.07161
513560.0000    0.11968
513600.0000   -0.29026
513640.0000   -0.29801
513680.0000   -0.33371
513720.0000   -0.24029
513760.0000   -0.15109
513800.0000   -0.42184
513840.0000   -0.43982
513880.0000   -0.17883
513920.0000   -0.12963
513960.0000   -0.00051
514000.0000   -0.11485
514040.0000    0.12963
514080.0000   -0.18534
514120.0000   -0.57471
514160.0000   -0.51034
514200.0000   -0.41828
514240.0000   -0.27827
514280.0000   -0.48374
514320.0000   -0.35980
514360.0000   -0.38117
514400.0000   -0.34938
514440.0000   -0.53608
514480.0000   -0.56510
514520.0000   -0.38992
514560.0000   -0.57152
514600.0000   -0.43320
514640.0000   -0.53121
514680.0000   -0.39830
514720.0000   -0.29800
514760.0000   -0.70639
514800.0000   -0.59813
514840.0000   -0.69767
514880.0000   -0.55058
514920.0000   -0.64553
514960.0000   -0.25176
515000.0000   -0.30023
515040.0000   -0.16856
515080.0000   -0.44927
515120.0000   -0.47364
515160.0000   -0.38158
515200.0000   -0.65559
515240.0000   -0.58809
515280.0000   -0.46748
515320.0000   -0.44923
515360.0000   -0.51373
515400.0000   -0.23706
515440.0000   -0.35756
515480.0000   -0.32149
515520.0000   -0.27328
515560.0000    0.09484
515600.0000    0.13565
515640.0000   -0.00460
515680.0000   -0.32920
515720.0000   -0.24731
515760.0000   -0.04185
515800.0000    0.34109
515840.0000    0.21123
515880.0000    0.07830
515920.0000   -0.16495
515960.0000    0.26865
516000.0000    0.21634
516040.0000    0.18703
516080.0000    0.15582
516120.0000    0.06816
516160.0000    0.01161
516200.0000    0.03761
516240.0000    0.16946
516280.0000   -0.10784
516320.0000   -0.08399
516360.0000   -0.08601
516400.0000   -0.11281
516440.0000   -0.32980
516480.0000   -0.51656
516520.0000   -0.68081
516560.0000   -0.43589
516600.0000   -0.30944
516640.0000   -0.40168
516680.0000   -0.65049
516720.0000   -0.55831
516760.0000   -0.54392
516800.0000   -0.57379
516840.0000   -0.68748
516880.0000   -0.34806
516920.0000   -0.64322
516960.0000   -0.67237
517000.0000   -1.00429
517040.0000   -0.67998
517080.0000   -0.90126
517120.0000   -0.40805
517160.0000   -0.09049
517200.0000    0.11921
517240.0000    0.24109
517280.0000    0.25896
517320.0000    0.37819
517360.0000    0.59827
517400.0000    0.61411
517440.0000    0.56598
517480.0000    0.50562
517520.0000    0.39011
517560.0000   -0.13545
517600.0000    0.23656
517640.0000   -0.32735
517680.0000   -0.21769
517720.0000   -0.49172
517760.0000   -0.53731
517800.0000   -0.32399
517840.0000   -0.44520
517880.0000   -0.02270
517920.0000   -0.48555
517960.0000   -0.68407
518000.0000   -0.78812
518040.0000   -0.40830
518080.0000   -0.57509
518120.0000   -0.30347
518160.0000   -0.18024
518200.0000   -0.55592
518240.0000   -0.61417
518280.0000   -0.65251
518320.0000   -0.49241
518360.0000   -0.62875
518400.0000   -0.56896
518440.0000   -0.88691
518480.0000   -0.70328
518520.0000   -0.62843
518560.0000   -0.77446
518600.0000   -0.75045
518640.0000   -0.84687
518680.0000   -0.51998
518720.0000   -0.66793
518760.0000   -0.62810
518800.0000   -0.44741
518840.0000   -0.61433
518880.0000   -0.68023
518920.0000   -0.70813
518960.0000   -0.64431
519000.0000   -0.57242
519040.0000   -0.46960
519080.0000   -0.38111
519120.0000   -0.52101
519160.0000   -0.15888
519200.0000   -0.50326
519240.0000   -0.39695
519280.0000   -0.28737
519320.0000   -0.23724
519360.0000   -0.28989
519400.0000   -0.61622
519440.0000   -0.29637
519480.0000   -0.35313
519520.0000   -0.59482
519560.0000   -0.58019
519600.0000   -0.78281
519640.0000   -0.71070
519680.0000   -0.44031
519720.0000   -0.26453
519760.0000   -0.29160
519800.0000   -0.50031
519840.0000   -0.52550
519880.0000   -0.13508
519920.0000   -0.47210
519960.0000   -0.04565
520000.0000   -0.26396
520040.0000   -0.24224
520080.0000   -0.49457
520120.0000   -0.33502
520160.0000    0.10892
520200.0000   -0.29114
520240.0000   -0.36236
520280.0000   -0.26941
520320.0000   -0.39630
520360.0000   -0.07832
520400.0000    0.28159
520440.0000   -0.13060
520480.0000    0.08019
520520.0000    0.02467
520560.0000    0.22751
520600.0000    0.06066
520640.0000    0.45313
520680.0000    0.13255
520720.0000    0.15564
520760.0000    0.21825
520800.0000    0.15602
520840.0000    0.13194
520880.0000   -0.01028
520920.0000   -0.50727
520960.0000   -0.51232
521000.0000   -0.65408
521040.0000   -0.25726
521080.0000   -0.29726
521120.0000   -0.37824
521160.0000   -0.60137
521200.0000   -0.50261
521240.0000   -0.46396
521280.0000   -0.10565
521320.0000    0.15533
521360.0000    0.04841
521400.0000   -0.03207
521440.0000   -0.66411
521480.0000   -0.59278
521520.0000   -0.12981
521560.0000    0.24867
521600.0000    0.15640
521640.0000   -0.10453
521680.0000   -0.09033
521720.0000    0.09691
521760.0000    0.16150
521800.0000   -0.04893
521840.0000    0.13073
521880.0000   -0.03454
521920.0000    0.21154
521960.0000    0.15831
522000.0000    0.01127
522040.0000    0.04410
522080.0000   -0.02136
522120.0000    0.00704
522160.0000    0.28203
522200.0000    0.07303
522240.0000    0.16483
522280.0000   -0.01460
522320.0000    0.18370
522360.0000   -0.53570
522400.0000   -0.54676
522440.0000   -0.42566
522480.0000   -0.15756
522520.0000   -0.37256
522560.0000   -0.32731
522600.0000   -0.61098
522640.0000   -0.74955
522680.0000   -0.35834
522720.0000   -0.29120
522760.0000   -0.42235
522800.0000   -0.29281
522840.0000   -0.21263
522880.0000   -0.48500
522920.0000   -0.35764
522960.0000   -0.64368
523000.0000   -0.57682
523040.0000   -0.60040
523080.0000   -0.56599
523120.0000   -0.44429
523160.0000   -0.37847
523200.0000   -0.28563
523240.0000   -0.56470
523280.0000   -0.33938
523320.0000   -0.29340
523360.0000   -0.64084
523400.0000   -0.32457
523440.0000   -0.53471
523480.0000   -0.55156
523520.0000   -0.55632
523560.0000   -0.46450
523600.0000   -0.13204
523640.0000   -0.27247
523680.0000   -0.25321
523720.0000   -0.30044
523760.0000    0.00914
523800.0000   -0.13816
523840.0000    0.12534
523880.0000   -0.35722
523920.0000   -0.38185
523960.0000   -0.18237
524000.0000   -0.28558
524040.0000   -0.19052
524080.0000   -0.56143
524120.0000    0.27617
524160.0000   -0.12732
524200.0000   -0.03381
524240.0000    0.06281
524280.0000   -0.03661
524320.0000   -0.22851
524360.0000   -0.26111
524400.0000   -0.15503
524440.0000   -0.20441
524480.0000   -0.22305
524520.0000   -0.39117
524560.0000   -0.35032
524600.0000   -0.30362
524640.0000   -0.20004
524680.0000   -0.10651
524720.0000    0.09787
524760.0000   -0.09510
524800.0000    0.19672
524840.0000   -0.34673
524880.0000   -0.04338
524920.0000   -0.01613
524960.0000   -0.08856
525000.0000   -0.17788
525040.0000    0.06341
525080.0000    0.03543
525120.0000   -0.10478
525160.0000   -0.19813
525200.0000    0.03864
525240.0000   -0.05182
525280.0000   -0.23921
525320.0000   -0.13180
525360.0000   -0.14353
525400.0000   -0.07993
525440.0000   -0.01410
525480.0000    0.35139
525520.0000   -0.02564
525560.0000    0.42514
525600.0000    0.09914
525640.0000    0.36094
525680.0000    0.26558
525720.0000    0.14067
525760.0000   -0.14159
525800.0000    0.04489
525840.0000    0.02563
525880.0000   -0.13318
525920.0000    0.04196
525960.0000   -0.15410
526000.0000    0.00787
526040.0000    0.08729
526080.0000   -0.00649
526120.0000   -0.09109
526160.0000   -0.33709
526200.0000   -0.05620
526240.0000   -0.06644
526280.0000    0.01811
526320.0000   -0.31859
526360.0000   -0.04216
526400.0000   -0.08100
526440.0000   -0.17464
526480.0000    0.19948
526520.0000    0.07090
526560.0000    0.15648
526600.0000    0.04530
526640.0000    0.01769
526680.0000   -0.04018
526720.0000   -0.23365
526760.0000   -0.24953
526800.0000    0.01649
526840.0000   -0.26489
526880.0000   -0.36802
526920.0000   -0.18629
526960.0000   -0.27980
527000.0000   -0.36983
527040.0000   -0.38031
527080.0000   -0.14391
527120.0000   -0.54181
527160.0000   -0.35895
527200.0000   -0.56293
527240.0000   -0.43828
527280.0000   -0.36023
527320.0000   -0.38574
527360.0000   -0.38840
527400.0000   -0.23003
527440.0000   -0.43573
527480.0000   -0.28036
527520.0000   -0.52745
527560.0000   -0.47783
527600.0000   -0.61468
527640.0000   -0.36180
527680.0000   -0.62517
527720.0000   -0.44388
527760.0000   -0.37581
527800.0000   -0.46636
527840.0000   -0.32274
527880.0000   -0.01820
527920.0000    0.19455
527960.0000    0.13657
528000.0000    0.03928
528040.0000    0.04668
528080.0000    0.01659
528120.0000   -0.16979
528160.0000   -0.08319
528200.0000    0.14263
528240.0000   -0.45018
528280.0000   -0.27665
528320.0000   -0.48238
528360.0000   -0.46875
528400.0000   -0.51495
528440.0000   -0.46327
528480.0000   -0.04151
528520.0000   -0.34646
528560.0000   -0.02679
528600.0000   -0.08959
528640.0000    0.30043
528680.0000    0.09654
528720.0000   -0.02966
528760.0000    0.10707
528800.0000    0.27759
528840.0000    0.10261
528880.0000   -0.05470
528920.0000    0.19334
528960.0000    0.04703
529000.0000    0.21987
529040.0000    0.12469
529080.0000    0.27248
529120.0000    0.14245
529160.0000    0.09590
529200.0000    0.05145
529240.0000    0.07455
529280.0000    0.05366
529320.0000   -0.36383
529360.0000   -0.61406
529400.0000   -0.32649
529440.0000   -0.52899
529480.0000   -0.45786
529520.0000   -0.38948
529560.0000   -0.02757
529600.0000   -0.42793
529640.0000   -0.49526
529680.0000   -0.60842
529720.0000   -0.41489
529760.0000   -0.39280
529800.0000   -0.36921
529840.0000   -0.23891
529880.0000   -0.56741
529920.0000   -0.26094
529960.0000   -0.35839
530000.0000   -0.33629
530040.0000   -0.59471
530080.0000   -0.29900
530120.0000   -0.15559
530160.0000   -0.49350
530200.0000   -0.54823
530240.0000   -0.26466
530280.0000   -0.37319
530320.0000   -0.60814
530360.0000   -0.60610
530400.0000   -0.24802
530440.0000   -0.48197
530480.0000   -0.46822
530520.0000   -0.60295
530560.0000   -0.37843
530600.0000   -0.77367
530640.0000   -0.37303
530680.0000   -0.64914
530720.0000   -0.80907
530760.0000   -0.55241
530800.0000   -0.58093
530840.0000   -0.67685
530880.0000   -0.42444
530920.0000   -0.34182
530960.0000   -0.54537
531000.0000   -0.59105
531040.0000   -0.27307
531080.0000   -0.87574
531120.0000   -0.57620
531160.0000   -0.40582
531200.0000   -0.46758
531240.0000   -0.11739
531280.0000   -0.03919
531320.0000   -0.17721
531360.0000    0.29220
531400.0000    0.06634
531440.0000   -0.34319
531480.0000    0.10204
531520.0000   -0.03275
531560.0000   -0.08852
531600.0000   -0.09660
531640.0000   -0.10354
531680.0000   -0.16214
531720.0000    0.30281
531760.0000    0.16668
531800.0000   -0.18928
531840.0000    0.02318
531880.0000    0.00211
531920.0000   -0.23188
531960.0000   -0.33229
532000.0000   -0.56218
532040.0000   -0.44318
532080.0000   -0.61150
532120.0000   -0.32599
532160.0000   -0.22142
532200.0000    0.04380
532240.0000    0.12877
532280.0000    0.00350
532320.0000    0.21789
532360.0000   -0.34944
532400.0000    0.12292
532440.0000   -0.08072
532480.0000    0.02699
532520.0000   -0.00504
532560.0000    0.11239
532600.0000    0.12664
532640.0000    0.11978
532680.0000    0.18227
532720.0000    0.03212
532760.0000   -0.02339
532800.0000   -0.13981
532840.0000   -0.17434
532880.0000   -0.09965
532920.0000   -0.03421
532960.0000   -0.08404
533000.0000    0.10817
533040.0000    0.00272
533080.0000   -0.00838
533120.0000    0.01014
533160.0000    0.16378
533200.0000    0.21747
533240.0000   -0.00975
533280.0000   -0.10229
533320.0000   -0.05105
533360.0000    0.11425
533400.0000    0.04967
533440.0000    0.23670
533480.0000    0.05313
533520.0000   -0.10177
533560.0000   -0.05491
533600.0000   -0.52529
533640.0000   -0.13083
533680.0000   -0.05655
533720.0000    0.00183
533760.0000   -0.17593
533800.0000   -0.07627
533840.0000    0.11289
533880.0000   -0.12225
533920.0000   -0.02809
533960.0000    0.11195
534000.0000   -0.07169
534040.0000    0.03985
534080.0000    0.08249
534120.0000    0.13454
534160.0000    0.00263
534200.0000    0.24873
534240.0000    0.10201
534280.0000   -0.11331
534320.0000    0.12989
534360.0000    0.08178
534400.0000    0.27270
534440.0000    0.22126
534480.0000    0.18201
534520.0000    0.03031
534560.0000    0.14818
534600.0000   -0.03793
534640.0000    0.03025
534680.0000    0.32161
534720.0000    0.11175
534760.0000   -0.11517
534800.0000    0.08102
534840.0000   -0.04427
534880.0000    0.17857
534920.0000   -0.01211
534960.0000   -0.07051
535000.0000    0.14440
535040.0000    0.23086
535080.0000    0.06586
535120.0000    0.17215
535160.0000   -0.18910
535200.0000   -0.05519
535240.0000   -0.03486
535280.0000   -0.03215
535320.0000    0.02222
535360.0000    0.08462
535400.0000    0.14487
535440.0000   -0.09788
535480.0000    0.07168
535520.0000    0.23552
535560.0000    0.17066
535600.0000    0.00727
535640.0000    0.13480
535680.0000    0.18126
535720.0000   -0.02855
535760.0000   -0.00300
535800.0000    0.11512
535840.0000    0.06274
535880.0000   -0.04730
535920.0000    0.17603
535960.0000   -0.06916
536000.0000    0.12757
536040.0000    0.20504
536080.0000    0.06659
536120.0000    0.12397
536160.0000    0.20517
536200.0000   -0.30636
536240.0000   -0.35508
536280.0000   -0.17127
536320.0000   -0.01922
536360.0000   -0.17028
536400.0000   -0.07070
536440.0000   -0.59099
536480.0000   -0.36081
536520.0000   -0.38274
536560.0000   -0.08788
536600.0000   -0.10646
536640.0000   -0.46912
536680.0000   -0.14647
536720.0000   -0.30569
536760.0000   -0.76183
536800.0000   -0.59734
536840.0000   -0.39320
536880.0000   -0.46737
536920.0000   -0.07017
536960.0000   -0.53337
537000.0000   -0.49726
537040.0000   -0.42173
537080.0000   -0.51177
537120.0000   -0.43333
537160.0000    0.01742
537200.0000   -0.46857
537240.0000   -0.57320
537280.0000   -0.38748
537320.0000   -0.73803
537360.0000   -0.05565
537400.0000   -0.42680
537440.0000   -0.40137
537480.0000   -0.16335
537520.0000   -0.16903
537560.0000   -0.51670
537600.0000   -0.43194
537640.0000   -0.26945
537680.0000   -0.45278
537720.0000   -0.28645
537760.0000   -0.21283
537800.0000   -0.39982
537840.0000   -0.47197
537880.0000   -0.51002
537920.0000   -0.46289
537960.0000   -0.50194
538000.0000   -0.59019
538040.0000   -0.57467
538080.0000   -0.33110
538120.0000   -0.33271
538160.0000   -0.30203
538200.0000   -0.47180
538240.0000   -0.29013
538280.0000    0.12076
538320.0000   -0.09710
538360.0000   -0.00805
538400.0000    0.01727
538440.0000   -0.06771
538480.0000   -0.05864
538520.0000   -0.25276
538560.0000   -0.19617
538600.0000   -0.44570
538640.0000   -0.15067
538680.0000   -0.40268
538720.0000   -0.62401
538760.0000   -0.39988
538800.0000   -0.16241
538840.0000   -0.19282
538880.0000   -0.63281
538920.0000   -0.59954
538960.0000   -0.35156
539000.0000   -0.23556
539040.0000   -0.60543
539080.0000   -0.52020
539120.0000   -0.45459
539160.0000   -0.49341
539200.0000   -0.46764
539240.0000   -0.02359
539280.0000    0.00665
539320.0000    0.15253
539360.0000   -0.45309
539400.0000   -0.37295
539440.0000   -0.30818
539480.0000   -0.45954
539520.0000   -0.25800
539560.0000   -0.08280
539600.0000   -0.25458
539640.0000   -0.45740
539680.0000   -0.22416
539720.0000   -0.28530
539760.0000   -0.70492
539800.0000   -0.14793
539840.0000   -0.03809
539880.0000   -0.14851
539920.0000   -0.23332
539960.0000   -0.30460
540000.0000   -0.09063
540040.0000    0.12740
540080.0000    0.36066
540120.0000   -0.09195
540160.0000    0.15732
540200.0000   -0.15997
540240.0000   -0.15845
540280.0000    0.15290
540320.0000    0.07348
540360.0000    0.40552
540400.0000    0.50053
540440.0000    0.65082
540480.0000   -0.14860
540520.0000    0.14935
540560.0000   -0.04066
540600.0000   -0.13168
540640.0000    0.25158
540680.0000    0.22292
540720.0000    0.13499
540760.0000    0.20523
540800.0000    0.20196
540840.0000    0.09677
540880.0000    0.13851
540920.0000    0.33870
540960.0000    0.20320
541000.0000   -0.13611
541040.0000    0.07099
541080.0000   -0.12771
541120.0000   -0.38569
541160.0000   -0.19114
541200.0000    0.07359
541240.0000   -0.11930
541280.0000   -0.02360
541320.0000   -0.08785
541360.0000   -0.52238
541400.0000   -0.12212
541440.0000    0.33037
541480.0000    0.12553
541520.0000   -0.30912
541560.0000    0.11956
541600.0000    0.11163
541640.0000   -0.04716
541680.0000   -0.37246
541720.0000   -0.01748
541760.0000   -0.36188
541800.0000    0.01115
541840.0000   -0.14531
541880.0000   -0.09426
541920.0000   -0.32281
541960.0000   -0.16742
542000.0000    0.09328
542040.0000    0.04791
542080.0000   -0.19702
542120.0000   -0.28139
542160.0000   -0.02128
542200.0000   -0.05080
542240.0000    0.22823
542280.0000    0.16840
542320.0000   -0.09586
542360.0000   -0.39804
542400.0000   -0.27731
542440.0000   -0.13476
542480.0000   -0.06446
542520.0000    0.02767
542560.0000    0.46258
542600.0000    0.52123
542640.0000    0.31563
542680.0000    0.11020
542720.0000    0.36304
542760.0000    0.02782
542800.0000    0.42284
542840.0000   -0.11486
542880.0000   -0.16259
542920.0000    0.15449
542960.0000    0.17632
543000.0000   -0.02342
543040.0000    0.16437
543080.0000    0.37487
543120.0000    0.47510
543160.0000    0.12210
543200.0000    0.31818
543240.0000    0.24539
543280.0000    0.41670
543320.0000    0.34700
543360.0000    0.21600
543400.0000    0.07171
543440.0000    0.38252
543480.0000    0.23973
543520.0000    0.32190
543560.0000    0.21722
543600.0000    0.37761
543640.0000    0.02633
543680.0000   -0.12810
543720.0000   -0.13113
543760.0000    0.34584
543800.0000    0.27468
543840.0000    0.25973
543880.0000    0.28853
543920.0000    0.00169
543960.0000    0.18589
544000.0000    0.18311
544040.0000   -0.02202
544080.0000    0.16180
544120.0000    0.25521
544160.0000    0.21366
544200.0000    0.23436
544240.0000    0.24704
544280.0000    0.34493
544320.0000    0.39693
544360.0000    0.35890
544400.0000    0.38462
544440.0000    0.21287
544480.0000    0.32707
544520.0000    0.36015
544560.0000    0.07563
544600.0000    0.09362
544640.0000    0.24684
544680.0000    0.31189
544720.0000    0.14298
544760.0000    0.13807
544800.0000    0.27321
544840.0000    0.23825
544880.0000    0.25239
544920.0000    0.47264
544960.0000   -0.20221
545000.0000    0.09283
545040.0000   -0.24302
545080.0000   -0.08217
545120.0000    0.28331
545160.0000    0.27399
545200.0000    0.44046
545240.0000    0.30815
545280.0000    0.30642
545320.0000    0.08203
545360.0000    0.13092
545400.0000    0.07787
545440.0000   -0.05596
545480.0000   -0.03875
545520.0000    0.10916
545560.0000    0.01395
545600.0000    0.17005
545640.0000   -0.24553
545680.0000   -0.08603
545720.0000   -0.06105
545760.0000    0.02758
545800.0000    0.11099
545840.0000    0.15775
545880.0000    0.15514
545920.0000    0.12844
545960.0000    0.10122
546000.0000    0.30366
546040.0000    0.09879
546080.0000    0.03853
546120.0000    0.14814
546160.0000   -0.03396
546200.0000    0.13429
546240.0000    0.00662
546280.0000    0.08950
546320.0000    0.26630
546360.0000    0.15620
546400.0000    0.26680
546440.0000    0.17289
546480.0000    0.01705
546520.0000    0.25718
546560.0000    0.07289
546600.0000    0.22482
546640.0000   -0.14850
546680.0000   -0.21486
546720.0000    0.09226
546760.0000   -0.18260
546800.0000   -0.14081
546840.0000   -0.36865
546880.0000    0.12185
546920.0000   -0.08686
546960.0000    0.00950
547000.0000   -0.04057
547040.0000   -0.06221
547080.0000   -0.09337
547120.0000    0.11240
547160.0000    0.21722
547200.0000   -0.01356
547240.0000    0.18786
547280.0000    0.17305
547320.0000    0.05370
547360.0000    0.16025
547400.0000    0.03978
547440.0000   -0.04024
547480.0000   -0.26306
547520.0000   -0.16472
547560.0000   -0.28915
547600.0000   -0.06825
547640.0000    0.13905
547680.0000   -0.09577
547720.0000   -0.29052
547760.0000   -0.07338
547800.0000   -0.10833
547840.0000   -0.35254
547880.0000   -0.37265
547920.0000   -0.25388
547960.0000   -0.27676
548000.0000   -0.23243
548040.0000   -0.28211
548080.0000   -0.55282
548120.0000   -0.37835
548160.0000   -0.42793
548200.0000   -0.52041
548240.0000   -0.46263
548280.0000   -0.21398
548320.0000   -0.09496
548360.0000   -0.42961
548400.0000   -0.35769
548440.0000   -0.02843
548480.0000   -0.09879
548520.0000   -0.16870
548560.0000    0.16234
548600.0000    0.15251
548640.0000   -0.11494
548680.0000   -0.15725
548720.0000   -0.33045
548760.0000   -0.27017
548800.0000   -0.53327
548840.0000   -0.02770
548880.0000   -0.17419
548920.0000   -0.18618
548960.0000   -0.25290
549000.0000   -0.60693
549040.0000   -0.36472
549080.0000   -0.64283
549120.0000   -0.34828
549160.0000   -0.32943
549200.0000   -0.08278
549240.0000   -0.34348
549280.0000   -0.19293
549320.0000    0.07801
549360.0000    0.03623
549400.0000    0.23855
549440.0000   -0.07218
549480.0000    0.17211
549520.0000    0.02524
549560.0000    0.22782
549600.0000    0.02603
549640.0000    0.10260
549680.0000   -0.34112
549720.0000   -0.20513
549760.0000   -0.47825
549800.0000   -0.65488
549840.0000   -0.17102
549880.0000   -0.82307
549920.0000   -0.99590
549960.0000   -1.07680
550000.0000   -1.02509
550040.0000   -0.84510
550080.0000   -0.82157
550120.0000   -0.57863
550160.0000   -0.76272
550200.0000   -0.71162
550240.0000   -0.58322
550280.0000   -0.77445
550320.0000   -0.81422
550360.0000   -0.76583
550400.0000   -1.10255
550440.0000   -0.44300
550480.0000   -0.80491
550520.0000   -0.91955
550560.0000   -0.76389
550600.0000   -0.64435
550640.0000   -0.89272
550680.0000   -0.96902
550720.0000   -1.02726
550760.0000   -1.04128
550800.0000   -1.08445
550840.0000   -0.95005
550880.0000   -1.04578
550920.0000   -0.99553
550960.0000   -1.02641
551000.0000   -0.77469
551040.0000   -0.99114
551080.0000   -0.95038
551120.0000   -1.07124
551160.0000   -0.81688
551200.0000   -0.94724
551240.0000   -0.88961
551280.0000   -0.82930
551320.0000   -0.90909
551360.0000   -0.88737
551400.0000   -1.12495
551440.0000   -1.01074
551480.0000   -1.02122
551520.0000   -0.68322
551560.0000   -0.76668
551600.0000   -0.56249
551640.0000   -0.79584
551680.0000   -0.88794
551720.0000   -0.56093
551760.0000   -0.69496
551800.0000   -0.93988
551840.0000   -0.94076
551880.0000   -1.00365
551920.0000   -1.03206
551960.0000   -1.12903
552000.0000   -1.14005
552040.0000   -1.22965
552080.0000   -0.76295
552120.0000   -0.93674
552160.0000   -0.84197
552200.0000   -0.94820
552240.0000   -1.07775
552280.0000   -1.00280
552320.0000   -0.96024
552360.0000   -0.69299
552400.0000   -0.70922
552440.0000   -0.81182
552480.0000   -0.91892
552520.0000   -0.99415
552560.0000   -0.84958
552600.0000   -0.81325
552640.0000   -0.73673
552680.0000   -0.99794
552720.0000   -0.62870
552760.0000   -0.91708
552800.0000   -0.87824
552840.0000   -1.10397
552880.0000   -1.11536
552920.0000   -1.00978
552960.0000   -0.90552
553000.0000   -0.98879
553040.0000   -0.71863
553080.0000   -0.83523
553120.0000   -0.87255
553160.0000   -0.51329
553200.0000   -0.83740
553240.0000   -0.68701
553280.0000   -0.75710
553320.0000   -0.88366
553360.0000   -0.96941
553400.0000   -0.86456
553440.0000   -0.62193
553480.0000   -0.67503
553520.0000   -0.78257
553560.0000   -0.84442
553600.0000   -0.70876
553640.0000   -0.83536
553680.0000   -0.72129
553720.0000   -0.88930
553760.0000   -0.64177
553800.0000   -1.07868
553840.0000   -0.97359
553880.0000   -0.74928
553920.0000   -1.05207
553960.0000   -1.16052
554000.0000   -0.86704
554040.0000   -1.10887
554080.0000   -0.99194
554120.0000   -1.07677
554160.0000   -1.26697
554200.0000   -0.96414
554240.0000   -0.68215
554280.0000   -1.08387
554320.0000   -0.73780
554360.0000   -0.97793
554400.0000   -0.86300
554440.0000   -0.82839
554480.0000   -0.62823
554520.0000   -0.62931
554560.0000   -0.37549
554600.0000   -0.61914
554640.0000   -0.33822
554680.0000    0.06834
554720.0000    0.25216
554760.0000    0.08382
554800.0000   -0.35444
554840.0000   -0.06797
554880.0000    0.07284
554920.0000    0.04502
554960.0000   -0.14571
555000.0000   -0.17206
555040.0000    0.01772
555080.0000    0.26563
555120.0000   -0.35116
555160.0000   -0.47920
555200.0000   -0.53540
555240.0000   -0.88635
555280.0000   -0.74038
555320.0000   -0.53119
555360.0000   -0.58972
555400.0000   -0.83381
555440.0000   -0.55627
555480.0000   -1.03009
555520.0000   -0.75415
555560.0000   -0.73623
555600.0000   -0.82725
555640.0000   -0.58785
555680.0000   -0.67245
555720.0000   -0.84236
555760.0000   -0.33984
555800.0000    0.11225
555840.0000    0.10679
555880.0000    0.06737
555920.0000    0.36040
555960.0000    0.39197
556000.0000    0.40863
556040.0000    0.38587
556080.0000    0.18151
556120.0000    0.12423
556160.0000    0.08527
556200.0000    0.20879
556240.0000   -0.12367
556280.0000    0.08352
556320.0000    0.03988
556360.0000    0.23486
556400.0000   -0.01772
556440.0000    0.41875
556480.0000    0.06979
556520.0000    0.07564
556560.0000    0.09686
556600.0000    0.11222
556640.0000    0.08425
556680.0000    0.20537
556720.0000    0.02299
556760.0000    0.16281
556800.0000    0.05429
556840.0000    0.23412
556880.0000    0.04357
556920.0000    0.03180
556960.0000    0.45387
557000.0000    0.01927
557040.0000    0.25860
557080.0000    0.25528
557120.0000    0.40662
557160.0000    0.30268
557200.0000    0.32043
557240.0000   -0.03122
557280.0000    0.26683
557320.0000   -0.18494
557360.0000    0.02224
557400.0000   -0.02208
557440.0000    0.02554
557480.0000   -0.21557
557520.0000   -0.50151
557560.0000   -0.28514
557600.0000   -0.13028
557640.0000   -0.35180
557680.0000   -0.31270
557720.0000   -0.23624
557760.0000   -0.21130
557800.0000   -0.20984
557840.0000   -0.41598
557880.0000   -0.41041
557920.0000   -0.45535
557960.0000   -0.38274
558000.0000   -0.42848
558040.0000   -0.57254
558080.0000   -0.59048
558120.0000   -0.00966
558160.0000    0.18529
558200.0000    0.12284
558240.0000   -0.31423
558280.0000   -0.14850
558320.0000   -0.36002
558360.0000   -0.56480
558400.0000   -0.57704
558440.0000   -0.22553
558480.0000   -0.31840
558520.0000   -0.35293
558560.0000   -0.56827
558600.0000   -0.28595
558640.0000   -0.21845
558680.0000   -0.03806
558720.0000   -0.41233
558760.0000   -0.32758
558800.0000   -0.28791
558840.0000   -0.28818
558880.0000   -0.26824
558920.0000   -0.34640
558960.0000   -0.26844
559000.0000   -0.07241
559040.0000    0.04581
559080.0000    0.00932
559120.0000   -0.35662
559160.0000   -0.22372
559200.0000   -0.49690
559240.0000   -0.34619
559280.0000   -0.07297
559320.0000   -0.17449
559360.0000   -0.44912
559400.0000   -0.30113
559440.0000   -0.21030
559480.0000   -0.70842
559520.0000   -0.48798
559560.0000   -0.37786
559600.0000   -0.31276
559640.0000   -0.48492
559680.0000   -0.60609
559720.0000   -0.02423
559760.0000   -0.00016
559800.0000   -0.00345
559840.0000   -0.01151
559880.0000   -0.03453
559920.0000   -0.11432
559960.0000   -0.06536
560000.0000   -0.26715
560040.0000   -0.13894
560080.0000   -0.10498
560120.0000   -0.05712
560160.0000   -0.13511
560200.0000   -0.39817
560240.0000   -0.34409
560280.0000   -0.28170
560320.0000   -0.20731
560360.0000   -0.10846
560400.0000   -0.17068
560440.0000    0.25286
560480.0000    0.40856
560520.0000    0.67015
560560.0000    0.14451
560600.0000    0.30444
560640.0000    0.05116
560680.0000    0.36282
560720.0000    0.53669
560760.0000    0.38958
560800.0000    0.39747
560840.0000    0.46505
560880.0000    0.42245
560920.0000    0.34676
560960.0000    0.31996
561000.0000    0.34495
561040.0000    0.24910
561080.0000    0.24359
561120.0000    0.16540
561160.0000    0.35446
561200.0000    0.22148
561240.0000    0.04330
561280.0000    0.32551
561320.0000    0.21507
561360.0000    0.16146
561400.0000    0.34075
561440.0000    0.29293
561480.0000    0.26976
561520.0000    0.12462
561560.0000    0.09407
561600.0000    0.23948
561640.0000    0.01974
561680.0000    0.52458
561720.0000    0.02065
561760.0000    0.12182
561800.0000    0.49845
561840.0000    0.53913
561880.0000    0.63799
561920.0000    0.38969
561960.0000    0.71261
562000.0000    0.40492
562040.0000    0.34632
562080.0000    0.37575
562120.0000    0.37494
562160.0000    0.33291
562200.0000    0.41243
562240.0000    0.60545
562280.0000    0.27093
562320.0000   -0.00538
562360.0000   -0.08536
562400.0000    0.44755
562440.0000    0.39989
562480.0000    0.47512
562520.0000    0.10417
562560.0000    0.17026
562600.0000    0.42305
562640.0000    0.33027
562680.0000    0.16200
562720.0000   -0.17294
562760.0000    0.12843
562800.0000    0.38319
562840.0000    0.51358
562880.0000    0.38272
562920.0000    0.51260
562960.0000    0.54442
563000.0000    0.46049
563040.0000    0.25954
563080.0000    0.14002
563120.0000    0.21093
563160.0000    0.30303
563200.0000    0.76379
563240.0000    0.28034
563280.0000    0.50196
563320.0000    0.62368
563360.0000    0.31833
563400.0000    0.20003
563440.0000    0.33583
563480.0000    0.30284
563520.0000    0.50995
563560.0000    0.31688
563600.0000    0.49112
563640.0000    0.50041
563680.0000    0.37133
563720.0000    0.03637
563760.0000    0.00969
563800.0000    0.05362
563840.0000    0.22337
563880.0000    0.00191
563920.0000    0.12616
563960.0000    0.16160
564000.0000    0.27186
564040.0000   -0.00586
564080.0000    0.17277
564120.0000    0.10905
564160.0000    0.04683
564200.0000    0.07212
564240.0000   -0.01011
564280.0000    0.15496
564320.0000   -0.12307
564360.0000    0.17717
564400.0000    0.11777
564440.0000    0.14837
564480.0000   -0.14619
564520.0000   -0.26686
564560.0000   -0.32182
564600.0000   -0.55581
564640.0000   -0.59184
564680.0000   -0.58436
564720.0000   -0.38537
564760.0000   -0.16385
564800.0000   -0.38479
564840.0000   -0.38564
564880.0000   -0.52604
564920.0000   -0.09235
564960.0000   -0.31498
565000.0000   -0.38166
565040.0000   -0.58738
565080.0000    0.18329
565120.0000    0.23329
565160.0000    0.22698
565200.0000    0.04258
565240.0000    0.08479
565280.0000   -0.32369
565320.0000   -0.15855
565360.0000   -0.41717
565400.0000   -0.37152
565440.0000   -0.40125
565480.0000   -0.37689
565520.0000   -0.16583
565560.0000   -0.33475
565600.0000   -0.29886
565640.0000   -0.27602
565680.0000   -0.83012
565720.0000   -0.71566
565760.0000   -0.54882
565800.0000   -0.92619
565840.0000   -0.54479
565880.0000   -0.71890
565920.0000   -0.43156
565960.0000   -0.73727
566000.0000   -0.69330
566040.0000   -0.86012
566080.0000   -0.68681
566120.0000   -0.49150
566160.0000   -0.76481
566200.0000   -0.57716
566240.0000   -0.37009
566280.0000   -0.55478
566320.0000   -0.61992
566360.0000   -0.42765
566400.0000   -0.54019
566440.0000   -0.33379
566480.0000   -0.60866
566520.0000   -0.68584
566560.0000   -0.89367
566600.0000   -0.92313
566640.0000   -0.63869
566680.0000   -0.87598
566720.0000   -0.78207
566760.0000   -0.75715
566800.0000   -0.86429
566840.0000   -0.70937
566880.0000   -0.43564
566920.0000   -0.88477
566960.0000   -0.58509
567000.0000   -0.29103
567040.0000   -0.14914
567080.0000   -0.04493
567120.0000   -0.25644
567160.0000   -0.15922
567200.0000   -0.25837
567240.0000    0.07422
567280.0000   -0.39304
567320.0000   -0.37162
567360.0000   -0.60774
567400.0000   -0.50977
567440.0000   -0.37890
567480.0000   -0.47457
567520.0000   -0.32409
567560.0000   -0.68774
567600.0000    0.10229
567640.0000   -0.23079
567680.0000   -0.80474
567720.0000   -0.50005
567760.0000   -0.40076
567800.0000   -0.34089
567840.0000   -0.36605
567880.0000   -0.48513
567920.0000   -0.28636
567960.0000   -0.01817
568000.0000    0.00839
568040.0000    0.21967
568080.0000   -0.13223
568120.0000    0.08572
568160.0000   -0.29830
568200.0000   -0.14912
568240.0000   -0.05887
568280.0000   -0.12728
568320.0000   -0.15476
568360.0000   -0.33954
568400.0000   -0.12747
568440.0000   -0.05430
568480.0000   -0.00468
568520.0000    0.01963
568560.0000    0.17476
568600.0000   -0.07326
568640.0000    0.64274
568680.0000    0.57894
568720.0000   -0.04133
568760.0000   -0.18846
568800.0000    0.21635
568840.0000    0.17017
568880.0000    0.00330
568920.0000    0.20041
568960.0000    0.12326
569000.0000    0.05305
569040.0000    0.32868
569080.0000    0.41113
569120.0000    0.53223
569160.0000    0.38684
569200.0000    0.41023
569240.0000    0.09354
569280.0000    0.05207
569320.0000    0.38747
569360.0000    0.27612
569400.0000    0.07036
569440.0000    0.24895
569480.0000    0.18559
569520.0000   -0.07699
569560.0000   -0.13148
569600.0000    0.15858
569640.0000    0.09028
569680.0000   -0.07329
569720.0000   -0.63316
569760.0000   -0.34792
569800.0000    0.10305
569840.0000   -0.02287
569880.0000    0.12831
569920.0000    0.15891
569960.0000    0.15547
570000.0000   -0.00793
570040.0000   -0.12277
570080.0000   -0.15752
570120.0000   -0.02473
570160.0000   -0.38671
570200.0000    0.06846
570240.0000    0.06915
570280.0000    0.14691
570320.0000    0.26441
570360.0000    0.12566
570400.0000    0.25776
570440.0000   -0.16850
570480.0000   -0.06416
570520.0000    0.12601
570560.0000    0.14676
570600.0000   -0.10919
570640.0000    0.05110
570680.0000    0.17433
570720.0000   -0.23580
570760.0000   -0.15762
570800.0000    0.10968
570840.0000   -0.65203
570880.0000   -0.57137
570920.0000   -0.17155
570960.0000   -0.14192
571000.0000   -0.01194
571040.0000   -0.24501
571080.0000   -0.53353
571120.0000   -0.03345
571160.0000    0.03414
571200.0000   -0.31812
571240.0000    0.09315
571280.0000   -0.23326
571320.0000   -0.01330
571360.0000   -0.28719
571400.0000   -0.00675
571440.0000   -0.21294
571480.0000   -0.38269
571520.0000   -0.53868
571560.0000   -0.49724
571600.0000   -0.35738
571640.0000   -0.80932
571680.0000   -0.72669
571720.0000   -0.48989
571760.0000   -0.14678
571800.0000   -0.35333
571840.0000   -0.30134
571880.0000   -0.12042
571920.0000   -0.55669
571960.0000   -0.49915
572000.0000   -0.29740
572040.0000   -0.46468
572080.0000   -0.47889
572120.0000   -0.51049
572160.0000   -0.61161
572200.0000   -0.63522
572240.0000   -0.47148
572280.0000   -0.66983
572320.0000   -0.59054
572360.0000   -0.49989
572400.0000   -0.50782
572440.0000   -0.73076
572480.0000   -0.78814
572520.0000   -0.77463
572560.0000   -0.55331
572600.0000   -0.29823
572640.0000   -0.06780
572680.0000   -0.52184
572720.0000   -0.62239
572760.0000   -0.61259
572800.0000   -0.05957
572840.0000   -0.22151
572880.0000   -0.16119
572920.0000   -0.24908
572960.0000    0.05445
573000.0000   -0.06061
573040.0000   -0.31544
573080.0000   -0.55049
573120.0000   -0.63264
573160.0000   -0.48697
573200.0000   -0.36126
573240.0000   -0.33085
573280.0000   -0.55481
573320.0000   -0.63223
573360.0000   -0.58540
573400.0000   -0.49547
573440.0000   -0.70019
573480.0000   -0.53392
573520.0000   -0.60516
573560.0000   -0.83019
573600.0000   -0.63270
573640.0000   -0.36914
573680.0000   -0.48742
573720.0000   -0.46130
573760.0000   -0.63972
573800.0000   -0.55410
573840.0000   -0.65231
573880.0000   -0.53728
573920.0000   -0.53610
573960.0000   -0.39968
574000.0000   -0.34728
574040.0000   -0.21537
574080.0000   -0.44811
574120.0000   -0.49778
574160.0000   -0.47809
574200.0000   -0.27750
574240.0000   -0.39422
574280.0000   -0.50638
574320.0000   -0.29263
574360.0000   -0.29046
574400.0000   -0.31993
574440.0000   -0.23719
574480.0000   -0.39583
574520.0000   -0.26976
574560.0000   -0.12707
574600.0000   -0.20991
574640.0000   -0.22967
574680.0000   -0.19924
574720.0000   -0.19465
574760.0000   -0.26088
574800.0000   -0.28282
574840.0000    0.01616
574880.0000    0.10510
574920.0000    0.06564
574960.0000   -0.01411
575000.0000   -0.28349
575040.0000   -0.70884
575080.0000   -0.37930
575120.0000   -0.77825
575160.0000   -0.38384
575200.0000   -0.40504
575240.0000   -0.66443
575280.0000   -0.78752
575320.0000   -0.50386
575360.0000   -0.46963
575400.0000   -0.94998
575440.0000   -0.78832
575480.0000   -0.61666
575520.0000   -0.84526
575560.0000   -0.89023
575600.0000   -0.60749
575640.0000   -0.93791
575680.0000   -0.71713
575720.0000   -0.69454
575760.0000   -0.89288
575800.0000   -0.76784
575840.0000   -0.64287
575880.0000   -0.60008
575920.0000   -0.69893
575960.0000   -0.61665
576000.0000   -0.54860
576040.0000   -0.46669
576080.0000   -0.55518
576120.0000   -0.51686
576160.0000   -0.91013
576200.0000   -0.64692
576240.0000   -0.61608
576280.0000   -0.15457
576320.0000   -0.44458
576360.0000   -0.59455
576400.0000   -0.63489
576440.0000   -0.40906
576480.0000   -0.51965
576520.0000   -0.21257
576560.0000   -0.19171
576600.0000   -0.13905
576640.0000   -0.14164
576680.0000   -0.51442
576720.0000   -0.07441
576760.0000   -0.25337
576800.0000   -0.52122
576840.0000   -0.40624
576880.0000   -0.52315
576920.0000   -0.54093
576960.0000   -0.39013
577000.0000   -0.44936
577040.0000   -0.39222
577080.0000   -0.40778
577120.0000   -0.61572
577160.0000   -0.50346
577200.0000   -0.37608
577240.0000   -0.20024
577280.0000   -0.43080
577320.0000   -0.11662
577360.0000   -0.00125
577400.0000   -0.40088
577440.0000   -0.35238
577480.0000   -0.08155
577520.0000   -0.29511
577560.0000    0.08740
577600.0000   -0.06345
577640.0000   -0.58844
577680.0000   -0.31356
577720.0000   -0.04506
577760.0000   -0.23848
577800.0000   -0.15550
577840.0000   -0.22734
577880.0000   -0.13465
577920.0000   -0.60614
577960.0000   -0.55427
578000.0000   -0.54441
578040.0000   -0.88769
578080.0000   -0.30964
578120.0000   -0.44424
578160.0000   -0.59090
578200.0000   -0.68998
578240.0000   -0.54794
578280.0000   -0.80882
578320.0000   -0.80783
578360.0000   -0.41044
578400.0000   -0.64526
578440.0000   -0.44309
578480.0000   -0.60886
578520.0000   -0.62349
578560.0000   -0.92827
578600.0000   -0.24147
578640.0000   -0.24522
578680.0000    0.02359
578720.0000   -0.50702
578760.0000   -0.78267
578800.0000   -0.62114
578840.0000   -0.06170
578880.0000   -0.25854
578920.0000   -0.20374
578960.0000   -0.43726
579000.0000   -0.22168
579040.0000   -0.05092
579080.0000   -0.01287
579120.0000   -0.04936
579160.0000   -0.01443
579200.0000   -0.04467
579240.0000   -0.11477
579280.0000   -0.10099
579320.0000   -0.08787
579360.0000   -0.59554
579400.0000   -0.50544
579440.0000   -0.22012
579480.0000   -0.15727
579520.0000   -0.03741
579560.0000   -0.37965
579600.0000   -0.46127
579640.0000   -0.19445
579680.0000   -0.11261
579720.0000   -0.01034
579760.0000   -0.05680
579800.0000   -0.00556
579840.0000   -0.11439
579880.0000    0.22474
579920.0000    0.11648
579960.0000    0.22809
580000.0000    0.02117
580040.0000    0.12783
580080.0000   -0.03343
580120.0000    0.34703
580160.0000   -0.03255
580200.0000    0.05511
580240.0000    0.02891
580280.0000   -0.16196
580320.0000    0.20464
580360.0000    0.14371
580400.0000    0.24217
580440.0000   -0.09448
580480.0000   -0.01253
580520.0000    0.10373
580560.0000    0.05937
580600.0000    0.02628
580640.0000    0.09532
580680.0000    0.16159
580720.0000    0.11712
580760.0000    0.17216
580800.0000    0.00654
580840.0000    0.13091
580880.0000    0.04540
580920.0000   -0.28270
580960.0000   -0.02289
581000.0000    0.18397
581040.0000    0.09869
581080.0000    0.03766
581120.0000   -0.05649
581160.0000    0.06554
581200.0000    0.10963
581240.0000    0.08143
581280.0000    0.25832
581320.0000   -0.09920
581360.0000    0.12145
581400.0000    0.24863
581440.0000    0.11906
581480.0000    0.09564
581520.0000    0.01187
581560.0000   -0.08516
581600.0000   -0.06874
581640.0000    0.11177
581680.0000    0.11307
581720.0000    0.03734
581760.0000    0.09570
581800.0000    0.15634
581840.0000   -0.03188
581880.0000    0.04510
581920.0000   -0.24040
581960.0000   -0.18432
582000.0000   -0.22931
582040.0000   -0.11316
582080.0000   -0.04950
582120.0000   -0.13361
582160.0000    0.15914
582200.0000   -0.23484
582240.0000   -0.03086
582280.0000   -0.13952
582320.0000   -0.19846
582360.0000   -0.26438
582400.0000   -0.20851
582440.0000    0.09211
582480.0000    0.02317
582520.0000    0.05434
582560.0000    0.27504
582600.0000    0.12947
582640.0000    0.38215
582680.0000   -0.02377
582720.0000    0.22237
582760.0000    0.15831
582800.0000    0.17836
582840.0000    0.33522
582880.0000    0.13626
582920.0000    0.00813
582960.0000    0.14929
583000.0000    0.02003
583040.0000   -0.03425
583080.0000   -0.17796
583120.0000    0.20041
583160.0000   -0.04289
583200.0000    0.06113
583240.0000   -0.35977
583280.0000   -0.46587
583320.0000   -0.52964
583360.0000   -0.25968
583400.0000   -0.26593
583440.0000   -0.05043
583480.0000   -0.22197
583520.0000   -0.38640
583560.0000   -0.40930
583600.0000   -0.58362
583640.0000    0.04806
583680.0000    0.09838
583720.0000    0.16597
583760.0000    0.06281
583800.0000    0.16105
583840.0000    0.18944
583880.0000    0.17560
583920.0000    0.04903
583960.0000    0.18248
584000.0000   -0.07646
584040.0000   -0.27496
584080.0000   -0.18461
584120.0000    0.09289
584160.0000    0.04175
584200.0000   -0.16425
584240.0000   -0.57084
584280.0000    0.22412
584320.0000   -0.01267
584360.0000    0.25008
584400.0000    0.12122
584440.0000    0.14881
584480.0000    0.11194
584520.0000    0.23319
584560.0000    0.00774
584600.0000   -0.34752
584640.0000   -0.27788
584680.0000    0.26472
584720.0000    0.15316
584760.0000    0.16024
584800.0000   -0.02696
584840.0000    0.04957
584880.0000   -0.16762
584920.0000    0.20738
584960.0000    0.04930
585000.0000   -0.06458
585040.0000   -0.19747
585080.0000   -0.29071
585120.0000   -0.07918
585160.0000   -0.38615
585200.0000   -0.08142
585240.0000   -0.15809
585280.0000   -0.33063
585320.0000   -0.26721
585360.0000   -0.09354
585400.0000   -0.01373
585440.0000   -0.18680
585480.0000    0.06125
585520.0000   -0.29459
585560.0000   -0.26159
585600.0000   -0.08245
585640.0000   -0.17046
585680.0000    0.10818
585720.0000   -0.00197
585760.0000   -0.18964
585800.0000   -0.36370
585840.0000   -0.11460
585880.0000   -0.02017
585920.0000    0.08236
585960.0000   -0.27347
586000.0000   -0.18494
586040.0000    0.13066
586080.0000    0.28213
586120.0000   -0.10229
586160.0000    0.31858
586200.0000    0.31662
586240.0000    0.24299
586280.0000    0.22696
586320.0000    0.10930
586360.0000    0.24607
586400.0000    0.28662
586440.0000    0.26508
586480.0000    0.06164
586520.0000   -0.06840
586560.0000    0.30545
586600.0000    0.19564
586640.0000    0.09405
586680.0000    0.16785
586720.0000    0.19036
586760.0000    0.03873
586800.0000    0.24910
586840.0000   -0.06316
586880.0000   -0.07957
586920.0000   -0.01045
586960.0000    0.07805
587000.0000    0.10835
587040.0000    0.04047
587080.0000    0.19289
587120.0000   -0.18661
587160.0000   -0.02281
587200.0000   -0.02729
587240.0000    0.07405
587280.0000   -0.72217
587320.0000   -0.47352
587360.0000   -0.51230
587400.0000   -0.44699
587440.0000   -0.39959
587480.0000   -0.54079
587520.0000   -0.26854
587560.0000   -0.35615
587600.0000   -0.27066
587640.0000   -0.45801
587680.0000   -0.33982
587720.0000   -0.29710
587760.0000   -0.55850
587800.0000   -0.42799
587840.0000   -0.35442
587880.0000   -0.54254
587920.0000   -0.42688
587960.0000   -0.39265
588000.0000   -0.28128
588040.0000   -0.31702
588080.0000   -0.70986
588120.0000   -0.38861
588160.0000   -0.65104
588200.0000   -0.50761
588240.0000   -0.44628
588280.0000   -0.04752
588320.0000    0.14203
588360.0000   -0.02014
588400.0000   -0.06363
588440.0000    0.10818
588480.0000    0.05672
588520.0000    0.16011
588560.0000    0.01427
588600.0000    0.08052
588640.0000   -0.11793
588680.0000    0.17096
588720.0000    0.24299
588760.0000    0.05614
588800.0000    0.04698
588840.0000   -0.21412
588880.0000    0.07065
588920.0000    0.02863
588960.0000    0.02548
589000.0000   -0.01868
589040.0000   -0.05098
589080.0000   -0.25593
589120.0000   -0.02689
589160.0000   -0.11854
589200.0000   -0.26757
589240.0000   -0.42946
589280.0000   -0.38379
589320.0000   -0.44651
589360.0000   -0.65754
589400.0000   -0.40104
589440.0000   -0.31146
589480.0000   -0.25637
589520.0000   -0.30078
589560.0000   -0.07763
589600.0000   -0.63411
589640.0000   -0.52064
589680.0000   -0.63569
589720.0000   -0.60085
589760.0000   -0.71798
589800.0000   -0.63716
589840.0000   -0.49517
589880.0000   -0.49326
589920.0000   -0.78373
589960.0000   -0.43849
590000.0000   -0.51661
590040.0000   -0.51216
590080.0000   -0.48143
590120.0000   -0.51340
590160.0000   -0.62402
590200.0000   -0.54579
590240.0000   -0.51054
590280.0000   -0.48128
590320.0000   -0.53611
590360.0000   -0.61293
590400.0000   -0.53348
590440.0000   -0.38927
590480.0000   -0.51992
590520.0000   -0.84597
590560.0000   -0.35101
590600.0000   -0.44288
590640.0000   -0.12745
590680.0000   -0.06743
590720.0000   -0.04849
590760.0000    0.11063
590800.0000    0.25452
590840.0000   -0.23982
590880.0000   -0.23021
590920.0000   -0.23376
590960.0000    0.10921
591000.0000    0.16823
591040.0000    0.04383
591080.0000   -0.11330
591120.0000    0.09993
591160.0000   -0.07033
591200.0000   -0.14766
591240.0000   -0.29585
591280.0000   -0.35674
591320.0000   -0.36646
591360.0000   -0.18043
591400.0000   -0.46972
591440.0000   -0.32980
591480.0000   -0.51316
591520.0000   -0.43252
591560.0000   -0.50162
591600.0000   -0.53323
591640.0000   -0.56806
591680.0000   -0.31638
591720.0000   -0.46140
591760.0000   -0.48874
591800.0000   -0.35314
591840.0000    0.15552
591880.0000    0.35026
591920.0000   -0.00401
591960.0000    0.18230
592000.0000    0.26242
592040.0000   -0.17620
592080.0000   -0.07033
592120.0000    0.00513
592160.0000   -0.06048
592200.0000   -0.10090
592240.0000    0.12650
592280.0000   -0.01480
592320.0000   -0.38848
592360.0000   -0.09700
592400.0000   -0.27713
592440.0000   -0.50490
592480.0000   -0.57386
592520.0000   -0.61914
592560.0000   -0.44959
592600.0000   -0.70315
592640.0000   -0.59212
592680.0000   -0.44491
592720.0000   -0.79565
592760.0000   -0.52771
592800.0000   -0.60939
592840.0000   -0.67214
592880.0000   -0.43007
592920.0000   -0.44623
592960.0000   -0.44978
593000.0000   -0.44910
593040.0000   -0.73344
593080.0000   -0.57825
593120.0000   -0.49681
593160.0000   -0.47034
593200.0000   -0.32799
593240.0000   -0.67700
593280.0000   -0.33972
593320.0000   -0.22683
593360.0000   -0.09928
593400.0000   -0.48934
593440.0000   -0.18971
593480.0000   -0.46222
593520.0000   -0.35247
593560.0000   -0.46869
593600.0000   -0.26272
593640.0000   -0.39637
593680.0000   -0.65319
593720.0000   -0.67312
593760.0000   -0.64139
593800.0000   -0.43318
593840.0000   -0.41530
593880.0000   -0.67204
593920.0000   -0.46290
593960.0000   -0.60330
594000.0000   -0.56131
594040.0000   -0.49733
594080.0000   -0.37272
594120.0000    0.03592
594160.0000   -0.11502
594200.0000   -0.12445
594240.0000   -0.07880
594280.0000   -0.17029
594320.0000   -0.02082
594360.0000    0.18660
594400.0000    0.15504
594440.0000    0.22088
594480.0000   -0.16130
594520.0000    0.02059
594560.0000    0.26680
594600.0000   -0.18280
594640.0000    0.09826
594680.0000   -0.04103
594720.0000    0.09189
594760.0000    0.24314
594800.0000    0.07423
594840.0000    0.09643
594880.0000   -0.02386
594920.0000    0.28322
594960.0000    0.14748
595000.0000    0.32034
595040.0000   -0.23025
595080.0000   -0.06892
595120.0000    0.29889
595160.0000    0.19045
595200.0000    0.15274
595240.0000    0.04213
595280.0000    0.28885
595320.0000   -0.08961
595360.0000   -0.37279
595400.0000   -0.15915
595440.0000   -0.37781
595480.0000   -0.35206
595520.0000   -0.25885
595560.0000   -0.26144
595600.0000   -0.08122
595640.0000   -0.15800
595680.0000   -0.07922
595720.0000    0.01727
595760.0000    0.00899
595800.0000    0.15847
595840.0000   -0.15480
595880.0000    0.00902
595920.0000    0.10157
595960.0000   -0.09344
596000.0000   -0.20438
596040.0000   -0.19401
596080.0000   -0.33116
596120.0000   -0.43456
596160.0000   -0.20796
596200.0000   -0.03978
596240.0000   -0.34819
596280.0000   -0.58283
596320.0000   -0.52472
596360.0000   -0.51531
596400.0000   -0.60959
596440.0000   -0.24271
596480.0000   -0.58129
596520.0000   -0.28205
596560.0000   -0.29013
596600.0000   -0.16246
596640.0000   -0.23876
596680.0000   -0.39334
596720.0000   -0.35581
596760.0000   -0.40374
596800.0000   -0.22354
596840.0000   -0.09447
596880.0000   -0.05407
596920.0000   -0.31998
596960.0000   -0.12383
597000.0000   -0.24174
597040.0000    0.06438
597080.0000   -0.08557
597120.0000    0.02271
597160.0000    0.23499
597200.0000   -0.22453
597240.0000   -0.25638
597280.0000    0.26548
597320.0000    0.12057
597360.0000    0.15377
597400.0000   -0.25949
597440.0000    0.03416
597480.0000   -0.11826
597520.0000    0.30092
597560.0000    0.10249
597600.0000   -0.34246
597640.0000   -0.08567
597680.0000   -0.31005
597720.0000    0.10869
597760.0000   -0.03122
597800.0000    0.26442
597840.0000   -0.47794
597880.0000   -0.44964
597920.0000   -0.41246
597960.0000   -0.28852
598000.0000   -0.53998
598040.0000   -0.36756
598080.0000   -0.44315
598120.0000   -0.30260
598160.0000   -0.41692
598200.0000   -0.08770
598240.0000   -0.12375
598280.0000    0.16561
598320.0000   -0.37536
598360.0000   -0.12832
598400.0000   -0.00285
598440.0000    0.15931
598480.0000    0.13380
598520.0000   -0.08247
598560.0000   -0.13730
598600.0000   -0.25885
598640.0000   -0.41601
598680.0000   -0.58414
598720.0000   -0.49036
598760.0000   -0.32663
598800.0000   -0.35192
598840.0000   -0.21960
598880.0000   -0.32911
598920.0000   -0.65776
598960.0000   -0.53373
599000.0000   -0.48043
599040.0000   -0.48101
599080.0000   -0.39302
599120.0000   -0.22372
599160.0000   -0.32911
599200.0000   -0.24985
599240.0000   -0.21309
599280.0000   -0.27983
599320.0000   -0.05745
599360.0000   -0.10398
599400.0000   -0.38292
599440.0000   -0.13745
599480.0000   -0.43155
599520.0000   -0.57796
599560.0000    0.02622
599600.0000    0.22884
599640.0000    0.34078
599680.0000    0.20393
599720.0000   -0.02509
599760.0000   -0.06212
599800.0000   -0.05458
599840.0000   -0.04930
599880.0000   -0.28886
599920.0000   -0.48466
599960.0000   -0.18568
600000.0000   -0.13630
600040.0000   -0.54303
600080.0000   -0.67514
600120.0000   -0.84731
600160.0000   -0.63988
600200.0000   -0.65270
600240.0000   -0.70307
600280.0000   -0.53963
600320.0000   -0.46537
600360.0000   -0.48726
600400.0000   -0.28858
600440.0000   -0.23683
600480.0000   -0.29019
600520.0000   -0.14857
600560.0000   -0.02644
600600.0000   -0.48405
600640.0000   -0.54464
600680.0000   -0.45484
600720.0000   -0.45791
600760.0000   -0.39840
600800.0000   -0.60024
600840.0000   -0.51818
600880.0000   -0.56566
600920.0000   -0.70388
600960.0000   -0.69663
601000.0000   -0.48312
601040.0000   -0.43648
601080.0000   -0.58327
601120.0000   -0.05223
601160.0000   -0.41706
601200.0000   -0.26798
601240.0000   -0.05746
601280.0000    0.17780
601320.0000   -0.09932
601360.0000   -0.14698
601400.0000   -0.05993
601440.0000   -0.07965
601480.0000    0.00395
601520.0000    0.00079
601560.0000    0.08977
601600.0000    0.12023
601640.0000    0.00908
601680.0000   -0.02512
601720.0000   -0.03906
601760.0000   -0.11145
601800.0000   -0.05565
601840.0000    0.10299
601880.0000   -0.06654
601920.0000    0.04336
601960.0000    0.04357
602000.0000   -0.16153
602040.0000   -0.05432
602080.0000   -0.05362
602120.0000   -0.37001
602160.0000   -0.16123
602200.0000   -0.05185
602240.0000   -0.07878
602280.0000    0.04337
602320.0000   -0.12241
602360.0000   -0.09495
602400.0000    0.13409
602440.0000   -0.19847
602480.0000   -0.22030
602520.0000    0.18008
602560.0000    0.12138
602600.0000    0.08016
602640.0000    0.10203
602680.0000    0.00757
602720.0000    0.07500
602760.0000    0.06959
602800.0000    0.14697
602840.0000   -0.22576
602880.0000    0.00359
602920.0000   -0.15532
602960.0000   -0.14039
603000.0000   -0.03791
603040.0000   -0.10171
603080.0000    0.01068
603120.0000    0.03355
603160.0000   -0.16316
603200.0000    0.02720
603240.0000    0.02758
603280.0000    0.20319
603320.0000    0.13258
603360.0000   -0.01902
603400.0000    0.20313
603440.0000   -0.04672
603480.0000    0.06849
603520.0000    0.06568
603560.0000    0.34828
603600.0000    0.00604
603640.0000    0.04569
603680.0000   -0.06189
603720.0000    0.05028
603760.0000    0.01559
603800.0000   -0.05921
603840.0000   -0.00208
603880.0000    0.24657
603920.0000    0.14569
603960.0000    0.32268
604000.0000    0.07985
604040.0000    0.23942
604080.0000    0.04515
604120.0000   -0.23317
604160.0000    0.14450
604200.0000    0.12413
604240.0000    0.12128
604280.0000    0.00545
604320.0000    0.09575
604360.0000   -0.29835
604400.0000   -0.34091
604440.0000   -0.41933
604480.0000   -0.45178
604520.0000   -0.38181
604560.0000   -0.42680
604600.0000   -0.13509
604640.0000   -0.34432
604680.0000   -0.33501
604720.0000   -0.78026
604760.0000   -0.20229
604800.0000   -0.29113
604840.0000   -0.49975
604880.0000   -0.20023
604920.0000   -0.14723
604960.0000   -0.04140
605000.0000   -0.22565
605040.0000   -0.24830
605080.0000   -0.53282
605120.0000   -0.56100
605160.0000   -0.32716
605200.0000   -0.31881
605240.0000   -0.29037
605280.0000   -0.08049
605320.0000   -0.21941
605360.0000   -0.29604
605400.0000   -0.46144
605440.0000   -0.61059
605480.0000   -0.43005
605520.0000   -0.35927
605560.0000    0.10886
605600.0000    0.03753
605640.0000    0.00542
605680.0000   -0.26075
605720.0000    0.02388
605760.0000   -0.17809
605800.0000   -0.15257
605840.0000    0.05613
605880.0000   -0.12073
605920.0000   -0.41095
605960.0000    0.06970
606000.0000   -0.00972
606040.0000   -0.00687
606080.0000   -0.01429
606120.0000   -0.10471
606160.0000    0.18618
606200.0000    0.01748
606240.0000   -0.23112
606280.0000    0.07686
606320.0000    0.10928
606360.0000   -0.03902
606400.0000   -0.25353
606440.0000   -0.20060
606480.0000    0.16239
606520.0000    0.21242
606560.0000   -0.30052
606600.0000   -0.12704
606640.0000   -0.25337
606680.0000   -0.00115
606720.0000   -0.11809
606760.0000    0.37322
606800.0000    0.17826
606840.0000    0.14637
606880.0000   -0.00638
606920.0000   -0.03323
606960.0000   -0.00244
607000.0000    0.13186
607040.0000   -0.09158
607080.0000    0.15029
607120.0000    0.07083
607160.0000    0.11104
607200.0000    0.14359
607240.0000   -0.11393
607280.0000   -0.08152
607320.0000    0.08134
607360.0000   -0.34474
607400.0000   -0.00333
607440.0000   -0.10261
607480.0000   -0.44053
607520.0000   -0.32572
607560.0000   -0.29716
607600.0000    0.07869
607640.0000   -0.17295
607680.0000    0.10808
607720.0000   -0.14551
607760.0000    0.02176
607800.0000   -0.25171
607840.0000   -0.56779
607880.0000   -0.29125
607920.0000   -0.03145
607960.0000   -0.10474
608000.0000   -0.04609
608040.0000   -0.28786
608080.0000   -0.52215
608120.0000   -0.45121
608160.0000   -0.67247
608200.0000   -0.30050
608240.0000   -0.03435
608280.0000   -0.02203
608320.0000   -0.15744
608360.0000   -0.38952
608400.0000    0.03357
608440.0000   -0.10529
608480.0000   -0.10338
608520.0000   -0.07965
608560.0000   -0.07748
608600.0000    0.05342
608640.0000   -0.10652
608680.0000    0.06099
608720.0000   -0.13980
608760.0000    0.24977
608800.0000    0.10275
608840.0000   -0.28646
608880.0000   -0.31136
608920.0000   -0.44995
608960.0000   -0.36020
609000.0000   -0.41881
609040.0000   -0.29670
609080.0000   -0.25187
609120.0000   -0.38767
609160.0000   -0.13070
609200.0000    0.09664
609240.0000   -0.05728
609280.0000    0.03864
609320.0000    0.06472
609360.0000   -0.34017
609400.0000   -0.04223
609440.0000   -0.07809
609480.0000   -0.03519
609520.0000    0.04397
609560.0000   -0.12059
609600.0000   -0.06375
609640.0000   -0.10064
609680.0000    0.01608
609720.0000   -0.32511
609760.0000   -0.08870
609800.0000   -0.02620
609840.0000    0.27329
609880.0000    0.04520
609920.0000   -0.19807
609960.0000    0.03412
610000.0000    0.30364
610040.0000    0.30893
610080.0000    0.05845
610120.0000    0.09939
610160.0000    0.10384
610200.0000   -0.09034
610240.0000   -0.10124
610280.0000   -0.16031
610320.0000    0.21593
610360.0000   -0.03463
610400.0000    0.11366
610440.0000    0.03162
610480.0000   -0.00348
610520.0000   -0.27042
610560.0000    0.04594
610600.0000   -0.01928
610640.0000   -0.00445
610680.0000   -0.03652
610720.0000   -0.17183
610760.0000    0.00640
610800.0000    0.01403
610840.0000    0.04083
610880.0000   -0.00500
610920.0000   -0.10496
610960.0000   -0.23150
611000.0000   -0.25835
611040.0000    0.22759
611080.0000   -0.14828
611120.0000   -0.04573
611160.0000   -0.23487
611200.0000   -0.17285
611240.0000   -0.13014
611280.0000    0.01185
611320.0000    0.17972
611360.0000    0.08628
611400.0000   -0.21732
611440.0000   -0.08268
611480.0000    0.01202
611520.0000   -0.46761
611560.0000   -0.31736
611600.0000   -0.20387
611640.0000   -0.34866
611680.0000    0.13870
611720.0000   -0.14892
611760.0000   -0.22846
611800.0000   -0.17039
611840.0000    0.07544
611880.0000    0.10560
611920.0000    0.09054
611960.0000    0.11894
612000.0000    0.23388
612040.0000   -0.14820
612080.0000    0.17791
612120.0000   -0.32169
612160.0000   -0.63167
612200.0000   -0.45152
612240.0000   -0.46626
612280.0000   -0.29545
612320.0000    0.02461
612360.0000    0.09106
612400.0000    0.19237
612440.0000    0.03911
612480.0000   -0.05619
612520.0000   -0.33040
612560.0000   -0.61138
612600.0000   -0.58286
612640.0000   -0.44941
612680.0000   -0.79610
612720.0000   -0.67022
612760.0000   -0.52316
612800.0000   -0.77613
612840.0000   -0.91983
612880.0000   -0.64077
612920.0000   -0.84644
612960.0000   -0.50877
613000.0000   -0.66838
613040.0000   -0.56713
613080.0000   -0.36466
613120.0000   -0.31306
613160.0000   -0.54365
613200.0000   -0.49130
613240.0000   -0.19221
613280.0000   -0.33334
613320.0000   -0.37396
613360.0000   -0.30287
613400.0000   -0.40193
613440.0000   -0.31703
613480.0000   -0.47441
613520.0000   -0.31790
613560.0000   -0.39407
613600.0000   -0.21656
613640.0000   -0.06818
613680.0000   -0.41302
613720.0000   -0.24616
613760.0000   -0.36924
613800.0000   -0.38559
613840.0000   -0.38131
613880.0000   -0.34531
613920.0000   -0.31869
613960.0000   -0.34228
614000.0000   -0.18944
614040.0000   -0.31948
614080.0000   -0.56098
614120.0000   -0.32663
614160.0000   -0.55892
614200.0000   -0.32828
614240.0000   -0.66897
614280.0000   -0.53427
614320.0000   -0.63632
614360.0000   -0.50953
614400.0000   -0.19476
614440.0000   -0.27298
614480.0000   -0.40069
614520.0000   -0.43036
614560.0000   -0.43135
614600.0000   -0.27868
614640.0000   -0.34191
614680.0000   -0.50483
614720.0000   -0.30329
614760.0000   -0.14897
614800.0000   -0.33950
614840.0000   -0.29412
614880.0000   -0.35970
614920.0000   -0.56546
614960.0000   -0.43426
615000.0000   -0.41731
615040.0000   -0.16610
615080.0000   -0.21623
615120.0000   -0.34717
615160.0000   -0.36096
615200.0000   -0.26483
615240.0000   -0.10596
615280.0000   -0.34693
615320.0000   -0.20992
615360.0000   -0.38670
615400.0000   -0.55053
615440.0000   -0.28262
615480.0000   -0.50541
615520.0000   -0.52545
615560.0000   -0.33792
615600.0000   -0.11123
615640.0000   -0.26813
615680.0000   -0.42773
615720.0000   -0.72042
615760.0000   -0.43122
615800.0000   -0.60722
615840.0000   -0.43215
615880.0000   -0.49506
615920.0000   -0.42550
615960.0000   -0.46569
616000.0000   -0.38860
616040.0000   -0.47455
616080.0000   -0.44503
616120.0000   -0.10021
616160.0000   -0.52735
616200.0000   -0.44707
616240.0000   -0.54235
616280.0000   -0.45641
616320.0000   -0.48665
616360.0000   -0.29862
616400.0000   -0.30420
616440.0000   -0.29875
616480.0000   -0.47298
616520.0000   -0.42007
616560.0000   -0.65975
616600.0000   -0.42813
616640.0000   -0.50943
616680.0000   -0.43435
616720.0000   -0.46407
616760.0000   -0.59161
616800.0000   -0.49494
616840.0000   -0.30532
616880.0000   -0.50001
616920.0000   -0.41054
616960.0000   -0.52780
617000.0000   -0.22011
617040.0000   -0.16055
617080.0000   -0.27812
617120.0000   -0.17129
617160.0000   -0.14250
617200.0000   -0.22733
617240.0000   -0.12759
617280.0000    0.02917
617320.0000   -0.00499
617360.0000    0.20731
617400.0000   -0.05950
617440.0000   -0.12430
617480.0000   -0.15459
617520.0000   -0.00548
617560.0000    0.16585
617600.0000    0.15652
617640.0000    0.01092
617680.0000    0.05690
617720.0000   -0.09040
617760.0000    0.06751
617800.0000   -0.06553
617840.0000   -0.11244
617880.0000    0.02320
617920.0000   -0.23837
617960.0000   -0.10683
618000.0000   -0.12344
618040.0000   -0.39754
618080.0000   -0.47994
618120.0000   -0.35488
618160.0000   -0.41081
618200.0000   -0.27301
618240.0000   -0.36295
618280.0000    0.05867
618320.0000   -0.07141
618360.0000   -0.19217
618400.0000   -0.02884
618440.0000   -0.24478
618480.0000   -0.17578
618520.0000   -0.40140
618560.0000   -0.32968
618600.0000   -0.06405
618640.0000   -0.58344
618680.0000   -0.53023
618720.0000   -0.30531
618760.0000   -0.12117
618800.0000    0.08722
618840.0000    0.10758
618880.0000   -0.57306
618920.0000   -0.36599
618960.0000   -0.48707
619000.0000   -0.33322
619040.0000   -0.31411
619080.0000   -0.30135
619120.0000   -0.41259
619160.0000   -0.47257
619200.0000   -0.59541
619240.0000   -0.35048
619280.0000   -0.46469
619320.0000   -0.22637
619360.0000   -0.05843
619400.0000   -0.07318
619440.0000   -0.16858
619480.0000   -0.57505
619520.0000   -0.25461
619560.0000   -0.46947
619600.0000   -0.20522
619640.0000   -0.17627
619680.0000   -0.19431
619720.0000   -0.44047
619760.0000   -0.39573
619800.0000   -0.22522
619840.0000   -0.26664
619880.0000   -0.46126
619920.0000   -0.32406
619960.0000   -0.59640
620000.0000   -0.23420
620040.0000   -0.37266
620080.0000   -0.61107
620120.0000   -0.60868
620160.0000   -0.35919
620200.0000   -0.50498
620240.0000   -0.68633
620280.0000   -0.33523
620320.0000   -0.41977
620360.0000   -0.27364
620400.0000   -0.38828
620440.0000   -0.60709
620480.0000   -0.34737
620520.0000   -0.63717
620560.0000   -0.74539
620600.0000   -0.27674
620640.0000   -0.61488
620680.0000   -0.30052
620720.0000   -0.55834
620760.0000   -0.45282
620800.0000   -0.18171
620840.0000   -0.45196
620880.0000   -0.52823
620920.0000   -0.26150
620960.0000   -0.48643
621000.0000   -0.31782
621040.0000   -0.58863
621080.0000   -0.57101
621120.0000   -0.31153
621160.0000   -0.26698
621200.0000   -0.54477
621240.0000   -0.44183
621280.0000   -0.58677
621320.0000   -0.15360
621360.0000   -0.24033
621400.0000   -0.28507
621440.0000   -0.16752
621480.0000    0.23164
621520.0000    0.28728
621560.0000    0.13972
621600.0000    0.11820
621640.0000    0.27059
621680.0000   -0.30290
621720.0000    0.10600
621760.0000    0.21282
621800.0000   -0.03192
621840.0000   -0.12121
621880.0000   -0.33893
621920.0000   -0.19140
621960.0000   -0.28699
622000.0000   -0.18985
622040.0000   -0.07382
622080.0000    0.18727
622120.0000    0.14128
622160.0000   -0.37921
622200.0000   -0.22572
622240.0000   -0.29644
622280.0000    0.04393
622320.0000    0.01946
622360.0000   -0.00036
622400.0000   -0.15751
622440.0000    0.03818
622480.0000   -0.38297
622520.0000   -0.09145
622560.0000   -0.04843
622600.0000   -0.12682
622640.0000   -0.25546
622680.0000   -0.40834
622720.0000   -0.27004
622760.0000   -0.17533
622800.0000   -0.07730
622840.0000   -0.34723
622880.0000    0.10040
622920.0000   -0.09983
622960.0000   -0.31094
623000.0000    0.20915
623040.0000    0.03048
623080.0000   -0.09285
623120.0000   -0.11569
623160.0000   -0.20039
623200.0000    0.09808
623240.0000   -0.28087
623280.0000    0.19964
623320.0000    0.15649
623360.0000   -0.01182
623400.0000    0.03472
623440.0000    0.08733
623480.0000    0.15694
623520.0000   -0.03518
623560.0000    0.00128
623600.0000    0.11348
623640.0000    0.08259
623680.0000   -0.14452
623720.0000   -0.13962
623760.0000   -0.09074
623800.0000   -0.07594
623840.0000    0.03996
623880.0000    0.14840
623920.0000   -0.08056
623960.0000   -0.22205
624000.0000    0.05524
624040.0000   -0.07132
624080.0000   -0.06230
624120.0000    0.20176
624160.0000   -0.19543
624200.0000   -0.50693
624240.0000   -0.38022
624280.0000   -0.99653
624320.0000   -0.60823
624360.0000   -0.55508
624400.0000   -0.35770
624440.0000   -0.47538
624480.0000   -0.88075
624520.0000   -0.72759
624560.0000   -0.84260
624600.0000   -0.72159
624640.0000   -0.54990
624680.0000   -0.90799
624720.0000   -0.45650
624760.0000   -0.38388
624800.0000   -0.61891
624840.0000   -0.72394
624880.0000   -0.65311
624920.0000   -0.72033
624960.0000   -0.53959
625000.0000   -0.60349
625040.0000   -0.66834
625080.0000   -0.36740
625120.0000   -0.55060
625160.0000   -0.43714
625200.0000   -0.34311
625240.0000   -0.37324
625280.0000   -0.62933
625320.0000   -0.50364
625360.0000   -0.67152
625400.0000   -0.40833
625440.0000   -0.64728
625480.0000   -0.64234
625520.0000   -0.63430
625560.0000   -1.03552
625600.0000   -0.51083
625640.0000   -0.67326
625680.0000   -0.44317
625720.0000   -0.69791
625760.0000   -0.63486
625800.0000   -0.66665
625840.0000   -0.73549
625880.0000   -0.51338
625920.0000   -0.83162
625960.0000   -0.58770
626000.0000   -0.57970
626040.0000   -0.67454
626080.0000   -0.63288
626120.0000   -0.31296
626160.0000   -0.17390
626200.0000    0.01883
626240.0000    0.01058
626280.0000   -0.17000
626320.0000   -0.00571
626360.0000    0.02562
626400.0000   -0.12848
626440.0000   -0.50343
626480.0000   -0.18185
626520.0000   -0.14534
626560.0000   -0.12785
626600.0000   -0.24979
626640.0000    0.05844
626680.0000   -0.57475
626720.0000   -0.57480
626760.0000   -0.42357
626800.0000   -0.47418
626840.0000   -0.54544
626880.0000   -0.56560
626920.0000   -0.68471
626960.0000   -0.40964
627000.0000   -0.63972
627040.0000   -0.63482
627080.0000   -0.48705
627120.0000   -0.44597
627160.0000   -0.24640
627200.0000   -0.59907
627240.0000   -0.57038
627280.0000   -0.52311
627320.0000   -0.40144
627360.0000   -0.58533
627400.0000   -0.40231
627440.0000   -0.33349
627480.0000   -0.38876
627520.0000   -0.47781
627560.0000   -0.19774
627600.0000   -0.42469
627640.0000   -0.22992
627680.0000   -0.31219
627720.0000   -0.56490
627760.0000   -0.29812
627800.0000   -0.13983
627840.0000    0.03306
627880.0000   -0.32475
627920.0000   -0.54252
627960.0000   -0.40280
628000.0000   -0.66422
628040.0000   -0.32353
628080.0000   -0.66015
628120.0000   -0.62712
628160.0000   -0.78607
628200.0000   -0.64672
628240.0000   -0.53355
628280.0000   -0.67721
628320.0000   -0.58404
628360.0000   -0.71321
628400.0000   -0.81722
628440.0000   -0.72421
628480.0000   -0.66438
628520.0000   -0.53224
628560.0000   -0.58364
628600.0000   -0.53679
628640.0000   -0.68683
628680.0000   -0.60771
628720.0000   -0.48680
628760.0000   -0.51225
628800.0000   -0.52201
628840.0000   -0.51014
628880.0000   -0.44617
628920.0000   -0.46652
628960.0000   -0.04030
629000.0000   -0.16663
629040.0000   -0.01899
629080.0000    0.05470
629120.0000   -0.40119
629160.0000   -0.12735
629200.0000   -0.24265
629240.0000   -0.28854
629280.0000   -0.23221
629320.0000   -0.21750
629360.0000   -0.00484
629400.0000   -0.10781
629440.0000    0.17893
629480.0000   -0.01637
629520.0000    0.03642
629560.0000   -0.59464
629600.0000   -0.30062
629640.0000   -0.26502
629680.0000   -0.01516
629720.0000   -0.22368
629760.0000   -0.21335
629800.0000   -0.31707
629840.0000   -0.23247
629880.0000   -0.36642
629920.0000   -0.10778
629960.0000   -0.32992
630000.0000   -0.45056
630040.0000   -0.31196
630080.0000   -0.31654
630120.0000   -0.15418
630160.0000   -0.21899
630200.0000   -0.36357
630240.0000   -0.49782
630280.0000   -0.15084
630320.0000    0.27163
630360.0000    0.19289
630400.0000    0.29483
630440.0000    0.01083
630480.0000    0.01320
630520.0000    0.22245
630560.0000   -0.05072
630600.0000    0.17917
630640.0000    0.34404
630680.0000    0.36901
630720.0000    0.12669
630760.0000    0.00018
630800.0000    0.09563
630840.0000   -0.01719
630880.0000   -0.26511
630920.0000   -0.06631
630960.0000   -0.32747
631000.0000   -0.18901
631040.0000   -0.18513
631080.0000    0.21734
631120.0000   -0.01670
631160.0000   -0.13605
631200.0000   -0.34874
631240.0000   -0.48666
631280.0000   -0.18754
631320.0000    0.00080
631360.0000   -0.29474
631400.0000   -0.48466
631440.0000   -0.57604
631480.0000   -0.45450
631520.0000   -0.39509
631560.0000   -0.07410
631600.0000   -0.40910
631640.0000   -0.35470
631680.0000    0.00241
631720.0000   -0.30104
631760.0000   -0.22561
631800.0000   -0.28194
631840.0000   -0.55057
631880.0000   -0.50230
631920.0000   -0.54600
631960.0000   -0.27880
632000.0000   -0.24386
632040.0000   -0.51383
632080.0000   -0.52302
632120.0000   -0.51809
632160.0000   -0.72331
632200.0000   -0.79194
632240.0000   -0.67113
632280.0000   -0.49801
632320.0000   -0.67188
632360.0000   -0.43500
632400.0000   -0.28683
632440.0000   -0.46449
632480.0000   -0.39880
632520.0000   -0.41381
632560.0000   -0.31675
632600.0000   -0.39585
632640.0000   -0.65848
632680.0000   -0.33217
632720.0000   -0.16564
632760.0000   -0.07559
632800.0000   -0.35068
632840.0000   -0.17359
632880.0000   -0.19886
632920.0000   -0.09677
632960.0000    0.10585
633000.0000    0.06514
633040.0000    0.10740
633080.0000   -0.07915
633120.0000    0.13194
633160.0000   -0.04609
633200.0000   -0.21178
633240.0000   -0.02336
633280.0000   -0.34644
633320.0000   -0.57241
633360.0000   -0.54918
633400.0000   -0.51376
633440.0000   -0.02746
633480.0000    0.07780
633520.0000   -0.26616
633560.0000   -0.38522
633600.0000   -0.04444
633640.0000   -0.17667
633680.0000    0.00294
633720.0000   -0.01643
633760.0000   -0.09797
633800.0000    0.07565
633840.0000   -0.04606
633880.0000   -0.31193
633920.0000   -0.14966
633960.0000   -0.34510
634000.0000   -0.29851
634040.0000   -0.08368
634080.0000   -0.31157
634120.0000   -0.37282
634160.0000   -0.29972
634200.0000   -0.31165
634240.0000   -0.17648
634280.0000   -0.23251
634320.0000   -0.43840
634360.0000   -0.52274
634400.0000   -0.55543
634440.0000   -0.44607
634480.0000   -0.26753
634520.0000   -0.11629
634560.0000   -0.11353
634600.0000    0.13115
634640.0000    0.05031
634680.0000    0.01006
634720.0000    0.12959
634760.0000    0.07770
634800.0000   -0.08350
634840.0000   -0.08886
634880.0000   -0.09573
634920.0000   -0.06056
634960.0000   -0.42701
635000.0000   -0.43874
635040.0000   -0.22452
635080.0000   -0.05191
635120.0000   -0.18056
635160.0000   -0.16542
635200.0000   -0.14444
635240.0000   -0.12564
635280.0000   -0.07411
635320.0000   -0.15435
635360.0000   -0.47032
635400.0000   -0.07772
635440.0000   -0.15179
635480.0000   -0.57076
635520.0000   -0.33149
635560.0000   -0.56726
635600.0000   -0.50328
635640.0000   -0.38890
635680.0000   -0.47725
635720.0000   -0.38858
635760.0000   -0.49547
635800.0000   -0.59132
635840.0000   -0.77198
635880.0000   -0.07062
635920.0000   -0.51406
635960.0000   -0.32824
636000.0000   -0.17341
636040.0000   -0.81913
636080.0000   -0.57999
636120.0000   -0.66937
636160.0000   -0.79770
636200.0000   -0.33969
636240.0000   -0.36213
636280.0000   -0.47977
636320.0000   -0.33707
636360.0000   -0.57652
636400.0000   -0.56268
636440.0000   -0.32873
636480.0000   -0.48657
636520.0000   -0.63151
636560.0000   -0.47340
636600.0000   -0.56701
636640.0000   -0.59635
636680.0000   -0.51026
636720.0000   -0.64375
636760.0000   -0.58878
636800.0000   -0.62513
636840.0000   -0.70886
636880.0000   -0.42942
636920.0000   -0.32091
636960.0000   -0.39744
637000.0000   -0.30894
637040.0000   -0.28558
637080.0000   -0.24222
637120.0000   -0.47855
637160.0000   -0.33847
637200.0000   -0.42692
637240.0000   -0.56941
637280.0000   -0.47666
637320.0000   -0.12402
637360.0000   -0.28315
637400.0000   -0.37689
637440.0000   -0.29357
637480.0000   -0.46114
637520.0000   -0.38930
637560.0000   -0.34580
637600.0000   -0.77538
637640.0000   -0.31733
637680.0000   -0.29092
637720.0000   -0.34100
637760.0000   -0.44682
637800.0000   -0.24990
637840.0000   -0.43713
637880.0000   -0.41707
637920.0000   -0.44102
637960.0000   -0.33118
638000.0000   -0.41119
638040.0000   -0.22817
638080.0000   -0.37039
638120.0000   -0.34069
638160.0000   -0.48531
638200.0000   -0.34300
638240.0000   -0.19608
638280.0000   -0.16861
638320.0000   -0.25319
638360.0000   -0.35165
638400.0000   -0.27545
638440.0000   -0.40671
638480.0000   -0.24858
638520.0000   -0.30714
638560.0000   -0.31426
638600.0000   -0.31050
638640.0000   -0.27876
638680.0000   -0.37551
638720.0000   -0.31870
638760.0000   -0.32610
638800.0000   -0.42397
638840.0000   -0.19307
638880.0000   -0.47912
638920.0000   -0.42098
638960.0000   -0.41119
639000.0000   -0.27268
639040.0000   -0.55975
639080.0000   -0.38829
639120.0000   -0.57588
639160.0000   -0.71217
639200.0000   -0.66738
639240.0000   -0.53583
639280.0000   -0.39968
639320.0000   -0.61911
639360.0000   -0.81035
639400.0000   -0.69490
639440.0000   -0.57366
639480.0000   -0.34415
639520.0000   -0.71978
639560.0000   -0.60345
639600.0000   -0.83898
639640.0000   -0.29863
639680.0000   -0.51663
639720.0000   -0.38487
639760.0000   -0.55222
639800.0000   -0.36615
639840.0000   -0.23955
639880.0000   -0.38148
639920.0000   -0.28523
639960.0000   -0.20845
640000.0000   -0.21364
640040.0000   -0.25515
640080.0000   -0.19809
640120.0000   -0.35755
640160.0000   -0.24004
640200.0000   -0.35651
640240.0000   -0.11783
640280.0000   -0.66584
640320.0000   -0.67619
640360.0000   -0.51878
640400.0000   -0.87513
640440.0000   -0.77162
640480.0000   -0.43357
640520.0000   -0.42939
640560.0000   -0.93539
640600.0000   -0.61689
640640.0000   -0.37267
640680.0000   -0.46510
640720.0000   -0.73839
640760.0000   -0.57004
640800.0000   -0.35535
640840.0000   -0.57813
640880.0000   -0.48495
640920.0000   -0.45301
640960.0000   -0.46782
641000.0000   -0.72136
641040.0000   -0.46728
641080.0000   -0.45096
641120.0000   -0.44056
641160.0000   -0.64998
641200.0000   -0.46015
641240.0000   -0.55386
641280.0000   -0.49823
641320.0000   -0.29894
641360.0000   -0.35736
641400.0000   -0.48597
641440.0000   -0.49953
641480.0000   -0.43462
641520.0000   -0.42257
641560.0000   -0.31676
641600.0000   -0.58438
641640.0000   -0.53981
641680.0000   -0.52168
641720.0000   -0.50370
641760.0000   -0.66909
641800.0000   -0.62315
641840.0000   -0.76964
641880.0000   -0.82238
641920.0000   -0.59121
641960.0000   -0.57965
642000.0000   -0.55880
642040.0000   -0.63243
642080.0000   -0.62079
642120.0000   -0.87698
642160.0000   -0.94024
642200.0000   -0.61291
642240.0000   -0.64138
642280.0000   -0.75911
642320.0000   -0.58600
642360.0000   -0.71732
642400.0000   -0.97184
642440.0000   -0.60175
642480.0000   -0.70310
642520.0000   -0.77396
642560.0000   -0.75947
642600.0000   -0.46948
642640.0000   -0.51699
642680.0000   -0.19030
642720.0000    0.02654
642760.0000   -0.13362
642800.0000   -0.45378
642840.0000   -0.63490
642880.0000   -0.60690
642920.0000   -0.43667
642960.0000   -0.67604
643000.0000   -0.67585
643040.0000   -0.54052
643080.0000   -0.72281
643120.0000   -0.57364
643160.0000   -0.69648
643200.0000   -0.96590
643240.0000   -0.49715
643280.0000   -0.69755
643320.0000   -0.39000
643360.0000   -0.57664
643400.0000   -0.51165
643440.0000   -0.57932
643480.0000   -0.61565
643520.0000   -0.54676
643560.0000   -0.67806
643600.0000   -0.58176
643640.0000   -0.34859
643680.0000   -0.32625
643720.0000   -0.45779
643760.0000   -0.52185
643800.0000   -0.40384
643840.0000   -0.66458
643880.0000   -0.37019
643920.0000   -0.14852
643960.0000   -0.26380
644000.0000   -0.31732
644040.0000   -0.55844
644080.0000   -0.34412
644120.0000   -0.54002
644160.0000   -0.33297
644200.0000   -0.45087
644240.0000   -0.05623
644280.0000   -0.52251
644320.0000   -0.45360
644360.0000   -0.34164
644400.0000   -0.50888
644440.0000   -0.13997
644480.0000   -0.57046
644520.0000   -0.24051
644560.0000   -0.62579
644600.0000   -0.58905
644640.0000   -0.39678
644680.0000   -0.37716
644720.0000   -0.76242
644760.0000   -0.47212
644800.0000   -0.46128
644840.0000   -0.41543
644880.0000   -0.58552
644920.0000   -0.28231
644960.0000   -0.19679
645000.0000   -0.36012
645040.0000   -0.66415
645080.0000   -0.41318
645120.0000   -0.52212
645160.0000   -0.43771
645200.0000   -0.43299
645240.0000   -0.38685
645280.0000   -0.44329
645320.0000   -0.24188
645360.0000   -0.27850
645400.0000   -0.41904
645440.0000   -0.56571
645480.0000   -0.45780
645520.0000   -0.31245
645560.0000   -0.39956
645600.0000   -0.56417
645640.0000   -0.45382
645680.0000   -0.47797
645720.0000   -0.56186
645760.0000   -0.70368
645800.0000   -0.52719
645840.0000   -0.46427
645880.0000   -0.64893
645920.0000   -0.48973
645960.0000   -0.46659
646000.0000   -0.52730
646040.0000   -0.44889
646080.0000   -0.12367
646120.0000   -0.46257
646160.0000   -0.48308
646200.0000   -0.39632
646240.0000   -0.26566
646280.0000   -0.51953
646320.0000   -0.46018
646360.0000   -0.15389
646400.0000   -0.26625
646440.0000   -0.57123
646480.0000   -0.37379
646520.0000   -0.18041
646560.0000    0.03419
646600.0000   -0.13397
646640.0000   -0.06821
646680.0000    0.12285
646720.0000    0.05985
646760.0000   -0.00770
646800.0000    0.08492
646840.0000    0.22050
646880.0000    0.12389
646920.0000   -0.12414
646960.0000    0.07490
647000.0000    0.07985
647040.0000    0.07641
647080.0000    0.09029
647120.0000    0.01603
647160.0000    0.09068
647200.0000    0.03663
647240.0000    0.27015
647280.0000    0.30580
647320.0000    0.02517
647360.0000    0.36975
647400.0000   -0.07814
647440.0000    0.07663
647480.0000   -0.16032
647520.0000   -0.29723
647560.0000   -0.25921
647600.0000   -0.14848
647640.0000   -0.14955
647680.0000    0.13540
647720.0000    0.11143
647760.0000   -0.00885
647800.0000   -0.13427
647840.0000   -0.05268
647880.0000   -0.48721
647920.0000   -0.38570
647960.0000   -0.17254
648000.0000   -0.17834
648040.0000   -0.54624
648080.0000   -0.40278
648120.0000   -0.66283
648160.0000   -0.65746
648200.0000   -0.30610
648240.0000   -0.35593
648280.0000   -0.57242
648320.0000   -0.64452
648360.0000   -0.19243
648400.0000   -0.25783
648440.0000    0.00374
648480.0000   -0.27813
648520.0000   -0.31857
648560.0000   -0.32489
648600.0000   -0.18785
648640.0000   -0.41295
648680.0000   -0.18667
648720.0000   -0.46032
648760.0000   -0.27548
648800.0000   -0.16790
648840.0000   -0.51264
648880.0000   -0.49115
648920.0000   -0.54808
648960.0000   -0.99847
649000.0000   -0.74032
649040.0000   -0.59675
649080.0000   -0.55919
649120.0000   -0.47204
649160.0000   -0.32239
649200.0000   -0.09566
649240.0000   -0.29509
649280.0000    0.10668
649320.0000   -0.18590
649360.0000   -0.15148
649400.0000   -0.35385
649440.0000    0.25694
649480.0000    0.11857
649520.0000   -0.18501
649560.0000    0.22926
649600.0000   -0.05329
649640.0000    0.20213
649680.0000   -0.20079
649720.0000   -0.19429
649760.0000    0.01876
649800.0000    0.07101
649840.0000    0.05009
649880.0000   -0.27101
649920.0000   -0.35040
649960.0000   -0.20866
650000.0000   -0.32670
650040.0000   -0.47185
650080.0000   -0.31993
650120.0000   -0.19210
650160.0000   -0.05850
650200.0000    0.14003
650240.0000    0.15286
650280.0000   -0.19386
650320.0000   -0.32571
650360.0000   -0.48176
650400.0000   -0.41330
650440.0000   -0.40097
650480.0000    0.02353
650520.0000    0.04441
650560.0000    0.16695
650600.0000    0.14815
650640.0000    0.34305
650680.0000    0.16658
650720.0000   -0.13198
650760.0000   -0.10472
650800.0000    0.31932
650840.0000    0.09103
650880.0000   -0.04455
650920.0000    0.04555
650960.0000    0.12386
651000.0000    0.06137
651040.0000    0.13432
651080.0000   -0.02778
651120.0000   -0.13186
651160.0000   -0.13751
651200.0000    0.05419
651240.0000   -0.10134
651280.0000    0.07362
651320.0000    0.17065
651360.0000   -0.15193
651400.0000    0.05663
651440.0000   -0.02544
651480.0000   -0.11527
651520.0000   -0.04774
651560.0000    0.02932
651600.0000    0.13294
651640.0000    0.09972
651680.0000    0.12021
651720.0000    0.15256
651760.0000   -0.01941
651800.0000    0.19233
651840.0000   -0.01848
651880.0000    0.04519
651920.0000   -0.16911
651960.0000    0.18014
652000.0000    0.25261
652040.0000    0.17640
652080.0000   -0.02316
652120.0000   -0.06860
652160.0000    0.19318
652200.0000    0.05178
652240.0000    0.01969
652280.0000    0.13846
652320.0000   -0.00730
652360.0000   -0.06656
652400.0000   -0.09507
652440.0000    0.06362
652480.0000    0.08853
652520.0000   -0.03506
652560.0000    0.08774
652600.0000    0.13006
652640.0000    0.01664
652680.0000    0.17336
652720.0000    0.18513
652760.0000    0.28568
652800.0000    0.11505
652840.0000    0.03491
652880.0000   -0.25701
652920.0000   -0.12696
652960.0000   -0.15437
653000.0000    0.01290
653040.0000   -0.13751
653080.0000   -0.39694
653120.0000   -0.35991
653160.0000    0.04094
653200.0000    0.11054
653240.0000   -0.04327
653280.0000   -0.06472
653320.0000   -0.42873
653360.0000   -0.18475
653400.0000   -0.02847
653440.0000    0.14928
653480.0000    0.11490
653520.0000    0.30869
653560.0000    0.13514
653600.0000    0.46202
653640.0000    0.13656
653680.0000    0.10630
653720.0000    0.51339
653760.0000    0.17271
653800.0000    0.05039
653840.0000    0.11377
653880.0000    0.22041
653920.0000    0.14589
653960.0000    0.06704
654000.0000   -0.18085
654040.0000    0.16445
654080.0000   -0.01683
654120.0000   -0.25936
654160.0000   -0.02142
654200.0000    0.13019
654240.0000    0.07909
654280.0000    0.27027
654320.0000    0.06241
654360.0000   -0.20797
654400.0000   -0.04832
654440.0000   -0.02375
654480.0000   -0.02493
654520.0000    0.04003
654560.0000    0.11677
654600.0000    0.13304
654640.0000    0.18794
654680.0000    0.22822
654720.0000    0.01222
654760.0000    0.08304
654800.0000    0.08147
654840.0000    0.19625
654880.0000    0.11674
654920.0000   -0.24219
654960.0000   -0.37357
655000.0000   -0.28741
655040.0000   -0.44528
655080.0000   -0.51918
655120.0000   -0.36221
655160.0000   -0.95604
655200.0000   -0.49965
655240.0000   -0.92918
655280.0000   -0.58836
655320.0000   -0.65414
655360.0000   -0.73836
655400.0000   -0.59667
655440.0000   -0.51305
655480.0000   -0.60851
655520.0000   -0.18712
655560.0000   -0.40124
655600.0000   -0.68525
655640.0000   -0.08807
655680.0000   -0.30567
655720.0000   -0.22715
655760.0000   -0.31059
655800.0000   -0.18824
655840.0000   -0.10172
655880.0000   -0.33849
655920.0000   -0.11647
655960.0000   -0.11586
656000.0000   -0.21872
656040.0000   -0.01990
656080.0000   -0.11054
656120.0000    0.03598
656160.0000   -0.05163
656200.0000   -0.05327
656240.0000   -0.19700
656280.0000    0.13792
656320.0000   -0.23582
656360.0000   -0.12552
656400.0000   -0.00155
656440.0000   -0.00057
656480.0000    0.09269
656520.0000    0.39910
656560.0000    0.44665
656600.0000    0.41042
656640.0000    0.15872
656680.0000   -0.01640
656720.0000    0.10141
656760.0000    0.02313
656800.0000   -0.06993
656840.0000   -0.14392
656880.0000   -0.33750
656920.0000   -0.02244
656960.0000   -0.15953
657000.0000   -0.02464
657040.0000    0.22449
657080.0000   -0.00558
657120.0000    0.07613
657160.0000   -0.05541
657200.0000   -0.28820
657240.0000   -0.19767
657280.0000   -0.09472
657320.0000    0.03753
657360.0000    0.08914
657400.0000    0.15607
657440.0000    0.13388
657480.0000    0.03895
657520.0000   -0.04954
657560.0000    0.04892
657600.0000    0.10752
657640.0000    0.03577
657680.0000    0.28319
657720.0000    0.29182
657760.0000    0.06385
657800.0000   -0.02460
657840.0000    0.03597
657880.0000    0.06159
657920.0000    0.15327
657960.0000   -0.08304
658000.0000    0.05058
658040.0000   -0.12750
658080.0000    0.05515
658120.0000    0.19976
658160.0000    0.09465
658200.0000    0.42880
658240.0000    0.21076
658280.0000    0.15260
658320.0000    0.04906
658360.0000   -0.00501
658400.0000   -0.23532
658440.0000   -0.34632
658480.0000   -0.49488
658520.0000   -0.35079
658560.0000   -0.26877
658600.0000   -0.31370
658640.0000   -0.39371
658680.0000   -0.47555
658720.0000   -0.13411
658760.0000   -0.41761
658800.0000   -0.41329
658840.0000   -0.31063
658880.0000   -0.47474
658920.0000   -0.36934
658960.0000   -0.31441
659000.0000   -0.49651
659040.0000   -0.44955
659080.0000   -0.53744
659120.0000   -0.32748
659160.0000   -0.49765
659200.0000   -0.65650
659240.0000   -0.70141
659280.0000   -0.38496
659320.0000   -0.57763
659360.0000   -0.29752
659400.0000   -0.52050
659440.0000   -0.36852
659480.0000   -0.39742
659520.0000   -0.10901
659560.0000   -0.50543
659600.0000   -0.42943
659640.0000   -0.48206
659680.0000   -0.38936
659720.0000   -0.41543
659760.0000   -0.30836
659800.0000   -0.56522
659840.0000   -0.41936
659880.0000   -0.39694
659920.0000   -0.27652
659960.0000   -0.50834
660000.0000   -0.59749
660040.0000   -0.32322
660080.0000   -0.49285
660120.0000   -0.41654
660160.0000   -0.57459
660200.0000   -0.66036
660240.0000   -0.54283
660280.0000   -0.27982
660320.0000   -0.21296
660360.0000   -0.37487
660400.0000   -0.13058
660440.0000   -0.25994
660480.0000   -0.34193
660520.0000   -0.29952
660560.0000   -0.27122
660600.0000   -0.45501
660640.0000   -0.41565
660680.0000   -0.27363
660720.0000   -0.33027
660760.0000   -0.76565
660800.0000   -0.41636
660840.0000   -0.43276
660880.0000   -0.43650
660920.0000    0.12397
660960.0000    0.40470
661000.0000    0.09078
661040.0000    0.12242
661080.0000    0.17008
661120.0000    0.12754
661160.0000    0.09881
661200.0000   -0.45466
661240.0000   -0.23615
661280.0000   -0.29150
661320.0000    0.01017
661360.0000    0.07556
661400.0000   -0.30564
661440.0000   -0.17735
661480.0000   -0.03827
661520.0000    0.06766
661560.0000    0.29678
661600.0000    0.22800
661640.0000   -0.11975
661680.0000   -0.10323
661720.0000    0.25668
661760.0000    0.16063
661800.0000   -0.13771
661840.0000   -0.42366
661880.0000   -0.18808
661920.0000   -0.25590
661960.0000   -0.27961
662000.0000   -0.24265
662040.0000   -0.29803
662080.0000   -0.04862
662120.0000   -0.19188
662160.0000   -0.04030
662200.0000   -0.18313
662240.0000   -0.08299
662280.0000   -0.24465
662320.0000   -0.16908
662360.0000    0.07257
662400.0000   -0.08512
662440.0000   -0.25159
662480.0000   -0.24738
662520.0000   -0.42134
662560.0000   -0.39222
662600.0000   -0.19578
662640.0000   -0.00599
662680.0000   -0.36501
662720.0000   -0.45951
662760.0000   -0.44335
662800.0000   -0.42756
662840.0000   -0.12485
662880.0000   -0.50781
662920.0000   -0.23353
662960.0000   -0.49503
663000.0000   -0.28127
663040.0000   -0.28510
663080.0000   -0.54121
663120.0000   -0.56024
663160.0000   -0.48490
663200.0000   -0.24794
663240.0000   -0.38727
663280.0000   -0.47624
663320.0000   -0.13880
663360.0000   -0.03514
663400.0000   -0.13733
663440.0000   -0.33412
663480.0000   -0.00845
663520.0000   -0.03647
663560.0000    0.13205
663600.0000   -0.04259
663640.0000    0.23992
663680.0000   -0.10797
663720.0000   -0.29105
663760.0000   -0.47653
663800.0000   -0.46701
663840.0000   -0.30314
663880.0000   -0.19675
663920.0000   -0.35594
663960.0000   -0.05159
664000.0000   -0.07408
664040.0000   -0.43849
664080.0000   -0.41700
664120.0000   -0.50313
664160.0000   -0.46170
664200.0000   -0.49452
664240.0000   -0.46460
664280.0000   -0.35031
664320.0000   -0.35182
664360.0000   -0.34027
664400.0000   -0.66370
664440.0000   -0.60586
664480.0000   -0.61839
664520.0000   -0.05014
664560.0000   -0.63434
664600.0000   -0.38234
664640.0000   -0.49200
664680.0000   -0.52840
664720.0000   -0.58599
664760.0000   -0.54524
664800.0000   -0.48488
664840.0000   -0.33325
664880.0000   -0.46733
664920.0000   -0.31864
664960.0000   -0.25707
665000.0000   -0.26338
665040.0000   -0.56636
665080.0000   -0.58623
665120.0000   -0.70981
665160.0000   -0.44200
665200.0000   -0.66812
665240.0000   -0.64783
665280.0000   -0.59648
665320.0000   -0.06484
665360.0000   -0.54060
665400.0000   -0.70829
665440.0000   -0.98537
665480.0000   -0.70003
665520.0000   -0.71068
665560.0000   -0.65318
665600.0000   -0.95842
665640.0000   -0.80179
665680.0000   -0.60138
665720.0000   -0.38123
665760.0000   -0.62114
665800.0000   -0.58692
665840.0000   -0.35334
665880.0000   -0.48622
665920.0000   -0.58657
665960.0000   -0.40682
666000.0000   -0.60268
666040.0000   -0.59454
666080.0000   -0.43604
666120.0000   -0.38129
666160.0000   -0.59969
666200.0000   -0.19438
666240.0000   -0.26079
666280.0000   -0.36110
666320.0000   -0.34005
666360.0000   -0.24423
666400.0000   -0.41320
666440.0000   -0.37234
666480.0000   -0.42798
666520.0000   -0.30095
666560.0000   -0.20073
666600.0000   -0.26634
666640.0000   -0.23183
666680.0000   -0.07138
666720.0000    0.06949
666760.0000   -0.19586
666800.0000   -0.21795
666840.0000   -0.21025
666880.0000   -0.09890
666920.0000   -0.22097
666960.0000   -0.11160
667000.0000   -0.07696
667040.0000   -0.31583
667080.0000   -0.45505
667120.0000   -0.29962
667160.0000   -0.30898
667200.0000   -0.30064
667240.0000   -0.17251
667280.0000   -0.35134
667320.0000   -0.20193
667360.0000   -0.31938
667400.0000   -0.22154
667440.0000   -0.34754
667480.0000   -0.21875
667520.0000   -0.02958
667560.0000   -0.04760
667600.0000   -0.08144
667640.0000   -0.22965
667680.0000   -0.62185
667720.0000    0.04851
667760.0000   -0.09417
667800.0000   -0.18153
667840.0000   -0.10861
667880.0000   -0.16223
667920.0000   -0.13417
667960.0000   -0.17557
668000.0000   -0.16378
668040.0000   -0.40895
668080.0000   -0.68668
668120.0000   -0.29010
668160.0000   -0.29962
668200.0000   -0.29341
668240.0000   -0.13532
668280.0000   -0.38222
668320.0000   -0.11819
668360.0000   -0.09638
668400.0000   -0.14513
668440.0000   -0.24464
668480.0000   -0.24855
668520.0000   -0.22983
668560.0000   -0.27111
668600.0000   -0.03772
668640.0000   -0.26018
668680.0000   -0.36602
668720.0000   -0.20131
668760.0000   -0.23373
668800.0000   -0.31123
668840.0000   -0.56995
668880.0000   -0.26879
668920.0000   -0.24521
668960.0000   -0.25185
669000.0000   -0.54193
669040.0000    0.01986
669080.0000   -0.27778
669120.0000   -0.40040
669160.0000   -0.11166
669200.0000   -0.41480
669240.0000   -0.67018
669280.0000   -0.43529
669320.0000   -0.60187
669360.0000   -0.71445
669400.0000   -0.30309
669440.0000   -0.53180
669480.0000   -0.45668
669520.0000   -0.14564
669560.0000   -0.29347
669600.0000   -0.10616
669640.0000   -0.28597
669680.0000   -0.41968
669720.0000   -0.18785
669760.0000   -0.06111
669800.0000   -0.30365
669840.0000   -0.20586
669880.0000   -0.45547
669920.0000   -0.07009
669960.0000   -0.30092
670000.0000   -0.10153
670040.0000    0.04192
670080.0000   -0.34445
670120.0000   -0.48321
670160.0000   -0.22857
670200.0000   -0.39806
670240.0000   -0.47022
670280.0000   -0.34100
670320.0000   -0.12636
670360.0000   -0.62101
670400.0000   -0.52755
670440.0000   -0.33062
670480.0000   -0.20645
670520.0000   -0.43313
670560.0000   -0.00792
670600.0000   -0.56037
670640.0000   -0.41821
670680.0000   -0.10814
670720.0000   -0.43576
670760.0000   -0.32753
670800.0000   -0.33101
670840.0000   -0.26733
670880.0000   -0.19964
670920.0000   -0.34472
670960.0000   -0.15889
671000.0000   -0.33050
671040.0000   -0.16921
671080.0000   -0.19643
671120.0000   -0.15308
671160.0000    0.00024
671200.0000   -0.05328
671240.0000    0.18703
671280.0000   -0.00915
671320.0000   -0.40455
671360.0000   -0.12175
671400.0000   -0.31198
671440.0000   -0.45769
671480.0000   -0.05983
671520.0000   -0.09163
671560.0000   -0.17151
671600.0000    0.05102
671640.0000   -0.08698
671680.0000    0.02831
671720.0000   -0.05100
671760.0000   -0.10309
671800.0000   -0.08723
671840.0000    0.05396
671880.0000   -0.03128
671920.0000   -0.14271
671960.0000   -0.01579
672000.0000   -0.00189
672040.0000    0.11589
672080.0000    0.41292
672120.0000   -0.10984
672160.0000    0.12918
672200.0000    0.40251
672240.0000    0.01968
672280.0000    0.03357
672320.0000   -0.30120
672360.0000   -0.11725
672400.0000   -0.07742
672440.0000    0.08609
672480.0000    0.00388
672520.0000    0.08442
672560.0000   -0.13779
672600.0000    0.12591
672640.0000    0.10065
672680.0000   -0.26254
672720.0000   -0.13683
672760.0000   -0.07437
672800.0000   -0.01978
672840.0000   -0.34946
672880.0000   -0.23219
672920.0000   -0.30810
672960.0000   -0.43324
673000.0000   -0.54268
673040.0000   -0.21567
673080.0000   -0.10674
673120.0000   -0.01813
673160.0000   -0.01965
673200.0000   -0.07536
673240.0000   -0.13108
673280.0000   -0.14437
673320.0000   -0.10600
673360.0000   -0.27450
673400.0000   -0.44838
673440.0000   -0.55902
673480.0000   -0.28101
673520.0000   -0.38819
673560.0000   -0.44568
673600.0000   -0.26827
673640.0000   -0.42662
673680.0000   -0.51581
673720.0000   -0.70463
673760.0000   -0.28662
673800.0000   -0.57904
673840.0000   -0.46222
673880.0000   -0.48441
673920.0000   -0.60618
673960.0000   -0.58227
674000.0000   -0.55882
674040.0000   -0.51369
674080.0000   -0.39695
674120.0000   -0.26542
674160.0000   -0.40937
674200.0000   -0.59802
674240.0000   -0.54780
674280.0000   -0.42960
674320.0000   -0.52284
674360.0000   -0.37764
674400.0000   -0.45068
674440.0000   -0.22044
674480.0000    0.04628
674520.0000   -0.23093
674560.0000    0.04468
674600.0000   -0.42609
674640.0000   -0.19780
674680.0000   -0.08006
674720.0000   -0.22586
674760.0000   -0.45883
674800.0000   -0.41892
674840.0000   -0.36749
674880.0000   -0.56114
674920.0000   -0.60134
674960.0000   -0.48371
675000.0000   -0.51234
675040.0000   -0.63531
675080.0000   -0.64219
675120.0000   -0.58352
675160.0000   -0.38457
675200.0000   -0.32278
675240.0000   -0.12838
675280.0000   -0.29651
675320.0000   -0.56963
675360.0000   -0.54641
675400.0000   -0.25430
675440.0000    0.06885
675480.0000   -0.15145
675520.0000   -0.12758
675560.0000    0.08418
675600.0000    0.12352
675640.0000   -0.12648
675680.0000   -0.07857
675720.0000   -0.28262
675760.0000   -0.67985
675800.0000   -0.55271
675840.0000   -0.24953
675880.0000   -0.36756
675920.0000   -0.09923
675960.0000   -0.20632
676000.0000   -0.18784
676040.0000   -0.60653
676080.0000   -0.62530
676120.0000   -0.63074
676160.0000   -0.41413
676200.0000   -0.80344
676240.0000   -0.38516
676280.0000   -0.53918
676320.0000   -0.62589
676360.0000   -0.46805
676400.0000   -0.55931
676440.0000   -0.75605
676480.0000   -0.51377
676520.0000   -0.49688
676560.0000   -0.77237
676600.0000   -0.66229
676640.0000   -0.51624
676680.0000   -0.50227
676720.0000   -0.20962
676760.0000   -0.31961
676800.0000   -0.36627
676840.0000   -0.33792
676880.0000   -0.36913
676920.0000   -0.37439
676960.0000   -0.36435
677000.0000   -0.29426
677040.0000   -0.39195
677080.0000   -0.37208
677120.0000   -0.32583
677160.0000   -0.30484
677200.0000   -0.33804
677240.0000   -0.24050
677280.0000   -0.27147
677320.0000   -0.03799
677360.0000   -0.27366
677400.0000   -0.40577
677440.0000   -0.45130
677480.0000   -0.38123
677520.0000   -0.34040
677560.0000   -0.50385
677600.0000   -0.71995
677640.0000   -0.75422
677680.0000   -0.49545
677720.0000   -0.49942
677760.0000   -0.70246
677800.0000   -0.85487
677840.0000   -0.58975
677880.0000   -0.54895
677920.0000   -0.48580
677960.0000   -0.44986
678000.0000   -0.63671
678040.0000   -0.67938
678080.0000   -0.67874
678120.0000   -0.55838
678160.0000   -0.55211
678200.0000   -0.69686
678240.0000   -0.60558
678280.0000   -0.53413
678320.0000   -0.75558
678360.0000   -0.86054
678400.0000   -0.67323
678440.0000   -0.63370
678480.0000   -0.52690
678520.0000   -0.65541
678560.0000   -0.67268
678600.0000   -0.61263
678640.0000   -0.58397
678680.0000   -0.64008
678720.0000   -0.45580
678760.0000   -0.57848
678800.0000   -0.52737
678840.0000   -0.41893
678880.0000   -0.52619
678920.0000   -0.51966
678960.0000   -0.41372
679000.0000   -0.52955
679040.0000   -0.45305
679080.0000   -0.35587
679120.0000   -0.65534
679160.0000   -0.41804
679200.0000   -0.66252
679240.0000   -0.71670
679280.0000   -0.36091
679320.0000   -0.49861
679360.0000   -0.64713
679400.0000   -0.77538
679440.0000   -0.84929
679480.0000   -0.87177
679520.0000   -0.86191
679560.0000   -0.68488
679600.0000   -0.50565
679640.0000   -0.62564
679680.0000   -0.44208
679720.0000   -0.52550
679760.0000   -0.70208
679800.0000   -0.45948
679840.0000   -0.68287
679880.0000   -0.48448
679920.0000   -0.68066
679960.0000   -0.49280
680000.0000   -0.74343
680040.0000   -0.41930
680080.0000   -0.39097
680120.0000   -0.52954
680160.0000   -0.46984
680200.0000   -0.65651
680240.0000   -0.51204
680280.0000   -0.52352
680320.0000   -0.11561
680360.0000   -0.05332
680400.0000   -0.36721
680440.0000   -0.37690
680480.0000   -0.36148
680520.0000   -0.58992
680560.0000   -0.84877
680600.0000   -0.84208
680640.0000   -0.72558
680680.0000   -0.72182
680720.0000   -0.70631
680760.0000   -0.58546
680800.0000   -0.76880
680840.0000   -0.46246
680880.0000   -0.69487
680920.0000   -0.43725
680960.0000   -0.78465
681000.0000   -0.66447
681040.0000   -0.78907
681080.0000   -0.48735
681120.0000   -0.61061
681160.0000   -0.57193
681200.0000   -0.88199
681240.0000   -0.60012
681280.0000   -0.42383
681320.0000   -0.69655
681360.0000   -0.55241
681400.0000   -0.52349
681440.0000   -0.49886
681480.0000   -0.58240
681520.0000   -0.76177
681560.0000   -0.59077
681600.0000   -0.94032
681640.0000   -0.59895
681680.0000   -0.42603
681720.0000   -0.58578
681760.0000   -0.29795
681800.0000    0.06594
681840.0000   -0.17456
681880.0000   -0.10488
681920.0000    0.04708
681960.0000   -0.01465
682000.0000    0.14863
682040.0000    0.12484
682080.0000   -0.35483
682120.0000   -0.13743
682160.0000   -0.32574
682200.0000   -0.48637
682240.0000   -0.19697
682280.0000   -0.21297
682320.0000   -0.33103
682360.0000   -0.00599
682400.0000   -0.38218
682440.0000    0.21991
682480.0000    0.18483
682520.0000    0.09355
682560.0000   -0.25814
682600.0000   -0.09923
682640.0000   -0.45935
682680.0000   -0.11224
682720.0000   -0.35802
682760.0000   -0.38482
682800.0000   -0.31019
682840.0000   -0.61299
682880.0000   -0.32464
682920.0000   -0.43790
682960.0000   -0.74927
683000.0000   -0.56340
683040.0000   -0.76986
683080.0000   -0.75324
683120.0000   -0.23724
683160.0000   -0.22023
683200.0000   -0.83174
683240.0000   -0.54135
683280.0000   -0.41527
683320.0000   -0.18921
683360.0000   -0.44483
683400.0000   -0.34246
683440.0000   -0.44991
683480.0000   -0.41844
683520.0000   -0.36943
683560.0000   -0.45718
683600.0000   -0.31061
683640.0000   -0.62498
683680.0000   -0.36867
683720.0000   -0.34554
683760.0000   -0.46076
683800.0000   -0.43485
683840.0000   -0.14997
683880.0000   -0.36267
683920.0000   -0.17071
683960.0000   -0.25533
684000.0000   -0.39718
684040.0000   -0.25939
684080.0000   -0.35200
684120.0000   -0.31441
684160.0000   -0.41593
684200.0000    0.03491
684240.0000    0.13104
684280.0000   -0.45304
684320.0000   -0.47403
684360.0000   -0.24656
684400.0000   -0.63934
684440.0000   -0.29476
684480.0000   -0.52783
684520.0000   -0.44573
684560.0000   -0.37320
684600.0000   -0.46468
684640.0000   -0.08391
684680.0000   -0.42965
684720.0000   -0.72430
684760.0000   -0.38026
684800.0000   -0.60961
684840.0000   -0.37365
684880.0000   -0.61265
684920.0000   -0.37092
684960.0000   -0.50243
685000.0000   -0.49094
685040.0000   -0.61733
685080.0000   -0.71233
685120.0000   -0.84970
685160.0000   -0.68155
685200.0000   -0.41196
685240.0000   -0.54237
685280.0000   -0.55563
685320.0000   -0.60069
685360.0000   -0.27606
685400.0000   -0.63097
685440.0000   -0.55475
685480.0000   -0.62291
685520.0000   -0.74252
685560.0000   -0.59622
685600.0000   -0.63870
685640.0000   -0.38584
685680.0000   -0.17877
685720.0000    0.04599
685760.0000    0.19846
685800.0000    0.24807
685840.0000   -0.09439
685880.0000    0.24144
685920.0000    0.32420
685960.0000   -0.12621
686000.0000    0.11388
686040.0000    0.27782
686080.0000    0.18518
686120.0000    0.28765
686160.0000    0.05770
686200.0000    0.35880
686240.0000    0.01905
686280.0000    0.02278
686320.0000    0.09066
686360.0000   -0.06259
686400.0000    0.28288
686440.0000    0.23711
686480.0000   -0.01599
686520.0000   -0.04003
686560.0000   -0.00631
686600.0000   -0.07463
686640.0000   -0.23871
686680.0000   -0.26045
686720.0000   -0.54346
686760.0000   -0.68821
686800.0000   -0.40277
686840.0000   -0.26806
686880.0000   -0.36447
686920.0000   -0.32278
686960.0000   -0.46331
687000.0000   -0.43281
687040.0000   -0.32758
687080.0000   -0.44687
687120.0000   -0.41177
687160.0000   -0.40421
687200.0000   -0.06743
687240.0000   -0.38913
687280.0000   -0.27269
687320.0000    0.09674
687360.0000   -0.04021
687400.0000   -0.31627
687440.0000   -0.11686
687480.0000   -0.02696
687520.0000   -0.39956
687560.0000   -0.37537
687600.0000   -0.45827
687640.0000   -0.05732
687680.0000   -0.19806
687720.0000    0.08966
687760.0000   -0.17523
687800.0000   -0.00353
687840.0000    0.20959
687880.0000    0.15887
687920.0000    0.24145
687960.0000    0.12194
688000.0000    0.11883
688040.0000    0.12334
688080.0000   -0.08871
688120.0000    0.34805
688160.0000    0.11406
688200.0000   -0.14162
688240.0000   -0.06567
688280.0000   -0.12857
688320.0000   -0.09481
688360.0000   -0.64501
688400.0000   -0.44792
688440.0000   -0.48349
688480.0000   -0.25710
688520.0000   -0.52883
688560.0000   -0.29633
688600.0000   -0.47989
688640.0000   -0.60352
688680.0000   -0.49360
688720.0000   -0.60607
688760.0000   -0.29191
688800.0000   -0.24116
688840.0000   -0.04053
688880.0000   -0.35543
688920.0000   -0.27321
688960.0000   -0.27079
689000.0000   -0.05991
689040.0000   -0.54259
689080.0000   -0.12013
689120.0000   -0.29049
689160.0000   -0.31431
689200.0000    0.06120
689240.0000    0.04843
689280.0000   -0.30272
689320.0000    0.08329
689360.0000    0.06912
689400.0000    0.22678
689440.0000   -0.35371
689480.0000   -0.26018
689520.0000   -0.25485
689560.0000   -0.48478
689600.0000   -0.26839
689640.0000   -0.27792
689680.0000   -0.14584
689720.0000   -0.04928
689760.0000    0.03582
689800.0000   -0.20121
689840.0000    0.09232
689880.0000    0.01462
689920.0000   -0.06564
689960.0000   -0.05950
690000.0000    0.02565
690040.0000    0.02354
690080.0000   -0.14972
690120.0000    0.04661
690160.0000   -0.04311
690200.0000    0.18212
690240.0000    0.07928
690280.0000    0.10662
690320.0000   -0.06691
690360.0000   -0.33062
690400.0000   -0.03051
690440.0000   -0.03429
690480.0000   -0.21385
690520.0000    0.09369
690560.0000   -0.12338
690600.0000   -0.35831
690640.0000   -0.35864
690680.0000   -0.20806
690720.0000   -0.46942
690760.0000   -0.41605
690800.0000   -0.53946
690840.0000   -0.64189
690880.0000   -0.74094
690920.0000   -0.81365
690960.0000   -0.67845
691000.0000   -0.72832
691040.0000   -0.75021
691080.0000   -0.47246
691120.0000   -0.72400
691160.0000   -0.63246
691200.0000   -0.13130
691240.0000   -0.04190
691280.0000   -0.16646
691320.0000   -0.36128
691360.0000   -0.18431
691400.0000   -0.30096
691440.0000   -0.63276
691480.0000   -0.40366
691520.0000   -0.54352
691560.0000   -0.37852
691600.0000   -0.78416
691640.0000   -0.52336
691680.0000   -0.33954
691720.0000   -0.50410
691760.0000   -0.33496
691800.0000   -0.48715
691840.0000   -0.06721
691880.0000   -0.43258
691920.0000   -0.29562
691960.0000   -0.45113
692000.0000   -0.64831
692040.0000   -0.98884
692080.0000   -0.59096
692120.0000   -0.84531
692160.0000   -0.50827
692200.0000   -0.58104
692240.0000   -0.84751
692280.0000   -0.44119
692320.0000   -0.53268
692360.0000   -0.41022
692400.0000   -0.86514
692440.0000   -0.57577
692480.0000   -0.80828
692520.0000   -0.48204
692560.0000   -0.66146
692600.0000   -0.84431
692640.0000   -0.76011
692680.0000   -0.86055
692720.0000   -0.96291
692760.0000   -0.84038
692800.0000   -0.80703
692840.0000   -0.80064
692880.0000   -0.84882
692920.0000   -0.72008
692960.0000   -0.65479
693000.0000   -0.67697
693040.0000   -0.48586
693080.0000   -0.48746
693120.0000   -0.54152
693160.0000   -0.64853
693200.0000   -0.63580
693240.0000   -0.85157
693280.0000   -0.41582
693320.0000   -0.33521
693360.0000   -0.53731
693400.0000   -0.48821
693440.0000   -0.31234
693480.0000   -0.55375
693520.0000   -0.47126
693560.0000   -0.57261
693600.0000   -0.49065
693640.0000   -0.41719
693680.0000   -0.66423
693720.0000   -0.18796
693760.0000   -0.30661
693800.0000   -0.17916
693840.0000   -0.82714
693880.0000   -0.44016
693920.0000   -0.45020
693960.0000   -0.37282
694000.0000   -0.45838
694040.0000   -0.43401
694080.0000   -0.63390
694120.0000   -0.43115
694160.0000   -0.44078
694200.0000   -0.70430
694240.0000   -0.44893
694280.0000   -0.55068
694320.0000   -0.64601
694360.0000   -0.49225
694400.0000   -0.56212
694440.0000   -0.75024
694480.0000   -0.24805
694520.0000   -0.55810
694560.0000   -0.49917
694600.0000   -0.60752
694640.0000   -0.71984
694680.0000   -0.57295
694720.0000   -0.77124
694760.0000   -0.31957
694800.0000   -0.39899
694840.0000   -0.36257
694880.0000   -0.58743
694920.0000   -0.60383
694960.0000   -0.32204
695000.0000   -0.82964
695040.0000   -0.61978
695080.0000   -0.97562
695120.0000   -0.57918
695160.0000   -0.29780
695200.0000   -0.59635
695240.0000   -0.78858
695280.0000   -0.63542
695320.0000   -0.39811
695360.0000   -0.78125
695400.0000   -0.54666
695440.0000   -0.35282
695480.0000   -0.32242
695520.0000   -0.34529
695560.0000   -0.57315
695600.0000   -0.28006
695640.0000   -0.66609
695680.0000   -0.66603
695720.0000   -0.55143
695760.0000   -0.59626
695800.0000   -0.60799
695840.0000   -0.77610
695880.0000   -0.70669
695920.0000   -0.77239
695960.0000   -0.79091
696000.0000   -0.85865
696040.0000   -0.45947
696080.0000   -0.16572
696120.0000   -0.18911
696160.0000   -0.09524
696200.0000    0.04146
696240.0000   -0.26785
696280.0000   -0.34316
696320.0000   -0.34645
696360.0000   -0.22121
696400.0000   -0.36354
696440.0000   -0.02533
696480.0000   -0.22833
696520.0000   -0.26127
696560.0000   -0.20820
696600.0000    0.00467
696640.0000    0.15168
696680.0000   -0.66182
696720.0000   -0.71542
696760.0000   -0.89523
696800.0000   -0.50412
696840.0000   -0.64032
696880.0000   -0.46193
696920.0000   -0.45988
696960.0000   -0.46335
697000.0000   -0.70059
697040.0000   -0.35175
697080.0000   -0.52979
697120.0000   -0.50342
697160.0000   -0.70867
697200.0000   -0.53636
697240.0000   -0.60986
697280.0000   -0.38992
697320.0000   -0.33137
697360.0000   -0.32504
697400.0000   -0.77981
697440.0000   -0.55896
697480.0000   -0.77887
697520.0000   -0.43213
697560.0000    0.14185
697600.0000   -0.13944
697640.0000   -0.38219
697680.0000   -0.35169
697720.0000   -0.14368
697760.0000   -0.25276
697800.0000   -0.24825
697840.0000   -0.02701
697880.0000   -0.29731
697920.0000   -0.40478
697960.0000   -0.20481
698000.0000   -0.16744
698040.0000   -0.09002
698080.0000   -0.16084
698120.0000   -0.30603
698160.0000   -0.49776
698200.0000   -0.68744
698240.0000   -0.82031
698280.0000   -0.38828
698320.0000   -0.60215
698360.0000   -0.37188
698400.0000   -0.31369
698440.0000   -0.41705
698480.0000   -0.60884
698520.0000   -0.62345
698560.0000   -0.41418
698600.0000   -0.11803
698640.0000   -0.34381
698680.0000    0.06579
698720.0000   -0.13767
698760.0000   -0.38556
698800.0000   -0.31911
698840.0000   -0.34813
698880.0000   -0.06634
698920.0000   -0.26140
698960.0000   -0.21653
699000.0000   -0.06634
699040.0000    0.26110
699080.0000    0.33535
699120.0000    0.32436
699160.0000    0.18744
699200.0000    0.39388
699240.0000    0.25772
699280.0000    0.30387
699320.0000    0.31254
699360.0000    0.40976
699400.0000   -0.00717
699440.0000    0.22712
699480.0000    0.16781
699520.0000   -0.51179
699560.0000    0.03157
699600.0000   -0.32518
699640.0000   -0.23985
699680.0000   -0.17661
699720.0000   -0.08511
699760.0000    0.15934
699800.0000    0.01594
699840.0000    0.38886
699880.0000    0.60489
699920.0000    0.62868
699960.0000    0.34570
700000.0000    0.28902
700040.0000   -0.04291
700080.0000    0.34245
700120.0000    0.29196
700160.0000    0.44522
700200.0000    0.47443
700240.0000    0.17034
700280.0000    0.14472
700320.0000    0.26427
700360.0000    0.15282
700400.0000    0.06975
700440.0000   -0.34148
700480.0000    0.15137
700520.0000   -0.03840
700560.0000    0.01053
700600.0000   -0.13733
700640.0000    0.54485
700680.0000    0.20060
700720.0000    0.21772
700760.0000    0.20848
700800.0000    0.22767
700840.0000    0.34625
700880.0000    0.20147
700920.0000    0.39090
700960.0000    0.31475
701000.0000    0.24010
701040.0000    0.19640
701080.0000    0.25316
701120.0000    0.38166
701160.0000    0.25632
701200.0000    0.34580
701240.0000    0.25901
701280.0000    0.15935
701320.0000   -0.02866
701360.0000    0.24729
701400.0000    0.11058
701440.0000    0.15594
701480.0000    0.06728
701520.0000   -0.01639
701560.0000    0.06422
701600.0000    0.21023
701640.0000   -0.06327
701680.0000    0.14366
701720.0000    0.08908
701760.0000    0.47674
701800.0000    0.37170
701840.0000    0.10629
701880.0000    0.34865
701920.0000    0.52535
701960.0000    0.41147
702000.0000    0.34643
702040.0000    0.29690
702080.0000    0.45561
702120.0000    0.28190
702160.0000    0.25896
702200.0000    0.33146
702240.0000    0.67640
702280.0000    0.56125
702320.0000    0.35158
702360.0000    0.24829
702400.0000    0.24441
702440.0000    0.30106
702480.0000    0.33649
702520.0000    0.41666
702560.0000    0.39813
702600.0000    0.53414
702640.0000    0.34996
702680.0000    0.52129
702720.0000    0.14570
702760.0000    0.01547
702800.0000   -0.39779
702840.0000   -0.36189
702880.0000   -0.44634
702920.0000   -0.12805
702960.0000   -0.24143
703000.0000   -0.33019
703040.0000   -0.31476
703080.0000   -0.10216
703120.0000    0.07673
703160.0000   -0.39850
703200.0000   -0.34187
703240.0000   -0.27134
703280.0000   -0.39688
703320.0000   -0.47161
703360.0000   -0.08848
703400.0000   -0.08859
703440.0000   -0.22904
703480.0000   -0.47575
703520.0000    0.01467
703560.0000   -0.23458
703600.0000   -0.30101
703640.0000   -0.14804
703680.0000    0.14509
703720.0000    0.42397
703760.0000   -0.12867
703800.0000    0.14706
703840.0000   -0.10398
703880.0000   -0.05263
703920.0000    0.09391
703960.0000    0.06659
704000.0000   -0.01237
704040.0000   -0.16112
704080.0000   -0.55264
704120.0000   -0.37205
704160.0000   -0.45507
704200.0000   -0.71077
704240.0000   -0.57874
704280.0000   -0.17136
704320.0000   -0.60249
704360.0000   -0.22308
704400.0000    0.08647
704440.0000   -0.00907
704480.0000   -0.21785
704520.0000   -0.09556
704560.0000   -0.26687
704600.0000   -0.38872
704640.0000   -0.22547
704680.0000   -0.42756
704720.0000   -0.33690
704760.0000    0.30076
704800.0000    0.00413
704840.0000   -0.06492
704880.0000    0.04868
704920.0000    0.12210
704960.0000    0.05455
705000.0000    0.11977
705040.0000   -0.05629
705080.0000   -0.32558
705120.0000    0.18557
705160.0000   -0.00540
705200.0000    0.09842
705240.0000    0.15975
705280.0000    0.01349
705320.0000    0.05420
705360.0000   -0.05236
705400.0000    0.05389
705440.0000   -0.01674
705480.0000    0.06698
705520.0000    0.07777
705560.0000   -0.20616
705600.0000   -0.12125
705640.0000   -0.00738
705680.0000   -0.00681
705720.0000    0.05377
705760.0000    0.24406
705800.0000    0.00097
705840.0000   -0.08495
705880.0000    0.25504
705920.0000    0.01614
705960.0000   -0.03519
706000.0000    0.04104
706040.0000   -0.09913
706080.0000    0.11284
706120.0000   -0.19298
706160.0000   -0.05186
706200.0000    0.10624
706240.0000   -0.07177
706280.0000    0.10862
706320.0000    0.05610
706360.0000    0.00594
706400.0000    0.23531
706440.0000   -0.35898
706480.0000   -0.45738
706520.0000   -0.18422
706560.0000   -0.38809
706600.0000   -0.38460
706640.0000    0.20179
706680.0000    0.06348
706720.0000   -0.00759
706760.0000   -0.06469
706800.0000   -0.59383
706840.0000   -0.47734
706880.0000   -0.54393
706920.0000   -0.68295
706960.0000   -0.88702
707000.0000   -0.75055
707040.0000   -0.45350
707080.0000   -0.37111
707120.0000   -0.15256
707160.0000   -0.09537
707200.0000   -0.24476
707240.0000   -0.25563
707280.0000   -0.04174
707320.0000   -0.41755
707360.0000   -0.43887
707400.0000   -0.30175
707440.0000   -0.68969
707480.0000   -0.21479
707520.0000   -0.43059
707560.0000   -0.40605
707600.0000   -0.31971
707640.0000   -0.56763
707680.0000   -0.30401
707720.0000    0.01809
707760.0000   -0.56462
707800.0000   -0.64949
707840.0000   -0.04855
707880.0000   -0.24383
707920.0000   -0.01194
707960.0000   -0.16113
708000.0000   -0.59446
708040.0000   -0.22528
708080.0000   -0.15201
708120.0000   -0.33581
708160.0000   -0.70067
708200.0000   -0.35125
708240.0000   -0.12677
708280.0000   -0.50622
708320.0000   -0.28916
708360.0000   -0.39188
708400.0000   -0.34174
708440.0000   -0.30667
708480.0000   -0.17267
708520.0000   -0.36866
708560.0000   -0.07186
708600.0000    0.09617
708640.0000   -0.08051
708680.0000   -0.13306
708720.0000   -0.09555
708760.0000   -0.07324
708800.0000   -0.09956
708840.0000    0.21572
708880.0000   -0.06901
708920.0000    0.10970
708960.0000   -0.09198
709000.0000   -0.16301
709040.0000   -0.05999
709080.0000    0.11363
709120.0000    0.07473
709160.0000   -0.03156
709200.0000   -0.13021
709240.0000   -0.39443
709280.0000    0.05825
709320.0000   -0.06369
709360.0000   -0.24157
709400.0000   -0.21983
709440.0000   -0.12013
709480.0000   -0.16290
709520.0000    0.06781
709560.0000   -0.04376
709600.0000    0.04449
709640.0000    0.01570
709680.0000    0.10014
709720.0000   -0.14207
709760.0000    0.22519
709800.0000    0.18777
709840.0000   -0.15038
709880.0000   -0.10406
709920.0000   -0.37412
709960.0000   -0.14533
710000.0000   -0.05489
710040.0000   -0.32212
710080.0000   -0.39697
710120.0000   -0.48549
710160.0000   -0.32645
710200.0000   -0.24682
710240.0000   -0.36892
710280.0000   -0.40822
710320.0000    0.15876
710360.0000   -0.05067
710400.0000   -0.17296
710440.0000   -0.10546
710480.0000    0.06364
710520.0000   -0.31286
710560.0000   -0.52787
710600.0000   -0.24334
710640.0000   -0.06647
710680.0000    0.05629
710720.0000    0.11899
710760.0000    0.23515
710800.0000    0.12817
710840.0000   -0.05921
710880.0000    0.18617
710920.0000   -0.06076
710960.0000   -0.01950
711000.0000    0.21966
711040.0000   -0.18966
711080.0000   -0.33654
711120.0000   -0.14914
711160.0000   -0.10102
711200.0000   -0.33279
711240.0000   -0.40854
711280.0000   -0.33703
711320.0000   -0.15819
711360.0000   -0.28198
711400.0000   -0.74159
711440.0000   -0.39111
711480.0000    0.01125
711520.0000   -0.44038
711560.0000   -0.72737
711600.0000   -0.49832
711640.0000   -0.39319
711680.0000   -0.42868
711720.0000   -0.23381
711760.0000   -0.45177
711800.0000   -0.21589
711840.0000   -0.37902
711880.0000   -0.47206
711920.0000   -0.34396
711960.0000   -0.37136
712000.0000   -0.46482
712040.0000   -0.10669
712080.0000   -0.30716
712120.0000   -0.10751
712160.0000   -0.48677
712200.0000   -0.28806
712240.0000   -0.00723
712280.0000   -0.33002
712320.0000   -0.40914
712360.0000   -0.53054
712400.0000   -0.38110
712440.0000   -0.56187
712480.0000   -0.06429
712520.0000   -0.16641
712560.0000   -0.11775
712600.0000    0.04725
712640.0000   -0.23389
712680.0000   -0.26793
712720.0000   -0.29689
712760.0000    0.04938
712800.0000   -0.17122
712840.0000   -0.19253
712880.0000   -0.34626
712920.0000   -0.37109
712960.0000    0.01209
713000.0000   -0.21441
713040.0000   -0.04086
713080.0000   -0.30679
713120.0000   -0.32766
713160.0000   -0.37614
713200.0000   -0.20209
713240.0000    0.11201
713280.0000   -0.13743
713320.0000   -0.41557
713360.0000   -0.27797
713400.0000    0.03019
713440.0000   -0.15438
713480.0000   -0.09481
713520.0000   -0.16899
713560.0000    0.01768
713600.0000   -0.28418
713640.0000   -0.04119
713680.0000   -0.17564
713720.0000   -0.19584
713760.0000   -0.29498
713800.0000   -0.27090
713840.0000   -0.15127
713880.0000   -0.06607
713920.0000   -0.44277
713960.0000   -0.30268
714000.0000   -0.20154
714040.0000   -0.49288
714080.0000   -0.31518
714120.0000   -0.19850
714160.0000   -0.39611
714200.0000   -0.43090
714240.0000   -0.39746
714280.0000   -0.48246
714320.0000   -0.88704
714360.0000   -0.76971
714400.0000   -0.36885
714440.0000   -0.72786
714480.0000   -0.39326
714520.0000   -0.31821
714560.0000   -0.04284
714600.0000   -0.02201
714640.0000   -0.09720
714680.0000    0.03748
714720.0000   -0.12829
714760.0000    0.06273
714800.0000   -0.16168
714840.0000    0.10854
714880.0000   -0.22817
714920.0000   -0.13817
714960.0000   -0.06551
715000.0000   -0.06794
715040.0000   -0.05780
715080.0000   -0.02804
715120.0000    0.14305
715160.0000    0.10488
715200.0000   -0.28491
715240.0000   -0.42106
715280.0000   -0.47387
715320.0000   -0.29633
715360.0000   -0.27785
715400.0000   -0.46653
715440.0000   -0.39531
715480.0000   -0.44011
715520.0000   -0.53672
715560.0000   -0.44311
715600.0000   -0.32514
715640.0000   -0.18860
715680.0000   -0.33543
715720.0000   -0.09040
715760.0000   -0.69960
715800.0000   -0.56894
715840.0000   -0.55527
715880.0000   -0.67128
715920.0000   -0.33549
715960.0000   -0.48355
716000.0000   -0.37514
716040.0000   -0.50194
716080.0000   -0.14612
716120.0000   -0.00049
716160.0000   -0.25004
716200.0000   -0.41307
716240.0000   -0.35407
716280.0000   -0.56952
716320.0000   -0.43041
716360.0000   -0.06104
716400.0000   -0.46920
716440.0000   -0.20970
716480.0000   -0.44089
716520.0000   -0.46932
716560.0000   -0.33376
716600.0000   -0.18403
716640.0000   -0.31103
716680.0000   -0.46807
716720.0000   -0.48966
716760.0000   -0.61352
716800.0000   -0.13952
716840.0000   -0.50796
716880.0000   -0.29686
716920.0000   -0.51405
716960.0000   -0.33758
717000.0000   -1.00849
717040.0000   -0.24191
717080.0000   -0.37864
717120.0000   -0.15458
717160.0000   -0.20609
717200.0000   -0.25238
717240.0000   -0.51440
717280.0000   -0.10150
717320.0000   -0.15922
717360.0000   -0.17341
717400.0000   -0.36126
717440.0000   -0.23496
717480.0000   -0.27398
717520.0000   -0.27418
717560.0000   -0.14643
717600.0000   -0.26443
717640.0000   -0.29672
717680.0000   -0.28679
717720.0000   -0.02770
717760.0000   -0.39226
717800.0000   -0.33623
717840.0000   -0.23136
717880.0000   -0.11666
717920.0000   -0.00616
717960.0000   -0.33270
718000.0000   -0.15052
718040.0000   -0.24554
718080.0000   -0.49910
718120.0000   -0.25074
718160.0000   -0.27361
718200.0000   -0.50131
718240.0000   -0.48285
718280.0000   -0.57790
718320.0000   -0.24467
718360.0000    0.00169
718400.0000    0.11545
718440.0000    0.11441
718480.0000   -0.54050
718520.0000   -0.50374
718560.0000   -0.26834
718600.0000   -0.44512
718640.0000   -0.49072
718680.0000   -0.37031
718720.0000   -0.09037
718760.0000   -0.27171
718800.0000   -0.14830
718840.0000   -0.36060
718880.0000   -0.34354
718920.0000   -0.30782
718960.0000   -0.41663
719000.0000   -0.67052
719040.0000   -0.79466
719080.0000   -0.43125
719120.0000   -0.39398
719160.0000   -0.38381
719200.0000   -0.30888
719240.0000   -0.09192
719280.0000   -0.24430
719320.0000    0.05105
719360.0000    0.27916
719400.0000   -0.36278
719440.0000   -0.29836
719480.0000   -0.62561
719520.0000   -0.45351
719560.0000   -0.14075
719600.0000   -0.07654
719640.0000   -0.31039
719680.0000   -0.24663
719720.0000   -0.40492
719760.0000   -0.20418
719800.0000   -0.18725
719840.0000   -0.38552
719880.0000   -0.33222
719920.0000   -0.10989
719960.0000   -0.30245
720000.0000   -0.04289
720040.0000   -0.13006
720080.0000   -0.40192
720120.0000   -0.58348
720160.0000   -0.23330
720200.0000   -0.24164
720240.0000   -0.39092
720280.0000   -0.37964
720320.0000   -0.64411
720360.0000   -0.10694
720400.0000   -0.54090
720440.0000   -0.47395
720480.0000   -0.03914
720520.0000   -0.22612
720560.0000   -0.32814
720600.0000   -0.35332
720640.0000   -0.70659
720680.0000   -0.26690
720720.0000   -0.32827
720760.0000   -0.40852
720800.0000   -0.34882
720840.0000   -0.22581
720880.0000   -0.22297
720920.0000   -0.02333
720960.0000   -0.32668
721000.0000   -0.27368
721040.0000   -0.41844
721080.0000   -0.55312
721120.0000   -0.35448
721160.0000   -0.52532
721200.0000   -0.55544
721240.0000   -0.44615
721280.0000   -0.83190
721320.0000   -0.32411
721360.0000   -0.25589
721400.0000   -0.17496
721440.0000   -0.20453
721480.0000   -0.06130
721520.0000   -0.65780
721560.0000   -0.03206
721600.0000   -0.11526
721640.0000   -0.23794
721680.0000   -0.04651
721720.0000   -0.35338
721760.0000   -0.72116
721800.0000   -0.25289
721840.0000   -0.20688
721880.0000   -0.06616
721920.0000   -0.30134
721960.0000   -0.26956
722000.0000   -0.25924
722040.0000   -0.03488
722080.0000   -0.26301
722120.0000   -0.08536
722160.0000   -0.28548
722200.0000   -0.45349
722240.0000   -0.33113
722280.0000   -0.19682
722320.0000   -0.27490
722360.0000   -0.03856
722400.0000    0.11893
722440.0000   -0.10586
722480.0000    0.06141
722520.0000    0.14553
722560.0000    0.06849
722600.0000    0.38563
722640.0000   -0.00839
722680.0000   -0.18111
722720.0000    0.20527
722760.0000    0.36928
722800.0000    0.43603
722840.0000    0.55991
722880.0000    0.21106
722920.0000    0.16777
722960.0000    0.31159
723000.0000    0.23121
723040.0000    0.12496
723080.0000    0.37734
723120.0000    0.04473
723160.0000    0.19760
723200.0000   -0.24594
723240.0000   -0.16136
723280.0000   -0.12988
723320.0000   -0.15603
723360.0000   -0.53705
723400.0000   -0.42759
723440.0000   -0.26779
723480.0000    0.20037
723520.0000   -0.07063
723560.0000    0.05980
723600.0000    0.03079
723640.0000    0.30822
723680.0000    0.21938
723720.0000    0.32557
723760.0000   -0.05372
723800.0000    0.01676
723840.0000   -0.31040
[truncated: 158,795 more chars]
