# Supplementary material for: Comment on 'Valid molecular dynamics simulations of human hemoglobin require a surprisingly large box size'
Source: eLife. 2019 Jun 20;8:e44718. doi: 10.7554/eLife.44718 (PMC6586461; doi:10.7554/eLife.44718)
Supplement: Figure 4—source data 1. — The zip archive contains a README file describing which source files correspond to the different panels. [file elife-44718-fig4-data1.zip › figure4/panels_EF/charmm/box1/eq7/proj.xvg]

25000.0000   -0.89673
25040.0000   -0.93079
25080.0000   -0.89395
25120.0000   -0.95978
25160.0000   -0.57024
25200.0000   -0.76632
25240.0000   -0.84829
25280.0000   -1.10550
25320.0000   -0.97417
25360.0000   -0.80892
25400.0000   -0.80594
25440.0000   -0.90512
25480.0000   -0.78428
25520.0000   -0.92951
25560.0000   -0.95012
25600.0000   -1.01881
25640.0000   -1.37924
25680.0000   -0.77400
25720.0000   -0.94809
25760.0000   -1.04368
25800.0000   -0.97781
25840.0000   -1.11090
25880.0000   -0.92377
25920.0000   -1.02570
25960.0000   -1.11598
26000.0000   -0.94704
26040.0000   -0.76524
26080.0000   -0.97633
26120.0000   -0.74261
26160.0000   -0.74524
26200.0000   -1.03069
26240.0000   -0.90451
26280.0000   -0.97084
26320.0000   -0.53440
26360.0000   -0.06270
26400.0000   -0.72167
26440.0000   -0.78675
26480.0000   -0.73371
26520.0000   -0.57040
26560.0000   -0.60024
26600.0000   -0.21937
26640.0000   -0.15961
26680.0000   -0.15043
26720.0000   -0.08528
26760.0000   -0.07205
26800.0000   -0.04236
26840.0000   -0.33799
26880.0000   -0.18132
26920.0000   -0.03953
26960.0000   -0.18918
27000.0000    0.16728
27040.0000   -0.11231
27080.0000   -0.26248
27120.0000   -0.26832
27160.0000   -0.55741
27200.0000   -0.29083
27240.0000   -0.34937
27280.0000   -0.51970
27320.0000   -0.62195
27360.0000   -0.29929
27400.0000   -0.41877
27440.0000   -0.57117
27480.0000   -0.70816
27520.0000   -0.66359
27560.0000   -0.63391
27600.0000   -0.84713
27640.0000   -0.85701
27680.0000   -0.52024
27720.0000   -0.64666
27760.0000   -0.67926
27800.0000   -0.96280
27840.0000   -0.92805
27880.0000   -0.95939
27920.0000   -0.75466
27960.0000   -0.72099
28000.0000   -0.80239
28040.0000   -0.52377
28080.0000   -0.42617
28120.0000   -0.77774
28160.0000   -0.66765
28200.0000   -0.69485
28240.0000   -0.88875
28280.0000   -0.87603
28320.0000   -0.55214
28360.0000   -0.61227
28400.0000   -0.51865
28440.0000   -0.47843
28480.0000   -0.71655
28520.0000   -0.76326
28560.0000   -0.42720
28600.0000   -0.31973
28640.0000   -0.43329
28680.0000   -0.29104
28720.0000   -0.58469
28760.0000   -0.66348
28800.0000   -0.45087
28840.0000   -0.46134
28880.0000   -0.42451
28920.0000   -0.27812
28960.0000   -0.42281
29000.0000   -0.34668
29040.0000   -0.11628
29080.0000   -0.25625
29120.0000   -0.38462
29160.0000   -0.39358
29200.0000   -0.14592
29240.0000   -0.14926
29280.0000   -0.40305
29320.0000   -0.44607
29360.0000   -0.45014
29400.0000   -0.22546
29440.0000   -0.21155
29480.0000   -0.23340
29520.0000   -0.20779
29560.0000   -0.47583
29600.0000   -0.16578
29640.0000   -0.36189
29680.0000   -0.12699
29720.0000   -0.04870
29760.0000   -0.19140
29800.0000   -0.13784
29840.0000   -0.18587
29880.0000   -0.20249
29920.0000   -0.08614
29960.0000   -0.41628
30000.0000   -0.14390
30040.0000   -0.09775
30080.0000   -0.22972
30120.0000   -0.05250
30160.0000   -0.37105
30200.0000    0.07359
30240.0000   -0.23639
30280.0000   -0.19232
30320.0000   -0.16341
30360.0000   -0.07132
30400.0000   -0.02881
30440.0000   -0.24799
30480.0000   -0.20146
30520.0000    0.09305
30560.0000   -0.30859
30600.0000   -0.37437
30640.0000   -0.43107
30680.0000   -0.12937
30720.0000   -0.35985
30760.0000   -0.12087
30800.0000   -0.24913
30840.0000   -0.20056
30880.0000   -0.28494
30920.0000   -0.11022
30960.0000   -0.41058
31000.0000   -0.49318
31040.0000   -0.55204
31080.0000   -0.45806
31120.0000   -0.42673
31160.0000   -0.34812
31200.0000   -0.18032
31240.0000    0.13393
31280.0000   -0.09454
31320.0000   -0.07668
31360.0000    0.00791
31400.0000   -0.52261
31440.0000   -0.07532
31480.0000    0.05826
31520.0000    0.17521
31560.0000   -0.06408
31600.0000   -0.17332
31640.0000    0.00993
31680.0000   -0.21043
31720.0000   -0.09706
31760.0000   -0.08374
31800.0000   -0.13243
31840.0000   -0.35741
31880.0000   -0.05159
31920.0000   -0.05758
31960.0000   -0.19998
32000.0000    0.01572
32040.0000   -0.14765
32080.0000   -0.08133
32120.0000   -0.11755
32160.0000   -0.08256
32200.0000   -0.01148
32240.0000   -0.23186
32280.0000    0.09161
32320.0000   -0.00054
32360.0000    0.08122
32400.0000    0.09385
32440.0000    0.00536
32480.0000   -0.08812
32520.0000   -0.09167
32560.0000    0.21320
32600.0000   -0.09515
32640.0000    0.12880
32680.0000   -0.08743
32720.0000    0.06150
32760.0000    0.12813
32800.0000   -0.08951
32840.0000    0.06352
32880.0000   -0.12314
32920.0000   -0.18090
32960.0000   -0.01111
33000.0000    0.01777
33040.0000   -0.02542
33080.0000    0.38166
33120.0000   -0.13283
33160.0000    0.11484
33200.0000   -0.04551
33240.0000    0.10396
33280.0000    0.04058
33320.0000    0.07214
33360.0000    0.08553
33400.0000    0.04502
33440.0000   -0.00235
33480.0000    0.08881
33520.0000    0.15035
33560.0000   -0.19340
33600.0000   -0.02204
33640.0000    0.05121
33680.0000   -0.11094
33720.0000   -0.06900
33760.0000   -0.15269
33800.0000   -0.24481
33840.0000    0.00443
33880.0000   -0.04982
33920.0000    0.19222
33960.0000   -0.15360
34000.0000    0.10009
34040.0000   -0.08425
34080.0000    0.02320
34120.0000   -0.13075
34160.0000    0.07071
34200.0000   -0.05538
34240.0000    0.03318
34280.0000    0.27394
34320.0000    0.20949
34360.0000    0.22234
34400.0000   -0.13590
34440.0000    0.10047
34480.0000   -0.13815
34520.0000    0.10668
34560.0000   -0.00738
34600.0000   -0.46873
34640.0000   -0.33118
34680.0000    0.29848
34720.0000    0.36021
34760.0000    0.39949
34800.0000    0.29126
34840.0000    0.00979
34880.0000    0.10723
34920.0000    0.11809
34960.0000    0.01749
35000.0000    0.15387
35040.0000    0.05737
35080.0000    0.05799
35120.0000   -0.18770
35160.0000    0.24422
35200.0000    0.33776
35240.0000    0.55285
35280.0000    0.29909
35320.0000    0.14581
35360.0000    0.16493
35400.0000    0.51754
35440.0000    0.18096
35480.0000    0.16725
35520.0000    0.01214
35560.0000   -0.08570
35600.0000    0.03110
35640.0000    0.11057
35680.0000   -0.10997
35720.0000   -0.15106
35760.0000   -0.00680
35800.0000    0.04989
35840.0000    0.16912
35880.0000    0.31284
35920.0000    0.09691
35960.0000    0.25694
36000.0000    0.16813
36040.0000    0.15252
36080.0000    0.22209
36120.0000   -0.07204
36160.0000   -0.18930
36200.0000   -0.21836
36240.0000   -0.09513
36280.0000   -0.04649
36320.0000    0.29900
36360.0000   -0.16704
36400.0000   -0.14757
36440.0000   -0.09021
36480.0000   -0.28647
36520.0000   -0.15311
36560.0000    0.02335
36600.0000   -0.10081
36640.0000   -0.20535
36680.0000    0.27842
36720.0000    0.04719
36760.0000    0.30158
36800.0000   -0.02492
36840.0000   -0.27256
36880.0000    0.12208
36920.0000   -0.19340
36960.0000   -0.29473
37000.0000   -0.06639
37040.0000   -0.04166
37080.0000    0.01254
37120.0000   -0.25368
37160.0000   -0.17704
37200.0000   -0.37577
37240.0000   -0.17472
37280.0000   -0.00346
37320.0000   -0.08061
37360.0000   -0.21089
37400.0000    0.01945
37440.0000   -0.16709
37480.0000   -0.24473
37520.0000   -0.28955
37560.0000   -0.22470
37600.0000   -0.34440
37640.0000   -0.37079
37680.0000   -0.26703
37720.0000   -0.10821
37760.0000   -0.45440
37800.0000   -0.08214
37840.0000   -0.27322
37880.0000   -0.12450
37920.0000   -0.19597
37960.0000   -0.34973
38000.0000   -0.42470
38040.0000   -0.32219
38080.0000   -0.03904
38120.0000   -0.17935
38160.0000   -0.05802
38200.0000   -0.37700
38240.0000   -0.06514
38280.0000   -0.18312
38320.0000   -0.16879
38360.0000   -0.26318
38400.0000   -0.27884
38440.0000   -0.14845
38480.0000    0.30302
38520.0000    0.12223
38560.0000    0.09868
38600.0000    0.02439
38640.0000   -0.01587
38680.0000    0.09579
38720.0000    0.03593
38760.0000    0.11642
38800.0000    0.08104
38840.0000   -0.32747
38880.0000   -0.47814
38920.0000   -0.00072
38960.0000   -0.11305
39000.0000    0.04302
39040.0000   -0.16325
39080.0000   -0.27441
39120.0000   -0.42215
39160.0000   -0.42176
39200.0000   -0.41334
39240.0000   -0.23993
39280.0000   -0.11437
39320.0000   -0.24971
39360.0000   -0.14429
39400.0000   -0.17252
39440.0000   -0.09784
39480.0000   -0.38437
39520.0000   -0.12481
39560.0000   -0.43574
39600.0000   -0.59221
39640.0000   -0.35918
39680.0000   -0.32446
39720.0000   -0.39151
39760.0000   -0.40542
39800.0000   -0.03324
39840.0000   -0.36007
39880.0000   -0.68914
39920.0000   -0.58912
39960.0000   -0.75344
40000.0000   -0.31818
40040.0000   -0.46106
40080.0000   -0.36109
40120.0000   -0.16287
40160.0000   -0.18268
40200.0000    0.18097
40240.0000   -0.12636
40280.0000   -0.14042
40320.0000   -0.19848
40360.0000   -0.21161
40400.0000   -0.49034
40440.0000   -0.31247
40480.0000   -0.19661
40520.0000   -0.01257
40560.0000    0.06461
40600.0000   -0.09916
40640.0000   -0.07477
40680.0000   -0.16206
40720.0000    0.03521
40760.0000    0.09856
40800.0000   -0.01445
40840.0000   -0.10043
40880.0000    0.06969
40920.0000   -0.48926
40960.0000   -0.30587
41000.0000   -0.14158
41040.0000    0.07063
41080.0000   -0.20962
41120.0000   -0.04152
41160.0000   -0.21262
41200.0000   -0.12766
41240.0000   -0.13229
41280.0000   -0.31486
41320.0000   -0.18069
41360.0000    0.06149
41400.0000   -0.08133
41440.0000   -0.20323
41480.0000   -0.22979
41520.0000    0.15098
41560.0000    0.04067
41600.0000    0.17622
41640.0000    0.24984
41680.0000   -0.27864
41720.0000   -0.10950
41760.0000   -0.31456
41800.0000    0.13250
41840.0000   -0.08003
41880.0000   -0.20999
41920.0000   -0.15890
41960.0000   -0.03812
42000.0000   -0.27199
42040.0000   -0.09505
42080.0000    0.09442
42120.0000   -0.04923
42160.0000   -0.22654
42200.0000    0.08190
42240.0000   -0.08895
42280.0000    0.18883
42320.0000    0.28441
42360.0000    0.24293
42400.0000    0.21755
42440.0000    0.16871
42480.0000    0.16459
42520.0000    0.46561
42560.0000    0.42884
42600.0000    0.26663
42640.0000    0.27792
42680.0000   -0.15465
42720.0000   -0.00156
42760.0000   -0.27515
42800.0000    0.26730
42840.0000    0.02739
42880.0000    0.13320
42920.0000    0.11836
42960.0000   -0.05489
43000.0000    0.09982
43040.0000    0.08799
43080.0000    0.08869
43120.0000   -0.03698
43160.0000    0.19294
43200.0000    0.00576
43240.0000    0.14675
43280.0000    0.13817
43320.0000    0.00188
43360.0000    0.14276
43400.0000    0.12227
43440.0000    0.35458
43480.0000    0.00517
43520.0000    0.02873
43560.0000   -0.15340
43600.0000   -0.04482
43640.0000    0.02747
43680.0000   -0.19158
43720.0000    0.25441
43760.0000   -0.00660
43800.0000   -0.10277
43840.0000   -0.24053
43880.0000    0.01695
43920.0000    0.11986
43960.0000   -0.29578
44000.0000    0.13592
44040.0000   -0.15940
44080.0000   -0.07949
44120.0000   -0.59046
44160.0000   -0.79523
44200.0000   -0.72009
44240.0000   -0.40486
44280.0000   -0.63703
44320.0000   -0.76000
44360.0000   -0.87348
44400.0000   -0.63356
44440.0000   -0.34779
44480.0000   -0.87502
44520.0000   -0.55448
44560.0000   -0.14634
44600.0000    0.18624
44640.0000   -0.30336
44680.0000   -0.66312
44720.0000   -0.12473
44760.0000    0.07850
44800.0000   -0.05355
44840.0000    0.03724
44880.0000   -0.46337
44920.0000   -0.15717
44960.0000    0.08287
45000.0000    0.02810
45040.0000   -0.14279
45080.0000   -0.05933
45120.0000   -0.41475
45160.0000   -0.50196
45200.0000   -0.51620
45240.0000   -0.53399
45280.0000   -0.29106
45320.0000   -0.13004
45360.0000   -0.26627
45400.0000   -0.18188
45440.0000   -0.17090
45480.0000   -0.19498
45520.0000   -0.32933
45560.0000   -0.62205
45600.0000   -0.64107
45640.0000   -0.47547
45680.0000   -0.30599
45720.0000    0.08540
45760.0000   -0.43112
45800.0000   -0.51316
45840.0000   -0.12252
45880.0000   -0.54010
45920.0000   -0.67122
45960.0000   -0.33341
46000.0000   -0.29438
46040.0000   -0.83223
46080.0000   -0.30084
46120.0000    0.01175
46160.0000   -0.14931
46200.0000   -0.06684
46240.0000   -0.05073
46280.0000   -0.09638
46320.0000   -0.20564
46360.0000   -0.13160
46400.0000   -0.18420
46440.0000   -0.03967
46480.0000    0.24512
46520.0000    0.08007
46560.0000    0.25339
46600.0000    0.49125
46640.0000    0.26218
46680.0000   -0.19396
46720.0000    0.18117
46760.0000    0.15919
46800.0000   -0.48592
46840.0000   -0.40296
46880.0000   -0.23678
46920.0000   -0.24831
46960.0000   -0.19844
47000.0000    0.04120
47040.0000    0.02454
47080.0000    0.13776
47120.0000    0.16646
47160.0000    0.07161
47200.0000    0.18487
47240.0000   -0.13280
47280.0000   -0.12728
47320.0000    0.04653
47360.0000    0.11951
47400.0000    0.05750
47440.0000    0.22898
47480.0000   -0.00856
47520.0000   -0.07593
47560.0000   -0.16793
47600.0000    0.00995
47640.0000   -0.11747
47680.0000   -0.23494
47720.0000   -0.13721
47760.0000   -0.02942
47800.0000   -0.15236
47840.0000   -0.22505
47880.0000   -0.15752
47920.0000   -0.04346
47960.0000    0.38778
48000.0000    0.11271
48040.0000   -0.14499
48080.0000   -0.03330
48120.0000   -0.42162
48160.0000    0.06984
48200.0000   -0.06012
48240.0000   -0.20062
48280.0000   -0.21627
48320.0000   -0.00001
48360.0000   -0.28091
48400.0000    0.04584
48440.0000   -0.07794
48480.0000   -0.23227
48520.0000   -0.32995
48560.0000   -0.29471
48600.0000   -0.01626
48640.0000   -0.23319
48680.0000   -0.24798
48720.0000   -0.43886
48760.0000   -0.39856
48800.0000   -0.77375
48840.0000   -0.29712
48880.0000   -0.29353
48920.0000   -0.11524
48960.0000   -0.32265
49000.0000   -0.08386
49040.0000   -0.32132
49080.0000   -0.71386
49120.0000   -0.22451
49160.0000   -0.09010
49200.0000    0.15188
49240.0000   -0.08234
49280.0000   -0.53676
49320.0000   -0.19389
49360.0000    0.07855
49400.0000   -0.27675
49440.0000   -0.01212
49480.0000   -0.20257
49520.0000   -0.03747
49560.0000    0.19296
49600.0000   -0.13945
49640.0000    0.05804
49680.0000   -0.01496
49720.0000    0.09409
49760.0000    0.21841
49800.0000   -0.21209
49840.0000   -0.08472
49880.0000   -0.38738
49920.0000   -0.09757
49960.0000   -0.24810
50000.0000   -0.02965
50040.0000    0.16223
50080.0000    0.03525
50120.0000    0.10677
50160.0000   -0.09707
50200.0000   -0.00235
50240.0000    0.32107
50280.0000   -0.08679
50320.0000   -0.08919
50360.0000   -0.11450
50400.0000    0.24298
50440.0000    0.09367
50480.0000    0.06131
50520.0000    0.20920
50560.0000    0.19043
50600.0000    0.05706
50640.0000   -0.18960
50680.0000    0.37037
50720.0000    0.05344
50760.0000    0.07322
50800.0000    0.23106
50840.0000    0.01921
50880.0000    0.00303
50920.0000   -0.34757
50960.0000    0.32761
51000.0000   -0.14250
51040.0000    0.30105
51080.0000    0.04997
51120.0000   -0.19132
51160.0000    0.07908
51200.0000   -0.09503
51240.0000   -0.09072
51280.0000   -0.24302
51320.0000   -0.36505
51360.0000    0.03908
51400.0000   -0.14181
51440.0000   -0.16978
51480.0000   -0.18112
51520.0000   -0.44641
51560.0000   -0.05278
51600.0000   -0.22842
51640.0000    0.10751
51680.0000    0.30307
51720.0000    0.18319
51760.0000    0.28175
51800.0000    0.30976
51840.0000   -0.09406
51880.0000   -0.08499
51920.0000    0.21366
51960.0000    0.05548
52000.0000   -0.16710
52040.0000   -0.18300
52080.0000   -0.00597
52120.0000   -0.21302
52160.0000   -0.49838
52200.0000   -0.18295
52240.0000   -0.68099
52280.0000    0.04085
52320.0000   -0.16320
52360.0000   -0.40575
52400.0000   -0.21666
52440.0000   -0.23974
52480.0000   -0.08755
52520.0000   -0.12694
52560.0000    0.04176
52600.0000    0.26320
52640.0000   -0.07050
52680.0000   -0.16574
52720.0000   -0.01572
52760.0000    0.00542
52800.0000   -0.32300
52840.0000   -0.10507
52880.0000    0.32305
52920.0000   -0.01596
52960.0000   -0.22372
53000.0000   -0.27550
53040.0000   -0.48276
53080.0000    0.04838
53120.0000   -0.00330
53160.0000    0.10438
53200.0000    0.04689
53240.0000   -0.00225
53280.0000    0.30900
53320.0000    0.12380
53360.0000   -0.25266
53400.0000   -0.10326
53440.0000    0.19128
53480.0000    0.17786
53520.0000    0.22573
53560.0000    0.13537
53600.0000   -0.00747
53640.0000    0.05382
53680.0000    0.39100
53720.0000   -0.00994
53760.0000   -0.11120
53800.0000    0.07041
53840.0000    0.07644
53880.0000   -0.16696
53920.0000   -0.10025
53960.0000   -0.05895
54000.0000   -0.14403
54040.0000    0.07008
54080.0000   -0.07090
54120.0000    0.25301
54160.0000    0.07866
54200.0000    0.06814
54240.0000   -0.15702
54280.0000   -0.28782
54320.0000   -0.27424
54360.0000   -0.18534
54400.0000   -0.42415
54440.0000   -0.47490
54480.0000   -0.09179
54520.0000   -0.28084
54560.0000   -0.10781
54600.0000   -0.43877
54640.0000   -0.72585
54680.0000   -0.21134
54720.0000   -0.23751
54760.0000   -0.26760
54800.0000   -0.42556
54840.0000    0.07088
54880.0000   -0.35026
54920.0000   -0.54536
54960.0000   -0.40949
55000.0000   -0.40335
55040.0000   -0.42172
55080.0000    0.00728
55120.0000    0.20658
55160.0000   -0.70129
55200.0000   -0.35705
55240.0000    0.07917
55280.0000   -0.19900
55320.0000    0.11417
55360.0000    0.09599
55400.0000   -0.14962
55440.0000   -0.30598
55480.0000    0.05263
55520.0000   -0.29040
55560.0000   -0.22197
55600.0000   -0.24568
55640.0000   -0.08873
55680.0000   -0.16431
55720.0000    0.08383
55760.0000   -0.08784
55800.0000   -0.18873
55840.0000   -0.18233
55880.0000   -0.17590
55920.0000    0.08839
55960.0000   -0.06420
56000.0000    0.21533
56040.0000    0.34359
56080.0000    0.06260
56120.0000   -0.26604
56160.0000   -0.00227
56200.0000    0.03985
56240.0000   -0.13928
56280.0000   -0.10508
56320.0000   -0.50437
56360.0000   -0.03445
56400.0000   -0.11218
56440.0000    0.09026
56480.0000    0.36805
56520.0000    0.02033
56560.0000   -0.05328
56600.0000   -0.37948
56640.0000   -0.16381
56680.0000   -0.24678
56720.0000   -0.28696
56760.0000   -0.12086
56800.0000    0.00097
56840.0000    0.06165
56880.0000   -0.25407
56920.0000   -0.08575
56960.0000   -0.07479
57000.0000   -0.07845
57040.0000   -0.06983
57080.0000   -0.21631
57120.0000   -0.01393
57160.0000   -0.17283
57200.0000   -0.27571
57240.0000   -0.22150
57280.0000   -0.20360
57320.0000    0.02160
57360.0000   -0.05314
57400.0000   -0.06450
57440.0000    0.09196
57480.0000   -0.01829
57520.0000   -0.06215
57560.0000    0.00926
57600.0000    0.15486
57640.0000   -0.27938
57680.0000   -0.05960
57720.0000   -0.46051
57760.0000    0.05082
57800.0000    0.03026
57840.0000    0.07895
57880.0000   -0.00672
57920.0000   -0.25816
57960.0000   -0.19827
58000.0000   -0.16019
58040.0000    0.03366
58080.0000   -0.07413
58120.0000    0.17469
58160.0000   -0.20973
58200.0000   -0.19107
58240.0000   -0.11046
58280.0000   -0.03483
58320.0000   -0.03142
58360.0000   -0.18803
58400.0000   -0.10352
58440.0000    0.06986
58480.0000   -0.14401
58520.0000    0.02299
58560.0000   -0.00228
58600.0000   -0.36386
58640.0000   -0.24155
58680.0000   -0.11001
58720.0000   -0.05545
58760.0000   -0.45830
58800.0000   -0.32392
58840.0000   -0.22125
58880.0000   -0.17072
58920.0000   -0.21441
58960.0000    0.08042
59000.0000   -0.21011
59040.0000   -0.07526
59080.0000   -0.39133
59120.0000   -0.33812
59160.0000   -0.17434
59200.0000   -0.28754
59240.0000   -0.28278
59280.0000   -0.14109
59320.0000   -0.01625
59360.0000    0.39945
59400.0000    0.32987
59440.0000    0.19318
59480.0000    0.19451
59520.0000    0.07031
59560.0000    0.31071
59600.0000    0.62497
59640.0000    0.63148
59680.0000    0.34456
59720.0000    0.43142
59760.0000    0.57297
59800.0000    0.25198
59840.0000    0.68994
59880.0000    0.31449
59920.0000    0.38299
59960.0000    0.42096
60000.0000   -0.01172
60040.0000    0.23347
60080.0000    0.53224
60120.0000    0.52654
60160.0000    0.30832
60200.0000    0.37367
60240.0000    0.35620
60280.0000    0.03936
60320.0000    0.03149
60360.0000   -0.10668
60400.0000    0.27409
60440.0000    0.12328
60480.0000   -0.21304
60520.0000    0.09174
60560.0000   -0.34421
60600.0000   -0.15782
60640.0000   -0.30388
60680.0000   -0.09556
60720.0000   -0.32913
60760.0000   -0.28327
60800.0000    0.06965
60840.0000   -0.35369
60880.0000   -0.45994
60920.0000   -0.02495
60960.0000   -0.21241
61000.0000   -0.08536
61040.0000    0.08411
61080.0000    0.41673
61120.0000    0.62833
61160.0000    0.75972
61200.0000    0.19712
61240.0000    0.59433
61280.0000    0.47900
61320.0000    0.52310
61360.0000    0.28147
61400.0000    0.43692
61440.0000    0.31817
61480.0000    0.70480
61520.0000    0.73389
61560.0000    0.70939
61600.0000    0.67726
61640.0000    0.85381
61680.0000    0.72826
61720.0000    0.83837
61760.0000    0.84895
61800.0000    0.49897
61840.0000    0.59112
61880.0000    0.71242
61920.0000    0.29194
61960.0000    0.60947
62000.0000    0.38973
62040.0000    0.44043
62080.0000    0.56920
62120.0000    0.59641
62160.0000    0.29504
62200.0000    0.54492
62240.0000    0.61249
62280.0000    0.20264
62320.0000    0.24794
62360.0000   -0.01916
62400.0000   -0.06382
62440.0000   -0.31480
62480.0000   -0.02255
62520.0000    0.52559
62560.0000    0.51677
62600.0000    0.69779
62640.0000    0.73145
62680.0000    0.26409
62720.0000    0.21538
62760.0000   -0.16590
62800.0000    0.12852
62840.0000    0.15207
62880.0000    0.13069
62920.0000   -0.04051
62960.0000    0.01566
63000.0000    0.42472
63040.0000    0.44310
63080.0000    0.22561
63120.0000    0.28413
63160.0000    0.38687
63200.0000   -0.01592
63240.0000   -0.07728
63280.0000    0.03348
63320.0000   -0.05150
63360.0000    0.07044
63400.0000    0.05506
63440.0000    0.41652
63480.0000    0.21996
63520.0000   -0.23910
63560.0000   -0.14370
63600.0000    0.01324
63640.0000    0.05400
63680.0000    0.10912
63720.0000    0.15481
63760.0000    0.00762
63800.0000    0.56397
63840.0000    0.08178
63880.0000    0.21511
63920.0000    0.17235
63960.0000    0.53301
64000.0000   -0.06780
64040.0000   -0.12024
64080.0000    0.31963
64120.0000    0.21396
64160.0000   -0.07724
64200.0000    0.28564
64240.0000   -0.06182
64280.0000    0.13326
64320.0000    0.11623
64360.0000   -0.04408
64400.0000   -0.11759
64440.0000    0.02995
64480.0000   -0.08062
64520.0000   -0.14327
64560.0000    0.04477
64600.0000   -0.54058
64640.0000    0.08437
64680.0000   -0.03750
64720.0000   -0.10180
64760.0000   -0.17471
64800.0000   -0.16527
64840.0000   -0.12178
64880.0000   -0.26588
64920.0000    0.05102
64960.0000   -0.15606
65000.0000    0.23194
65040.0000    0.27522
65080.0000    0.31129
65120.0000   -0.21238
65160.0000   -0.06233
65200.0000    0.14001
65240.0000    0.05044
65280.0000    0.16656
65320.0000    0.04073
65360.0000    0.00195
65400.0000    0.12689
65440.0000   -0.03096
65480.0000   -0.22790
65520.0000    0.22824
65560.0000    0.17472
65600.0000   -0.14084
65640.0000   -0.24655
65680.0000    0.10877
65720.0000    0.09226
65760.0000    0.39279
65800.0000    0.14609
65840.0000   -0.22230
65880.0000    0.01762
65920.0000   -0.22363
65960.0000   -0.14137
66000.0000   -0.04831
66040.0000   -0.10874
66080.0000    0.21563
66120.0000   -0.15024
66160.0000    0.02519
66200.0000   -0.05732
66240.0000   -0.09767
66280.0000    0.14179
66320.0000   -0.12239
66360.0000   -0.03530
66400.0000   -0.02681
66440.0000    0.25728
66480.0000    0.17485
66520.0000   -0.04818
66560.0000   -0.07026
66600.0000   -0.06169
66640.0000   -0.09901
66680.0000   -0.06124
66720.0000    0.12579
66760.0000    0.09448
66800.0000    0.19961
66840.0000   -0.16014
66880.0000   -0.19517
66920.0000   -0.01818
66960.0000    0.20344
67000.0000    0.13567
67040.0000    0.21231
67080.0000    0.44954
67120.0000    0.52191
67160.0000   -0.15025
67200.0000    0.20232
67240.0000    0.17937
67280.0000    0.42471
67320.0000    0.11758
67360.0000    0.52287
67400.0000    0.41990
67440.0000    0.27021
67480.0000    0.33259
67520.0000    0.44838
67560.0000    0.49161
67600.0000    0.16264
67640.0000    0.30657
67680.0000    0.09204
67720.0000    0.25853
67760.0000    0.13486
67800.0000    0.32684
67840.0000    0.22477
67880.0000    0.44156
67920.0000    0.18825
67960.0000   -0.04900
68000.0000    0.48943
68040.0000    0.17019
68080.0000   -0.16014
68120.0000   -0.15027
68160.0000   -0.15285
68200.0000    0.37126
68240.0000   -0.17283
68280.0000   -0.26013
68320.0000   -0.24604
68360.0000   -0.62954
68400.0000   -0.31547
68440.0000   -0.05952
68480.0000    0.08128
68520.0000    0.06984
68560.0000    0.08225
68600.0000    0.08656
68640.0000    0.06989
68680.0000    0.30276
68720.0000    0.15482
68760.0000    0.27865
68800.0000    0.18373
68840.0000    0.10118
68880.0000    0.06716
68920.0000    0.39271
68960.0000    0.37937
69000.0000    0.31155
69040.0000    0.55046
69080.0000    0.00107
69120.0000    0.29154
69160.0000    0.28601
69200.0000   -0.05031
69240.0000    0.23954
69280.0000   -0.01603
69320.0000   -0.07518
69360.0000   -0.11269
69400.0000   -0.02046
69440.0000    0.02971
69480.0000    0.07861
69520.0000    0.20019
69560.0000    0.34669
69600.0000   -0.03010
69640.0000   -0.12136
69680.0000   -0.01941
69720.0000    0.05110
69760.0000   -0.19683
69800.0000    0.07848
69840.0000   -0.26390
69880.0000    0.02229
69920.0000    0.20144
69960.0000   -0.08689
70000.0000   -0.09167
70040.0000   -0.26762
70080.0000   -0.18523
70120.0000   -0.13705
70160.0000   -0.44242
70200.0000   -0.35221
70240.0000   -0.42177
70280.0000   -0.36705
70320.0000   -0.05594
70360.0000   -0.19485
70400.0000   -0.15007
70440.0000   -0.46399
70480.0000   -0.13516
70520.0000   -0.13497
70560.0000   -0.03186
70600.0000   -0.39003
70640.0000   -0.43025
70680.0000   -0.35894
70720.0000   -0.41424
70760.0000   -0.21045
70800.0000   -0.28613
70840.0000   -0.47042
70880.0000   -0.07794
70920.0000    0.04003
70960.0000   -0.10872
71000.0000   -0.26940
71040.0000    0.01943
71080.0000    0.36463
71120.0000    0.44692
71160.0000    0.39890
71200.0000    0.17447
71240.0000    0.12658
71280.0000   -0.11401
71320.0000   -0.27453
71360.0000   -0.22973
71400.0000   -0.19495
71440.0000   -0.42443
71480.0000   -0.43370
71520.0000    0.01996
71560.0000    0.15028
71600.0000    0.09419
71640.0000    0.42560
71680.0000    0.21508
71720.0000    0.18738
71760.0000    0.04224
71800.0000    0.15650
71840.0000    0.20005
71880.0000    0.37005
71920.0000    0.11825
71960.0000    0.21270
72000.0000   -0.10079
72040.0000    0.13124
72080.0000   -0.03377
72120.0000    0.28392
72160.0000   -0.18437
72200.0000   -0.11799
72240.0000    0.34064
72280.0000    0.15921
72320.0000   -0.13231
72360.0000    0.08810
72400.0000   -0.13776
72440.0000   -0.18624
72480.0000   -0.40645
72520.0000   -0.27558
72560.0000    0.29539
72600.0000    0.20011
72640.0000    0.31245
72680.0000    0.55092
72720.0000    0.05088
72760.0000    0.34114
72800.0000    0.11604
72840.0000    0.04973
72880.0000    0.18620
72920.0000    0.18479
72960.0000    0.20041
73000.0000    0.04177
73040.0000    0.04190
73080.0000    0.10955
73120.0000    0.20668
73160.0000   -0.03751
73200.0000   -0.13166
73240.0000    0.30647
73280.0000   -0.15970
73320.0000   -0.09461
73360.0000   -0.09102
73400.0000   -0.13931
73440.0000   -0.02565
73480.0000   -0.31604
73520.0000   -0.00706
73560.0000   -0.25825
73600.0000   -0.46974
73640.0000   -0.35191
73680.0000   -0.44506
73720.0000   -0.24087
73760.0000   -0.38729
73800.0000   -0.14388
73840.0000   -0.06150
73880.0000   -0.06064
73920.0000   -0.05745
73960.0000   -0.17904
74000.0000   -0.12058
74040.0000    0.01276
74080.0000    0.13749
74120.0000   -0.23097
74160.0000   -0.30748
74200.0000    0.05167
74240.0000   -0.15498
74280.0000    0.18133
74320.0000   -0.16082
74360.0000   -0.41419
74400.0000   -0.25187
74440.0000   -0.33815
74480.0000   -0.29341
74520.0000   -0.75609
74560.0000   -0.76706
74600.0000   -0.66515
74640.0000   -0.49661
74680.0000   -0.48517
74720.0000   -0.23263
74760.0000   -0.22843
74800.0000   -0.22361
74840.0000   -0.22224
74880.0000   -0.16318
74920.0000   -0.29216
74960.0000   -0.23268
75000.0000   -0.09264
75040.0000   -0.05748
75080.0000   -0.54859
75120.0000   -0.41012
75160.0000   -0.30360
75200.0000   -0.05334
75240.0000    0.08168
75280.0000   -0.05434
75320.0000   -0.02694
75360.0000    0.06551
75400.0000   -0.00583
75440.0000   -0.00870
75480.0000    0.03811
75520.0000   -0.16611
75560.0000    0.02202
75600.0000   -0.00769
75640.0000   -0.26771
75680.0000   -0.01653
75720.0000   -0.38669
75760.0000   -0.19463
75800.0000   -0.31185
75840.0000    0.21184
75880.0000   -0.27207
75920.0000   -0.19332
75960.0000   -0.56933
76000.0000   -0.56960
76040.0000   -0.26542
76080.0000   -0.51076
76120.0000   -0.37652
76160.0000   -0.48417
76200.0000   -0.91659
76240.0000   -0.67726
76280.0000   -0.64156
76320.0000   -0.66177
76360.0000   -0.72830
76400.0000   -0.35911
76440.0000   -0.31886
76480.0000   -0.31426
76520.0000   -0.43816
76560.0000   -0.21845
76600.0000   -0.40437
76640.0000   -0.41021
76680.0000   -0.26618
76720.0000   -0.14372
76760.0000   -0.33960
76800.0000   -0.41220
76840.0000   -0.10754
76880.0000   -0.09515
76920.0000   -0.22841
76960.0000   -0.42733
77000.0000    0.02744
77040.0000   -0.23017
77080.0000    0.14433
77120.0000    0.07933
77160.0000   -0.13699
77200.0000   -0.41217
77240.0000   -0.13265
77280.0000    0.00670
77320.0000   -0.42129
77360.0000   -0.35789
77400.0000   -0.54688
77440.0000   -0.45758
77480.0000   -0.61957
77520.0000   -0.68682
77560.0000   -0.48903
77600.0000   -0.24927
77640.0000   -0.02687
77680.0000   -0.18841
77720.0000   -0.32278
77760.0000   -0.19267
77800.0000   -0.40646
77840.0000   -0.19216
77880.0000   -0.27907
77920.0000   -0.20659
77960.0000   -0.13864
78000.0000   -0.39660
78040.0000   -0.34443
78080.0000   -0.02728
78120.0000   -0.16963
78160.0000    0.04682
78200.0000    0.08198
78240.0000   -0.16727
78280.0000   -0.31439
78320.0000   -0.11472
78360.0000    0.03639
78400.0000   -0.18816
78440.0000   -0.06486
78480.0000    0.15453
78520.0000   -0.08551
78560.0000    0.01122
78600.0000    0.05503
78640.0000   -0.08689
78680.0000   -0.03914
78720.0000    0.18773
78760.0000   -0.30523
78800.0000   -0.16191
78840.0000   -0.16246
78880.0000   -0.00728
78920.0000   -0.27938
78960.0000   -0.48106
79000.0000   -0.37821
79040.0000   -0.46775
79080.0000    0.11173
79120.0000   -0.17706
79160.0000   -0.25188
79200.0000   -0.10142
79240.0000   -0.38575
79280.0000   -0.41789
79320.0000   -0.59327
79360.0000   -0.55329
79400.0000   -0.64378
79440.0000   -0.66950
79480.0000   -0.49727
79520.0000   -0.80004
79560.0000   -0.70906
79600.0000   -0.65549
79640.0000   -0.59975
79680.0000   -0.72171
79720.0000   -0.64741
79760.0000   -0.44476
79800.0000   -0.39732
79840.0000   -0.53856
79880.0000   -0.28549
79920.0000   -0.52079
79960.0000   -0.63713
80000.0000   -0.24962
80040.0000   -0.40911
80080.0000    0.02621
80120.0000   -0.15477
80160.0000   -0.08127
80200.0000   -0.30549
80240.0000   -0.45077
80280.0000   -0.33911
80320.0000   -0.16384
80360.0000   -0.40070
80400.0000   -0.29362
80440.0000   -0.56937
80480.0000   -0.52865
80520.0000   -0.60278
80560.0000   -0.60500
80600.0000   -0.59858
80640.0000   -0.90062
80680.0000   -0.67442
80720.0000   -0.81476
80760.0000   -0.85882
80800.0000   -0.88001
80840.0000   -0.73195
80880.0000   -0.89839
80920.0000   -0.69814
80960.0000   -0.50129
81000.0000   -0.70792
81040.0000   -0.49377
81080.0000   -0.71836
81120.0000   -0.70329
81160.0000   -0.63825
81200.0000   -0.71303
81240.0000   -0.82037
81280.0000   -0.68575
81320.0000   -0.73627
81360.0000   -0.87594
81400.0000   -0.83786
81440.0000   -0.86764
81480.0000   -0.77346
81520.0000   -0.83587
81560.0000   -0.51469
81600.0000   -0.68552
81640.0000   -0.69432
81680.0000   -0.84441
81720.0000   -0.65419
81760.0000   -0.68654
81800.0000   -0.61093
81840.0000   -0.77543
81880.0000   -0.75681
81920.0000   -0.76146
81960.0000   -0.80420
82000.0000   -0.63463
82040.0000   -0.54469
82080.0000   -0.63250
82120.0000   -0.68040
82160.0000   -0.76506
82200.0000   -0.59168
82240.0000   -0.71516
82280.0000   -0.55618
82320.0000   -0.60711
82360.0000   -0.66860
82400.0000   -0.62897
82440.0000   -0.75769
82480.0000   -0.32123
82520.0000   -0.37894
82560.0000   -0.33817
82600.0000   -0.37293
82640.0000   -0.49302
82680.0000   -0.82492
82720.0000   -0.81593
82760.0000   -0.22237
82800.0000   -0.44654
82840.0000   -0.49037
82880.0000   -0.24313
82920.0000   -0.58321
82960.0000   -0.61924
83000.0000   -0.56946
83040.0000   -0.54091
83080.0000   -0.69196
83120.0000   -0.47279
83160.0000   -0.78387
83200.0000   -0.61265
83240.0000   -0.84258
83280.0000   -0.65031
83320.0000   -0.83652
83360.0000   -0.70254
83400.0000   -0.76725
83440.0000   -0.77293
83480.0000   -0.91355
83520.0000   -0.70819
83560.0000   -0.45172
83600.0000   -0.58994
83640.0000   -0.47663
83680.0000   -0.65905
83720.0000   -0.84318
83760.0000   -0.88871
83800.0000   -0.75674
83840.0000   -0.71889
83880.0000   -0.78082
83920.0000   -0.44360
83960.0000   -0.87870
84000.0000   -0.60610
84040.0000   -0.58832
84080.0000   -0.82251
84120.0000   -0.30318
84160.0000   -0.62615
84200.0000   -0.69041
84240.0000   -0.62854
84280.0000   -0.69443
84320.0000   -0.74378
84360.0000   -0.73150
84400.0000   -0.46280
84440.0000   -0.85426
84480.0000   -0.64088
84520.0000   -0.64392
84560.0000   -0.65408
84600.0000   -0.50102
84640.0000   -0.77325
84680.0000   -0.67350
84720.0000   -0.65655
84760.0000   -0.79072
84800.0000   -0.71724
84840.0000   -0.80313
84880.0000   -0.62662
84920.0000   -0.71868
84960.0000   -0.77470
85000.0000   -0.68702
85040.0000   -0.60247
85080.0000   -0.52587
85120.0000   -0.63096
85160.0000   -0.48300
85200.0000   -0.62977
85240.0000   -0.75366
85280.0000   -0.74775
85320.0000   -0.53646
85360.0000   -0.99782
85400.0000   -0.78356
85440.0000   -0.65416
85480.0000   -0.86303
85520.0000   -0.68342
85560.0000   -0.70186
85600.0000   -0.77556
85640.0000   -0.71429
85680.0000   -0.79938
85720.0000   -0.94589
85760.0000   -0.49782
85800.0000   -0.78515
85840.0000   -0.45266
85880.0000   -0.35602
85920.0000   -0.69622
85960.0000   -0.68066
86000.0000   -0.70503
86040.0000   -0.77888
86080.0000   -0.67930
86120.0000   -0.78286
86160.0000   -0.61911
86200.0000   -0.71771
86240.0000   -0.38054
86280.0000   -0.59285
86320.0000   -0.66242
86360.0000   -0.72964
86400.0000   -0.49222
86440.0000   -0.82629
86480.0000   -0.55830
86520.0000   -0.63239
86560.0000   -0.72945
86600.0000   -0.85615
86640.0000   -0.31640
86680.0000   -0.54227
86720.0000   -0.58722
86760.0000   -0.48653
86800.0000   -0.70527
86840.0000   -0.80511
86880.0000   -0.67510
86920.0000   -0.92879
86960.0000   -0.84312
87000.0000   -0.63633
87040.0000   -0.63398
87080.0000   -0.50512
87120.0000   -0.51981
87160.0000   -0.65497
87200.0000   -0.81864
87240.0000   -0.47478
87280.0000   -0.62856
87320.0000   -0.71354
87360.0000   -0.57582
87400.0000   -0.69211
87440.0000   -0.57535
87480.0000   -0.48862
87520.0000   -0.17766
87560.0000    0.12116
87600.0000   -0.29682
87640.0000   -0.55834
87680.0000   -0.59445
87720.0000   -0.28706
87760.0000   -0.04449
87800.0000   -0.39062
87840.0000   -0.35843
87880.0000   -0.44692
87920.0000   -0.38972
87960.0000   -0.41723
88000.0000   -0.43701
88040.0000   -0.28705
88080.0000   -0.31706
88120.0000   -0.59208
88160.0000    0.00896
88200.0000   -0.44429
88240.0000   -0.47287
88280.0000   -0.40774
88320.0000   -1.00643
88360.0000   -0.47006
88400.0000   -0.23864
88440.0000   -0.38371
88480.0000   -0.48265
88520.0000   -0.53118
88560.0000   -0.80483
88600.0000   -0.43649
88640.0000   -0.09286
88680.0000    0.05928
88720.0000   -0.15266
88760.0000   -0.01836
88800.0000    0.04678
88840.0000    0.13050
88880.0000    0.14589
88920.0000   -0.37292
88960.0000   -0.16871
89000.0000   -0.16484
89040.0000    0.12512
89080.0000   -0.08897
89120.0000   -0.27751
89160.0000    0.01865
89200.0000   -0.18164
89240.0000   -0.07123
89280.0000   -0.28383
89320.0000   -0.67441
89360.0000   -0.77807
89400.0000   -0.85616
89440.0000   -0.60361
89480.0000   -0.39365
89520.0000   -0.57161
89560.0000   -0.38090
89600.0000   -0.49831
89640.0000   -0.63503
89680.0000   -0.11949
89720.0000   -0.33338
89760.0000   -0.34168
89800.0000   -0.09360
89840.0000   -0.29998
89880.0000    0.03059
89920.0000   -0.45388
89960.0000   -0.14717
90000.0000    0.06385
90040.0000   -0.70582
90080.0000   -0.49288
90120.0000   -0.40916
90160.0000   -0.70305
90200.0000   -0.54713
90240.0000   -0.66358
90280.0000   -0.61820
90320.0000   -0.43613
90360.0000   -0.41529
90400.0000   -0.31134
90440.0000   -0.41396
90480.0000   -0.62701
90520.0000   -0.13915
90560.0000   -0.06302
90600.0000   -0.19925
90640.0000   -0.29583
90680.0000   -0.23800
90720.0000   -0.40396
90760.0000   -0.39399
90800.0000   -0.42714
90840.0000   -0.37315
90880.0000   -0.56236
90920.0000   -0.52072
90960.0000   -0.50699
91000.0000   -0.46098
91040.0000   -0.52923
91080.0000   -0.48504
91120.0000   -0.48823
91160.0000   -0.69388
91200.0000   -0.53389
91240.0000   -0.51178
91280.0000   -0.51421
91320.0000   -0.38868
91360.0000   -0.40382
91400.0000   -0.36155
91440.0000   -0.65863
91480.0000   -0.81789
91520.0000   -0.53669
91560.0000   -0.66162
91600.0000   -0.50151
91640.0000   -0.43439
91680.0000   -0.51310
91720.0000   -0.61505
91760.0000   -0.34320
91800.0000   -0.52440
91840.0000   -0.50181
91880.0000   -0.31203
91920.0000   -0.59574
91960.0000   -0.70383
92000.0000   -0.50781
92040.0000   -0.52864
92080.0000   -0.63828
92120.0000   -0.77221
92160.0000   -0.94483
92200.0000   -0.47857
92240.0000   -0.29415
92280.0000   -0.37463
92320.0000   -0.55062
92360.0000   -0.37877
92400.0000   -0.27140
92440.0000   -0.68129
92480.0000   -0.61932
92520.0000   -0.81436
92560.0000   -0.74908
92600.0000   -0.61279
92640.0000   -0.62174
92680.0000   -0.52174
92720.0000   -0.66431
92760.0000   -0.54217
92800.0000   -0.44117
92840.0000   -0.69670
92880.0000   -0.73299
92920.0000   -0.79917
92960.0000   -0.71708
93000.0000   -0.40847
93040.0000   -0.47978
93080.0000   -0.48770
93120.0000   -0.30332
93160.0000   -0.40430
93200.0000   -0.67801
93240.0000   -0.41195
93280.0000   -0.44240
93320.0000   -0.35736
93360.0000   -0.00256
93400.0000   -0.19095
93440.0000   -0.16302
93480.0000   -0.34270
93520.0000   -0.50893
93560.0000   -0.59497
93600.0000   -0.37679
93640.0000   -0.08284
93680.0000   -0.19953
93720.0000   -0.03746
93760.0000   -0.28161
93800.0000   -0.46847
93840.0000   -0.44636
93880.0000   -0.14690
93920.0000   -0.20708
93960.0000   -0.06081
94000.0000    0.03814
94040.0000   -0.14505
94080.0000   -0.27515
94120.0000   -0.25684
94160.0000   -0.58767
94200.0000   -0.46135
94240.0000   -0.84982
94280.0000   -0.78818
94320.0000   -0.78692
94360.0000   -0.76358
94400.0000   -0.41190
94440.0000    0.09115
94480.0000   -0.26726
94520.0000   -0.37522
94560.0000   -0.08740
94600.0000   -0.34798
94640.0000   -0.46202
94680.0000   -0.41657
94720.0000   -0.64270
94760.0000   -0.44581
94800.0000   -0.53622
94840.0000   -0.45687
94880.0000   -0.67474
94920.0000   -0.33462
94960.0000   -0.48943
95000.0000   -0.66747
95040.0000   -0.57320
95080.0000   -0.57753
95120.0000   -0.50763
95160.0000   -0.61371
95200.0000   -0.50745
95240.0000   -0.43820
95280.0000   -0.50154
95320.0000   -0.48115
95360.0000   -0.57405
95400.0000   -0.24960
95440.0000   -0.08382
95480.0000   -0.14331
95520.0000   -0.24937
95560.0000   -0.20964
95600.0000   -0.31861
95640.0000   -0.29475
95680.0000   -0.07993
95720.0000   -0.33720
95760.0000    0.04874
95800.0000   -0.02163
95840.0000   -0.19495
95880.0000   -0.21006
95920.0000   -0.05461
95960.0000   -0.07555
96000.0000   -0.03016
96040.0000    0.03216
96080.0000    0.03681
96120.0000   -0.49138
96160.0000   -0.48403
96200.0000   -0.20789
96240.0000   -0.33952
96280.0000   -0.49737
96320.0000   -0.57171
96360.0000   -0.35837
96400.0000   -0.45647
96440.0000    0.17503
96480.0000   -0.00280
96520.0000   -0.02720
96560.0000   -0.15279
96600.0000   -0.30314
96640.0000   -0.37562
96680.0000    0.06701
96720.0000   -0.29829
96760.0000   -0.22544
96800.0000   -0.19753
96840.0000   -0.04047
96880.0000    0.18967
96920.0000    0.24766
96960.0000    0.37395
97000.0000   -0.52089
97040.0000   -0.08671
97080.0000   -0.00512
97120.0000    0.07425
97160.0000    0.20154
97200.0000    0.16457
97240.0000    0.19828
97280.0000   -0.08790
97320.0000   -0.22592
97360.0000   -0.51415
97400.0000   -0.27744
97440.0000   -0.14287
97480.0000   -0.30304
97520.0000   -0.32379
97560.0000   -0.48253
97600.0000   -0.51061
97640.0000   -0.65229
97680.0000    0.02515
97720.0000   -0.40439
97760.0000   -0.23968
97800.0000   -0.17751
97840.0000   -0.08945
97880.0000   -0.25262
97920.0000   -0.13602
97960.0000   -0.53438
98000.0000   -0.24093
98040.0000   -0.43591
98080.0000   -0.38478
98120.0000   -0.36283
98160.0000   -0.32996
98200.0000   -0.04509
98240.0000   -0.32910
98280.0000   -0.43459
98320.0000   -0.76742
98360.0000   -0.04526
98400.0000   -0.70183
98440.0000   -0.48862
98480.0000   -0.13266
98520.0000   -0.27828
98560.0000   -0.05408
98600.0000   -0.42973
98640.0000   -0.36279
98680.0000   -0.19403
98720.0000   -0.37913
98760.0000   -0.01662
98800.0000   -0.34173
98840.0000   -0.19226
98880.0000   -0.26862
98920.0000   -0.17375
98960.0000   -0.15596
99000.0000   -0.36656
99040.0000   -0.27500
99080.0000   -0.36424
99120.0000   -0.37267
99160.0000   -0.29644
99200.0000   -0.24145
99240.0000   -0.02626
99280.0000   -0.14653
99320.0000   -0.17806
99360.0000   -0.34481
99400.0000   -0.21414
99440.0000    0.21041
99480.0000   -0.24366
99520.0000    0.10159
99560.0000   -0.08300
99600.0000   -0.28144
99640.0000   -0.09555
99680.0000   -0.29676
99720.0000   -0.37424
99760.0000   -0.48772
99800.0000   -0.63839
99840.0000   -0.56429
99880.0000   -0.42095
99920.0000   -0.22903
99960.0000   -0.28827
100000.0000   -0.55706
100040.0000   -0.11131
100080.0000   -0.53182
100120.0000   -0.25458
100160.0000   -0.11564
100200.0000   -0.34683
100240.0000    0.01872
100280.0000   -0.20572
100320.0000   -0.31545
100360.0000   -0.18463
100400.0000   -0.09457
100440.0000   -0.22960
100480.0000   -0.36308
100520.0000   -0.24188
100560.0000    0.04624
100600.0000   -0.11184
100640.0000    0.00396
100680.0000   -0.34688
100720.0000   -0.51902
100760.0000   -0.47557
100800.0000   -0.30589
100840.0000   -0.27174
100880.0000   -0.57228
100920.0000   -0.72785
100960.0000   -0.99507
101000.0000   -0.75664
101040.0000   -0.74042
101080.0000   -0.69587
101120.0000   -0.72351
101160.0000   -0.41749
101200.0000   -0.02942
101240.0000    0.03251
101280.0000    0.00269
101320.0000    0.10978
101360.0000    0.03520
101400.0000   -0.13426
101440.0000   -0.25466
101480.0000   -0.33868
101520.0000   -0.42486
101560.0000   -0.29003
101600.0000   -0.08408
101640.0000   -0.10885
101680.0000   -0.29762
101720.0000   -0.25325
101760.0000   -0.16465
101800.0000    0.09042
101840.0000    0.15268
101880.0000   -0.03214
101920.0000   -0.07471
101960.0000   -0.34231
102000.0000   -0.22197
102040.0000   -0.09001
102080.0000   -0.43925
102120.0000   -0.18742
102160.0000    0.00504
102200.0000   -0.16550
102240.0000   -0.11656
102280.0000   -0.29547
102320.0000   -0.28050
102360.0000   -0.21244
102400.0000    0.20988
102440.0000    0.19427
102480.0000    0.06780
102520.0000   -0.08426
102560.0000    0.04942
102600.0000   -0.13502
102640.0000   -0.07371
102680.0000    0.06853
102720.0000   -0.30339
102760.0000   -0.24489
102800.0000   -0.08387
102840.0000   -0.27194
102880.0000   -0.29559
102920.0000   -0.37447
102960.0000   -0.21204
103000.0000    0.14473
103040.0000    0.04252
103080.0000   -0.00799
103120.0000   -0.06353
103160.0000    0.10109
103200.0000   -0.15434
103240.0000   -0.34174
103280.0000   -0.92183
103320.0000   -0.45502
103360.0000   -0.45114
103400.0000   -0.83069
103440.0000   -0.76173
103480.0000   -0.64929
103520.0000   -0.23773
103560.0000   -0.69046
103600.0000   -0.84113
103640.0000   -1.00443
103680.0000   -0.44158
103720.0000   -0.79999
103760.0000   -0.75353
103800.0000   -0.45088
103840.0000   -0.63854
103880.0000   -0.37507
103920.0000   -0.60889
103960.0000   -0.85216
104000.0000   -0.75291
104040.0000   -0.70436
104080.0000   -0.36199
104120.0000   -0.70638
104160.0000   -0.64810
104200.0000   -0.74848
104240.0000   -0.51071
104280.0000   -0.74261
104320.0000   -0.44622
104360.0000   -0.45523
104400.0000   -0.29899
104440.0000   -0.55876
104480.0000   -0.39154
104520.0000   -0.31589
104560.0000   -0.71903
104600.0000   -0.39293
104640.0000   -0.25330
104680.0000   -0.28259
104720.0000   -0.34177
104760.0000   -0.61700
104800.0000   -0.60311
104840.0000   -0.82023
104880.0000   -0.52678
104920.0000   -0.55451
104960.0000   -0.79089
105000.0000   -0.61850
105040.0000   -0.28971
105080.0000   -0.34302
105120.0000   -0.45313
105160.0000   -0.18682
105200.0000   -0.15123
105240.0000   -0.42026
105280.0000   -0.03853
105320.0000   -0.29241
105360.0000    0.08884
105400.0000    0.04691
105440.0000    0.06441
105480.0000   -0.17027
105520.0000    0.06801
105560.0000   -0.22579
105600.0000   -0.13567
105640.0000   -0.12334
105680.0000   -0.11146
105720.0000    0.29566
105760.0000   -0.00788
105800.0000   -0.24612
105840.0000    0.04042
105880.0000    0.06328
105920.0000    0.05636
105960.0000    0.02615
106000.0000   -0.11653
106040.0000   -0.18332
106080.0000    0.01902
106120.0000    0.08516
106160.0000    0.09470
106200.0000    0.28954
106240.0000    0.35052
106280.0000    0.14496
106320.0000   -0.24293
106360.0000    0.07443
106400.0000   -0.30112
106440.0000   -0.36692
106480.0000   -0.00200
106520.0000   -0.24502
106560.0000   -0.32994
106600.0000   -0.04572
106640.0000   -0.18695
106680.0000   -0.32268
106720.0000   -0.09648
106760.0000    0.11832
106800.0000   -0.21762
106840.0000   -0.08070
106880.0000    0.02416
106920.0000    0.12008
106960.0000    0.07929
107000.0000   -0.12768
107040.0000   -0.44327
107080.0000    0.00726
107120.0000   -0.03468
107160.0000   -0.24360
107200.0000   -0.63591
107240.0000   -0.40599
107280.0000   -0.16620
107320.0000    0.12758
107360.0000    0.02619
107400.0000    0.21027
107440.0000   -0.12544
107480.0000   -0.03240
107520.0000   -0.13197
107560.0000   -0.19555
107600.0000   -0.05360
107640.0000   -0.29298
107680.0000   -0.10438
107720.0000   -0.00427
107760.0000    0.01417
107800.0000   -0.16023
107840.0000   -0.22984
107880.0000   -0.06662
107920.0000    0.26410
107960.0000    0.48800
108000.0000    0.50369
108040.0000    0.65194
108080.0000    0.54943
108120.0000    0.01549
108160.0000    0.01233
108200.0000    0.44642
108240.0000   -0.19852
108280.0000    0.43290
108320.0000    0.47746
108360.0000    0.29494
108400.0000    0.05860
108440.0000    0.14614
108480.0000    0.01217
108520.0000    0.17967
108560.0000   -0.15669
108600.0000   -0.25733
108640.0000   -0.05489
108680.0000    0.05516
108720.0000   -0.15394
108760.0000    0.03684
108800.0000    0.05272
108840.0000    0.21664
108880.0000   -0.03813
108920.0000   -0.19335
108960.0000   -0.03672
109000.0000   -0.09110
109040.0000   -0.23867
109080.0000   -0.54905
109120.0000   -0.23822
109160.0000   -0.13839
109200.0000   -0.26702
109240.0000    0.04650
109280.0000   -0.08504
109320.0000    0.08861
109360.0000    0.18640
109400.0000    0.07065
109440.0000    0.21757
109480.0000    0.01521
109520.0000    0.08977
109560.0000   -0.03584
109600.0000   -0.03053
109640.0000    0.19713
109680.0000    0.44798
109720.0000    0.38033
109760.0000   -0.11775
109800.0000    0.44275
109840.0000    0.27219
109880.0000    0.14693
109920.0000    0.05625
109960.0000   -0.04769
110000.0000   -0.33421
110040.0000   -0.20781
110080.0000   -0.19547
110120.0000   -0.36516
110160.0000   -0.15694
110200.0000   -0.42035
110240.0000   -0.11584
110280.0000   -0.40835
110320.0000   -0.24854
110360.0000   -0.19785
110400.0000   -0.25205
110440.0000    0.26289
110480.0000    0.16723
110520.0000    0.11841
110560.0000    0.19821
110600.0000    0.23332
110640.0000    0.01766
110680.0000    0.23704
110720.0000    0.21351
110760.0000    0.44877
110800.0000   -0.24525
110840.0000    0.03958
110880.0000   -0.19145
110920.0000   -0.13106
110960.0000    0.02363
111000.0000   -0.17069
111040.0000   -0.04310
111080.0000    0.14356
111120.0000    0.56258
111160.0000    0.38334
111200.0000    0.28001
111240.0000    0.68989
111280.0000   -0.05758
111320.0000    0.10120
111360.0000   -0.07038
111400.0000    0.17805
111440.0000   -0.08676
111480.0000   -0.25128
111520.0000    0.10480
111560.0000    0.06266
111600.0000    0.02193
111640.0000   -0.10567
111680.0000    0.00746
111720.0000    0.09716
111760.0000   -0.19357
111800.0000   -0.39957
111840.0000    0.06897
111880.0000   -0.02509
111920.0000    0.05113
111960.0000    0.09703
112000.0000   -0.16622
112040.0000   -0.16522
112080.0000   -0.26190
112120.0000   -0.63268
112160.0000   -0.38101
112200.0000   -0.37474
112240.0000   -0.70566
112280.0000   -0.22379
112320.0000   -0.15073
112360.0000   -0.00089
112400.0000   -0.19870
112440.0000    0.14103
112480.0000   -0.07395
112520.0000    0.13004
112560.0000    0.03685
112600.0000   -0.24458
112640.0000   -0.21357
112680.0000   -0.17235
112720.0000   -0.31504
112760.0000   -0.23886
112800.0000    0.15436
112840.0000   -0.16173
112880.0000   -0.19836
112920.0000    0.16879
112960.0000   -0.20279
113000.0000   -0.41288
113040.0000   -0.21983
113080.0000   -0.25173
113120.0000   -0.02481
113160.0000   -0.19021
113200.0000   -0.19477
113240.0000   -0.44637
113280.0000   -0.32435
113320.0000   -0.35600
113360.0000   -0.53079
113400.0000   -0.22389
113440.0000   -0.05135
113480.0000   -0.08428
113520.0000   -0.14857
113560.0000   -0.09942
113600.0000   -0.23330
113640.0000   -0.51725
113680.0000   -0.20302
113720.0000   -0.42534
113760.0000   -0.09356
113800.0000   -0.13030
113840.0000    0.14999
113880.0000   -0.00489
113920.0000   -0.25814
113960.0000   -0.19032
114000.0000   -0.15823
114040.0000   -0.16102
114080.0000   -0.40666
114120.0000   -0.17948
114160.0000   -0.05953
114200.0000   -0.44322
114240.0000   -0.14242
114280.0000   -0.26524
114320.0000   -0.55817
114360.0000   -0.68028
114400.0000   -0.45541
114440.0000   -0.41807
114480.0000   -0.97858
114520.0000   -0.42856
114560.0000   -0.70556
114600.0000   -0.92284
114640.0000   -0.58840
114680.0000   -0.67329
114720.0000   -0.68926
114760.0000   -0.71571
114800.0000   -0.73467
114840.0000   -0.43333
114880.0000   -0.33719
114920.0000   -0.48872
114960.0000   -0.52916
115000.0000   -0.67293
115040.0000   -0.62398
115080.0000   -0.33532
115120.0000   -0.72642
115160.0000   -0.40722
115200.0000   -0.46341
115240.0000   -0.12506
115280.0000   -0.23745
115320.0000   -0.25345
115360.0000   -0.17091
115400.0000   -0.36624
115440.0000   -0.57374
115480.0000   -0.51021
115520.0000   -0.70070
115560.0000   -0.61226
115600.0000   -0.71059
115640.0000   -0.51925
115680.0000   -0.51805
115720.0000   -0.63387
115760.0000   -0.50348
115800.0000   -0.70827
115840.0000   -0.62978
115880.0000   -0.26616
115920.0000   -0.62223
115960.0000   -0.36764
116000.0000   -0.60081
116040.0000   -0.67675
116080.0000   -0.73130
116120.0000   -0.62070
116160.0000   -0.56297
116200.0000   -0.63108
116240.0000   -0.68491
116280.0000   -0.66658
116320.0000   -0.63545
116360.0000   -0.90608
116400.0000   -0.77681
116440.0000   -0.45484
116480.0000   -0.97586
116520.0000   -0.37454
116560.0000   -0.71241
116600.0000   -0.77482
116640.0000   -0.71556
116680.0000   -0.86154
116720.0000   -0.95153
116760.0000   -0.68849
116800.0000   -0.87715
116840.0000   -0.74454
116880.0000   -0.60740
116920.0000   -0.68709
116960.0000   -0.71222
117000.0000   -0.56366
117040.0000   -0.90694
117080.0000   -0.81616
117120.0000   -0.84284
117160.0000   -0.83069
117200.0000   -0.82081
117240.0000   -0.63477
117280.0000   -0.91955
117320.0000   -0.88810
117360.0000   -0.62160
117400.0000   -0.76278
117440.0000   -0.59533
117480.0000   -0.90915
117520.0000   -0.77951
117560.0000   -0.92247
117600.0000   -0.81886
117640.0000   -0.81776
117680.0000   -0.66264
117720.0000   -0.66089
117760.0000   -0.85288
117800.0000   -0.85311
117840.0000   -0.70274
117880.0000   -0.57114
117920.0000   -0.19485
117960.0000   -0.38820
118000.0000   -0.34345
118040.0000   -0.56012
118080.0000   -0.49883
118120.0000   -0.30619
118160.0000   -0.28245
118200.0000   -0.30797
118240.0000   -0.91714
118280.0000   -0.65235
118320.0000   -0.76117
118360.0000   -0.78531
118400.0000   -0.93446
118440.0000   -0.74022
118480.0000   -0.70992
118520.0000   -0.76546
118560.0000   -0.59334
118600.0000   -0.64505
118640.0000   -0.11278
118680.0000   -0.12217
118720.0000   -0.34678
118760.0000   -0.10163
118800.0000   -0.70188
118840.0000   -0.89416
118880.0000   -0.77152
118920.0000   -0.88785
118960.0000   -0.88117
119000.0000   -0.78051
119040.0000   -0.74257
119080.0000   -0.85102
119120.0000   -0.69520
119160.0000   -0.87434
119200.0000   -0.92552
119240.0000   -0.75231
119280.0000   -0.84736
119320.0000   -0.66872
119360.0000   -0.78964
119400.0000   -0.61517
119440.0000   -0.81496
119480.0000   -0.48250
119520.0000   -0.58646
119560.0000   -0.89630
119600.0000   -0.75926
119640.0000   -0.97014
119680.0000   -0.91099
119720.0000   -0.89719
119760.0000   -1.07139
119800.0000   -0.97229
119840.0000   -0.91454
119880.0000   -0.76458
119920.0000   -1.10389
119960.0000   -1.00149
120000.0000   -0.84616
120040.0000   -0.83537
120080.0000   -1.00609
120120.0000   -1.08160
120160.0000   -0.89725
120200.0000   -0.89024
120240.0000   -0.88536
120280.0000   -0.96614
120320.0000   -0.88146
120360.0000   -1.14061
120400.0000   -0.65349
120440.0000   -0.76755
120480.0000   -0.70698
120520.0000   -0.53482
120560.0000   -0.58983
120600.0000   -0.64798
120640.0000   -0.81626
120680.0000   -0.72109
120720.0000   -0.77531
120760.0000   -0.71810
120800.0000   -0.66241
120840.0000   -0.50430
120880.0000   -0.90861
120920.0000   -0.67659
120960.0000   -0.27836
121000.0000   -0.79481
121040.0000   -0.48124
121080.0000   -0.10075
121120.0000   -0.38475
121160.0000   -0.10448
121200.0000   -0.58374
121240.0000   -0.44354
121280.0000   -0.20943
121320.0000   -0.21086
121360.0000   -0.22004
121400.0000   -0.63483
121440.0000   -0.48640
121480.0000   -0.54067
121520.0000   -0.74849
121560.0000   -0.55025
121600.0000   -0.45000
121640.0000   -0.56774
121680.0000   -0.44396
121720.0000   -0.38430
121760.0000   -0.05056
121800.0000    0.20527
121840.0000   -0.22091
121880.0000   -0.17971
121920.0000   -0.49078
121960.0000   -0.51242
122000.0000   -0.45607
122040.0000   -0.13276
122080.0000   -0.40213
122120.0000   -0.47913
122160.0000   -0.47533
122200.0000   -0.43246
122240.0000   -0.58910
122280.0000   -0.52585
122320.0000   -0.48210
122360.0000   -0.56236
122400.0000   -0.60477
122440.0000   -0.49857
122480.0000   -0.72000
122520.0000   -0.46227
122560.0000   -0.52482
122600.0000   -0.60164
122640.0000   -0.54700
122680.0000   -0.46018
122720.0000   -0.33795
122760.0000   -0.41322
122800.0000   -0.50866
122840.0000   -0.34576
122880.0000   -0.41445
122920.0000   -0.24076
122960.0000   -0.39861
123000.0000   -0.36067
123040.0000   -0.32032
123080.0000   -0.44492
123120.0000   -0.26548
123160.0000   -0.38384
123200.0000   -0.03777
123240.0000   -0.19348
123280.0000   -0.19179
123320.0000   -0.14429
123360.0000   -0.36960
123400.0000   -0.49578
123440.0000   -0.52125
123480.0000   -0.19611
123520.0000   -0.15563
123560.0000   -0.20606
123600.0000   -0.24798
123640.0000   -0.44245
123680.0000   -0.33696
123720.0000   -0.19226
123760.0000   -0.11111
123800.0000   -0.29730
123840.0000   -0.37598
123880.0000   -0.11233
123920.0000   -0.21638
123960.0000   -0.13777
124000.0000   -0.09680
124040.0000   -0.23695
124080.0000   -0.22613
124120.0000   -0.55456
124160.0000   -0.41524
124200.0000   -0.42857
124240.0000   -0.62677
124280.0000   -0.50902
124320.0000   -0.55680
124360.0000   -0.64814
124400.0000   -0.72554
124440.0000   -0.63942
124480.0000   -0.37334
124520.0000   -0.30772
124560.0000   -0.58626
124600.0000   -0.35326
124640.0000   -0.71990
124680.0000   -0.19027
124720.0000   -0.42224
124760.0000   -0.58482
124800.0000   -0.54915
124840.0000   -0.64030
124880.0000   -0.37923
124920.0000   -0.25164
124960.0000   -0.38662
125000.0000   -0.62565
125040.0000   -0.45856
125080.0000   -0.28561
125120.0000   -0.61491
125160.0000   -0.45984
125200.0000   -0.43883
125240.0000   -0.33942
125280.0000   -0.52013
125320.0000    0.04218
125360.0000   -0.57316
125400.0000   -0.41847
125440.0000   -0.32774
125480.0000   -0.23747
125520.0000   -0.46847
125560.0000   -0.45207
125600.0000   -0.17296
125640.0000   -0.21980
125680.0000   -0.50074
125720.0000   -0.36042
125760.0000   -0.56182
125800.0000   -0.24055
125840.0000   -0.38764
125880.0000   -0.27182
125920.0000   -0.27840
125960.0000   -0.45997
126000.0000   -0.35754
126040.0000   -0.40946
126080.0000   -0.39826
126120.0000   -0.30653
126160.0000   -0.32559
126200.0000   -0.18217
126240.0000   -0.30177
126280.0000   -0.36567
126320.0000   -0.50452
126360.0000   -0.62361
126400.0000   -0.31878
126440.0000   -0.48579
126480.0000   -0.20802
126520.0000   -0.28346
126560.0000   -0.48121
126600.0000   -0.35633
126640.0000   -0.42287
126680.0000   -0.22921
126720.0000   -0.27582
126760.0000   -0.35359
126800.0000   -0.30870
126840.0000   -0.37809
126880.0000   -0.45544
126920.0000   -0.37250
126960.0000   -0.32161
127000.0000   -0.65687
127040.0000   -0.41039
127080.0000   -0.37367
127120.0000   -0.34228
127160.0000   -0.42527
127200.0000   -0.59377
127240.0000   -0.75095
127280.0000   -0.64057
127320.0000   -0.69266
127360.0000   -0.79209
127400.0000   -0.70519
127440.0000   -0.59107
127480.0000   -0.41514
127520.0000   -0.66290
127560.0000   -0.54732
127600.0000   -0.69325
127640.0000   -0.42772
127680.0000   -0.36049
127720.0000   -0.34275
127760.0000   -0.48807
127800.0000   -0.42179
127840.0000   -0.30202
127880.0000   -0.55062
127920.0000   -0.28442
127960.0000   -0.56938
128000.0000   -0.66341
128040.0000   -0.71307
128080.0000   -0.33870
128120.0000   -0.48016
128160.0000   -0.35414
128200.0000   -0.57014
128240.0000   -0.60090
128280.0000   -0.38812
128320.0000   -0.54846
128360.0000   -0.58778
128400.0000   -0.59908
128440.0000   -0.68632
128480.0000   -0.74634
128520.0000   -0.75285
128560.0000   -0.59030
128600.0000   -0.69071
128640.0000   -0.68619
128680.0000   -0.62384
128720.0000   -0.37515
128760.0000   -0.61557
128800.0000   -0.70871
128840.0000   -0.27686
128880.0000   -0.40519
128920.0000   -0.47995
128960.0000   -0.41065
129000.0000   -0.50511
129040.0000   -0.41677
129080.0000   -0.49769
129120.0000   -0.64528
129160.0000   -0.78725
129200.0000   -0.45825
129240.0000   -0.62959
129280.0000   -0.72475
129320.0000   -0.56434
129360.0000   -0.42400
129400.0000   -0.36813
129440.0000   -0.52339
129480.0000   -0.65089
129520.0000   -0.59279
129560.0000   -0.49673
129600.0000   -0.64646
129640.0000   -0.47406
129680.0000   -0.54566
129720.0000   -0.71366
129760.0000   -0.68338
129800.0000   -0.59813
129840.0000   -0.56733
129880.0000   -0.48507
129920.0000   -0.51739
129960.0000   -0.71567
130000.0000   -0.71063
130040.0000   -0.46704
130080.0000   -0.52290
130120.0000   -0.62720
130160.0000   -0.61078
130200.0000   -0.50984
130240.0000   -0.36344
130280.0000   -0.52598
130320.0000   -0.40366
130360.0000   -0.36976
130400.0000   -0.56903
130440.0000   -0.42340
130480.0000   -0.39704
130520.0000   -0.30370
130560.0000   -0.54856
130600.0000   -0.31024
130640.0000   -0.24481
130680.0000   -0.23177
130720.0000   -0.36908
130760.0000   -0.26418
130800.0000   -0.45287
130840.0000   -0.20559
130880.0000   -0.00513
130920.0000   -0.37266
130960.0000   -0.18130
131000.0000   -0.44434
131040.0000   -0.31894
131080.0000   -0.24402
131120.0000   -0.34686
131160.0000   -0.64941
131200.0000   -0.44066
131240.0000   -0.45401
131280.0000   -0.57595
131320.0000   -0.31466
131360.0000   -0.45297
131400.0000   -0.16925
131440.0000   -0.34828
131480.0000    0.09394
131520.0000   -0.08193
131560.0000   -0.20901
131600.0000   -0.04637
131640.0000   -0.45477
131680.0000   -0.41670
131720.0000   -0.06301
131760.0000   -0.44797
131800.0000   -0.49723
131840.0000   -0.51726
131880.0000   -0.73344
131920.0000   -0.28864
131960.0000   -0.73642
132000.0000   -0.34253
132040.0000   -0.34838
132080.0000   -0.40582
132120.0000   -0.38772
132160.0000   -0.62261
132200.0000   -0.33450
132240.0000   -0.40117
132280.0000   -0.51584
132320.0000   -0.07504
132360.0000   -0.24139
132400.0000   -0.17028
132440.0000   -0.61129
132480.0000   -0.77816
132520.0000   -0.57492
132560.0000   -0.57130
132600.0000   -0.52191
132640.0000   -0.44575
132680.0000   -0.71528
132720.0000   -0.55647
132760.0000   -0.42871
132800.0000   -0.38520
132840.0000   -0.64809
132880.0000   -0.56788
132920.0000   -0.66136
132960.0000   -0.36270
133000.0000   -0.88303
133040.0000   -0.55855
133080.0000   -0.60295
133120.0000   -0.58684
133160.0000   -0.48112
133200.0000   -0.35767
133240.0000   -0.46816
133280.0000   -0.51066
133320.0000   -0.33771
133360.0000   -0.35680
133400.0000   -0.61805
133440.0000   -0.55061
133480.0000   -0.48219
133520.0000   -0.10716
133560.0000   -0.11195
133600.0000   -0.21478
133640.0000   -0.16745
133680.0000   -0.05868
133720.0000   -0.48710
133760.0000   -0.60371
133800.0000   -0.42858
133840.0000   -0.53746
133880.0000   -0.59317
133920.0000   -0.67204
133960.0000   -0.72710
134000.0000   -0.58455
134040.0000   -0.58772
134080.0000   -0.65305
134120.0000   -0.58354
134160.0000   -0.68102
134200.0000   -0.48950
134240.0000   -0.37590
134280.0000   -0.44309
134320.0000   -0.78055
134360.0000   -0.93976
134400.0000   -0.51037
134440.0000   -0.74288
134480.0000   -0.85154
134520.0000   -0.39808
134560.0000   -0.42824
134600.0000   -0.47894
134640.0000   -0.59278
134680.0000   -0.50707
134720.0000   -0.74516
134760.0000   -0.68369
134800.0000   -0.51575
134840.0000   -0.66908
134880.0000   -0.52021
134920.0000   -0.77655
134960.0000   -0.86199
135000.0000   -0.74108
135040.0000   -0.50255
135080.0000   -0.63774
135120.0000   -0.53062
135160.0000   -0.51903
135200.0000    0.09439
135240.0000   -0.04339
135280.0000   -0.06991
135320.0000   -0.05290
135360.0000   -0.05291
135400.0000    0.02378
135440.0000    0.22398
135480.0000   -0.01768
135520.0000    0.00427
135560.0000    0.00395
135600.0000    0.21187
135640.0000   -0.05344
135680.0000    0.03196
135720.0000   -0.05477
135760.0000    0.14247
135800.0000    0.04806
135840.0000    0.10444
135880.0000    0.05544
135920.0000    0.05240
135960.0000    0.29737
136000.0000    0.07311
136040.0000   -0.04304
136080.0000    0.08856
136120.0000    0.03600
136160.0000    0.18454
136200.0000    0.13532
136240.0000    0.18652
136280.0000   -0.19272
136320.0000   -0.08876
136360.0000    0.19248
136400.0000    0.31384
136440.0000    0.18425
136480.0000   -0.59407
136520.0000    0.09933
136560.0000   -0.08229
136600.0000    0.08564
136640.0000    0.17683
136680.0000    0.30600
136720.0000    0.25455
136760.0000    0.27690
136800.0000    0.31339
136840.0000    0.42520
136880.0000    0.20852
136920.0000    0.51795
136960.0000    0.20267
137000.0000    0.48401
137040.0000    0.62628
137080.0000    0.45345
137120.0000    0.57948
137160.0000    0.34627
137200.0000    0.06696
137240.0000    0.00728
137280.0000   -0.07326
137320.0000    0.03012
137360.0000   -0.12033
137400.0000   -0.07689
137440.0000    0.01459
137480.0000   -0.15873
137520.0000    0.22306
137560.0000   -0.16390
137600.0000   -0.02339
137640.0000    0.23946
137680.0000    0.56429
137720.0000   -0.12890
137760.0000    0.28188
137800.0000    0.04842
137840.0000    0.26345
137880.0000    0.28195
137920.0000    0.36690
137960.0000    0.09097
138000.0000   -0.02195
138040.0000    0.11302
138080.0000   -0.14447
138120.0000    0.15673
138160.0000   -0.20943
138200.0000    0.42499
138240.0000    0.13509
138280.0000    0.40266
138320.0000    0.10085
138360.0000    0.39619
138400.0000    0.04710
138440.0000    0.17858
138480.0000    0.54825
138520.0000    0.68580
138560.0000    0.53964
138600.0000    0.64940
138640.0000    0.48225
138680.0000    0.37639
138720.0000    0.51270
138760.0000    0.72670
138800.0000    0.58630
138840.0000    0.62497
138880.0000    0.84566
138920.0000    0.55894
138960.0000    0.92927
139000.0000    0.76923
139040.0000    0.59491
139080.0000    0.54037
139120.0000    0.63851
139160.0000    0.70910
139200.0000    0.47410
139240.0000    0.57335
139280.0000    0.25571
139320.0000    0.43791
139360.0000    0.29865
139400.0000    0.15209
139440.0000    0.25126
139480.0000    0.19121
139520.0000    0.49748
139560.0000    0.18268
139600.0000   -0.00385
139640.0000    0.17517
139680.0000    0.36880
139720.0000    0.17307
139760.0000    0.36605
139800.0000    0.26604
139840.0000    0.51236
139880.0000    0.25317
139920.0000    0.12948
139960.0000    0.05352
140000.0000    0.10535
140040.0000    0.13740
140080.0000   -0.27826
140120.0000   -0.32105
140160.0000   -0.18412
140200.0000   -0.40372
140240.0000   -0.43885
140280.0000    0.04970
140320.0000   -0.33771
140360.0000   -0.21483
140400.0000   -0.63673
140440.0000   -0.26600
140480.0000   -0.21109
140520.0000   -0.22689
140560.0000   -0.30269
140600.0000   -0.56870
140640.0000   -0.65317
140680.0000   -0.24244
140720.0000   -0.41391
140760.0000   -0.21682
140800.0000   -0.46091
140840.0000   -0.24128
140880.0000   -0.55334
140920.0000   -0.52406
140960.0000   -0.15382
141000.0000   -0.61658
141040.0000   -0.31547
141080.0000   -0.27189
141120.0000   -0.46030
141160.0000   -0.41030
141200.0000   -0.62032
141240.0000   -0.17634
141280.0000   -0.52931
141320.0000   -0.33448
141360.0000   -0.38646
141400.0000   -0.28422
141440.0000   -0.30412
141480.0000   -0.06708
141520.0000   -0.44157
141560.0000   -0.17672
141600.0000   -0.23409
141640.0000   -0.47331
141680.0000   -0.45112
141720.0000   -0.55403
141760.0000   -0.54838
141800.0000   -0.80481
141840.0000   -0.63188
141880.0000   -0.70173
141920.0000   -0.76327
141960.0000   -0.91900
142000.0000   -0.54830
142040.0000   -0.58362
142080.0000   -0.55364
142120.0000   -0.56612
142160.0000   -0.35521
142200.0000   -0.45187
142240.0000   -0.53041
142280.0000   -0.46974
142320.0000   -0.70240
142360.0000   -0.29974
142400.0000   -0.41306
142440.0000   -0.36695
142480.0000   -0.71920
142520.0000   -0.77786
142560.0000   -0.63030
142600.0000   -0.53612
142640.0000   -0.67169
142680.0000   -0.41550
142720.0000   -0.43268
142760.0000   -0.52766
142800.0000   -0.37016
142840.0000   -0.39092
142880.0000   -0.37025
142920.0000   -0.78356
142960.0000   -0.53617
143000.0000   -0.46911
143040.0000   -0.38797
143080.0000   -0.73927
143120.0000   -0.52197
143160.0000   -0.34855
143200.0000   -0.72544
143240.0000   -0.46119
143280.0000   -0.66801
143320.0000   -0.33472
143360.0000   -0.73056
143400.0000   -0.92286
143440.0000   -0.51930
143480.0000   -0.51406
143520.0000   -0.86769
143560.0000   -0.76365
143600.0000   -0.83967
143640.0000   -0.83290
143680.0000   -0.51919
143720.0000   -0.69947
143760.0000   -0.78659
143800.0000   -0.36379
143840.0000   -0.36998
143880.0000   -0.76325
143920.0000   -0.47421
143960.0000   -0.54311
144000.0000   -0.46583
144040.0000   -0.30047
144080.0000   -0.50638
144120.0000   -0.20146
144160.0000   -0.37895
144200.0000   -0.30662
144240.0000   -0.32852
144280.0000    0.16689
144320.0000   -0.21875
144360.0000   -0.58120
144400.0000   -0.43144
144440.0000   -0.40478
144480.0000   -0.57791
144520.0000   -0.55987
144560.0000   -0.51765
144600.0000   -0.34447
144640.0000   -0.31159
144680.0000   -0.63625
144720.0000   -0.62965
144760.0000   -0.56935
144800.0000   -0.40839
144840.0000   -0.39530
144880.0000   -0.35168
144920.0000   -0.43357
144960.0000   -0.42576
145000.0000   -0.54224
145040.0000   -0.63311
145080.0000   -0.70039
145120.0000   -0.79529
145160.0000   -0.33125
145200.0000   -0.60191
145240.0000   -0.53706
145280.0000   -0.44854
145320.0000   -0.58047
145360.0000   -0.32865
145400.0000   -0.24701
145440.0000   -0.43978
145480.0000   -0.48231
145520.0000   -0.51467
145560.0000   -0.86167
145600.0000   -0.53679
145640.0000   -0.39436
145680.0000   -0.32018
145720.0000   -0.30552
145760.0000   -0.68773
145800.0000   -0.61560
145840.0000   -0.53629
145880.0000   -0.31394
145920.0000   -0.47056
145960.0000   -0.57758
146000.0000   -0.53779
146040.0000   -0.60839
146080.0000   -0.64266
146120.0000   -0.67905
146160.0000   -0.60945
146200.0000   -0.85134
146240.0000   -0.63393
146280.0000   -0.69778
146320.0000   -0.65041
146360.0000   -0.88653
146400.0000   -0.80855
146440.0000   -0.60518
146480.0000   -0.77795
146520.0000   -0.23031
146560.0000   -0.54909
146600.0000   -0.54133
146640.0000   -0.42686
146680.0000   -0.85234
146720.0000   -0.70691
146760.0000   -0.74598
146800.0000   -0.65417
146840.0000   -0.84980
146880.0000   -0.65143
146920.0000   -0.52050
146960.0000   -0.71183
147000.0000   -0.78012
147040.0000   -0.80020
147080.0000   -0.62825
147120.0000   -0.69553
147160.0000   -0.85058
147200.0000   -0.78603
147240.0000   -0.66252
147280.0000   -0.54880
147320.0000   -0.74475
147360.0000   -0.55571
147400.0000   -0.63247
147440.0000   -0.31775
147480.0000   -0.56021
147520.0000   -0.80987
147560.0000   -0.83297
147600.0000   -0.68225
147640.0000   -0.83566
147680.0000   -0.73936
147720.0000   -0.68863
147760.0000   -0.58422
147800.0000   -0.53528
147840.0000   -0.69455
147880.0000   -0.36890
147920.0000   -0.56950
147960.0000   -0.59957
148000.0000   -0.60381
148040.0000   -0.53494
148080.0000   -0.55250
148120.0000   -0.50482
148160.0000   -0.93220
148200.0000   -0.62650
148240.0000   -0.59839
148280.0000   -0.55132
148320.0000   -0.70382
148360.0000   -0.31560
148400.0000   -0.50287
148440.0000   -0.51417
148480.0000   -0.51218
148520.0000   -0.56322
148560.0000   -0.69535
148600.0000   -0.39441
148640.0000   -0.53413
148680.0000   -0.74257
148720.0000   -0.59872
148760.0000   -0.58066
148800.0000   -0.76283
148840.0000   -0.65183
148880.0000   -0.58740
148920.0000   -0.87554
148960.0000   -0.52985
149000.0000   -0.47825
149040.0000   -0.13707
149080.0000   -0.34874
149120.0000   -0.72135
149160.0000   -0.77071
149200.0000   -0.44629
149240.0000   -0.61843
149280.0000   -0.84721
149320.0000   -0.62159
149360.0000   -0.55579
149400.0000   -0.43182
149440.0000   -0.69517
149480.0000   -0.97340
149520.0000   -0.52802
149560.0000   -0.60172
149600.0000   -0.53592
149640.0000   -0.51260
149680.0000   -0.48484
149720.0000   -0.18251
149760.0000   -0.50918
149800.0000   -0.60418
149840.0000   -0.32568
149880.0000   -0.39473
149920.0000   -0.38493
149960.0000   -0.42977
150000.0000   -0.26789
150040.0000   -0.78658
150080.0000   -0.68851
150120.0000   -0.56444
150160.0000   -0.23678
150200.0000   -0.34305
150240.0000   -0.72330
150280.0000   -0.60104
150320.0000   -0.29999
150360.0000   -0.48851
150400.0000   -0.58183
150440.0000   -0.47544
150480.0000   -0.43647
150520.0000   -0.34410
150560.0000   -0.45274
150600.0000   -0.45121
150640.0000   -0.21960
150680.0000   -0.30755
150720.0000   -0.37446
150760.0000   -0.57107
150800.0000   -0.41694
150840.0000   -0.35903
150880.0000   -0.73515
150920.0000   -0.50350
150960.0000   -0.63938
151000.0000   -0.57045
151040.0000   -0.30930
151080.0000   -0.56237
151120.0000   -0.20556
151160.0000   -0.16434
151200.0000   -0.59021
151240.0000   -0.41075
151280.0000   -0.23902
151320.0000   -0.53179
151360.0000   -0.52027
151400.0000   -0.73458
151440.0000   -0.72357
151480.0000   -0.29975
151520.0000   -0.84936
151560.0000   -0.65491
151600.0000   -0.61123
151640.0000   -0.40616
151680.0000   -0.67898
151720.0000   -0.43706
151760.0000   -0.34362
151800.0000   -0.34907
151840.0000   -0.47748
151880.0000    0.02004
151920.0000   -0.66743
151960.0000   -0.42632
152000.0000   -0.22288
152040.0000   -0.13059
152080.0000   -0.68289
152120.0000   -0.52016
152160.0000   -0.66323
152200.0000   -0.78037
152240.0000   -0.52183
152280.0000   -0.62008
152320.0000   -0.72815
152360.0000   -0.66132
152400.0000   -0.51745
152440.0000   -0.28583
152480.0000   -0.28486
152520.0000   -0.35665
152560.0000   -0.47000
152600.0000   -0.65926
152640.0000   -0.39310
152680.0000   -0.39467
152720.0000   -0.51664
152760.0000   -0.64492
152800.0000   -0.79843
152840.0000   -0.52161
152880.0000   -0.60646
152920.0000   -0.53762
152960.0000   -0.48879
153000.0000   -0.57326
153040.0000   -0.44472
153080.0000   -0.57767
153120.0000   -0.21786
153160.0000   -0.50393
153200.0000   -0.44706
153240.0000   -0.26960
153280.0000   -0.11488
153320.0000   -0.23901
153360.0000    0.09612
153400.0000   -0.24935
153440.0000    0.21133
153480.0000   -0.04530
153520.0000   -0.05019
153560.0000   -0.09029
153600.0000   -0.24557
153640.0000   -0.06709
153680.0000   -0.16108
153720.0000   -0.00371
153760.0000   -0.21661
153800.0000    0.06140
153840.0000   -0.01433
153880.0000   -0.29075
153920.0000    0.02538
153960.0000   -0.26156
154000.0000   -0.08241
154040.0000   -0.16329
154080.0000   -0.33276
154120.0000   -0.46085
154160.0000   -0.30072
154200.0000   -0.24307
154240.0000   -0.32071
154280.0000   -0.18765
154320.0000   -0.43569
154360.0000   -0.29461
154400.0000   -0.28877
154440.0000   -0.31936
154480.0000   -0.39165
154520.0000   -0.27475
154560.0000   -0.11478
154600.0000   -0.49114
154640.0000   -0.17885
154680.0000   -0.09051
154720.0000    0.02089
154760.0000    0.22857
154800.0000    0.14690
154840.0000   -0.16276
154880.0000   -0.26971
154920.0000   -0.47408
154960.0000   -0.19129
155000.0000   -0.05661
155040.0000   -0.71178
155080.0000   -0.32072
155120.0000   -0.44703
155160.0000   -0.47982
155200.0000   -0.53835
155240.0000   -0.56097
155280.0000   -0.38363
155320.0000   -0.26545
155360.0000   -0.48943
155400.0000   -0.56850
155440.0000   -0.36274
155480.0000   -0.49050
155520.0000   -0.20653
155560.0000   -0.04094
155600.0000   -0.29951
155640.0000    0.05650
155680.0000   -0.18812
155720.0000   -0.23219
155760.0000   -0.08509
155800.0000    0.10068
155840.0000    0.05841
155880.0000    0.15227
155920.0000   -0.17651
155960.0000    0.16460
156000.0000   -0.07560
156040.0000   -0.13564
156080.0000    0.26079
156120.0000    0.07855
156160.0000    0.11866
156200.0000   -0.09909
156240.0000    0.11653
156280.0000    0.19073
156320.0000   -0.31088
156360.0000   -0.18646
156400.0000   -0.12918
156440.0000    0.10726
156480.0000    0.02910
156520.0000   -0.01996
156560.0000    0.08718
156600.0000    0.06317
156640.0000    0.09286
156680.0000    0.11883
156720.0000   -0.00132
156760.0000   -0.08800
156800.0000    0.03128
156840.0000   -0.01997
156880.0000   -0.43431
156920.0000   -0.26444
156960.0000   -0.48291
157000.0000   -0.38928
157040.0000   -0.03608
157080.0000   -0.42042
157120.0000   -0.11330
157160.0000   -0.10627
157200.0000   -0.42488
157240.0000   -0.11294
157280.0000    0.08981
157320.0000   -0.10321
157360.0000   -0.05391
157400.0000   -0.05998
157440.0000    0.08368
157480.0000    0.15952
157520.0000    0.07212
157560.0000    0.00367
157600.0000    0.05184
157640.0000    0.14170
157680.0000    0.12817
157720.0000   -0.02751
157760.0000    0.01763
157800.0000    0.14942
157840.0000   -0.08113
157880.0000    0.13324
157920.0000    0.16678
157960.0000   -0.27500
158000.0000    0.00753
158040.0000    0.19673
158080.0000    0.23470
158120.0000    0.15538
158160.0000    0.16376
158200.0000    0.01272
158240.0000    0.08771
158280.0000    0.15102
158320.0000   -0.08435
158360.0000    0.06145
158400.0000    0.10633
158440.0000   -0.12935
158480.0000   -0.18999
158520.0000    0.14896
158560.0000    0.06238
158600.0000   -0.01620
158640.0000   -0.07762
158680.0000    0.06267
158720.0000   -0.06174
158760.0000    0.16077
158800.0000   -0.10264
158840.0000   -0.25940
158880.0000   -0.25054
158920.0000   -0.19440
158960.0000   -0.15534
159000.0000   -0.12011
159040.0000   -0.36833
159080.0000    0.05564
159120.0000    0.04560
159160.0000    0.06245
159200.0000    0.25775
159240.0000    0.12733
159280.0000   -0.06597
159320.0000   -0.12095
159360.0000    0.23979
159400.0000    0.05267
159440.0000    0.23883
159480.0000    0.01874
159520.0000   -0.02919
159560.0000   -0.09632
159600.0000    0.08610
159640.0000    0.05193
159680.0000    0.00733
159720.0000    0.07631
159760.0000   -0.27841
159800.0000    0.11094
159840.0000    0.20628
159880.0000    0.10233
159920.0000   -0.01833
159960.0000   -0.23297
160000.0000   -0.00342
160040.0000   -0.35276
160080.0000   -0.23448
160120.0000   -0.25708
160160.0000   -0.65482
160200.0000   -0.57377
160240.0000   -0.32118
160280.0000   -0.33974
160320.0000   -0.44915
160360.0000   -0.32483
160400.0000   -0.35149
160440.0000   -0.09196
160480.0000   -0.28852
160520.0000   -0.06982
160560.0000    0.13059
160600.0000    0.01790
160640.0000   -0.12997
160680.0000    0.01276
160720.0000   -0.15432
160760.0000   -0.04323
160800.0000    0.37996
160840.0000    0.20677
160880.0000    0.05128
160920.0000    0.04673
160960.0000    0.21120
161000.0000    0.32917
161040.0000    0.07710
161080.0000    0.22167
161120.0000    0.13991
161160.0000    0.49256
161200.0000    0.29731
161240.0000    0.25398
161280.0000    0.35014
161320.0000    0.01336
161360.0000    0.27263
161400.0000    0.07806
161440.0000    0.15016
161480.0000    0.16001
161520.0000    0.17685
161560.0000    0.17376
161600.0000    0.10470
161640.0000    0.31419
161680.0000    0.32574
161720.0000    0.21208
161760.0000    0.34134
161800.0000    0.33461
161840.0000    0.10888
161880.0000    0.28399
161920.0000   -0.03527
161960.0000   -0.07386
162000.0000   -0.10553
162040.0000   -0.03976
162080.0000    0.22600
162120.0000    0.03633
162160.0000    0.23795
162200.0000    0.15736
162240.0000    0.29339
162280.0000    0.39176
162320.0000    0.15012
162360.0000    0.12738
162400.0000    0.13307
162440.0000    0.22945
162480.0000    0.22575
162520.0000    0.32633
162560.0000    0.12180
162600.0000   -0.09743
162640.0000   -0.05941
162680.0000    0.17478
162720.0000   -0.08959
162760.0000    0.08785
162800.0000   -0.00928
162840.0000    0.02476
162880.0000    0.04841
162920.0000    0.18391
162960.0000    0.12706
163000.0000    0.34241
163040.0000    0.10612
163080.0000   -0.11467
163120.0000    0.08646
163160.0000    0.03081
163200.0000   -0.07486
163240.0000    0.02471
163280.0000   -0.01537
163320.0000    0.14553
163360.0000    0.09202
163400.0000    0.16572
163440.0000    0.19800
163480.0000    0.24888
163520.0000    0.23020
163560.0000    0.24984
163600.0000    0.26079
163640.0000    0.18966
163680.0000    0.34333
163720.0000    0.34948
163760.0000    0.05420
163800.0000    0.25153
163840.0000    0.37910
163880.0000    0.24841
163920.0000    0.30536
163960.0000    0.40320
164000.0000    0.40829
164040.0000    0.22117
164080.0000    0.61738
164120.0000    0.54956
164160.0000    0.53954
164200.0000    0.59787
164240.0000    0.33324
164280.0000    0.45052
164320.0000    0.32458
164360.0000    0.42649
164400.0000    0.28898
164440.0000    0.70542
164480.0000    0.39979
164520.0000    0.24316
164560.0000    0.31294
164600.0000    0.76532
164640.0000    0.46954
164680.0000    0.46471
164720.0000    0.67592
164760.0000    0.65088
164800.0000    0.39621
164840.0000    0.55766
164880.0000    0.34160
164920.0000    0.38392
164960.0000    0.34266
165000.0000    0.51851
165040.0000    0.58923
165080.0000    0.47686
165120.0000    0.42785
165160.0000    0.38863
165200.0000    0.31735
165240.0000   -0.18169
165280.0000    0.07481
165320.0000    0.30632
165360.0000    0.28590
165400.0000    0.40610
165440.0000    0.42033
165480.0000    0.41275
165520.0000    0.45368
165560.0000    0.48333
165600.0000    0.47942
165640.0000    0.39249
165680.0000    0.45424
165720.0000    0.37552
165760.0000    0.34517
165800.0000    0.39718
165840.0000    0.50227
165880.0000    0.48382
165920.0000    0.49557
165960.0000    0.45264
166000.0000    0.45207
166040.0000    0.65968
166080.0000    0.43066
166120.0000    0.66903
166160.0000    0.56503
166200.0000    0.39669
166240.0000    0.69048
166280.0000    0.44571
166320.0000    0.41168
166360.0000    0.53521
166400.0000    0.40804
166440.0000    0.55768
166480.0000    0.37329
166520.0000    0.41445
166560.0000    0.36161
166600.0000    0.43228
166640.0000    0.41396
166680.0000    0.53407
166720.0000    0.67207
166760.0000    0.64651
166800.0000    0.80972
166840.0000    0.68072
166880.0000    0.57899
166920.0000    0.82610
166960.0000    0.65859
167000.0000    0.87315
167040.0000    0.86368
167080.0000    0.94326
167120.0000    0.51741
167160.0000    0.64189
167200.0000    0.27975
167240.0000    0.33362
167280.0000    0.48339
167320.0000    0.37323
167360.0000    0.40427
167400.0000    0.42784
167440.0000    0.56486
167480.0000    0.60447
167520.0000    0.49893
167560.0000    0.45730
167600.0000    0.38996
167640.0000    0.58236
167680.0000    0.60966
167720.0000    0.42178
167760.0000    0.31470
167800.0000    0.28214
167840.0000    0.51440
167880.0000    0.53934
167920.0000    0.47857
167960.0000    0.52058
168000.0000    0.20409
168040.0000    0.29460
168080.0000    0.18866
168120.0000   -0.07442
168160.0000   -0.27874
168200.0000    0.07989
168240.0000    0.02816
168280.0000    0.00016
168320.0000   -0.07545
168360.0000    0.33298
168400.0000    0.20008
168440.0000    0.35110
168480.0000    0.21803
168520.0000   -0.01890
168560.0000   -0.11853
168600.0000   -0.11385
168640.0000   -0.28173
168680.0000   -0.20644
168720.0000    0.00048
168760.0000    0.08778
168800.0000    0.09115
168840.0000    0.06818
168880.0000    0.11788
168920.0000    0.21837
168960.0000    0.01717
169000.0000   -0.24630
169040.0000   -0.14762
169080.0000   -0.08907
169120.0000   -0.33864
169160.0000   -0.29722
169200.0000   -0.27162
169240.0000   -0.23101
169280.0000   -0.56346
169320.0000   -0.46553
169360.0000   -0.31086
169400.0000   -0.14854
169440.0000   -0.19116
169480.0000   -0.09670
169520.0000   -0.05715
169560.0000   -0.10110
169600.0000   -0.13359
169640.0000   -0.20876
169680.0000   -0.02138
169720.0000   -0.12582
169760.0000   -0.27368
169800.0000   -0.48159
169840.0000   -0.40588
169880.0000   -0.39831
169920.0000   -0.29174
169960.0000    0.01423
170000.0000   -0.58799
170040.0000   -0.78951
170080.0000   -0.70441
170120.0000   -0.64768
170160.0000   -0.50632
170200.0000   -0.48247
170240.0000   -0.04785
170280.0000    0.03981
170320.0000   -0.30671
170360.0000   -0.38533
170400.0000   -0.36132
170440.0000   -0.32064
170480.0000   -0.55517
170520.0000   -0.22394
170560.0000   -0.06636
170600.0000   -0.22686
170640.0000   -0.31696
170680.0000   -0.22391
170720.0000   -0.10440
170760.0000   -0.40179
170800.0000   -0.55189
170840.0000   -0.49431
170880.0000   -0.59233
170920.0000   -0.77438
170960.0000   -0.60200
171000.0000   -0.68241
171040.0000   -0.93550
171080.0000   -0.46221
171120.0000   -0.91901
171160.0000   -0.68319
171200.0000   -0.70229
171240.0000   -0.86030
171280.0000   -0.89183
171320.0000   -0.68594
171360.0000   -0.87491
171400.0000   -0.77061
171440.0000   -0.87551
171480.0000   -0.85719
171520.0000   -0.84358
171560.0000   -1.02737
171600.0000   -0.77354
171640.0000   -0.83829
171680.0000   -1.09640
171720.0000   -0.79311
171760.0000   -0.79047
171800.0000   -0.93289
171840.0000   -0.85903
171880.0000   -0.69521
171920.0000   -0.37348
171960.0000   -0.10776
172000.0000   -0.56993
172040.0000   -0.34084
172080.0000   -0.31733
172120.0000   -0.09273
172160.0000   -0.43919
172200.0000   -0.11944
172240.0000   -0.24316
172280.0000   -0.48664
172320.0000   -0.40989
172360.0000   -0.40529
172400.0000   -0.37982
172440.0000   -0.39499
172480.0000   -0.66423
172520.0000   -0.86225
172560.0000   -0.47527
172600.0000   -0.64432
172640.0000   -0.49457
172680.0000   -0.57799
172720.0000   -0.92373
172760.0000   -0.75178
172800.0000   -0.96627
172840.0000   -0.56186
172880.0000   -0.58876
172920.0000   -0.72230
172960.0000   -0.56386
173000.0000   -0.56025
173040.0000   -0.54187
173080.0000   -0.63096
173120.0000   -0.53373
173160.0000   -0.64538
173200.0000   -0.73864
173240.0000   -0.51650
173280.0000   -0.57846
173320.0000   -0.52933
173360.0000   -0.40470
173400.0000   -0.64024
173440.0000   -0.75473
173480.0000   -0.87127
173520.0000   -0.83998
173560.0000   -0.74914
173600.0000   -0.66611
173640.0000   -0.42986
173680.0000   -0.66822
173720.0000   -0.62508
173760.0000   -0.58302
173800.0000   -0.60637
173840.0000   -0.36892
173880.0000   -0.93555
173920.0000   -0.89969
173960.0000   -0.72696
174000.0000   -0.66301
174040.0000   -0.54904
174080.0000   -0.73934
174120.0000   -0.72374
174160.0000   -0.83652
174200.0000   -0.86708
174240.0000   -0.69020
174280.0000   -0.61947
174320.0000   -0.66387
174360.0000   -0.71384
174400.0000   -0.56993
174440.0000   -0.53255
174480.0000   -0.53682
174520.0000   -0.50024
174560.0000   -0.31243
174600.0000   -0.27314
174640.0000   -0.50841
174680.0000   -0.71108
174720.0000   -0.71096
174760.0000   -0.59948
174800.0000   -0.85756
174840.0000   -0.66239
174880.0000   -0.84016
174920.0000   -0.91862
174960.0000   -0.68178
175000.0000   -0.93634
175040.0000   -0.84064
175080.0000   -0.71725
175120.0000   -0.82095
175160.0000   -0.96521
175200.0000   -0.77048
175240.0000   -0.96285
175280.0000   -0.66668
175320.0000   -0.60617
175360.0000   -0.79452
175400.0000   -0.93965
175440.0000   -0.46486
175480.0000   -0.61760
175520.0000   -0.41996
175560.0000   -0.48874
175600.0000   -0.72305
175640.0000   -0.53105
175680.0000   -0.59522
175720.0000   -0.50870
175760.0000   -0.55467
175800.0000   -0.48667
175840.0000   -0.25597
175880.0000   -0.62426
175920.0000   -0.72416
175960.0000   -0.51024
176000.0000   -0.59648
176040.0000   -0.39292
176080.0000   -0.64269
176120.0000   -0.52995
176160.0000   -0.43923
176200.0000   -0.62904
176240.0000   -0.63704
176280.0000   -0.58927
176320.0000   -0.93687
176360.0000   -0.49704
176400.0000   -0.64672
176440.0000   -0.41421
176480.0000   -0.51830
176520.0000   -0.59643
176560.0000   -0.37752
176600.0000   -0.56232
176640.0000   -0.21689
176680.0000   -0.19479
176720.0000   -0.27474
176760.0000   -0.05831
176800.0000   -0.05751
176840.0000   -0.42810
176880.0000   -0.41864
176920.0000   -0.11735
176960.0000   -0.26206
177000.0000   -0.30412
177040.0000   -0.35567
177080.0000   -0.07032
177120.0000   -0.27067
177160.0000   -0.11293
177200.0000   -0.07111
177240.0000   -0.25633
177280.0000   -0.24850
177320.0000   -0.42704
177360.0000   -0.29221
177400.0000   -0.17521
177440.0000   -0.11737
177480.0000   -0.14102
177520.0000   -0.00225
177560.0000   -0.39215
177600.0000   -0.38990
177640.0000   -0.25384
177680.0000   -0.28448
177720.0000   -0.21183
177760.0000   -0.41100
177800.0000   -0.23586
177840.0000   -0.25059
177880.0000   -0.04992
177920.0000   -0.25277
177960.0000   -0.52257
178000.0000   -0.44854
178040.0000   -0.68738
178080.0000   -0.24558
178120.0000   -0.09383
178160.0000   -0.15099
178200.0000   -0.32696
178240.0000   -0.32063
178280.0000   -0.44076
178320.0000   -0.35884
178360.0000   -0.30011
178400.0000   -0.17803
178440.0000    0.00341
178480.0000   -0.50026
178520.0000   -0.42826
178560.0000   -0.61162
178600.0000   -0.19385
178640.0000   -0.03025
178680.0000   -0.23609
178720.0000   -0.01367
178760.0000   -0.12163
178800.0000    0.11450
178840.0000   -0.33536
178880.0000    0.17668
178920.0000    0.16833
178960.0000   -0.00951
179000.0000   -0.11337
179040.0000    0.08749
179080.0000    0.18309
179120.0000    0.11424
179160.0000   -0.12698
179200.0000   -0.10800
179240.0000    0.17488
179280.0000    0.01873
179320.0000    0.45577
179360.0000    0.07970
179400.0000   -0.25943
179440.0000   -0.02815
179480.0000    0.10810
179520.0000   -0.11951
179560.0000    0.06947
179600.0000    0.07038
179640.0000    0.33874
179680.0000    0.16360
179720.0000    0.01418
179760.0000   -0.30012
179800.0000   -0.36990
179840.0000   -0.36018
179880.0000   -0.70520
179920.0000   -0.50972
179960.0000   -0.33220
180000.0000   -0.64520
180040.0000   -0.65265
180080.0000   -0.30645
180120.0000   -0.33745
180160.0000   -0.30670
180200.0000   -0.26810
180240.0000   -0.15823
180280.0000   -0.12511
180320.0000   -0.06975
180360.0000   -0.13457
180400.0000   -0.22041
180440.0000   -0.18109
180480.0000   -0.18461
180520.0000   -0.07805
180560.0000   -0.14176
180600.0000   -0.35031
180640.0000   -0.24142
180680.0000   -0.16275
180720.0000   -0.17873
180760.0000   -0.31893
180800.0000   -0.25988
180840.0000   -0.09536
180880.0000   -0.13647
180920.0000   -0.28352
180960.0000   -0.30530
181000.0000   -0.13725
181040.0000   -0.47446
181080.0000   -0.40898
181120.0000   -0.22839
181160.0000   -0.13380
181200.0000   -0.35722
181240.0000   -0.29027
181280.0000   -0.20177
181320.0000   -0.51940
181360.0000   -0.23934
181400.0000   -0.17351
181440.0000   -0.28909
181480.0000    0.04037
181520.0000   -0.20370
181560.0000   -0.37816
181600.0000   -0.46534
181640.0000   -0.11139
181680.0000   -0.12532
181720.0000   -0.07884
181760.0000   -0.11518
181800.0000    0.00446
181840.0000   -0.17829
181880.0000    0.15857
181920.0000    0.24807
181960.0000    0.23077
182000.0000    0.00865
182040.0000   -0.09489
182080.0000   -0.27600
182120.0000   -0.08789
182160.0000   -0.00773
182200.0000    0.03468
182240.0000   -0.26234
182280.0000   -0.24622
182320.0000   -0.35058
182360.0000   -0.32011
182400.0000   -0.43155
182440.0000   -0.24107
182480.0000   -0.19156
182520.0000   -0.11089
182560.0000   -0.19608
182600.0000   -0.10969
182640.0000   -0.22712
182680.0000   -0.41230
182720.0000   -0.23329
182760.0000   -0.01586
182800.0000    0.02750
182840.0000   -0.19723
182880.0000   -0.29236
182920.0000   -0.33230
182960.0000   -0.68785
183000.0000   -0.18519
183040.0000   -0.52051
183080.0000   -0.45888
183120.0000   -0.49583
183160.0000   -0.39424
183200.0000   -0.63781
183240.0000   -0.60208
183280.0000   -0.48409
183320.0000   -0.77236
183360.0000   -0.34935
183400.0000   -0.30631
183440.0000   -0.28069
183480.0000   -0.53761
183520.0000   -0.32888
183560.0000   -0.50395
183600.0000   -0.51318
183640.0000   -0.26189
183680.0000   -0.14674
183720.0000   -0.38653
183760.0000   -0.37819
183800.0000   -0.16607
183840.0000   -0.22941
183880.0000   -0.23095
183920.0000   -0.54717
183960.0000   -0.63517
184000.0000   -0.52225
184040.0000   -0.42604
184080.0000   -0.45176
184120.0000   -0.27541
184160.0000   -0.62603
184200.0000   -0.79654
184240.0000   -0.62930
184280.0000   -0.30792
184320.0000   -0.44612
184360.0000   -0.39924
184400.0000   -0.45053
184440.0000   -0.43469
184480.0000   -0.20751
184520.0000   -0.45531
184560.0000   -0.44717
184600.0000   -0.48218
184640.0000   -0.06566
184680.0000    0.05355
184720.0000   -0.23074
184760.0000   -0.60118
184800.0000   -0.33726
184840.0000   -0.43913
184880.0000   -0.47365
184920.0000   -0.46626
184960.0000   -0.40730
185000.0000   -0.13813
185040.0000   -0.50965
185080.0000   -0.26869
185120.0000   -0.16026
185160.0000   -0.20177
185200.0000   -0.24263
185240.0000   -0.32589
185280.0000   -0.43605
185320.0000   -0.55022
185360.0000   -0.27984
185400.0000   -0.45971
185440.0000    0.03515
185480.0000   -0.08479
185520.0000   -0.40782
185560.0000   -0.26191
185600.0000   -0.18087
185640.0000   -0.28985
185680.0000   -0.57724
185720.0000   -0.25539
185760.0000   -0.38617
185800.0000   -0.20620
185840.0000   -0.21129
185880.0000   -0.31809
185920.0000   -0.42027
185960.0000   -0.27160
186000.0000   -0.41481
186040.0000   -0.28462
186080.0000   -0.34925
186120.0000   -0.42010
186160.0000   -0.34972
186200.0000   -0.44748
186240.0000   -0.43930
186280.0000   -0.30389
186320.0000   -0.43019
186360.0000   -0.41027
186400.0000   -0.26236
186440.0000   -0.28489
186480.0000   -0.32335
186520.0000   -0.14323
186560.0000   -0.61212
186600.0000   -0.57695
186640.0000   -0.35163
186680.0000   -0.42491
186720.0000   -0.42310
186760.0000   -0.50574
186800.0000   -0.27610
186840.0000   -0.29075
186880.0000   -0.47403
186920.0000   -0.57066
186960.0000   -0.47262
187000.0000   -0.47801
187040.0000   -0.46652
187080.0000   -0.33677
187120.0000   -0.43432
187160.0000   -0.50528
187200.0000   -0.41194
187240.0000   -0.42210
187280.0000   -0.42461
187320.0000   -0.07873
187360.0000   -0.45419
187400.0000   -0.49759
187440.0000   -0.42910
187480.0000   -0.57634
187520.0000   -0.47400
187560.0000   -0.47178
187600.0000   -0.45608
187640.0000   -0.42582
187680.0000   -0.43458
187720.0000   -0.28608
187760.0000   -0.63305
187800.0000   -0.46414
187840.0000   -0.38589
187880.0000   -0.45340
187920.0000   -0.40445
187960.0000   -0.48378
188000.0000   -0.58417
188040.0000   -0.41570
188080.0000   -0.29069
188120.0000   -0.24057
188160.0000   -0.33076
188200.0000   -0.41177
188240.0000   -0.37325
188280.0000   -0.34897
188320.0000   -0.70092
188360.0000   -0.49630
188400.0000   -0.53601
188440.0000   -0.53160
188480.0000   -0.38039
188520.0000   -0.45703
188560.0000   -0.63968
188600.0000   -0.72069
188640.0000   -0.17952
188680.0000   -0.47819
188720.0000   -0.45924
188760.0000   -0.62002
188800.0000   -0.21660
188840.0000   -0.24677
188880.0000   -0.42904
188920.0000   -0.54562
188960.0000   -0.32833
189000.0000   -0.43075
189040.0000    0.18050
189080.0000   -0.09209
189120.0000   -0.42490
189160.0000   -0.21925
189200.0000   -0.32190
189240.0000   -0.37183
189280.0000   -0.38663
189320.0000   -0.51365
189360.0000   -0.49897
189400.0000   -0.43650
189440.0000   -0.47348
189480.0000   -0.60508
189520.0000   -0.88337
189560.0000   -0.50486
189600.0000   -0.84442
189640.0000   -0.51226
189680.0000   -0.43334
189720.0000   -0.42422
189760.0000   -0.57892
189800.0000   -0.59288
189840.0000   -0.46138
189880.0000   -0.44033
189920.0000   -0.67797
189960.0000   -0.43686
190000.0000   -0.39390
190040.0000   -0.26749
190080.0000   -0.39752
190120.0000   -0.35336
190160.0000   -0.38293
190200.0000   -0.21421
190240.0000   -0.16429
190280.0000   -0.45363
190320.0000   -0.36574
190360.0000   -0.51029
190400.0000   -0.01160
190440.0000    0.34737
190480.0000    0.12323
190520.0000   -0.29881
190560.0000   -0.28845
190600.0000   -0.17375
190640.0000   -0.27955
190680.0000   -0.23445
190720.0000   -0.29766
190760.0000   -0.26952
190800.0000   -0.67388
190840.0000   -0.38901
190880.0000   -0.28275
190920.0000   -0.40109
190960.0000   -0.32054
191000.0000   -0.29176
191040.0000   -0.56998
191080.0000   -0.58549
191120.0000   -0.70701
191160.0000   -0.53456
191200.0000   -0.43563
191240.0000   -0.44940
191280.0000   -0.12737
191320.0000   -0.35667
191360.0000   -0.40923
191400.0000   -0.31843
191440.0000   -0.47496
191480.0000   -0.45249
191520.0000   -0.40499
191560.0000   -0.31150
191600.0000   -0.34341
191640.0000   -0.26233
191680.0000   -0.47046
191720.0000   -0.64706
191760.0000   -0.38454
191800.0000   -0.39179
191840.0000   -0.56964
191880.0000   -0.52103
191920.0000   -0.34918
191960.0000   -0.44567
192000.0000   -0.34210
192040.0000   -0.31313
192080.0000   -0.30730
192120.0000   -0.11439
192160.0000   -0.39338
192200.0000   -0.33475
192240.0000   -0.50797
192280.0000   -0.12365
192320.0000   -0.58819
192360.0000   -0.28475
192400.0000   -0.44620
192440.0000   -0.32098
192480.0000   -0.31275
192520.0000   -0.61161
192560.0000   -0.64006
192600.0000   -0.44702
192640.0000   -0.50124
192680.0000   -0.62443
192720.0000   -0.59106
192760.0000   -0.37895
192800.0000   -0.67349
192840.0000   -0.53000
192880.0000   -0.53534
192920.0000   -0.32671
192960.0000   -0.52393
193000.0000   -0.28628
193040.0000   -0.29840
193080.0000   -0.43322
193120.0000   -0.41380
193160.0000   -0.44495
193200.0000   -0.20145
193240.0000   -0.53189
193280.0000    0.02391
193320.0000    0.08973
193360.0000    0.21877
193400.0000   -0.15667
193440.0000    0.14204
193480.0000   -0.08067
193520.0000    0.00702
193560.0000    0.05726
193600.0000    0.26598
193640.0000   -0.28762
193680.0000   -0.03938
193720.0000   -0.22954
193760.0000   -0.01987
193800.0000    0.00082
193840.0000   -0.19126
193880.0000    0.08928
193920.0000   -0.28696
193960.0000   -0.13003
194000.0000   -0.15616
194040.0000   -0.10935
194080.0000    0.06735
194120.0000   -0.25687
194160.0000   -0.14514
194200.0000   -0.14136
194240.0000   -0.23120
194280.0000   -0.08043
194320.0000   -0.23891
194360.0000   -0.30326
194400.0000   -0.46947
194440.0000   -0.40534
194480.0000   -0.22733
194520.0000   -0.40829
194560.0000   -0.50058
194600.0000   -0.48347
194640.0000   -0.39689
194680.0000   -0.51955
194720.0000   -0.38092
194760.0000   -0.35253
194800.0000   -0.34202
194840.0000   -0.58447
194880.0000   -0.43901
194920.0000   -0.25318
194960.0000   -0.37078
195000.0000   -0.33053
195040.0000   -0.67749
195080.0000   -0.45333
195120.0000   -0.39838
195160.0000   -0.26423
195200.0000   -0.30490
195240.0000   -0.30342
195280.0000   -0.08391
195320.0000   -0.01240
195360.0000   -0.03052
195400.0000   -0.46388
195440.0000   -0.17155
195480.0000   -0.05489
195520.0000    0.15562
195560.0000   -0.42969
195600.0000    0.15421
195640.0000    0.32484
195680.0000   -0.20949
195720.0000   -0.24151
195760.0000   -0.26949
195800.0000   -0.16576
195840.0000   -0.14973
195880.0000   -0.37157
195920.0000   -0.04372
195960.0000   -0.37099
196000.0000   -0.51617
196040.0000   -0.52957
196080.0000   -0.26466
196120.0000   -0.26597
196160.0000   -0.18016
196200.0000   -0.43860
196240.0000   -0.47293
196280.0000   -0.23647
196320.0000   -0.54853
196360.0000   -0.49876
196400.0000   -0.37144
196440.0000   -0.57210
196480.0000   -0.63551
196520.0000   -0.03877
196560.0000   -0.42824
196600.0000   -0.08306
196640.0000   -0.44190
196680.0000   -0.20173
196720.0000   -0.34695
196760.0000   -0.07888
196800.0000   -0.29475
196840.0000    0.04807
196880.0000    0.04069
196920.0000    0.33711
196960.0000    0.29749
197000.0000    0.36612
197040.0000    0.39282
197080.0000    0.29521
197120.0000    0.29413
197160.0000    0.31853
197200.0000    0.44954
197240.0000    0.31772
197280.0000   -0.36300
197320.0000   -0.23110
197360.0000   -0.05220
197400.0000    0.12444
197440.0000    0.20648
197480.0000   -0.30170
197520.0000   -0.11974
197560.0000    0.47964
197600.0000   -0.05779
197640.0000    0.22988
197680.0000    0.35461
197720.0000    0.25602
197760.0000    0.18788
197800.0000    0.26981
197840.0000   -0.24929
197880.0000   -0.21384
197920.0000    0.33145
197960.0000    0.10229
198000.0000   -0.15004
198040.0000   -0.09875
198080.0000   -0.39876
198120.0000   -0.24461
198160.0000   -0.44653
198200.0000   -0.29979
198240.0000   -0.27107
198280.0000   -0.39158
198320.0000   -0.38366
198360.0000   -0.35407
198400.0000   -0.47375
198440.0000   -0.27168
198480.0000   -0.38056
198520.0000   -0.40870
198560.0000   -0.01415
198600.0000   -0.46342
198640.0000   -0.34853
198680.0000   -0.35240
198720.0000   -0.44001
198760.0000   -0.30581
198800.0000   -0.23996
198840.0000   -0.17169
198880.0000   -0.10401
198920.0000   -0.34320
198960.0000   -0.02533
199000.0000    0.06716
199040.0000   -0.20127
199080.0000    0.07548
199120.0000   -0.06590
199160.0000    0.32175
199200.0000    0.45285
199240.0000    0.48988
199280.0000   -0.20939
199320.0000   -0.07301
199360.0000   -0.26795
199400.0000   -0.09434
199440.0000    0.27918
199480.0000    0.54512
199520.0000    0.10281
199560.0000    0.64284
199600.0000    0.61885
199640.0000    0.32564
199680.0000    0.36954
199720.0000    0.23729
199760.0000    0.34902
199800.0000    0.47118
199840.0000   -0.13588
199880.0000   -0.25818
199920.0000   -0.43962
199960.0000   -0.32808
200000.0000   -0.22684
200040.0000   -0.12386
200080.0000   -0.07508
200120.0000   -0.00963
200160.0000    0.06686
200200.0000   -0.20659
200240.0000    0.33948
200280.0000    0.24741
200320.0000   -0.20303
200360.0000   -0.43285
200400.0000   -0.44674
200440.0000   -0.43660
200480.0000   -0.27502
200520.0000   -0.18044
200560.0000   -0.11132
200600.0000   -0.32068
200640.0000   -0.48441
200680.0000   -0.06232
200720.0000    0.28031
200760.0000    0.32864
200800.0000    0.17884
200840.0000   -0.39654
200880.0000   -0.27746
200920.0000   -0.29116
200960.0000   -0.30615
201000.0000   -0.24336
201040.0000   -0.40389
201080.0000   -0.55878
201120.0000   -0.56455
201160.0000   -0.54380
201200.0000   -0.24800
201240.0000   -0.54625
201280.0000   -0.51427
201320.0000   -0.33065
201360.0000   -0.25115
201400.0000   -0.55664
201440.0000   -0.53303
201480.0000   -0.18637
201520.0000   -0.66310
201560.0000   -0.49643
201600.0000   -0.34974
201640.0000   -0.33406
201680.0000   -0.59361
201720.0000   -0.43870
201760.0000   -0.20113
201800.0000   -0.23048
201840.0000   -0.34124
201880.0000   -0.26344
201920.0000   -0.37020
201960.0000    0.21621
202000.0000    0.02611
202040.0000   -0.12077
202080.0000   -0.20895
202120.0000   -0.10651
202160.0000   -0.25596
202200.0000   -0.47077
202240.0000   -0.60703
202280.0000   -0.37661
202320.0000   -0.58077
202360.0000   -0.40848
202400.0000   -0.56109
202440.0000   -0.39919
202480.0000   -0.33393
202520.0000   -0.36541
202560.0000   -0.38123
202600.0000   -0.30664
202640.0000   -0.28614
202680.0000   -0.47247
202720.0000   -0.56420
202760.0000   -0.38678
202800.0000   -0.43207
202840.0000   -0.44988
202880.0000   -0.17715
202920.0000   -0.18590
202960.0000    0.14460
203000.0000   -0.31215
203040.0000   -0.05426
203080.0000   -0.08663
203120.0000   -0.14258
203160.0000    0.05730
203200.0000    0.02999
203240.0000    0.08575
203280.0000   -0.09631
203320.0000   -0.29816
203360.0000   -0.13864
203400.0000   -0.01971
203440.0000    0.00411
203480.0000    0.08463
203520.0000    0.19594
203560.0000    0.18799
203600.0000    0.42475
203640.0000    0.03997
203680.0000   -0.24615
203720.0000   -0.03461
203760.0000    0.05674
203800.0000   -0.28106
203840.0000    0.14260
203880.0000   -0.24940
203920.0000    0.04298
203960.0000   -0.25861
204000.0000   -0.05094
204040.0000    0.08619
204080.0000    0.09818
204120.0000   -0.30057
204160.0000   -0.15477
204200.0000   -0.33211
204240.0000   -0.28462
204280.0000   -0.44069
204320.0000   -0.12715
204360.0000    0.01147
204400.0000    0.11076
204440.0000   -0.14367
204480.0000    0.33036
204520.0000   -0.02737
204560.0000   -0.13988
204600.0000   -0.21603
204640.0000   -0.24483
204680.0000   -0.36398
204720.0000   -0.04305
204760.0000   -0.26923
204800.0000   -0.01300
204840.0000   -0.08157
204880.0000   -0.33860
204920.0000   -0.31725
204960.0000    0.05257
205000.0000   -0.12186
205040.0000   -0.21460
205080.0000   -0.46115
205120.0000   -0.53400
205160.0000   -0.37118
205200.0000   -0.25120
205240.0000   -0.08920
205280.0000   -0.60608
205320.0000   -0.59330
205360.0000   -0.44113
205400.0000   -0.35804
205440.0000   -0.28514
205480.0000   -0.67602
205520.0000   -0.18438
205560.0000   -0.52332
205600.0000   -0.43007
205640.0000   -0.33583
205680.0000   -0.41541
205720.0000   -0.42678
205760.0000   -0.53727
205800.0000   -0.18455
205840.0000   -0.33180
205880.0000   -0.07135
205920.0000   -0.37625
205960.0000   -0.14517
206000.0000   -0.44755
206040.0000   -0.38370
206080.0000   -0.54709
206120.0000   -0.40649
206160.0000   -0.62629
206200.0000   -0.12229
206240.0000   -0.22695
206280.0000   -0.49354
206320.0000   -0.67665
206360.0000   -0.66084
206400.0000   -0.51803
206440.0000   -0.34683
206480.0000   -0.30743
206520.0000   -0.06995
206560.0000   -0.24383
206600.0000    0.12316
206640.0000   -0.48462
206680.0000   -0.01975
206720.0000   -0.18250
206760.0000   -0.27271
206800.0000   -0.20975
206840.0000   -0.08094
206880.0000   -0.49913
206920.0000   -0.23652
206960.0000    0.03039
207000.0000    0.04964
207040.0000    0.02859
207080.0000    0.12910
207120.0000   -0.03281
207160.0000    0.19294
207200.0000   -0.14016
207240.0000    0.31064
207280.0000    0.20167
207320.0000   -0.19292
207360.0000   -0.56181
207400.0000   -0.81915
207440.0000   -0.71636
207480.0000   -0.40407
207520.0000   -0.48083
207560.0000   -0.61218
207600.0000   -0.41154
207640.0000   -0.40300
207680.0000   -0.04549
207720.0000   -0.01866
207760.0000   -0.04976
207800.0000    0.17034
207840.0000   -0.28719
207880.0000   -0.40661
207920.0000   -0.51100
207960.0000   -0.48454
208000.0000   -0.61132
208040.0000   -0.14055
208080.0000   -0.55321
208120.0000   -0.58941
208160.0000   -0.33381
208200.0000   -0.44949
208240.0000   -0.49780
208280.0000   -0.72553
208320.0000   -0.66074
208360.0000   -0.41606
208400.0000   -0.47396
208440.0000   -0.46624
208480.0000   -0.40923
208520.0000   -0.08333
208560.0000   -0.57284
208600.0000   -0.45319
208640.0000   -0.64353
208680.0000   -0.94635
208720.0000   -0.63264
208760.0000   -0.61288
208800.0000   -0.59898
208840.0000   -0.24705
208880.0000   -0.52967
208920.0000   -0.47210
208960.0000   -0.21670
209000.0000   -0.16939
209040.0000   -0.12709
209080.0000    0.42356
209120.0000    0.32863
209160.0000   -0.04663
209200.0000   -0.22143
209240.0000    0.17044
209280.0000    0.02448
209320.0000    0.47964
209360.0000    0.12355
209400.0000    0.41450
209440.0000    0.33265
209480.0000    0.47336
209520.0000   -0.00619
209560.0000   -0.25019
209600.0000    0.12049
209640.0000    0.11577
209680.0000   -0.10229
209720.0000    0.59456
209760.0000   -0.24551
209800.0000   -0.23754
209840.0000   -0.04741
209880.0000   -0.02924
209920.0000   -0.40459
209960.0000   -0.03932
210000.0000    0.32781
210040.0000    0.07997
210080.0000    0.03002
210120.0000   -0.21523
210160.0000    0.00566
210200.0000    0.26856
210240.0000    0.38125
210280.0000    0.00289
210320.0000   -0.43395
210360.0000   -0.16501
210400.0000   -0.31872
210440.0000    0.25031
210480.0000    0.32870
210520.0000    0.18182
210560.0000    0.16669
210600.0000    0.07991
210640.0000    0.15019
210680.0000    0.15537
210720.0000    0.12973
210760.0000   -0.10447
210800.0000    0.00373
210840.0000    0.00551
210880.0000    0.09946
210920.0000    0.09713
210960.0000   -0.15458
211000.0000   -0.14866
211040.0000   -0.15538
211080.0000   -0.12259
211120.0000   -0.04226
211160.0000   -0.13253
211200.0000   -0.09798
211240.0000    0.14074
211280.0000    0.10704
211320.0000    0.28156
211360.0000   -0.02453
211400.0000   -0.25479
211440.0000    0.04070
211480.0000   -0.08340
211520.0000    0.02519
211560.0000   -0.00850
211600.0000    0.04605
211640.0000   -0.33890
211680.0000   -0.11731
211720.0000   -0.22549
211760.0000    0.03876
211800.0000    0.25330
211840.0000   -0.11000
211880.0000    0.09090
211920.0000    0.00842
211960.0000   -0.00390
212000.0000    0.44547
212040.0000    0.17490
212080.0000   -0.03107
212120.0000    0.00711
212160.0000    0.03138
212200.0000    0.31216
212240.0000    0.14845
212280.0000    0.43727
212320.0000    0.63992
212360.0000    0.66570
212400.0000    0.70513
212440.0000    0.65757
212480.0000    0.69077
212520.0000    0.59692
212560.0000    0.70010
212600.0000    0.57389
212640.0000    0.75736
212680.0000    0.61754
212720.0000    0.63126
212760.0000    0.54742
212800.0000    0.49514
212840.0000    0.58990
212880.0000    0.78524
212920.0000    0.75979
212960.0000    0.68967
213000.0000    0.56185
213040.0000    0.69224
213080.0000    0.86702
213120.0000    0.27959
213160.0000    0.69011
213200.0000    0.30507
213240.0000    0.39287
213280.0000    0.48857
213320.0000    0.61493
213360.0000    0.06153
213400.0000    0.33331
213440.0000    0.56009
213480.0000    0.52029
213520.0000    0.70990
213560.0000    0.58988
213600.0000    0.52412
213640.0000    0.62539
213680.0000    0.65663
213720.0000    0.77788
213760.0000    0.60863
213800.0000    0.73822
213840.0000    0.70636
213880.0000    0.40329
213920.0000    0.58179
213960.0000    0.56603
214000.0000    0.53653
214040.0000    0.59139
214080.0000    0.37985
214120.0000    0.40350
214160.0000    0.46454
214200.0000    0.63142
214240.0000    0.83374
214280.0000    0.45477
214320.0000    0.56956
214360.0000    0.34438
214400.0000    0.10321
214440.0000   -0.06701
214480.0000   -0.14327
214520.0000   -0.23324
214560.0000   -0.22536
214600.0000   -0.15406
214640.0000   -0.01481
214680.0000   -0.42211
214720.0000   -0.34373
214760.0000   -0.07421
214800.0000   -0.62923
214840.0000   -0.34248
214880.0000    0.10347
214920.0000    0.06972
214960.0000    0.04939
215000.0000    0.00284
215040.0000    0.05789
215080.0000   -0.17323
215120.0000   -0.41968
215160.0000   -0.34227
215200.0000    0.07639
215240.0000    0.32182
215280.0000    0.20421
215320.0000    0.22629
215360.0000   -0.07111
215400.0000   -0.31113
215440.0000   -0.37156
215480.0000   -0.70989
215520.0000   -0.16020
215560.0000   -0.47477
215600.0000   -0.37971
215640.0000   -0.04502
215680.0000   -0.14566
215720.0000    0.02238
215760.0000   -0.16328
215800.0000   -0.16044
215840.0000   -0.17577
215880.0000   -0.24559
215920.0000    0.03032
215960.0000   -0.16608
216000.0000   -0.41903
216040.0000    0.03714
216080.0000   -0.16670
216120.0000   -0.04947
216160.0000   -0.18120
216200.0000   -0.10614
216240.0000    0.34438
216280.0000    0.39168
216320.0000    0.20957
216360.0000    0.49958
216400.0000    0.59496
216440.0000    0.12645
216480.0000    0.02517
216520.0000   -0.48833
216560.0000   -0.21884
216600.0000    0.03527
216640.0000   -0.53516
216680.0000   -0.25378
216720.0000   -0.20082
216760.0000   -0.12868
216800.0000   -0.20562
216840.0000    0.08211
216880.0000   -0.38202
216920.0000   -0.76915
216960.0000   -0.14253
217000.0000   -0.23289
217040.0000   -0.15572
217080.0000   -0.19595
217120.0000   -0.01563
217160.0000   -0.34187
217200.0000   -0.36539
217240.0000   -0.17008
217280.0000   -0.09638
217320.0000   -0.42560
217360.0000   -0.10230
217400.0000   -0.30874
217440.0000   -0.50759
217480.0000   -0.15576
217520.0000   -0.25536
217560.0000   -0.35466
217600.0000   -0.21927
217640.0000   -0.04066
217680.0000    0.24026
217720.0000   -0.15521
217760.0000   -0.24748
217800.0000   -0.41556
217840.0000   -0.14536
217880.0000    0.00366
217920.0000   -0.32673
217960.0000   -0.38280
218000.0000   -0.51404
218040.0000   -0.81896
218080.0000   -0.42664
218120.0000   -0.29360
218160.0000   -0.52014
218200.0000   -0.17794
218240.0000   -0.02574
218280.0000   -0.48695
218320.0000   -0.24991
218360.0000   -0.03947
218400.0000   -0.23764
218440.0000    0.15411
218480.0000    0.31256
218520.0000    0.08808
218560.0000    0.49265
218600.0000    0.09980
218640.0000   -0.14648
218680.0000    0.01259
218720.0000    0.04278
218760.0000    0.02597
218800.0000   -0.15962
218840.0000   -0.30893
218880.0000   -0.04076
218920.0000    0.16919
218960.0000    0.18679
219000.0000   -0.22351
219040.0000   -0.14573
219080.0000   -0.04464
219120.0000    0.01283
219160.0000   -0.41499
219200.0000   -0.15680
219240.0000   -0.27687
219280.0000   -0.30230
219320.0000   -0.22687
219360.0000   -0.24443
219400.0000   -0.34670
219440.0000   -0.15634
219480.0000    0.04628
219520.0000   -0.04511
219560.0000   -0.18101
219600.0000   -0.15249
219640.0000   -0.34349
219680.0000   -0.24821
219720.0000   -0.27250
219760.0000    0.03486
219800.0000   -0.12948
219840.0000   -0.16183
219880.0000   -0.56407
219920.0000   -0.27130
219960.0000   -0.04224
220000.0000   -0.39835
220040.0000   -0.09998
220080.0000   -0.22216
220120.0000    0.09430
220160.0000   -0.26993
220200.0000    0.02680
220240.0000    0.04492
220280.0000    0.31658
220320.0000    0.39199
220360.0000    0.10503
220400.0000   -0.32635
220440.0000   -0.31241
220480.0000   -0.49330
220520.0000   -0.24460
220560.0000   -0.45282
220600.0000   -0.68935
220640.0000   -0.29083
220680.0000   -0.25696
220720.0000   -0.22736
220760.0000   -0.29697
220800.0000   -0.02518
220840.0000    0.10509
220880.0000   -0.24361
220920.0000    0.12129
220960.0000    0.30643
221000.0000    0.46154
221040.0000   -0.13584
221080.0000    0.20130
221120.0000    0.18357
221160.0000    0.03593
221200.0000    0.32135
221240.0000    0.19680
221280.0000    0.32039
221320.0000    0.01924
221360.0000   -0.36847
221400.0000   -0.57099
221440.0000   -0.69139
221480.0000   -0.28728
221520.0000   -0.43891
221560.0000   -0.48765
221600.0000   -0.54738
221640.0000   -0.20587
221680.0000   -0.33419
221720.0000   -0.13418
221760.0000   -0.16519
221800.0000   -0.11145
221840.0000   -0.31261
221880.0000   -0.64232
221920.0000   -0.59091
221960.0000   -0.69762
222000.0000   -0.66617
222040.0000   -0.43656
222080.0000   -0.26711
222120.0000   -0.21002
222160.0000   -0.39165
222200.0000   -0.88893
222240.0000   -0.35169
222280.0000   -0.96641
222320.0000   -0.49741
222360.0000   -0.61246
222400.0000   -0.65173
222440.0000   -0.61541
222480.0000   -0.58432
222520.0000   -0.68192
222560.0000   -0.75180
222600.0000   -0.75372
222640.0000   -0.66562
222680.0000   -0.49138
222720.0000   -0.85592
222760.0000   -0.56106
222800.0000   -0.35621
222840.0000   -0.68791
222880.0000   -0.61044
222920.0000   -0.31554
222960.0000   -0.54566
223000.0000   -0.45776
223040.0000   -0.61771
223080.0000   -0.60526
223120.0000   -0.43714
223160.0000   -0.42503
223200.0000   -0.33516
223240.0000   -0.63538
223280.0000   -0.63495
223320.0000   -0.36600
223360.0000   -0.52043
223400.0000   -0.42186
223440.0000   -0.18605
223480.0000   -0.19837
223520.0000   -0.53294
223560.0000   -0.62160
223600.0000   -0.26948
223640.0000   -0.17062
223680.0000   -0.28753
223720.0000   -0.00201
223760.0000   -0.27041
223800.0000   -0.14741
223840.0000   -0.38529
223880.0000   -0.34673
223920.0000   -0.18754
223960.0000   -0.33279
224000.0000   -0.21307
224040.0000   -0.37518
224080.0000   -0.39666
224120.0000   -0.47589
224160.0000   -0.36953
224200.0000    0.16274
224240.0000   -0.11832
224280.0000    0.03648
224320.0000    0.04555
224360.0000   -0.15239
224400.0000    0.16375
224440.0000   -0.22841
224480.0000   -0.20546
224520.0000   -0.23019
224560.0000    0.18583
224600.0000    0.04762
224640.0000   -0.19348
224680.0000    0.07536
224720.0000   -0.25281
224760.0000   -0.00206
224800.0000    0.21723
224840.0000    0.12590
224880.0000   -0.21077
224920.0000   -0.06374
224960.0000    0.00240
225000.0000    0.02620
225040.0000    0.02916
225080.0000   -0.01801
225120.0000   -0.07504
225160.0000    0.00620
225200.0000   -0.28555
225240.0000    0.05445
225280.0000   -0.17953
225320.0000    0.00412
225360.0000    0.17186
225400.0000   -0.17256
225440.0000   -0.00188
225480.0000   -0.11070
225520.0000   -0.01500
225560.0000   -0.22375
225600.0000   -0.02633
225640.0000    0.06915
225680.0000   -0.32302
225720.0000   -0.58922
225760.0000   -0.02439
225800.0000   -0.29866
225840.0000   -0.33342
225880.0000    0.16666
225920.0000    0.01631
225960.0000   -0.04405
226000.0000   -0.23199
226040.0000    0.20800
226080.0000   -0.09191
226120.0000   -0.24304
226160.0000   -0.31945
226200.0000    0.08089
226240.0000   -0.08194
226280.0000   -0.74406
226320.0000   -0.40749
226360.0000   -0.18743
226400.0000   -0.53909
226440.0000   -0.56021
226480.0000   -0.83872
226520.0000   -0.68220
226560.0000   -0.67815
226600.0000   -0.64865
226640.0000   -0.47797
226680.0000   -0.87871
226720.0000   -0.45139
226760.0000   -0.60571
226800.0000   -0.12622
226840.0000   -0.33211
226880.0000   -0.35973
226920.0000   -0.41342
226960.0000    0.00415
227000.0000   -0.03827
227040.0000   -0.24772
227080.0000   -0.05018
227120.0000   -0.32223
227160.0000    0.09686
227200.0000   -0.14721
227240.0000   -0.10196
227280.0000   -0.19970
227320.0000   -0.17332
227360.0000   -0.04054
227400.0000    0.06524
227440.0000   -0.10624
227480.0000    0.06066
227520.0000   -0.21144
227560.0000   -0.49928
227600.0000   -0.27425
227640.0000   -0.58364
227680.0000   -0.23748
227720.0000   -0.21128
227760.0000   -0.26484
227800.0000   -0.07286
227840.0000    0.16648
227880.0000   -0.29321
227920.0000   -0.09376
227960.0000    0.14778
228000.0000    0.08846
228040.0000   -0.02191
228080.0000   -0.23359
228120.0000   -0.38269
228160.0000   -0.68447
228200.0000   -0.09306
228240.0000   -0.21670
228280.0000   -0.42938
228320.0000   -0.51398
228360.0000   -0.14766
228400.0000   -0.04337
228440.0000   -0.05425
228480.0000   -0.64272
228520.0000   -0.45469
228560.0000   -0.62972
228600.0000   -0.65380
228640.0000   -0.49485
228680.0000   -0.61087
228720.0000   -0.72110
228760.0000   -0.08963
228800.0000   -0.35624
228840.0000   -0.77063
228880.0000   -0.41047
228920.0000   -0.89908
228960.0000   -0.31240
229000.0000   -0.38676
229040.0000    0.03987
229080.0000    0.06787
229120.0000    0.02064
229160.0000   -0.02379
229200.0000   -0.02613
229240.0000   -0.25876
229280.0000   -0.40791
229320.0000   -0.46953
229360.0000   -0.27023
229400.0000   -0.31005
229440.0000    0.27771
229480.0000    0.15001
229520.0000    0.38523
229560.0000    0.05357
229600.0000    0.09284
229640.0000    0.21179
229680.0000   -0.09991
229720.0000   -0.36063
229760.0000   -0.37685
229800.0000   -0.53876
229840.0000   -0.20599
229880.0000    0.02709
229920.0000   -0.17450
229960.0000   -0.24941
230000.0000   -0.47124
230040.0000   -0.04920
230080.0000   -0.03602
230120.0000   -0.01585
230160.0000   -0.29647
230200.0000    0.03260
230240.0000    0.11841
230280.0000    0.26843
230320.0000   -0.27194
230360.0000   -0.02597
230400.0000   -0.31089
230440.0000   -0.06120
230480.0000   -0.15425
230520.0000   -0.27482
230560.0000   -0.30499
230600.0000   -0.28278
230640.0000   -0.36600
230680.0000    0.03521
230720.0000   -0.41428
230760.0000   -0.02940
230800.0000   -0.15164
230840.0000   -0.35478
230880.0000    0.04825
230920.0000   -0.24137
230960.0000   -0.20654
231000.0000   -0.15289
231040.0000   -0.19819
231080.0000    0.07145
231120.0000    0.09382
231160.0000    0.12400
231200.0000    0.25934
231240.0000   -0.09204
231280.0000    0.37090
231320.0000    0.16396
231360.0000    0.31148
231400.0000   -0.03887
231440.0000    0.28994
231480.0000    0.18333
231520.0000    0.39061
231560.0000    0.07434
231600.0000   -0.27466
231640.0000   -0.01595
231680.0000    0.24665
231720.0000   -0.01837
231760.0000   -0.18035
231800.0000    0.13162
231840.0000    0.36198
231880.0000    0.27904
231920.0000    0.34261
231960.0000    0.39609
232000.0000    0.22361
232040.0000    0.34833
232080.0000    0.01411
232120.0000   -0.38496
232160.0000    0.08715
232200.0000    0.09705
232240.0000    0.16573
232280.0000   -0.21420
232320.0000    0.15885
232360.0000    0.20798
232400.0000    0.28820
232440.0000   -0.09806
232480.0000    0.21601
232520.0000    0.18482
232560.0000    0.23247
232600.0000    0.19107
232640.0000   -0.17258
232680.0000    0.03779
232720.0000    0.04580
232760.0000    0.27604
232800.0000    0.08158
232840.0000    0.12002
232880.0000    0.19392
232920.0000    0.03534
232960.0000    0.21399
233000.0000    0.38439
233040.0000    0.15797
233080.0000    0.00501
233120.0000    0.12543
233160.0000    0.50049
233200.0000    0.38384
233240.0000    0.44621
233280.0000    0.54881
233320.0000    0.46888
233360.0000    0.44786
233400.0000    0.32661
233440.0000    0.47189
233480.0000    0.49927
233520.0000    0.32427
233560.0000    0.50055
233600.0000    0.14328
233640.0000   -0.19487
233680.0000    0.01000
233720.0000    0.06908
233760.0000    0.14093
233800.0000    0.20750
233840.0000    0.22311
233880.0000    0.21396
233920.0000    0.06060
233960.0000   -0.01222
234000.0000    0.40740
234040.0000    0.29608
234080.0000    0.35765
234120.0000    0.13538
234160.0000    0.11816
234200.0000    0.08327
234240.0000    0.13892
234280.0000    0.16930
234320.0000    0.23630
234360.0000    0.21103
234400.0000    0.15753
234440.0000    0.21601
234480.0000    0.08311
234520.0000   -0.16259
234560.0000    0.08461
234600.0000    0.16187
234640.0000    0.20486
234680.0000   -0.15180
234720.0000    0.08765
234760.0000   -0.02386
234800.0000   -0.05559
234840.0000    0.13179
234880.0000   -0.40785
234920.0000   -0.24097
234960.0000   -0.31896
235000.0000   -0.26496
235040.0000   -0.38274
235080.0000   -0.20984
235120.0000    0.05165
235160.0000   -0.16469
235200.0000   -0.26689
235240.0000   -0.33528
235280.0000    0.10229
235320.0000   -0.02815
235360.0000   -0.20618
235400.0000   -0.24123
235440.0000    0.11901
235480.0000    0.05100
235520.0000    0.06068
235560.0000    0.03952
235600.0000    0.11890
235640.0000    0.14843
235680.0000    0.04120
235720.0000    0.06702
235760.0000   -0.21768
235800.0000   -0.28248
235840.0000   -0.27786
235880.0000   -0.42045
235920.0000    0.15096
235960.0000    0.24945
236000.0000    0.16955
236040.0000   -0.19006
236080.0000    0.00748
236120.0000    0.26950
236160.0000    0.46306
236200.0000   -0.12625
236240.0000   -0.15360
236280.0000    0.11103
236320.0000   -0.13056
236360.0000    0.12916
236400.0000    0.20916
236440.0000    0.13349
236480.0000   -0.04421
236520.0000   -0.51532
236560.0000   -0.08497
236600.0000   -0.06923
236640.0000   -0.36995
236680.0000   -0.11108
236720.0000   -0.34449
236760.0000   -0.17372
236800.0000   -0.01120
236840.0000    0.31740
236880.0000   -0.30864
236920.0000   -0.02579
236960.0000   -0.04311
237000.0000   -0.30878
237040.0000   -0.10432
237080.0000   -0.58643
237120.0000   -0.29222
237160.0000   -0.23662
237200.0000   -0.18583
237240.0000   -0.14885
237280.0000   -0.06765
237320.0000   -0.18634
237360.0000    0.11195
237400.0000    0.30408
237440.0000    0.09057
237480.0000   -0.20288
237520.0000    0.17408
237560.0000   -0.27460
237600.0000    0.08406
237640.0000   -0.13256
237680.0000   -0.19234
237720.0000   -0.27205
237760.0000    0.22625
237800.0000    0.07110
237840.0000    0.34517
237880.0000    0.11853
237920.0000    0.36560
237960.0000   -0.03549
238000.0000    0.35225
238040.0000    0.14532
238080.0000   -0.00436
238120.0000   -0.01343
238160.0000   -0.02452
238200.0000   -0.17199
238240.0000   -0.14245
238280.0000   -0.12675
238320.0000   -0.20551
238360.0000   -0.02874
238400.0000    0.02479
238440.0000   -0.01611
238480.0000    0.08024
238520.0000   -0.21852
238560.0000   -0.18689
238600.0000   -0.14356
238640.0000   -0.18025
238680.0000   -0.39505
238720.0000   -0.38215
238760.0000   -0.18966
238800.0000   -0.15565
238840.0000   -0.24582
238880.0000    0.00180
238920.0000   -0.21264
238960.0000   -0.18759
239000.0000   -0.18335
239040.0000   -0.27514
239080.0000   -0.43098
239120.0000   -0.03827
239160.0000   -0.23546
239200.0000   -0.19810
239240.0000   -0.19597
239280.0000   -0.35640
239320.0000   -0.43295
239360.0000   -0.35834
239400.0000   -0.14172
239440.0000   -0.34469
239480.0000   -0.21221
239520.0000   -0.21570
239560.0000   -0.13380
239600.0000   -0.64404
239640.0000   -0.38174
239680.0000   -0.24840
239720.0000   -0.31693
239760.0000   -0.12657
239800.0000   -0.62521
239840.0000   -0.32459
239880.0000   -0.47384
239920.0000   -0.59160
239960.0000   -0.19686
240000.0000   -0.33027
240040.0000   -0.79222
240080.0000   -0.28822
240120.0000   -0.55665
240160.0000   -0.34300
240200.0000   -0.57800
240240.0000   -0.56786
240280.0000   -0.55049
240320.0000   -0.45459
240360.0000   -0.46377
240400.0000   -0.37576
240440.0000   -0.46577
240480.0000   -0.42422
240520.0000   -0.08196
240560.0000   -0.21882
240600.0000   -0.15062
240640.0000    0.11833
240680.0000   -0.27683
240720.0000    0.15329
240760.0000    0.19651
240800.0000   -0.42454
240840.0000   -0.32687
240880.0000   -0.21111
240920.0000   -0.35038
240960.0000    0.18972
241000.0000   -0.02986
241040.0000   -0.16720
241080.0000   -0.46986
241120.0000   -0.33955
241160.0000    0.27928
241200.0000   -0.08794
241240.0000   -0.50683
241280.0000   -0.72501
241320.0000   -0.61496
241360.0000   -0.33500
241400.0000   -0.04945
241440.0000    0.08279
241480.0000   -0.02549
241520.0000   -0.21985
241560.0000   -0.16699
241600.0000   -0.20362
241640.0000   -0.22678
241680.0000   -0.55851
241720.0000   -0.40291
241760.0000   -0.46184
241800.0000   -0.09699
241840.0000   -0.35954
241880.0000   -0.28975
241920.0000   -0.31851
241960.0000   -0.54180
242000.0000   -0.01083
242040.0000   -0.10679
242080.0000   -0.01555
242120.0000    0.16224
242160.0000    0.08985
242200.0000   -0.03630
242240.0000   -0.27322
242280.0000   -0.16660
242320.0000   -0.09415
242360.0000   -0.45612
242400.0000    0.27207
242440.0000   -0.48906
242480.0000   -0.88349
242520.0000    0.01887
242560.0000   -0.25677
242600.0000   -0.12713
242640.0000   -0.39883
242680.0000   -0.21678
242720.0000   -0.22743
242760.0000   -0.40317
242800.0000   -0.11993
242840.0000   -0.14637
242880.0000   -0.24109
242920.0000   -0.61084
242960.0000   -0.30291
243000.0000   -0.53104
243040.0000    0.09053
243080.0000   -0.21925
243120.0000   -0.53923
243160.0000   -0.34437
243200.0000   -0.46278
243240.0000   -0.53429
243280.0000   -0.23242
243320.0000   -0.76596
243360.0000   -0.10726
243400.0000   -0.34955
243440.0000   -0.30411
243480.0000   -0.18745
243520.0000    0.02456
243560.0000   -0.06494
243600.0000   -0.15733
243640.0000   -0.42805
243680.0000   -0.03395
243720.0000    0.21838
243760.0000   -0.32500
243800.0000   -0.28795
243840.0000   -0.26554
243880.0000   -0.16858
243920.0000   -0.18195
243960.0000   -0.07744
244000.0000   -0.06343
244040.0000   -0.22891
244080.0000   -0.11125
244120.0000   -0.29476
244160.0000   -0.11618
244200.0000    0.12313
244240.0000    0.10869
244280.0000    0.37656
244320.0000    0.30101
244360.0000    0.04610
244400.0000    0.04162
244440.0000    0.11491
244480.0000    0.24393
244520.0000    0.06761
244560.0000    0.24743
244600.0000    0.26211
244640.0000   -0.25799
244680.0000   -0.08555
244720.0000   -0.33433
244760.0000    0.14849
244800.0000    0.01586
244840.0000   -0.03911
244880.0000   -0.16925
244920.0000    0.02425
244960.0000    0.14528
245000.0000   -0.27520
245040.0000   -0.28509
245080.0000   -0.18131
245120.0000   -0.34613
245160.0000   -0.37172
245200.0000    0.04010
245240.0000   -0.13964
245280.0000   -0.42419
245320.0000   -0.53747
245360.0000   -0.43477
245400.0000   -0.56589
245440.0000   -0.76219
245480.0000   -0.37657
245520.0000   -0.07867
245560.0000   -0.02269
245600.0000   -0.15702
245640.0000   -0.01740
245680.0000   -0.12889
245720.0000   -0.08574
245760.0000    0.07171
245800.0000   -0.32808
245840.0000   -0.08236
245880.0000   -0.31425
245920.0000   -0.37423
245960.0000   -0.38998
246000.0000   -0.19395
246040.0000   -0.14861
246080.0000   -0.13588
246120.0000   -0.08976
246160.0000   -0.09047
246200.0000    0.11228
246240.0000   -0.31679
246280.0000    0.08316
246320.0000    0.16962
246360.0000    0.39619
246400.0000    0.23773
246440.0000   -0.12625
246480.0000    0.08374
246520.0000   -0.03753
246560.0000   -0.04696
246600.0000   -0.16583
246640.0000    0.11824
246680.0000   -0.04256
246720.0000   -0.24074
246760.0000   -0.07445
246800.0000   -0.39559
246840.0000    0.24253
246880.0000   -0.09662
246920.0000   -0.25053
246960.0000   -0.41068
247000.0000   -0.58239
247040.0000   -0.32172
247080.0000   -0.08447
247120.0000    0.09778
247160.0000   -0.17184
247200.0000   -0.27698
247240.0000   -0.41976
247280.0000   -0.34679
247320.0000   -0.33204
247360.0000    0.06218
247400.0000   -0.11985
247440.0000   -0.04660
247480.0000   -0.07636
247520.0000   -0.13197
247560.0000    0.01369
247600.0000    0.37520
247640.0000    0.43867
247680.0000   -0.02235
247720.0000   -0.15568
247760.0000    0.04785
247800.0000   -0.17353
247840.0000   -0.08687
247880.0000   -0.31825
247920.0000   -0.18381
247960.0000   -0.22015
248000.0000   -0.21913
248040.0000   -0.38648
248080.0000   -0.30999
248120.0000   -0.07175
248160.0000    0.36322
248200.0000    0.08944
248240.0000    0.31271
248280.0000   -0.02494
248320.0000   -0.22841
248360.0000   -0.08678
248400.0000    0.09077
248440.0000   -0.17139
248480.0000    0.01034
248520.0000   -0.04584
248560.0000    0.01839
248600.0000   -0.02918
248640.0000   -0.38343
248680.0000    0.10048
248720.0000   -0.21650
248760.0000   -0.26569
248800.0000   -0.00033
248840.0000   -0.27892
248880.0000   -0.02937
248920.0000   -0.14783
248960.0000   -0.20936
249000.0000   -0.17602
249040.0000   -0.12250
249080.0000   -0.03505
249120.0000   -0.15453
249160.0000    0.01655
249200.0000    0.13509
249240.0000    0.22026
249280.0000    0.33939
249320.0000   -0.22063
249360.0000   -0.64861
249400.0000   -0.17253
249440.0000    0.08967
249480.0000   -0.39938
249520.0000   -0.14429
249560.0000   -0.30956
249600.0000   -0.29399
249640.0000   -0.07033
249680.0000   -0.07013
249720.0000   -0.34909
249760.0000   -0.39924
249800.0000   -0.31006
249840.0000   -0.21024
249880.0000   -0.29533
249920.0000   -0.48843
249960.0000   -0.25053
250000.0000   -0.55095
250040.0000   -0.32656
250080.0000   -0.58500
250120.0000   -0.61879
250160.0000   -0.50468
250200.0000    0.04132
250240.0000   -0.11926
250280.0000    0.12301
250320.0000   -0.28957
250360.0000   -0.11756
250400.0000   -0.23085
250440.0000   -0.05513
250480.0000   -0.26137
250520.0000   -0.50144
250560.0000   -0.42521
250600.0000   -0.37946
250640.0000   -0.43557
250680.0000   -0.24634
250720.0000   -0.49194
250760.0000   -0.09110
250800.0000   -0.20048
250840.0000   -0.40333
250880.0000   -0.25942
250920.0000    0.03756
250960.0000   -0.13142
251000.0000    0.10898
251040.0000    0.12455
251080.0000   -0.17695
251120.0000    0.21835
251160.0000   -0.05641
251200.0000   -0.21904
251240.0000   -0.11078
251280.0000   -0.28102
251320.0000   -0.51978
251360.0000   -0.23724
251400.0000    0.02792
251440.0000   -0.25238
251480.0000   -0.10246
251520.0000   -0.40416
251560.0000   -0.41573
251600.0000   -0.51750
251640.0000   -0.40063
251680.0000   -0.52321
251720.0000   -0.25961
251760.0000   -0.51989
251800.0000   -0.60449
251840.0000   -0.47580
251880.0000   -0.49135
251920.0000   -0.66169
251960.0000   -0.43185
252000.0000   -0.14238
252040.0000   -0.17139
252080.0000   -0.20489
252120.0000   -0.06446
252160.0000   -0.03767
252200.0000   -0.05881
252240.0000   -0.14423
252280.0000   -0.36933
252320.0000   -0.48643
252360.0000   -0.09276
252400.0000   -0.56696
252440.0000   -0.47264
252480.0000   -0.06192
252520.0000   -0.25727
252560.0000    0.15769
252600.0000    0.01850
252640.0000    0.25874
252680.0000    0.27855
252720.0000    0.12201
252760.0000    0.20681
252800.0000    0.48301
252840.0000    0.09017
252880.0000   -0.16896
252920.0000    0.12747
252960.0000    0.44646
253000.0000    0.48382
253040.0000    0.56041
253080.0000    0.21654
253120.0000   -0.18695
253160.0000   -0.21392
253200.0000   -0.39038
253240.0000   -0.43004
253280.0000   -0.02263
253320.0000   -0.14730
253360.0000    0.11185
253400.0000    0.24869
253440.0000    0.51699
253480.0000    0.21195
253520.0000    0.12069
253560.0000    0.34601
253600.0000   -0.14258
253640.0000    0.05793
253680.0000   -0.30365
253720.0000   -0.14161
253760.0000    0.07281
253800.0000   -0.08447
253840.0000    0.15064
253880.0000    0.09349
253920.0000    0.28986
253960.0000    0.06882
254000.0000    0.25394
254040.0000    0.37348
254080.0000    0.31421
254120.0000    0.22980
254160.0000    0.05972
254200.0000    0.07166
254240.0000   -0.13753
254280.0000    0.23392
254320.0000   -0.06751
254360.0000   -0.41283
254400.0000   -0.23470
254440.0000   -0.37227
254480.0000   -0.61575
254520.0000    0.13123
254560.0000    0.45519
254600.0000    0.17906
254640.0000    0.48235
254680.0000    0.40358
254720.0000    0.23004
254760.0000    0.24129
254800.0000    0.33049
254840.0000    0.30000
254880.0000    0.41786
254920.0000    0.49335
254960.0000    0.24481
255000.0000    0.25732
255040.0000    0.38355
255080.0000    0.50485
255120.0000    0.17526
255160.0000    0.06280
255200.0000    0.41152
255240.0000    0.11464
255280.0000    0.33718
255320.0000    0.46341
255360.0000    0.18976
255400.0000    0.36570
255440.0000    0.38233
255480.0000    0.40161
255520.0000    0.46036
255560.0000    0.59136
255600.0000    0.36092
255640.0000    0.51977
255680.0000    0.57073
255720.0000    0.27179
255760.0000    0.54229
255800.0000    0.46929
255840.0000    0.35068
255880.0000    0.39828
255920.0000    0.43180
255960.0000    0.36392
256000.0000    0.64254
256040.0000    0.65925
256080.0000    0.52902
256120.0000    0.65419
256160.0000    0.62060
256200.0000    0.57705
256240.0000    0.40669
256280.0000    0.46776
256320.0000    0.29188
256360.0000    0.20387
256400.0000    0.16802
256440.0000    0.18427
256480.0000    0.10401
256520.0000   -0.52692
256560.0000   -0.35228
256600.0000   -0.03603
256640.0000   -0.41898
256680.0000   -0.29917
256720.0000   -0.45786
256760.0000   -0.81353
256800.0000   -0.61960
256840.0000   -0.27090
256880.0000    0.05398
256920.0000   -0.09735
256960.0000    0.06736
257000.0000    0.31303
257040.0000    0.07234
257080.0000   -0.11881
257120.0000    0.27962
257160.0000    0.39627
257200.0000    0.67844
257240.0000    0.37654
257280.0000    0.12398
257320.0000    0.17293
257360.0000    0.06496
257400.0000    0.36867
257440.0000    0.43090
257480.0000    0.42812
257520.0000    0.39230
257560.0000    0.32085
257600.0000    0.22839
257640.0000    0.46362
257680.0000    0.33803
257720.0000    0.32364
257760.0000    0.39806
257800.0000    0.54326
257840.0000    0.17348
257880.0000    0.51165
257920.0000    0.25567
257960.0000    0.52633
258000.0000    0.16643
258040.0000    0.49595
258080.0000    0.32274
258120.0000   -0.00093
258160.0000    0.34259
258200.0000    0.40724
258240.0000    0.36221
258280.0000    0.27601
258320.0000    0.45513
258360.0000    0.53679
258400.0000    0.44705
258440.0000    0.48280
258480.0000    0.43860
258520.0000    0.18316
258560.0000   -0.03625
258600.0000   -0.22862
258640.0000   -0.53470
258680.0000   -0.33240
258720.0000   -0.19119
258760.0000   -0.10219
258800.0000    0.04909
258840.0000   -0.06499
258880.0000   -0.24427
258920.0000   -0.37879
258960.0000   -0.54283
259000.0000   -0.41543
259040.0000   -0.27507
259080.0000    0.04161
259120.0000   -0.53614
259160.0000   -0.55013
259200.0000   -0.12147
259240.0000   -0.43213
259280.0000   -0.12452
259320.0000   -0.13357
259360.0000   -0.51326
259400.0000   -0.13720
259440.0000   -0.26920
259480.0000   -0.13540
259520.0000   -0.13203
259560.0000   -0.60365
259600.0000   -0.60702
259640.0000   -0.62309
259680.0000   -0.25241
259720.0000   -0.34519
259760.0000   -0.49238
259800.0000   -0.45464
259840.0000   -0.42850
259880.0000   -0.39674
259920.0000   -0.63492
259960.0000   -0.07947
260000.0000   -0.06324
260040.0000   -0.31338
260080.0000   -0.45966
260120.0000    0.15389
260160.0000   -0.14190
260200.0000   -0.04424
260240.0000    0.33940
260280.0000    0.08884
260320.0000    0.22335
260360.0000   -0.00036
260400.0000   -0.05855
260440.0000    0.02987
260480.0000   -0.42921
260520.0000    0.16966
260560.0000    0.09107
260600.0000    0.04065
260640.0000    0.15260
260680.0000   -0.25300
260720.0000    0.16609
260760.0000    0.27508
260800.0000    0.36947
260840.0000    0.38640
260880.0000    0.21742
260920.0000    0.06693
260960.0000    0.07424
261000.0000   -0.09113
261040.0000    0.37498
261080.0000   -0.03689
261120.0000    0.37365
261160.0000   -0.00226
261200.0000   -0.15656
261240.0000    0.04776
261280.0000    0.01743
261320.0000    0.11813
261360.0000    0.07100
261400.0000   -0.03239
261440.0000   -0.11647
261480.0000    0.05164
261520.0000   -0.00190
261560.0000   -0.32078
261600.0000   -0.17095
261640.0000   -0.31557
261680.0000   -0.50492
261720.0000   -0.35785
261760.0000   -0.37381
261800.0000   -0.41785
261840.0000   -0.44283
261880.0000   -0.58331
261920.0000   -0.54248
261960.0000   -0.69205
262000.0000   -0.48918
262040.0000   -0.52743
262080.0000   -0.85141
262120.0000   -0.47981
262160.0000   -0.55033
262200.0000   -0.55039
262240.0000   -0.70612
262280.0000   -0.63741
262320.0000   -0.75335
262360.0000   -0.79118
262400.0000   -0.85245
262440.0000   -0.80548
262480.0000   -0.73611
262520.0000   -0.67093
262560.0000   -0.56977
262600.0000   -0.66871
262640.0000   -0.58058
262680.0000   -0.38013
262720.0000   -0.60695
262760.0000   -0.30499
262800.0000   -0.28425
262840.0000   -0.46119
262880.0000   -0.57940
262920.0000   -0.72355
262960.0000   -0.73259
263000.0000   -0.28591
263040.0000   -0.68113
263080.0000   -0.50662
263120.0000   -0.31074
263160.0000   -0.77704
263200.0000   -0.78847
263240.0000   -0.68262
263280.0000   -0.56218
263320.0000   -0.46701
263360.0000   -0.62725
263400.0000   -0.32082
263440.0000   -0.66268
263480.0000   -0.44833
263520.0000   -0.38789
263560.0000   -0.49158
263600.0000   -0.27365
263640.0000   -0.19096
263680.0000   -0.32202
263720.0000   -0.32163
263760.0000   -0.32498
263800.0000   -0.35273
263840.0000   -0.25969
263880.0000   -0.32327
263920.0000   -0.51858
263960.0000   -0.38958
264000.0000   -0.59603
264040.0000   -0.41377
264080.0000   -0.35649
264120.0000   -0.52163
264160.0000   -0.52310
264200.0000   -0.27026
264240.0000   -0.51116
264280.0000   -0.56507
264320.0000   -0.46149
264360.0000   -0.55259
264400.0000   -0.59274
264440.0000   -0.67732
264480.0000   -0.55695
264520.0000   -0.53408
264560.0000   -0.66839
264600.0000   -0.17031
264640.0000   -0.44921
264680.0000   -0.42661
264720.0000   -0.47690
264760.0000   -0.56313
264800.0000   -0.61184
264840.0000   -0.55320
264880.0000   -0.59983
264920.0000   -0.31640
264960.0000   -0.34972
265000.0000    0.19279
265040.0000    0.16135
265080.0000   -0.04159
265120.0000   -0.23510
265160.0000   -0.13138
265200.0000   -0.64991
265240.0000   -0.56455
265280.0000   -0.42461
265320.0000   -0.58208
265360.0000   -0.86731
265400.0000   -0.84045
265440.0000   -0.59523
265480.0000   -0.64427
265520.0000   -0.29352
265560.0000   -0.52796
265600.0000   -0.47860
265640.0000   -0.60390
265680.0000   -0.83655
265720.0000   -0.49311
265760.0000   -0.21218
265800.0000   -0.53076
265840.0000   -0.24354
265880.0000   -0.36723
265920.0000   -0.65833
265960.0000   -0.61872
266000.0000   -0.70359
266040.0000   -0.41166
266080.0000   -0.73601
266120.0000   -0.64455
266160.0000   -0.85067
266200.0000   -0.57369
266240.0000   -0.55289
266280.0000   -0.57172
266320.0000   -0.32276
266360.0000   -0.36106
266400.0000   -0.66739
266440.0000   -0.45774
266480.0000   -0.85096
266520.0000   -0.56912
266560.0000    0.21886
266600.0000   -0.23030
266640.0000   -0.18538
266680.0000   -0.12561
266720.0000   -0.05056
266760.0000    0.05932
266800.0000   -0.19852
266840.0000   -0.02429
266880.0000   -0.43316
266920.0000   -0.29155
266960.0000   -0.34672
267000.0000   -0.00441
267040.0000   -0.07369
267080.0000   -0.21133
267120.0000   -0.07370
267160.0000    0.13230
267200.0000    0.15226
267240.0000    0.00432
267280.0000   -0.25355
267320.0000   -0.17078
267360.0000   -0.20882
267400.0000   -0.22596
267440.0000   -0.25215
267480.0000   -0.30068
267520.0000   -0.12701
267560.0000    0.02928
267600.0000   -0.11540
267640.0000   -0.12005
267680.0000   -0.18653
267720.0000   -0.09982
267760.0000    0.13286
267800.0000   -0.31474
267840.0000   -0.17867
267880.0000   -0.05802
267920.0000   -0.21507
267960.0000   -0.01167
268000.0000   -0.44018
268040.0000   -0.01407
268080.0000   -0.04376
268120.0000   -0.32555
268160.0000    0.25148
268200.0000   -0.16918
268240.0000   -0.16767
268280.0000    0.02445
268320.0000   -0.25912
268360.0000   -0.31591
268400.0000   -0.14868
268440.0000   -0.30930
268480.0000   -0.62718
268520.0000   -0.28079
268560.0000   -0.09577
268600.0000   -0.07764
268640.0000   -0.01232
268680.0000   -0.25765
268720.0000    0.12852
268760.0000   -0.30232
268800.0000   -0.32593
268840.0000   -0.12587
268880.0000   -0.24129
268920.0000   -0.11141
268960.0000   -0.04535
269000.0000    0.01807
269040.0000   -0.02056
269080.0000    0.09511
269120.0000   -0.11270
269160.0000    0.05454
269200.0000    0.02702
269240.0000    0.12686
269280.0000   -0.04731
269320.0000    0.11563
269360.0000   -0.22324
269400.0000   -0.44953
269440.0000    0.08195
269480.0000   -0.35428
269520.0000   -0.08174
269560.0000    0.24885
269600.0000   -0.00932
269640.0000    0.22335
269680.0000    0.32692
269720.0000   -0.08691
269760.0000   -0.29630
269800.0000   -0.41574
269840.0000   -0.04856
269880.0000   -0.05815
269920.0000    0.06855
269960.0000    0.08406
270000.0000    0.13699
270040.0000    0.06438
270080.0000   -0.10771
270120.0000   -0.10958
270160.0000   -0.15673
270200.0000   -0.08873
270240.0000   -0.34964
270280.0000   -0.19853
270320.0000   -0.38367
270360.0000   -0.55639
270400.0000   -0.34306
270440.0000   -0.29956
270480.0000   -0.26209
270520.0000   -0.19741
270560.0000   -0.29930
270600.0000    0.05628
270640.0000   -0.11904
270680.0000   -0.20987
270720.0000   -0.05399
270760.0000   -0.46978
270800.0000   -0.33783
270840.0000    0.01879
270880.0000   -0.15456
270920.0000   -0.07449
270960.0000   -0.08985
271000.0000   -0.23049
271040.0000    0.14384
271080.0000    0.07274
271120.0000   -0.04336
271160.0000    0.12902
271200.0000   -0.06749
271240.0000   -0.01445
271280.0000   -0.03921
271320.0000   -0.00726
271360.0000   -0.23515
271400.0000   -0.13380
271440.0000    0.04807
271480.0000   -0.20056
271520.0000    0.19828
271560.0000   -0.33994
271600.0000   -0.33237
271640.0000   -0.12928
271680.0000   -0.09167
271720.0000   -0.06916
271760.0000    0.04214
271800.0000   -0.11818
271840.0000    0.01490
271880.0000    0.11129
271920.0000    0.01417
271960.0000   -0.13209
272000.0000    0.30306
272040.0000   -0.06298
272080.0000   -0.10752
272120.0000   -0.25561
272160.0000    0.03624
272200.0000    0.10975
272240.0000   -0.30591
272280.0000   -0.29804
272320.0000   -0.57980
272360.0000   -0.48810
272400.0000   -0.70126
272440.0000   -0.40105
272480.0000   -0.21715
272520.0000   -0.05196
272560.0000    0.00861
272600.0000    0.09094
272640.0000   -0.08213
272680.0000    0.09616
272720.0000    0.23565
272760.0000   -0.02225
272800.0000   -0.16013
272840.0000   -0.10742
272880.0000   -0.24409
272920.0000    0.05728
272960.0000   -0.10371
273000.0000   -0.35864
273040.0000   -0.52995
273080.0000   -0.38209
273120.0000    0.09088
273160.0000   -0.02686
273200.0000    0.21227
273240.0000    0.01183
273280.0000   -0.08545
273320.0000   -0.23366
273360.0000    0.12741
273400.0000   -0.25453
273440.0000    0.02742
273480.0000   -0.11664
273520.0000   -0.16373
273560.0000   -0.27262
273600.0000   -0.10871
273640.0000    0.03916
273680.0000   -0.02318
273720.0000    0.03290
273760.0000   -0.22201
273800.0000   -0.14306
273840.0000   -0.26782
273880.0000   -0.43573
273920.0000   -0.09713
273960.0000    0.02487
274000.0000   -0.01619
274040.0000   -0.20398
274080.0000   -0.50955
274120.0000   -0.47184
274160.0000   -0.57293
274200.0000   -0.23258
274240.0000   -0.20327
274280.0000   -0.04665
274320.0000   -0.34369
274360.0000    0.00895
274400.0000   -0.16279
274440.0000   -0.23323
274480.0000   -0.27451
274520.0000   -0.27572
274560.0000   -0.24333
274600.0000   -0.43172
274640.0000   -0.14093
274680.0000   -0.35727
274720.0000   -0.38566
274760.0000   -0.13728
274800.0000   -0.48095
274840.0000   -0.43499
274880.0000    0.08072
274920.0000    0.03840
274960.0000   -0.02653
275000.0000   -0.07144
275040.0000   -0.26931
275080.0000   -0.07651
275120.0000   -0.13750
275160.0000    0.09374
275200.0000   -0.31602
275240.0000   -0.26999
275280.0000   -0.19482
275320.0000   -0.46037
275360.0000   -0.30222
275400.0000   -0.28556
275440.0000   -0.08656
275480.0000   -0.20434
275520.0000    0.01335
275560.0000   -0.46766
275600.0000   -0.07842
275640.0000   -0.41492
275680.0000   -0.06898
275720.0000   -0.32460
275760.0000   -0.26921
275800.0000   -0.18019
275840.0000   -0.13978
275880.0000    0.09474
275920.0000   -0.13444
275960.0000    0.05431
276000.0000   -0.04545
276040.0000   -0.12923
276080.0000    0.07133
276120.0000    0.25868
276160.0000   -0.03247
276200.0000    0.06995
276240.0000   -0.30246
276280.0000   -0.13673
276320.0000    0.12362
276360.0000    0.18168
276400.0000    0.13730
276440.0000   -0.23040
276480.0000    0.13462
276520.0000   -0.09179
276560.0000    0.02833
276600.0000   -0.02017
276640.0000    0.01320
276680.0000    0.14564
276720.0000    0.11083
276760.0000   -0.07921
276800.0000    0.26319
276840.0000    0.22606
276880.0000   -0.01508
276920.0000    0.00546
276960.0000    0.19835
277000.0000    0.16871
277040.0000    0.16380
277080.0000    0.14255
277120.0000    0.04235
277160.0000   -0.10807
277200.0000   -0.07603
277240.0000   -0.15821
277280.0000    0.13830
277320.0000   -0.03257
277360.0000    0.19632
277400.0000    0.17504
277440.0000    0.23699
277480.0000   -0.22845
277520.0000   -0.29211
277560.0000    0.16231
277600.0000   -0.15824
277640.0000   -0.49481
277680.0000   -0.29052
277720.0000   -0.32778
277760.0000   -0.18260
277800.0000   -0.11910
277840.0000   -0.89480
277880.0000   -0.82265
277920.0000   -0.84305
277960.0000   -0.41219
278000.0000   -0.60659
278040.0000   -0.67364
278080.0000   -0.41941
278120.0000   -0.09921
278160.0000   -0.49983
278200.0000   -0.40174
278240.0000   -0.42614
278280.0000   -0.74378
278320.0000   -0.41170
278360.0000   -0.30615
278400.0000   -0.23412
278440.0000   -0.41602
278480.0000   -0.02620
278520.0000    0.04243
278560.0000   -0.27021
278600.0000    0.08520
278640.0000   -0.21372
278680.0000   -0.20940
278720.0000   -0.14856
278760.0000   -0.17877
278800.0000   -0.16465
278840.0000   -0.29820
278880.0000   -0.23995
278920.0000   -0.06553
278960.0000    0.13441
279000.0000    0.05047
279040.0000   -0.01925
279080.0000   -0.04117
279120.0000    0.01290
279160.0000    0.30534
279200.0000    0.04341
279240.0000    0.28085
279280.0000    0.10517
279320.0000   -0.08810
279360.0000   -0.22352
279400.0000   -0.21896
279440.0000    0.08979
279480.0000   -0.01865
279520.0000   -0.13335
279560.0000    0.12629
279600.0000    0.25888
279640.0000   -0.06444
279680.0000    0.03174
279720.0000   -0.26366
279760.0000   -0.07952
279800.0000   -0.08100
279840.0000   -0.08713
279880.0000   -0.02320
279920.0000   -0.33913
279960.0000   -0.00517
280000.0000   -0.29922
280040.0000   -0.22491
280080.0000   -0.49791
280120.0000   -0.42363
280160.0000   -0.12693
280200.0000   -0.10343
280240.0000    0.08172
280280.0000   -0.11619
280320.0000   -0.29092
280360.0000   -0.09921
280400.0000   -0.16566
280440.0000   -0.02962
280480.0000   -0.16641
280520.0000   -0.16975
280560.0000   -0.16340
280600.0000   -0.28512
280640.0000   -0.13629
280680.0000   -0.40878
280720.0000   -0.06452
280760.0000   -0.04430
280800.0000    0.20399
280840.0000    0.23120
280880.0000    0.33538
280920.0000    0.24248
280960.0000    0.36338
281000.0000    0.12545
281040.0000   -0.26918
281080.0000   -0.11983
281120.0000    0.05610
281160.0000   -0.51207
281200.0000   -0.50568
281240.0000   -0.33651
281280.0000   -0.30379
281320.0000   -0.51708
281360.0000   -0.49562
281400.0000   -0.18261
281440.0000   -0.01784
281480.0000    0.17554
281520.0000    0.18699
281560.0000   -0.25406
281600.0000   -0.07363
281640.0000   -0.32992
281680.0000   -0.19391
281720.0000   -0.13808
281760.0000   -0.22932
281800.0000   -0.02966
281840.0000   -0.16992
281880.0000   -0.25875
281920.0000   -0.44781
281960.0000   -0.31883
282000.0000   -0.08462
282040.0000   -0.45765
282080.0000   -0.63152
282120.0000   -0.22264
282160.0000   -0.10208
282200.0000   -0.35514
282240.0000   -0.32096
282280.0000    0.01697
282320.0000   -0.34867
282360.0000   -0.16713
282400.0000   -0.23542
282440.0000   -0.50537
282480.0000   -0.09806
282520.0000    0.09292
282560.0000   -0.25244
282600.0000   -0.14901
282640.0000   -0.23604
282680.0000   -0.55364
282720.0000   -0.20819
282760.0000   -0.32330
282800.0000   -0.20135
282840.0000   -0.27066
282880.0000   -0.28149
282920.0000   -0.30021
282960.0000   -0.40247
283000.0000   -0.54881
283040.0000   -0.53624
283080.0000   -0.30723
283120.0000   -0.36296
283160.0000   -0.39538
283200.0000   -0.59189
283240.0000   -0.30342
283280.0000   -0.20623
283320.0000   -0.25980
283360.0000   -0.26940
283400.0000   -0.14569
283440.0000   -0.18755
283480.0000   -0.19262
283520.0000   -0.08110
283560.0000   -0.13450
283600.0000   -0.14449
283640.0000   -0.04401
283680.0000   -0.03845
283720.0000    0.40082
283760.0000    0.23433
283800.0000    0.16200
283840.0000    0.22938
283880.0000    0.36430
283920.0000   -0.41592
283960.0000   -0.26621
284000.0000   -0.42614
284040.0000   -0.27832
284080.0000   -0.22429
284120.0000   -0.14470
284160.0000   -0.64564
284200.0000   -0.15681
284240.0000   -0.05922
284280.0000    0.16659
284320.0000   -0.00355
284360.0000   -0.24720
284400.0000   -0.11748
284440.0000    0.02363
284480.0000   -0.04696
284520.0000   -0.10603
284560.0000    0.06814
284600.0000   -0.15396
284640.0000   -0.36025
284680.0000    0.19763
284720.0000    0.17664
284760.0000   -0.13899
284800.0000    0.05304
284840.0000   -0.13396
284880.0000    0.27515
284920.0000   -0.31184
284960.0000   -0.11532
285000.0000    0.25972
285040.0000    0.14934
285080.0000    0.21724
285120.0000   -0.15713
285160.0000    0.20667
285200.0000    0.30699
285240.0000    0.07999
285280.0000   -0.11480
285320.0000    0.35267
285360.0000    0.26406
285400.0000    0.35178
285440.0000    0.12745
285480.0000    0.30859
285520.0000    0.01104
285560.0000    0.34893
285600.0000    0.17035
285640.0000    0.27202
285680.0000    0.35224
285720.0000   -0.07500
285760.0000    0.31105
285800.0000    0.16185
285840.0000   -0.01979
285880.0000   -0.14245
285920.0000   -0.16793
285960.0000    0.02641
286000.0000   -0.17145
286040.0000   -0.22301
286080.0000   -0.30962
286120.0000   -0.15073
286160.0000   -0.09420
286200.0000    0.04256
286240.0000   -0.06278
286280.0000   -0.07205
286320.0000   -0.32210
286360.0000    0.08020
286400.0000   -0.01315
286440.0000   -0.20621
286480.0000   -0.26689
286520.0000   -0.49950
286560.0000   -0.20407
286600.0000   -0.11427
286640.0000   -0.46409
286680.0000   -0.43298
286720.0000   -0.28341
286760.0000   -0.07883
286800.0000   -0.19236
286840.0000   -0.44014
286880.0000    0.01472
286920.0000   -0.24329
286960.0000   -0.21119
287000.0000   -0.34633
287040.0000   -0.19314
287080.0000   -0.12160
287120.0000   -0.25676
287160.0000   -0.28235
287200.0000   -0.67309
287240.0000   -0.31377
287280.0000   -0.46427
287320.0000    0.06181
287360.0000    0.02268
287400.0000   -0.29011
287440.0000   -0.15650
287480.0000   -0.19044
287520.0000   -0.40281
287560.0000   -0.29078
287600.0000   -0.19140
287640.0000   -0.27990
287680.0000   -0.11191
287720.0000   -0.35658
287760.0000   -0.26645
287800.0000   -0.53827
287840.0000   -0.23149
287880.0000   -0.46095
287920.0000   -0.27932
287960.0000   -0.48006
288000.0000   -0.39457
288040.0000   -0.09636
288080.0000   -0.24072
288120.0000   -0.10818
288160.0000   -0.43024
288200.0000   -0.52467
288240.0000   -0.63299
288280.0000   -0.29526
288320.0000    0.18752
288360.0000   -0.18439
288400.0000   -0.15519
288440.0000   -0.11960
288480.0000   -0.27229
288520.0000    0.13114
288560.0000    0.09241
288600.0000    0.49913
288640.0000    0.62418
288680.0000    0.37052
288720.0000    0.18262
288760.0000   -0.05530
288800.0000    0.02950
288840.0000   -0.09287
288880.0000    0.03491
288920.0000   -0.14272
288960.0000   -0.00215
289000.0000   -0.09599
289040.0000   -0.10495
289080.0000    0.10898
289120.0000    0.35757
289160.0000   -0.10067
289200.0000    0.02732
289240.0000   -0.43789
289280.0000   -0.28862
289320.0000   -0.05914
289360.0000   -0.02286
289400.0000   -0.04050
289440.0000   -0.57357
289480.0000   -0.51307
289520.0000   -0.60543
289560.0000   -0.68946
289600.0000   -0.39751
289640.0000   -0.37477
289680.0000    0.04781
289720.0000    0.08620
289760.0000   -0.17985
289800.0000    0.17867
289840.0000    0.26610
289880.0000    0.09655
289920.0000    0.49830
289960.0000    0.07972
290000.0000   -0.16321
290040.0000   -0.01730
290080.0000    0.03546
290120.0000    0.02497
290160.0000   -0.40862
290200.0000   -0.50083
290240.0000   -0.18527
290280.0000   -0.07247
290320.0000   -0.37694
290360.0000    0.18642
290400.0000    0.21943
290440.0000   -0.36252
290480.0000    0.06605
290520.0000   -0.16157
290560.0000    0.08955
290600.0000    0.27519
290640.0000    0.20502
290680.0000   -0.03671
290720.0000    0.17028
290760.0000    0.15345
290800.0000   -0.08235
290840.0000   -0.10443
290880.0000   -0.15212
290920.0000    0.10089
290960.0000    0.06006
291000.0000    0.10787
291040.0000    0.03216
291080.0000    0.28607
291120.0000    0.00499
291160.0000    0.05184
291200.0000    0.21166
291240.0000   -0.03819
291280.0000   -0.06670
291320.0000    0.09135
291360.0000    0.26751
291400.0000    0.10941
291440.0000    0.14023
291480.0000   -0.16174
291520.0000   -0.24077
291560.0000   -0.17742
291600.0000   -0.02715
291640.0000   -0.34096
291680.0000   -0.30659
291720.0000    0.12470
291760.0000    0.11004
291800.0000   -0.22511
291840.0000   -0.31823
291880.0000    0.24062
291920.0000   -0.08154
291960.0000    0.07195
292000.0000   -0.24617
292040.0000   -0.31087
292080.0000   -0.23310
292120.0000   -0.26298
292160.0000   -0.30425
292200.0000   -0.44524
292240.0000    0.01029
292280.0000   -0.09882
292320.0000   -0.26946
292360.0000    0.14649
292400.0000   -0.06509
292440.0000   -0.22537
292480.0000   -0.05491
292520.0000   -0.16083
292560.0000   -0.25850
292600.0000   -0.32542
292640.0000   -0.15039
292680.0000   -0.42272
292720.0000   -0.53463
292760.0000   -0.22741
292800.0000   -0.56389
292840.0000   -0.36900
292880.0000   -0.46748
292920.0000    0.17856
292960.0000    0.20783
293000.0000   -0.05897
293040.0000   -0.05640
293080.0000    0.04422
293120.0000   -0.38082
293160.0000   -0.07599
293200.0000   -0.19145
293240.0000    0.01820
293280.0000   -0.15173
293320.0000    0.04125
293360.0000   -0.15231
293400.0000   -0.37957
293440.0000   -0.35827
293480.0000   -0.55770
293520.0000   -0.42025
293560.0000    0.00279
293600.0000   -0.38392
293640.0000   -0.20208
293680.0000    0.02784
293720.0000   -0.17532
293760.0000   -0.53035
293800.0000   -0.41435
293840.0000   -0.39722
293880.0000   -0.26730
293920.0000   -0.44190
293960.0000   -0.30183
294000.0000   -0.09823
294040.0000   -0.32809
294080.0000   -0.35249
294120.0000   -0.34522
294160.0000   -0.64715
294200.0000   -0.49614
294240.0000   -0.53387
294280.0000   -0.38701
294320.0000   -0.57791
294360.0000   -0.40989
294400.0000   -0.58921
294440.0000   -0.41647
294480.0000   -0.54570
294520.0000   -0.16923
294560.0000   -0.34961
294600.0000   -0.27066
294640.0000   -0.38083
294680.0000   -0.36720
294720.0000    0.10047
294760.0000   -0.35526
294800.0000   -0.37658
294840.0000   -0.50994
294880.0000   -0.53861
294920.0000   -0.22027
294960.0000   -0.47152
295000.0000   -0.54807
295040.0000   -0.50537
295080.0000   -0.41850
295120.0000   -0.29815
295160.0000   -0.55839
295200.0000   -0.61456
295240.0000   -0.56266
295280.0000   -0.41786
295320.0000   -0.44994
295360.0000   -0.28303
295400.0000   -0.06155
295440.0000   -0.19933
295480.0000   -0.27227
295520.0000   -0.45770
295560.0000   -0.15171
295600.0000   -0.36753
295640.0000   -0.39578
295680.0000   -0.37361
295720.0000   -0.48346
295760.0000   -0.49591
295800.0000   -0.56330
295840.0000   -0.34151
295880.0000   -0.50004
295920.0000   -0.19930
295960.0000   -0.50626
296000.0000   -0.38736
296040.0000   -0.46113
296080.0000   -0.71368
296120.0000   -0.83847
296160.0000   -0.84129
296200.0000   -0.82306
296240.0000   -0.75405
296280.0000   -0.81657
296320.0000   -0.72524
296360.0000   -0.75228
296400.0000   -0.40924
296440.0000   -0.69344
296480.0000   -0.78695
296520.0000   -0.72193
296560.0000   -0.59740
296600.0000   -0.45313
296640.0000   -0.57060
296680.0000   -0.35192
296720.0000   -0.44414
296760.0000   -0.54877
296800.0000   -0.71646
296840.0000   -0.42227
296880.0000   -0.66381
296920.0000   -0.86524
296960.0000   -0.60778
297000.0000   -0.45072
297040.0000   -0.85939
297080.0000   -0.70563
297120.0000   -0.88511
297160.0000   -0.81241
297200.0000   -0.84447
297240.0000   -0.85268
297280.0000   -0.67479
297320.0000   -0.57100
297360.0000   -0.17368
297400.0000   -0.48639
297440.0000   -0.25911
297480.0000   -0.34237
297520.0000   -0.45634
297560.0000   -0.25666
297600.0000   -0.05980
297640.0000    0.04746
297680.0000   -0.19949
297720.0000   -0.26588
297760.0000   -0.04861
297800.0000   -0.37248
297840.0000   -0.34648
297880.0000   -0.34034
297920.0000   -0.33693
297960.0000   -0.30450
298000.0000   -0.50497
298040.0000   -0.45313
298080.0000   -0.59129
298120.0000   -0.44266
298160.0000   -0.33269
298200.0000   -0.31819
298240.0000   -0.43063
298280.0000   -0.38432
298320.0000   -0.30465
298360.0000   -0.36899
298400.0000   -0.45640
298440.0000   -0.49918
298480.0000   -0.60710
298520.0000   -0.43655
298560.0000   -0.21201
298600.0000   -0.25324
298640.0000   -0.22736
298680.0000   -0.37963
298720.0000   -0.29879
298760.0000   -0.14089
298800.0000   -0.21571
298840.0000   -0.12480
298880.0000   -0.18531
298920.0000   -0.40688
298960.0000   -0.35881
299000.0000   -0.36426
299040.0000   -0.32028
299080.0000   -0.24179
299120.0000   -0.32127
299160.0000   -0.07173
299200.0000   -0.22131
299240.0000   -0.26168
299280.0000   -0.00204
299320.0000   -0.11678
299360.0000   -0.27839
299400.0000   -0.34709
299440.0000   -0.23808
299480.0000    0.18553
299520.0000   -0.28799
299560.0000   -0.08764
299600.0000   -0.00900
299640.0000    0.12074
299680.0000   -0.12279
299720.0000    0.01016
299760.0000   -0.16014
299800.0000    0.09849
299840.0000    0.19443
299880.0000   -0.09293
299920.0000    0.19577
299960.0000    0.09578
300000.0000   -0.17921
300040.0000   -0.25572
300080.0000   -0.55548
300120.0000   -0.06727
300160.0000   -0.29779
300200.0000   -0.27363
300240.0000    0.00696
300280.0000   -0.01068
300320.0000   -0.09706
300360.0000   -0.21456
300400.0000   -0.39893
300440.0000   -0.24784
300480.0000   -0.20580
300520.0000   -0.30122
300560.0000   -0.03535
300600.0000   -0.22800
300640.0000   -0.23886
300680.0000   -0.39288
300720.0000   -0.18201
300760.0000   -0.35677
300800.0000   -0.29678
300840.0000   -0.38079
300880.0000   -0.10775
300920.0000   -0.57611
300960.0000   -0.71127
301000.0000   -0.04073
301040.0000   -0.07416
301080.0000   -0.20332
301120.0000   -0.23638
301160.0000   -0.34452
301200.0000   -0.25320
301240.0000   -0.47809
301280.0000   -0.44553
301320.0000   -0.30762
301360.0000   -0.23942
301400.0000   -0.02414
301440.0000   -0.01293
301480.0000   -0.06260
301520.0000   -0.02321
301560.0000   -0.46886
301600.0000   -0.39457
301640.0000   -0.56398
301680.0000   -0.70732
301720.0000   -0.83645
301760.0000   -0.56856
301800.0000   -0.41544
301840.0000    0.01964
301880.0000   -0.32890
301920.0000   -0.44574
301960.0000   -0.42216
302000.0000   -0.46109
302040.0000   -0.26865
302080.0000   -0.12560
302120.0000   -0.17257
302160.0000    0.15782
302200.0000    0.26341
302240.0000    0.06588
302280.0000    0.17583
302320.0000    0.06697
302360.0000    0.05862
302400.0000    0.14081
302440.0000   -0.33844
302480.0000   -0.41159
302520.0000   -0.31288
302560.0000   -0.25076
302600.0000   -0.15755
302640.0000   -0.52624
302680.0000   -0.45913
302720.0000   -0.36514
302760.0000   -0.52290
302800.0000   -0.85180
302840.0000   -0.53939
302880.0000   -0.46901
302920.0000   -0.56441
302960.0000   -0.15566
303000.0000   -0.20472
303040.0000   -0.18114
303080.0000   -0.41242
303120.0000   -0.48695
303160.0000   -0.49239
303200.0000   -0.41802
303240.0000   -0.47880
303280.0000   -0.54246
303320.0000   -0.42250
303360.0000   -0.64273
303400.0000   -0.36269
303440.0000    0.01974
303480.0000   -0.31155
303520.0000   -0.18594
303560.0000   -0.05716
303600.0000   -0.44252
303640.0000   -0.85465
303680.0000   -0.48159
303720.0000   -0.48042
303760.0000   -0.26518
303800.0000   -0.18789
303840.0000   -0.18852
303880.0000   -0.35272
303920.0000   -0.14087
303960.0000   -0.26782
304000.0000   -0.31170
304040.0000   -0.30882
304080.0000   -0.35244
304120.0000   -0.53124
304160.0000   -0.45950
304200.0000   -0.27100
304240.0000   -0.43189
304280.0000   -0.50481
304320.0000   -0.36393
304360.0000   -0.54035
304400.0000   -0.45433
304440.0000   -0.45801
304480.0000   -0.31507
304520.0000   -0.49683
304560.0000   -0.26923
304600.0000   -0.42231
304640.0000   -0.04787
304680.0000   -0.37106
304720.0000   -0.13012
304760.0000   -0.51678
304800.0000   -0.69572
304840.0000   -0.62128
304880.0000   -0.50179
304920.0000   -0.57724
304960.0000   -0.32263
305000.0000   -0.38319
305040.0000   -0.37722
305080.0000   -0.56917
305120.0000   -0.40230
305160.0000   -0.46084
305200.0000   -0.40285
305240.0000   -0.54938
305280.0000   -0.53840
305320.0000   -0.69534
305360.0000   -0.51395
305400.0000   -0.64976
305440.0000   -0.73164
305480.0000   -0.66509
305520.0000   -0.72758
305560.0000   -0.61715
305600.0000   -0.50961
305640.0000   -0.61011
305680.0000   -0.53573
305720.0000   -0.70328
305760.0000   -0.55208
305800.0000   -0.61032
305840.0000   -0.28049
305880.0000   -0.69134
305920.0000   -0.56269
305960.0000   -0.40624
306000.0000   -0.72835
306040.0000   -0.50396
306080.0000   -0.40226
306120.0000   -0.47162
306160.0000   -0.46868
306200.0000   -0.68034
306240.0000   -0.77849
306280.0000   -0.65603
306320.0000   -0.67177
306360.0000   -0.48687
306400.0000   -0.49107
306440.0000   -0.73785
306480.0000   -0.65362
306520.0000   -0.68503
306560.0000   -0.58727
306600.0000   -0.60330
306640.0000   -0.53652
306680.0000   -0.45971
306720.0000   -0.63132
306760.0000   -0.56829
306800.0000   -0.63126
306840.0000   -0.52921
306880.0000   -0.34886
306920.0000   -0.44482
306960.0000   -0.42386
307000.0000   -0.27673
307040.0000    0.10569
307080.0000   -0.37385
307120.0000   -0.25885
307160.0000   -0.56543
307200.0000   -0.73512
307240.0000   -0.35596
307280.0000   -0.46796
307320.0000   -0.65654
307360.0000   -0.34856
307400.0000   -0.57988
307440.0000   -0.56651
307480.0000   -0.50212
307520.0000   -0.18982
307560.0000   -0.33130
307600.0000   -0.45588
307640.0000   -0.34779
307680.0000   -0.52343
307720.0000   -0.63031
307760.0000   -0.59969
307800.0000   -0.21235
307840.0000    0.00406
307880.0000   -0.17111
307920.0000   -0.39323
307960.0000   -0.26705
308000.0000   -0.57652
308040.0000   -0.56964
308080.0000   -0.48710
308120.0000   -0.56893
308160.0000   -0.62297
308200.0000   -0.41843
308240.0000   -0.63035
308280.0000   -0.53484
308320.0000   -0.54530
308360.0000   -0.59815
308400.0000   -0.52195
308440.0000   -0.68913
308480.0000   -0.66960
308520.0000   -0.33694
308560.0000   -0.32229
308600.0000   -0.09107
308640.0000   -0.20172
308680.0000   -0.28882
308720.0000    0.00130
308760.0000   -0.22633
308800.0000   -0.38686
308840.0000    0.01374
308880.0000   -0.02718
308920.0000   -0.14845
308960.0000    0.04154
309000.0000   -0.30295
309040.0000   -0.25909
309080.0000   -0.30035
309120.0000   -0.43055
309160.0000   -0.13456
309200.0000   -0.28092
309240.0000   -0.26633
309280.0000   -0.19681
309320.0000   -0.42704
309360.0000   -0.78494
309400.0000   -0.45877
309440.0000   -0.51269
309480.0000   -0.56843
309520.0000   -0.46862
309560.0000   -0.55730
309600.0000   -0.46833
309640.0000   -0.41306
309680.0000   -0.53665
309720.0000   -0.25100
309760.0000   -0.35481
309800.0000   -0.59760
309840.0000   -0.56960
309880.0000   -0.62154
309920.0000   -0.48764
309960.0000   -0.52881
310000.0000   -0.51886
310040.0000   -0.70773
310080.0000   -0.14952
310120.0000   -0.00398
310160.0000   -0.07716
310200.0000   -0.37582
310240.0000   -0.06482
310280.0000   -0.10127
310320.0000   -0.06753
310360.0000    0.09411
310400.0000   -0.16824
310440.0000   -0.21004
310480.0000   -0.00536
310520.0000   -0.35914
310560.0000   -0.10909
310600.0000   -0.26773
310640.0000   -0.17725
310680.0000   -0.06253
310720.0000   -0.09401
310760.0000   -0.17787
310800.0000   -0.51716
310840.0000   -0.31381
310880.0000   -0.36551
310920.0000   -0.32751
310960.0000   -0.29432
311000.0000   -0.46459
311040.0000   -0.37430
311080.0000   -0.34927
311120.0000   -0.29609
311160.0000   -0.15319
311200.0000   -0.31922
311240.0000   -0.17708
311280.0000   -0.66658
311320.0000   -0.87790
311360.0000   -0.45225
311400.0000   -0.47882
311440.0000   -0.56500
311480.0000   -0.37627
311520.0000   -0.30994
311560.0000   -0.09431
311600.0000   -0.54568
311640.0000   -0.52445
311680.0000   -0.54242
311720.0000   -0.33210
311760.0000   -0.50746
311800.0000   -0.52693
311840.0000   -0.73128
311880.0000   -0.61320
311920.0000   -0.68110
311960.0000   -0.48859
312000.0000   -0.58814
312040.0000   -0.50410
312080.0000   -0.64332
312120.0000   -0.59570
312160.0000   -0.53789
312200.0000   -0.78842
312240.0000   -0.91099
312280.0000   -0.77104
312320.0000   -0.55272
312360.0000   -0.73530
312400.0000   -0.53025
312440.0000   -0.67112
312480.0000   -0.63727
312520.0000   -0.51882
312560.0000   -0.38524
312600.0000   -0.44972
312640.0000   -0.66403
312680.0000   -0.59815
312720.0000   -0.71206
312760.0000   -0.37723
312800.0000   -0.31058
312840.0000   -0.60690
312880.0000   -0.61215
312920.0000   -0.41148
312960.0000   -0.42620
313000.0000   -0.35094
313040.0000   -0.29657
313080.0000   -0.12309
313120.0000   -0.34504
313160.0000   -0.36027
313200.0000   -0.25641
313240.0000   -0.41446
313280.0000   -0.24949
313320.0000   -0.46331
313360.0000   -0.64464
313400.0000   -0.36771
313440.0000   -0.36850
313480.0000   -0.38521
313520.0000   -0.46969
313560.0000   -0.36747
313600.0000   -0.63626
313640.0000   -0.72221
313680.0000   -0.69630
313720.0000   -0.46361
313760.0000   -0.80191
313800.0000   -0.66257
313840.0000   -0.75622
313880.0000   -0.68431
313920.0000   -0.62037
313960.0000   -0.56230
314000.0000   -0.53525
314040.0000   -0.48677
314080.0000   -0.67265
314120.0000   -0.52851
314160.0000   -0.72662
314200.0000   -0.45463
314240.0000   -0.66827
314280.0000   -0.73648
314320.0000   -0.61502
314360.0000   -0.58480
314400.0000   -0.68245
314440.0000   -0.51737
314480.0000   -0.74554
314520.0000   -0.89777
314560.0000   -0.51010
314600.0000   -0.56689
314640.0000   -0.48093
314680.0000   -0.29119
314720.0000   -0.33779
314760.0000   -0.07596
314800.0000   -0.12400
314840.0000   -0.38979
314880.0000   -0.22632
314920.0000   -0.17882
314960.0000   -0.21434
315000.0000   -0.12525
315040.0000   -0.16791
315080.0000   -0.41243
315120.0000   -0.18870
315160.0000   -0.23993
315200.0000   -0.26847
315240.0000   -0.36553
315280.0000   -0.26736
315320.0000   -0.36191
315360.0000   -0.35905
315400.0000   -0.36068
315440.0000   -0.12416
315480.0000   -0.30425
315520.0000   -0.32816
315560.0000   -0.05481
315600.0000   -0.23689
315640.0000   -0.05360
315680.0000   -0.20178
315720.0000   -0.10431
315760.0000   -0.10033
315800.0000   -0.47567
315840.0000   -0.36207
315880.0000   -0.27391
315920.0000   -0.28362
315960.0000   -0.45091
316000.0000   -0.34948
316040.0000   -0.37849
316080.0000   -0.49779
316120.0000   -0.31792
316160.0000   -0.45701
316200.0000   -0.46727
316240.0000   -0.20890
316280.0000   -0.40110
316320.0000   -0.27266
316360.0000   -0.28772
316400.0000   -0.17902
316440.0000   -0.34224
316480.0000   -0.21326
316520.0000   -0.29668
316560.0000   -0.28954
316600.0000   -0.20018
316640.0000   -0.35727
316680.0000   -0.21742
316720.0000   -0.30977
316760.0000   -0.32363
316800.0000   -0.46404
316840.0000   -0.34115
316880.0000   -0.38441
316920.0000   -0.50717
316960.0000   -0.09441
317000.0000   -0.22062
317040.0000   -0.14886
317080.0000   -0.47621
317120.0000   -0.40266
317160.0000   -0.11511
317200.0000   -0.60191
317240.0000   -0.56931
317280.0000   -0.29125
317320.0000   -0.20866
317360.0000   -0.32676
317400.0000   -0.20320
317440.0000   -0.60000
317480.0000   -0.31464
317520.0000   -0.38223
317560.0000   -0.42148
317600.0000   -0.20720
317640.0000   -0.11555
317680.0000   -0.28641
317720.0000   -0.54110
317760.0000   -0.29139
317800.0000   -0.50740
317840.0000   -0.40666
317880.0000   -0.35468
317920.0000   -0.23975
317960.0000   -0.14658
318000.0000    0.01626
318040.0000   -0.34882
318080.0000   -0.15014
318120.0000   -0.10601
318160.0000   -0.04380
318200.0000   -0.41147
318240.0000   -0.05926
318280.0000   -0.11544
318320.0000   -0.16356
318360.0000    0.01043
318400.0000   -0.11804
318440.0000   -0.31575
318480.0000   -0.39128
318520.0000   -0.27857
318560.0000   -0.47797
318600.0000   -0.14314
318640.0000   -0.27252
318680.0000   -0.17363
318720.0000   -0.22248
318760.0000   -0.16023
318800.0000   -0.06954
318840.0000   -0.14937
318880.0000   -0.17831
318920.0000   -0.27842
318960.0000   -0.39148
319000.0000   -0.62491
319040.0000   -0.53857
319080.0000   -0.46162
319120.0000   -0.64139
319160.0000   -0.49325
319200.0000   -0.65638
319240.0000   -0.42978
319280.0000   -0.63597
319320.0000   -0.66333
319360.0000   -0.56994
319400.0000   -0.52698
319440.0000   -0.76584
319480.0000   -0.69094
319520.0000   -0.65519
319560.0000   -0.44904
319600.0000   -0.52854
319640.0000   -0.51838
319680.0000   -0.48106
319720.0000   -0.49978
319760.0000   -0.40275
319800.0000   -0.66119
319840.0000   -0.55204
319880.0000   -0.75628
319920.0000   -0.49119
319960.0000   -0.56358
320000.0000   -0.57819
320040.0000   -0.33348
320080.0000   -0.68043
320120.0000   -0.55558
320160.0000   -0.39247
320200.0000   -0.73901
320240.0000   -0.48931
320280.0000   -0.50150
320320.0000   -0.51248
320360.0000   -0.37626
320400.0000   -0.38247
320440.0000   -0.42465
320480.0000   -0.45154
320520.0000    0.05069
320560.0000   -0.32746
320600.0000    0.00049
320640.0000   -0.34330
320680.0000   -0.51565
320720.0000   -0.61592
320760.0000   -0.57322
320800.0000   -0.59208
320840.0000   -0.21719
320880.0000   -0.19937
320920.0000   -0.04960
320960.0000   -0.24445
321000.0000   -0.14937
321040.0000    0.03864
321080.0000   -0.24851
321120.0000   -0.21342
321160.0000   -0.59691
321200.0000   -0.35613
321240.0000   -0.55239
321280.0000   -0.29804
321320.0000   -0.55277
321360.0000    0.13476
321400.0000   -0.04789
321440.0000   -0.08519
321480.0000   -0.27217
321520.0000   -0.25956
321560.0000   -0.51697
321600.0000   -0.27577
321640.0000    0.02598
321680.0000    0.20444
321720.0000    0.28544
321760.0000   -0.08353
321800.0000    0.15273
321840.0000   -0.06832
321880.0000   -0.06013
321920.0000    0.18971
321960.0000   -0.13214
322000.0000    0.21583
322040.0000    0.00287
322080.0000    0.30346
322120.0000   -0.02959
322160.0000   -0.22599
322200.0000   -0.24572
322240.0000   -0.34702
322280.0000   -0.32351
322320.0000   -0.32375
322360.0000   -0.02144
322400.0000    0.21093
322440.0000    0.43152
322480.0000    0.11378
322520.0000    0.32916
322560.0000    0.02147
322600.0000    0.30273
322640.0000   -0.00142
322680.0000   -0.15861
322720.0000    0.03244
322760.0000   -0.03063
322800.0000   -0.10555
322840.0000    0.12172
322880.0000   -0.00699
322920.0000    0.08233
322960.0000   -0.02802
323000.0000    0.21723
323040.0000    0.16001
323080.0000    0.08938
323120.0000   -0.04350
323160.0000    0.18323
323200.0000   -0.16547
323240.0000    0.20106
323280.0000   -0.19640
323320.0000    0.19863
323360.0000    0.32091
323400.0000    0.14060
323440.0000    0.07543
323480.0000   -0.16306
323520.0000    0.19331
323560.0000    0.25566
323600.0000   -0.31166
323640.0000   -0.24834
323680.0000    0.03595
323720.0000   -0.08429
323760.0000   -0.17458
323800.0000   -0.26202
323840.0000    0.05333
323880.0000   -0.25470
323920.0000   -0.10591
323960.0000   -0.14022
324000.0000   -0.08780
324040.0000    0.35871
324080.0000    0.20233
324120.0000    0.17719
324160.0000    0.17314
324200.0000    0.35495
324240.0000    0.37186
324280.0000    0.33507
324320.0000    0.40197
324360.0000    0.26399
324400.0000    0.04236
324440.0000   -0.03853
324480.0000    0.19249
324520.0000    0.24350
324560.0000    0.03226
324600.0000    0.11822
324640.0000    0.28191
324680.0000    0.29622
324720.0000    0.16759
324760.0000    0.30046
324800.0000    0.27814
324840.0000    0.24352
324880.0000    0.38238
324920.0000    0.13068
324960.0000    0.29068
325000.0000    0.10678
325040.0000    0.14634
325080.0000    0.33036
325120.0000    0.54338
325160.0000    0.24686
325200.0000    0.32798
325240.0000    0.54934
325280.0000    0.45139
325320.0000    0.27756
325360.0000    0.45664
325400.0000    0.54433
325440.0000    0.54793
325480.0000    0.63251
325520.0000    0.61694
325560.0000    0.56716
325600.0000    0.52749
325640.0000    0.51540
325680.0000    0.53767
325720.0000    0.93022
325760.0000    0.43992
325800.0000    0.69177
325840.0000    0.85553
325880.0000    0.72613
325920.0000    0.50896
325960.0000    0.55644
326000.0000    0.82406
326040.0000    0.07149
326080.0000   -0.08435
326120.0000   -0.07865
326160.0000    0.00818
326200.0000   -0.07574
326240.0000    0.39594
326280.0000   -0.04440
326320.0000   -0.13181
326360.0000    0.18183
326400.0000    0.23399
326440.0000    0.08085
326480.0000    0.06696
326520.0000    0.08644
326560.0000    0.22169
326600.0000    0.09500
326640.0000    0.06265
326680.0000    0.16404
326720.0000    0.25021
326760.0000    0.35105
326800.0000   -0.25710
326840.0000   -0.04298
326880.0000   -0.05185
326920.0000    0.22913
326960.0000    0.34148
327000.0000    0.22439
327040.0000    0.17292
327080.0000    0.16955
327120.0000    0.04864
327160.0000    0.27191
327200.0000    0.05072
327240.0000   -0.03927
327280.0000    0.12788
327320.0000   -0.03139
327360.0000    0.03738
327400.0000    0.09463
327440.0000    0.07549
327480.0000    0.04058
327520.0000    0.11252
327560.0000    0.07479
327600.0000   -0.11660
327640.0000   -0.15408
327680.0000    0.05552
327720.0000   -0.20923
327760.0000   -0.25420
327800.0000   -0.29759
327840.0000   -0.21067
327880.0000   -0.31086
327920.0000   -0.00091
327960.0000   -0.12591
328000.0000    0.19491
328040.0000    0.10908
328080.0000   -0.22734
328120.0000   -0.20228
328160.0000   -0.04737
328200.0000    0.07164
328240.0000   -0.05308
328280.0000   -0.00610
328320.0000   -0.30272
328360.0000   -0.30450
328400.0000   -0.05950
328440.0000   -0.30881
328480.0000    0.09237
328520.0000    0.13223
328560.0000    0.13334
328600.0000   -0.10817
328640.0000   -0.20486
328680.0000   -0.13717
328720.0000   -0.36152
328760.0000   -0.50874
328800.0000   -0.57233
328840.0000   -0.51550
328880.0000   -0.66857
328920.0000   -0.56595
328960.0000   -0.44876
329000.0000   -0.51206
329040.0000   -0.58582
329080.0000   -0.59087
329120.0000   -0.41493
329160.0000   -0.63017
329200.0000   -0.42744
329240.0000   -0.66319
329280.0000   -0.44146
329320.0000   -0.63500
329360.0000   -0.52751
329400.0000   -0.52726
329440.0000   -0.19961
329480.0000    0.12020
329520.0000   -0.23198
329560.0000   -0.55571
329600.0000   -0.38681
329640.0000   -0.36233
329680.0000   -0.17312
329720.0000   -0.09972
329760.0000   -0.70356
329800.0000   -0.42260
329840.0000   -0.05875
329880.0000   -0.28230
329920.0000   -0.51463
329960.0000   -0.17658
330000.0000   -0.43487
330040.0000   -0.38164
330080.0000   -0.26745
330120.0000   -0.40120
330160.0000   -0.59008
330200.0000   -0.41493
330240.0000   -0.42770
330280.0000   -0.57817
330320.0000   -0.94254
330360.0000   -0.74316
330400.0000   -0.74227
330440.0000   -0.82664
330480.0000   -0.90639
330520.0000   -0.41422
330560.0000   -0.66979
330600.0000   -0.66275
330640.0000   -0.61172
330680.0000   -0.46223
330720.0000   -0.37277
330760.0000   -0.59758
330800.0000   -0.87183
330840.0000   -0.44027
330880.0000   -0.36011
330920.0000   -0.04128
330960.0000   -0.19892
331000.0000   -0.18848
331040.0000   -0.02527
331080.0000   -0.20034
331120.0000   -0.29764
331160.0000   -0.34462
331200.0000   -0.25384
331240.0000   -0.37746
331280.0000   -0.04739
331320.0000   -0.13314
331360.0000   -0.08824
331400.0000   -0.10696
331440.0000   -0.10570
331480.0000    0.02019
331520.0000   -0.02674
331560.0000   -0.60515
331600.0000    0.08490
331640.0000   -0.37293
331680.0000   -0.33208
331720.0000   -0.28635
331760.0000   -0.09831
331800.0000   -0.18917
331840.0000   -0.18262
331880.0000    0.01687
331920.0000   -0.12116
331960.0000   -0.27689
332000.0000   -0.19264
332040.0000    0.02236
332080.0000    0.54167
332120.0000    0.13740
332160.0000   -0.00041
332200.0000   -0.25414
332240.0000    0.05520
332280.0000   -0.20795
332320.0000    0.31424
332360.0000    0.23643
332400.0000    0.03372
332440.0000    0.11195
332480.0000    0.30992
332520.0000   -0.31887
332560.0000   -0.41373
332600.0000   -0.20065
332640.0000    0.02301
332680.0000    0.29166
332720.0000    0.38380
332760.0000   -0.11040
332800.0000   -0.03596
332840.0000   -0.28093
332880.0000   -0.34286
332920.0000   -0.34498
332960.0000   -0.48406
333000.0000   -0.72677
333040.0000   -0.41924
333080.0000   -0.43386
333120.0000   -0.93338
333160.0000   -0.58408
333200.0000   -0.57103
333240.0000   -0.65606
333280.0000   -0.60729
333320.0000   -0.34148
333360.0000   -0.51280
333400.0000   -0.14258
333440.0000   -0.47024
333480.0000   -0.54473
333520.0000   -0.31185
333560.0000   -0.27605
333600.0000   -0.36065
333640.0000    0.01098
333680.0000   -0.55681
333720.0000   -0.39384
333760.0000   -0.98151
333800.0000   -0.74739
333840.0000   -0.53841
333880.0000   -0.49121
333920.0000   -0.30983
333960.0000   -0.51261
334000.0000   -0.67805
334040.0000   -0.67884
334080.0000   -0.44891
334120.0000   -0.78393
334160.0000   -0.51707
334200.0000   -0.20968
334240.0000   -0.60078
334280.0000   -0.50610
334320.0000   -0.49412
334360.0000   -0.27186
334400.0000   -0.42603
334440.0000   -0.38478
334480.0000   -0.76510
334520.0000   -0.03689
334560.0000   -0.08221
334600.0000    0.21245
334640.0000   -0.12435
334680.0000   -0.68108
334720.0000   -0.30876
334760.0000   -0.65474
334800.0000   -0.39576
334840.0000   -0.16770
334880.0000   -0.59948
334920.0000   -0.65482
334960.0000   -0.79138
335000.0000   -0.71333
335040.0000   -0.47483
335080.0000   -0.48195
335120.0000   -0.49086
335160.0000   -0.15351
335200.0000   -0.05660
335240.0000   -0.32782
335280.0000   -0.35233
335320.0000   -0.13342
335360.0000   -0.19498
335400.0000   -0.23830
335440.0000   -0.59329
335480.0000   -0.24338
335520.0000   -0.45986
335560.0000   -0.29751
335600.0000   -0.19107
335640.0000   -0.28522
335680.0000   -0.25903
335720.0000    0.17165
335760.0000   -0.25788
335800.0000   -0.42009
335840.0000   -0.03887
335880.0000    0.17335
335920.0000   -0.02362
335960.0000    0.03077
336000.0000   -0.10217
336040.0000   -0.09979
336080.0000    0.18936
336120.0000   -0.21012
336160.0000   -0.25961
336200.0000    0.07854
336240.0000   -0.17311
336280.0000   -0.02359
336320.0000   -0.18954
336360.0000    0.02413
336400.0000   -0.50055
336440.0000   -0.40132
336480.0000   -0.34078
336520.0000   -0.14346
336560.0000   -0.20019
336600.0000   -0.31872
336640.0000   -0.51507
336680.0000   -0.28310
336720.0000   -0.33083
336760.0000   -0.47156
336800.0000   -0.30572
336840.0000   -0.31851
336880.0000   -0.26297
336920.0000   -0.11639
336960.0000    0.01470
337000.0000   -0.07499
337040.0000   -0.05945
337080.0000    0.11396
337120.0000    0.04965
337160.0000   -0.01729
337200.0000    0.14511
337240.0000   -0.05216
337280.0000    0.01163
337320.0000    0.07159
337360.0000   -0.27403
337400.0000   -0.14595
337440.0000    0.11030
337480.0000   -0.06465
337520.0000   -0.25130
337560.0000   -0.27612
337600.0000   -0.23130
337640.0000   -0.49259
337680.0000   -0.46798
337720.0000   -0.31206
337760.0000   -0.18180
337800.0000   -0.02963
337840.0000    0.09454
337880.0000    0.02586
337920.0000   -0.00240
337960.0000    0.10847
338000.0000   -0.09974
338040.0000   -0.09617
338080.0000   -0.03574
338120.0000    0.16270
338160.0000    0.07227
338200.0000   -0.58267
338240.0000   -0.66968
338280.0000   -0.34607
338320.0000   -0.35761
338360.0000   -0.45752
338400.0000   -0.45382
338440.0000   -0.50690
338480.0000   -0.46370
338520.0000   -0.44728
338560.0000   -0.52372
338600.0000   -0.55121
338640.0000   -0.72419
338680.0000   -0.70464
338720.0000   -0.46182
338760.0000   -0.40966
338800.0000   -0.20686
338840.0000   -0.42876
338880.0000   -0.55443
338920.0000   -0.67727
338960.0000   -0.64011
339000.0000   -0.62472
339040.0000   -0.55832
339080.0000   -0.47193
339120.0000   -0.52568
339160.0000   -0.50084
339200.0000   -0.46721
339240.0000   -0.76654
339280.0000   -0.54549
339320.0000   -0.42891
339360.0000   -0.30897
339400.0000   -0.54572
339440.0000   -0.53530
339480.0000   -0.50101
339520.0000   -0.40901
339560.0000   -0.42237
339600.0000   -0.45792
339640.0000    0.08895
339680.0000   -0.53300
339720.0000   -0.17639
339760.0000   -0.27989
339800.0000    0.08919
339840.0000   -0.41192
339880.0000   -0.51325
339920.0000   -0.04307
339960.0000   -0.22705
340000.0000   -0.09837
340040.0000    0.07230
340080.0000   -0.02942
340120.0000   -0.15862
340160.0000   -0.29436
340200.0000   -0.07748
340240.0000   -0.17128
340280.0000   -0.04870
340320.0000    0.04900
340360.0000    0.02010
340400.0000   -0.04844
340440.0000   -0.37519
340480.0000   -0.31332
340520.0000   -0.50011
340560.0000   -0.03537
340600.0000   -0.41617
340640.0000    0.12815
340680.0000   -0.06795
340720.0000   -0.15156
340760.0000   -0.53736
340800.0000   -0.21091
340840.0000   -0.05633
340880.0000    0.17302
340920.0000   -0.06985
340960.0000   -0.03070
341000.0000   -0.22011
341040.0000   -0.41362
341080.0000   -0.43924
341120.0000   -0.19464
341160.0000   -0.34285
341200.0000   -0.11227
341240.0000   -0.29567
341280.0000    0.20000
341320.0000    0.20826
341360.0000    0.23953
341400.0000    0.12078
341440.0000    0.27191
341480.0000    0.30229
341520.0000    0.22047
341560.0000    0.42607
341600.0000   -0.06308
341640.0000    0.05906
341680.0000   -0.11371
341720.0000    0.33551
341760.0000    0.35141
341800.0000    0.16583
341840.0000    0.18508
341880.0000    0.18002
341920.0000    0.04846
341960.0000    0.27923
342000.0000    0.39627
342040.0000    0.36272
342080.0000    0.32469
342120.0000    0.19814
342160.0000    0.10718
342200.0000    0.28607
342240.0000   -0.12476
342280.0000   -0.06005
342320.0000    0.15772
342360.0000    0.00839
342400.0000    0.08054
342440.0000    0.11381
342480.0000    0.04258
342520.0000    0.01610
342560.0000    0.06899
342600.0000    0.24291
342640.0000    0.19023
342680.0000    0.07674
342720.0000    0.14340
342760.0000   -0.09431
342800.0000    0.10659
342840.0000   -0.12658
342880.0000    0.04435
342920.0000    0.01006
342960.0000   -0.01593
343000.0000    0.06442
343040.0000   -0.22886
343080.0000   -0.44881
343120.0000   -0.55042
343160.0000   -0.48533
343200.0000   -0.48062
343240.0000   -0.27394
343280.0000   -0.36529
343320.0000   -0.56601
343360.0000   -0.19379
343400.0000   -0.62185
343440.0000   -0.62271
343480.0000   -0.51249
343520.0000   -0.60396
343560.0000   -0.36681
343600.0000   -0.27766
343640.0000    0.06619
343680.0000   -0.20292
343720.0000   -0.22516
343760.0000   -0.09089
343800.0000    0.02963
343840.0000    0.01915
343880.0000    0.04160
343920.0000   -0.03573
343960.0000    0.11620
344000.0000    0.10649
344040.0000   -0.33849
344080.0000   -0.57516
344120.0000   -0.64069
344160.0000   -0.76252
344200.0000   -0.58002
344240.0000   -0.64201
344280.0000   -0.47889
344320.0000   -0.46772
344360.0000   -0.48907
344400.0000   -0.39799
344440.0000   -0.67294
344480.0000   -0.54315
344520.0000   -0.46057
344560.0000   -0.60315
344600.0000   -0.44669
344640.0000   -0.49080
344680.0000   -0.59456
344720.0000   -0.30192
344760.0000   -0.55239
344800.0000   -0.72970
344840.0000   -0.48519
344880.0000   -0.60862
344920.0000   -0.66841
344960.0000   -0.53636
345000.0000   -0.13305
345040.0000   -0.24700
345080.0000   -0.42002
345120.0000   -0.22745
345160.0000   -0.52341
345200.0000   -0.22864
345240.0000   -0.44056
345280.0000   -0.45536
345320.0000   -0.53778
345360.0000   -0.41874
345400.0000   -0.60950
345440.0000   -0.69356
345480.0000   -0.40912
345520.0000   -0.56249
345560.0000   -0.31117
345600.0000   -0.29300
345640.0000   -0.31849
345680.0000   -0.16047
345720.0000   -0.57219
345760.0000   -0.12251
345800.0000   -0.04072
345840.0000   -0.16682
345880.0000   -0.17577
345920.0000   -0.52102
345960.0000   -0.41163
346000.0000    0.09987
346040.0000   -0.04471
346080.0000   -0.04977
346120.0000   -0.48821
346160.0000   -0.35062
346200.0000   -0.11297
346240.0000   -0.40796
346280.0000   -0.52272
346320.0000   -0.40350
346360.0000   -0.66527
346400.0000   -0.73047
346440.0000   -0.67070
346480.0000   -0.54783
346520.0000   -0.47714
346560.0000   -0.50304
346600.0000   -0.43359
346640.0000   -0.49580
346680.0000   -0.41144
346720.0000   -0.36936
346760.0000   -0.29886
346800.0000   -0.20365
346840.0000   -0.56528
346880.0000   -0.26882
346920.0000   -0.45254
346960.0000   -0.34236
347000.0000   -0.54683
347040.0000   -0.38977
347080.0000   -0.35755
347120.0000   -0.21844
347160.0000   -0.05260
347200.0000   -0.21307
347240.0000   -0.42315
347280.0000   -0.49017
347320.0000   -0.62137
347360.0000   -0.51814
347400.0000   -0.39825
347440.0000   -0.33772
347480.0000   -0.37163
347520.0000   -0.15479
347560.0000   -0.48923
347600.0000   -0.31966
347640.0000   -0.30830
347680.0000   -0.36734
347720.0000   -0.40828
347760.0000   -0.14518
347800.0000   -0.38745
347840.0000   -0.21717
347880.0000    0.00030
347920.0000    0.09195
347960.0000   -0.01415
348000.0000    0.34682
348040.0000    0.50369
348080.0000   -0.61230
348120.0000   -0.31364
348160.0000   -0.37264
348200.0000   -0.45008
348240.0000   -0.25006
348280.0000   -0.18324
348320.0000   -0.08357
348360.0000   -0.16508
348400.0000   -0.35748
348440.0000   -0.47238
348480.0000   -0.21242
348520.0000   -0.24516
348560.0000   -0.05608
348600.0000   -0.21971
348640.0000   -0.20217
348680.0000   -0.52186
348720.0000   -0.27245
348760.0000   -0.57955
348800.0000   -0.19553
348840.0000   -0.55073
348880.0000   -0.39065
348920.0000   -0.69618
348960.0000   -0.70293
349000.0000   -0.38900
349040.0000   -0.28241
349080.0000   -0.34200
349120.0000   -0.64350
349160.0000   -0.20107
349200.0000   -0.39955
349240.0000   -0.10133
349280.0000   -0.14133
349320.0000   -0.61044
349360.0000   -0.45310
349400.0000   -0.21998
349440.0000   -0.15849
349480.0000   -0.26553
349520.0000   -0.30304
349560.0000   -0.33905
349600.0000   -0.40451
349640.0000   -0.18614
349680.0000   -0.29096
349720.0000   -0.18985
349760.0000   -0.36192
349800.0000   -0.31758
349840.0000   -0.35872
349880.0000   -0.34765
349920.0000   -0.29207
349960.0000   -0.20869
350000.0000   -0.00015
350040.0000   -0.26060
350080.0000   -0.02988
350120.0000    0.07051
350160.0000    0.19274
350200.0000    0.15650
350240.0000   -0.04934
350280.0000    0.34376
350320.0000    0.25671
350360.0000    0.02624
350400.0000    0.36350
350440.0000    0.33276
350480.0000    0.41713
350520.0000    0.43579
350560.0000    0.51051
350600.0000    0.30743
350640.0000    0.35393
350680.0000    0.44640
350720.0000    0.25532
350760.0000    0.36900
350800.0000    0.39302
350840.0000    0.32135
350880.0000    0.22192
350920.0000   -0.03943
350960.0000    0.12549
351000.0000    0.05621
351040.0000   -0.18716
351080.0000   -0.12277
351120.0000   -0.01760
351160.0000   -0.12267
351200.0000   -0.26720
351240.0000    0.01246
351280.0000   -0.05335
351320.0000   -0.38546
351360.0000   -0.05506
351400.0000    0.17614
351440.0000   -0.05391
351480.0000   -0.35062
351520.0000   -0.27806
351560.0000   -0.17722
351600.0000   -0.58981
351640.0000   -0.50511
351680.0000   -0.49170
351720.0000   -0.49314
351760.0000   -0.69825
351800.0000   -0.17015
351840.0000   -0.16966
351880.0000    0.10308
351920.0000    0.02674
351960.0000   -0.33207
352000.0000   -0.48006
352040.0000    0.07701
352080.0000   -0.35091
352120.0000    0.03058
352160.0000   -0.31935
352200.0000   -0.16892
352240.0000   -0.20748
352280.0000   -0.32164
352320.0000   -0.31235
352360.0000    0.06127
352400.0000    0.20868
352440.0000   -0.41138
352480.0000   -0.16470
352520.0000   -0.10010
352560.0000    0.09307
352600.0000   -0.13526
352640.0000   -0.17778
352680.0000    0.03879
352720.0000    0.22408
352760.0000    0.04950
352800.0000    0.12704
352840.0000   -0.15738
352880.0000   -0.30694
352920.0000   -0.07204
352960.0000   -0.23912
353000.0000    0.10881
353040.0000   -0.18893
353080.0000    0.12277
353120.0000    0.25891
353160.0000    0.02461
353200.0000   -0.00462
353240.0000   -0.36280
353280.0000   -0.13181
353320.0000   -0.05189
353360.0000   -0.08150
353400.0000   -0.19411
353440.0000   -0.16100
353480.0000   -0.25874
353520.0000    0.01972
353560.0000   -0.14572
353600.0000   -0.42448
353640.0000   -0.30244
353680.0000   -0.50833
353720.0000   -0.27149
353760.0000   -0.12711
353800.0000    0.01825
353840.0000   -0.08637
353880.0000    0.16999
353920.0000    0.27760
353960.0000   -0.01047
354000.0000    0.00227
354040.0000   -0.18359
354080.0000   -0.02021
354120.0000   -0.12939
354160.0000    0.16261
354200.0000   -0.39311
354240.0000   -0.17826
354280.0000   -0.54061
354320.0000   -0.29359
354360.0000   -0.12816
354400.0000   -0.06537
354440.0000    0.01837
354480.0000   -0.39775
354520.0000   -0.72592
354560.0000   -0.88105
354600.0000   -0.70983
354640.0000   -0.49011
354680.0000   -0.18879
354720.0000    0.09197
354760.0000    0.10178
354800.0000    0.10912
354840.0000    0.37684
354880.0000    0.25578
354920.0000    0.40598
354960.0000    0.41134
355000.0000    0.13095
355040.0000    0.38920
355080.0000    0.45069
355120.0000    0.39800
355160.0000    0.56628
355200.0000    0.35962
355240.0000    0.55204
355280.0000    0.59734
355320.0000    0.23463
355360.0000    0.25274
355400.0000    0.24731
355440.0000    0.12056
355480.0000    0.00994
355520.0000    0.38336
355560.0000    0.39448
355600.0000    0.32947
355640.0000    0.23228
355680.0000    0.40863
355720.0000    0.34942
355760.0000    0.32217
355800.0000    0.14870
355840.0000    0.16062
355880.0000    0.38264
355920.0000    0.41553
355960.0000    0.41518
356000.0000    0.43867
356040.0000    0.56007
356080.0000    0.26444
356120.0000    0.41168
356160.0000    0.35561
356200.0000    0.13241
356240.0000    0.12204
356280.0000    0.10986
356320.0000   -0.00638
356360.0000    0.04837
356400.0000    0.00103
356440.0000    0.04304
356480.0000    0.25798
356520.0000    0.09826
356560.0000    0.20476
356600.0000    0.40157
356640.0000   -0.04008
356680.0000    0.11410
356720.0000    0.28755
356760.0000    0.00715
356800.0000    0.08124
356840.0000    0.11112
356880.0000    0.01363
356920.0000    0.14626
356960.0000    0.40553
357000.0000    0.17044
357040.0000    0.16726
357080.0000    0.12549
357120.0000   -0.14379
357160.0000   -0.09350
357200.0000    0.32775
357240.0000    0.22268
357280.0000    0.26377
357320.0000    0.34899
357360.0000    0.41092
357400.0000    0.32006
357440.0000    0.18431
357480.0000    0.43219
357520.0000    0.32141
357560.0000    0.30156
357600.0000    0.30787
357640.0000    0.27474
357680.0000    0.01069
357720.0000    0.45096
357760.0000    0.24433
357800.0000    0.27863
357840.0000    0.23638
357880.0000    0.09641
357920.0000    0.18701
357960.0000    0.18826
358000.0000    0.35762
358040.0000    0.41556
358080.0000    0.10348
358120.0000    0.30392
358160.0000    0.16687
358200.0000    0.36441
358240.0000    0.35761
358280.0000    0.30976
358320.0000    0.02476
358360.0000    0.28684
358400.0000    0.22860
358440.0000    0.07392
358480.0000    0.13616
358520.0000    0.16121
358560.0000    0.15601
358600.0000    0.16608
358640.0000    0.14357
358680.0000    0.30929
358720.0000    0.21464
358760.0000    0.12713
358800.0000    0.24319
358840.0000    0.10853
358880.0000   -0.02191
358920.0000    0.20060
358960.0000    0.12219
359000.0000    0.13548
359040.0000    0.35502
359080.0000    0.16575
359120.0000    0.15391
359160.0000    0.16226
359200.0000    0.39888
359240.0000   -0.04520
359280.0000    0.30439
359320.0000    0.18956
359360.0000    0.17525
359400.0000    0.30670
359440.0000    0.20967
359480.0000    0.37620
359520.0000    0.17608
359560.0000    0.37054
359600.0000    0.10287
359640.0000    0.11115
359680.0000    0.19595
359720.0000    0.26688
359760.0000    0.00721
359800.0000   -0.06731
359840.0000    0.15773
359880.0000    0.08761
359920.0000    0.26379
359960.0000    0.36954
360000.0000    0.08150
360040.0000   -0.07428
360080.0000    0.10474
360120.0000    0.21477
360160.0000    0.13551
360200.0000    0.15603
360240.0000    0.10002
360280.0000   -0.24821
360320.0000   -0.04536
360360.0000   -0.15526
360400.0000   -0.35359
360440.0000   -0.00276
360480.0000    0.05666
360520.0000   -0.10845
360560.0000   -0.28540
360600.0000   -0.20208
360640.0000   -0.27215
360680.0000   -0.43113
360720.0000   -0.35728
360760.0000   -0.15856
360800.0000   -0.06204
360840.0000   -0.04970
360880.0000   -0.18694
360920.0000   -0.29081
360960.0000    0.29383
361000.0000    0.12510
361040.0000   -0.18956
361080.0000    0.34241
361120.0000    0.13826
361160.0000    0.13963
361200.0000    0.22662
361240.0000    0.03049
361280.0000   -0.08459
361320.0000   -0.11617
361360.0000   -0.26940
361400.0000   -0.06859
361440.0000   -0.27526
361480.0000   -0.08642
361520.0000   -0.44235
361560.0000   -0.61916
361600.0000   -0.41696
361640.0000   -0.36624
361680.0000   -0.21124
361720.0000   -0.33808
361760.0000   -0.65228
361800.0000   -0.12878
361840.0000   -0.29654
361880.0000   -0.21360
361920.0000   -0.31459
361960.0000   -0.26224
362000.0000    0.02008
362040.0000   -0.28007
362080.0000   -0.34655
362120.0000   -0.06489
362160.0000   -0.01391
362200.0000    0.02730
362240.0000   -0.10670
362280.0000   -0.18631
362320.0000   -0.04877
362360.0000   -0.31103
362400.0000   -0.02596
362440.0000    0.27302
362480.0000    0.40282
362520.0000    0.07376
362560.0000   -0.06273
362600.0000   -0.20305
362640.0000   -0.31490
362680.0000   -0.11314
362720.0000   -0.02549
362760.0000    0.12500
362800.0000    0.25240
362840.0000    0.41943
362880.0000    0.26999
362920.0000    0.38662
362960.0000    0.10757
363000.0000    0.44727
363040.0000    0.12569
363080.0000    0.35697
363120.0000   -0.22723
363160.0000   -0.11251
363200.0000   -0.41926
363240.0000   -0.17028
363280.0000   -0.21842
363320.0000   -0.15723
363360.0000   -0.93848
363400.0000   -0.59181
363440.0000   -0.73714
363480.0000   -0.91743
363520.0000   -0.79187
363560.0000   -0.37749
363600.0000   -0.20702
363640.0000   -0.27791
363680.0000   -0.41266
363720.0000   -0.14835
363760.0000   -0.61772
363800.0000   -0.44187
363840.0000   -0.70894
363880.0000   -0.48081
363920.0000   -0.71596
363960.0000   -0.32848
364000.0000   -0.21674
364040.0000   -0.52711
364080.0000   -0.17686
364120.0000   -0.40201
364160.0000    0.01408
364200.0000   -0.07732
364240.0000   -0.43012
364280.0000   -0.48229
364320.0000   -0.19368
364360.0000   -0.32593
364400.0000   -0.11101
364440.0000   -0.16980
364480.0000   -0.40094
364520.0000   -0.06336
364560.0000   -0.00550
364600.0000   -0.06808
364640.0000   -0.10360
364680.0000   -0.11470
364720.0000   -0.37202
364760.0000   -0.04066
364800.0000   -0.12477
364840.0000   -0.19989
364880.0000   -0.27462
364920.0000   -0.24727
364960.0000   -0.37833
365000.0000   -0.38042
365040.0000   -0.29240
365080.0000   -0.47682
365120.0000   -0.51400
365160.0000   -0.28219
365200.0000   -0.22978
365240.0000    0.00048
365280.0000    0.04318
365320.0000   -0.16784
365360.0000   -0.20486
365400.0000   -0.13852
365440.0000   -0.19286
365480.0000   -0.24642
365520.0000   -0.33294
365560.0000   -0.48540
365600.0000   -0.13414
365640.0000   -0.19813
365680.0000   -0.27799
365720.0000   -0.27266
365760.0000   -0.21516
365800.0000   -0.15375
365840.0000   -0.32827
365880.0000   -0.37897
365920.0000   -0.49438
365960.0000   -0.19415
366000.0000   -0.23928
366040.0000   -0.11017
366080.0000   -0.61156
366120.0000   -0.05023
366160.0000   -0.12555
366200.0000   -0.07912
366240.0000   -0.18961
366280.0000   -0.05201
366320.0000   -0.17097
366360.0000   -0.18252
366400.0000   -0.21676
366440.0000   -0.24679
366480.0000   -0.07711
366520.0000   -0.37612
366560.0000   -0.67043
366600.0000   -0.71814
366640.0000   -0.31633
366680.0000   -0.20734
366720.0000   -0.51690
366760.0000   -0.50690
366800.0000   -0.60918
366840.0000   -0.17068
366880.0000    0.01906
366920.0000   -0.42823
366960.0000   -0.18653
367000.0000   -0.39662
367040.0000   -0.35920
367080.0000   -0.21329
367120.0000   -0.11317
367160.0000   -0.25837
367200.0000   -0.43678
367240.0000   -0.11131
367280.0000   -0.14794
367320.0000   -0.03464
367360.0000   -0.54705
367400.0000   -0.72995
367440.0000   -0.28566
367480.0000   -0.18012
367520.0000   -0.08309
367560.0000   -0.29033
367600.0000   -0.37986
367640.0000    0.40936
367680.0000    0.29161
367720.0000    0.02641
367760.0000   -0.26403
367800.0000   -0.34582
367840.0000   -0.04154
367880.0000   -0.28750
367920.0000   -0.19364
367960.0000    0.16978
368000.0000   -0.43740
368040.0000   -0.47712
368080.0000   -0.17132
368120.0000   -0.24221
368160.0000   -0.08771
368200.0000    0.05597
368240.0000    0.13357
368280.0000   -0.00892
368320.0000    0.21053
368360.0000    0.12276
368400.0000   -0.12985
368440.0000    0.13454
368480.0000    0.00558
368520.0000    0.15918
368560.0000    0.16442
368600.0000    0.19042
368640.0000    0.17177
368680.0000    0.31041
368720.0000    0.39248
368760.0000    0.25481
368800.0000    0.22945
368840.0000    0.43166
368880.0000    0.30452
368920.0000    0.36835
368960.0000    0.44229
369000.0000    0.39623
369040.0000    0.26586
369080.0000    0.41820
369120.0000    0.32437
369160.0000    0.49587
369200.0000    0.30263
369240.0000    0.35227
369280.0000    0.35565
369320.0000    0.46442
369360.0000    0.18770
369400.0000    0.45145
369440.0000    0.27778
369480.0000    0.37346
369520.0000    0.44633
369560.0000    0.49302
369600.0000    0.45560
369640.0000    0.29691
369680.0000    0.36607
369720.0000    0.28272
369760.0000    0.49718
369800.0000    0.54644
369840.0000    0.38876
369880.0000    0.41339
369920.0000    0.37891
369960.0000    0.29770
370000.0000    0.51732
370040.0000    0.32043
370080.0000    0.48866
370120.0000    0.25166
370160.0000    0.40202
370200.0000    0.40245
370240.0000    0.37539
370280.0000    0.35852
370320.0000    0.35730
370360.0000    0.23811
370400.0000    0.22419
370440.0000    0.33258
370480.0000    0.34107
370520.0000    0.29388
370560.0000    0.23270
370600.0000    0.27976
370640.0000    0.30715
370680.0000    0.15812
370720.0000    0.41842
370760.0000    0.38052
370800.0000    0.32773
370840.0000    0.50470
370880.0000    0.32256
370920.0000    0.41579
370960.0000    0.51308
371000.0000    0.44499
371040.0000    0.51236
371080.0000    0.35713
371120.0000    0.42631
371160.0000    0.39608
371200.0000    0.40813
371240.0000    0.42722
371280.0000    0.39355
371320.0000    0.37179
371360.0000    0.34472
371400.0000    0.36183
371440.0000    0.41974
371480.0000    0.22462
371520.0000    0.32403
371560.0000    0.40832
371600.0000    0.37282
371640.0000    0.18059
371680.0000    0.55515
371720.0000    0.41561
371760.0000    0.35457
371800.0000    0.46188
371840.0000    0.44003
371880.0000    0.29996
371920.0000    0.34537
371960.0000    0.43062
372000.0000    0.31384
372040.0000    0.32620
372080.0000    0.10639
372120.0000    0.12254
372160.0000    0.11845
372200.0000   -0.12926
372240.0000    0.04723
372280.0000    0.15677
372320.0000    0.29112
372360.0000    0.17946
372400.0000    0.29758
372440.0000    0.25600
372480.0000    0.33132
372520.0000    0.11195
372560.0000    0.40670
372600.0000    0.24899
372640.0000    0.39296
372680.0000    0.19335
372720.0000    0.43661
372760.0000    0.14158
372800.0000    0.07080
372840.0000    0.20341
372880.0000    0.02033
372920.0000    0.16261
372960.0000    0.15097
373000.0000   -0.06097
373040.0000   -0.16327
373080.0000    0.18014
373120.0000    0.33155
373160.0000    0.38875
373200.0000    0.45655
373240.0000    0.38176
373280.0000    0.40059
373320.0000    0.38411
373360.0000    0.33824
373400.0000    0.37126
373440.0000    0.42811
373480.0000    0.38253
373520.0000    0.33659
373560.0000    0.33648
373600.0000    0.36975
373640.0000    0.41337
373680.0000    0.60370
373720.0000    0.52781
373760.0000    0.27776
373800.0000    0.25898
373840.0000    0.42149
373880.0000    0.52871
373920.0000    0.27696
373960.0000    0.33839
374000.0000    0.28501
374040.0000    0.37102
374080.0000    0.38639
374120.0000    0.26886
374160.0000    0.18897
374200.0000    0.32180
374240.0000    0.27703
374280.0000    0.51729
374320.0000    0.27657
374360.0000   -0.01769
374400.0000    0.34067
374440.0000    0.23484
374480.0000    0.29278
374520.0000    0.30887
374560.0000    0.23798
374600.0000    0.25551
374640.0000    0.34516
374680.0000    0.52934
374720.0000    0.41269
374760.0000    0.34074
374800.0000    0.38970
374840.0000    0.35910
374880.0000    0.43278
374920.0000    0.26581
374960.0000    0.43497
375000.0000    0.22016
375040.0000    0.30253
375080.0000    0.15511
375120.0000    0.41176
375160.0000    0.46153
375200.0000    0.42125
375240.0000    0.17513
375280.0000    0.35891
375320.0000    0.34072
375360.0000    0.30964
375400.0000    0.25467
375440.0000    0.57307
375480.0000    0.40956
375520.0000    0.35344
375560.0000    0.41637
375600.0000    0.41623
375640.0000    0.08272
375680.0000    0.14646
375720.0000    0.31201
375760.0000    0.51144
375800.0000    0.30849
375840.0000    0.36648
375880.0000    0.31099
375920.0000    0.13353
375960.0000    0.43839
376000.0000    0.35206
376040.0000    0.23792
376080.0000    0.28232
376120.0000    0.45638
376160.0000    0.34162
376200.0000    0.27745
376240.0000    0.20564
376280.0000    0.22322
376320.0000    0.35222
376360.0000    0.24876
376400.0000    0.37195
376440.0000    0.54553
376480.0000    0.34067
376520.0000    0.34735
376560.0000    0.32302
376600.0000    0.32160
376640.0000    0.35127
376680.0000    0.29317
376720.0000    0.41358
376760.0000    0.39639
376800.0000    0.39968
376840.0000    0.41684
376880.0000    0.11442
376920.0000    0.34808
376960.0000    0.43008
377000.0000    0.37299
377040.0000    0.23706
377080.0000    0.35795
377120.0000    0.65856
377160.0000    0.44659
377200.0000    0.73725
377240.0000    0.39578
377280.0000    0.29341
377320.0000    0.49025
377360.0000    0.45773
377400.0000    0.35402
377440.0000    0.50964
377480.0000    0.53679
377520.0000    0.55493
377560.0000    0.25707
377600.0000    0.08715
377640.0000    0.24992
377680.0000    0.39898
377720.0000    0.18021
377760.0000    0.20539
377800.0000    0.41931
377840.0000    0.46951
377880.0000    0.38245
377920.0000    0.32080
377960.0000    0.33948
378000.0000    0.50334
378040.0000    0.26841
378080.0000    0.32583
378120.0000    0.48619
378160.0000    0.40004
378200.0000    0.34637
378240.0000    0.16771
378280.0000    0.27111
378320.0000    0.36839
378360.0000    0.11926
378400.0000    0.30247
378440.0000    0.16492
378480.0000    0.43895
378520.0000    0.26598
378560.0000    0.31680
378600.0000    0.25078
378640.0000    0.31544
378680.0000    0.26856
378720.0000    0.33635
378760.0000    0.57111
378800.0000    0.39784
378840.0000    0.41571
378880.0000    0.42794
378920.0000    0.48811
378960.0000    0.18490
379000.0000    0.23478
379040.0000    0.74267
379080.0000    0.57710
379120.0000    0.43118
379160.0000    0.65699
379200.0000    0.61903
379240.0000    0.51287
379280.0000    0.44981
379320.0000    0.46117
379360.0000    0.38047
379400.0000    0.42393
379440.0000    0.52754
379480.0000    0.55940
379520.0000    0.31934
379560.0000    0.26059
379600.0000    0.85880
379640.0000    1.08662
379680.0000    1.03109
379720.0000    0.99506
379760.0000    0.45046
379800.0000    0.22610
379840.0000   -0.07794
379880.0000    0.18366
379920.0000    0.24780
379960.0000    0.06124
380000.0000   -0.11723
380040.0000    0.08172
380080.0000    0.30021
380120.0000    0.19463
380160.0000    0.26344
380200.0000    0.21700
380240.0000    0.10848
380280.0000    0.35190
380320.0000    0.71443
380360.0000    0.62210
380400.0000    0.47447
380440.0000    0.52708
380480.0000    0.53024
380520.0000    0.57560
380560.0000    0.83875
380600.0000    0.77801
380640.0000    0.86929
380680.0000    0.78562
380720.0000    0.98474
380760.0000    0.72547
380800.0000    0.93793
380840.0000    0.64968
380880.0000    0.88368
380920.0000    0.59454
380960.0000    0.06202
381000.0000   -0.27732
381040.0000    0.03513
381080.0000    0.02328
381120.0000   -0.09659
381160.0000   -0.05930
381200.0000   -0.03229
381240.0000   -0.03190
381280.0000    0.08796
381320.0000    0.29497
381360.0000   -0.06264
381400.0000    0.36771
381440.0000    0.06934
381480.0000    0.20254
381520.0000    0.26763
381560.0000    0.34587
381600.0000    0.20010
381640.0000    0.16285
381680.0000   -0.15659
381720.0000   -0.21930
381760.0000   -0.17691
381800.0000    0.17991
381840.0000    0.75670
381880.0000    0.56433
381920.0000    0.46150
381960.0000    0.36669
382000.0000    0.10742
382040.0000    0.26130
382080.0000    0.14843
382120.0000    0.10032
382160.0000   -0.02242
382200.0000    0.21665
382240.0000    0.24318
382280.0000    0.15616
382320.0000   -0.05502
382360.0000    0.06747
382400.0000    0.40503
382440.0000    0.37702
382480.0000    0.25898
382520.0000    0.23826
382560.0000    0.23358
382600.0000    0.09988
382640.0000   -0.02593
382680.0000   -0.02678
382720.0000    0.23527
382760.0000   -0.03830
382800.0000    0.45266
382840.0000    0.38338
382880.0000    0.27381
382920.0000    0.31626
382960.0000    0.20295
383000.0000    0.04713
383040.0000    0.28336
383080.0000    0.38339
383120.0000    0.25751
383160.0000    0.43699
383200.0000    0.24243
383240.0000    0.30172
383280.0000    0.44266
383320.0000    0.47632
383360.0000    0.44088
383400.0000    0.41601
383440.0000    0.19151
383480.0000   -0.06441
383520.0000    0.31894
383560.0000    0.14634
383600.0000    0.47306
383640.0000    0.52340
383680.0000    0.33814
383720.0000    0.41296
383760.0000    0.49556
383800.0000    0.48323
383840.0000    0.55332
383880.0000    0.46188
383920.0000    0.18339
383960.0000    0.43536
384000.0000    0.55012
384040.0000    0.57773
384080.0000    0.76106
384120.0000    0.52906
384160.0000    0.26238
384200.0000    0.34667
384240.0000    0.60164
384280.0000    0.46897
384320.0000    0.47963
384360.0000    0.52658
384400.0000    0.72764
384440.0000    0.76457
384480.0000    0.68724
384520.0000    0.79237
384560.0000    0.73814
384600.0000    0.69652
384640.0000    0.63064
384680.0000    0.73983
384720.0000    0.71887
384760.0000    0.78310
384800.0000    0.65163
384840.0000    0.78296
384880.0000    0.71271
384920.0000    0.75470
384960.0000    0.68825
385000.0000    0.71719
385040.0000    0.75355
385080.0000    0.80634
385120.0000    0.84362
385160.0000    0.75802
385200.0000    0.61836
385240.0000    0.69957
385280.0000    0.82295
385320.0000    0.69938
385360.0000    0.65284
385400.0000    0.79830
385440.0000    0.64772
385480.0000    0.69699
385520.0000    0.67942
385560.0000    0.82537
385600.0000    0.43814
385640.0000    0.44128
385680.0000    0.36476
385720.0000    0.28780
385760.0000    0.22016
385800.0000    0.24853
385840.0000    0.45702
385880.0000    0.11228
385920.0000    0.41324
385960.0000    0.24093
386000.0000    0.42259
386040.0000    0.32129
386080.0000    0.37405
386120.0000    0.28069
386160.0000    0.44529
386200.0000    0.36583
386240.0000    0.17563
386280.0000    0.35918
386320.0000    0.44109
386360.0000    0.42016
386400.0000    0.48471
386440.0000    0.54468
386480.0000    0.18381
386520.0000    0.49536
386560.0000    0.23891
386600.0000    0.77497
386640.0000    0.79606
386680.0000    1.04776
386720.0000    0.82568
386760.0000    0.97091
386800.0000    0.85268
386840.0000    0.89672
386880.0000    0.72412
386920.0000    0.80823
386960.0000    0.86734
387000.0000    1.06136
387040.0000    0.72672
387080.0000    0.88668
387120.0000    0.73871
387160.0000    0.91780
387200.0000    0.66711
387240.0000    0.96044
387280.0000    0.81530
387320.0000    0.62313
387360.0000    0.68751
387400.0000    0.43434
387440.0000    0.51636
387480.0000    0.41908
387520.0000    0.17687
387560.0000    0.03654
387600.0000    0.34771
387640.0000    0.25686
387680.0000    0.25290
387720.0000    0.23402
387760.0000    0.07262
387800.0000    0.25793
387840.0000    0.37830
387880.0000    0.07569
387920.0000    0.18522
387960.0000    0.17608
388000.0000    0.20435
388040.0000    0.30485
388080.0000    0.46116
388120.0000    0.35636
388160.0000    0.22296
388200.0000    0.44326
388240.0000    0.39418
388280.0000    0.24450
388320.0000    0.39785
388360.0000    0.27255
388400.0000    0.25121
388440.0000    0.35554
388480.0000    0.28707
388520.0000    0.24904
388560.0000    0.26830
388600.0000    0.49589
388640.0000    0.54351
388680.0000    0.37766
388720.0000    0.46443
388760.0000    0.43995
388800.0000    0.40786
388840.0000    0.25431
388880.0000   -0.06508
388920.0000    0.47079
388960.0000    0.34515
389000.0000    0.33627
389040.0000    0.34373
389080.0000    0.17952
389120.0000    0.06535
389160.0000    0.59412
389200.0000    0.30871
389240.0000    0.40979
389280.0000    0.34021
389320.0000    0.49160
389360.0000    0.46989
389400.0000    0.54057
389440.0000    0.46317
389480.0000    0.40504
389520.0000    0.07507
389560.0000    0.45602
389600.0000    0.49990
389640.0000    0.54518
389680.0000    0.47028
389720.0000    0.48825
389760.0000    0.38127
389800.0000    0.62415
389840.0000    0.64742
389880.0000    0.39830
389920.0000    0.44664
389960.0000    0.60240
390000.0000    0.46644
390040.0000    0.32119
390080.0000    0.42005
390120.0000    0.45529
390160.0000    0.52157
390200.0000    0.49521
390240.0000    0.44727
390280.0000    0.58072
390320.0000    0.42805
390360.0000    0.58406
390400.0000    0.48919
390440.0000    0.28881
390480.0000    0.26619
390520.0000    0.47553
390560.0000    0.51383
390600.0000    0.21862
390640.0000    0.52179
390680.0000    0.26559
390720.0000    0.29843
390760.0000    0.25968
390800.0000    0.17854
390840.0000    0.67784
390880.0000    0.41102
390920.0000    0.53048
390960.0000    0.36208
391000.0000    0.56479
391040.0000    0.26847
391080.0000    0.47953
391120.0000    0.58897
391160.0000    0.51297
391200.0000    0.51432
391240.0000    0.44062
391280.0000    0.64953
391320.0000    0.59570
391360.0000    0.49793
391400.0000    0.54801
391440.0000   -0.03488
391480.0000    0.05960
391520.0000    0.56594
391560.0000    0.32588
391600.0000    0.05323
391640.0000    0.22690
391680.0000    0.38908
391720.0000    0.45468
391760.0000    0.46371
391800.0000    0.56603
391840.0000    0.44678
391880.0000    0.25583
391920.0000    0.27941
391960.0000    0.43837
392000.0000    0.61587
392040.0000    0.33348
392080.0000    0.82473
392120.0000    0.84631
392160.0000    0.61243
392200.0000    0.40013
392240.0000    0.20251
392280.0000    0.41405
392320.0000    0.31269
392360.0000    0.81142
392400.0000    0.78901
392440.0000    0.68273
392480.0000    0.62794
392520.0000    0.74719
392560.0000    0.78346
392600.0000    0.91808
392640.0000    0.83739
392680.0000    0.82348
392720.0000    0.79190
392760.0000    0.80415
392800.0000    0.83538
392840.0000    0.64585
392880.0000    0.73941
392920.0000    0.74559
392960.0000    0.73529
393000.0000    0.79476
393040.0000    0.79595
393080.0000    0.84727
393120.0000    0.50005
393160.0000    0.79944
393200.0000    0.65762
393240.0000    0.65732
393280.0000    0.44769
393320.0000    0.64199
393360.0000    0.72874
393400.0000    0.72288
393440.0000    0.63207
393480.0000    0.60572
393520.0000    0.71320
393560.0000    0.47245
393600.0000   -0.01694
393640.0000    0.43188
393680.0000    0.38728
393720.0000    0.66561
393760.0000    0.68175
393800.0000    0.77271
393840.0000    0.69222
393880.0000    0.66520
393920.0000    0.80076
393960.0000    0.80671
394000.0000    0.75980
394040.0000    0.77616
394080.0000    0.68730
394120.0000    0.66544
394160.0000    0.66587
394200.0000    0.57218
394240.0000    0.96022
394280.0000    0.75775
394320.0000    0.35652
394360.0000    0.44153
394400.0000    0.32437
394440.0000    0.48233
394480.0000    0.40859
394520.0000    0.30319
394560.0000    0.26796
394600.0000    0.21981
394640.0000    0.44711
394680.0000    0.47293
394720.0000    0.53712
394760.0000    0.46659
394800.0000    0.12652
394840.0000    0.13933
394880.0000    0.08256
394920.0000    0.43938
394960.0000    0.45622
395000.0000    0.29285
395040.0000    0.43460
395080.0000    0.48602
395120.0000    0.48513
395160.0000    0.55399
395200.0000    0.49302
395240.0000    0.54153
395280.0000    0.25461
395320.0000    0.28677
395360.0000    0.34994
395400.0000    0.09651
395440.0000    0.39590
395480.0000    0.32053
395520.0000    0.43267
395560.0000    0.46911
395600.0000    0.43191
395640.0000    0.29971
395680.0000    0.41936
395720.0000    0.61319
395760.0000    0.43023
395800.0000    0.23317
395840.0000    0.13508
395880.0000    0.45031
395920.0000    0.67912
395960.0000    0.59154
396000.0000    0.65393
396040.0000    0.35817
396080.0000    0.22304
396120.0000    0.30394
396160.0000    0.48515
396200.0000    0.37124
396240.0000    0.53129
396280.0000    0.13882
396320.0000    0.47545
396360.0000    0.43580
396400.0000    0.38443
396440.0000    0.05144
396480.0000    0.14946
396520.0000    0.33715
396560.0000    0.46536
396600.0000    0.22407
396640.0000    0.21247
396680.0000    0.55480
396720.0000    0.30193
396760.0000    0.38811
396800.0000    0.35368
396840.0000    0.46307
396880.0000    0.23766
396920.0000    0.54082
396960.0000    0.74589
397000.0000    0.52665
397040.0000    0.64424
397080.0000    0.65739
397120.0000    0.67580
397160.0000    0.74813
397200.0000    0.74649
397240.0000    0.73259
397280.0000    0.69111
397320.0000    0.69545
397360.0000    0.74326
397400.0000    0.68577
397440.0000    0.81129
397480.0000    0.72877
397520.0000    0.61193
397560.0000    0.75931
397600.0000    0.62267
397640.0000    0.74277
397680.0000    0.67077
397720.0000    0.70646
397760.0000    0.56925
397800.0000    0.56356
397840.0000    0.71440
397880.0000    0.72753
397920.0000    0.70938
397960.0000    0.67265
398000.0000    0.66986
398040.0000    0.63901
398080.0000    0.71080
398120.0000    0.45972
398160.0000    0.17351
398200.0000    0.68346
398240.0000    0.43362
398280.0000    0.29874
398320.0000    0.51600
398360.0000    0.38637
398400.0000    0.48606
398440.0000    0.29595
398480.0000    0.48451
398520.0000    0.16681
398560.0000    0.36654
398600.0000    0.46327
398640.0000    0.27639
398680.0000    0.28471
398720.0000    0.40550
398760.0000    0.38942
398800.0000    0.57610
398840.0000    0.49613
398880.0000    0.20014
398920.0000    0.51738
398960.0000    0.42352
399000.0000    0.27238
399040.0000    0.56171
399080.0000    0.15329
399120.0000    0.40788
399160.0000    0.43672
399200.0000    0.82426
399240.0000    0.75161
399280.0000    0.71421
399320.0000    0.65276
399360.0000    0.77453
399400.0000    0.85521
399440.0000    0.67188
399480.0000    0.73494
399520.0000    0.81560
399560.0000    0.64688
399600.0000    0.59616
399640.0000    0.56009
399680.0000    0.63872
399720.0000    0.87401
399760.0000    1.08921
399800.0000    0.94797
399840.0000    1.08022
399880.0000    0.88155
399920.0000    0.69545
399960.0000    0.72360
400000.0000    0.77127
400040.0000    0.48383
400080.0000    0.43443
400120.0000    0.22381
400160.0000    0.28960
400200.0000    0.49461
400240.0000    0.54678
400280.0000    0.52084
400320.0000    0.60409
400360.0000    0.42960
400400.0000    0.73054
400440.0000    0.68901
400480.0000    0.46533
400520.0000    0.28528
400560.0000    0.69815
400600.0000    0.61985
400640.0000    0.77378
400680.0000    0.76000
400720.0000    0.68259
400760.0000    0.83901
400800.0000    0.81222
400840.0000    0.65915
400880.0000    0.84021
400920.0000    0.79269
400960.0000    0.73155
401000.0000    0.76300
401040.0000    0.66546
401080.0000    0.68720
401120.0000    0.60856
401160.0000    0.97051
401200.0000    0.65956
401240.0000    0.58562
401280.0000    0.79709
401320.0000    0.66588
401360.0000    0.63324
401400.0000    0.83236
401440.0000    0.51741
401480.0000    0.70385
401520.0000    0.70225
401560.0000    0.77923
401600.0000    0.65312
401640.0000    0.66436
401680.0000    0.61468
401720.0000    0.73617
401760.0000    0.87619
401800.0000    0.54054
401840.0000    0.79802
401880.0000    0.77243
401920.0000    0.72260
401960.0000    0.60520
402000.0000    0.82811
402040.0000    0.62895
402080.0000    0.71618
402120.0000    0.71383
402160.0000    0.66692
402200.0000    0.64335
402240.0000    0.85773
402280.0000    0.82871
402320.0000    0.89235
402360.0000    0.82098
402400.0000    0.63342
402440.0000    0.68257
402480.0000    0.78676
402520.0000    0.70742
402560.0000    0.76475
402600.0000    0.84445
402640.0000    0.62642
402680.0000    0.71643
402720.0000    0.77909
402760.0000    0.72281
402800.0000    0.74043
402840.0000    0.70323
402880.0000    0.84535
402920.0000    0.77033
402960.0000    0.68827
403000.0000    0.93157
403040.0000    0.81510
403080.0000    0.65173
403120.0000    0.84484
403160.0000    0.63716
403200.0000    0.84768
403240.0000    0.63129
403280.0000    0.83481
403320.0000    0.66648
403360.0000    0.70498
403400.0000    0.72378
403440.0000    0.72429
403480.0000    0.72063
403520.0000    0.72726
403560.0000    0.70585
403600.0000    0.61906
403640.0000    0.64285
403680.0000    0.77603
403720.0000    0.86055
403760.0000    0.77413
403800.0000    0.58908
403840.0000    0.55783
403880.0000    0.57003
403920.0000    0.76303
403960.0000    0.77456
404000.0000    0.70672
404040.0000    0.66862
404080.0000    0.85947
404120.0000    0.73228
404160.0000    0.82481
404200.0000    0.37382
404240.0000    0.34647
404280.0000    0.35662
404320.0000    0.34865
404360.0000    0.31525
404400.0000    0.45917
404440.0000    0.28371
404480.0000   -0.01532
404520.0000    0.30257
404560.0000   -0.13414
404600.0000    0.34103
404640.0000   -0.00805
404680.0000    0.04248
404720.0000    0.32422
404760.0000    0.51028
404800.0000    0.48601
404840.0000    0.54878
404880.0000    0.50251
404920.0000    0.59256
404960.0000    0.52475
405000.0000    0.49684
405040.0000    0.69839
405080.0000    0.77772
405120.0000    0.75084
405160.0000    0.83630
405200.0000    0.85525
405240.0000    0.81304
405280.0000    0.77105
405320.0000    0.68228
405360.0000    0.85318
405400.0000    0.75319
405440.0000    0.73107
405480.0000    0.71574
405520.0000    0.83366
405560.0000    0.94616
405600.0000    0.64294
405640.0000    0.78823
405680.0000    0.84183
405720.0000    0.84926
405760.0000    0.81470
405800.0000    0.75392
405840.0000    0.66500
405880.0000    0.73102
405920.0000    0.59676
405960.0000    0.43830
406000.0000    0.57462
406040.0000    0.59135
406080.0000    0.44222
406120.0000    0.46710
406160.0000    0.34616
406200.0000    0.50771
406240.0000    0.56926
406280.0000    0.59855
406320.0000    0.63376
406360.0000    0.60014
406400.0000    0.56406
406440.0000    0.66045
406480.0000    0.52818
406520.0000    0.72350
406560.0000    0.51890
406600.0000    0.43257
406640.0000    0.67303
406680.0000    0.63261
406720.0000    0.65425
406760.0000    0.58452
406800.0000    0.67483
406840.0000    0.44779
406880.0000    0.54418
406920.0000    0.46822
406960.0000    0.62593
407000.0000    0.59019
407040.0000    0.53083
407080.0000    0.48564
407120.0000    0.70293
407160.0000    0.61227
407200.0000    0.58952
407240.0000    0.61998
407280.0000    0.46571
407320.0000    0.38046
407360.0000    0.65414
407400.0000    0.66676
407440.0000    0.52217
407480.0000    0.69894
407520.0000    0.57055
407560.0000    0.63416
407600.0000    0.59352
407640.0000    0.62643
407680.0000    0.63835
407720.0000    0.84561
407760.0000    0.88367
407800.0000    0.66275
407840.0000    0.79547
407880.0000    0.89603
407920.0000    0.74348
407960.0000    0.75621
408000.0000    0.76320
408040.0000    0.80849
408080.0000    0.71604
408120.0000    0.56338
408160.0000    0.83062
408200.0000    0.69815
408240.0000    0.77419
408280.0000    0.44487
408320.0000    0.52570
408360.0000    0.85276
408400.0000    0.63910
408440.0000    0.54160
408480.0000    0.50690
408520.0000    0.78606
408560.0000    0.51116
408600.0000    0.75270
408640.0000    0.88502
408680.0000    0.67136
408720.0000    0.81394
408760.0000    0.81256
408800.0000    0.85736
408840.0000    0.86239
408880.0000    0.68696
408920.0000    0.50487
408960.0000    0.39662
409000.0000    0.73109
409040.0000    0.65891
409080.0000    0.81483
409120.0000    0.81727
409160.0000    0.59252
409200.0000    0.81507
409240.0000    0.68010
409280.0000    0.79003
409320.0000    0.73666
409360.0000    0.73132
409400.0000    0.72768
409440.0000    0.79933
409480.0000    0.65939
409520.0000    0.85779
409560.0000    0.63581
409600.0000    0.75588
409640.0000    0.61473
409680.0000    0.69345
409720.0000    0.69311
409760.0000    0.78196
409800.0000    0.61315
409840.0000    0.72505
409880.0000    0.65893
409920.0000    0.75486
409960.0000    0.82688
410000.0000    0.69236
410040.0000    0.85849
410080.0000    0.80252
410120.0000    0.87082
410160.0000    0.68492
410200.0000    0.61263
410240.0000    0.73152
410280.0000    0.80873
410320.0000    0.44060
410360.0000    0.51521
410400.0000    0.41899
410440.0000    0.47923
410480.0000    0.50584
410520.0000    0.90389
410560.0000    0.75228
410600.0000    0.75642
410640.0000    0.71529
410680.0000    0.88126
410720.0000    0.60124
410760.0000    0.74260
410800.0000    0.35356
410840.0000    0.50079
410880.0000    0.55650
410920.0000    0.69608
410960.0000    0.33801
411000.0000    0.64078
411040.0000    0.68211
411080.0000    0.74812
411120.0000    0.85490
411160.0000    0.50928
411200.0000    0.54432
411240.0000    0.78955
411280.0000    0.74307
411320.0000    0.90943
411360.0000    0.78019
411400.0000    0.86510
411440.0000    0.74190
411480.0000    0.84544
411520.0000    0.78828
411560.0000    0.89008
411600.0000    0.70398
411640.0000    0.58177
411680.0000    0.39426
411720.0000    0.11024
411760.0000    0.32183
411800.0000    0.38169
411840.0000    0.22006
411880.0000    0.38826
411920.0000    0.32713
411960.0000    0.40741
412000.0000    0.39124
412040.0000    0.25052
412080.0000    0.09391
412120.0000    0.17588
412160.0000    0.29839
412200.0000    0.21082
412240.0000    0.45272
412280.0000    0.08671
412320.0000    0.03458
412360.0000    0.04724
412400.0000    0.27387
412440.0000    0.32257
412480.0000   -0.12421
412520.0000    0.05075
412560.0000    0.09507
412600.0000    0.30611
412640.0000    0.45074
412680.0000    0.38586
412720.0000    0.38811
412760.0000    0.23574
412800.0000    0.43216
412840.0000    0.34577
412880.0000    0.21991
412920.0000   -0.04116
412960.0000   -0.31836
413000.0000    0.15918
413040.0000    0.12110
413080.0000    0.56578
413120.0000   -0.17721
413160.0000   -0.02581
413200.0000    0.35444
413240.0000    0.26339
413280.0000    0.36395
413320.0000    0.29501
413360.0000    0.45309
413400.0000    0.39691
413440.0000    0.62951
413480.0000    0.67196
413520.0000    0.75479
413560.0000    0.54830
413600.0000    0.63058
413640.0000    0.34341
413680.0000    0.48159
413720.0000    0.51064
413760.0000    0.48906
413800.0000    0.69544
413840.0000    0.62775
413880.0000    0.49115
413920.0000    0.66718
413960.0000    0.82131
414000.0000    0.89380
414040.0000    0.69883
414080.0000    0.62125
414120.0000    0.57663
414160.0000    0.57933
414200.0000    0.59201
414240.0000    0.68524
414280.0000    0.74221
414320.0000    0.75249
414360.0000    0.70009
414400.0000    0.79944
414440.0000    0.50905
414480.0000    0.63904
414520.0000    0.60538
414560.0000    0.49275
414600.0000    0.70998
414640.0000    0.66440
414680.0000    0.61605
414720.0000    0.59748
414760.0000    0.53140
414800.0000    0.70247
414840.0000    0.58650
414880.0000    0.22408
414920.0000    0.62083
414960.0000    0.54802
415000.0000    0.54189
415040.0000    0.41452
415080.0000    0.51180
415120.0000    0.49452
415160.0000    0.59005
415200.0000    0.58804
415240.0000    0.43124
415280.0000    0.52812
415320.0000    0.52819
415360.0000    0.46546
415400.0000    0.36557
415440.0000    0.64777
415480.0000    0.42557
415520.0000    0.41224
415560.0000    0.36117
415600.0000    0.38831
415640.0000    0.49603
415680.0000    0.40111
415720.0000    0.37671
415760.0000    0.29427
415800.0000    0.44574
415840.0000    0.37924
415880.0000    0.45339
415920.0000    0.22233
415960.0000    0.42726
416000.0000    0.42659
416040.0000    0.35154
416080.0000    0.29938
416120.0000    0.42011
416160.0000    0.43975
416200.0000    0.42074
416240.0000    0.15642
416280.0000    0.46246
416320.0000    0.55105
416360.0000    0.63898
416400.0000    0.33869
416440.0000    0.52488
416480.0000    0.55097
416520.0000    0.50155
416560.0000    0.59356
416600.0000    0.50457
416640.0000    0.45059
416680.0000    0.27407
416720.0000    0.31074
416760.0000    0.38231
416800.0000    0.43628
416840.0000    0.55356
416880.0000    0.44262
416920.0000    0.68390
416960.0000    0.42587
417000.0000    0.46423
417040.0000    0.55392
417080.0000    0.39008
417120.0000    0.16806
417160.0000    0.30933
417200.0000    0.48603
417240.0000    0.31624
417280.0000    0.39175
417320.0000    0.50261
417360.0000    0.51058
417400.0000    0.42338
417440.0000    0.18883
417480.0000    0.42245
417520.0000    0.41396
417560.0000    0.51581
417600.0000    0.52085
417640.0000    0.29473
417680.0000    0.22005
417720.0000    0.28065
417760.0000    0.35735
417800.0000    0.48638
417840.0000    0.64211
417880.0000    0.31489
417920.0000    0.47254
417960.0000    0.29234
418000.0000    0.38079
418040.0000    0.40288
418080.0000    0.57864
418120.0000    0.45871
418160.0000    0.28339
418200.0000    0.41486
418240.0000    0.53018
418280.0000    0.45203
418320.0000    0.67575
418360.0000    0.52484
418400.0000    0.51058
418440.0000    0.58554
418480.0000    0.36521
418520.0000    0.51956
418560.0000    0.33570
418600.0000    0.42877
418640.0000    0.43398
418680.0000    0.30149
418720.0000    0.38550
418760.0000    0.26925
418800.0000    0.52693
418840.0000    0.38621
418880.0000    0.46782
418920.0000    0.46797
418960.0000    0.47353
419000.0000    0.51330
419040.0000    0.45932
419080.0000    0.62105
419120.0000    0.39763
419160.0000    0.73473
419200.0000    0.56098
419240.0000    0.70920
419280.0000    0.37818
419320.0000    0.32408
419360.0000    0.41797
419400.0000    0.46471
419440.0000    0.36905
419480.0000    0.27558
419520.0000    0.39396
419560.0000    0.47337
419600.0000    0.10346
419640.0000    0.43921
419680.0000    0.05603
419720.0000    0.20762
419760.0000    0.35125
419800.0000    0.62576
419840.0000    0.34763
419880.0000    0.29542
419920.0000    0.39314
419960.0000    0.50381
420000.0000    0.41237
420040.0000    0.35158
420080.0000    0.49265
420120.0000    0.61630
420160.0000    0.35446
420200.0000    0.58100
420240.0000    0.51290
420280.0000    0.27495
420320.0000    0.61146
420360.0000    0.43292
420400.0000    0.38015
420440.0000    0.42939
420480.0000    0.26184
420520.0000    0.14761
420560.0000    0.48405
420600.0000    0.28968
420640.0000    0.37573
420680.0000    0.49217
420720.0000    0.11756
420760.0000    0.31498
420800.0000    0.44574
420840.0000    0.32974
420880.0000    0.58454
420920.0000    0.33010
420960.0000    0.32640
421000.0000    0.29290
421040.0000    0.39642
421080.0000    0.40875
421120.0000    0.44264
421160.0000    0.64580
421200.0000    0.61601
421240.0000    0.48486
421280.0000    0.39725
421320.0000    0.33462
421360.0000    0.30972
421400.0000    0.37141
421440.0000    0.40764
421480.0000    0.42892
421520.0000    0.56692
421560.0000    0.63867
421600.0000    0.52793
421640.0000    0.55809
421680.0000    0.34438
421720.0000    0.56784
421760.0000    0.90963
421800.0000    0.45415
421840.0000    0.44049
421880.0000    0.41261
421920.0000    0.53224
421960.0000    0.38665
422000.0000    0.46216
422040.0000    0.39473
422080.0000    0.39106
422120.0000    0.30167
422160.0000    0.54419
422200.0000    0.59767
422240.0000    0.42939
422280.0000    0.53074
422320.0000    0.29792
422360.0000    0.62082
422400.0000    0.63089
422440.0000    0.57052
422480.0000    0.63991
422520.0000    0.39281
422560.0000    0.53437
422600.0000    0.54299
422640.0000    0.48936
422680.0000    0.59385
422720.0000    0.36897
422760.0000    0.14879
422800.0000    0.29103
422840.0000    0.40873
422880.0000    0.62076
422920.0000    0.53895
422960.0000    0.36787
423000.0000    0.52843
423040.0000    0.50482
423080.0000    0.56054
423120.0000    0.53248
423160.0000    0.32751
423200.0000    0.62216
423240.0000    0.59533
423280.0000    0.61696
423320.0000    0.31791
423360.0000    0.30267
423400.0000    0.23283
423440.0000    0.44235
423480.0000    0.57499
423520.0000    0.51866
423560.0000    0.49770
423600.0000    0.56566
423640.0000    0.41391
423680.0000    0.44927
423720.0000    0.49383
423760.0000    0.54454
423800.0000    0.36408
423840.0000    0.50793
423880.0000    0.50039
423920.0000    0.51886
423960.0000    0.53409
424000.0000    0.59096
424040.0000    0.44396
424080.0000    0.49746
424120.0000    0.58154
424160.0000    0.56385
424200.0000    0.48611
424240.0000    0.42562
424280.0000    0.56420
424320.0000    0.38745
424360.0000    0.46286
424400.0000    0.53353
424440.0000    0.57115
424480.0000    0.55637
424520.0000    0.49346
424560.0000    0.56846
424600.0000    0.66724
424640.0000    0.58622
424680.0000    0.51302
424720.0000    0.46861
424760.0000    0.49472
424800.0000    0.10189
424840.0000    0.53127
424880.0000    0.31656
424920.0000    0.25025
424960.0000    0.23755
425000.0000    0.11993
425040.0000    0.18794
425080.0000    0.06741
425120.0000   -0.06408
425160.0000    0.29765
425200.0000    0.29287
425240.0000    0.37300
425280.0000    0.37902
425320.0000    0.36607
425360.0000    0.05399
425400.0000    0.13777
425440.0000    0.40475
425480.0000    0.11442
425520.0000    0.07155
425560.0000    0.10882
425600.0000    0.31084
425640.0000    0.26272
425680.0000    0.62919
425720.0000    0.34917
425760.0000    0.44416
425800.0000    0.41514
425840.0000    0.21830
425880.0000    0.43762
425920.0000    0.25604
425960.0000    0.50832
426000.0000    0.49680
426040.0000    0.43686
426080.0000    0.24038
426120.0000    0.55108
426160.0000    0.54141
426200.0000    0.43806
426240.0000    0.53555
426280.0000    0.54352
426320.0000    0.21861
426360.0000    0.06686
426400.0000    0.25415
426440.0000    0.26022
426480.0000    0.53421
426520.0000    0.32661
426560.0000    0.49471
426600.0000    0.31813
426640.0000    0.29445
426680.0000    0.46314
426720.0000    0.55572
426760.0000    0.47437
426800.0000    0.26047
426840.0000    0.21303
426880.0000    0.40276
426920.0000    0.47633
426960.0000    0.26418
427000.0000    0.26818
427040.0000    0.16104
427080.0000    0.32115
427120.0000    0.36605
427160.0000    0.42787
427200.0000    0.26929
427240.0000    0.28530
427280.0000    0.28632
427320.0000    0.04502
427360.0000    0.38755
427400.0000    0.32617
427440.0000    0.39975
427480.0000    0.31293
427520.0000    0.41098
427560.0000    0.43567
427600.0000    0.40421
427640.0000    0.21501
427680.0000    0.33946
427720.0000    0.40463
427760.0000    0.50918
427800.0000    0.35077
427840.0000    0.29136
427880.0000    0.39285
427920.0000    0.41343
427960.0000    0.44390
428000.0000    0.17545
428040.0000    0.15863
428080.0000    0.34056
428120.0000    0.51219
428160.0000    0.34417
428200.0000    0.36433
428240.0000    0.41845
428280.0000    0.48503
428320.0000    0.43651
428360.0000    0.19526
428400.0000    0.49281
428440.0000    0.13316
428480.0000    0.33729
428520.0000    0.36924
428560.0000   -0.27918
428600.0000    0.36356
428640.0000    0.27365
428680.0000    0.39869
428720.0000    0.37799
428760.0000    0.51019
428800.0000    0.46184
428840.0000    0.55294
428880.0000    0.02907
428920.0000    0.48425
428960.0000   -0.22660
429000.0000    0.25895
429040.0000    0.28087
429080.0000    0.32649
429120.0000    0.45715
429160.0000    0.50617
429200.0000    0.61628
429240.0000    0.67816
429280.0000    0.39687
429320.0000    0.41575
429360.0000    0.49259
429400.0000    0.36759
429440.0000    0.34650
429480.0000    0.56632
429520.0000    0.56816
429560.0000    0.32933
429600.0000    0.53289
429640.0000    0.43175
429680.0000    0.49122
429720.0000    0.52846
429760.0000    0.46988
429800.0000    0.17128
429840.0000    0.11345
429880.0000    0.52642
429920.0000    0.32970
429960.0000    0.10820
430000.0000    0.24412
430040.0000    0.18163
430080.0000   -0.03284
430120.0000   -0.05867
430160.0000    0.38882
430200.0000    0.27251
430240.0000    0.10000
430280.0000    0.15056
430320.0000   -0.07599
430360.0000    0.24047
430400.0000    0.15350
430440.0000    0.36148
430480.0000    0.18115
430520.0000    0.14390
430560.0000    0.14469
430600.0000    0.19629
430640.0000    0.31325
430680.0000    0.41860
430720.0000    0.53237
430760.0000    0.74633
430800.0000    0.84036
430840.0000    0.51879
430880.0000    0.26274
430920.0000   -0.04203
430960.0000    0.20724
431000.0000    0.21582
431040.0000    0.36394
431080.0000    0.03119
431120.0000    0.06596
431160.0000    0.34768
431200.0000    0.51622
431240.0000    0.40182
431280.0000    0.37525
431320.0000    0.45796
431360.0000    0.23079
431400.0000    0.36212
431440.0000    0.48768
431480.0000    0.25162
431520.0000    0.44303
431560.0000    0.17400
431600.0000    0.21848
431640.0000    0.58350
431680.0000    0.30338
431720.0000    0.26557
431760.0000    0.23791
431800.0000    0.41256
431840.0000    0.46195
431880.0000    0.40520
431920.0000    0.37704
431960.0000    0.41347
432000.0000    0.31463
432040.0000    0.10967
432080.0000    0.27655
432120.0000    0.62878
432160.0000    0.38207
432200.0000    0.54970
432240.0000    0.07984
432280.0000    0.39215
432320.0000    0.16367
432360.0000    0.57280
432400.0000    0.57892
432440.0000    0.53236
432480.0000    0.25575
432520.0000    0.49539
432560.0000    0.34006
432600.0000    0.53460
432640.0000    0.39233
432680.0000    0.50059
432720.0000    0.14206
432760.0000    0.15963
432800.0000    0.06042
432840.0000    0.10049
432880.0000    0.10121
432920.0000    0.50439
432960.0000    0.12593
433000.0000    0.41338
433040.0000    0.29151
433080.0000    0.45177
433120.0000    0.51959
433160.0000    0.44169
433200.0000    0.66543
433240.0000    0.31948
433280.0000    0.35874
433320.0000    0.63290
433360.0000    0.45486
433400.0000    0.48850
433440.0000    0.22454
433480.0000    0.37029
433520.0000    0.10198
433560.0000    0.33912
433600.0000    0.01367
433640.0000    0.06907
433680.0000    0.07289
433720.0000    0.07967
433760.0000    0.27053
433800.0000   -0.30683
433840.0000    0.05710
433880.0000    0.36472
433920.0000    0.10594
433960.0000    0.12272
434000.0000    0.21796
434040.0000    0.43497
434080.0000    0.29869
434120.0000    0.35863
434160.0000    0.23297
434200.0000    0.17045
434240.0000    0.35575
434280.0000    0.21008
434320.0000    0.27095
434360.0000    0.51647
434400.0000    0.29566
434440.0000    0.37124
434480.0000    0.01864
434520.0000    0.19226
434560.0000    0.00373
434600.0000    0.22272
434640.0000    0.21335
434680.0000   -0.03115
434720.0000    0.31503
434760.0000    0.27766
434800.0000    0.10369
434840.0000    0.13879
434880.0000    0.16165
434920.0000    0.34447
434960.0000   -0.08281
435000.0000    0.31111
435040.0000    0.28686
435080.0000    0.30611
435120.0000    0.38015
435160.0000    0.45474
435200.0000    0.39682
435240.0000    0.27023
435280.0000    0.46019
435320.0000    0.26625
435360.0000    0.28818
435400.0000    0.40459
435440.0000    0.44342
435480.0000    0.24243
435520.0000    0.74655
435560.0000    0.74332
435600.0000    0.66994
435640.0000    0.31180
435680.0000    0.26311
435720.0000    0.46600
435760.0000    0.68107
435800.0000    0.62687
435840.0000    0.39338
435880.0000    0.44968
435920.0000    0.68914
435960.0000    0.57924
436000.0000    0.44416
436040.0000    0.56202
436080.0000    0.68418
436120.0000    0.50325
436160.0000    0.62189
436200.0000    0.24379
436240.0000    0.32069
436280.0000    0.55596
436320.0000    0.20971
436360.0000    0.19317
436400.0000    0.48290
436440.0000    0.28872
436480.0000    0.32057
436520.0000    0.35863
436560.0000    0.44400
436600.0000    0.41417
436640.0000    0.33001
436680.0000    0.28682
436720.0000    0.12110
436760.0000    0.36711
436800.0000    0.50372
436840.0000    0.50312
436880.0000    0.60214
436920.0000    0.47987
436960.0000    0.60646
437000.0000    0.66270
437040.0000    0.49905
437080.0000    0.52061
437120.0000    0.49063
437160.0000    0.57162
437200.0000    0.46458
437240.0000    0.36705
437280.0000    0.40118
437320.0000    0.46575
437360.0000    0.53522
437400.0000    0.45496
437440.0000    0.39218
437480.0000    0.65145
437520.0000    0.34764
437560.0000    0.44426
437600.0000    0.39166
437640.0000    0.31483
437680.0000    0.34117
437720.0000    0.26700
437760.0000    0.29502
437800.0000    0.34565
437840.0000    0.40790
437880.0000    0.37787
437920.0000    0.21147
437960.0000    0.30243
438000.0000    0.30130
438040.0000    0.43317
438080.0000    0.36746
438120.0000    0.36710
438160.0000    0.42739
438200.0000    0.28288
438240.0000    0.39198
438280.0000    0.42817
438320.0000    0.39835
438360.0000    0.33788
438400.0000    0.46159
438440.0000    0.38244
438480.0000    0.27233
438520.0000    0.38607
438560.0000    0.52420
438600.0000    0.32727
438640.0000    0.35881
438680.0000    0.36334
438720.0000    0.35035
438760.0000    0.18954
438800.0000    0.48100
438840.0000    0.59924
438880.0000    0.61464
438920.0000    0.52810
438960.0000    0.40960
439000.0000    0.50851
439040.0000    0.57228
439080.0000    0.62596
439120.0000    0.50856
439160.0000    0.50724
439200.0000    0.53293
439240.0000    0.53604
439280.0000    0.62308
439320.0000    0.43526
439360.0000    0.71272
439400.0000    0.70747
439440.0000    0.63811
439480.0000    0.73042
439520.0000    0.85399
439560.0000    0.75307
439600.0000    0.77482
439640.0000    0.71740
439680.0000    0.67650
439720.0000    0.62386
439760.0000    0.82161
439800.0000    0.70556
439840.0000    0.78603
439880.0000    0.69452
439920.0000    0.70290
439960.0000    0.60433
440000.0000    0.78357
440040.0000    0.75528
440080.0000    0.55738
440120.0000    0.73296
440160.0000    0.53063
440200.0000    0.63959
440240.0000    0.68802
440280.0000    0.54511
440320.0000    0.58473
440360.0000    0.70006
440400.0000    0.63674
440440.0000    0.65942
440480.0000    0.66510
440520.0000    0.70609
440560.0000    0.56054
440600.0000    0.66978
440640.0000    0.60780
440680.0000    0.64168
440720.0000    0.62375
440760.0000    0.47503
440800.0000    0.73334
440840.0000    0.49797
440880.0000    0.87565
440920.0000    0.76011
440960.0000    0.55218
441000.0000    0.61899
441040.0000    0.70467
441080.0000    0.64535
441120.0000    0.74844
441160.0000    0.53865
441200.0000    0.69066
441240.0000    0.66634
441280.0000    0.53616
441320.0000    0.34716
441360.0000    0.50338
441400.0000    0.61447
441440.0000    0.64556
441480.0000    0.64687
441520.0000    0.52478
441560.0000    0.54404
441600.0000    0.51347
441640.0000    0.56752
441680.0000    0.64371
441720.0000    0.76138
441760.0000    0.60846
441800.0000    0.69543
441840.0000    0.44561
441880.0000    0.55837
441920.0000    0.60355
441960.0000    0.60633
442000.0000    0.43788
442040.0000    0.74567
442080.0000    0.82733
442120.0000    0.75647
442160.0000    0.69687
442200.0000    0.82197
442240.0000    0.69694
442280.0000    0.73986
442320.0000    0.68087
442360.0000    0.62815
442400.0000    0.64027
442440.0000    0.71474
442480.0000    0.69019
442520.0000    0.47866
442560.0000    0.71676
442600.0000    0.66044
442640.0000    0.59642
442680.0000    0.69853
442720.0000    0.61365
442760.0000    0.71800
442800.0000    0.42450
442840.0000    0.56253
442880.0000    0.54781
442920.0000    0.65515
442960.0000    0.57068
443000.0000    0.63895
443040.0000    0.58358
443080.0000    0.58117
443120.0000    0.48326
443160.0000    0.41325
443200.0000    0.62395
443240.0000    0.53007
443280.0000    0.95791
443320.0000    0.79294
443360.0000    0.67009
443400.0000    0.57351
443440.0000    0.64959
443480.0000    0.62447
443520.0000    0.40388
443560.0000    0.45604
443600.0000    0.50746
443640.0000    0.62882
443680.0000    0.47557
443720.0000    0.41806
443760.0000    0.51426
443800.0000    0.56044
443840.0000    0.61156
443880.0000    0.62738
443920.0000    0.53720
443960.0000    0.47188
444000.0000    0.40210
444040.0000    0.31494
444080.0000    0.29612
444120.0000    0.17608
444160.0000    0.36060
444200.0000    0.28114
444240.0000    0.36023
444280.0000    0.55415
444320.0000    0.47332
444360.0000    0.38254
444400.0000    0.49145
444440.0000    0.43662
444480.0000    0.29735
444520.0000    0.26117
444560.0000    0.44301
444600.0000    0.57586
444640.0000    0.65969
444680.0000    0.56440
444720.0000    0.44833
444760.0000    0.40744
444800.0000    0.34953
444840.0000    0.43110
444880.0000    0.44277
444920.0000    0.50102
444960.0000    0.52636
445000.0000    0.38561
445040.0000    0.62047
445080.0000    0.56572
445120.0000    0.41147
445160.0000    0.56031
445200.0000    0.41457
445240.0000    0.50207
445280.0000    0.51705
445320.0000    0.60834
445360.0000    0.50147
445400.0000    0.63278
445440.0000    0.43755
445480.0000    0.59697
445520.0000    0.38456
445560.0000    0.20384
445600.0000    0.41677
445640.0000    0.51960
445680.0000    0.55125
445720.0000    0.57571
445760.0000    0.09445
445800.0000    0.43668
445840.0000    0.35223
445880.0000    0.37827
445920.0000    0.48251
445960.0000    0.56724
446000.0000    0.38594
446040.0000    0.43922
446080.0000    0.35980
446120.0000    0.40722
446160.0000    0.44540
446200.0000    0.43114
446240.0000    0.67991
446280.0000    0.72103
446320.0000    0.61488
446360.0000    0.64727
446400.0000    0.60725
446440.0000    0.71200
446480.0000    0.70201
446520.0000    0.57122
446560.0000    0.59204
446600.0000    0.63952
446640.0000    0.73760
446680.0000    0.74367
446720.0000    0.35629
446760.0000    0.36092
446800.0000    0.22995
446840.0000    0.23723
446880.0000    0.45383
446920.0000    0.42695
446960.0000    0.23765
447000.0000    0.37317
447040.0000    0.36170
447080.0000    0.16924
447120.0000   -0.04940
447160.0000    0.01139
447200.0000    0.24525
447240.0000    0.46000
447280.0000    0.47517
447320.0000    0.26671
447360.0000    0.31096
447400.0000    0.44494
447440.0000    0.35259
447480.0000    0.19610
447520.0000    0.34834
447560.0000    0.46281
447600.0000    0.42057
447640.0000    0.36697
447680.0000    0.35062
447720.0000    0.33300
447760.0000    0.34391
447800.0000    0.30000
447840.0000    0.48124
447880.0000    0.47868
447920.0000    0.48055
447960.0000    0.61396
448000.0000    0.64742
448040.0000    0.59002
448080.0000    0.72835
448120.0000    0.74966
448160.0000    0.68964
448200.0000    0.82389
448240.0000    0.59165
448280.0000    0.71275
448320.0000    0.54332
448360.0000    0.54202
448400.0000    0.70932
448440.0000    0.63307
448480.0000    0.74218
448520.0000    0.61169
448560.0000    0.65026
448600.0000    0.58528
448640.0000    0.59295
448680.0000    0.54293
448720.0000    0.72441
448760.0000    0.58572
448800.0000    0.83381
448840.0000    0.67112
448880.0000    0.74312
448920.0000    0.60546
448960.0000    0.58641
449000.0000    0.40997
449040.0000    0.32930
449080.0000    0.51631
449120.0000    0.26144
449160.0000    0.42169
449200.0000    0.39903
449240.0000    0.39682
449280.0000    0.27687
449320.0000    0.37067
449360.0000    0.33777
449400.0000    0.34579
449440.0000    0.34637
449480.0000    0.34611
449520.0000    0.35461
449560.0000    0.25619
449600.0000    0.46013
449640.0000    0.28000
449680.0000    0.31229
449720.0000    0.40211
449760.0000    0.47150
449800.0000    0.36050
449840.0000    0.41277
449880.0000    0.43044
449920.0000    0.49480
449960.0000    0.33992
450000.0000    0.41862
450040.0000    0.41585
450080.0000    0.36713
450120.0000    0.37623
450160.0000    0.38863
450200.0000    0.42439
450240.0000    0.32279
450280.0000    0.44238
450320.0000    0.33445
450360.0000    0.37634
450400.0000    0.36305
450440.0000    0.28533
450480.0000    0.59040
450520.0000    0.38020
450560.0000    0.54439
450600.0000    0.44477
450640.0000    0.51240
450680.0000    0.47937
450720.0000    0.44351
450760.0000    0.69386
450800.0000    0.61871
450840.0000    0.65925
450880.0000    0.72346
450920.0000    0.57133
450960.0000    0.78538
451000.0000    0.80112
451040.0000    0.81637
451080.0000    0.68035
451120.0000    0.76439
451160.0000    0.65781
451200.0000    0.67912
451240.0000    0.59021
451280.0000    0.68822
451320.0000    0.78232
451360.0000    0.70254
451400.0000    0.62646
451440.0000    0.79037
451480.0000    0.65169
451520.0000    0.65015
451560.0000    0.68469
451600.0000    0.72788
451640.0000    0.76721
451680.0000    0.65643
451720.0000    0.66827
451760.0000    0.70886
451800.0000    0.67306
451840.0000    0.60806
451880.0000    0.57553
451920.0000    0.58062
451960.0000    0.50589
452000.0000    0.65543
452040.0000    0.62431
452080.0000    0.82985
452120.0000    0.69124
452160.0000    0.67898
452200.0000    0.69937
452240.0000    0.57145
452280.0000    0.62518
452320.0000    0.47157
452360.0000    0.47421
452400.0000    0.48390
452440.0000    0.44836
452480.0000    0.58937
452520.0000    0.42994
452560.0000    0.47098
452600.0000    0.42941
452640.0000    0.54070
452680.0000    0.43060
452720.0000    0.51625
452760.0000    0.39727
452800.0000    0.59791
452840.0000    0.36918
452880.0000    0.53911
452920.0000    0.45658
452960.0000    0.36033
453000.0000    0.47637
453040.0000    0.37062
453080.0000    0.48013
453120.0000    0.59029
453160.0000    0.63089
453200.0000    0.26506
453240.0000    0.37637
453280.0000    0.37013
453320.0000    0.33193
453360.0000    0.43622
453400.0000    0.39642
453440.0000    0.53403
453480.0000    0.38504
453520.0000    0.32957
453560.0000    0.36137
453600.0000    0.33246
453640.0000    0.35909
453680.0000    0.38751
453720.0000   -0.12843
453760.0000    0.05548
453800.0000    0.36257
453840.0000    0.42653
453880.0000    0.39957
453920.0000    0.38466
453960.0000    0.34757
454000.0000    0.45763
454040.0000    0.45256
454080.0000    0.17067
454120.0000    0.38475
454160.0000    0.29724
454200.0000    0.39270
454240.0000    0.36943
454280.0000    0.29258
454320.0000    0.02413
454360.0000    0.13451
454400.0000    0.09574
454440.0000    0.23942
454480.0000    0.18334
454520.0000    0.47730
454560.0000    0.31520
454600.0000    0.20906
454640.0000    0.13588
454680.0000    0.29472
454720.0000    0.37394
454760.0000    0.26211
454800.0000    0.48307
454840.0000    0.35898
454880.0000    0.43703
454920.0000    0.60571
454960.0000    0.32576
455000.0000    0.25449
455040.0000    0.49814
455080.0000    0.40734
455120.0000    0.32295
455160.0000    0.25398
455200.0000    0.47627
455240.0000    0.52204
455280.0000    0.35687
455320.0000    0.18370
455360.0000    0.26359
455400.0000    0.21538
455440.0000    0.73544
455480.0000    0.92813
455520.0000    0.80811
455560.0000    0.88223
455600.0000    0.73413
455640.0000    0.78263
455680.0000    0.68722
455720.0000    1.00375
455760.0000    0.82457
455800.0000    0.91816
455840.0000    0.84389
455880.0000    0.80329
455920.0000    1.02106
455960.0000    0.84232
456000.0000    0.61324
456040.0000    0.54866
456080.0000    0.24978
456120.0000    0.31528
456160.0000    0.37288
456200.0000    0.38797
456240.0000    0.54993
456280.0000    0.49671
456320.0000    0.59959
456360.0000    0.46313
456400.0000    0.40457
456440.0000    0.26649
456480.0000    0.50494
456520.0000    0.57130
456560.0000    0.36136
456600.0000    0.25208
456640.0000    0.45943
456680.0000    0.42786
456720.0000    0.76817
456760.0000    0.71315
456800.0000    0.89343
456840.0000    0.91092
456880.0000    0.80823
456920.0000    0.75402
456960.0000    0.59780
457000.0000    0.42531
457040.0000    0.55121
457080.0000    0.53608
457120.0000    0.38456
457160.0000    0.74900
457200.0000    0.61364
457240.0000    0.40017
457280.0000    0.48508
457320.0000    0.51572
457360.0000    0.38224
457400.0000    0.42505
457440.0000    0.36995
457480.0000    0.58485
457520.0000    0.50982
457560.0000    0.56957
457600.0000    0.57008
457640.0000    0.59068
457680.0000    0.54353
457720.0000    0.73883
457760.0000    0.99774
457800.0000    0.91452
457840.0000    0.86892
457880.0000    0.75611
457920.0000    0.74999
457960.0000    0.89800
458000.0000    0.88833
458040.0000    1.02337
458080.0000    0.78919
458120.0000    0.97315
458160.0000    0.90157
458200.0000    1.04585
458240.0000    0.93604
458280.0000    0.87066
458320.0000    0.96106
458360.0000    0.94214
458400.0000    0.89720
458440.0000    1.01442
458480.0000    0.84882
458520.0000    0.98026
458560.0000    0.88691
458600.0000    0.95818
458640.0000    0.95382
458680.0000    0.85425
458720.0000    1.03869
458760.0000    0.88298
458800.0000    0.94953
458840.0000    0.84391
458880.0000    0.93026
458920.0000    0.92149
458960.0000    0.89318
459000.0000    0.93854
459040.0000    0.85089
459080.0000    0.91741
459120.0000    0.95761
459160.0000    0.90685
459200.0000    0.83773
459240.0000    0.95607
459280.0000    0.89928
459320.0000    0.82002
459360.0000    1.00893
459400.0000    0.87266
459440.0000    0.83582
459480.0000    0.87352
459520.0000    0.98583
459560.0000    1.06292
459600.0000    0.87212
459640.0000    1.00842
459680.0000    0.95449
459720.0000    0.79589
459760.0000    0.82298
459800.0000    1.08114
459840.0000    0.79042
459880.0000    0.88030
459920.0000    1.00435
459960.0000    0.77395
460000.0000    0.82257
460040.0000    0.82805
460080.0000    0.90123
460120.0000    0.60596
460160.0000    0.86314
460200.0000    0.72827
460240.0000    0.83744
460280.0000    0.86817
460320.0000    0.87749
460360.0000    0.66406
460400.0000    0.56320
460440.0000    0.72839
460480.0000    0.62518
460520.0000    0.54379
460560.0000    0.68796
460600.0000    0.80395
460640.0000    0.83302
460680.0000    0.80148
460720.0000    0.89531
460760.0000    0.73703
460800.0000    0.78420
460840.0000    0.62847
460880.0000    0.61098
460920.0000    0.70750
460960.0000    0.67735
461000.0000    0.88214
461040.0000    1.02602
461080.0000    0.62595
461120.0000    0.77119
461160.0000    0.77918
461200.0000    0.71521
461240.0000    0.90110
461280.0000    0.84474
461320.0000    0.73209
461360.0000    0.71019
461400.0000    0.79400
461440.0000    0.77393
461480.0000    0.80330
461520.0000    0.71109
461560.0000    0.14444
461600.0000    0.21516
461640.0000    0.10644
461680.0000    0.31976
461720.0000    0.41057
461760.0000    0.19833
461800.0000    0.36892
461840.0000    0.46996
461880.0000    0.63218
461920.0000    0.54587
461960.0000    0.44761
462000.0000    0.65266
462040.0000    0.35642
462080.0000    0.39328
462120.0000    0.44470
462160.0000    0.63277
462200.0000    0.52362
462240.0000    0.52603
462280.0000    0.35587
462320.0000    0.52560
462360.0000    0.44808
462400.0000    0.04310
462440.0000    0.29874
462480.0000    0.19329
462520.0000    0.52547
462560.0000    0.60859
462600.0000    0.59686
462640.0000    0.67551
462680.0000    0.50881
462720.0000    0.40165
462760.0000    0.46413
462800.0000    0.47300
462840.0000    0.48324
462880.0000    0.33369
462920.0000    0.35753
462960.0000    0.31635
463000.0000    0.19534
463040.0000    0.09085
463080.0000    0.35451
463120.0000    0.15458
463160.0000    0.64437
463200.0000    0.65985
463240.0000    0.73070
463280.0000    0.75044
463320.0000    0.62802
463360.0000    0.87416
463400.0000    0.62553
463440.0000    0.60493
463480.0000    0.82871
463520.0000    0.71281
463560.0000    0.59935
463600.0000    0.76256
463640.0000    0.71966
463680.0000    1.03076
463720.0000    1.13462
463760.0000    0.68176
463800.0000    1.10038
463840.0000    0.94067
463880.0000    0.90633
463920.0000    0.78331
463960.0000    0.95727
464000.0000    0.71832
464040.0000    0.74507
464080.0000    0.87636
464120.0000    0.89947
464160.0000    0.91447
464200.0000    0.77138
464240.0000    0.63887
464280.0000    0.76764
464320.0000    0.75511
464360.0000    0.75500
464400.0000    0.68254
464440.0000    0.69793
464480.0000    0.77911
464520.0000    0.74556
464560.0000    0.76276
464600.0000    0.54980
464640.0000    0.74796
464680.0000    0.61272
464720.0000    0.77155
464760.0000    0.74847
464800.0000    0.81183
464840.0000    0.79045
464880.0000    0.83557
464920.0000    0.77582
464960.0000    0.81329
465000.0000    0.71371
465040.0000    0.66113
465080.0000    0.65088
465120.0000    0.81743
465160.0000    0.75571
465200.0000    0.73461
465240.0000    0.77499
465280.0000    0.61469
465320.0000    0.57696
465360.0000    0.57609
465400.0000    0.61901
465440.0000    0.76650
465480.0000    0.53091
465520.0000    0.60100
465560.0000    0.63609
465600.0000    0.63610
465640.0000    0.44068
465680.0000    0.37665
465720.0000    0.61630
465760.0000    0.66190
465800.0000    0.69295
465840.0000    0.69950
465880.0000    0.74107
465920.0000    0.25175
465960.0000    0.67299
466000.0000    0.75426
466040.0000    0.69842
466080.0000    0.73283
466120.0000    0.77764
466160.0000    0.77642
466200.0000    0.79517
466240.0000    0.85382
466280.0000    0.80933
466320.0000    0.72882
466360.0000    0.78876
466400.0000    0.82530
466440.0000    0.79212
466480.0000    0.86498
466520.0000    0.89023
466560.0000    0.92947
466600.0000    0.67793
466640.0000    0.91721
466680.0000    0.62090
466720.0000    0.61058
466760.0000    0.72045
466800.0000    0.59286
466840.0000    0.75265
466880.0000    0.68772
466920.0000    0.75319
466960.0000    0.58886
467000.0000    0.80770
467040.0000    0.58679
467080.0000    0.59529
467120.0000    0.69635
467160.0000    0.93177
467200.0000    0.93359
467240.0000    0.92489
467280.0000    0.74301
467320.0000    0.46365
467360.0000    0.52311
467400.0000    0.51044
467440.0000    0.36920
467480.0000    0.08397
467520.0000   -0.09031
467560.0000   -0.10977
467600.0000   -0.01833
467640.0000    0.29965
467680.0000    0.27098
467720.0000    0.17547
467760.0000    0.54267
467800.0000    0.74013
467840.0000    0.43755
467880.0000    0.11203
467920.0000    0.02249
467960.0000   -0.34573
468000.0000    0.06119
468040.0000    0.81427
468080.0000    0.93538
468120.0000    0.71790
468160.0000    0.84310
468200.0000    0.52514
468240.0000    0.34176
468280.0000    0.07807
468320.0000    0.24904
468360.0000    0.34959
468400.0000    0.00107
468440.0000    0.43745
468480.0000    0.60805
468520.0000    0.57577
468560.0000    0.49008
468600.0000   -0.03615
468640.0000    0.05989
468680.0000    0.15241
468720.0000   -0.05118
468760.0000    0.16894
468800.0000    0.01621
468840.0000    0.21352
468880.0000    0.22253
468920.0000    0.31091
468960.0000    0.21577
469000.0000    0.39847
469040.0000    0.38367
469080.0000    0.26357
469120.0000    0.14572
469160.0000    0.54628
469200.0000    0.44515
469240.0000    0.19195
469280.0000    0.06085
469320.0000   -0.47017
469360.0000   -0.38850
469400.0000   -0.25267
469440.0000   -0.06139
469480.0000    0.05820
469520.0000    0.06827
469560.0000    0.00363
469600.0000    0.18363
469640.0000    0.49376
469680.0000   -0.06916
469720.0000    0.23738
469760.0000    0.14890
469800.0000    0.29670
469840.0000    0.07590
469880.0000    0.20439
469920.0000    0.33525
469960.0000    0.19340
470000.0000    0.24169
470040.0000    0.23655
470080.0000    0.04912
470120.0000   -0.23621
470160.0000    0.03647
470200.0000   -0.25223
470240.0000    0.07249
470280.0000   -0.09540
470320.0000   -0.50471
470360.0000   -0.08777
470400.0000   -0.23315
470440.0000   -0.09867
470480.0000   -0.01262
470520.0000   -0.09829
470560.0000   -0.33614
470600.0000   -0.07853
470640.0000   -0.11973
470680.0000   -0.05926
470720.0000   -0.16425
470760.0000   -0.32793
470800.0000   -0.31351
470840.0000   -0.07935
470880.0000   -0.14916
470920.0000   -0.12200
470960.0000   -0.21610
471000.0000   -0.18481
471040.0000   -0.23024
471080.0000   -0.02612
471120.0000   -0.11146
471160.0000   -0.29719
471200.0000   -0.27723
471240.0000    0.03222
471280.0000   -0.00241
471320.0000   -0.29533
471360.0000   -0.19679
471400.0000   -0.10434
471440.0000   -0.05194
471480.0000   -0.25185
471520.0000   -0.08909
471560.0000   -0.00334
471600.0000   -0.37489
471640.0000   -0.29322
471680.0000   -0.31125
471720.0000   -0.25765
471760.0000   -0.05702
471800.0000   -0.08465
471840.0000   -0.05015
471880.0000   -0.12607
471920.0000   -0.02246
471960.0000   -0.19616
472000.0000   -0.31045
472040.0000   -0.23969
472080.0000   -0.31391
472120.0000   -0.32653
472160.0000   -0.05659
472200.0000   -0.04357
472240.0000   -0.15524
472280.0000   -0.16116
472320.0000   -0.41514
472360.0000    0.12907
472400.0000   -0.18374
472440.0000   -0.25927
472480.0000   -0.06411
472520.0000   -0.13625
472560.0000    0.13588
472600.0000   -0.08870
472640.0000   -0.00128
472680.0000   -0.13086
472720.0000   -0.14732
472760.0000   -0.08885
472800.0000   -0.20259
472840.0000   -0.12828
472880.0000    0.09666
472920.0000    0.24629
472960.0000    0.17954
473000.0000    0.17272
473040.0000   -0.03614
473080.0000    0.41206
473120.0000    0.20930
473160.0000    0.12491
473200.0000    0.44582
473240.0000    0.34583
473280.0000    0.28248
473320.0000    0.16805
473360.0000    0.05748
473400.0000    0.08660
473440.0000    0.12277
473480.0000    0.52275
473520.0000    0.37564
473560.0000    0.46481
473600.0000    0.51845
473640.0000    0.66773
473680.0000    0.67517
473720.0000    0.25714
473760.0000    0.23435
473800.0000    0.45267
473840.0000    0.23489
473880.0000    0.27727
473920.0000    0.38254
473960.0000    0.48320
474000.0000    0.09417
474040.0000    0.86197
474080.0000    0.33909
474120.0000    0.60331
474160.0000    0.17973
474200.0000   -0.17600
474240.0000    0.00580
474280.0000    0.49596
474320.0000    0.05044
474360.0000    0.17903
474400.0000    0.16863
474440.0000    0.36642
474480.0000    0.52838
474520.0000    0.65696
474560.0000    0.72439
474600.0000    0.71699
474640.0000    0.12217
474680.0000    0.74155
474720.0000    0.58544
474760.0000    0.69809
474800.0000    0.57084
474840.0000    0.24609
474880.0000    0.37396
474920.0000    0.54966
474960.0000    0.69914
475000.0000    0.70336
475040.0000    0.63679
475080.0000    0.72380
475120.0000    0.47962
475160.0000    0.16234
475200.0000    0.33562
475240.0000    0.46267
475280.0000    0.30685
475320.0000    0.47446
475360.0000    0.12614
475400.0000    0.43669
475440.0000    0.34012
475480.0000    0.30378
475520.0000    0.65472
475560.0000    0.90711
475600.0000    0.59252
475640.0000    0.25869
475680.0000    0.25828
475720.0000    0.81589
475760.0000    0.71526
475800.0000    0.56142
475840.0000    0.70788
475880.0000    0.75954
475920.0000    0.62804
475960.0000    0.64122
476000.0000    0.60221
476040.0000    0.74841
476080.0000    0.97995
476120.0000    0.76359
476160.0000    0.72990
476200.0000    0.93346
476240.0000    0.81029
476280.0000    0.66691
476320.0000    0.90728
476360.0000    0.76811
476400.0000    0.80463
476440.0000    0.58886
476480.0000    0.71200
476520.0000    0.65411
476560.0000    0.72987
476600.0000    0.88667
476640.0000    0.47749
476680.0000    0.69592
476720.0000    0.73557
476760.0000    1.06693
476800.0000    0.75078
476840.0000    0.49032
476880.0000    0.57037
476920.0000    0.61295
476960.0000    0.61775
477000.0000    0.80212
477040.0000    0.53843
477080.0000    0.69567
477120.0000    0.68183
477160.0000    0.75027
477200.0000    0.79192
477240.0000    0.70922
477280.0000    0.59113
477320.0000    0.58110
477360.0000    0.49852
477400.0000    0.50938
477440.0000    0.61656
477480.0000    0.75017
477520.0000    0.68613
477560.0000    0.64699
477600.0000    0.70900
477640.0000    0.62886
477680.0000    0.75978
477720.0000    0.65985
477760.0000    0.57231
477800.0000    0.69776
477840.0000    0.66731
477880.0000    0.79200
477920.0000    0.58350
477960.0000    0.84018
478000.0000    0.88138
478040.0000    0.92351
478080.0000    0.80214
478120.0000    0.88870
478160.0000    0.59587
478200.0000    0.87399
478240.0000    0.52865
478280.0000    0.67446
478320.0000    0.47934
478360.0000    0.71241
478400.0000    0.56753
478440.0000    0.77942
478480.0000    0.51451
478520.0000    0.68043
478560.0000    0.57079
478600.0000    0.62882
478640.0000    0.69778
478680.0000    0.52949
478720.0000    0.77078
478760.0000    0.86211
478800.0000    0.58323
478840.0000    0.63551
478880.0000    0.74686
478920.0000    0.70866
478960.0000    0.62631
479000.0000    0.60527
479040.0000    0.15738
479080.0000    0.35567
479120.0000    0.44134
479160.0000    0.26938
479200.0000    0.43225
479240.0000    0.44186
479280.0000    0.83646
479320.0000    0.54260
479360.0000    0.35961
479400.0000    0.49225
479440.0000    0.64911
479480.0000    0.49159
479520.0000    0.14460
479560.0000    0.38387
479600.0000    0.46799
479640.0000    0.58308
479680.0000    0.65547
479720.0000    0.59865
479760.0000    0.54436
479800.0000    0.46231
479840.0000    0.54554
479880.0000    0.51121
479920.0000    0.81274
479960.0000    0.70736
480000.0000    0.65508
480040.0000    0.45250
480080.0000    0.58516
480120.0000    0.55894
480160.0000    0.57348
480200.0000    0.54021
480240.0000    0.56437
480280.0000    0.70430
480320.0000    0.71899
480360.0000    0.47711
480400.0000    0.90082
480440.0000    0.87797
480480.0000    0.72607
480520.0000    0.71327
480560.0000    0.68283
480600.0000    0.70207
480640.0000    0.64699
480680.0000    0.68743
480720.0000    0.53971
480760.0000    0.62104
480800.0000    0.71889
480840.0000    0.75866
480880.0000    0.75169
480920.0000    0.79417
480960.0000    0.79073
481000.0000    0.80375
481040.0000    0.60192
481080.0000    0.78926
481120.0000    0.77552
481160.0000    0.54718
481200.0000    0.68165
481240.0000    0.78889
481280.0000    0.88548
481320.0000    0.63139
481360.0000    0.70014
481400.0000    0.62105
481440.0000    0.80015
481480.0000    0.90594
481520.0000    0.96773
481560.0000    0.84275
481600.0000    0.99708
481640.0000    1.04450
481680.0000    0.73659
481720.0000    0.70894
481760.0000    0.74135
481800.0000    0.66749
481840.0000    0.83112
481880.0000    0.72281
481920.0000    0.92138
481960.0000    1.00805
482000.0000    0.82161
482040.0000    0.90473
482080.0000    0.80378
482120.0000    0.79699
482160.0000    0.85920
482200.0000    0.99771
482240.0000    0.89709
482280.0000    0.82548
482320.0000    0.94992
482360.0000    1.03306
482400.0000    0.89999
482440.0000    0.88792
482480.0000    0.75603
482520.0000    0.66492
482560.0000    0.82358
482600.0000    0.64802
482640.0000    0.72388
482680.0000    0.68522
482720.0000    0.73743
482760.0000    0.56868
482800.0000    0.76232
482840.0000    0.80604
482880.0000    0.48086
482920.0000    0.72266
482960.0000    0.67232
483000.0000    0.78154
483040.0000    0.84829
483080.0000    0.86549
483120.0000    0.90999
483160.0000    0.84792
483200.0000    0.82801
483240.0000    0.68246
483280.0000    0.62088
483320.0000    0.73186
483360.0000    0.68907
483400.0000    0.85274
483440.0000    0.90301
483480.0000    0.80593
483520.0000    0.81761
483560.0000    0.96956
483600.0000    0.93322
483640.0000    1.05742
483680.0000    0.79947
483720.0000    0.85165
483760.0000    0.69342
483800.0000    0.67045
483840.0000    0.80970
483880.0000    0.93656
483920.0000    0.94869
483960.0000    0.83232
484000.0000    0.64606
484040.0000    0.72539
484080.0000    0.75314
484120.0000    1.10081
484160.0000    0.41371
484200.0000    0.84204
484240.0000    0.59825
484280.0000    0.70960
484320.0000    0.77150
484360.0000    0.70963
484400.0000    0.93283
484440.0000    0.97059
484480.0000    1.19232
484520.0000    0.74365
484560.0000    0.87204
484600.0000    0.70420
484640.0000    0.96521
484680.0000    0.88955
484720.0000    0.64631
484760.0000    0.95506
484800.0000    0.86946
484840.0000    0.76121
484880.0000    1.04870
484920.0000    0.90200
484960.0000    0.80431
485000.0000    0.76752
485040.0000    0.66694
485080.0000    0.80931
485120.0000    0.76198
485160.0000    1.08993
485200.0000    0.93871
485240.0000    0.53469
485280.0000    0.77468
485320.0000    0.71651
485360.0000    0.77271
485400.0000    0.86766
485440.0000    0.65580
485480.0000    0.75181
485520.0000    0.67118
485560.0000    0.72066
485600.0000    1.18479
485640.0000    1.05049
485680.0000    1.03042
485720.0000    0.93278
485760.0000    0.60685
485800.0000    0.80245
485840.0000    0.95209
485880.0000    0.97485
485920.0000    0.81501
485960.0000    0.86947
486000.0000    0.76152
486040.0000    0.80184
486080.0000    0.73924
486120.0000    0.75953
486160.0000    0.80421
486200.0000    0.91709
486240.0000    1.00070
486280.0000    0.97705
486320.0000    1.01878
486360.0000    0.79820
486400.0000    0.59235
486440.0000    0.81722
486480.0000    0.84223
486520.0000    0.97803
486560.0000    1.05501
486600.0000    0.79144
486640.0000    0.81265
486680.0000    1.05363
486720.0000    0.82029
486760.0000    0.90452
486800.0000    0.89844
486840.0000    0.92299
486880.0000    0.86344
486920.0000    0.84613
486960.0000    0.87624
487000.0000    0.76941
487040.0000    0.96412
487080.0000    0.79067
487120.0000    0.57996
487160.0000    0.99460
487200.0000    0.55095
487240.0000    0.33386
487280.0000    0.67492
487320.0000    0.60258
487360.0000    0.67406
487400.0000    0.49082
487440.0000    0.16833
487480.0000    0.44739
487520.0000    0.44062
487560.0000    0.80361
487600.0000    0.88241
487640.0000    0.71344
487680.0000    0.96006
487720.0000    0.68186
487760.0000    0.79744
487800.0000    0.64896
487840.0000    0.57077
487880.0000    0.64366
487920.0000    0.47576
487960.0000    0.82129
488000.0000    0.67568
488040.0000    0.70850
488080.0000    0.90027
488120.0000    0.63626
488160.0000    0.72609
488200.0000    0.79042
488240.0000    0.58718
488280.0000    0.61558
488320.0000    0.70314
488360.0000    0.72377
488400.0000    0.35112
488440.0000    0.39112
488480.0000    0.49217
488520.0000    0.64483
488560.0000    0.79258
488600.0000    0.85962
488640.0000    0.71328
488680.0000    0.66066
488720.0000    0.61482
488760.0000    0.77676
488800.0000    0.64125
488840.0000    0.29331
488880.0000    0.40966
488920.0000    0.54727
488960.0000    0.70275
489000.0000    0.71474
489040.0000    0.63369
489080.0000    0.78690
489120.0000    0.97124
489160.0000    0.94436
489200.0000    0.92527
489240.0000    0.58709
489280.0000    0.97082
489320.0000    0.75107
489360.0000    1.00455
489400.0000    0.74048
489440.0000    0.88111
489480.0000    0.66341
489520.0000    0.48589
489560.0000    0.52199
489600.0000    0.71111
489640.0000    0.45774
489680.0000    0.55221
489720.0000    0.28842
489760.0000    0.35724
489800.0000    0.38334
489840.0000    0.12594
489880.0000    0.56966
489920.0000    0.15676
489960.0000    0.57757
490000.0000    0.61716
490040.0000    0.36412
490080.0000    0.18344
490120.0000    0.42747
490160.0000    0.39470
490200.0000    0.19848
490240.0000   -0.02790
490280.0000    0.11487
490320.0000    0.13273
490360.0000    0.42121
490400.0000    0.32344
490440.0000    0.34497
490480.0000    0.03304
490520.0000    0.14709
490560.0000    0.09957
490600.0000    0.46860
490640.0000    0.45647
490680.0000   -0.25034
490720.0000   -0.16520
490760.0000   -0.39345
490800.0000   -0.04186
490840.0000    0.13747
490880.0000   -0.11865
490920.0000   -0.34616
490960.0000   -0.10193
491000.0000   -0.27847
491040.0000    0.27373
491080.0000    0.26028
491120.0000    0.23409
491160.0000    0.15758
491200.0000   -0.09456
491240.0000    0.08942
491280.0000    0.34387
491320.0000   -0.09012
491360.0000   -0.26819
491400.0000    0.25664
491440.0000    0.15901
491480.0000   -0.24296
491520.0000    0.23887
491560.0000    0.44207
491600.0000   -0.29550
491640.0000    0.11745
491680.0000   -0.11661
491720.0000    0.26064
491760.0000    0.26020
491800.0000   -0.00055
491840.0000    0.05479
491880.0000    0.01337
491920.0000   -0.01993
491960.0000    0.31929
492000.0000    0.09716
492040.0000   -0.02770
492080.0000    0.13348
492120.0000    0.43198
492160.0000    0.59968
492200.0000    0.31358
492240.0000    0.41463
492280.0000    0.61460
492320.0000    0.55990
492360.0000    0.44988
492400.0000    0.59951
492440.0000    0.66354
492480.0000    0.28396
492520.0000    0.04952
492560.0000   -0.07887
492600.0000    0.17805
492640.0000   -0.03094
492680.0000    0.04542
492720.0000    0.05850
492760.0000    0.13364
492800.0000   -0.04082
492840.0000    0.03444
492880.0000    0.10236
492920.0000   -0.04273
492960.0000   -0.05756
493000.0000    0.01412
493040.0000    0.05984
493080.0000   -0.09907
493120.0000   -0.22748
493160.0000   -0.06339
493200.0000    0.27438
493240.0000    0.20911
493280.0000    0.01186
493320.0000    0.40317
493360.0000    0.15797
493400.0000    0.28049
493440.0000    0.21702
493480.0000    0.19480
493520.0000    0.32600
493560.0000    0.59645
493600.0000    0.45373
493640.0000    0.10526
493680.0000    0.22432
493720.0000    0.57225
493760.0000    0.58691
493800.0000    0.62321
493840.0000    0.28800
493880.0000    0.80374
493920.0000    0.47311
493960.0000    0.60916
494000.0000    0.62883
494040.0000    0.62359
494080.0000    0.75669
494120.0000    0.57606
494160.0000    0.71218
494200.0000    0.62702
494240.0000    0.45831
494280.0000    0.58885
494320.0000    0.58941
494360.0000    0.55314
494400.0000    0.50904
494440.0000    0.80992
494480.0000    0.45319
494520.0000    0.43693
494560.0000    0.89293
494600.0000    0.68975
494640.0000    0.76996
494680.0000    0.80397
494720.0000    0.83173
494760.0000    0.81231
494800.0000    0.75267
494840.0000    0.77832
494880.0000    0.75637
494920.0000    0.98389
494960.0000    0.78452
495000.0000    0.80440
495040.0000    0.36674
495080.0000    0.52092
495120.0000    0.68354
495160.0000    0.61786
495200.0000    0.67488
495240.0000    0.60479
495280.0000    0.77208
495320.0000    0.63230
495360.0000    0.70116
495400.0000    0.85730
495440.0000    0.74368
495480.0000    0.40211
495520.0000    0.52757
495560.0000    0.74796
495600.0000    0.71194
495640.0000    0.75666
495680.0000    0.44568
495720.0000    0.60472
495760.0000    0.50778
495800.0000    0.47651
495840.0000    0.60887
495880.0000    0.56896
495920.0000    0.55114
495960.0000    0.63081
496000.0000    0.59374
496040.0000    0.82648
496080.0000    0.67992
496120.0000    0.95940
496160.0000    0.76946
496200.0000    0.85778
496240.0000    0.72516
496280.0000    0.20013
496320.0000    0.28503
496360.0000    0.35306
496400.0000    0.35561
496440.0000   -0.19496
496480.0000    0.12167
496520.0000    0.21559
496560.0000   -0.23825
496600.0000    0.39871
496640.0000   -0.04518
496680.0000    0.30194
496720.0000   -0.02815
496760.0000   -0.29760
496800.0000   -0.32132
496840.0000    0.39904
496880.0000    0.48751
496920.0000    0.13209
496960.0000    0.02281
497000.0000    0.28960
497040.0000    0.32654
497080.0000    0.16631
497120.0000    0.24557
497160.0000    0.46871
497200.0000    0.58390
497240.0000    0.62198
497280.0000    0.80198
497320.0000    0.44816
497360.0000    0.55616
497400.0000    0.52467
497440.0000    0.45259
497480.0000    0.72526
497520.0000    0.64134
497560.0000    0.61310
497600.0000    0.56928
497640.0000    0.92369
497680.0000    0.35363
497720.0000    0.66591
497760.0000    0.44776
497800.0000    0.59333
497840.0000    0.69592
497880.0000    0.49221
497920.0000    0.20460
497960.0000    0.58034
498000.0000    0.72184
498040.0000    0.50141
498080.0000    0.67938
498120.0000    0.61136
498160.0000    0.59920
498200.0000    0.64833
498240.0000    0.29015
498280.0000    0.58560
498320.0000    0.62288
498360.0000    0.53108
498400.0000    0.27738
498440.0000    0.48661
498480.0000    0.59809
498520.0000    0.67798
498560.0000    0.68740
498600.0000    0.69320
498640.0000    0.80365
498680.0000    0.72353
498720.0000    0.51414
498760.0000    0.49425
498800.0000    0.60889
498840.0000    0.35966
498880.0000    0.59486
498920.0000    0.39729
498960.0000    0.49062
499000.0000    0.07054
499040.0000    0.23059
499080.0000    0.54792
499120.0000    0.17456
499160.0000    0.21182
499200.0000    0.32057
499240.0000    0.59427
499280.0000    0.58703
499320.0000    0.66300
499360.0000    0.43056
499400.0000    0.08934
499440.0000    0.22773
499480.0000    0.35564
499520.0000    0.35089
499560.0000    0.64533
499600.0000    0.77445
499640.0000    0.87053
499680.0000    0.74612
499720.0000    0.90786
499760.0000    1.03692
499800.0000    1.01182
499840.0000    0.88251
499880.0000    0.77350
499920.0000    0.91758
499960.0000    0.84052
500000.0000    0.56900
500040.0000    0.59611
500080.0000    0.73778
500120.0000    0.54520
500160.0000    0.62073
500200.0000    0.66991
500240.0000    0.46597
500280.0000    0.34668
500320.0000    0.60817
500360.0000    0.53175
500400.0000    0.59984
500440.0000    0.35885
500480.0000    0.60881
500520.0000    0.78130
500560.0000    0.45381
500600.0000    0.59637
500640.0000    0.74414
500680.0000    0.60283
500720.0000    0.93891
500760.0000    1.06593
500800.0000    0.80044
500840.0000    0.52175
500880.0000    0.59538
500920.0000    0.72464
500960.0000    0.86074
501000.0000    0.81729
501040.0000    0.78827
501080.0000    0.68322
501120.0000    0.87807
501160.0000    1.04763
501200.0000    0.82297
501240.0000    0.58034
501280.0000    0.71444
501320.0000    0.74018
501360.0000    0.80801
501400.0000    0.58230
501440.0000    0.69822
501480.0000    0.62997
501520.0000    0.73208
501560.0000    0.78208
501600.0000    0.81712
501640.0000    0.76722
501680.0000    0.57698
501720.0000    0.96267
501760.0000    0.54190
501800.0000    0.92224
501840.0000    0.75738
501880.0000    0.75710
501920.0000    0.76008
501960.0000    0.86019
502000.0000    0.81190
502040.0000    0.84966
502080.0000    0.76650
502120.0000    0.73978
502160.0000    0.88722
502200.0000    0.80067
502240.0000    0.77428
502280.0000    0.78812
502320.0000    0.90762
502360.0000    0.80438
502400.0000    1.01804
502440.0000    0.69339
502480.0000    0.67494
502520.0000    0.78408
502560.0000    0.91301
502600.0000    0.86855
502640.0000    0.82235
502680.0000    0.86291
502720.0000    0.88570
502760.0000    0.83570
502800.0000    0.86570
502840.0000    0.74768
502880.0000    0.83877
502920.0000    0.84396
502960.0000    0.81264
503000.0000    0.99323
503040.0000    0.93163
503080.0000    0.87967
503120.0000    0.81743
503160.0000    0.67946
503200.0000    0.69835
503240.0000    0.63891
503280.0000    0.79763
503320.0000    0.40799
503360.0000    0.64027
503400.0000    0.69547
503440.0000    0.81220
503480.0000    0.70386
503520.0000    0.63585
503560.0000    0.34996
503600.0000    0.76793
503640.0000    0.62433
503680.0000    0.75799
503720.0000    0.76254
503760.0000    0.83115
503800.0000    0.70694
503840.0000    0.40606
503880.0000    0.26157
503920.0000    0.43904
503960.0000    0.49929
504000.0000    0.46871
504040.0000    0.67960
504080.0000    0.56940
504120.0000    0.60696
504160.0000    0.63496
504200.0000    0.85019
504240.0000    0.74941
504280.0000    0.72239
504320.0000    0.94120
504360.0000    0.91510
504400.0000    0.92182
504440.0000    0.84094
504480.0000    0.82759
504520.0000    0.87499
504560.0000    0.59058
504600.0000    0.69657
504640.0000    0.67355
504680.0000    0.64239
504720.0000    0.66801
504760.0000    0.80613
504800.0000    0.75262
504840.0000    0.78011
504880.0000    0.90542
504920.0000    0.54489
504960.0000    0.77485
505000.0000    0.73665
505040.0000    0.62758
505080.0000    0.74916
505120.0000    0.79438
505160.0000    0.83608
505200.0000    0.70924
505240.0000    0.63235
505280.0000    0.72140
505320.0000    0.88142
505360.0000    0.55151
505400.0000    0.74964
505440.0000    0.70796
505480.0000    0.88854
505520.0000    0.86091
505560.0000    0.80926
505600.0000    0.62103
505640.0000    0.86495
505680.0000    0.57218
505720.0000    0.62590
505760.0000    0.73643
505800.0000    0.77198
505840.0000    0.75809
505880.0000    0.78364
505920.0000    0.54218
505960.0000    0.69646
506000.0000    0.90808
506040.0000    0.77869
506080.0000    0.76663
506120.0000    0.71546
506160.0000    0.62260
506200.0000    0.74467
506240.0000    0.69245
506280.0000    0.57942
506320.0000    0.71552
506360.0000    0.15391
506400.0000    0.35514
506440.0000    0.35476
506480.0000    0.74127
506520.0000    0.59919
506560.0000    0.69378
506600.0000    0.89182
506640.0000    0.76328
506680.0000    0.87153
506720.0000    0.70547
506760.0000    0.80234
506800.0000    0.73835
506840.0000    0.83165
506880.0000    0.88467
506920.0000    0.86895
506960.0000    0.61311
507000.0000    0.78738
507040.0000    0.88154
507080.0000    0.92770
507120.0000    0.80302
507160.0000    0.60766
507200.0000    0.60564
507240.0000    0.65741
507280.0000    0.70774
507320.0000    0.86048
507360.0000    0.58830
507400.0000    0.54252
507440.0000    0.61464
507480.0000    0.69728
507520.0000    0.68708
507560.0000    0.59479
507600.0000    0.60506
507640.0000    0.57716
507680.0000    0.45468
507720.0000    0.50367
507760.0000    0.38572
507800.0000    0.46948
507840.0000    0.49012
507880.0000    0.72389
507920.0000    0.65088
507960.0000    0.79657
508000.0000    0.78594
508040.0000    0.66661
508080.0000    0.78236
508120.0000    0.65570
508160.0000    0.48438
508200.0000    0.12963
508240.0000    0.37496
508280.0000    0.49290
508320.0000    0.20757
508360.0000    0.71389
508400.0000    0.67971
508440.0000    0.81122
508480.0000    0.55794
508520.0000    0.13881
508560.0000    0.25303
508600.0000    0.32742
508640.0000    0.18123
508680.0000    0.20773
508720.0000    0.52759
508760.0000    0.12123
508800.0000    0.29502
508840.0000    0.25071
508880.0000   -0.09145
508920.0000   -0.14964
508960.0000   -0.06340
509000.0000    0.50244
509040.0000    0.21665
509080.0000   -0.06356
509120.0000   -0.40301
509160.0000   -0.06826
509200.0000   -0.49404
509240.0000   -0.42974
509280.0000    0.03597
509320.0000   -0.10450
509360.0000   -0.10528
509400.0000   -0.30321
509440.0000   -0.04729
509480.0000    0.06412
509520.0000   -0.02568
509560.0000    0.13640
509600.0000    0.21827
509640.0000   -0.00671
509680.0000    0.01285
509720.0000    0.08114
509760.0000    0.02048
509800.0000   -0.19708
509840.0000   -0.02226
509880.0000   -0.00263
509920.0000   -0.20625
509960.0000   -0.17634
510000.0000    0.16386
510040.0000   -0.04094
510080.0000   -0.28998
510120.0000   -0.00475
510160.0000   -0.29661
510200.0000   -0.27111
510240.0000   -0.19127
510280.0000   -0.11198
510320.0000   -0.20105
510360.0000   -0.02736
510400.0000    0.34238
510440.0000    0.11654
510480.0000    0.09042
510520.0000   -0.03630
510560.0000   -0.25815
510600.0000   -0.15601
510640.0000   -0.33376
510680.0000   -0.10138
510720.0000   -0.19809
510760.0000    0.23219
510800.0000   -0.13430
510840.0000   -0.07962
510880.0000    0.29305
510920.0000    0.04908
510960.0000   -0.09074
511000.0000   -0.00163
511040.0000   -0.00545
511080.0000    0.13812
511120.0000    0.05452
511160.0000    0.03273
511200.0000    0.02080
511240.0000    0.07987
511280.0000   -0.15626
511320.0000    0.49078
511360.0000    0.43375
511400.0000    0.71854
511440.0000    0.65336
511480.0000    0.40990
511520.0000    0.25448
511560.0000    0.39764
511600.0000   -0.15029
511640.0000    0.42643
511680.0000    0.55278
511720.0000    0.51359
511760.0000    0.75883
511800.0000    0.80323
511840.0000    0.50475
511880.0000    0.09626
511920.0000    0.11039
511960.0000    0.32664
512000.0000    0.14676
512040.0000    0.46767
512080.0000   -0.06334
512120.0000    0.32130
512160.0000    0.16005
512200.0000    0.49276
512240.0000    0.66485
512280.0000    0.44918
512320.0000    0.43489
512360.0000    0.82900
512400.0000    0.18411
512440.0000    0.23880
512480.0000    0.29392
512520.0000    0.14978
512560.0000    0.32003
512600.0000    0.40676
512640.0000    0.49675
512680.0000    0.46884
512720.0000    0.69148
512760.0000    0.82618
512800.0000    0.65570
512840.0000    0.36737
512880.0000    0.43463
512920.0000    0.63983
512960.0000    0.67425
513000.0000    0.53644
513040.0000    0.68595
513080.0000    0.72811
513120.0000    0.63400
513160.0000    0.55248
513200.0000    0.33614
513240.0000    0.47335
513280.0000    0.66389
513320.0000    0.54788
513360.0000    0.43428
513400.0000    0.15745
513440.0000    0.31190
513480.0000    0.53300
513520.0000    0.61890
513560.0000    0.59434
513600.0000    0.64962
513640.0000    0.60482
513680.0000    0.64185
513720.0000    0.77486
513760.0000    0.70484
513800.0000    0.52837
513840.0000    0.78271
513880.0000    0.62135
513920.0000    0.66817
513960.0000    0.56489
514000.0000    0.86827
514040.0000    0.52466
514080.0000    0.50200
514120.0000    0.57298
514160.0000    0.45153
514200.0000    0.57573
514240.0000    0.74522
514280.0000    0.55088
514320.0000    0.67308
514360.0000    0.54471
514400.0000    0.64784
514440.0000    0.52530
514480.0000    0.62195
514520.0000    0.62529
514560.0000    0.61931
514600.0000    0.66713
514640.0000    0.67151
514680.0000    0.66515
514720.0000    0.67411
514760.0000    0.49273
514800.0000    0.74735
514840.0000    0.63298
514880.0000    0.81954
514920.0000    0.67034
514960.0000    0.59925
515000.0000    0.66214
515040.0000    0.61773
515080.0000    0.53364
515120.0000    0.82431
515160.0000    0.67326
515200.0000    0.86773
515240.0000    0.63586
515280.0000    0.74459
515320.0000    0.64595
515360.0000    0.54528
515400.0000    0.69883
515440.0000    0.75819
515480.0000    0.63890
515520.0000    0.75570
515560.0000    0.65945
515600.0000    0.81212
515640.0000    0.96553
515680.0000    1.10296
515720.0000    1.13054
515760.0000    1.26728
515800.0000    0.78552
515840.0000    0.58967
515880.0000    0.74686
515920.0000    0.65797
515960.0000    0.63626
516000.0000    0.66850
516040.0000    0.69765
516080.0000    0.72627
516120.0000    0.70614
516160.0000    0.80072
516200.0000    0.80276
516240.0000    0.84366
516280.0000    0.69801
516320.0000    0.58145
516360.0000    0.68710
516400.0000    0.59927
516440.0000    0.64700
516480.0000    0.79427
516520.0000    0.83045
516560.0000    0.86304
516600.0000    0.69662
516640.0000    0.76151
516680.0000    0.71294
516720.0000    0.79734
516760.0000    0.88675
516800.0000    0.46446
516840.0000    0.83529
516880.0000    0.83841
516920.0000    0.64894
516960.0000    0.39008
517000.0000    0.46699
517040.0000    0.72775
517080.0000    0.66044
517120.0000    0.70579
517160.0000    0.80094
517200.0000    0.78640
517240.0000    0.53997
517280.0000    0.69285
517320.0000    0.77104
517360.0000    0.89710
517400.0000    0.67207
517440.0000    0.79954
517480.0000    0.77048
517520.0000    0.71892
517560.0000    0.76760
517600.0000    0.70809
517640.0000    0.64551
517680.0000    0.75700
517720.0000    0.72535
517760.0000    0.81550
517800.0000    0.64589
517840.0000    0.59119
517880.0000    0.81389
517920.0000    0.65882
517960.0000    0.80737
518000.0000    0.75472
518040.0000    0.74145
518080.0000    0.57918
518120.0000    0.67198
518160.0000    0.68263
518200.0000    0.73507
518240.0000    0.76757
518280.0000    0.71319
518320.0000    0.77408
518360.0000    0.68877
518400.0000    0.67138
518440.0000    0.85149
518480.0000    0.75712
518520.0000    0.66603
518560.0000    0.77677
518600.0000    0.87120
518640.0000    0.80435
518680.0000    0.68965
518720.0000    0.71927
518760.0000    0.77029
518800.0000    0.80280
518840.0000    0.96662
518880.0000    1.03819
518920.0000    0.87354
518960.0000    1.03244
519000.0000    0.78797
519040.0000    0.94642
519080.0000    0.77224
519120.0000    1.07505
519160.0000    0.88906
519200.0000    0.82400
519240.0000    0.93979
519280.0000    0.91225
519320.0000    0.95421
519360.0000    0.92692
519400.0000    0.95481
519440.0000    0.95338
519480.0000    0.86595
519520.0000    1.02440
519560.0000    0.73165
519600.0000    0.93407
519640.0000    0.90252
519680.0000    0.97026
519720.0000    1.00304
519760.0000    0.82215
519800.0000    0.88431
519840.0000    0.79992
519880.0000    0.96411
519920.0000    0.99099
519960.0000    0.90206
520000.0000    0.96644
520040.0000    0.96089
520080.0000    0.93116
520120.0000    0.83325
520160.0000    0.93858
520200.0000    0.92755
520240.0000    0.83562
520280.0000    0.75272
520320.0000    0.92990
520360.0000    0.85476
520400.0000    0.87040
520440.0000    0.68155
520480.0000    0.83799
520520.0000    0.75863
520560.0000    0.87899
520600.0000    0.78086
520640.0000    0.93802
520680.0000    0.97979
520720.0000    0.95503
520760.0000    0.92360
520800.0000    0.88994
520840.0000    0.98448
520880.0000    1.03210
520920.0000    0.87469
520960.0000    0.83321
521000.0000    0.87125
521040.0000    0.86656
521080.0000    0.75979
521120.0000    0.68699
521160.0000    0.93245
521200.0000    0.79742
521240.0000    0.83633
521280.0000    0.77364
521320.0000    0.95423
521360.0000    0.85027
521400.0000    0.76129
521440.0000    0.82072
521480.0000    0.84205
521520.0000    0.79110
521560.0000    0.83850
521600.0000    0.99632
521640.0000    0.91493
521680.0000    0.94312
521720.0000    1.02070
521760.0000    0.86491
521800.0000    0.94260
521840.0000    0.98370
521880.0000    0.88665
521920.0000    0.97261
521960.0000    0.86861
522000.0000    0.92148
522040.0000    0.89603
522080.0000    0.89916
522120.0000    0.67588
522160.0000    0.86185
522200.0000    0.70193
522240.0000    0.84287
522280.0000    0.95002
522320.0000    0.83978
522360.0000    0.94096
522400.0000    0.77340
522440.0000    0.99384
522480.0000    0.84591
522520.0000    0.94168
522560.0000    0.96923
522600.0000    0.79376
522640.0000    0.89374
522680.0000    0.85303
522720.0000    0.98708
522760.0000    0.89225
522800.0000    0.84176
522840.0000    0.85537
522880.0000    0.90183
522920.0000    0.97036
522960.0000    0.80687
523000.0000    0.89119
523040.0000    0.92407
523080.0000    0.92958
523120.0000    0.89823
523160.0000    0.79236
523200.0000    0.89409
523240.0000    0.89954
523280.0000    0.90845
523320.0000    0.86071
523360.0000    0.94430
523400.0000    0.86833
523440.0000    0.91850
523480.0000    0.83740
523520.0000    0.77702
523560.0000    0.90647
523600.0000    0.90577
523640.0000    0.99940
523680.0000    0.86773
523720.0000    0.85056
523760.0000    0.92312
523800.0000    0.97635
523840.0000    0.90057
523880.0000    0.83328
523920.0000    0.95130
523960.0000    0.87180
524000.0000    0.85391
524040.0000    0.87885
524080.0000    0.76263
524120.0000    0.91438
524160.0000    0.78098
524200.0000    0.68500
524240.0000    0.62885
524280.0000    0.66427
524320.0000    0.76496
524360.0000    0.76964
524400.0000    0.69126
524440.0000    0.75604
524480.0000    0.62646
524520.0000    0.55806
524560.0000    0.76060
524600.0000    0.67853
524640.0000    0.75614
524680.0000    0.55886
524720.0000    0.63229
524760.0000    0.61781
524800.0000    0.61529
524840.0000    0.67014
524880.0000    0.69468
524920.0000    0.81559
524960.0000    0.62655
525000.0000    0.85110
525040.0000    0.70871
525080.0000    1.04097
525120.0000    0.82127
525160.0000    1.02568
525200.0000    0.92716
525240.0000    0.75114
525280.0000    0.90207
525320.0000    0.81463
525360.0000    0.58998
525400.0000    0.63441
525440.0000    0.75684
525480.0000    0.71891
525520.0000    0.62843
525560.0000    0.63740
525600.0000    0.58134
525640.0000    0.60488
525680.0000    0.66597
525720.0000    0.54203
525760.0000    0.81898
525800.0000    0.82646
525840.0000    0.93942
525880.0000    0.85863
525920.0000    0.81094
525960.0000    0.84483
526000.0000    0.88925
526040.0000    0.84890
526080.0000    1.16132
526120.0000    0.85268
526160.0000    0.92210
526200.0000    0.98052
526240.0000    0.97829
526280.0000    1.00805
526320.0000    0.93710
526360.0000    0.83331
526400.0000    1.03166
526440.0000    0.92238
526480.0000    1.00148
526520.0000    0.99403
526560.0000    0.84923
526600.0000    0.65975
526640.0000    0.93991
526680.0000    0.79535
526720.0000    0.96270
526760.0000    0.84148
526800.0000    0.70726
526840.0000    0.60096
526880.0000    0.70826
526920.0000    0.79974
526960.0000    0.71165
527000.0000    0.64973
527040.0000    0.72364
527080.0000    0.77826
527120.0000    0.65889
527160.0000    0.83632
527200.0000    0.66797
527240.0000    0.72265
527280.0000    0.57477
527320.0000    0.71737
527360.0000    0.61729
527400.0000    0.76209
527440.0000    0.72960
527480.0000    0.76809
527520.0000    0.97181
527560.0000    0.67370
527600.0000    0.69369
527640.0000    0.71347
527680.0000    0.62774
527720.0000    0.65199
527760.0000    0.22169
527800.0000    0.62683
527840.0000    0.59995
527880.0000    0.54270
527920.0000    0.68551
527960.0000    0.72660
528000.0000    0.72795
528040.0000    0.73552
528080.0000    0.59781
528120.0000    0.80892
528160.0000    0.63265
528200.0000    0.55487
528240.0000    0.49133
528280.0000    0.47627
528320.0000    0.51156
528360.0000    0.58427
528400.0000    0.38933
528440.0000    0.62221
528480.0000    0.67266
528520.0000    0.60513
528560.0000    0.72329
528600.0000    0.69344
528640.0000    0.73958
528680.0000    0.53605
528720.0000    0.52592
528760.0000    0.72131
528800.0000    0.66954
528840.0000    0.82022
528880.0000    0.77170
528920.0000    0.78083
528960.0000    0.71994
529000.0000    0.74924
529040.0000    0.77761
529080.0000    0.82437
529120.0000    0.76988
529160.0000    0.82920
529200.0000    0.91549
529240.0000    0.82266
529280.0000    0.87543
529320.0000    0.90087
529360.0000    0.81808
529400.0000    0.85453
529440.0000    0.64441
529480.0000    0.72366
529520.0000    0.74520
529560.0000    0.70863
529600.0000    0.60784
529640.0000    0.76900
529680.0000    0.88301
529720.0000    0.71356
529760.0000    0.85460
529800.0000    0.57390
529840.0000    0.59427
529880.0000    0.68904
529920.0000    0.67288
529960.0000    0.57478
530000.0000    0.54353
530040.0000    0.74593
530080.0000    0.75207
530120.0000    0.61884
530160.0000    0.66580
530200.0000    0.74070
530240.0000    0.94459
530280.0000    0.73247
530320.0000    0.89058
530360.0000    0.77682
530400.0000    0.67086
530440.0000    0.89485
530480.0000    0.92894
530520.0000    0.93058
530560.0000    0.64181
530600.0000    0.82759
530640.0000    0.86091
530680.0000    0.89539
530720.0000    0.62616
530760.0000    0.83587
530800.0000    0.81301
530840.0000    0.71237
530880.0000    0.51169
530920.0000    0.78244
530960.0000    0.74108
531000.0000    0.70753
531040.0000    0.80021
531080.0000    0.64625
531120.0000    0.87458
531160.0000    0.71114
531200.0000    0.60691
531240.0000    0.76797
531280.0000    0.80635
531320.0000    0.84691
531360.0000    0.59922
531400.0000    0.83613
531440.0000    0.56736
531480.0000    0.62919
531520.0000    0.68150
531560.0000    0.78630
531600.0000    0.55031
531640.0000    0.72377
531680.0000    0.74397
531720.0000    0.73381
531760.0000    0.82004
531800.0000    0.63173
531840.0000    0.67766
531880.0000    0.91290
531920.0000    0.50885
531960.0000    0.44722
532000.0000    0.52703
532040.0000    0.66987
532080.0000    0.63056
532120.0000    0.66270
532160.0000    0.42104
532200.0000    0.57240
532240.0000    0.45860
532280.0000    0.42598
532320.0000    0.67433
532360.0000    0.65760
532400.0000    0.65320
532440.0000    0.56667
532480.0000    0.54002
532520.0000    0.81101
532560.0000    0.74333
532600.0000    0.67157
532640.0000    0.62633
532680.0000    0.47400
532720.0000    0.45614
532760.0000    0.80356
532800.0000    0.62205
532840.0000    0.57016
532880.0000    0.29499
532920.0000    0.21565
532960.0000    0.22614
533000.0000    0.60071
533040.0000    0.53009
533080.0000    0.57385
533120.0000    0.51470
533160.0000    0.48608
533200.0000    0.58865
533240.0000    0.59158
533280.0000    0.63958
533320.0000    0.62254
533360.0000    0.71736
533400.0000    0.23386
533440.0000    0.67400
533480.0000    0.50405
533520.0000    0.67610
533560.0000    0.62532
533600.0000    0.85097
533640.0000    0.74585
533680.0000    0.60404
533720.0000    0.69169
533760.0000    0.76686
533800.0000    0.72086
533840.0000    0.48971
533880.0000    0.60514
533920.0000    0.73366
533960.0000    0.52824
534000.0000    0.58769
534040.0000    0.70762
534080.0000    0.72489
534120.0000    0.85319
534160.0000    0.71960
534200.0000    0.75718
534240.0000    0.62547
534280.0000    0.81567
534320.0000    0.29925
534360.0000    0.59545
534400.0000    0.84373
534440.0000    0.76847
534480.0000    0.72788
534520.0000    0.59536
534560.0000    0.83766
534600.0000    0.86484
534640.0000    0.53637
534680.0000    0.09218
534720.0000    0.61145
534760.0000    0.31602
534800.0000    0.53201
534840.0000    0.68645
534880.0000    0.57222
534920.0000    0.48870
534960.0000    0.44719
535000.0000    0.19738
535040.0000    0.64711
535080.0000    0.82537
535120.0000    0.49510
535160.0000    0.76722
535200.0000    0.69657
535240.0000    0.41292
535280.0000    0.39064
535320.0000    0.48111
535360.0000    0.27640
535400.0000    0.66238
535440.0000    0.31820
535480.0000    0.35135
535520.0000    0.50110
535560.0000    0.68594
535600.0000    0.31033
535640.0000    0.58551
535680.0000    0.74370
535720.0000    0.82224
535760.0000    0.49655
535800.0000    0.36652
535840.0000    0.40365
535880.0000    0.80377
535920.0000    0.73169
535960.0000    0.67207
536000.0000    0.69289
536040.0000    0.43572
536080.0000    0.48845
536120.0000    0.25956
536160.0000    0.23233
536200.0000    0.46479
536240.0000    0.69054
536280.0000    0.25750
536320.0000    0.07507
536360.0000    0.16796
536400.0000    0.31044
536440.0000    0.40460
536480.0000    0.21007
536520.0000    0.36717
536560.0000    0.04728
536600.0000    0.29277
536640.0000    0.37032
536680.0000    0.53783
536720.0000    0.70367
536760.0000    0.52628
536800.0000    0.49476
536840.0000    0.40979
536880.0000    0.53393
536920.0000    0.63688
536960.0000    0.57972
537000.0000    0.54687
537040.0000    0.44474
537080.0000    0.77032
537120.0000    0.49227
537160.0000    0.74928
537200.0000    0.44116
537240.0000    0.46262
537280.0000    0.59054
537320.0000    0.64784
537360.0000    0.73376
537400.0000    0.62132
537440.0000    0.56007
537480.0000    0.47855
537520.0000    0.61004
537560.0000    0.48719
537600.0000    0.65982
537640.0000    0.59824
537680.0000    0.41700
537720.0000    0.40773
537760.0000    0.67035
537800.0000    0.69123
537840.0000    0.43424
537880.0000    0.68900
537920.0000    0.51527
537960.0000    0.61006
538000.0000    0.33992
538040.0000    0.41917
538080.0000    0.66953
538120.0000    0.50796
538160.0000    0.47837
538200.0000    0.64756
538240.0000    0.75286
538280.0000    0.74694
538320.0000    0.69584
538360.0000    0.20895
538400.0000   -0.04840
538440.0000    0.56179
538480.0000    0.46516
538520.0000    0.33998
538560.0000    0.55623
538600.0000    0.24313
538640.0000    0.33720
538680.0000    0.25219
538720.0000    0.09681
538760.0000    0.17778
538800.0000    0.08271
538840.0000    0.05227
538880.0000    0.79970
538920.0000    0.18587
538960.0000    0.59532
539000.0000    0.47057
539040.0000    0.45570
539080.0000    0.34775
539120.0000    0.36599
539160.0000    0.24218
539200.0000    0.65670
539240.0000    0.35775
539280.0000    0.40336
539320.0000    0.69230
539360.0000    0.59771
539400.0000    0.39364
539440.0000    0.78171
539480.0000    0.53020
539520.0000    0.56115
539560.0000    0.73028
539600.0000    0.62237
539640.0000    0.70888
539680.0000    0.50785
539720.0000    0.58016
539760.0000    0.72623
539800.0000    0.48798
539840.0000    0.63488
539880.0000    0.46708
539920.0000    1.01919
539960.0000    0.59997
540000.0000    0.80632
540040.0000    0.57947
540080.0000    0.63488
540120.0000    0.57920
540160.0000    0.43924
540200.0000    0.48207
540240.0000    0.64358
540280.0000    0.54101
540320.0000    0.67977
540360.0000    0.53478
540400.0000    0.47479
540440.0000    0.58052
540480.0000    0.53785
540520.0000    0.73502
540560.0000    0.81298
540600.0000    0.69947
540640.0000    0.65709
540680.0000    0.66093
540720.0000    0.46024
540760.0000    0.49426
540800.0000    0.45103
540840.0000    0.59915
540880.0000    0.46589
540920.0000    0.53461
540960.0000    0.79108
541000.0000    0.61893
541040.0000    0.44245
541080.0000    0.49808
541120.0000    0.49733
541160.0000    0.48970
541200.0000    0.49318
541240.0000    0.41124
541280.0000    0.28487
541320.0000    0.47660
541360.0000    0.70246
541400.0000    0.59597
541440.0000    0.57702
541480.0000    0.64289
541520.0000    0.64228
541560.0000    0.60990
541600.0000    0.76623
541640.0000    0.67861
541680.0000    0.60769
541720.0000    0.68608
541760.0000    0.63310
541800.0000    0.50464
541840.0000    0.52780
541880.0000    0.66386
541920.0000    0.74749
541960.0000    0.59699
542000.0000    0.44401
542040.0000    0.54086
542080.0000    0.55429
542120.0000    0.55753
542160.0000    0.64260
542200.0000    0.59844
542240.0000    0.44055
542280.0000    0.15315
542320.0000    0.22333
542360.0000    0.44318
542400.0000    0.22796
542440.0000    0.51351
542480.0000    0.59647
542520.0000    0.68733
542560.0000    0.64983
542600.0000    0.43071
542640.0000    0.78453
542680.0000    0.57244
542720.0000    0.23903
542760.0000    0.32236
542800.0000    0.47144
542840.0000    0.51147
542880.0000    0.43535
542920.0000    0.37184
542960.0000    0.48639
543000.0000    0.14836
543040.0000   -0.01328
543080.0000    0.06481
543120.0000    0.04642
543160.0000    0.18172
543200.0000    0.17132
543240.0000    0.03663
543280.0000    0.01014
543320.0000    0.14349
543360.0000    0.20650
543400.0000    0.34147
543440.0000    0.44383
543480.0000    0.53071
543520.0000    0.15468
543560.0000    0.14569
543600.0000    0.15084
543640.0000    0.40593
543680.0000    0.39704
543720.0000    0.45293
543760.0000    0.18296
543800.0000    0.84308
543840.0000    0.57061
543880.0000    0.71443
543920.0000    0.31928
543960.0000    0.54462
544000.0000    0.61416
544040.0000    0.32425
544080.0000    0.77693
544120.0000    0.70415
544160.0000    0.73247
544200.0000    0.60687
544240.0000   -0.01704
544280.0000    0.08077
544320.0000    0.04378
544360.0000    0.30405
544400.0000    0.47661
544440.0000    0.30708
544480.0000    0.23049
544520.0000   -0.01693
544560.0000   -0.19872
544600.0000    0.02220
544640.0000   -0.20611
544680.0000    0.06077
544720.0000    0.07802
544760.0000    0.02653
544800.0000    0.21512
544840.0000    0.30775
544880.0000   -0.21839
544920.0000    0.56726
544960.0000    0.34681
545000.0000    0.70519
545040.0000    0.47852
545080.0000    0.74349
545120.0000    0.38223
545160.0000    0.09009
545200.0000    0.09547
545240.0000    0.00905
545280.0000    0.57386
545320.0000    0.15922
545360.0000    0.18179
545400.0000    0.34775
545440.0000    0.47941
545480.0000    0.21515
545520.0000    0.41711
545560.0000    0.52944
545600.0000    0.39899
545640.0000    0.28394
545680.0000    0.07304
545720.0000    0.36485
545760.0000    0.32190
545800.0000    0.30629
545840.0000    0.26834
545880.0000    0.21136
545920.0000    0.51007
545960.0000    0.41343
546000.0000    0.49905
546040.0000    0.51338
546080.0000    0.52875
546120.0000    0.67341
546160.0000    0.68450
546200.0000    0.52645
546240.0000    0.63257
546280.0000    0.65099
546320.0000    0.58498
546360.0000    0.59355
546400.0000    0.50997
546440.0000    0.63130
546480.0000    0.59044
546520.0000    0.37870
546560.0000    0.76050
546600.0000    0.59034
546640.0000    0.70367
546680.0000    0.76246
546720.0000    0.68061
546760.0000    0.48969
546800.0000    0.77239
546840.0000    0.67812
546880.0000    0.61576
546920.0000    0.69596
546960.0000    0.67470
547000.0000    0.56205
547040.0000    0.66525
547080.0000    0.64903
547120.0000    0.59011
547160.0000    0.53867
547200.0000    0.47711
547240.0000    0.56798
547280.0000    0.20895
547320.0000    0.31455
547360.0000    0.40702
547400.0000    0.60435
547440.0000    0.60853
547480.0000    0.63419
547520.0000    0.49743
547560.0000    0.65479
547600.0000    0.88672
547640.0000    0.63314
547680.0000    0.71280
547720.0000    0.94399
547760.0000    0.51463
547800.0000    0.65978
547840.0000    0.69133
547880.0000    0.69968
547920.0000    0.63386
547960.0000    0.40706
548000.0000    0.73254
548040.0000    0.64007
548080.0000    0.40711
548120.0000    0.58201
548160.0000    0.60301
548200.0000    0.67347
548240.0000    0.42708
548280.0000    0.67795
548320.0000    0.60104
548360.0000    0.73918
548400.0000    0.70747
548440.0000    0.61358
548480.0000    0.65195
548520.0000    0.76707
548560.0000    0.48685
548600.0000    0.38131
548640.0000    0.62442
548680.0000    0.46810
548720.0000    0.67871
548760.0000    0.64464
548800.0000    0.68201
548840.0000    0.71972
548880.0000    0.81938
548920.0000    0.72127
548960.0000    0.52007
549000.0000    0.54773
549040.0000    0.74301
549080.0000    0.74744
549120.0000    0.59753
549160.0000    0.55126
549200.0000    0.70337
549240.0000    0.52467
549280.0000    0.63237
549320.0000    0.27291
549360.0000    0.59135
549400.0000    0.53205
549440.0000    0.52005
549480.0000    0.59232
549520.0000    0.41343
549560.0000    0.47372
549600.0000    0.46559
549640.0000    0.50018
549680.0000    0.70146
549720.0000    0.05295
549760.0000    0.27512
549800.0000    0.44244
549840.0000    0.61448
549880.0000    0.61049
549920.0000    0.50184
549960.0000    0.72017
550000.0000    0.56924
550040.0000    0.55079
550080.0000    0.93942
550120.0000    0.81302
550160.0000    0.76439
550200.0000    0.86004
550240.0000    0.70333
550280.0000    0.82990
550320.0000    0.91915
550360.0000    0.73798
550400.0000    0.72286
550440.0000    0.72203
550480.0000    0.74247
550520.0000    0.72086
550560.0000    0.61409
550600.0000    0.63826
550640.0000    0.59606
550680.0000    0.66676
550720.0000    0.50825
550760.0000    0.80129
550800.0000    0.64201
550840.0000    0.64189
550880.0000    0.58558
550920.0000    0.58149
550960.0000    0.49672
551000.0000    0.66199
551040.0000    0.65463
551080.0000    0.58681
551120.0000    0.71385
551160.0000    0.60783
551200.0000    0.50500
551240.0000    0.76957
551280.0000    0.38033
551320.0000    0.54235
551360.0000    0.79122
551400.0000    0.61581
551440.0000    0.70294
551480.0000    0.67972
551520.0000    0.71264
551560.0000    0.56307
551600.0000    0.50665
551640.0000    0.49455
551680.0000    0.58606
551720.0000    0.56678
551760.0000    0.45230
551800.0000    0.52226
551840.0000    0.62614
551880.0000    0.67039
551920.0000    0.61277
551960.0000    0.58623
552000.0000    0.72284
552040.0000    0.72018
552080.0000    0.55547
552120.0000    0.66361
552160.0000    0.78948
552200.0000    0.75251
552240.0000    0.75861
552280.0000    0.91757
552320.0000    0.72249
552360.0000    0.79683
552400.0000    0.65673
552440.0000    0.55257
552480.0000    0.48565
552520.0000    0.65237
552560.0000    0.69545
552600.0000    0.65838
552640.0000    0.54411
552680.0000    0.70692
552720.0000    0.80853
552760.0000    0.68171
552800.0000    0.62923
552840.0000    0.47436
552880.0000    0.58932
552920.0000    0.70851
552960.0000    0.57656
553000.0000    0.70444
553040.0000    0.76164
553080.0000    0.63031
553120.0000    0.52644
553160.0000    0.94404
553200.0000    0.97197
553240.0000    0.96208
553280.0000    0.90462
553320.0000    0.89342
553360.0000    0.96640
553400.0000    0.83741
553440.0000    0.84458
553480.0000    0.77380
553520.0000    0.68349
553560.0000    0.83484
553600.0000    0.93364
553640.0000    0.84781
553680.0000    0.92431
553720.0000    0.92459
553760.0000    0.89274
553800.0000    0.96252
553840.0000    0.83151
553880.0000    0.85393
553920.0000    0.91128
553960.0000    0.85254
554000.0000    0.97223
554040.0000    0.97648
554080.0000    0.91031
554120.0000    0.90634
554160.0000    0.87703
554200.0000    0.93738
554240.0000    0.83750
554280.0000    0.79989
554320.0000    0.86742
554360.0000    0.82692
554400.0000    0.85362
554440.0000    0.88508
554480.0000    0.96639
554520.0000    1.00889
554560.0000    0.92442
554600.0000    0.92803
554640.0000    0.87911
554680.0000    0.95086
554720.0000    0.92662
554760.0000    0.96895
554800.0000    0.89602
554840.0000    0.97482
554880.0000    0.83906
554920.0000    0.81817
554960.0000    0.89337
555000.0000    0.82436
555040.0000    0.94671
555080.0000    0.90777
555120.0000    0.94246
555160.0000    0.89930
555200.0000    1.00780
555240.0000    1.02283
555280.0000    1.02734
555320.0000    0.89764
555360.0000    1.04725
555400.0000    0.94624
555440.0000    0.87706
555480.0000    0.96502
555520.0000    1.09902
555560.0000    1.00220
555600.0000    0.96591
555640.0000    0.99524
555680.0000    0.93344
555720.0000    0.88504
555760.0000    0.97005
555800.0000    0.88616
555840.0000    0.87076
555880.0000    1.04129
555920.0000    0.74655
555960.0000    0.59015
556000.0000    0.56072
556040.0000    0.62474
556080.0000    0.73620
556120.0000    0.82120
556160.0000    0.65014
556200.0000    0.60746
556240.0000    0.85749
556280.0000    0.63702
556320.0000    0.75310
556360.0000    0.65148
556400.0000    0.84931
556440.0000    0.68625
556480.0000    0.70234
556520.0000    0.77541
556560.0000    0.81671
556600.0000    0.69687
556640.0000    0.72278
556680.0000    0.66693
556720.0000    0.56877
556760.0000    0.82994
556800.0000    0.89340
556840.0000    0.75774
556880.0000    0.65845
556920.0000    0.77039
556960.0000    0.71643
557000.0000    0.89663
557040.0000    0.55354
557080.0000    0.68230
557120.0000    0.63456
557160.0000    0.57852
557200.0000    0.65006
557240.0000    0.49840
557280.0000    0.78903
557320.0000    0.61312
557360.0000    0.75711
557400.0000    0.78093
557440.0000    0.76389
557480.0000    0.59273
557520.0000    0.71090
557560.0000    0.64709
557600.0000    0.71277
557640.0000    0.77030
557680.0000    0.55127
557720.0000    0.56197
557760.0000    0.68026
557800.0000    0.60019
557840.0000    0.81259
557880.0000    0.58681
557920.0000    0.92420
557960.0000    0.69279
558000.0000    0.84111
558040.0000    0.74544
558080.0000    0.68424
558120.0000    0.68654
558160.0000    0.62422
558200.0000    0.67634
558240.0000    0.67721
558280.0000    0.62958
558320.0000    0.59334
558360.0000    0.58133
558400.0000    0.51795
558440.0000    0.93404
558480.0000    0.75468
558520.0000    0.70336
558560.0000    0.63840
558600.0000    0.89904
558640.0000    0.80028
558680.0000    0.65141
558720.0000    0.77883
558760.0000    0.69587
558800.0000    0.65550
558840.0000    0.64187
558880.0000    0.64829
558920.0000    0.78527
558960.0000    0.69105
559000.0000    0.66253
559040.0000    0.76216
559080.0000    0.59961
559120.0000    0.74055
559160.0000    0.64864
559200.0000    0.61893
559240.0000    0.59528
559280.0000    0.58626
559320.0000    0.77177
559360.0000    0.71654
559400.0000    0.73719
559440.0000    0.54161
559480.0000    0.79167
559520.0000    0.70108
559560.0000    0.66749
559600.0000    0.65309
559640.0000    0.87225
559680.0000    0.78983
559720.0000    0.68967
559760.0000    0.74576
559800.0000    0.67374
559840.0000    0.79432
559880.0000    0.72645
559920.0000    0.52296
559960.0000    0.63029
560000.0000    0.60426
560040.0000    0.56299
560080.0000    0.64849
560120.0000    0.44803
560160.0000    0.69388
560200.0000    0.65968
560240.0000    0.77860
560280.0000    0.64243
560320.0000    0.72458
560360.0000    0.75932
560400.0000    0.53746
560440.0000    0.73277
560480.0000    0.71666
560520.0000    0.71430
560560.0000    0.71202
560600.0000    0.70066
560640.0000    0.69489
560680.0000    0.79635
560720.0000    0.66398
560760.0000    0.86922
560800.0000    0.74402
560840.0000    0.80435
560880.0000    0.70209
560920.0000    0.57904
560960.0000    0.59367
561000.0000    0.04564
561040.0000   -0.66246
561080.0000   -0.18724
561120.0000   -0.12441
561160.0000    0.22860
561200.0000    0.64930
561240.0000    0.10274
561280.0000    0.05961
561320.0000    0.43222
561360.0000    0.14611
561400.0000    0.51816
561440.0000    0.06278
561480.0000    0.33195
561520.0000    0.29330
561560.0000    0.13288
561600.0000    0.19144
561640.0000    0.23921
561680.0000    0.23854
561720.0000    0.43994
561760.0000    0.31727
561800.0000   -0.00349
561840.0000    0.30701
561880.0000    0.53844
561920.0000    0.52053
561960.0000    0.39104
562000.0000    0.19212
562040.0000    0.25744
562080.0000    0.04605
562120.0000   -0.04113
562160.0000    0.30179
562200.0000    0.57783
562240.0000    0.55675
562280.0000    0.43238
562320.0000    0.33080
562360.0000    0.38848
562400.0000    0.46746
562440.0000    0.38685
562480.0000    0.69827
562520.0000    0.75550
562560.0000    0.20532
562600.0000    0.41466
562640.0000    0.38974
562680.0000    0.68710
562720.0000    0.57398
562760.0000    0.29820
562800.0000    0.48359
562840.0000    0.53400
562880.0000    0.61694
562920.0000    0.53982
562960.0000    0.29561
563000.0000    0.20135
563040.0000    0.29142
563080.0000    0.36107
563120.0000    0.55983
563160.0000    0.61310
563200.0000    0.38136
563240.0000    0.58483
563280.0000    0.44648
563320.0000    0.34933
563360.0000    0.54086
563400.0000    0.56362
563440.0000    0.65041
563480.0000    0.59615
563520.0000    0.62420
563560.0000    0.29736
563600.0000    0.19417
563640.0000    0.44297
563680.0000    0.44237
563720.0000    0.35571
563760.0000    0.13685
563800.0000    0.18224
563840.0000   -0.05299
563880.0000    0.05362
563920.0000    0.40068
563960.0000    0.01162
564000.0000    0.26866
564040.0000    0.33021
564080.0000    0.35857
564120.0000   -0.13609
564160.0000   -0.08148
564200.0000   -0.10056
564240.0000    0.02348
564280.0000   -0.20333
564320.0000   -0.08022
564360.0000    0.32776
564400.0000    0.37205
564440.0000    0.42693
564480.0000    0.08750
564520.0000   -0.19978
564560.0000   -0.21282
564600.0000    0.02252
564640.0000    0.00613
564680.0000   -0.04028
564720.0000   -0.12265
564760.0000    0.09037
564800.0000   -0.30834
564840.0000    0.28224
564880.0000   -0.10088
564920.0000    0.19552
564960.0000    0.15004
565000.0000    0.06115
565040.0000    0.02879
565080.0000   -0.02851
565120.0000    0.12806
565160.0000   -0.01088
565200.0000    0.16421
565240.0000    0.00479
565280.0000    0.25968
565320.0000   -0.03372
565360.0000    0.27739
565400.0000    0.56634
565440.0000    0.12960
565480.0000   -0.02555
565520.0000   -0.24382
565560.0000   -0.13047
565600.0000   -0.18127
565640.0000    0.06292
565680.0000   -0.26053
565720.0000   -0.32172
565760.0000   -0.23622
565800.0000   -0.33379
565840.0000   -0.49195
565880.0000   -0.31048
565920.0000   -0.25588
565960.0000   -0.07351
566000.0000   -0.17870
566040.0000    0.01173
566080.0000    0.27271
566120.0000    0.33628
566160.0000    0.17890
566200.0000   -0.04201
566240.0000    0.24483
566280.0000    0.55532
566320.0000    0.75671
566360.0000    0.46945
566400.0000    0.16491
566440.0000    0.28278
566480.0000    0.65350
566520.0000    0.64265
566560.0000    0.45606
566600.0000    0.46900
566640.0000    0.64329
566680.0000    0.57820
566720.0000    0.50954
566760.0000    0.81982
566800.0000    0.63546
566840.0000    0.78735
566880.0000    0.44544
566920.0000    0.45534
566960.0000    0.58864
567000.0000    0.60047
567040.0000    0.67924
567080.0000    0.49065
567120.0000    0.41086
567160.0000    0.62528
567200.0000    0.64077
567240.0000    0.45506
567280.0000    0.49107
567320.0000    0.53565
567360.0000    0.32887
567400.0000    0.30298
567440.0000    0.47411
567480.0000    0.74933
567520.0000    0.64983
567560.0000    0.63551
567600.0000    0.60846
567640.0000    0.57312
567680.0000    0.51104
567720.0000    0.59845
567760.0000    0.16465
567800.0000    0.34251
567840.0000    0.55899
567880.0000    0.14172
567920.0000   -0.07156
567960.0000    0.14970
568000.0000    0.56253
568040.0000    0.74708
568080.0000    0.85009
568120.0000    0.58906
568160.0000    0.65970
568200.0000    0.66578
568240.0000    0.52015
568280.0000    0.11074
568320.0000    0.55783
568360.0000    0.58638
568400.0000    0.41091
568440.0000    0.52072
568480.0000    0.79974
568520.0000    0.09106
568560.0000    0.25483
568600.0000    0.26620
568640.0000    0.42894
568680.0000    0.75163
568720.0000    0.17834
568760.0000   -0.53761
568800.0000   -0.24981
568840.0000   -0.04180
568880.0000    0.28877
568920.0000    0.25097
568960.0000    0.26809
569000.0000    0.25410
569040.0000    0.55765
569080.0000    0.67906
569120.0000    0.49394
569160.0000    0.47364
569200.0000    0.42776
569240.0000    0.60121
569280.0000    0.44362
569320.0000    0.31456
569360.0000    0.48772
569400.0000    0.54993
569440.0000    0.00570
569480.0000    0.47507
569520.0000    0.54028
569560.0000    0.55431
569600.0000    0.86386
569640.0000    0.40333
569680.0000    0.50981
569720.0000    0.78749
569760.0000    0.69732
569800.0000    0.65410
569840.0000    0.79151
569880.0000    0.86404
569920.0000    0.83220
569960.0000    0.38660
570000.0000    0.65529
570040.0000    0.52829
570080.0000    0.25197
570120.0000    0.47004
570160.0000    0.09479
570200.0000    0.73821
570240.0000    0.81833
570280.0000    0.66347
570320.0000    0.71027
570360.0000    0.73343
570400.0000    0.61645
570440.0000    0.60812
570480.0000    0.57470
570520.0000    0.04360
570560.0000    0.41997
570600.0000    0.14259
570640.0000    0.33839
570680.0000    0.93893
570720.0000    0.65960
570760.0000    0.56309
570800.0000    0.42542
570840.0000    0.40473
570880.0000    0.63313
570920.0000    0.16470
570960.0000    0.45284
571000.0000    0.16279
571040.0000    0.43511
571080.0000    0.31437
571120.0000    0.27115
571160.0000    0.67606
571200.0000    0.50867
571240.0000    0.75702
571280.0000    0.80535
571320.0000    0.79878
571360.0000    0.28822
571400.0000    0.38820
571440.0000    0.54718
571480.0000    0.78123
571520.0000    0.65412
571560.0000    0.42455
571600.0000    0.43537
571640.0000    0.65314
571680.0000    0.85012
571720.0000    0.44345
571760.0000    0.34929
571800.0000    0.62340
571840.0000    0.54289
571880.0000    0.39569
571920.0000    0.47038
571960.0000    0.12394
572000.0000    0.39102
572040.0000    0.43120
572080.0000    0.27424
572120.0000    0.22114
572160.0000    0.57912
572200.0000    0.26783
572240.0000    0.25858
572280.0000    0.47407
572320.0000    0.83744
572360.0000    0.74059
572400.0000    0.77703
572440.0000    0.28551
572480.0000    0.49176
572520.0000    0.89084
572560.0000    0.92892
572600.0000    0.92513
572640.0000    0.74778
572680.0000    0.78565
572720.0000    0.73363
572760.0000    0.71106
572800.0000    0.65501
572840.0000    0.55695
572880.0000    0.36212
572920.0000    0.37366
572960.0000    0.75520
573000.0000    0.51567
573040.0000    0.71392
573080.0000    0.41472
573120.0000    0.66433
573160.0000    0.78126
573200.0000    0.79955
573240.0000    0.75681
573280.0000    0.80009
573320.0000    0.52570
573360.0000    0.51092
573400.0000    0.94772
573440.0000    0.80468
573480.0000    0.74802
573520.0000    0.71707
573560.0000    0.48547
573600.0000    0.03315
573640.0000    0.24416
573680.0000    0.44281
573720.0000    0.17992
573760.0000    0.32678
573800.0000    0.67730
573840.0000    0.76043
573880.0000    0.69005
573920.0000    0.42025
573960.0000    0.38990
574000.0000    0.24718
574040.0000    0.18447
574080.0000    0.11875
574120.0000    0.09588
574160.0000    0.13206
574200.0000   -0.04284
574240.0000    0.25124
574280.0000    0.25434
574320.0000    0.49271
574360.0000    0.52894
574400.0000    0.88121
574440.0000    0.65244
574480.0000    0.85727
574520.0000    0.79952
574560.0000    0.66715
574600.0000    0.73645
574640.0000    0.75595
574680.0000    0.66752
574720.0000    0.35482
574760.0000    0.45519
574800.0000    0.40320
574840.0000    0.26903
574880.0000    0.03237
574920.0000    0.38087
574960.0000    0.18002
575000.0000    0.51249
575040.0000    0.72112
575080.0000    0.34646
575120.0000    0.20566
575160.0000    0.75430
575200.0000    0.59252
575240.0000    0.50347
575280.0000    0.63792
575320.0000    0.45019
575360.0000    0.56012
575400.0000    0.49048
575440.0000    0.63197
575480.0000    0.47514
575520.0000    0.58479
575560.0000    0.87802
575600.0000    0.62579
575640.0000    0.59012
575680.0000    0.63644
575720.0000    0.71498
575760.0000    0.58479
575800.0000    0.84608
575840.0000    0.73496
575880.0000    0.67154
575920.0000    1.09959
575960.0000    0.87164
576000.0000    0.73621
576040.0000    0.18694
576080.0000    0.46540
576120.0000    0.51563
576160.0000    0.32140
576200.0000    0.34586
576240.0000    0.62745
576280.0000    0.27777
576320.0000    0.38254
576360.0000    0.40294
576400.0000    0.42585
576440.0000    0.40578
576480.0000    0.40886
576520.0000    0.02883
576560.0000    0.56548
576600.0000    0.59922
576640.0000    0.76068
576680.0000    0.70264
576720.0000    0.83437
576760.0000    0.59010
576800.0000    0.75828
576840.0000    0.75359
576880.0000    0.73634
576920.0000    0.77650
576960.0000    0.89555
577000.0000    0.75757
577040.0000    0.62951
577080.0000    0.77749
577120.0000    0.85937
577160.0000    0.87669
577200.0000    0.73159
577240.0000    0.73920
577280.0000    0.69512
577320.0000    0.71610
577360.0000    0.83351
577400.0000    0.66626
577440.0000    0.85402
577480.0000    0.77704
577520.0000    0.76994
577560.0000    0.59049
577600.0000    0.60914
577640.0000    0.84513
577680.0000    0.88549
577720.0000    0.83696
577760.0000    0.69080
577800.0000    0.61870
577840.0000    0.80087
577880.0000    0.81130
577920.0000    0.67317
577960.0000    0.86705
578000.0000    0.54413
578040.0000    0.66328
578080.0000    0.84115
578120.0000    0.92825
578160.0000    0.90344
578200.0000    1.02509
578240.0000    1.02873
578280.0000    0.82549
578320.0000    0.79104
578360.0000    0.80833
578400.0000    0.77473
578440.0000    0.80209
578480.0000    0.74708
578520.0000    0.88334
578560.0000    0.83336
578600.0000    0.67817
578640.0000    0.85444
578680.0000    0.89075
578720.0000    0.72774
578760.0000    0.88183
578800.0000    0.80562
578840.0000    0.93192
578880.0000    0.50295
578920.0000    0.77796
578960.0000    0.68583
579000.0000    0.67003
579040.0000    0.73470
579080.0000    0.77034
579120.0000    0.84527
579160.0000    0.67355
579200.0000    0.74557
579240.0000    0.68656
579280.0000    0.80070
579320.0000    0.71473
579360.0000    0.72961
579400.0000    0.66264
579440.0000    0.68903
579480.0000    0.86938
579520.0000    0.84467
579560.0000    0.70431
579600.0000    0.76464
579640.0000    0.88582
579680.0000    0.78514
579720.0000    0.19237
579760.0000    0.54537
579800.0000    0.43666
579840.0000    0.46454
579880.0000    0.57618
579920.0000    0.67134
579960.0000    0.68051
580000.0000    0.61145
580040.0000    0.27920
580080.0000   -0.04862
580120.0000   -0.00525
580160.0000   -0.07271
580200.0000    0.01177
580240.0000   -0.17705
580280.0000   -0.10752
580320.0000   -0.50799
580360.0000   -0.15409
580400.0000    0.10595
580440.0000   -0.04393
580480.0000    0.15265
580520.0000    0.04774
580560.0000    0.32226
580600.0000    0.15620
580640.0000    0.40891
580680.0000    0.17768
580720.0000    0.24865
580760.0000    0.10421
580800.0000    0.53277
580840.0000    0.76836
580880.0000    0.61023
580920.0000    0.78134
580960.0000    0.70999
581000.0000    0.72355
581040.0000    0.49076
581080.0000    0.57012
581120.0000    0.91271
581160.0000    0.78330
581200.0000    0.77305
581240.0000    0.71787
581280.0000    0.68309
581320.0000    0.63710
581360.0000    0.77952
581400.0000    0.74722
581440.0000    0.88339
581480.0000    0.81707
581520.0000    0.78210
581560.0000    0.82470
581600.0000    0.82132
581640.0000    0.88495
581680.0000    0.74964
581720.0000    1.00983
581760.0000    0.92332
581800.0000    0.54763
581840.0000    0.67655
581880.0000    0.64248
581920.0000    0.71458
581960.0000    0.56861
582000.0000    0.59455
582040.0000    0.74362
582080.0000    0.66992
582120.0000    0.69620
582160.0000    0.60488
582200.0000    0.60689
582240.0000    0.77638
582280.0000    0.85306
582320.0000    0.74257
582360.0000    0.79994
582400.0000    0.81540
582440.0000    0.83967
582480.0000    0.85236
582520.0000    0.76152
582560.0000    0.84439
582600.0000    0.92926
582640.0000    0.91359
582680.0000    0.85948
582720.0000    0.73827
582760.0000    0.78607
582800.0000    0.84401
582840.0000    0.78029
582880.0000    0.76095
582920.0000    0.61169
582960.0000    0.92425
583000.0000    0.78082
583040.0000    0.72973
583080.0000    0.68666
583120.0000    0.64186
583160.0000    0.74626
583200.0000    0.70885
583240.0000    0.72857
583280.0000    0.81192
583320.0000    0.78554
583360.0000    0.79353
583400.0000    0.81033
583440.0000    0.75995
583480.0000    0.70762
583520.0000    0.59724
583560.0000    0.84787
583600.0000    0.68833
583640.0000    0.86065
583680.0000    1.01559
583720.0000    0.68146
583760.0000    0.99460
583800.0000    0.83241
583840.0000    0.81621
583880.0000    1.01658
583920.0000    0.97108
583960.0000    0.79779
584000.0000    0.76127
584040.0000    0.81197
584080.0000    0.67416
584120.0000    0.91267
584160.0000    0.79586
584200.0000    0.61812
584240.0000    0.67469
584280.0000    1.05943
584320.0000    0.81983
584360.0000    0.76898
584400.0000    0.83373
584440.0000    0.85918
584480.0000    0.80008
584520.0000    0.90773
584560.0000    1.02553
584600.0000    0.70487
584640.0000    0.71179
584680.0000    0.86609
584720.0000    0.90061
584760.0000    0.68507
584800.0000    0.81917
584840.0000    0.81288
584880.0000    0.70732
584920.0000    0.78959
584960.0000    0.75622
585000.0000    0.64757
585040.0000    0.81210
585080.0000    0.85548
585120.0000    0.61416
585160.0000    0.81950
585200.0000    0.87227
585240.0000    0.82613
585280.0000    0.52556
585320.0000    0.63289
585360.0000    0.79446
585400.0000    0.63715
585440.0000    0.72393
585480.0000    0.82265
585520.0000    0.75609
585560.0000    0.74736
585600.0000    0.77413
585640.0000    0.85150
585680.0000    0.74989
585720.0000    0.61306
585760.0000    0.66088
585800.0000    1.01480
585840.0000    0.72454
585880.0000    0.61096
585920.0000    0.63272
585960.0000    0.53175
586000.0000    0.74800
586040.0000    0.86444
586080.0000    0.90199
586120.0000    0.99826
586160.0000    0.73050
586200.0000    0.96795
586240.0000    0.87736
586280.0000    0.84530
586320.0000    0.88055
586360.0000    0.78817
586400.0000    0.75101
586440.0000    0.82355
586480.0000    0.70290
586520.0000    0.73404
586560.0000    0.79188
586600.0000    0.88484
586640.0000    0.67340
586680.0000    0.68137
586720.0000    0.85192
586760.0000    0.66246
586800.0000    0.93027
586840.0000    0.70717
586880.0000    0.78780
586920.0000    0.79427
586960.0000    0.82860
587000.0000    1.06893
587040.0000    0.92435
587080.0000    0.82458
587120.0000    0.96917
587160.0000    0.76230
587200.0000    0.90998
587240.0000    1.04710
587280.0000    0.81796
587320.0000    0.77932
587360.0000    0.85142
587400.0000    0.75042
587440.0000    0.82585
587480.0000    0.74270
587520.0000    0.89747
587560.0000    0.94956
587600.0000    0.93117
587640.0000    0.73127
587680.0000    0.87733
587720.0000    0.92493
587760.0000    0.57208
587800.0000    0.97965
587840.0000    0.49706
587880.0000    0.67788
587920.0000    0.63406
587960.0000    0.82694
588000.0000    0.81206
588040.0000    0.69121
588080.0000    0.77524
588120.0000    0.92282
588160.0000    0.94984
588200.0000    0.83295
588240.0000    0.74012
588280.0000    0.72992
588320.0000    0.56451
588360.0000    0.99232
588400.0000    0.94670
588440.0000    0.82582
588480.0000    0.65840
588520.0000    0.93455
588560.0000    0.69527
588600.0000    0.28937
588640.0000    0.22440
588680.0000    0.58988
588720.0000    0.42410
588760.0000    0.30159
588800.0000    0.40317
588840.0000    0.34537
588880.0000    0.50406
588920.0000    0.66020
588960.0000    0.65160
589000.0000    0.74060
589040.0000    0.60490
589080.0000    0.72371
589120.0000    0.63314
589160.0000    0.62304
589200.0000    0.76076
589240.0000    0.37450
589280.0000    0.64959
589320.0000    0.28661
589360.0000    0.66125
589400.0000    0.11554
589440.0000    0.35996
589480.0000    0.45234
589520.0000    0.24146
589560.0000    0.31888
589600.0000    0.63728
589640.0000    0.51575
589680.0000    0.71074
589720.0000    0.75987
589760.0000    0.59221
589800.0000    0.80506
589840.0000    0.88718
589880.0000    0.87837
589920.0000    0.67522
589960.0000    0.94860
590000.0000    1.05555
590040.0000    0.77648
590080.0000    0.78536
590120.0000    0.83779
590160.0000    0.82722
590200.0000    0.88137
590240.0000    0.96490
590280.0000    0.93753
590320.0000    0.74947
590360.0000    0.99994
590400.0000    0.86409
590440.0000    0.77916
590480.0000    1.00593
590520.0000    0.80247
590560.0000    0.98036
590600.0000    0.81632
590640.0000    0.83366
590680.0000    0.67283
590720.0000    0.80906
590760.0000    0.68252
590800.0000    0.70905
590840.0000    0.83467
590880.0000    0.66751
590920.0000    0.81870
590960.0000    0.76299
591000.0000    0.81376
591040.0000    0.75821
591080.0000    0.81680
591120.0000    0.72439
591160.0000    0.78277
591200.0000    0.75808
591240.0000    0.69960
591280.0000    0.82715
591320.0000    0.84525
591360.0000    0.68235
591400.0000    0.69097
591440.0000    0.79235
591480.0000    0.81961
591520.0000    0.80495
591560.0000    0.89007
591600.0000    1.01170
591640.0000    0.74071
591680.0000    0.78452
591720.0000    0.90829
591760.0000    0.79066
591800.0000    0.97655
591840.0000    0.73496
591880.0000    0.73308
591920.0000    0.89088
591960.0000    0.90094
592000.0000    0.80681
592040.0000    0.86987
592080.0000    0.81179
592120.0000    1.06280
592160.0000    0.92182
592200.0000    0.80010
592240.0000    0.77198
592280.0000    0.93514
592320.0000    0.80415
592360.0000    0.76012
592400.0000    0.90135
592440.0000    0.61537
592480.0000    0.73922
592520.0000    0.71412
592560.0000    0.82608
592600.0000    0.85599
592640.0000    0.81824
592680.0000    0.87839
592720.0000    0.78246
592760.0000    0.68840
592800.0000    0.81258
592840.0000    0.69076
592880.0000    0.76376
592920.0000    0.71197
592960.0000    0.74222
593000.0000    0.66397
593040.0000    0.80532
593080.0000    0.91604
593120.0000    0.61981
593160.0000    0.64763
593200.0000    0.70929
593240.0000    0.57937
593280.0000    0.81143
593320.0000    0.85661
593360.0000    0.97946
593400.0000    0.85601
593440.0000    0.83736
593480.0000    0.83494
593520.0000    0.70824
593560.0000    0.67781
593600.0000    0.72408
593640.0000    0.81809
593680.0000    0.98646
593720.0000    0.94721
593760.0000    0.71091
593800.0000    0.97581
593840.0000    1.07659
593880.0000    0.75669
593920.0000    0.87301
593960.0000    0.72080
594000.0000    0.70019
594040.0000    0.72379
594080.0000    0.78121
594120.0000    0.81212
594160.0000    0.82121
594200.0000    0.66247
594240.0000    0.92312
594280.0000    0.83540
594320.0000    1.05046
594360.0000    0.64313
594400.0000    0.61811
594440.0000    0.73918
594480.0000    0.67824
594520.0000    0.69041
594560.0000    0.77675
594600.0000    0.69515
594640.0000    0.77099
594680.0000    0.73112
594720.0000    0.68207
594760.0000    0.99751
594800.0000    0.85805
594840.0000    0.71857
594880.0000    0.67617
594920.0000    0.59495
594960.0000    0.59661
595000.0000    0.68215
595040.0000    0.67989
595080.0000    0.66541
595120.0000    0.64807
595160.0000    0.54821
595200.0000    0.67228
595240.0000    0.69454
595280.0000    0.71616
595320.0000    0.76972
595360.0000    0.63264
595400.0000    0.55525
595440.0000    0.58771
595480.0000    0.80487
595520.0000    0.89655
595560.0000    0.82456
595600.0000    0.66826
595640.0000    0.67128
595680.0000    0.65918
595720.0000    0.58223
595760.0000    0.80575
595800.0000    0.67719
595840.0000    0.88140
595880.0000    0.78505
595920.0000    0.72732
595960.0000    0.59040
596000.0000    0.60166
596040.0000    0.66107
596080.0000    0.71642
596120.0000    0.61912
596160.0000    0.56539
596200.0000    0.70766
596240.0000    0.57482
596280.0000    0.52546
596320.0000    0.70906
596360.0000    0.68788
596400.0000    0.73870
596440.0000    0.65787
596480.0000    0.61648
596520.0000    0.76866
596560.0000    0.74313
596600.0000    0.68641
596640.0000    0.52659
596680.0000    0.86252
596720.0000    0.79130
596760.0000    0.68765
596800.0000    0.59763
596840.0000    0.69743
596880.0000    0.78963
596920.0000    0.60606
596960.0000    0.95134
597000.0000    0.34857
597040.0000    0.41768
597080.0000    0.73841
597120.0000    0.47110
597160.0000    0.49819
597200.0000    0.63894
597240.0000    0.36002
597280.0000    0.49572
597320.0000    0.56875
597360.0000    0.89188
597400.0000    0.83145
597440.0000    0.79763
597480.0000    0.91651
597520.0000    0.73047
597560.0000    0.50208
597600.0000    0.63642
597640.0000    0.64743
597680.0000    0.82905
597720.0000    0.83019
597760.0000    0.69067
597800.0000    0.65984
597840.0000    0.65785
597880.0000    0.73338
597920.0000    0.73740
597960.0000    0.54216
598000.0000    0.50335
598040.0000    0.74895
598080.0000    0.76020
598120.0000    0.90771
598160.0000    0.74693
598200.0000    0.71688
598240.0000    0.86055
598280.0000    0.94727
598320.0000    0.91641
598360.0000    1.00858
598400.0000    0.82494
598440.0000    0.80816
598480.0000    0.75890
598520.0000    0.90762
598560.0000    0.77320
598600.0000    0.81184
598640.0000    0.92564
598680.0000    0.86473
598720.0000    0.79609
598760.0000    0.87199
598800.0000    0.85085
598840.0000    0.88265
598880.0000    0.82086
598920.0000    0.78254
598960.0000    0.88687
599000.0000    0.62211
599040.0000    0.58603
599080.0000    0.69780
599120.0000    0.79228
599160.0000    0.70788
599200.0000    0.67298
599240.0000    0.72506
599280.0000    0.84717
599320.0000    0.98124
599360.0000    0.98450
599400.0000    0.54263
599440.0000    0.68370
599480.0000    0.67346
599520.0000    0.65851
599560.0000    0.80521
599600.0000    0.67147
599640.0000    0.81696
599680.0000    0.73848
599720.0000    0.88324
599760.0000    0.80083
599800.0000    0.91416
599840.0000    0.74162
599880.0000    0.72358
599920.0000    0.86666
599960.0000    0.64962
600000.0000    0.75652
600040.0000    0.60352
600080.0000    0.58448
600120.0000    0.77940
600160.0000    0.71222
600200.0000    0.83470
600240.0000    0.80132
600280.0000    0.56559
600320.0000    0.54384
600360.0000    0.94697
600400.0000    0.91624
600440.0000    0.55804
600480.0000    0.82410
600520.0000    0.83175
600560.0000    0.79568
600600.0000    0.83782
600640.0000    0.81637
600680.0000    0.70654
600720.0000    0.81688
600760.0000    0.83375
600800.0000    0.76772
600840.0000    0.94507
600880.0000    0.60011
600920.0000    0.63149
600960.0000    0.85380
601000.0000    0.90235
601040.0000    0.41899
601080.0000    0.65854
601120.0000    0.89033
601160.0000    0.98439
601200.0000    0.92749
601240.0000    0.67469
601280.0000    0.81599
601320.0000    0.99697
601360.0000    0.90846
601400.0000    1.14022
601440.0000    0.94915
601480.0000    0.90651
601520.0000    0.63821
601560.0000    0.51395
601600.0000    0.77013
601640.0000    0.85773
601680.0000    0.76011
601720.0000    0.82004
601760.0000    0.76293
601800.0000    0.84057
601840.0000    0.81916
601880.0000    0.83371
601920.0000    0.87172
601960.0000    0.76927
602000.0000    0.79518
602040.0000    0.95673
602080.0000    0.74773
602120.0000    0.82309
602160.0000    0.67237
602200.0000    0.81065
602240.0000    0.82532
602280.0000    0.66765
602320.0000    0.86175
602360.0000    0.78203
602400.0000    0.71751
602440.0000    0.65044
602480.0000    0.71054
602520.0000    0.71816
602560.0000    0.71087
602600.0000    0.66412
602640.0000    0.70060
602680.0000    0.72767
602720.0000    0.51589
602760.0000    0.63475
602800.0000    0.70309
602840.0000    0.69455
602880.0000    0.66711
602920.0000    0.70754
602960.0000    0.86253
603000.0000    0.86127
603040.0000    0.86791
603080.0000    0.59744
603120.0000    0.71281
603160.0000    0.76784
603200.0000    0.45510
603240.0000    0.72117
603280.0000    0.65077
603320.0000    0.79568
603360.0000    0.78127
603400.0000    0.59660
603440.0000    0.80194
603480.0000    0.69753
603520.0000    0.75617
603560.0000    0.65974
603600.0000    0.76609
603640.0000    0.38984
603680.0000    0.63196
603720.0000    0.69210
603760.0000    0.66634
603800.0000    0.46071
603840.0000    0.74059
603880.0000    0.70004
603920.0000    0.69700
603960.0000    0.96645
604000.0000    0.75348
604040.0000    0.63588
604080.0000    0.64242
604120.0000    0.63835
604160.0000    0.63155
604200.0000    0.46950
604240.0000    0.50669
604280.0000    0.53233
604320.0000    0.29910
604360.0000    0.58681
604400.0000    0.58375
604440.0000    0.49420
604480.0000    0.66406
604520.0000    0.65462
604560.0000    0.73959
604600.0000    0.69533
604640.0000    0.50522
604680.0000    0.81541
604720.0000    0.78560
604760.0000    0.84008
604800.0000    0.84343
604840.0000    0.72572
604880.0000    0.69573
604920.0000    0.67463
604960.0000    0.51658
605000.0000    0.72879
605040.0000    0.79764
605080.0000    0.81040
605120.0000    0.71177
605160.0000    0.61265
605200.0000    0.70480
605240.0000    0.66963
605280.0000    0.67352
605320.0000    0.60004
605360.0000    0.54867
605400.0000    0.65069
605440.0000    0.77028
605480.0000    0.71370
605520.0000    0.68063
605560.0000    0.59476
605600.0000    0.50832
605640.0000    0.39728
605680.0000    0.54905
605720.0000    0.69659
605760.0000    0.77214
605800.0000    0.79247
605840.0000    0.85974
605880.0000    0.80445
605920.0000    1.18914
605960.0000    0.86521
606000.0000    0.67537
606040.0000    0.63660
606080.0000    0.81020
606120.0000    0.72334
606160.0000    0.54444
606200.0000    0.80937
606240.0000    0.78557
606280.0000    0.68005
606320.0000    0.43818
606360.0000    0.64107
606400.0000    0.67026
606440.0000    0.75591
606480.0000    0.60959
606520.0000    0.59271
606560.0000    0.92705
606600.0000    0.92751
606640.0000    0.91176
606680.0000    0.67600
606720.0000    0.79376
606760.0000    0.74911
606800.0000    0.63303
606840.0000    0.75176
606880.0000    0.83187
606920.0000    1.06283
606960.0000    0.86002
607000.0000    0.74788
607040.0000    0.69722
607080.0000    0.66646
607120.0000    0.63561
607160.0000    0.61844
607200.0000    0.67453
607240.0000    0.64176
607280.0000    0.85899
607320.0000    0.43343
607360.0000    0.91444
607400.0000    0.55778
607440.0000    0.55193
607480.0000    0.46602
607520.0000    0.69359
607560.0000    0.55734
607600.0000    0.47959
607640.0000    0.35249
607680.0000    0.54025
607720.0000    0.19019
607760.0000    0.37962
607800.0000    0.29581
607840.0000    0.53562
607880.0000    0.68223
607920.0000    0.72821
607960.0000    0.54061
608000.0000    0.58973
608040.0000    0.57424
608080.0000    0.74010
608120.0000    0.72766
608160.0000    0.78643
608200.0000    0.90301
608240.0000    0.85342
608280.0000    0.82559
608320.0000    0.85366
608360.0000    0.98842
608400.0000    1.05033
608440.0000    1.01579
608480.0000    1.05060
608520.0000    1.01174
608560.0000    0.99451
608600.0000    1.08689
608640.0000    0.74909
608680.0000    0.78131
608720.0000    0.78375
608760.0000    0.92132
608800.0000    0.74981
608840.0000    0.93630
608880.0000    0.83054
608920.0000    0.70698
608960.0000    0.85041
609000.0000    0.99509
609040.0000    1.06821
609080.0000    0.83883
609120.0000    0.76866
609160.0000    0.86795
609200.0000    0.60576
609240.0000    0.72231
609280.0000    0.79688
609320.0000    0.58237
609360.0000    0.86647
609400.0000    0.80980
609440.0000    0.91688
609480.0000    0.90260
609520.0000    0.90549
609560.0000    1.02251
609600.0000    0.89583
609640.0000    0.96534
609680.0000    0.86583
609720.0000    0.88926
609760.0000    0.83182
609800.0000    0.79414
609840.0000    0.90842
609880.0000    0.82841
609920.0000    0.88728
609960.0000    0.70109
610000.0000    0.87096
610040.0000    0.84716
610080.0000    0.77198
610120.0000    0.96263
610160.0000    0.92009
610200.0000    0.96407
610240.0000    0.64340
610280.0000    0.59893
610320.0000    0.73827
610360.0000    0.83563
610400.0000    0.72807
610440.0000    0.84157
610480.0000    0.82341
610520.0000    0.77491
610560.0000    0.76861
610600.0000    0.59638
610640.0000    0.84093
610680.0000    0.99850
610720.0000    0.72564
610760.0000    0.72005
610800.0000    0.78899
610840.0000    0.75240
610880.0000    0.68631
610920.0000    0.67637
610960.0000    0.80197
611000.0000    0.72848
611040.0000    0.78960
611080.0000    0.99044
611120.0000    0.57932
611160.0000    0.49452
611200.0000    0.54547
611240.0000    0.64885
611280.0000    0.66268
611320.0000    0.37156
611360.0000    0.52287
611400.0000    0.58036
611440.0000    0.59907
611480.0000    0.71306
611520.0000    0.86989
611560.0000    0.54755
611600.0000    0.66743
611640.0000    0.52000
611680.0000    0.70049
611720.0000    0.78494
611760.0000    0.65247
611800.0000    0.55213
611840.0000    0.97836
611880.0000    0.87089
611920.0000    0.78277
611960.0000    0.84917
612000.0000    0.76772
612040.0000    0.77219
612080.0000    0.72939
612120.0000    0.71634
612160.0000    0.77003
612200.0000    0.74023
612240.0000    0.56520
612280.0000    0.79060
612320.0000    0.78325
612360.0000    0.64870
612400.0000    0.77382
612440.0000    0.49043
612480.0000    0.45449
612520.0000    0.72896
612560.0000    0.56553
612600.0000    0.66398
612640.0000    0.62885
612680.0000    0.52870
612720.0000    0.74883
612760.0000    0.60115
612800.0000    0.98376
612840.0000    0.77174
612880.0000    0.74923
612920.0000    0.69673
612960.0000    0.61716
613000.0000    0.28885
613040.0000    0.79913
613080.0000    0.75838
613120.0000    0.75403
613160.0000    0.42727
613200.0000    0.25661
613240.0000    0.20429
613280.0000    0.39789
613320.0000    0.18049
613360.0000    0.16351
613400.0000    0.29728
613440.0000    0.54889
613480.0000    0.21938
613520.0000    0.16256
613560.0000    0.43456
613600.0000    0.14421
613640.0000    0.30004
613680.0000    0.00338
613720.0000    0.49621
613760.0000    0.21563
613800.0000    0.51337
613840.0000    0.26475
613880.0000    0.31243
613920.0000    0.63831
613960.0000    0.31231
614000.0000    0.21509
614040.0000    0.23782
614080.0000    0.26910
614120.0000    0.07574
614160.0000    0.12252
614200.0000    0.18707
614240.0000   -0.00826
614280.0000    0.36370
614320.0000    0.39147
614360.0000    0.08962
614400.0000    0.19597
614440.0000    0.34103
614480.0000    0.48522
614520.0000    0.46113
614560.0000    0.69472
614600.0000    0.70829
614640.0000    0.55131
614680.0000    0.47734
614720.0000    0.51253
614760.0000    0.62959
614800.0000    0.56900
614840.0000    0.75611
614880.0000    0.86455
614920.0000    0.57904
614960.0000    0.33674
615000.0000    0.51286
615040.0000    0.44698
615080.0000    0.48620
615120.0000    0.49609
615160.0000    0.61839
615200.0000    0.44086
615240.0000    0.28394
615280.0000    0.17364
615320.0000    0.21092
615360.0000    0.08541
615400.0000    0.31384
615440.0000    0.32030
615480.0000    0.24983
615520.0000    0.31884
615560.0000    0.39168
615600.0000    0.36085
615640.0000    0.59838
615680.0000    0.19189
615720.0000    0.14006
615760.0000    0.24235
615800.0000    0.35146
615840.0000    0.33773
615880.0000    0.14116
615920.0000    0.17046
615960.0000    0.41652
616000.0000    0.27846
616040.0000    0.43333
616080.0000    0.61507
616120.0000    0.61854
616160.0000    0.61187
616200.0000    0.77855
616240.0000    0.54410
616280.0000    0.59764
616320.0000    0.56746
616360.0000    0.68811
616400.0000    0.57626
616440.0000    0.12477
616480.0000    0.54675
616520.0000    0.67336
616560.0000    0.63695
616600.0000    0.17884
616640.0000    0.71284
616680.0000    0.33092
616720.0000    0.01992
616760.0000    0.88185
616800.0000    0.70320
616840.0000    0.46683
616880.0000    0.74215
616920.0000    0.58955
616960.0000    0.80774
617000.0000    0.61740
617040.0000    0.74200
617080.0000    0.74893
617120.0000    0.61090
617160.0000    0.79121
617200.0000    0.71848
617240.0000    0.66829
617280.0000    0.77683
617320.0000    0.69519
617360.0000    0.78118
617400.0000    0.78310
617440.0000    0.68260
617480.0000    0.73207
617520.0000    0.49613
617560.0000    0.73725
617600.0000    0.70073
617640.0000    0.70650
617680.0000    0.75807
617720.0000    0.71258
617760.0000    0.68238
617800.0000    0.75887
617840.0000    0.59570
617880.0000    0.46187
617920.0000    0.84920
617960.0000    0.63113
618000.0000    0.74318
618040.0000    0.78167
618080.0000    0.71914
618120.0000    0.82808
618160.0000    0.77419
618200.0000    0.76672
618240.0000    0.72056
618280.0000    0.89137
618320.0000    0.76868
618360.0000    0.66031
618400.0000    0.76539
618440.0000    0.82758
618480.0000    0.81533
618520.0000    0.77247
618560.0000    0.68028
618600.0000    0.91177
618640.0000    0.72990
618680.0000    0.87682
618720.0000    0.73536
618760.0000    0.52950
618800.0000    0.78498
618840.0000    0.62503
618880.0000    0.18955
618920.0000    0.27018
618960.0000    0.72283
619000.0000    0.68270
619040.0000    0.32843
619080.0000    0.44303
619120.0000    0.55939
619160.0000    0.40786
619200.0000    0.37052
619240.0000    0.21651
619280.0000    0.64723
619320.0000    0.42127
619360.0000    0.56771
619400.0000    0.66852
619440.0000    0.86179
619480.0000    0.61988
619520.0000    0.85329
619560.0000    0.76322
619600.0000    0.68248
619640.0000    0.69267
619680.0000    0.77295
619720.0000    0.76122
619760.0000    0.34538
619800.0000    0.77813
619840.0000    0.69715
619880.0000    0.65586
619920.0000    0.82084
619960.0000    0.97436
620000.0000    0.82673
620040.0000    0.73307
620080.0000    0.70323
620120.0000    0.84351
620160.0000    0.66875
620200.0000    0.67571
620240.0000    0.71415
620280.0000    0.80514
620320.0000    0.84889
620360.0000    0.67446
620400.0000    0.76917
620440.0000    0.90555
620480.0000    0.80864
620520.0000    0.83566
620560.0000    0.83043
620600.0000    0.63066
620640.0000    0.70526
620680.0000    0.78575
620720.0000    0.82535
620760.0000    0.80088
620800.0000    0.60219
620840.0000    0.63367
620880.0000    0.74030
620920.0000    0.66164
620960.0000    0.78453
621000.0000    0.81332
621040.0000    0.70858
621080.0000    0.76923
621120.0000    0.61582
621160.0000    0.74039
621200.0000    0.80317
621240.0000    0.65265
621280.0000    0.81898
621320.0000    0.53725
621360.0000    0.49208
621400.0000    0.42521
621440.0000    0.55984
621480.0000    0.73533
621520.0000    0.56105
621560.0000    0.66954
621600.0000    0.79764
621640.0000    0.56005
621680.0000    0.40117
621720.0000    0.79587
621760.0000    0.70497
621800.0000    0.62113
621840.0000    0.47680
621880.0000    0.67566
621920.0000    0.75944
621960.0000    0.78442
622000.0000    0.66604
622040.0000    0.50449
622080.0000    0.76522
622120.0000    0.53040
622160.0000    0.65767
622200.0000    0.99075
622240.0000    1.07591
622280.0000    0.79493
622320.0000    0.73268
622360.0000    1.01407
622400.0000    1.02199
622440.0000    0.81014
622480.0000    0.62283
622520.0000    0.78946
622560.0000    0.68148
622600.0000    0.68784
622640.0000    0.32983
622680.0000    0.41603
622720.0000    0.23409
622760.0000    0.70869
622800.0000    0.75311
622840.0000    1.10114
622880.0000    1.10846
622920.0000    1.03088
622960.0000    0.90779
623000.0000    0.99966
623040.0000    0.89837
623080.0000    0.95935
623120.0000    0.91437
623160.0000    0.96743
623200.0000    0.29840
623240.0000    0.16112
623280.0000    0.35080
623320.0000    0.33870
623360.0000    0.32440
623400.0000    0.35341
623440.0000    0.33720
623480.0000    0.33103
623520.0000    0.54027
623560.0000    0.42529
623600.0000    0.30796
623640.0000    0.23342
623680.0000    0.17826
623720.0000    0.18907
623760.0000    0.21509
623800.0000    0.37975
623840.0000    0.23743
623880.0000    0.37365
623920.0000    0.07345
623960.0000    0.34241
624000.0000    0.10141
624040.0000    0.40115
624080.0000    0.27719
624120.0000    0.49967
624160.0000    0.26657
624200.0000    0.14650
624240.0000    0.02747
624280.0000    0.02588
624320.0000    0.04341
624360.0000   -0.14284
624400.0000    0.29932
624440.0000    0.10858
624480.0000    0.07334
624520.0000   -0.06712
624560.0000    0.15107
624600.0000    0.13033
624640.0000    0.25288
624680.0000    0.16295
624720.0000    0.07843
624760.0000   -0.03262
624800.0000    0.19662
624840.0000    0.61857
624880.0000    0.25297
624920.0000    0.21782
624960.0000    0.15799
625000.0000    0.31067
625040.0000    0.30211
625080.0000    0.47794
625120.0000    0.19236
625160.0000    0.31345
625200.0000    0.30527
625240.0000    0.39645
625280.0000    0.13962
625320.0000    0.31203
625360.0000    0.37779
625400.0000    0.14872
625440.0000   -0.55847
625480.0000   -0.36242
625520.0000    0.02702
625560.0000    0.00134
625600.0000   -0.00972
625640.0000    0.09023
625680.0000    0.35161
625720.0000    0.49164
625760.0000    0.42887
625800.0000    0.12108
625840.0000    0.27335
625880.0000    0.38730
625920.0000    0.13383
625960.0000    0.02400
626000.0000    0.29926
626040.0000   -0.08288
626080.0000    0.23736
626120.0000    0.19279
626160.0000    0.07357
626200.0000    0.24982
626240.0000    0.11606
626280.0000    0.10519
626320.0000    0.24491
626360.0000    0.11506
626400.0000    0.24022
626440.0000    0.15383
626480.0000    0.07068
626520.0000    0.18484
626560.0000    0.23543
626600.0000    0.24757
626640.0000    0.05606
626680.0000    0.21783
626720.0000    0.13927
626760.0000   -0.11587
626800.0000    0.10056
626840.0000    0.04466
626880.0000    0.09579
626920.0000    0.04889
626960.0000    0.03563
627000.0000   -0.12338
627040.0000    0.37114
627080.0000    0.47203
627120.0000    0.16264
627160.0000    0.36334
627200.0000    0.10135
627240.0000    0.31209
627280.0000    0.42964
627320.0000    0.06776
627360.0000   -0.01237
627400.0000    0.34767
627440.0000    0.09271
627480.0000    0.16191
627520.0000    0.20633
627560.0000    0.21102
627600.0000    0.08291
627640.0000    0.32145
627680.0000   -0.08697
627720.0000   -0.06568
627760.0000    0.17748
627800.0000    0.40788
627840.0000    0.31439
627880.0000    0.58519
627920.0000    0.63789
627960.0000    0.44681
628000.0000    0.74338
628040.0000    0.55511
628080.0000    0.20229
628120.0000   -0.08147
628160.0000    0.24913
628200.0000    0.16239
628240.0000    0.21508
628280.0000    0.10038
628320.0000    0.25903
628360.0000   -0.09348
628400.0000    0.12795
628440.0000    0.24252
628480.0000    0.02800
628520.0000    0.19965
628560.0000    0.19306
628600.0000   -0.07420
628640.0000    0.02058
628680.0000    0.10424
628720.0000    0.25573
628760.0000   -0.11564
628800.0000   -0.03689
628840.0000    0.00505
628880.0000   -0.06484
628920.0000    0.03456
628960.0000    0.11077
629000.0000   -0.23203
629040.0000    0.00430
629080.0000   -0.20431
629120.0000    0.10573
629160.0000    0.17517
629200.0000    0.25385
629240.0000    0.17027
629280.0000    0.00570
629320.0000    0.04577
629360.0000    0.03168
629400.0000    0.27600
629440.0000   -0.10582
629480.0000    0.08063
629520.0000    0.02425
629560.0000   -0.03783
629600.0000   -0.05474
629640.0000    0.26159
629680.0000    0.11231
629720.0000   -0.00342
629760.0000    0.69552
629800.0000    0.72700
629840.0000    0.51207
629880.0000    0.35810
629920.0000    0.68276
629960.0000    0.63070
630000.0000    0.53628
630040.0000    0.81712
630080.0000    0.32737
630120.0000    0.65579
630160.0000    0.62021
630200.0000    0.42096
630240.0000    0.74606
630280.0000    0.50986
630320.0000    0.73155
630360.0000    0.61089
630400.0000    0.84484
630440.0000    0.75065
630480.0000    0.78170
630520.0000    0.77996
630560.0000    0.58999
630600.0000    0.56553
630640.0000    0.57425
630680.0000    0.80395
630720.0000    0.91474
630760.0000    0.85629
630800.0000    0.68455
630840.0000    0.81181
630880.0000    0.85289
630920.0000    1.09497
630960.0000    0.77775
631000.0000    0.79343
631040.0000    0.92651
631080.0000    0.81850
631120.0000    0.75371
631160.0000    0.72995
631200.0000    0.75614
631240.0000    0.75075
631280.0000    0.78743
631320.0000    0.86325
631360.0000    0.57896
631400.0000    0.80604
631440.0000    0.69173
631480.0000    0.84552
631520.0000    0.88675
631560.0000    0.70160
631600.0000    0.91113
631640.0000    0.68441
631680.0000    0.96159
631720.0000    0.53425
631760.0000    0.43798
631800.0000    0.36789
631840.0000    0.26638
631880.0000    0.24386
631920.0000    0.20817
631960.0000    0.36343
632000.0000    0.18106
632040.0000    0.25826
632080.0000    0.39004
632120.0000    0.19408
632160.0000    0.37707
632200.0000    0.19249
632240.0000    0.36321
632280.0000    0.22148
632320.0000   -0.19945
632360.0000    0.32068
632400.0000    0.40357
632440.0000    0.28724
632480.0000    0.54235
632520.0000    0.26383
632560.0000    0.21436
632600.0000    0.13653
632640.0000    0.11902
632680.0000    0.26164
632720.0000    0.17953
632760.0000    0.19097
632800.0000    0.19234
632840.0000    0.03281
632880.0000    0.01503
632920.0000   -0.25685
632960.0000   -0.13581
633000.0000   -0.14874
633040.0000    0.54763
633080.0000   -0.16786
633120.0000    0.01640
633160.0000    0.27119
633200.0000   -0.22416
633240.0000    0.18075
633280.0000    0.49332
633320.0000    0.37081
633360.0000    0.09408
633400.0000    0.12032
633440.0000    0.20186
633480.0000    0.30852
633520.0000   -0.00366
633560.0000   -0.07954
633600.0000   -0.13555
633640.0000    0.11126
633680.0000    0.21900
633720.0000    0.05168
633760.0000    0.11377
633800.0000    0.42206
633840.0000    0.28634
633880.0000    0.34870
633920.0000    0.18440
633960.0000    0.10278
634000.0000    0.25032
634040.0000    0.08204
634080.0000    0.09650
634120.0000    0.03160
634160.0000   -0.10665
634200.0000    0.08737
634240.0000   -0.02833
634280.0000    0.04729
634320.0000   -0.35117
634360.0000    0.11994
634400.0000    0.10208
634440.0000    0.03249
634480.0000    0.35559
634520.0000    0.26179
634560.0000    0.14995
634600.0000   -0.11622
634640.0000    0.05652
634680.0000    0.21220
634720.0000    0.40692
634760.0000    0.01518
634800.0000   -0.01173
634840.0000    0.41764
634880.0000    0.19092
634920.0000    0.30833
634960.0000    0.50252
635000.0000    0.37053
635040.0000    0.59952
635080.0000    0.61556
635120.0000    0.55733
635160.0000    0.51310
635200.0000    0.42030
635240.0000    0.45033
635280.0000    0.18373
635320.0000    0.11995
635360.0000    0.54274
635400.0000    0.64232
635440.0000    0.58492
635480.0000    0.59530
635520.0000    0.42375
635560.0000    0.59305
635600.0000    0.33849
635640.0000    0.62473
635680.0000    0.17971
635720.0000    0.20179
635760.0000    0.26680
635800.0000   -0.01311
635840.0000    0.14192
635880.0000    0.11853
635920.0000    0.50382
635960.0000    0.45624
636000.0000    0.56433
636040.0000    0.50411
636080.0000    0.12069
636120.0000   -0.01155
636160.0000   -0.05078
636200.0000    0.27482
636240.0000    0.15485
636280.0000    0.62995
636320.0000    0.31468
636360.0000    0.44205
636400.0000    0.34068
636440.0000    0.11631
636480.0000   -0.02492
636520.0000    0.01680
636560.0000    0.09373
636600.0000   -0.05998
636640.0000    0.39579
636680.0000    0.21835
636720.0000    0.49638
636760.0000    0.42397
636800.0000    0.59273
636840.0000    0.52262
636880.0000    0.34103
636920.0000    0.59246
636960.0000    0.44675
637000.0000    0.52522
637040.0000    0.57817
637080.0000    0.45194
637120.0000    0.41664
637160.0000    0.28030
637200.0000    0.59786
637240.0000    0.45331
637280.0000    0.51333
637320.0000    0.53823
637360.0000    0.49429
637400.0000    0.58824
637440.0000    0.45329
637480.0000    0.46310
637520.0000    0.47162
637560.0000    0.75340
637600.0000    0.59583
637640.0000    0.74145
637680.0000    0.79099
637720.0000    0.95679
637760.0000    0.84170
637800.0000    0.88213
637840.0000    0.64406
637880.0000    0.74765
637920.0000    0.91293
637960.0000    0.78245
638000.0000    0.49785
638040.0000    0.80720
638080.0000    0.78483
638120.0000    0.74332
638160.0000    0.74650
638200.0000    0.85574
638240.0000    0.88923
638280.0000    0.77411
638320.0000    0.89315
638360.0000    0.68746
638400.0000    0.82548
638440.0000    0.72933
638480.0000    0.84991
638520.0000    0.95044
638560.0000    0.91367
638600.0000    0.93248
638640.0000    0.60411
638680.0000    0.85071
638720.0000    0.96815
638760.0000    0.80372
638800.0000    0.99556
638840.0000    0.94938
638880.0000    0.76254
638920.0000    0.80400
638960.0000    0.77827
639000.0000    0.90150
639040.0000    0.87835
639080.0000    0.87634
639120.0000    0.94085
639160.0000    0.84996
639200.0000    0.85039
639240.0000    0.70141
639280.0000    0.81169
639320.0000    0.85681
639360.0000    0.87892
639400.0000    0.81474
639440.0000    0.74865
639480.0000    0.89302
639520.0000    0.80714
639560.0000    0.87020
639600.0000    0.80799
639640.0000    0.87523
639680.0000    0.59838
639720.0000    0.54010
639760.0000    0.61444
639800.0000    0.64298
639840.0000    0.71580
639880.0000    0.42954
639920.0000    0.85016
639960.0000    0.54904
640000.0000    0.62466
640040.0000    0.56708
640080.0000    0.74509
640120.0000    0.90523
640160.0000    0.74441
640200.0000    0.60147
640240.0000    0.78543
640280.0000    0.79573
640320.0000    0.65687
640360.0000    0.69736
640400.0000    0.66257
640440.0000    0.53489
640480.0000    0.62657
640520.0000    0.70660
640560.0000    0.79396
640600.0000    0.62944
640640.0000    0.70450
640680.0000    0.65993
640720.0000    1.00883
640760.0000    0.62441
640800.0000    0.86602
640840.0000    0.75005
640880.0000    0.74584
640920.0000    0.80551
640960.0000    0.79671
641000.0000    0.82446
641040.0000    0.75040
641080.0000    0.83567
641120.0000    0.75472
641160.0000    0.71385
641200.0000    0.78825
641240.0000    0.72076
641280.0000    0.83888
641320.0000    0.68205
641360.0000    0.69472
641400.0000    0.81964
641440.0000    0.78276
641480.0000    1.01295
641520.0000    0.78166
641560.0000    0.79048
641600.0000    0.69067
641640.0000    0.71381
641680.0000    0.48307
641720.0000    0.66041
641760.0000    0.49870
641800.0000    0.77033
641840.0000    0.37892
641880.0000    0.50380
641920.0000    0.38874
641960.0000    0.48916
642000.0000    0.68004
642040.0000    0.50760
642080.0000    0.54267
642120.0000    0.24763
642160.0000    0.11114
642200.0000    0.36180
642240.0000    0.45438
642280.0000    0.46596
642320.0000    0.47704
642360.0000    0.68313
642400.0000    0.56006
642440.0000   -0.06433
642480.0000    0.16809
642520.0000    0.24899
642560.0000    0.27199
642600.0000    0.83661
642640.0000    0.88070
642680.0000    0.29701
642720.0000    0.35192
642760.0000    0.26479
642800.0000    0.62246
642840.0000    0.25480
642880.0000    0.30449
642920.0000    0.47625
642960.0000    0.54272
643000.0000    0.59265
643040.0000    0.38920
643080.0000    0.44755
643120.0000    0.68219
643160.0000    0.59473
643200.0000    0.48660
643240.0000    0.58389
643280.0000    0.70552
643320.0000    0.64502
643360.0000    0.84122
643400.0000    0.61792
643440.0000    0.62013
643480.0000    0.76841
643520.0000    0.50738
643560.0000    0.66533
643600.0000    0.60801
643640.0000    0.71679
643680.0000    0.64390
643720.0000    0.46116
643760.0000    0.33146
643800.0000    0.58656
643840.0000    0.68307
643880.0000    0.43380
643920.0000    0.41927
643960.0000    0.35193
644000.0000    0.65892
644040.0000    0.84978
644080.0000    0.30343
644120.0000    0.34428
644160.0000    0.30078
644200.0000    0.55566
644240.0000    0.31439
644280.0000    0.02653
644320.0000    0.09072
644360.0000   -0.06240
644400.0000    0.30336
644440.0000    0.27014
644480.0000    0.51972
644520.0000    0.64984
644560.0000    0.67122
644600.0000    0.69932
644640.0000    0.75741
644680.0000    0.77522
644720.0000    0.58094
644760.0000    0.25838
644800.0000    0.57527
644840.0000    0.50418
644880.0000    0.51038
644920.0000    0.27288
644960.0000    0.38500
645000.0000    0.44251
645040.0000    0.45803
645080.0000    0.37060
645120.0000    0.35705
645160.0000    0.44080
645200.0000    0.45126
645240.0000    0.19551
645280.0000    0.72985
645320.0000    0.56709
645360.0000    0.86770
645400.0000    0.67119
645440.0000    0.85157
645480.0000    0.79937
645520.0000    0.48643
645560.0000    0.69746
645600.0000    0.45652
645640.0000    0.66791
645680.0000    0.64636
645720.0000    0.72552
645760.0000    0.55201
645800.0000    0.64706
645840.0000    0.48732
645880.0000    0.48964
645920.0000    0.56992
645960.0000    0.69193
646000.0000    0.51513
646040.0000    0.73872
646080.0000    0.69466
646120.0000    0.85551
646160.0000    0.43295
646200.0000    0.66799
646240.0000    0.39100
646280.0000    0.78609
646320.0000    0.71280
646360.0000    0.69786
646400.0000    0.76166
646440.0000    0.55554
646480.0000    0.68117
646520.0000    0.70247
646560.0000    0.70538
646600.0000    0.58579
646640.0000    0.80266
646680.0000    0.80978
646720.0000    0.38255
646760.0000    0.15117
646800.0000    0.51168
646840.0000    0.67251
646880.0000    0.66072
646920.0000    0.75664
646960.0000    0.78109
647000.0000    0.70249
647040.0000    0.60344
647080.0000    0.53789
647120.0000    0.89568
647160.0000    0.63357
647200.0000    0.66938
647240.0000    0.78708
647280.0000    0.79973
647320.0000    0.83982
647360.0000    0.70858
647400.0000    0.59755
647440.0000    0.68573
647480.0000    0.74540
647520.0000    0.57314
647560.0000    0.52561
647600.0000    0.40736
647640.0000    0.07700
647680.0000    0.46550
647720.0000    0.64456
647760.0000    0.21711
647800.0000    0.42437
647840.0000    0.28988
647880.0000    0.23804
647920.0000    0.45322
647960.0000    0.13805
648000.0000    0.26977
648040.0000    0.54998
648080.0000    0.25206
648120.0000    0.21250
648160.0000    0.57187
648200.0000    0.52892
648240.0000    0.10930
648280.0000    0.11889
648320.0000   -0.17550
648360.0000    0.11998
648400.0000    0.42267
648440.0000    0.32208
648480.0000    0.44868
648520.0000    0.45996
648560.0000    0.25464
648600.0000    0.43778
648640.0000    0.63310
648680.0000    0.30493
648720.0000    0.40890
648760.0000    0.20288
648800.0000    0.33438
648840.0000    0.35261
648880.0000    0.20486
648920.0000    0.20555
648960.0000    0.34555
649000.0000    0.36481
649040.0000    0.23820
649080.0000    0.37846
649120.0000    0.43484
649160.0000    0.08103
649200.0000   -0.15250
649240.0000    0.31690
649280.0000    0.36886
649320.0000    0.07616
649360.0000    0.59118
649400.0000    0.16650
649440.0000    0.07767
649480.0000    0.31265
649520.0000    0.40556
649560.0000    0.40762
649600.0000    0.28822
649640.0000    0.24456
649680.0000    0.39586
649720.0000    0.53504
649760.0000    0.54439
649800.0000    0.33609
649840.0000    0.37444
649880.0000    0.03137
649920.0000    0.13188
649960.0000    0.47533
650000.0000    0.35656
650040.0000    0.09912
650080.0000    0.20918
650120.0000   -0.02754
650160.0000    0.02117
650200.0000    0.38979
650240.0000    0.21509
650280.0000    0.22304
650320.0000    0.32268
650360.0000    0.43082
650400.0000    0.44797
650440.0000    0.41199
650480.0000    0.49115
650520.0000    0.54458
650560.0000    0.57508
650600.0000    0.51023
650640.0000    0.54235
650680.0000    0.50430
650720.0000    0.56818
650760.0000    0.51376
650800.0000    0.45864
650840.0000    0.55927
650880.0000    0.46619
650920.0000    0.57713
650960.0000    0.59702
651000.0000    0.62961
651040.0000    0.61136
651080.0000    0.63045
651120.0000    0.53886
651160.0000    0.52712
651200.0000    0.49158
651240.0000    0.66829
651280.0000    0.61781
651320.0000    0.63722
651360.0000    0.54639
651400.0000    0.56171
651440.0000    0.64660
651480.0000    0.53448
651520.0000    0.67330
651560.0000    0.82390
651600.0000    0.55631
651640.0000    0.45500
651680.0000    0.48457
651720.0000    0.47661
651760.0000    0.38423
651800.0000    0.51274
651840.0000    0.37226
651880.0000    0.50136
651920.0000    0.54358
651960.0000    0.71398
652000.0000    0.50451
652040.0000    0.52975
652080.0000    0.57242
652120.0000    0.51743
652160.0000    0.55016
652200.0000    0.50859
652240.0000    0.63511
652280.0000    0.53904
652320.0000    0.53849
652360.0000    0.53057
652400.0000    0.63823
652440.0000    0.46905
652480.0000    0.58957
652520.0000    0.47467
652560.0000    0.51178
652600.0000    0.42446
652640.0000    0.54549
652680.0000    0.53115
652720.0000    0.42380
652760.0000    0.65540
652800.0000    0.66742
652840.0000    0.63266
652880.0000    0.51695
652920.0000    0.50696
652960.0000    0.53827
653000.0000    0.51095
653040.0000    0.55571
653080.0000    0.60779
653120.0000    0.65311
653160.0000    0.49804
653200.0000    0.53569
653240.0000    0.65110
653280.0000    0.55811
653320.0000    0.51244
653360.0000    0.45673
653400.0000    0.34568
653440.0000    0.22858
653480.0000    0.51052
653520.0000    0.56384
653560.0000    0.60009
653600.0000    0.50063
653640.0000    0.48863
653680.0000    0.60804
653720.0000    0.64380
653760.0000    0.45182
653800.0000    0.78941
653840.0000    0.61581
653880.0000    0.72735
653920.0000    0.68899
653960.0000    0.54909
654000.0000    0.72289
654040.0000    0.74145
654080.0000    0.54601
654120.0000    0.56045
654160.0000    0.57422
654200.0000    0.60452
654240.0000    0.74890
654280.0000    0.91627
654320.0000    0.68850
654360.0000    0.78322
654400.0000    0.61837
654440.0000    0.61412
654480.0000    0.71444
654520.0000    0.57426
654560.0000    0.50025
654600.0000    0.85698
654640.0000    0.58920
654680.0000    0.48326
654720.0000    0.36619
654760.0000    0.55821
654800.0000    0.67523
654840.0000    0.55623
654880.0000    0.66441
654920.0000    0.44591
654960.0000    0.57189
655000.0000    0.56794
655040.0000    0.46198
655080.0000    0.60161
655120.0000    0.55611
655160.0000    0.43527
655200.0000    0.42675
655240.0000    0.61085
655280.0000    0.56500
655320.0000    0.49374
655360.0000    0.46640
655400.0000    0.57155
655440.0000    0.64551
655480.0000    0.55824
655520.0000    0.58859
655560.0000    0.44288
655600.0000    0.58529
655640.0000    0.66808
655680.0000    0.98319
655720.0000    0.90316
655760.0000    0.97516
655800.0000    0.91055
655840.0000    0.86267
655880.0000    0.95814
655920.0000    0.70267
655960.0000    0.60845
656000.0000    0.75584
656040.0000    0.72296
656080.0000    0.68031
656120.0000    0.62686
656160.0000    0.79369
656200.0000    0.77680
656240.0000    0.70978
656280.0000    0.68531
656320.0000    0.71395
656360.0000    0.46486
656400.0000    0.61263
656440.0000    0.61357
656480.0000    0.67974
656520.0000    0.48147
656560.0000    0.18819
656600.0000    0.17468
656640.0000    0.30573
656680.0000    0.65643
656720.0000    0.46128
656760.0000    0.61442
656800.0000    0.46088
656840.0000    0.57362
656880.0000    0.74829
656920.0000    0.71403
656960.0000    0.68798
657000.0000    0.72738
657040.0000    0.93108
657080.0000    0.80829
657120.0000    0.80822
657160.0000    0.87642
657200.0000    0.82415
657240.0000    0.87441
657280.0000    0.83454
657320.0000    0.81913
657360.0000    0.86527
657400.0000    0.56560
657440.0000    0.57764
657480.0000    0.59922
657520.0000    0.78811
657560.0000    0.72726
657600.0000    0.67323
657640.0000    0.58274
657680.0000    0.19011
657720.0000    0.48018
657760.0000    0.68389
657800.0000    0.62190
657840.0000    0.60704
657880.0000    0.32550
657920.0000    0.54163
657960.0000    0.34366
658000.0000    0.38389
658040.0000    0.25231
658080.0000    0.34608
658120.0000    0.66515
658160.0000    0.39768
658200.0000    0.28297
658240.0000    0.45504
658280.0000    0.65682
658320.0000    0.50487
658360.0000    0.54419
658400.0000    0.29043
658440.0000    0.66076
658480.0000    0.49723
658520.0000    0.44651
658560.0000    0.37756
658600.0000    0.19295
658640.0000    0.22145
658680.0000    0.48297
658720.0000    0.34994
658760.0000    0.39868
658800.0000    0.22131
658840.0000    0.41825
658880.0000    0.16058
658920.0000    0.23170
658960.0000    0.20222
659000.0000    0.59140
659040.0000    0.71367
659080.0000    0.40475
659120.0000    0.59022
659160.0000    0.68403
659200.0000    0.76935
659240.0000    0.74734
659280.0000    0.88664
659320.0000    0.72346
659360.0000    0.73484
659400.0000    0.78345
659440.0000    0.83838
659480.0000    0.64278
659520.0000    0.54914
659560.0000    0.37658
659600.0000    0.68029
659640.0000    0.56939
659680.0000    0.27982
659720.0000    0.48168
659760.0000    0.71598
659800.0000    0.52715
659840.0000    0.53615
659880.0000    0.88617
659920.0000    0.74656
659960.0000    0.70469
660000.0000    0.69909
660040.0000    0.78537
660080.0000    0.54073
660120.0000    0.76276
660160.0000    0.82061
660200.0000    0.80629
660240.0000    0.59304
660280.0000    0.79963
660320.0000    0.58523
660360.0000    0.72982
660400.0000    0.69201
660440.0000    0.70396
660480.0000    0.56317
660520.0000    0.73913
660560.0000    0.67838
660600.0000    0.70038
660640.0000    0.72058
660680.0000    0.52541
660720.0000    0.45366
660760.0000    0.70418
660800.0000    0.79122
660840.0000    0.69653
660880.0000    0.41087
660920.0000    0.46141
660960.0000    0.65226
661000.0000    0.80255
661040.0000    0.87332
661080.0000    0.81997
661120.0000    0.84097
661160.0000    0.54713
661200.0000    0.21257
661240.0000    0.12127
661280.0000    0.32076
661320.0000    0.46754
661360.0000    0.54069
661400.0000    0.52771
661440.0000    0.64065
661480.0000    0.65131
661520.0000    0.59593
661560.0000    0.82718
661600.0000    0.74079
661640.0000    0.82416
661680.0000    0.86843
661720.0000    0.74010
661760.0000    0.49671
661800.0000    0.75453
661840.0000    0.69040
661880.0000    0.92081
661920.0000    0.69081
661960.0000    0.77093
662000.0000    0.63339
662040.0000    0.61668
662080.0000    0.29580
662120.0000    0.17113
662160.0000    0.32879
662200.0000    0.50254
662240.0000    0.55946
662280.0000    0.54194
662320.0000    0.16380
662360.0000    0.40203
662400.0000    0.49936
662440.0000    0.55638
662480.0000    0.19599
662520.0000    0.18093
662560.0000    0.58125
662600.0000    0.47690
662640.0000    0.53442
662680.0000    0.49579
662720.0000    0.54968
662760.0000    0.61679
662800.0000    0.49367
662840.0000    0.22138
662880.0000    0.38172
662920.0000    0.56114
662960.0000    0.33541
663000.0000   -0.21846
663040.0000   -0.31123
663080.0000   -0.18571
663120.0000   -0.26032
663160.0000    0.00347
663200.0000    0.26486
663240.0000    0.06017
663280.0000    0.60549
663320.0000    0.50926
663360.0000    0.17951
663400.0000   -0.13169
663440.0000   -0.02812
663480.0000    0.11875
663520.0000    0.15786
663560.0000    0.14308
663600.0000    0.37475
663640.0000    0.35161
663680.0000    0.51785
663720.0000    0.31681
663760.0000    0.61018
663800.0000    0.40775
663840.0000    0.14886
663880.0000    0.61391
663920.0000    0.51149
663960.0000    0.57251
664000.0000    0.69387
664040.0000    0.44951
664080.0000    0.63024
664120.0000    0.57820
664160.0000    0.80797
664200.0000    0.85038
664240.0000    0.83581
664280.0000    0.72592
664320.0000    0.69183
664360.0000    0.42211
664400.0000    0.16864
664440.0000    0.46890
664480.0000    0.08763
664520.0000    0.45577
664560.0000    0.33907
664600.0000    0.26848
664640.0000    0.47098
664680.0000    0.26687
664720.0000    0.65248
664760.0000    0.60840
664800.0000    0.60122
664840.0000    0.52437
664880.0000   -0.00660
664920.0000    0.58172
664960.0000    0.62627
665000.0000    0.53805
665040.0000    0.61503
665080.0000    0.69644
665120.0000    0.67882
665160.0000    0.72717
665200.0000    0.82712
665240.0000    0.77144
665280.0000    0.73464
665320.0000    0.32393
665360.0000    0.66978
665400.0000    0.54202
665440.0000    0.59390
665480.0000    0.63739
665520.0000    0.60744
665560.0000    0.72874
665600.0000    0.30698
665640.0000    0.26411
665680.0000    0.22480
665720.0000   -0.03481
665760.0000   -0.09305
665800.0000    0.24021
665840.0000    0.01279
665880.0000   -0.12713
665920.0000    0.00008
665960.0000    0.12767
666000.0000    0.03184
666040.0000    0.33936
666080.0000    0.00312
666120.0000    0.37780
666160.0000    0.51398
666200.0000    0.38322
666240.0000    0.49336
666280.0000    0.30582
666320.0000    0.44606
666360.0000    0.63226
666400.0000    0.73371
666440.0000    0.75498
666480.0000    0.49060
666520.0000    0.58050
666560.0000    0.56632
666600.0000    0.33908
666640.0000    0.23295
666680.0000   -0.16112
666720.0000   -0.18240
666760.0000    0.31067
666800.0000    0.35685
666840.0000    0.42074
666880.0000    0.28410
666920.0000    0.27295
666960.0000    0.42390
667000.0000    0.82807
667040.0000    0.72925
667080.0000    0.64626
667120.0000    0.65999
667160.0000    0.66324
667200.0000    0.70641
667240.0000    0.68463
667280.0000    0.68153
667320.0000    0.71796
667360.0000    0.71748
667400.0000    0.61797
667440.0000    0.61931
667480.0000    0.57134
667520.0000    0.72565
667560.0000    0.55254
667600.0000    0.63759
667640.0000    0.59395
667680.0000    0.52893
667720.0000    0.70068
667760.0000    0.65544
667800.0000    0.65184
667840.0000    0.58059
667880.0000    0.61810
667920.0000    0.54240
667960.0000    0.49728
668000.0000    0.64571
668040.0000    0.63288
668080.0000    0.50776
668120.0000    0.47881
668160.0000    0.51034
668200.0000    0.61681
668240.0000    0.68026
668280.0000    0.65010
668320.0000    0.20005
668360.0000    0.36997
668400.0000    0.48792
668440.0000    0.52604
668480.0000    0.65074
668520.0000    0.65429
668560.0000    0.62975
668600.0000    0.74015
668640.0000    0.77705
668680.0000    0.59224
668720.0000    0.53824
668760.0000    0.53316
668800.0000    0.58868
668840.0000    0.60037
668880.0000    0.62690
668920.0000    0.55672
668960.0000    0.70308
669000.0000    0.79065
669040.0000    0.70677
669080.0000    0.59214
669120.0000    0.59059
669160.0000    0.58600
669200.0000    0.69657
669240.0000    0.68396
669280.0000    0.56176
669320.0000    0.53859
669360.0000    0.61007
669400.0000    0.70552
669440.0000    0.58628
669480.0000    0.56552
669520.0000    0.64589
669560.0000    0.75611
669600.0000    0.70402
669640.0000    0.63530
669680.0000    0.72998
669720.0000    0.38705
669760.0000    0.68625
669800.0000    0.71187
669840.0000    0.61515
669880.0000    0.68042
669920.0000    0.60502
669960.0000    0.74643
670000.0000    0.72539
670040.0000    0.73098
670080.0000    0.83569
670120.0000    0.74291
670160.0000    0.60335
670200.0000    0.84953
670240.0000    0.89165
670280.0000    0.82835
670320.0000    0.75878
670360.0000    0.53693
670400.0000    0.66829
670440.0000    0.68747
670480.0000    0.72595
670520.0000    0.79750
670560.0000    0.81719
670600.0000    0.69926
670640.0000    0.56444
670680.0000    0.85160
670720.0000    0.58453
670760.0000    0.73021
670800.0000    0.71522
670840.0000    0.75148
670880.0000    0.68344
670920.0000    0.77811
670960.0000    0.52392
671000.0000    0.59036
671040.0000    0.72492
671080.0000    0.65158
671120.0000    0.62044
671160.0000    0.63517
671200.0000    0.57713
671240.0000    0.59584
671280.0000    0.65639
671320.0000    0.79323
671360.0000    0.73267
671400.0000    0.88885
671440.0000    0.90753
671480.0000    0.59204
671520.0000    0.87756
671560.0000    0.91547
671600.0000    0.63575
671640.0000    0.78897
671680.0000    0.65509
671720.0000    0.80801
671760.0000    0.64397
671800.0000    0.77600
671840.0000    0.58990
671880.0000    0.31985
671920.0000    0.38901
671960.0000    0.38935
672000.0000    0.39257
672040.0000    0.33294
672080.0000    0.41085
672120.0000    0.75439
672160.0000    0.78764
672200.0000    0.75939
672240.0000    0.82992
672280.0000    0.86271
672320.0000    0.69330
672360.0000    0.76438
672400.0000    0.46738
672440.0000    0.88559
672480.0000    0.62906
672520.0000    0.92514
672560.0000    0.66546
672600.0000    0.66175
672640.0000    0.65690
672680.0000    0.51546
672720.0000    0.62506
672760.0000    0.64407
672800.0000    0.77139
672840.0000    0.74043
672880.0000    0.63045
672920.0000    0.66082
672960.0000    0.68226
673000.0000    0.88392
673040.0000    0.57075
673080.0000    0.73283
673120.0000    0.57256
673160.0000    0.52948
673200.0000    0.69806
673240.0000    0.60064
673280.0000    0.64380
673320.0000    0.81037
673360.0000    0.63830
673400.0000    0.53660
673440.0000    0.55256
673480.0000    0.59742
673520.0000    0.55729
673560.0000    0.43675
673600.0000    0.46339
673640.0000    0.58395
673680.0000    0.12912
673720.0000    0.28478
673760.0000    0.66824
673800.0000    0.73201
673840.0000    0.73277
673880.0000    0.62012
673920.0000    0.74956
673960.0000    0.57413
674000.0000    0.44650
674040.0000    0.38485
674080.0000    0.40252
674120.0000    0.48016
674160.0000    0.51797
674200.0000    0.45640
674240.0000    0.61216
674280.0000    0.66245
674320.0000    0.57580
674360.0000    0.68227
674400.0000    0.70219
674440.0000    0.42750
674480.0000    0.67118
674520.0000    0.60584
674560.0000    0.74864
674600.0000    0.56383
674640.0000    0.51382
674680.0000    0.66177
674720.0000    0.75187
674760.0000    0.76382
674800.0000    0.71367
674840.0000    0.70834
674880.0000    0.82081
674920.0000    0.66447
674960.0000    0.68812
675000.0000    0.67170
675040.0000    0.57310
675080.0000    0.70415
675120.0000    0.81640
675160.0000    0.50501
675200.0000    0.74161
675240.0000    0.70698
675280.0000    0.62821
675320.0000    0.65192
675360.0000    0.67141
675400.0000    0.74750
675440.0000    0.74816
675480.0000    0.70099
675520.0000    0.63283
675560.0000    0.68817
675600.0000    0.67973
675640.0000    0.77072
675680.0000    0.81089
675720.0000    0.74543
675760.0000    0.67388
675800.0000    0.75107
675840.0000    0.72023
675880.0000    0.84352
675920.0000    0.76787
675960.0000    0.61912
676000.0000    0.75332
676040.0000    0.70370
676080.0000    0.80029
676120.0000    0.82123
676160.0000    0.76611
676200.0000    0.82116
676240.0000    0.80192
676280.0000    0.68317
676320.0000    0.68403
676360.0000    0.80661
676400.0000    0.68589
676440.0000    0.56959
676480.0000    0.63439
676520.0000    0.63181
676560.0000    0.62088
676600.0000    0.57720
676640.0000    0.55714
676680.0000    0.54961
676720.0000    0.54767
676760.0000    0.70574
676800.0000    0.76513
676840.0000    0.61762
676880.0000    0.58022
676920.0000    0.57699
676960.0000    0.50895
677000.0000    0.59348
677040.0000    0.55119
677080.0000    0.60476
677120.0000    0.54924
677160.0000    0.49291
677200.0000    0.51212
677240.0000    0.52215
677280.0000    0.80883
677320.0000    0.66591
677360.0000    0.74267
677400.0000    0.71588
677440.0000    0.62509
677480.0000    0.73558
677520.0000    0.81265
677560.0000    0.82706
677600.0000    0.75126
677640.0000    0.89727
677680.0000    0.86124
677720.0000    0.81392
677760.0000    1.09321
677800.0000    0.89339
677840.0000    0.93159
677880.0000    0.93752
677920.0000    0.93371
677960.0000    0.92625
678000.0000    0.93239
678040.0000    0.91477
678080.0000    0.92212
678120.0000    0.89377
678160.0000    0.94910
678200.0000    0.83283
678240.0000    0.89397
678280.0000    0.92796
678320.0000    0.88597
678360.0000    0.87788
678400.0000    0.99551
678440.0000    0.87196
678480.0000    1.03061
678520.0000    0.81185
678560.0000    0.76166
678600.0000    0.92055
678640.0000    0.89461
678680.0000    0.92922
678720.0000    0.90036
678760.0000    0.98185
678800.0000    0.73313
678840.0000    0.99342
678880.0000    0.85114
678920.0000    0.84617
678960.0000    0.95511
679000.0000    0.85691
679040.0000    0.85250
679080.0000    0.81519
679120.0000    0.87930
679160.0000    0.84175
679200.0000    0.74688
679240.0000    0.86792
679280.0000    0.93790
679320.0000    0.89692
679360.0000    0.89319
679400.0000    0.90744
679440.0000    0.82056
679480.0000    0.87801
679520.0000    0.99172
679560.0000    0.87974
679600.0000    0.96994
679640.0000    0.88760
679680.0000    0.89610
679720.0000    0.98111
679760.0000    0.93288
679800.0000    1.08666
679840.0000    0.98783
679880.0000    0.78854
679920.0000    0.91737
679960.0000    0.89038
680000.0000    0.74540
680040.0000    1.03703
680080.0000    0.86547
680120.0000    0.80497
680160.0000    0.94336
680200.0000    0.96878
680240.0000    1.00829
680280.0000    0.80914
680320.0000    1.00307
680360.0000    0.97455
680400.0000    0.92518
680440.0000    0.84367
680480.0000    1.02829
680520.0000    0.86680
680560.0000    0.79926
680600.0000    0.86923
680640.0000    0.84733
680680.0000    0.90061
680720.0000    0.99144
680760.0000    0.94910
680800.0000    0.81861
680840.0000    1.03453
680880.0000    1.03043
680920.0000    0.94073
680960.0000    1.01967
681000.0000    0.84166
681040.0000    0.99108
681080.0000    0.85614
681120.0000    1.01521
681160.0000    0.80451
681200.0000    0.93891
681240.0000    0.79717
681280.0000    0.90106
681320.0000    0.54530
681360.0000    0.70373
681400.0000    0.73666
681440.0000    0.64646
681480.0000    0.57976
681520.0000    0.56130
681560.0000    0.72181
681600.0000    0.60867
681640.0000    0.60874
681680.0000    0.72982
681720.0000    0.90421
681760.0000    0.77536
681800.0000    0.51129
681840.0000    0.67699
681880.0000    0.70504
681920.0000    0.63060
681960.0000    0.47751
682000.0000    0.51441
682040.0000    0.27457
682080.0000    0.33582
682120.0000    0.31126
682160.0000    0.28108
682200.0000    0.30816
682240.0000    0.27831
682280.0000    0.02024
682320.0000    0.00737
682360.0000    0.61678
682400.0000    0.39252
682440.0000    0.87815
682480.0000    0.74937
682520.0000    0.66898
682560.0000    0.78017
682600.0000    0.62467
682640.0000    0.73128
682680.0000    0.56241
682720.0000    0.71823
682760.0000    0.68508
682800.0000    0.77243
682840.0000    0.71801
682880.0000    0.81141
682920.0000    0.75453
682960.0000    0.74364
683000.0000    0.77879
683040.0000    0.55633
683080.0000    0.64472
683120.0000    0.58205
683160.0000    0.78928
683200.0000    0.66027
683240.0000    0.55607
683280.0000    0.75661
683320.0000    0.93678
683360.0000    0.73724
683400.0000    0.69363
683440.0000    0.71623
683480.0000    0.56083
683520.0000    0.61519
683560.0000    0.66153
683600.0000    0.65797
683640.0000    0.46444
683680.0000    0.71135
683720.0000    0.73184
683760.0000    0.53387
683800.0000    0.64934
683840.0000    0.44781
683880.0000    0.64093
683920.0000    0.73427
683960.0000    0.63460
684000.0000    0.65702
684040.0000    0.68763
684080.0000    0.63949
684120.0000    0.75549
684160.0000    0.62699
684200.0000    0.74400
684240.0000    0.66606
684280.0000    0.57083
684320.0000    0.61275
684360.0000    0.54003
684400.0000    0.43034
684440.0000    0.46652
684480.0000    0.72168
684520.0000    0.60646
684560.0000    0.62887
684600.0000    0.66287
684640.0000    0.57634
684680.0000    0.69952
684720.0000    0.54300
684760.0000    0.59829
684800.0000    0.61255
684840.0000    0.61476
684880.0000    0.61045
684920.0000    0.59857
684960.0000    0.53736
685000.0000    0.28258
685040.0000    0.62122
685080.0000    0.62700
685120.0000    0.47348
685160.0000    0.64055
685200.0000    0.60508
685240.0000    0.62006
685280.0000    0.65661
685320.0000    0.68438
685360.0000    0.55772
685400.0000    0.57437
685440.0000    0.48316
685480.0000    0.54506
685520.0000    0.55917
685560.0000    0.51368
685600.0000    0.57574
685640.0000    0.64048
685680.0000    0.34742
685720.0000    0.48234
685760.0000    0.45740
685800.0000    0.54058
685840.0000    0.37921
685880.0000    0.52947
685920.0000    0.45803
685960.0000    0.55110
686000.0000    0.62155
686040.0000    0.70236
686080.0000    0.72955
686120.0000    0.62624
686160.0000    0.47798
686200.0000    0.39820
686240.0000    0.53985
686280.0000    0.67681
686320.0000    0.56310
686360.0000    0.29221
686400.0000    0.32713
686440.0000    0.62026
686480.0000    0.62995
686520.0000    0.84173
686560.0000    0.60950
686600.0000    0.64110
686640.0000    0.57362
686680.0000    0.48723
686720.0000    0.48822
686760.0000    0.49232
686800.0000    0.54727
686840.0000    0.60616
686880.0000    0.51700
686920.0000    0.62618
686960.0000    0.53911
687000.0000    0.26776
687040.0000    0.10086
687080.0000    0.29695
687120.0000    0.28882
687160.0000    0.38826
687200.0000    0.21570
687240.0000    0.42658
687280.0000    0.32651
687320.0000    0.35951
687360.0000    0.26563
687400.0000    0.69202
687440.0000    0.67983
687480.0000    0.68231
687520.0000    0.73486
687560.0000    0.64571
687600.0000    0.62105
687640.0000    0.82310
687680.0000    0.53886
687720.0000    0.85660
687760.0000    0.58701
687800.0000    0.55349
687840.0000    0.73599
687880.0000    0.69006
687920.0000    0.57407
687960.0000    0.60340
688000.0000    0.68221
688040.0000    0.68117
688080.0000    0.65368
688120.0000    0.71205
688160.0000    0.72288
688200.0000    0.60443
688240.0000    0.59629
688280.0000    0.58219
688320.0000    0.54969
688360.0000    0.73729
688400.0000    0.37125
688440.0000    0.44581
688480.0000    0.63350
688520.0000    0.72755
688560.0000    0.57824
688600.0000    0.79143
688640.0000    0.77339
688680.0000    0.74213
688720.0000    0.72800
688760.0000    0.43959
688800.0000    0.58746
688840.0000    0.48529
688880.0000    0.73945
688920.0000    0.72024
688960.0000    0.35861
689000.0000    0.63709
689040.0000    0.51024
689080.0000    0.64128
689120.0000    0.79831
689160.0000    0.78090
689200.0000    0.73209
689240.0000    0.64957
689280.0000    0.76781
689320.0000    0.81951
689360.0000    0.60419
689400.0000    0.64751
689440.0000    0.63727
689480.0000    0.82112
689520.0000    0.77080
689560.0000    0.68570
689600.0000    0.85817
689640.0000    0.65832
689680.0000    0.72415
689720.0000    0.49143
689760.0000    0.53787
689800.0000    0.63480
689840.0000    0.64906
689880.0000    0.94435
689920.0000    0.96384
689960.0000    0.84705
690000.0000    0.86660
690040.0000    0.68610
690080.0000    0.77748
690120.0000    0.81444
690160.0000    0.54080
690200.0000    0.38360
690240.0000    0.44403
690280.0000    0.71487
690320.0000    0.37558
690360.0000    0.77127
690400.0000    0.57779
690440.0000    0.69878
690480.0000    0.69751
690520.0000    0.35823
690560.0000    0.51481
690600.0000    0.30666
690640.0000    0.24918
690680.0000    0.42009
690720.0000    0.56323
690760.0000    0.60980
690800.0000    0.65050
690840.0000    0.72731
690880.0000    0.47054
690920.0000    0.70137
690960.0000    0.68929
691000.0000    0.77984
691040.0000    0.85739
691080.0000    0.77212
691120.0000    0.65004
691160.0000    0.55980
691200.0000    0.88370
691240.0000    0.90922
691280.0000    0.70125
691320.0000    0.74937
691360.0000    0.86562
691400.0000    0.58421
691440.0000    0.54413
691480.0000    0.81044
691520.0000    0.74263
691560.0000    0.49566
691600.0000    0.11992
691640.0000    0.26453
691680.0000    0.19785
691720.0000    0.32963
691760.0000    0.34510
691800.0000    0.11940
691840.0000    0.16506
691880.0000    0.16618
691920.0000    0.65489
691960.0000    0.46768
692000.0000    0.69021
692040.0000    0.60677
692080.0000    0.69697
692120.0000    0.56959
692160.0000    0.62963
692200.0000    0.48881
692240.0000    0.56432
692280.0000    0.49835
692320.0000    0.42037
692360.0000    0.39654
692400.0000    0.54812
692440.0000    0.48805
692480.0000    0.46550
692520.0000    0.16392
692560.0000    0.24819
692600.0000    0.11538
692640.0000    0.80653
692680.0000    0.69134
692720.0000    0.91570
692760.0000    0.68413
692800.0000    0.74738
692840.0000    0.64617
692880.0000    0.62413
692920.0000    0.65479
692960.0000    0.64185
693000.0000    0.69062
693040.0000    0.61479
693080.0000    1.10434
693120.0000    0.78908
693160.0000    0.77575
693200.0000    0.83319
693240.0000    0.81266
693280.0000    0.62462
693320.0000    0.46232
693360.0000    0.30697
693400.0000    0.60064
693440.0000    0.54240
693480.0000    0.56500
693520.0000    0.53129
693560.0000    0.20949
693600.0000    0.54311
693640.0000    0.73550
693680.0000    0.64702
693720.0000    0.77303
693760.0000    0.71930
693800.0000    0.56161
693840.0000    0.61594
693880.0000    0.68039
693920.0000    0.75139
693960.0000    0.57658
694000.0000    0.68798
694040.0000    0.68199
694080.0000    0.73951
694120.0000    0.59457
694160.0000    0.67893
694200.0000    0.63216
694240.0000    0.69067
694280.0000    0.67043
694320.0000    0.83368
694360.0000    0.89364
694400.0000    0.85851
694440.0000    0.97145
694480.0000    1.00593
694520.0000    1.10049
694560.0000    0.99338
694600.0000    1.04372
694640.0000    0.95048
694680.0000    1.08996
694720.0000    1.03888
694760.0000    0.95766
694800.0000    0.91151
694840.0000    0.96148
694880.0000    0.83110
694920.0000    0.78205
694960.0000    0.92662
695000.0000    0.88111
695040.0000    0.90608
695080.0000    0.90583
695120.0000    0.92322
695160.0000    0.98126
695200.0000    0.85999
695240.0000    0.84225
695280.0000    0.88908
695320.0000    0.80625
695360.0000    0.95877
695400.0000    0.85898
695440.0000    0.89700
695480.0000    0.92304
695520.0000    0.91958
695560.0000    0.80884
695600.0000    0.83551
695640.0000    0.92215
695680.0000    0.83198
695720.0000    0.88909
695760.0000    0.84196
695800.0000    0.88265
695840.0000    0.92676
695880.0000    0.80299
695920.0000    0.87539
695960.0000    0.81746
696000.0000    0.84934
696040.0000    0.82895
696080.0000    0.80385
696120.0000    0.87250
696160.0000    0.93983
696200.0000    0.86747
696240.0000    0.81436
696280.0000    0.74194
696320.0000    0.78331
696360.0000    0.65463
696400.0000    0.60456
696440.0000    0.78413
696480.0000    0.79545
696520.0000    0.83092
696560.0000    0.78105
696600.0000    0.66069
696640.0000    0.63793
696680.0000    0.49528
696720.0000    0.63136
696760.0000    0.51737
696800.0000    0.30414
696840.0000    0.53945
696880.0000    0.80877
696920.0000    0.67539
696960.0000    0.63326
697000.0000    1.03080
697040.0000    0.87596
697080.0000    0.89906
697120.0000    0.97264
697160.0000    0.91069
697200.0000    0.77376
697240.0000    0.73897
697280.0000    0.64673
697320.0000    0.74386
697360.0000    0.72234
697400.0000    0.79145
697440.0000    0.32928
697480.0000    0.21499
697520.0000    0.44780
697560.0000    0.60689
697600.0000    0.64535
697640.0000    0.61519
697680.0000    0.37352
697720.0000    0.75332
697760.0000    0.81783
697800.0000    0.84351
697840.0000    0.84133
697880.0000    0.71414
697920.0000    0.64161
697960.0000    0.68874
698000.0000    0.67726
698040.0000    0.69516
698080.0000    0.50903
698120.0000    0.77310
698160.0000    0.80893
698200.0000    0.88508
698240.0000    0.65544
698280.0000    0.61503
698320.0000    0.68007
698360.0000    0.63464
698400.0000    0.51299
698440.0000    0.69868
698480.0000    0.77617
698520.0000    0.87943
698560.0000    0.70760
698600.0000    0.76962
698640.0000    0.77377
698680.0000    0.72088
698720.0000    0.85689
698760.0000    0.67405
698800.0000    0.78693
698840.0000    0.75370
698880.0000    0.83330
698920.0000    0.61164
698960.0000    0.66896
699000.0000    0.59708
699040.0000    0.81067
699080.0000    0.63697
699120.0000    0.81956
699160.0000    0.77909
699200.0000    0.75069
699240.0000    0.65432
699280.0000    0.82300
699320.0000    0.83760
699360.0000    0.80784
699400.0000    0.78885
699440.0000    0.45681
699480.0000    0.19243
699520.0000    0.27650
699560.0000    0.44184
699600.0000    0.50060
699640.0000    0.63231
699680.0000    0.48622
699720.0000    0.45564
699760.0000    0.63601
699800.0000    0.68936
699840.0000    0.61721
699880.0000    0.63667
699920.0000    0.76047
699960.0000    0.68004
700000.0000    0.93762
700040.0000    0.66954
700080.0000    0.69533
700120.0000    0.61345
700160.0000    0.68554
700200.0000    0.51165
700240.0000    0.61729
700280.0000    0.73273
700320.0000    0.65906
700360.0000    0.81530
700400.0000    0.81014
700440.0000    0.83375
700480.0000    0.89956
700520.0000    0.90558
700560.0000    0.85150
700600.0000    0.81493
700640.0000    0.96137
700680.0000    0.87218
700720.0000    0.94563
700760.0000    1.05345
700800.0000    0.78479
700840.0000    1.02370
700880.0000    0.94043
700920.0000    0.83510
700960.0000    0.86228
701000.0000    0.85080
701040.0000    0.89379
701080.0000    0.86682
701120.0000    0.81251
701160.0000    0.82482
701200.0000    0.98265
701240.0000    0.85146
701280.0000    0.70627
701320.0000    0.94187
701360.0000    0.91161
701400.0000    0.96818
701440.0000    0.88417
701480.0000    0.89033
701520.0000    0.86560
701560.0000    0.83920
701600.0000    0.88632
701640.0000    0.88082
701680.0000    0.75536
701720.0000    0.96660
701760.0000    0.87840
701800.0000    0.96881
701840.0000    0.89713
701880.0000    1.00915
701920.0000    1.02218
701960.0000    0.91057
702000.0000    0.82663
702040.0000    0.91264
702080.0000    0.98698
702120.0000    1.00050
702160.0000    0.89510
702200.0000    0.88627
702240.0000    0.77461
702280.0000    0.90965
702320.0000    0.81313
702360.0000    1.02541
702400.0000    0.99451
702440.0000    0.87154
702480.0000    1.03804
702520.0000    0.99880
702560.0000    0.80320
702600.0000    0.97305
702640.0000    0.88884
702680.0000    0.84689
702720.0000    0.87427
702760.0000    0.93020
702800.0000    0.84124
702840.0000    1.01582
702880.0000    0.85519
702920.0000    0.76700
702960.0000    0.95227
703000.0000    0.94721
703040.0000    0.90057
703080.0000    0.88560
703120.0000    0.97406
703160.0000    0.92924
703200.0000    0.86220
703240.0000    0.86696
703280.0000    0.86591
703320.0000    0.80141
703360.0000    0.86873
703400.0000    0.81360
703440.0000    0.88911
703480.0000    0.94778
703520.0000    0.94435
703560.0000    0.82402
703600.0000    0.92471
703640.0000    1.00570
703680.0000    1.09477
703720.0000    0.90282
703760.0000    1.03870
703800.0000    0.90899
703840.0000    0.96368
703880.0000    0.89280
703920.0000    0.86047
703960.0000    0.84623
704000.0000    0.87812
704040.0000    1.01692
704080.0000    1.07447
704120.0000    0.88331
704160.0000    0.95167
704200.0000    0.87532
704240.0000    0.94941
704280.0000    0.91904
704320.0000    0.89918
704360.0000    0.94391
704400.0000    1.00452
704440.0000    0.95143
704480.0000    0.96713
704520.0000    1.00431
704560.0000    1.00353
704600.0000    1.00070
704640.0000    1.07947
704680.0000    0.94836
704720.0000    0.97284
704760.0000    0.87685
704800.0000    1.00935
704840.0000    0.93655
704880.0000    0.95924
704920.0000    0.85651
704960.0000    0.98393
705000.0000    0.91909
705040.0000    0.92059
705080.0000    0.97080
705120.0000    1.07173
705160.0000    0.87343
705200.0000    0.95424
705240.0000    1.04671
705280.0000    0.95144
705320.0000    0.93422
705360.0000    0.94610
705400.0000    0.85984
705440.0000    0.95517
705480.0000    1.00144
705520.0000    0.98544
705560.0000    0.89700
705600.0000    0.99869
705640.0000    0.91083
705680.0000    0.89082
705720.0000    0.98987
705760.0000    1.04550
705800.0000    0.98951
705840.0000    0.98553
705880.0000    0.89375
705920.0000    0.88415
705960.0000    1.15374
706000.0000    0.96458
706040.0000    1.01745
706080.0000    0.92113
706120.0000    0.96697
706160.0000    0.95976
706200.0000    1.08366
706240.0000    1.01704
706280.0000    0.99338
706320.0000    1.05629
706360.0000    0.93009
706400.0000    0.86804
706440.0000    0.88829
706480.0000    1.04593
706520.0000    0.88067
706560.0000    0.99009
706600.0000    0.99028
706640.0000    0.96335
706680.0000    0.94621
706720.0000    1.04397
706760.0000    0.96770
706800.0000    0.95872
706840.0000    1.04849
706880.0000    0.98029
706920.0000    1.00403
706960.0000    0.97453
707000.0000    0.99075
707040.0000    0.99579
707080.0000    0.94163
707120.0000    0.99400
707160.0000    1.07671
707200.0000    0.88601
707240.0000    0.80775
707280.0000    0.88641
707320.0000    0.98998
707360.0000    0.86945
707400.0000    0.91079
707440.0000    1.00116
707480.0000    1.08400
707520.0000    0.94608
707560.0000    0.86997
707600.0000    0.94411
707640.0000    0.88521
707680.0000    0.93174
707720.0000    0.80086
707760.0000    0.88573
707800.0000    0.92772
707840.0000    0.81739
707880.0000    0.87693
707920.0000    0.94770
707960.0000    0.96020
708000.0000    0.87666
708040.0000    0.91526
708080.0000    0.99355
708120.0000    0.83615
708160.0000    1.15811
708200.0000    0.97254
708240.0000    0.84282
708280.0000    0.95306
708320.0000    0.91933
708360.0000    0.89789
708400.0000    0.88719
708440.0000    0.82497
708480.0000    0.86844
708520.0000    0.94686
708560.0000    0.84941
708600.0000    0.92418
708640.0000    0.94248
708680.0000    0.90469
708720.0000    0.95626
708760.0000    0.90046
708800.0000    0.95867
708840.0000    0.82973
708880.0000    0.70303
708920.0000    0.60541
708960.0000    0.59944
709000.0000    0.87944
709040.0000    0.69822
709080.0000    0.74647
709120.0000    0.86373
709160.0000    0.77619
709200.0000    0.62014
709240.0000    0.77205
709280.0000    0.75995
709320.0000    0.76286
709360.0000    0.82294
709400.0000    0.88611
709440.0000    0.81039
709480.0000    0.94774
709520.0000    0.96459
709560.0000    0.82064
709600.0000    0.90376
709640.0000    0.92830
709680.0000    0.66544
709720.0000    0.72999
709760.0000    0.67112
709800.0000    0.70997
709840.0000    0.69181
709880.0000    0.68113
709920.0000    0.68983
709960.0000    0.65925
710000.0000    0.74814
710040.0000    0.72798
710080.0000    0.66195
710120.0000    0.79427
710160.0000    0.84127
710200.0000    0.59133
710240.0000    0.79330
710280.0000    0.53439
710320.0000    0.61142
710360.0000    0.52551
710400.0000    0.60646
710440.0000    0.71305
710480.0000    0.76607
710520.0000    0.68209
710560.0000    0.63567
710600.0000    0.33196
710640.0000    0.61674
710680.0000    0.51090
710720.0000    0.65981
710760.0000    0.81872
710800.0000    0.72998
710840.0000    0.72753
710880.0000    0.77905
710920.0000    0.71875
710960.0000    0.67563
711000.0000    0.72728
711040.0000    0.69987
711080.0000    0.88185
711120.0000    0.72089
711160.0000    0.72617
711200.0000    0.33783
711240.0000    0.42470
711280.0000    0.49605
711320.0000    0.61294
711360.0000    0.61363
711400.0000    0.66526
711440.0000    0.67013
711480.0000    0.74915
711520.0000    0.74026
711560.0000    0.71974
711600.0000    0.70875
711640.0000    0.66736
711680.0000    0.64142
711720.0000    0.72836
711760.0000    0.82819
711800.0000    0.73489
711840.0000    0.85894
711880.0000    0.74244
711920.0000    0.60264
711960.0000    0.68687
712000.0000    0.65434
712040.0000    0.61625
712080.0000    0.80336
712120.0000    0.72979
712160.0000    0.73538
712200.0000    0.65114
712240.0000    0.54616
712280.0000    0.53729
712320.0000    0.71093
712360.0000    0.70071
712400.0000    0.68039
712440.0000    0.69473
712480.0000    0.81047
712520.0000    0.83699
712560.0000    0.87736
712600.0000    0.66972
712640.0000    0.71761
712680.0000    0.59333
712720.0000    0.60461
712760.0000    0.70711
712800.0000    0.68892
712840.0000    0.68252
712880.0000    0.79838
712920.0000    0.64504
712960.0000    0.90107
713000.0000    0.90711
713040.0000    0.64134
713080.0000    0.73515
713120.0000    0.76963
713160.0000    0.63493
713200.0000    0.68761
713240.0000    0.62074
713280.0000    0.76190
713320.0000    0.75110
713360.0000    0.97602
713400.0000    0.64959
713440.0000    0.74374
713480.0000    0.61222
713520.0000    0.83847
713560.0000    0.78562
713600.0000    0.63274
713640.0000    0.76709
713680.0000    0.62565
713720.0000    0.59159
713760.0000    0.75194
713800.0000    0.65810
713840.0000    0.63784
713880.0000    0.77492
713920.0000    0.81343
713960.0000    0.77827
714000.0000    0.70395
714040.0000    0.73761
714080.0000    0.71792
714120.0000    0.77075
714160.0000    0.65737
714200.0000    0.85504
714240.0000    0.72780
714280.0000    0.73964
714320.0000    0.59443
714360.0000    0.65882
714400.0000    0.67206
714440.0000    0.64546
714480.0000    0.70845
714520.0000    0.79570
714560.0000    0.82699
714600.0000    0.68121
714640.0000    0.69719
714680.0000    0.78875
714720.0000    0.79874
714760.0000    0.70056
714800.0000    0.69256
714840.0000    0.75107
714880.0000    0.68386
714920.0000    0.66907
714960.0000    0.70247
715000.0000    0.81095
715040.0000    0.72318
715080.0000    0.69107
715120.0000    0.76202
715160.0000    0.72884
715200.0000    0.66504
715240.0000    0.63684
715280.0000    0.54553
715320.0000    0.75414
715360.0000    0.61625
715400.0000    0.58156
715440.0000    0.69852
715480.0000    0.71929
715520.0000    0.37548
715560.0000    0.08400
715600.0000    0.14252
715640.0000    0.63397
715680.0000    0.54152
715720.0000    0.62920
715760.0000    0.66525
715800.0000    0.55102
715840.0000    0.41354
715880.0000    0.47601
715920.0000    0.71214
715960.0000    0.63054
716000.0000    0.50385
716040.0000    0.65697
716080.0000    0.53785
716120.0000    0.52160
716160.0000    0.55428
716200.0000    0.38562
716240.0000    0.34799
716280.0000    0.65973
716320.0000    0.46015
716360.0000    0.79890
716400.0000    0.55427
716440.0000    0.77188
716480.0000    0.59974
716520.0000    0.81649
716560.0000    0.69796
716600.0000    0.89397
716640.0000    0.68884
716680.0000    0.70782
716720.0000    0.58417
716760.0000    0.68301
716800.0000    0.64884
716840.0000    0.71765
716880.0000    0.53017
716920.0000    0.72184
716960.0000    0.75005
717000.0000    0.61410
717040.0000    0.67341
717080.0000    0.75307
717120.0000    0.69666
717160.0000    0.79171
717200.0000    0.71531
717240.0000    0.66435
717280.0000    0.72571
717320.0000    0.70969
717360.0000    0.81277
717400.0000    0.68012
717440.0000    0.69597
717480.0000    0.67339
717520.0000    0.72850
717560.0000    0.55656
717600.0000    0.67919
717640.0000    0.78335
717680.0000    0.54523
717720.0000    0.73478
717760.0000    0.67537
717800.0000    0.79701
717840.0000    0.63413
717880.0000    0.76082
717920.0000    0.67952
717960.0000    0.71370
718000.0000    0.60368
718040.0000    0.55484
718080.0000    0.60368
718120.0000    0.75911
718160.0000    0.78104
718200.0000    0.75075
718240.0000    0.67695
718280.0000    0.61502
718320.0000    0.82790
718360.0000    0.80283
718400.0000    0.73290
718440.0000    0.73715
718480.0000    0.68979
718520.0000    0.71181
718560.0000    0.70433
718600.0000    0.66523
718640.0000    0.69811
718680.0000    0.64459
718720.0000    0.65683
718760.0000    0.54558
718800.0000    0.68811
718840.0000    0.66875
718880.0000    0.70258
718920.0000    0.75190
718960.0000    0.59677
719000.0000    0.59136
719040.0000    0.62835
719080.0000    0.62556
719120.0000    0.70573
719160.0000    0.69337
719200.0000    0.69371
719240.0000    0.66822
719280.0000    0.61905
719320.0000    0.63301
719360.0000    0.68565
719400.0000    0.76388
719440.0000    0.77965
719480.0000    0.57025
719520.0000    0.66792
719560.0000    0.84254
719600.0000    0.67253
719640.0000    0.84076
719680.0000    0.62534
719720.0000    0.63683
719760.0000    0.48941
719800.0000    0.61648
719840.0000    0.58615
719880.0000    0.50430
719920.0000    0.42144
719960.0000    0.50375
720000.0000    0.39643
720040.0000    0.71959
720080.0000    0.58216
720120.0000    0.68315
720160.0000    0.63905
720200.0000    0.55975
720240.0000    0.81484
720280.0000    0.52751
720320.0000    0.82415
720360.0000    0.65657
720400.0000    0.70687
720440.0000    0.67004
720480.0000    0.65212
720520.0000    0.79460
720560.0000    0.61005
720600.0000    0.79529
720640.0000    0.67241
720680.0000    0.77487
720720.0000    0.68079
720760.0000    0.70048
720800.0000    0.74518
720840.0000    0.63464
720880.0000    0.69321
720920.0000    0.67244
720960.0000    0.69754
721000.0000    0.71582
721040.0000    0.68420
721080.0000    0.56709
721120.0000    0.61956
721160.0000    0.55846
721200.0000    0.69912
721240.0000    0.70490
721280.0000    0.61528
721320.0000    0.66290
721360.0000    0.68611
721400.0000    0.69823
721440.0000    0.67758
721480.0000    0.74329
721520.0000    0.80413
721560.0000    0.68631
721600.0000    0.58816
721640.0000    0.56998
721680.0000    0.68798
721720.0000    0.70112
721760.0000    0.62610
721800.0000    0.61847
721840.0000    0.58448
721880.0000    0.60481
721920.0000    0.69322
721960.0000    0.76819
722000.0000    0.66120
722040.0000    0.86698
722080.0000    0.77183
722120.0000    0.65778
722160.0000    0.90186
722200.0000    0.98682
722240.0000    0.92905
722280.0000    0.98460
722320.0000    0.77527
722360.0000    1.06738
722400.0000    0.90424
722440.0000    0.88081
722480.0000    0.83177
722520.0000    0.83224
722560.0000    0.95543
722600.0000    0.97400
722640.0000    0.99438
722680.0000    1.07251
722720.0000    1.00700
722760.0000    1.00955
722800.0000    0.97518
722840.0000    0.89762
722880.0000    0.96833
722920.0000    1.11455
722960.0000    1.02687
723000.0000    0.93354
723040.0000    1.05268
723080.0000    0.79086
723120.0000    0.83658
723160.0000    0.89630
723200.0000    0.85810
723240.0000    0.85170
723280.0000    0.76273
723320.0000    0.54453
723360.0000    0.54193
723400.0000    0.55938
723440.0000    0.70903
723480.0000    0.73266
723520.0000    0.86280
723560.0000    0.85057
723600.0000    0.73680
723640.0000    0.58986
723680.0000    0.56330
723720.0000    0.68326
723760.0000    0.67233
723800.0000    0.77885
723840.0000    0.68129
[truncated: 158,795 more chars]
