# Supplementary material for: Comment on 'Valid molecular dynamics simulations of human hemoglobin require a surprisingly large box size'
Source: eLife. 2019 Jun 20;8:e44718. doi: 10.7554/eLife.44718 (PMC6586461; doi:10.7554/eLife.44718)
Supplement: Figure 4—source data 1. — The zip archive contains a README file describing which source files correspond to the different panels. [file elife-44718-fig4-data1.zip › figure4/panels_EF/charmm/box1/eq1/proj.xvg]

25000.0000    0.05365
25040.0000    0.13796
25080.0000   -0.05874
25120.0000    0.04611
25160.0000   -0.22553
25200.0000   -0.01335
25240.0000   -0.11862
25280.0000    0.11497
25320.0000   -0.02460
25360.0000    0.01669
25400.0000    0.12826
25440.0000   -0.01685
25480.0000    0.11413
25520.0000   -0.05434
25560.0000    0.09789
25600.0000   -0.12617
25640.0000    0.03000
25680.0000    0.17693
25720.0000    0.06919
25760.0000   -0.09040
25800.0000    0.08464
25840.0000   -0.14525
25880.0000    0.13267
25920.0000    0.24038
25960.0000    0.11996
26000.0000    0.22287
26040.0000    0.11298
26080.0000    0.14289
26120.0000    0.12622
26160.0000    0.02924
26200.0000    0.00366
26240.0000    0.05948
26280.0000    0.13810
26320.0000   -0.03907
26360.0000   -0.03088
26400.0000    0.05884
26440.0000    0.16380
26480.0000   -0.13881
26520.0000   -0.15336
26560.0000    0.11995
26600.0000    0.02794
26640.0000   -0.04065
26680.0000    0.28400
26720.0000    0.23843
26760.0000    0.01382
26800.0000   -0.06054
26840.0000    0.07420
26880.0000    0.02411
26920.0000   -0.08140
26960.0000    0.05267
27000.0000    0.05475
27040.0000   -0.07066
27080.0000   -0.04004
27120.0000   -0.14613
27160.0000   -0.04933
27200.0000   -0.07956
27240.0000   -0.05876
27280.0000   -0.05567
27320.0000   -0.02896
27360.0000    0.21094
27400.0000    0.06157
27440.0000    0.06222
27480.0000    0.19025
27520.0000    0.03172
27560.0000   -0.00993
27600.0000    0.07678
27640.0000    0.03245
27680.0000    0.00731
27720.0000    0.05692
27760.0000   -0.07011
27800.0000    0.00271
27840.0000   -0.00152
27880.0000   -0.06812
27920.0000    0.09437
27960.0000   -0.05186
28000.0000   -0.01377
28040.0000   -0.06121
28080.0000    0.02933
28120.0000    0.00672
28160.0000    0.05753
28200.0000    0.01839
28240.0000    0.16693
28280.0000    0.17261
28320.0000   -0.07431
28360.0000    0.03794
28400.0000    0.00407
28440.0000   -0.09141
28480.0000    0.03367
28520.0000    0.04351
28560.0000    0.05940
28600.0000    0.00652
28640.0000    0.16268
28680.0000   -0.00831
28720.0000    0.16103
28760.0000   -0.05724
28800.0000    0.02343
28840.0000    0.16441
28880.0000    0.06740
28920.0000    0.10032
28960.0000   -0.04345
29000.0000   -0.07467
29040.0000    0.12919
29080.0000    0.01488
29120.0000    0.07076
29160.0000    0.01504
29200.0000   -0.00787
29240.0000    0.05576
29280.0000    0.08523
29320.0000    0.13460
29360.0000    0.34656
29400.0000   -0.09988
29440.0000   -0.04955
29480.0000    0.23046
29520.0000    0.09211
29560.0000   -0.03122
29600.0000    0.17372
29640.0000    0.12424
29680.0000    0.17621
29720.0000   -0.05804
29760.0000    0.07879
29800.0000    0.32359
29840.0000    0.17126
29880.0000    0.05238
29920.0000    0.04197
29960.0000    0.10442
30000.0000    0.13441
30040.0000    0.04930
30080.0000   -0.01086
30120.0000    0.00066
30160.0000    0.01111
30200.0000    0.06697
30240.0000   -0.07829
30280.0000    0.11837
30320.0000    0.02322
30360.0000    0.18595
30400.0000    0.07951
30440.0000    0.19185
30480.0000    0.05776
30520.0000    0.23593
30560.0000    0.08627
30600.0000    0.19034
30640.0000    0.37083
30680.0000    0.06734
30720.0000    0.03324
30760.0000    0.07987
30800.0000    0.30592
30840.0000   -0.17430
30880.0000    0.26469
30920.0000    0.16166
30960.0000    0.18813
31000.0000    0.10593
31040.0000    0.26575
31080.0000    0.44829
31120.0000    0.36723
31160.0000    0.33648
31200.0000    0.28241
31240.0000    0.24893
31280.0000    0.18056
31320.0000    0.23655
31360.0000    0.14190
31400.0000    0.22672
31440.0000    0.04451
31480.0000    0.21508
31520.0000    0.18601
31560.0000    0.39360
31600.0000    0.22979
31640.0000    0.13578
31680.0000    0.14030
31720.0000    0.23362
31760.0000    0.29054
31800.0000    0.29512
31840.0000   -0.01505
31880.0000    0.23207
31920.0000    0.28251
31960.0000    0.27969
32000.0000   -0.00036
32040.0000    0.37525
32080.0000    0.01721
32120.0000    0.22439
32160.0000    0.10850
32200.0000    0.02906
32240.0000    0.26985
32280.0000    0.12366
32320.0000    0.17625
32360.0000    0.25541
32400.0000    0.08534
32440.0000    0.12873
32480.0000    0.23139
32520.0000    0.01597
32560.0000    0.08540
32600.0000    0.15675
32640.0000    0.22323
32680.0000    0.21293
32720.0000    0.13492
32760.0000    0.19606
32800.0000    0.17796
32840.0000    0.35525
32880.0000   -0.04124
32920.0000    0.23668
32960.0000    0.08161
33000.0000    0.03490
33040.0000    0.04618
33080.0000   -0.21643
33120.0000   -0.14893
33160.0000   -0.10152
33200.0000   -0.14714
33240.0000    0.00284
33280.0000    0.07581
33320.0000   -0.16729
33360.0000   -0.13668
33400.0000   -0.09220
33440.0000    0.01809
33480.0000   -0.12373
33520.0000   -0.17332
33560.0000   -0.17008
33600.0000   -0.13460
33640.0000    0.04338
33680.0000   -0.08704
33720.0000    0.03718
33760.0000   -0.07775
33800.0000   -0.02257
33840.0000   -0.30303
33880.0000   -0.06662
33920.0000   -0.30630
33960.0000   -0.26953
34000.0000   -0.06127
34040.0000   -0.09504
34080.0000   -0.21867
34120.0000   -0.11584
34160.0000    0.05615
34200.0000   -0.21152
34240.0000   -0.10333
34280.0000   -0.05993
34320.0000    0.06287
34360.0000    0.12545
34400.0000   -0.02706
34440.0000    0.07540
34480.0000    0.22440
34520.0000    0.00398
34560.0000   -0.00460
34600.0000    0.06344
34640.0000    0.08938
34680.0000    0.04703
34720.0000    0.12144
34760.0000    0.14381
34800.0000   -0.11582
34840.0000    0.05472
34880.0000    0.11225
34920.0000    0.00336
34960.0000    0.08886
35000.0000    0.10423
35040.0000   -0.01195
35080.0000    0.03087
35120.0000   -0.05258
35160.0000    0.10596
35200.0000   -0.14383
35240.0000    0.20514
35280.0000    0.17356
35320.0000    0.20695
35360.0000    0.14868
35400.0000    0.20575
35440.0000    0.13330
35480.0000   -0.01804
35520.0000    0.35805
35560.0000   -0.07882
35600.0000   -0.00667
35640.0000   -0.11447
35680.0000   -0.11112
35720.0000    0.15234
35760.0000    0.29434
35800.0000    0.12812
35840.0000    0.38053
35880.0000    0.20644
35920.0000    0.30634
35960.0000    0.26613
36000.0000    0.10266
36040.0000    0.30156
36080.0000    0.42171
36120.0000    0.32727
36160.0000    0.38354
36200.0000    0.42904
36240.0000    0.44541
36280.0000    0.36683
36320.0000    0.29394
36360.0000    0.46610
36400.0000    0.44592
36440.0000    0.46501
36480.0000    0.56074
36520.0000    0.15809
36560.0000    0.44271
36600.0000    0.40340
36640.0000    0.41076
36680.0000    0.47997
36720.0000    0.41362
36760.0000    0.30545
36800.0000    0.47340
36840.0000    0.46528
36880.0000    0.51322
36920.0000    0.48831
36960.0000    0.49482
37000.0000    0.39880
37040.0000    0.46383
37080.0000    0.53924
37120.0000    0.44789
37160.0000    0.42443
37200.0000    0.44169
37240.0000    0.37396
37280.0000    0.39954
37320.0000    0.45449
37360.0000    0.57147
37400.0000    0.32280
37440.0000    0.52721
37480.0000    0.55924
37520.0000    0.41939
37560.0000    0.43170
37600.0000    0.29876
37640.0000    0.45177
37680.0000    0.30120
37720.0000    0.38288
37760.0000    0.33418
37800.0000    0.22367
37840.0000    0.44740
37880.0000    0.34360
37920.0000    0.39386
37960.0000    0.43352
38000.0000    0.46708
38040.0000    0.42327
38080.0000    0.44497
38120.0000    0.45089
38160.0000    0.50520
38200.0000    0.42388
38240.0000    0.42869
38280.0000    0.15992
38320.0000    0.14194
38360.0000    0.52208
38400.0000    0.41312
38440.0000    0.59298
38480.0000    0.32875
38520.0000    0.35369
38560.0000    0.33155
38600.0000    0.51130
38640.0000    0.15053
38680.0000    0.16925
38720.0000    0.34391
38760.0000    0.31252
38800.0000    0.16729
38840.0000    0.43745
38880.0000    0.34568
38920.0000    0.38321
38960.0000    0.41426
39000.0000    0.31636
39040.0000    0.47268
39080.0000    0.31020
39120.0000    0.16865
39160.0000    0.54190
39200.0000    0.56888
39240.0000    0.43984
39280.0000    0.62372
39320.0000    0.50948
39360.0000    0.63379
39400.0000    0.66400
39440.0000    0.57398
39480.0000    0.48124
39520.0000    0.35055
39560.0000    0.40692
39600.0000    0.57503
39640.0000    0.55137
39680.0000    0.16556
39720.0000    0.49218
39760.0000    0.55766
39800.0000    0.29005
39840.0000    0.45849
39880.0000    0.56629
39920.0000    0.29351
39960.0000    0.52934
40000.0000    0.47525
40040.0000    0.57232
40080.0000    0.34454
40120.0000    0.43519
40160.0000    0.39936
40200.0000    0.43085
40240.0000    0.39031
40280.0000    0.52113
40320.0000    0.57119
40360.0000    0.46670
40400.0000    0.36836
40440.0000    0.45354
40480.0000    0.43767
40520.0000    0.64741
40560.0000    0.63988
40600.0000    0.71188
40640.0000    0.72587
40680.0000    0.64005
40720.0000    0.64292
40760.0000    0.68244
40800.0000    0.61307
40840.0000    0.61650
40880.0000    0.76243
40920.0000    0.67408
40960.0000    0.73885
41000.0000    0.35224
41040.0000    0.49333
41080.0000    0.72324
41120.0000    0.38722
41160.0000    0.44382
41200.0000    0.60091
41240.0000    0.30941
41280.0000    0.42812
41320.0000    0.72254
41360.0000    0.83538
41400.0000    0.91054
41440.0000    1.00384
41480.0000    0.83623
41520.0000    0.84824
41560.0000    0.73632
41600.0000    0.83500
41640.0000    0.75203
41680.0000    0.89475
41720.0000    0.79216
41760.0000    0.86411
41800.0000    0.81424
41840.0000    0.79840
41880.0000    0.85615
41920.0000    0.62097
41960.0000    0.84830
42000.0000    0.80923
42040.0000    0.79054
42080.0000    0.85965
42120.0000    0.85826
42160.0000    0.91924
42200.0000    0.81489
42240.0000    0.82996
42280.0000    0.78964
42320.0000    0.87118
42360.0000    0.74423
42400.0000    0.91352
42440.0000    0.71903
42480.0000    0.93934
42520.0000    0.78231
42560.0000    0.77695
42600.0000    0.88313
42640.0000    0.84951
42680.0000    0.81089
42720.0000    0.83665
42760.0000    0.77797
42800.0000    0.85505
42840.0000    0.89217
42880.0000    0.80730
42920.0000    0.80645
42960.0000    0.81448
43000.0000    0.76292
43040.0000    0.46834
43080.0000    0.75734
43120.0000    0.58048
43160.0000    0.86408
43200.0000    0.63868
43240.0000    0.81524
43280.0000    0.71547
43320.0000    0.73033
43360.0000    0.30726
43400.0000    0.37981
43440.0000    0.41636
43480.0000    0.65120
43520.0000    0.43084
43560.0000    0.56940
43600.0000    0.28732
43640.0000    0.34018
43680.0000    0.49373
43720.0000    0.55418
43760.0000    0.55779
43800.0000    0.53563
43840.0000    0.26803
43880.0000    0.58868
43920.0000    0.45081
43960.0000    0.55367
44000.0000    0.48666
44040.0000    0.58847
44080.0000    0.72209
44120.0000    0.53603
44160.0000    0.76410
44200.0000    0.64100
44240.0000    0.61563
44280.0000    0.76804
44320.0000    0.70575
44360.0000    0.72033
44400.0000    0.65967
44440.0000    0.74835
44480.0000    0.68322
44520.0000    0.66046
44560.0000    0.77395
44600.0000    0.63058
44640.0000    0.65546
44680.0000    0.73884
44720.0000    0.77724
44760.0000    0.59873
44800.0000    0.71981
44840.0000    0.66372
44880.0000    0.54927
44920.0000    0.77164
44960.0000    0.71725
45000.0000    0.70529
45040.0000    0.67250
45080.0000    0.73955
45120.0000    0.58882
45160.0000    0.62601
45200.0000    0.64638
45240.0000    0.57135
45280.0000    0.59128
45320.0000    0.45589
45360.0000    0.62442
45400.0000    0.62380
45440.0000    0.48726
45480.0000    0.37422
45520.0000    0.53208
45560.0000    0.54959
45600.0000    0.62464
45640.0000    0.51156
45680.0000    0.20683
45720.0000    0.44370
45760.0000    0.52476
45800.0000    0.52877
45840.0000    0.59354
45880.0000    0.54609
45920.0000    0.53574
45960.0000    0.30141
46000.0000    0.41708
46040.0000    0.45943
46080.0000    0.44096
46120.0000    0.37702
46160.0000    0.59343
46200.0000    0.48182
46240.0000    0.36439
46280.0000    0.43753
46320.0000    0.25535
46360.0000    0.35280
46400.0000    0.32814
46440.0000    0.43954
46480.0000    0.37032
46520.0000    0.37933
46560.0000    0.55138
46600.0000    0.39318
46640.0000    0.56409
46680.0000    0.47960
46720.0000    0.66500
46760.0000    0.77486
46800.0000    0.62075
46840.0000    0.66295
46880.0000    0.50381
46920.0000    0.68030
46960.0000    0.65081
47000.0000    0.85369
47040.0000    0.67267
47080.0000    0.78841
47120.0000    0.79871
47160.0000    0.76719
47200.0000    0.75244
47240.0000    0.54462
47280.0000    0.75969
47320.0000    0.61270
47360.0000    0.47703
47400.0000    0.49214
47440.0000    0.58672
47480.0000    0.52727
47520.0000    0.28832
47560.0000    0.34419
47600.0000    0.58047
47640.0000    0.39080
47680.0000    0.52612
47720.0000    0.52747
47760.0000    0.52787
47800.0000    0.39848
47840.0000    0.49092
47880.0000    0.40104
47920.0000    0.36368
47960.0000    0.62613
48000.0000    0.52515
48040.0000    0.50634
48080.0000    0.65544
48120.0000    0.46983
48160.0000    0.35427
48200.0000    0.33110
48240.0000    0.53082
48280.0000    0.52312
48320.0000    0.51401
48360.0000    0.47573
48400.0000    0.62493
48440.0000    0.44669
48480.0000    0.45846
48520.0000    0.52986
48560.0000    0.45638
48600.0000    0.29390
48640.0000    0.57208
48680.0000    0.62388
48720.0000    0.51992
48760.0000    0.61299
48800.0000    0.44211
48840.0000    0.36653
48880.0000    0.44267
48920.0000    0.28361
48960.0000    0.54569
49000.0000    0.53513
49040.0000    0.52044
49080.0000    0.24496
49120.0000    0.01231
49160.0000    0.46897
49200.0000    0.18651
49240.0000    0.21866
49280.0000    0.16524
49320.0000    0.04304
49360.0000    0.05201
49400.0000    0.20128
49440.0000    0.44581
49480.0000    0.18326
49520.0000    0.25483
49560.0000   -0.08458
49600.0000    0.39195
49640.0000    0.05930
49680.0000   -0.10568
49720.0000    0.13921
49760.0000    0.21373
49800.0000    0.07501
49840.0000    0.03224
49880.0000    0.14962
49920.0000    0.28902
49960.0000    0.32457
50000.0000    0.28135
50040.0000    0.52136
50080.0000    0.27115
50120.0000    0.05957
50160.0000    0.03953
50200.0000    0.22729
50240.0000    0.17669
50280.0000   -0.05693
50320.0000   -0.13618
50360.0000    0.15219
50400.0000   -0.18146
50440.0000    0.22625
50480.0000    0.27950
50520.0000    0.17959
50560.0000   -0.28616
50600.0000    0.12300
50640.0000    0.57746
50680.0000    0.48480
50720.0000   -0.14178
50760.0000    0.52342
50800.0000    0.11428
50840.0000    0.30193
50880.0000    0.18032
50920.0000    0.16743
50960.0000    0.41045
51000.0000    0.18277
51040.0000   -0.11912
51080.0000    0.34016
51120.0000    0.28014
51160.0000    0.14965
51200.0000    0.38718
51240.0000    0.38874
51280.0000    0.63806
51320.0000    0.32265
51360.0000    0.13949
51400.0000    0.49387
51440.0000    0.15571
51480.0000    0.19061
51520.0000    0.10832
51560.0000    0.05341
51600.0000    0.19867
51640.0000    0.11305
51680.0000    0.10246
51720.0000    0.11475
51760.0000    0.17348
51800.0000    0.02668
51840.0000    0.18101
51880.0000    0.14307
51920.0000   -0.02204
51960.0000    0.14132
52000.0000    0.04946
52040.0000    0.00706
52080.0000    0.10233
52120.0000    0.06342
52160.0000    0.19342
52200.0000    0.23704
52240.0000    0.20881
52280.0000    0.11106
52320.0000    0.26157
52360.0000    0.24977
52400.0000   -0.04446
52440.0000    0.07229
52480.0000    0.39851
52520.0000    0.51995
52560.0000    0.47521
52600.0000    0.48186
52640.0000    0.68703
52680.0000    0.77796
52720.0000    0.37263
52760.0000    0.61737
52800.0000    0.51033
52840.0000    0.51017
52880.0000    0.33103
52920.0000    0.31589
52960.0000    0.32785
53000.0000    0.25019
53040.0000    0.78158
53080.0000    0.58180
53120.0000    0.46951
53160.0000    0.59330
53200.0000    0.57340
53240.0000    0.31436
53280.0000    0.66746
53320.0000    0.60943
53360.0000    0.33788
53400.0000    0.35562
53440.0000    0.59339
53480.0000    0.48153
53520.0000    0.62870
53560.0000    0.50146
53600.0000    0.56918
53640.0000    0.65966
53680.0000    0.67902
53720.0000    0.43505
53760.0000    0.50746
53800.0000    0.64808
53840.0000    0.45813
53880.0000    0.55635
53920.0000    0.44196
53960.0000    0.64482
54000.0000    0.35517
54040.0000    0.37649
54080.0000    0.58545
54120.0000    0.52116
54160.0000    0.62004
54200.0000    0.63832
54240.0000    0.49859
54280.0000    0.49002
54320.0000    0.58875
54360.0000    0.32373
54400.0000    0.28212
54440.0000    0.40835
54480.0000    0.15320
54520.0000    0.44108
54560.0000    0.27925
54600.0000    0.28791
54640.0000    0.21989
54680.0000    0.10602
54720.0000    0.37792
54760.0000    0.28512
54800.0000    0.28877
54840.0000    0.31460
54880.0000    0.52866
54920.0000    0.43643
54960.0000    0.37497
55000.0000    0.39760
55040.0000    0.11951
55080.0000    0.52422
55120.0000    0.42685
55160.0000    0.30470
55200.0000    0.42169
55240.0000    0.37255
55280.0000    0.54916
55320.0000    0.44492
55360.0000    0.39843
55400.0000    0.48457
55440.0000    0.06801
55480.0000   -0.19986
55520.0000    0.22827
55560.0000    0.38122
55600.0000    0.45256
55640.0000    0.56093
55680.0000    0.05627
55720.0000    0.09211
55760.0000    0.53370
55800.0000    0.47198
55840.0000    0.39660
55880.0000    0.50749
55920.0000    0.34694
55960.0000    0.41923
56000.0000    0.23835
56040.0000    0.05336
56080.0000    0.19246
56120.0000    0.51688
56160.0000    0.42834
56200.0000    0.56800
56240.0000    0.59456
56280.0000    0.54763
56320.0000    0.50821
56360.0000    0.08059
56400.0000    0.42778
56440.0000    0.45565
56480.0000    0.79587
56520.0000    0.64394
56560.0000    0.73556
56600.0000    0.47886
56640.0000    0.39717
56680.0000    0.41105
56720.0000    0.17293
56760.0000    0.45489
56800.0000    0.12974
56840.0000    0.23884
56880.0000    0.23674
56920.0000    0.38169
56960.0000    0.17172
57000.0000   -0.01833
57040.0000    0.24753
57080.0000    0.13698
57120.0000    0.14290
57160.0000    0.19776
57200.0000    0.16334
57240.0000    0.06486
57280.0000   -0.38254
57320.0000   -0.26611
57360.0000   -0.47634
57400.0000    0.05167
57440.0000   -0.00187
57480.0000    0.09852
57520.0000    0.13859
57560.0000    0.08589
57600.0000   -0.02230
57640.0000    0.12437
57680.0000    0.01142
57720.0000   -0.02372
57760.0000    0.17277
57800.0000    0.09139
57840.0000   -0.29047
57880.0000   -0.04165
57920.0000    0.08093
57960.0000    0.24924
58000.0000    0.05536
58040.0000    0.07053
58080.0000    0.17169
58120.0000   -0.06478
58160.0000   -0.13643
58200.0000   -0.20243
58240.0000   -0.29024
58280.0000   -0.01256
58320.0000   -0.01890
58360.0000   -0.22263
58400.0000    0.15049
58440.0000    0.02618
58480.0000    0.03530
58520.0000    0.18616
58560.0000    0.75515
58600.0000    0.19417
58640.0000    0.37471
58680.0000    0.38043
58720.0000    0.28007
58760.0000    0.22548
58800.0000    0.11528
58840.0000    0.16940
58880.0000    0.01224
58920.0000   -0.03351
58960.0000    0.50156
59000.0000    0.45996
59040.0000    0.56221
59080.0000    0.47230
59120.0000    0.41482
59160.0000    0.62786
59200.0000    0.55093
59240.0000    0.36930
59280.0000    0.27893
59320.0000    0.51183
59360.0000    0.17893
59400.0000    0.46643
59440.0000   -0.11727
59480.0000    0.03399
59520.0000    0.14470
59560.0000    0.35227
59600.0000    0.62602
59640.0000    0.75448
59680.0000    0.63573
59720.0000    0.49620
59760.0000    0.38261
59800.0000    0.36506
59840.0000    0.44847
59880.0000    0.44224
59920.0000    0.04637
59960.0000    0.36852
60000.0000    0.26997
60040.0000    0.51337
60080.0000    0.38343
60120.0000    0.11368
60160.0000   -0.02901
60200.0000    0.10552
60240.0000    0.19603
60280.0000    0.22675
60320.0000   -0.09663
60360.0000   -0.27160
60400.0000   -0.07849
60440.0000    0.17726
60480.0000    0.12365
60520.0000   -0.03686
60560.0000   -0.26144
60600.0000    0.04337
60640.0000    0.04128
60680.0000   -0.08521
60720.0000   -0.00972
60760.0000    0.06849
60800.0000   -0.15058
60840.0000   -0.19438
60880.0000   -0.19145
60920.0000   -0.22819
60960.0000   -0.20897
61000.0000   -0.23768
61040.0000    0.06980
61080.0000    0.04894
61120.0000    0.06215
61160.0000   -0.39595
61200.0000   -0.28942
61240.0000   -0.08321
61280.0000   -0.03584
61320.0000    0.10639
61360.0000    0.00847
61400.0000    0.02433
61440.0000    0.24499
61480.0000   -0.06703
61520.0000    0.03126
61560.0000    0.34245
61600.0000    0.15905
61640.0000    0.36499
61680.0000    0.30710
61720.0000    0.51121
61760.0000    0.40910
61800.0000    0.58693
61840.0000    0.35388
61880.0000    0.41837
61920.0000    0.11850
61960.0000    0.08447
62000.0000    0.06029
62040.0000    0.25139
62080.0000    0.25503
62120.0000    0.02638
62160.0000   -0.14039
62200.0000    0.12863
62240.0000    0.19981
62280.0000    0.08097
62320.0000    0.14689
62360.0000    0.14610
62400.0000   -0.03011
62440.0000    0.13769
62480.0000    0.48791
62520.0000    0.40524
62560.0000    0.18423
62600.0000    0.13197
62640.0000   -0.01794
62680.0000   -0.44478
62720.0000   -0.39322
62760.0000   -0.60816
62800.0000   -0.70595
62840.0000   -0.18811
62880.0000   -0.03760
62920.0000    0.25411
62960.0000    0.12467
63000.0000    0.06098
63040.0000    0.35267
63080.0000    0.35263
63120.0000    0.09222
63160.0000   -0.26313
63200.0000   -0.19140
63240.0000    0.03047
63280.0000    0.26965
63320.0000    0.40111
63360.0000    0.38260
63400.0000    0.10503
63440.0000    0.08238
63480.0000   -0.00270
63520.0000    0.05261
63560.0000    0.22381
63600.0000    0.09608
63640.0000    0.20504
63680.0000   -0.07507
63720.0000    0.20122
63760.0000    0.21266
63800.0000    0.31512
63840.0000    0.29110
63880.0000    0.15284
63920.0000    0.23373
63960.0000    0.16290
64000.0000    0.13496
64040.0000    0.23019
64080.0000    0.10467
64120.0000    0.05831
64160.0000   -0.03750
64200.0000   -0.17430
64240.0000    0.06969
64280.0000   -0.03006
64320.0000   -0.01183
64360.0000    0.04177
64400.0000   -0.26815
64440.0000    0.08409
64480.0000   -0.20654
64520.0000   -0.17709
64560.0000    0.03780
64600.0000    0.08607
64640.0000   -0.08907
64680.0000    0.17723
64720.0000    0.00247
64760.0000    0.09785
64800.0000    0.13617
64840.0000    0.07254
64880.0000   -0.11767
64920.0000    0.31897
64960.0000    0.41953
65000.0000    0.45132
65040.0000    0.57960
65080.0000    0.55815
65120.0000    0.51649
65160.0000    0.50504
65200.0000    0.61326
65240.0000    0.64841
65280.0000    0.77451
65320.0000    0.51298
65360.0000    0.51112
65400.0000    0.74414
65440.0000    0.61045
65480.0000    0.61708
65520.0000    0.54873
65560.0000    0.73012
65600.0000    0.73177
65640.0000    0.54494
65680.0000    0.61008
65720.0000    0.51049
65760.0000    0.46096
65800.0000    0.44596
65840.0000    0.35890
65880.0000    0.18555
65920.0000    0.42163
65960.0000    0.05950
66000.0000    0.15248
66040.0000   -0.10506
66080.0000   -0.01856
66120.0000    0.11229
66160.0000    0.13661
66200.0000    0.19148
66240.0000   -0.04286
66280.0000   -0.34371
66320.0000   -0.76869
66360.0000   -0.40478
66400.0000   -0.47432
66440.0000   -0.54875
66480.0000   -0.43268
66520.0000   -0.24066
66560.0000   -0.17452
66600.0000   -0.44581
66640.0000   -0.53148
66680.0000   -0.55229
66720.0000   -0.24543
66760.0000    0.17404
66800.0000    0.14465
66840.0000    0.17595
66880.0000    0.14053
66920.0000   -0.23593
66960.0000    0.11016
67000.0000   -0.33289
67040.0000    0.25602
67080.0000    0.20538
67120.0000    0.02070
67160.0000   -0.07552
67200.0000   -0.30821
67240.0000   -0.36405
67280.0000   -0.57279
67320.0000   -0.51613
67360.0000   -0.34846
67400.0000   -0.53578
67440.0000   -0.32845
67480.0000   -0.47594
67520.0000   -0.09392
67560.0000   -0.11486
67600.0000   -0.02970
67640.0000   -0.34044
67680.0000    0.16872
67720.0000   -0.36528
67760.0000   -0.47744
67800.0000   -0.47228
67840.0000   -0.24423
67880.0000   -0.10326
67920.0000   -0.25779
67960.0000    0.20321
68000.0000    0.02947
68040.0000    0.02200
68080.0000   -0.07295
68120.0000    0.07293
68160.0000    0.15590
68200.0000    0.16305
68240.0000   -0.16701
68280.0000   -0.05476
68320.0000   -0.16655
68360.0000    0.01084
68400.0000    0.05379
68440.0000    0.10107
68480.0000    0.01391
68520.0000   -0.11745
68560.0000   -0.02088
68600.0000    0.01911
68640.0000    0.09926
68680.0000    0.16722
68720.0000    0.04230
68760.0000    0.10489
68800.0000   -0.07852
68840.0000    0.03525
68880.0000   -0.01995
68920.0000    0.00605
68960.0000    0.18525
69000.0000   -0.05537
69040.0000   -0.49153
69080.0000   -0.59871
69120.0000   -0.63281
69160.0000   -0.53162
69200.0000   -0.69687
69240.0000   -0.45302
69280.0000   -0.36746
69320.0000   -0.23447
69360.0000   -0.51786
69400.0000   -0.67832
69440.0000   -0.45989
69480.0000   -0.64355
69520.0000   -0.56458
69560.0000   -0.36119
69600.0000   -0.49819
69640.0000   -0.29384
69680.0000   -0.65278
69720.0000   -0.50131
69760.0000   -0.16480
69800.0000   -0.24223
69840.0000   -0.18592
69880.0000   -0.54564
69920.0000   -0.57706
69960.0000   -0.35483
70000.0000   -0.24651
70040.0000    0.12139
70080.0000    0.10675
70120.0000   -0.26161
70160.0000   -0.32496
70200.0000   -0.45572
70240.0000   -0.43624
70280.0000   -0.43729
70320.0000   -0.00676
70360.0000   -0.50740
70400.0000   -0.24367
70440.0000   -0.18549
70480.0000   -0.06722
70520.0000   -0.52692
70560.0000    0.03710
70600.0000   -0.21083
70640.0000   -0.49728
70680.0000   -0.59624
70720.0000   -0.58252
70760.0000   -0.06478
70800.0000    0.08157
70840.0000   -0.37531
70880.0000   -0.31163
70920.0000   -0.51643
70960.0000    0.09128
71000.0000   -0.59908
71040.0000   -0.62450
71080.0000   -0.33273
71120.0000   -0.57863
71160.0000   -0.13764
71200.0000    0.22212
71240.0000    0.02079
71280.0000    0.11629
71320.0000   -0.28093
71360.0000    0.00499
71400.0000    0.11217
71440.0000   -0.07904
71480.0000   -0.18468
71520.0000    0.07101
71560.0000    0.09357
71600.0000    0.05204
71640.0000    0.19967
71680.0000    0.24983
71720.0000    0.03613
71760.0000    0.66209
71800.0000    0.14850
71840.0000   -0.09531
71880.0000    0.18194
71920.0000   -0.00902
71960.0000   -0.13371
72000.0000   -0.12564
72040.0000   -0.00459
72080.0000    0.20184
72120.0000   -0.21575
72160.0000   -0.19582
72200.0000   -0.04114
72240.0000    0.03732
72280.0000   -0.10497
72320.0000   -0.11216
72360.0000   -0.17851
72400.0000    0.19699
72440.0000    0.00135
72480.0000    0.01856
72520.0000   -0.17598
72560.0000    0.03641
72600.0000   -0.00448
72640.0000    0.03301
72680.0000    0.06203
72720.0000    0.05490
72760.0000    0.03635
72800.0000    0.06059
72840.0000   -0.07135
72880.0000    0.00342
72920.0000   -0.25673
72960.0000    0.10886
73000.0000    0.04825
73040.0000    0.13705
73080.0000    0.18837
73120.0000   -0.16013
73160.0000   -0.01934
73200.0000   -0.08264
73240.0000    0.04102
73280.0000   -0.04912
73320.0000    0.07540
73360.0000    0.03580
73400.0000    0.08318
73440.0000    0.18709
73480.0000    0.23205
73520.0000    0.32953
73560.0000    0.03671
73600.0000    0.31741
73640.0000    0.06954
73680.0000    0.08129
73720.0000    0.12871
73760.0000    0.42258
73800.0000    0.11183
73840.0000    0.35145
73880.0000    0.39072
73920.0000    0.39048
73960.0000    0.26286
74000.0000    0.04428
74040.0000   -0.40579
74080.0000    0.11195
74120.0000   -0.14447
74160.0000    0.19444
74200.0000    0.02697
74240.0000    0.16149
74280.0000   -0.04403
74320.0000    0.17183
74360.0000   -0.08655
74400.0000    0.03355
74440.0000    0.36155
74480.0000    0.17335
74520.0000    0.08983
74560.0000    0.63737
74600.0000   -0.15832
74640.0000    0.38764
74680.0000    0.40196
74720.0000    0.40087
74760.0000    0.48667
74800.0000    0.20816
74840.0000    0.41683
74880.0000    0.41435
74920.0000    0.42984
74960.0000    0.10068
75000.0000    0.24122
75040.0000    0.45022
75080.0000    0.25728
75120.0000    0.39409
75160.0000    0.45775
75200.0000    0.46439
75240.0000    0.45293
75280.0000    0.44829
75320.0000    0.39462
75360.0000    0.21140
75400.0000    0.35182
75440.0000    0.27959
75480.0000    0.22149
75520.0000    0.10814
75560.0000    0.47654
75600.0000    0.47055
75640.0000    0.53290
75680.0000    0.39279
75720.0000    0.35592
75760.0000    0.45728
75800.0000    0.35095
75840.0000    0.39235
75880.0000    0.42538
75920.0000    0.23418
75960.0000    0.34088
76000.0000    0.27270
76040.0000    0.37694
76080.0000    0.21326
76120.0000    0.44960
76160.0000    0.22654
76200.0000    0.40217
76240.0000    0.47231
76280.0000    0.71939
76320.0000    0.41063
76360.0000    0.51755
76400.0000    0.42087
76440.0000    0.41935
76480.0000    0.10990
76520.0000    0.41198
76560.0000    0.44165
76600.0000    0.32611
76640.0000    0.47404
76680.0000    0.54708
76720.0000    0.38186
76760.0000    0.17908
76800.0000    0.49791
76840.0000    0.38022
76880.0000    0.29984
76920.0000    0.43435
76960.0000    0.32560
77000.0000    0.55072
77040.0000    0.25914
77080.0000    0.44906
77120.0000    0.38465
77160.0000    0.71364
77200.0000    0.52819
77240.0000    0.47534
77280.0000    0.32747
77320.0000    0.49643
77360.0000    0.82172
77400.0000    0.36646
77440.0000    0.47290
77480.0000    0.21164
77520.0000    0.13146
77560.0000    0.18607
77600.0000    0.49247
77640.0000    0.18113
77680.0000    0.31247
77720.0000    0.47038
77760.0000    0.28233
77800.0000    0.16474
77840.0000   -0.15707
77880.0000    0.40576
77920.0000    0.28912
77960.0000    0.19853
78000.0000    0.27424
78040.0000    0.36398
78080.0000    0.11503
78120.0000    0.53383
78160.0000    0.33552
78200.0000    0.46639
78240.0000    0.53401
78280.0000    0.35016
78320.0000    0.44165
78360.0000    0.58514
78400.0000    0.19295
78440.0000    0.44021
78480.0000    0.36216
78520.0000    0.54697
78560.0000    0.17132
78600.0000    0.11442
78640.0000    0.10261
78680.0000    0.27272
78720.0000    0.39813
78760.0000    0.42273
78800.0000    0.56223
78840.0000    0.32262
78880.0000    0.25627
78920.0000    0.29943
78960.0000    0.45396
79000.0000    0.08798
79040.0000    0.31560
79080.0000    0.40111
79120.0000    0.42959
79160.0000    0.48508
79200.0000    0.45510
79240.0000    0.70243
79280.0000    0.40924
79320.0000    0.33919
79360.0000    0.49188
79400.0000    0.50979
79440.0000    0.22258
79480.0000    0.47857
79520.0000    0.30194
79560.0000    0.46728
79600.0000    0.32855
79640.0000    0.46088
79680.0000    0.43477
79720.0000    0.35950
79760.0000    0.40015
79800.0000    0.43955
79840.0000    0.50461
79880.0000    0.44588
79920.0000    0.24524
79960.0000    0.27382
80000.0000    0.38891
80040.0000    0.40119
80080.0000    0.45135
80120.0000    0.55634
80160.0000    0.58253
80200.0000    0.35997
80240.0000    0.37590
80280.0000    0.28649
80320.0000    0.40955
80360.0000    0.31002
80400.0000    0.10970
80440.0000    0.19710
80480.0000    0.41158
80520.0000    0.18932
80560.0000    0.38867
80600.0000    0.30434
80640.0000    0.77985
80680.0000    0.22818
80720.0000    0.50468
80760.0000    0.36685
80800.0000    0.40235
80840.0000    0.43532
80880.0000    0.54395
80920.0000    0.58585
80960.0000    0.56458
81000.0000    0.49296
81040.0000    0.43561
81080.0000    0.33958
81120.0000    0.49141
81160.0000    0.49865
81200.0000    0.29509
81240.0000    0.45703
81280.0000    0.34790
81320.0000    0.55457
81360.0000    0.38987
81400.0000    0.61672
81440.0000    0.42011
81480.0000    0.38839
81520.0000    0.57832
81560.0000    0.23169
81600.0000    0.53208
81640.0000    0.56600
81680.0000    0.55978
81720.0000    0.58444
81760.0000    0.68751
81800.0000    0.53803
81840.0000    0.62166
81880.0000    0.73382
81920.0000   -0.03110
81960.0000    0.44266
82000.0000    0.56863
82040.0000    0.48009
82080.0000    0.29284
82120.0000    0.60241
82160.0000    0.46599
82200.0000    0.56668
82240.0000    0.42656
82280.0000    0.48880
82320.0000    0.66519
82360.0000    0.51517
82400.0000    0.51625
82440.0000    0.41256
82480.0000    0.63011
82520.0000    0.56516
82560.0000    0.56539
82600.0000    0.71441
82640.0000    0.17044
82680.0000    0.47478
82720.0000    0.42712
82760.0000    0.36962
82800.0000    0.36246
82840.0000    0.43511
82880.0000   -0.02492
82920.0000   -0.17096
82960.0000    0.03795
83000.0000    0.08467
83040.0000   -0.12120
83080.0000   -0.01003
83120.0000    0.03973
83160.0000    0.27092
83200.0000   -0.24776
83240.0000   -0.05282
83280.0000    0.01546
83320.0000   -0.45904
83360.0000   -0.19316
83400.0000   -0.07861
83440.0000    0.01664
83480.0000   -0.03338
83520.0000   -0.22176
83560.0000   -0.17749
83600.0000    0.30338
83640.0000    0.09318
83680.0000   -0.00073
83720.0000    0.09675
83760.0000    0.01808
83800.0000    0.64055
83840.0000    0.40137
83880.0000    0.47953
83920.0000    0.35545
83960.0000    0.43373
84000.0000    0.13461
84040.0000    0.50551
84080.0000    0.16637
84120.0000    0.31198
84160.0000    0.24324
84200.0000    0.47493
84240.0000    0.18613
84280.0000    0.25433
84320.0000    0.09535
84360.0000    0.02476
84400.0000    0.30641
84440.0000   -0.00584
84480.0000   -0.05103
84520.0000   -0.34097
84560.0000   -0.25749
84600.0000   -0.15921
84640.0000    0.24213
84680.0000   -0.14896
84720.0000   -0.05756
84760.0000   -0.12629
84800.0000    0.28869
84840.0000    0.16700
84880.0000    0.11916
84920.0000    0.08252
84960.0000    0.26454
85000.0000    0.39591
85040.0000    0.22351
85080.0000    0.06167
85120.0000    0.34835
85160.0000    0.19788
85200.0000   -0.03037
85240.0000    0.20566
85280.0000    0.28836
85320.0000    0.34095
85360.0000    0.12328
85400.0000    0.42461
85440.0000    0.38031
85480.0000    0.43294
85520.0000   -0.03468
85560.0000   -0.31860
85600.0000   -0.44352
85640.0000   -0.18947
85680.0000   -0.33707
85720.0000   -0.63829
85760.0000   -0.46623
85800.0000   -0.45950
85840.0000   -0.54143
85880.0000   -0.37896
85920.0000   -0.29665
85960.0000   -0.53984
86000.0000   -0.66428
86040.0000   -0.55617
86080.0000   -0.61547
86120.0000   -0.64838
86160.0000   -0.55692
86200.0000   -0.51893
86240.0000   -0.41125
86280.0000   -0.41973
86320.0000   -0.31855
86360.0000    0.08677
86400.0000   -0.08932
86440.0000   -0.48267
86480.0000   -0.45012
86520.0000   -0.60664
86560.0000   -0.56615
86600.0000   -0.61195
86640.0000   -0.23574
86680.0000   -0.24317
86720.0000   -0.07444
86760.0000    0.03065
86800.0000   -0.18627
86840.0000    0.13977
86880.0000   -0.13543
86920.0000   -0.08263
86960.0000   -0.28005
87000.0000   -0.40674
87040.0000   -0.56021
87080.0000   -0.55132
87120.0000   -0.51619
87160.0000   -0.54053
87200.0000   -0.42086
87240.0000   -0.64414
87280.0000   -0.36248
87320.0000   -0.29578
87360.0000   -0.10855
87400.0000   -0.03435
87440.0000   -0.20825
87480.0000   -0.31869
87520.0000    0.07850
87560.0000   -0.11734
87600.0000   -0.13228
87640.0000   -0.21806
87680.0000    0.17319
87720.0000   -0.03860
87760.0000   -0.19728
87800.0000    0.03132
87840.0000    0.13581
87880.0000    0.08939
87920.0000    0.06461
87960.0000    0.14926
88000.0000   -0.29836
88040.0000   -0.29159
88080.0000    0.17506
88120.0000    0.07549
88160.0000    0.15425
88200.0000    0.24601
88240.0000    0.05798
88280.0000    0.22428
88320.0000    0.17610
88360.0000    0.10576
88400.0000    0.10040
88440.0000   -0.02795
88480.0000    0.05832
88520.0000    0.06606
88560.0000   -0.01903
88600.0000    0.12937
88640.0000    0.24532
88680.0000    0.07874
88720.0000    0.19926
88760.0000    0.17914
88800.0000    0.09842
88840.0000    0.05372
88880.0000    0.10528
88920.0000    0.21693
88960.0000    0.13982
89000.0000    0.08891
89040.0000    0.12868
89080.0000   -0.00406
89120.0000    0.27064
89160.0000   -0.24040
89200.0000   -0.49386
89240.0000   -0.10343
89280.0000   -0.25639
89320.0000   -0.23903
89360.0000   -0.06545
89400.0000    0.03326
89440.0000    0.21765
89480.0000    0.21949
89520.0000   -0.40056
89560.0000    0.03653
89600.0000   -0.14670
89640.0000   -0.16998
89680.0000   -0.05954
89720.0000   -0.36615
89760.0000   -0.21825
89800.0000   -0.04040
89840.0000    0.23831
89880.0000    0.22217
89920.0000    0.07364
89960.0000    0.06802
90000.0000    0.16192
90040.0000    0.14335
90080.0000    0.10072
90120.0000    0.33180
90160.0000   -0.05181
90200.0000    0.27032
90240.0000   -0.06721
90280.0000   -0.27633
90320.0000    0.08360
90360.0000    0.18842
90400.0000   -0.39558
90440.0000   -0.37736
90480.0000   -0.44167
90520.0000   -0.38593
90560.0000   -0.48990
90600.0000   -0.49705
90640.0000   -0.38211
90680.0000   -0.54987
90720.0000   -0.63877
90760.0000   -0.43648
90800.0000   -0.65072
90840.0000   -0.40966
90880.0000   -0.58328
90920.0000   -0.51202
90960.0000   -0.53656
91000.0000   -0.35055
91040.0000   -0.65755
91080.0000   -0.49450
91120.0000   -0.75797
91160.0000   -0.57981
91200.0000   -0.48914
91240.0000   -0.31523
91280.0000   -0.49554
91320.0000   -0.70800
91360.0000   -0.65799
91400.0000   -0.69855
91440.0000   -0.86035
91480.0000   -0.22078
91520.0000   -0.28861
91560.0000    0.02048
91600.0000   -0.08191
91640.0000    0.04027
91680.0000   -0.09676
91720.0000   -0.05296
91760.0000   -0.51768
91800.0000   -0.38752
91840.0000   -0.28107
91880.0000   -0.16677
91920.0000   -0.29997
91960.0000    0.04263
92000.0000    0.34329
92040.0000   -0.05163
92080.0000    0.22063
92120.0000    0.35819
92160.0000   -0.06302
92200.0000   -0.06319
92240.0000   -0.04481
92280.0000   -0.16117
92320.0000   -0.41741
92360.0000   -0.72888
92400.0000   -0.57346
92440.0000   -0.49990
92480.0000   -0.35809
92520.0000   -0.39018
92560.0000   -0.68505
92600.0000   -0.68850
92640.0000   -0.71805
92680.0000   -0.42478
92720.0000   -0.42923
92760.0000   -0.24242
92800.0000   -0.37931
92840.0000    0.05958
92880.0000   -0.35125
92920.0000   -0.30313
92960.0000   -0.33396
93000.0000   -0.36191
93040.0000   -0.34214
93080.0000   -0.19544
93120.0000   -0.29921
93160.0000   -0.06114
93200.0000    0.12662
93240.0000   -0.20880
93280.0000   -0.16966
93320.0000    0.36413
93360.0000   -0.01601
93400.0000   -0.29999
93440.0000   -0.35502
93480.0000   -0.19995
93520.0000   -0.23442
93560.0000   -0.04677
93600.0000    0.03447
93640.0000    0.06484
93680.0000    0.00406
93720.0000    0.03897
93760.0000    0.02889
93800.0000    0.06575
93840.0000    0.04934
93880.0000    0.02928
93920.0000    0.05393
93960.0000   -0.07389
94000.0000   -0.14202
94040.0000    0.01043
94080.0000   -0.11516
94120.0000   -0.44765
94160.0000   -0.20916
94200.0000   -0.32512
94240.0000   -0.44949
94280.0000   -0.23337
94320.0000   -0.42906
94360.0000   -0.28445
94400.0000   -0.53305
94440.0000   -0.34562
94480.0000   -0.60667
94520.0000   -0.28719
94560.0000   -0.28410
94600.0000   -0.31140
94640.0000   -0.20305
94680.0000   -0.08967
94720.0000   -0.65682
94760.0000   -0.39876
94800.0000    0.05049
94840.0000   -0.02566
94880.0000   -0.29223
94920.0000   -0.12214
94960.0000    0.12786
95000.0000   -0.26984
95040.0000   -0.36175
95080.0000   -0.01809
95120.0000    0.00418
95160.0000   -0.33220
95200.0000   -0.49587
95240.0000   -0.46592
95280.0000   -0.36477
95320.0000   -0.38429
95360.0000   -0.66590
95400.0000   -0.38172
95440.0000   -0.29752
95480.0000   -0.36389
95520.0000   -0.51775
95560.0000   -0.27762
95600.0000   -0.24188
95640.0000   -0.06240
95680.0000   -0.30690
95720.0000   -0.05188
95760.0000   -0.10173
95800.0000   -0.13472
95840.0000   -0.46028
95880.0000   -0.49304
95920.0000   -0.27323
95960.0000   -0.49516
96000.0000   -0.11098
96040.0000   -0.14475
96080.0000   -0.18016
96120.0000   -0.19847
96160.0000   -0.08983
96200.0000   -0.14017
96240.0000    0.07466
96280.0000   -0.24781
96320.0000   -0.54068
96360.0000   -0.52937
96400.0000   -0.31138
96440.0000   -0.30529
96480.0000   -0.22380
96520.0000   -0.30282
96560.0000   -0.67944
96600.0000   -0.24647
96640.0000   -0.29999
96680.0000   -0.33620
96720.0000   -0.41522
96760.0000   -0.21841
96800.0000   -0.54003
96840.0000   -0.51773
96880.0000   -0.40340
96920.0000   -0.07865
96960.0000   -0.32204
97000.0000   -0.09814
97040.0000   -0.15873
97080.0000   -0.05038
97120.0000   -0.20459
97160.0000   -0.27510
97200.0000   -0.00486
97240.0000    0.08659
97280.0000   -0.02475
97320.0000   -0.00656
97360.0000   -0.04118
97400.0000   -0.06713
97440.0000   -0.08202
97480.0000   -0.25198
97520.0000   -0.38957
97560.0000   -0.20491
97600.0000   -0.29158
97640.0000   -0.21819
97680.0000   -0.34630
97720.0000   -0.29639
97760.0000   -0.08202
97800.0000   -0.21618
97840.0000   -0.19577
97880.0000   -0.08787
97920.0000   -0.18290
97960.0000   -0.02420
98000.0000   -0.25492
98040.0000   -0.34969
98080.0000   -0.33918
98120.0000   -0.13132
98160.0000   -0.19273
98200.0000   -0.20969
98240.0000   -0.31363
98280.0000   -0.23825
98320.0000   -0.39185
98360.0000   -0.21259
98400.0000   -0.34158
98440.0000   -0.39205
98480.0000   -0.34880
98520.0000   -0.44018
98560.0000   -0.70039
98600.0000   -0.61088
98640.0000   -0.45218
98680.0000   -0.33690
98720.0000   -0.47348
98760.0000   -0.45838
98800.0000   -0.28462
98840.0000   -0.21810
98880.0000   -0.67661
98920.0000   -0.39960
98960.0000   -0.37045
99000.0000   -0.44402
99040.0000   -0.90092
99080.0000   -0.64564
99120.0000   -0.40292
99160.0000   -0.35090
99200.0000   -0.86537
99240.0000    0.13779
99280.0000   -0.42932
99320.0000   -0.53644
99360.0000   -0.38093
99400.0000   -0.66510
99440.0000   -0.43917
99480.0000   -0.16873
99520.0000   -0.34147
99560.0000   -0.27139
99600.0000   -0.02966
99640.0000   -0.09818
99680.0000    0.00237
99720.0000    0.07370
99760.0000   -0.14499
99800.0000   -0.12485
99840.0000   -0.33210
99880.0000   -0.30684
99920.0000   -0.32324
99960.0000   -0.15840
100000.0000   -0.08753
100040.0000   -0.25232
100080.0000   -0.35194
100120.0000   -0.53272
100160.0000   -0.80660
100200.0000   -0.10713
100240.0000    0.23078
100280.0000    0.21239
100320.0000    0.17186
100360.0000   -0.19467
100400.0000   -0.36316
100440.0000    0.31545
100480.0000    0.10783
100520.0000    0.00505
100560.0000    0.16256
100600.0000    0.27168
100640.0000    0.15277
100680.0000    0.12576
100720.0000   -0.08625
100760.0000    0.16476
100800.0000   -0.12770
100840.0000    0.05369
100880.0000    0.26249
100920.0000    0.17707
100960.0000    0.22875
101000.0000    0.00049
101040.0000    0.09807
101080.0000    0.40760
101120.0000    0.19453
101160.0000    0.20000
101200.0000    0.25969
101240.0000    0.04748
101280.0000    0.08953
101320.0000    0.12489
101360.0000    0.17628
101400.0000   -0.02428
101440.0000   -0.16200
101480.0000    0.15197
101520.0000    0.12713
101560.0000    0.27880
101600.0000    0.24281
101640.0000   -0.08848
101680.0000    0.10779
101720.0000    0.24972
101760.0000    0.37254
101800.0000    0.12847
101840.0000    0.20205
101880.0000    0.12710
101920.0000   -0.11728
101960.0000   -0.03515
102000.0000    0.27758
102040.0000    0.04777
102080.0000    0.31284
102120.0000    0.01785
102160.0000    0.18386
102200.0000    0.10228
102240.0000    0.15877
102280.0000    0.03483
102320.0000    0.00033
102360.0000   -0.08264
102400.0000    0.00799
102440.0000    0.28356
102480.0000   -0.15773
102520.0000    0.13053
102560.0000    0.25050
102600.0000    0.01686
102640.0000    0.40249
102680.0000   -0.05220
102720.0000   -0.06040
102760.0000    0.03897
102800.0000    0.00168
102840.0000   -0.25008
102880.0000   -0.48927
102920.0000   -0.44479
102960.0000   -0.17369
103000.0000    0.10212
103040.0000    0.10112
103080.0000   -0.24966
103120.0000   -0.21969
103160.0000   -0.52449
103200.0000   -0.34885
103240.0000   -0.39006
103280.0000   -0.32836
103320.0000    0.02798
103360.0000    0.11227
103400.0000    0.06592
103440.0000   -0.07996
103480.0000    0.03256
103520.0000    0.17298
103560.0000   -0.01832
103600.0000    0.05454
103640.0000    0.01346
103680.0000    0.25465
103720.0000   -0.15737
103760.0000   -0.00256
103800.0000   -0.02775
103840.0000   -0.23004
103880.0000   -0.01868
103920.0000    0.02728
103960.0000    0.17251
104000.0000   -0.00631
104040.0000    0.08752
104080.0000    0.42083
104120.0000    0.32307
104160.0000   -0.16325
104200.0000   -0.00247
104240.0000   -0.05744
104280.0000    0.13900
104320.0000    0.04896
104360.0000   -0.08463
104400.0000    0.03391
104440.0000   -0.05248
104480.0000   -0.13401
104520.0000   -0.34837
104560.0000    0.06538
104600.0000   -0.32885
104640.0000   -0.08730
104680.0000    0.49864
104720.0000    0.58938
104760.0000    0.24885
104800.0000    0.25739
104840.0000    0.10907
104880.0000   -0.10013
104920.0000   -0.26075
104960.0000   -0.43260
105000.0000   -0.00893
105040.0000   -0.41399
105080.0000   -0.33056
105120.0000   -0.28263
105160.0000   -0.63421
105200.0000    0.23741
105240.0000   -0.08855
105280.0000   -0.37405
105320.0000   -0.35550
105360.0000   -0.18751
105400.0000   -0.12024
105440.0000   -0.41132
105480.0000   -0.29633
105520.0000   -0.23985
105560.0000   -0.34875
105600.0000   -0.27441
105640.0000   -0.52854
105680.0000   -0.17747
105720.0000   -0.20446
105760.0000   -0.03415
105800.0000   -0.06753
105840.0000   -0.04859
105880.0000   -0.19229
105920.0000   -0.25501
105960.0000   -0.01829
106000.0000    0.12488
106040.0000   -0.24709
106080.0000    0.05961
106120.0000    0.05507
106160.0000   -0.18713
106200.0000   -0.40860
106240.0000   -0.01280
106280.0000   -0.16496
106320.0000   -0.20053
106360.0000   -0.25996
106400.0000   -0.13029
106440.0000   -0.53877
106480.0000    0.04276
106520.0000   -0.14530
106560.0000   -0.05121
106600.0000   -0.20888
106640.0000   -0.24600
106680.0000   -0.34484
106720.0000    0.06726
106760.0000    0.04307
106800.0000    0.05600
106840.0000   -0.26478
106880.0000   -0.09125
106920.0000   -0.55609
106960.0000   -0.19949
107000.0000    0.20867
107040.0000   -0.18817
107080.0000   -0.15198
107120.0000   -0.05452
107160.0000   -0.31350
107200.0000    0.29024
107240.0000   -0.02592
107280.0000    0.03978
107320.0000   -0.00848
107360.0000   -0.03309
107400.0000   -0.20473
107440.0000   -0.23706
107480.0000   -0.13204
107520.0000    0.00235
107560.0000   -0.25569
107600.0000   -0.11428
107640.0000   -0.18603
107680.0000   -0.38548
107720.0000   -0.06519
107760.0000   -0.03782
107800.0000   -0.13376
107840.0000   -0.19737
107880.0000   -0.28574
107920.0000   -0.07521
107960.0000   -0.13760
108000.0000   -0.24283
108040.0000   -0.13465
108080.0000   -0.04910
108120.0000   -0.54978
108160.0000   -0.46355
108200.0000   -0.16780
108240.0000   -0.03836
108280.0000   -0.15921
108320.0000   -0.27585
108360.0000   -0.36056
108400.0000   -0.15056
108440.0000   -0.10765
108480.0000   -0.03111
108520.0000    0.07890
108560.0000   -0.11367
108600.0000    0.05279
108640.0000   -0.26981
108680.0000   -0.09544
108720.0000   -0.18227
108760.0000    0.13611
108800.0000    0.21793
108840.0000   -0.21353
108880.0000   -0.02313
108920.0000   -0.40490
108960.0000   -0.23599
109000.0000   -0.27432
109040.0000   -0.24125
109080.0000   -0.20411
109120.0000   -0.15839
109160.0000   -0.24493
109200.0000   -0.24843
109240.0000   -0.08993
109280.0000   -0.02740
109320.0000    0.15985
109360.0000    0.08541
109400.0000    0.37504
109440.0000    0.65975
109480.0000    0.43447
109520.0000    0.40796
109560.0000    0.41372
109600.0000    0.31758
109640.0000    0.46242
109680.0000    0.46268
109720.0000    0.26244
109760.0000    0.26266
109800.0000    0.26364
109840.0000    0.33058
109880.0000   -0.00602
109920.0000    0.20471
109960.0000    0.50893
110000.0000    0.24955
110040.0000    0.04721
110080.0000    0.31367
110120.0000    0.29716
110160.0000    0.13713
110200.0000    0.37937
110240.0000    0.28799
110280.0000    0.50705
110320.0000    0.12747
110360.0000    0.17446
110400.0000    0.52842
110440.0000   -0.10664
110480.0000   -0.05486
110520.0000    0.09339
110560.0000    0.08430
110600.0000    0.11519
110640.0000    0.43298
110680.0000    0.20805
110720.0000    0.43059
110760.0000    0.38680
110800.0000    0.11800
110840.0000    0.28341
110880.0000   -0.07873
110920.0000    0.12283
110960.0000    0.34527
111000.0000    0.10027
111040.0000    0.31111
111080.0000    0.65677
111120.0000    0.37216
111160.0000    0.51235
111200.0000    0.49647
111240.0000    0.24356
111280.0000    0.51108
111320.0000    0.34262
111360.0000    0.26683
111400.0000    0.42703
111440.0000    0.39260
111480.0000    0.25546
111520.0000    0.56847
111560.0000    0.40334
111600.0000    0.21215
111640.0000    0.07301
111680.0000    0.38066
111720.0000    0.29793
111760.0000    0.48096
111800.0000    0.54149
111840.0000    0.42859
111880.0000    0.44303
111920.0000    0.34773
111960.0000    0.29115
112000.0000    0.47127
112040.0000    0.35351
112080.0000    0.41632
112120.0000    0.34079
112160.0000    0.45557
112200.0000    0.44086
112240.0000    0.49766
112280.0000    0.41804
112320.0000    0.70629
112360.0000    0.41564
112400.0000    0.31871
112440.0000    0.49820
112480.0000    0.42363
112520.0000    0.64345
112560.0000    0.51928
112600.0000    0.45525
112640.0000    0.38458
112680.0000    0.57973
112720.0000    0.58187
112760.0000    0.43614
112800.0000    0.50447
112840.0000    0.40693
112880.0000    0.50845
112920.0000    0.46450
112960.0000    0.42154
113000.0000    0.44411
113040.0000    0.64164
113080.0000    0.54284
113120.0000    0.41612
113160.0000    0.79675
113200.0000    0.68199
113240.0000    0.64932
113280.0000    0.38504
113320.0000    0.57312
113360.0000    0.53421
113400.0000    0.66156
113440.0000    0.42354
113480.0000    0.46591
113520.0000    0.57548
113560.0000    0.59353
113600.0000    0.36607
113640.0000    0.33416
113680.0000    0.26227
113720.0000    0.16306
113760.0000    0.28757
113800.0000    0.29704
113840.0000    0.34532
113880.0000    0.32096
113920.0000    0.40205
113960.0000    0.34981
114000.0000    0.42772
114040.0000    0.41616
114080.0000    0.54575
114120.0000    0.28488
114160.0000    0.37045
114200.0000    0.48222
114240.0000    0.53839
114280.0000    0.49273
114320.0000    0.84157
114360.0000    0.74129
114400.0000    0.76668
114440.0000    0.48408
114480.0000    0.37366
114520.0000    0.43741
114560.0000    0.24955
114600.0000    0.32745
114640.0000    0.52202
114680.0000    0.19788
114720.0000    0.27443
114760.0000    0.34053
114800.0000    0.41889
114840.0000    0.39294
114880.0000    0.32760
114920.0000    0.43738
114960.0000    0.54319
115000.0000    0.36037
115040.0000    0.46147
115080.0000    0.60936
115120.0000    0.49791
115160.0000    0.49734
115200.0000    0.67530
115240.0000    0.67202
115280.0000    0.19935
115320.0000    0.32460
115360.0000    0.40809
115400.0000    0.49862
115440.0000    0.37503
115480.0000    0.41944
115520.0000    0.57741
115560.0000    0.43175
115600.0000    0.34763
115640.0000    0.34880
115680.0000    0.40998
115720.0000    0.34545
115760.0000    0.18096
115800.0000    0.59847
115840.0000    0.36103
115880.0000    0.57591
115920.0000    0.37902
115960.0000    0.47883
116000.0000    0.52887
116040.0000    0.50051
116080.0000    0.56918
116120.0000    0.63698
116160.0000    0.55058
116200.0000    0.64068
116240.0000    0.46860
116280.0000    0.57347
116320.0000    0.52628
116360.0000    0.66343
116400.0000    0.54876
116440.0000    0.39797
116480.0000    0.60009
116520.0000    0.48272
116560.0000    0.43867
116600.0000    0.44919
116640.0000    0.43423
116680.0000    0.69760
116720.0000    0.40930
116760.0000    0.46730
116800.0000    0.54549
116840.0000    0.54811
116880.0000    0.58397
116920.0000    0.42891
116960.0000    0.63661
117000.0000    0.44561
117040.0000    0.54530
117080.0000    0.55519
117120.0000    0.59957
117160.0000    0.60731
117200.0000    0.59916
117240.0000    0.24901
117280.0000    0.57100
117320.0000    0.16804
117360.0000    0.76010
117400.0000    0.51743
117440.0000   -0.02102
117480.0000    0.55323
117520.0000    0.49415
117560.0000    0.54340
117600.0000    0.43612
117640.0000    0.52504
117680.0000    0.54357
117720.0000    0.37530
117760.0000    0.76403
117800.0000    0.45408
117840.0000    0.58706
117880.0000    0.50705
117920.0000    0.37989
117960.0000    0.34415
118000.0000    0.45227
118040.0000    0.47860
118080.0000    0.38280
118120.0000    0.48303
118160.0000    0.52085
118200.0000    0.61351
118240.0000    0.64071
118280.0000    0.30126
118320.0000    0.61419
118360.0000    0.31434
118400.0000    0.32384
118440.0000    0.65194
118480.0000    0.44926
118520.0000    0.38451
118560.0000    0.29780
118600.0000    0.52924
118640.0000    0.24855
118680.0000    0.46752
118720.0000    0.36044
118760.0000    0.51720
118800.0000    0.74263
118840.0000    0.72151
118880.0000    0.28449
118920.0000    0.46468
118960.0000    0.54823
119000.0000    0.53810
119040.0000    0.62051
119080.0000    0.53231
119120.0000    0.53067
119160.0000    0.70490
119200.0000    0.76954
119240.0000    0.73074
119280.0000    0.50476
119320.0000    0.32169
119360.0000    0.42566
119400.0000   -0.01784
119440.0000    0.32557
119480.0000    0.15576
119520.0000    0.15673
119560.0000    0.42757
119600.0000    0.44460
119640.0000    0.41166
119680.0000    0.53309
119720.0000    0.50593
119760.0000    0.39704
119800.0000    0.41980
119840.0000    0.43686
119880.0000    0.34227
119920.0000    0.26887
119960.0000    0.21367
120000.0000    0.22965
120040.0000    0.19128
120080.0000    0.55802
120120.0000    0.56902
120160.0000    0.40355
120200.0000    0.52621
120240.0000    0.45546
120280.0000    0.57751
120320.0000    0.40079
120360.0000    0.35417
120400.0000    0.54173
120440.0000    0.53293
120480.0000    0.63916
120520.0000    0.73834
120560.0000    0.70415
120600.0000    0.77915
120640.0000    0.49853
120680.0000    0.64832
120720.0000    0.78780
120760.0000    0.37176
120800.0000    0.72455
120840.0000    0.64218
120880.0000    0.39753
120920.0000    0.56650
120960.0000    0.60193
121000.0000    0.61670
121040.0000    0.35925
121080.0000    0.37470
121120.0000    0.67002
121160.0000    0.75398
121200.0000    0.62148
121240.0000    0.63745
121280.0000    0.33256
121320.0000    0.49177
121360.0000    0.49961
121400.0000    0.61125
121440.0000    0.67822
121480.0000    0.57628
121520.0000    0.36953
121560.0000    0.36288
121600.0000    0.43560
121640.0000    0.24787
121680.0000    0.42689
121720.0000    0.52387
121760.0000    0.29233
121800.0000    0.32577
121840.0000    0.27408
121880.0000    0.22601
121920.0000    0.31421
121960.0000    0.56697
122000.0000    0.53387
122040.0000    0.42707
122080.0000    0.37960
122120.0000    0.46161
122160.0000    0.40789
122200.0000    0.22623
122240.0000    0.28044
122280.0000    0.22057
122320.0000    0.33973
122360.0000    0.46296
122400.0000    0.35922
122440.0000    0.30902
122480.0000    0.32988
122520.0000    0.37651
122560.0000    0.30693
122600.0000    0.43181
122640.0000    0.23096
122680.0000    0.51477
122720.0000    0.41196
122760.0000    0.15414
122800.0000    0.19817
122840.0000    0.39822
122880.0000    0.05649
122920.0000    0.24483
122960.0000    0.24517
123000.0000    0.18832
123040.0000    0.18162
123080.0000    0.17986
123120.0000    0.06988
123160.0000   -0.08758
123200.0000    0.09827
123240.0000    0.12697
123280.0000    0.24642
123320.0000    0.22929
123360.0000    0.09952
123400.0000    0.26033
123440.0000   -0.09867
123480.0000    0.08598
123520.0000    0.15520
123560.0000    0.16187
123600.0000    0.01051
123640.0000    0.09556
123680.0000    0.10739
123720.0000    0.31484
123760.0000    0.18204
123800.0000    0.10256
123840.0000    0.08971
123880.0000   -0.02036
123920.0000   -0.06472
123960.0000    0.10970
124000.0000   -0.24408
124040.0000    0.00085
124080.0000    0.30023
124120.0000    0.17359
124160.0000    0.23657
124200.0000    0.07552
124240.0000    0.27542
124280.0000   -0.04534
124320.0000   -0.12831
124360.0000    0.23845
124400.0000    0.09351
124440.0000    0.23968
124480.0000    0.29320
124520.0000    0.24680
124560.0000    0.12449
124600.0000    0.55864
124640.0000    0.28406
124680.0000    0.37779
124720.0000    0.36145
124760.0000    0.42311
124800.0000    0.44512
124840.0000    0.52979
124880.0000    0.46805
124920.0000    0.57256
124960.0000    0.46867
125000.0000    0.36784
125040.0000    0.43139
125080.0000    0.31018
125120.0000    0.22465
125160.0000    0.10330
125200.0000    0.17277
125240.0000    0.21261
125280.0000    0.39962
125320.0000    0.53715
125360.0000    0.25588
125400.0000    0.40400
125440.0000    0.35364
125480.0000    0.07368
125520.0000    0.10531
125560.0000    0.25805
125600.0000    0.11502
125640.0000    0.01471
125680.0000    0.13279
125720.0000    0.44990
125760.0000    0.04931
125800.0000    0.11030
125840.0000    0.00694
125880.0000    0.07588
125920.0000   -0.12646
125960.0000   -0.43641
126000.0000   -0.79278
126040.0000   -0.61771
126080.0000   -0.84610
126120.0000   -0.70586
126160.0000   -0.72397
126200.0000   -0.66906
126240.0000   -0.55062
126280.0000   -0.31580
126320.0000   -0.51871
126360.0000   -0.50445
126400.0000   -0.49129
126440.0000   -0.21791
126480.0000   -0.68529
126520.0000   -0.59383
126560.0000   -0.43721
126600.0000   -0.53424
126640.0000   -0.58470
126680.0000   -0.51038
126720.0000   -0.62669
126760.0000   -0.79126
126800.0000   -0.59810
126840.0000   -0.51487
126880.0000   -0.97404
126920.0000   -0.78241
126960.0000   -0.69835
127000.0000   -0.91142
127040.0000   -0.49235
127080.0000   -0.72020
127120.0000   -0.75942
127160.0000   -0.57654
127200.0000   -0.88161
127240.0000   -0.58770
127280.0000   -0.71508
127320.0000   -0.64411
127360.0000   -0.46274
127400.0000   -0.44441
127440.0000   -0.67158
127480.0000   -0.76241
127520.0000   -0.28819
127560.0000   -0.29322
127600.0000   -0.70516
127640.0000   -0.63811
127680.0000   -0.61899
127720.0000   -0.56226
127760.0000   -0.55293
127800.0000   -0.80487
127840.0000   -0.37281
127880.0000   -0.44796
127920.0000   -0.56213
127960.0000   -0.41637
128000.0000   -0.46359
128040.0000   -0.28150
128080.0000   -0.69107
128120.0000   -0.73294
128160.0000   -0.83912
128200.0000   -0.52895
128240.0000   -0.35601
128280.0000    0.15685
128320.0000   -0.28585
128360.0000   -0.05602
128400.0000   -0.24154
128440.0000   -0.12473
128480.0000   -0.25571
128520.0000   -0.56948
128560.0000   -0.07590
128600.0000   -0.18238
128640.0000   -0.48433
128680.0000   -0.55722
128720.0000   -0.08651
128760.0000   -0.79810
128800.0000   -0.32360
128840.0000   -0.30607
128880.0000   -0.50595
128920.0000   -0.60133
128960.0000   -0.49175
129000.0000   -0.56284
129040.0000   -0.60538
129080.0000   -0.55487
129120.0000   -0.38337
129160.0000   -0.93809
129200.0000   -0.38444
129240.0000   -0.87929
129280.0000   -0.77188
129320.0000   -0.77848
129360.0000   -0.47321
129400.0000   -0.31112
129440.0000   -0.36501
129480.0000   -0.20357
129520.0000   -0.65133
129560.0000   -0.62063
129600.0000   -0.34445
129640.0000   -0.35489
129680.0000   -0.28661
129720.0000   -0.72600
129760.0000   -0.38807
129800.0000   -0.38714
129840.0000   -0.27783
129880.0000   -0.33862
129920.0000   -0.42091
129960.0000   -0.21534
130000.0000   -0.59687
130040.0000   -0.35511
130080.0000   -0.37974
130120.0000   -0.57695
130160.0000   -0.35169
130200.0000   -0.39910
130240.0000   -0.39443
130280.0000   -0.67423
130320.0000   -0.47161
130360.0000   -0.54845
130400.0000   -0.42061
130440.0000   -0.27439
130480.0000    0.13936
130520.0000   -0.17162
130560.0000    0.07540
130600.0000    0.04469
130640.0000   -0.50658
130680.0000   -0.32380
130720.0000   -0.37955
130760.0000   -0.34436
130800.0000   -0.33430
130840.0000   -0.57928
130880.0000   -0.50630
130920.0000   -0.62569
130960.0000   -0.63611
131000.0000   -0.70178
131040.0000   -0.84962
131080.0000   -1.22170
131120.0000   -1.11551
131160.0000   -0.75294
131200.0000   -0.72040
131240.0000   -0.23537
131280.0000   -0.54068
131320.0000   -0.61407
131360.0000   -0.62977
131400.0000   -0.54524
131440.0000   -0.32400
131480.0000   -0.74093
131520.0000   -0.90380
131560.0000   -1.15608
131600.0000   -0.78958
131640.0000   -0.88071
131680.0000   -0.57976
131720.0000   -0.66174
131760.0000   -0.53347
131800.0000   -0.48747
131840.0000   -0.62381
131880.0000   -0.61379
131920.0000   -0.78021
131960.0000   -0.59107
132000.0000   -0.54970
132040.0000   -0.72912
132080.0000   -0.76542
132120.0000   -0.79210
132160.0000   -0.79798
132200.0000   -0.87802
132240.0000   -0.83957
132280.0000   -0.85533
132320.0000   -0.65704
132360.0000   -0.63359
132400.0000   -0.94479
132440.0000   -0.64728
132480.0000   -0.60978
132520.0000   -0.75946
132560.0000   -0.75353
132600.0000   -0.89725
132640.0000   -1.21358
132680.0000   -1.23874
132720.0000   -0.69257
132760.0000   -1.03521
132800.0000   -0.80773
132840.0000   -0.72500
132880.0000   -0.97119
132920.0000   -0.66310
132960.0000   -0.73670
133000.0000   -0.61380
133040.0000   -1.05814
133080.0000   -0.89227
133120.0000   -0.77014
133160.0000   -0.74980
133200.0000   -0.66373
133240.0000   -0.96878
133280.0000   -0.75809
133320.0000   -0.83467
133360.0000   -0.71190
133400.0000   -0.55877
133440.0000   -0.54773
133480.0000   -0.85638
133520.0000   -0.94688
133560.0000   -0.53764
133600.0000   -0.64623
133640.0000   -0.51269
133680.0000   -0.73279
133720.0000   -0.63027
133760.0000   -0.76070
133800.0000   -0.42202
133840.0000   -0.69108
133880.0000   -0.90435
133920.0000   -0.90958
133960.0000   -0.76306
134000.0000   -0.79383
134040.0000   -0.99032
134080.0000   -0.67874
134120.0000   -0.78852
134160.0000   -0.88503
134200.0000   -0.77907
134240.0000   -1.17049
134280.0000   -0.83483
134320.0000   -0.71884
134360.0000   -0.48360
134400.0000   -0.61587
134440.0000   -0.82448
134480.0000   -0.65737
134520.0000   -0.56162
134560.0000   -0.69779
134600.0000   -0.77275
134640.0000   -0.95118
134680.0000   -0.71846
134720.0000   -0.86854
134760.0000   -0.52123
134800.0000   -0.42971
134840.0000   -0.38450
134880.0000   -0.66403
134920.0000   -0.33073
134960.0000   -0.60474
135000.0000   -0.46084
135040.0000   -0.16388
135080.0000   -0.44079
135120.0000   -0.41382
135160.0000   -0.27671
135200.0000   -0.35472
135240.0000   -0.48712
135280.0000   -0.39111
135320.0000   -0.47260
135360.0000   -1.06382
135400.0000   -0.74077
135440.0000   -0.65501
135480.0000   -0.82829
135520.0000   -0.98946
135560.0000   -0.59333
135600.0000   -0.79504
135640.0000   -0.56505
135680.0000   -0.24626
135720.0000   -0.57063
135760.0000   -0.80964
135800.0000   -0.53648
135840.0000   -0.34676
135880.0000   -0.34204
135920.0000   -0.46429
135960.0000   -1.04081
136000.0000   -0.56823
136040.0000   -0.75410
136080.0000   -0.18484
136120.0000   -0.31067
136160.0000   -0.52802
136200.0000   -0.77704
136240.0000   -0.80991
136280.0000   -0.64924
136320.0000   -0.60227
136360.0000   -0.68764
136400.0000   -0.53545
136440.0000   -0.41209
136480.0000   -0.68397
136520.0000   -0.64273
136560.0000   -0.45347
136600.0000   -0.78785
136640.0000   -0.23069
136680.0000   -0.17488
136720.0000   -0.28392
136760.0000   -0.43785
136800.0000   -0.39306
136840.0000    0.07828
136880.0000   -0.37761
136920.0000   -0.08193
136960.0000   -0.20187
137000.0000   -0.36108
137040.0000    0.08503
137080.0000   -0.19878
137120.0000   -0.51103
137160.0000   -0.13824
137200.0000   -0.36284
137240.0000   -0.40397
137280.0000   -0.46199
137320.0000   -0.41477
137360.0000   -0.24126
137400.0000   -0.37429
137440.0000   -0.30787
137480.0000   -0.08375
137520.0000   -0.00985
137560.0000    0.03913
137600.0000   -0.10452
137640.0000   -0.13869
137680.0000    0.01030
137720.0000   -0.21788
137760.0000    0.04990
137800.0000   -0.11825
137840.0000   -0.18834
137880.0000   -0.11627
137920.0000   -0.34756
137960.0000   -0.33864
138000.0000   -0.38960
138040.0000   -0.35902
138080.0000   -0.08093
138120.0000   -0.49754
138160.0000   -0.29927
138200.0000   -0.27143
138240.0000   -0.47664
138280.0000   -0.55294
138320.0000   -0.14657
138360.0000   -0.34836
138400.0000   -0.38446
138440.0000   -0.34127
138480.0000   -0.45583
138520.0000   -0.28396
138560.0000   -0.53858
138600.0000   -0.26396
138640.0000   -0.37667
138680.0000   -0.34049
138720.0000   -0.36987
138760.0000   -0.44574
138800.0000   -0.45805
138840.0000   -0.45527
138880.0000   -0.48057
138920.0000   -0.51025
138960.0000   -0.36346
139000.0000   -0.62392
139040.0000   -0.50961
139080.0000   -0.42752
139120.0000    0.01617
139160.0000   -0.38389
139200.0000   -0.40721
139240.0000   -0.35675
139280.0000   -0.46796
139320.0000   -0.28607
139360.0000   -0.34714
139400.0000   -0.06161
139440.0000    0.04607
139480.0000   -0.10358
139520.0000   -0.25469
139560.0000   -0.23169
139600.0000   -0.35664
139640.0000   -0.27058
139680.0000   -0.20660
139720.0000   -0.69144
139760.0000   -0.23850
139800.0000   -0.17870
139840.0000    0.03808
139880.0000   -0.18976
139920.0000   -0.10044
139960.0000   -0.30808
140000.0000   -0.47045
140040.0000   -0.67502
140080.0000    0.04468
140120.0000   -0.15070
140160.0000   -0.38665
140200.0000   -0.35440
140240.0000   -0.25460
140280.0000    0.03131
140320.0000   -0.23753
140360.0000   -0.03524
140400.0000    0.08868
140440.0000   -0.24363
140480.0000   -0.46886
140520.0000   -0.80230
140560.0000   -0.81082
140600.0000   -0.14639
140640.0000   -0.36198
140680.0000   -0.15445
140720.0000   -0.29442
140760.0000   -0.33118
140800.0000   -0.46079
140840.0000   -0.13591
140880.0000   -0.28671
140920.0000   -0.20689
140960.0000   -0.30309
141000.0000   -0.11231
141040.0000   -0.24181
141080.0000   -0.24127
141120.0000   -0.37001
141160.0000   -0.29408
141200.0000   -0.19621
141240.0000   -0.39801
141280.0000   -0.20050
141320.0000   -0.27989
141360.0000   -0.38659
141400.0000   -0.17671
141440.0000   -0.18638
141480.0000   -0.26084
141520.0000   -0.33296
141560.0000   -0.31005
141600.0000   -0.24150
141640.0000   -0.20061
141680.0000   -0.40332
141720.0000   -0.17171
141760.0000   -0.26849
141800.0000   -0.21724
141840.0000   -0.30964
141880.0000   -0.10177
141920.0000   -0.43644
141960.0000   -0.47755
142000.0000   -0.35564
142040.0000   -0.32273
142080.0000   -0.24916
142120.0000   -0.28727
142160.0000   -0.27866
142200.0000   -0.49247
142240.0000   -0.30718
142280.0000   -0.01494
142320.0000   -0.09128
142360.0000   -0.36242
142400.0000   -0.48915
142440.0000   -0.29640
142480.0000   -0.46926
142520.0000   -0.15350
142560.0000   -0.43287
142600.0000   -0.19070
142640.0000   -0.17806
142680.0000   -0.20867
142720.0000   -0.06440
142760.0000    0.30366
142800.0000    0.41259
142840.0000    0.28979
142880.0000    0.61038
142920.0000    0.62574
142960.0000    0.43727
143000.0000   -0.28319
143040.0000    0.06196
143080.0000   -0.29705
143120.0000    0.21321
143160.0000    0.05558
143200.0000    0.13525
143240.0000   -0.22379
143280.0000   -0.06862
143320.0000   -0.35492
143360.0000   -0.20125
143400.0000   -0.15042
143440.0000   -0.20974
143480.0000   -0.34228
143520.0000   -0.21215
143560.0000   -0.12903
143600.0000   -0.29030
143640.0000   -0.41408
143680.0000   -0.35816
143720.0000   -0.12052
143760.0000   -0.00586
143800.0000   -0.12036
143840.0000   -0.05252
143880.0000    0.10677
143920.0000    0.09000
143960.0000   -0.40608
144000.0000   -0.13300
144040.0000   -0.32087
144080.0000   -0.31885
144120.0000   -0.43188
144160.0000   -0.50842
144200.0000   -0.53878
144240.0000   -0.15117
144280.0000   -0.05247
144320.0000   -0.07817
144360.0000   -0.18759
144400.0000   -0.27151
144440.0000   -0.19303
144480.0000   -0.10327
144520.0000   -0.11252
144560.0000   -0.23224
144600.0000   -0.14702
144640.0000   -0.35345
144680.0000   -0.19173
144720.0000   -0.63691
144760.0000   -0.35519
144800.0000   -0.32434
144840.0000   -0.13370
144880.0000   -0.24742
144920.0000   -0.41611
144960.0000   -0.43537
145000.0000   -0.20092
145040.0000   -0.39828
145080.0000   -0.30985
145120.0000   -0.14603
145160.0000   -0.07497
145200.0000   -0.08642
145240.0000   -0.11782
145280.0000   -0.27077
145320.0000    0.00487
145360.0000   -0.17484
145400.0000   -0.21544
145440.0000   -0.22226
145480.0000    0.17421
145520.0000    0.04892
145560.0000   -0.16816
145600.0000   -0.76826
145640.0000   -0.51930
145680.0000   -0.00460
145720.0000   -0.01240
145760.0000   -0.02273
145800.0000   -0.32952
145840.0000   -0.41163
145880.0000   -0.61295
145920.0000   -0.57896
145960.0000   -0.93243
146000.0000   -0.28559
146040.0000   -0.45869
146080.0000   -0.38190
146120.0000   -0.12448
146160.0000   -0.36466
146200.0000   -0.64193
146240.0000   -0.46010
146280.0000    0.02887
146320.0000   -0.24799
146360.0000   -0.13044
146400.0000   -0.44432
146440.0000   -0.48672
146480.0000   -0.62350
146520.0000   -0.67648
146560.0000   -0.60729
146600.0000   -0.87584
146640.0000   -0.94751
146680.0000   -0.86613
146720.0000   -0.34010
146760.0000   -0.57727
146800.0000   -0.90850
146840.0000   -0.34132
146880.0000    0.21780
146920.0000   -0.08999
146960.0000    0.23473
147000.0000    0.18795
147040.0000   -0.01749
147080.0000    0.01413
147120.0000    0.17695
147160.0000   -0.00889
147200.0000   -0.11512
147240.0000   -0.33732
147280.0000   -0.10307
147320.0000   -0.05070
147360.0000   -0.16558
147400.0000    0.06536
147440.0000   -0.09042
147480.0000   -0.37943
147520.0000   -0.23326
147560.0000   -0.32429
147600.0000   -0.30368
147640.0000   -0.14646
147680.0000   -0.40193
147720.0000   -0.23802
147760.0000   -0.16899
147800.0000   -0.19236
147840.0000   -0.36999
147880.0000   -0.16951
147920.0000    0.02251
147960.0000   -0.30370
148000.0000   -0.49119
148040.0000   -0.32505
148080.0000   -0.77783
148120.0000   -0.35972
148160.0000   -0.36603
148200.0000   -0.23080
148240.0000   -0.36041
148280.0000   -0.21516
148320.0000   -0.42129
148360.0000   -0.29102
148400.0000   -0.40483
148440.0000   -0.09203
148480.0000   -0.20385
148520.0000   -0.48364
148560.0000   -0.17069
148600.0000   -0.18223
148640.0000   -0.45862
148680.0000   -0.39470
148720.0000   -0.15797
148760.0000   -0.07898
148800.0000   -0.39399
148840.0000   -0.22893
148880.0000   -0.05248
148920.0000   -0.40594
148960.0000   -0.16498
149000.0000   -0.41509
149040.0000   -0.12437
149080.0000   -0.21318
149120.0000   -0.39918
149160.0000   -0.54304
149200.0000   -0.62434
149240.0000   -0.64198
149280.0000   -0.74313
149320.0000   -0.61362
149360.0000   -0.34440
149400.0000   -0.41090
149440.0000   -0.26577
149480.0000   -0.21688
149520.0000   -0.12459
149560.0000    0.01906
149600.0000   -0.05846
149640.0000   -0.38211
149680.0000   -0.15704
149720.0000    0.00161
149760.0000   -0.46106
149800.0000   -0.52074
149840.0000   -0.41225
149880.0000   -0.35229
149920.0000   -0.24360
149960.0000   -0.39382
150000.0000   -0.36036
150040.0000   -0.20688
150080.0000   -0.49378
150120.0000   -0.51537
150160.0000   -0.62668
150200.0000   -0.40304
150240.0000   -0.52641
150280.0000   -0.26371
150320.0000   -0.16471
150360.0000   -0.38886
150400.0000   -0.13764
150440.0000   -0.43496
150480.0000   -0.11696
150520.0000   -0.35489
150560.0000   -0.23479
150600.0000   -0.38692
150640.0000   -0.27125
150680.0000   -0.65180
150720.0000   -0.31659
150760.0000   -0.33069
150800.0000   -0.10328
150840.0000   -0.24545
150880.0000   -0.26959
150920.0000   -0.14262
150960.0000   -0.01904
151000.0000   -0.13233
151040.0000    0.08223
151080.0000   -0.00890
151120.0000   -0.19975
151160.0000   -0.16245
151200.0000    0.01330
151240.0000   -0.51979
151280.0000   -0.45360
151320.0000   -0.63049
151360.0000   -0.66086
151400.0000   -0.16804
151440.0000   -0.33427
151480.0000   -0.59273
151520.0000   -0.44967
151560.0000   -0.59426
151600.0000   -0.35115
151640.0000   -0.10169
151680.0000    0.11474
151720.0000   -0.07104
151760.0000   -0.31416
151800.0000   -0.20382
151840.0000   -0.18763
151880.0000   -0.36558
151920.0000    0.08400
151960.0000    0.08438
152000.0000   -0.14441
152040.0000   -0.13510
152080.0000    0.08064
152120.0000    0.07480
152160.0000    0.03843
152200.0000    0.01320
152240.0000   -0.05880
152280.0000   -0.05049
152320.0000    0.09704
152360.0000   -0.15818
152400.0000   -0.17576
152440.0000   -0.23833
152480.0000   -0.08811
152520.0000   -0.03971
152560.0000   -0.06387
152600.0000   -0.20406
152640.0000   -0.25544
152680.0000   -0.10726
152720.0000    0.06845
152760.0000   -0.26971
152800.0000   -0.06540
152840.0000   -0.35629
152880.0000   -0.64046
152920.0000   -0.55666
152960.0000   -0.73105
153000.0000   -0.77628
153040.0000   -0.62732
153080.0000   -0.60820
153120.0000    0.09997
153160.0000   -0.01715
153200.0000   -0.16300
153240.0000   -0.00268
153280.0000   -0.14953
153320.0000   -0.03586
153360.0000   -0.36186
153400.0000   -0.11123
153440.0000   -0.15383
153480.0000    0.33115
153520.0000    0.20877
153560.0000   -0.04042
153600.0000    0.05815
153640.0000   -0.00548
153680.0000   -0.06409
153720.0000   -0.10891
153760.0000   -0.01667
153800.0000   -0.06660
153840.0000   -0.08395
153880.0000   -0.22305
153920.0000   -0.19389
153960.0000   -0.17404
154000.0000   -0.00320
154040.0000    0.08843
154080.0000   -0.11370
154120.0000   -0.18908
154160.0000   -0.26642
154200.0000   -0.33677
154240.0000   -0.20459
154280.0000   -0.15039
154320.0000   -0.12994
154360.0000   -0.17477
154400.0000   -0.07599
154440.0000    0.00933
154480.0000    0.04698
154520.0000    0.01766
154560.0000    0.05786
154600.0000    0.07471
154640.0000    0.03045
154680.0000   -0.13495
154720.0000   -0.00789
154760.0000   -0.20753
154800.0000    0.01142
154840.0000   -0.21350
154880.0000    0.26673
154920.0000   -0.01141
154960.0000   -0.18556
155000.0000   -0.03256
155040.0000    0.01202
155080.0000   -0.04197
155120.0000   -0.02408
155160.0000   -0.18573
155200.0000   -0.13890
155240.0000   -0.19732
155280.0000   -0.39332
155320.0000   -0.20859
155360.0000   -0.09073
155400.0000    0.01184
155440.0000    0.06861
155480.0000    0.25677
155520.0000   -0.00100
155560.0000   -0.07330
155600.0000    0.03394
155640.0000   -0.17032
155680.0000   -0.08139
155720.0000   -0.08922
155760.0000    0.01754
155800.0000   -0.51023
155840.0000   -0.12011
155880.0000    0.06973
155920.0000    0.07538
155960.0000   -0.12582
156000.0000   -0.09490
156040.0000    0.08413
156080.0000   -0.11038
156120.0000   -0.20388
156160.0000   -0.13106
156200.0000    0.09259
156240.0000   -0.40463
156280.0000   -0.09278
156320.0000   -0.00290
156360.0000    0.03394
156400.0000   -0.17913
156440.0000   -0.42168
156480.0000   -0.73348
156520.0000   -0.61869
156560.0000   -0.76929
156600.0000   -0.63373
156640.0000   -0.85743
156680.0000   -0.43926
156720.0000   -0.94606
156760.0000   -0.64115
156800.0000   -0.83746
156840.0000   -0.56479
156880.0000   -0.20452
156920.0000   -0.49700
156960.0000   -0.41822
157000.0000   -0.06063
157040.0000   -0.18719
157080.0000   -0.54524
157120.0000   -0.48454
157160.0000   -0.61801
157200.0000   -0.79817
157240.0000   -0.68370
157280.0000   -0.71749
157320.0000   -0.86218
157360.0000   -0.88806
157400.0000   -0.78067
157440.0000   -0.81557
157480.0000   -0.74292
157520.0000   -0.87982
157560.0000   -0.45204
157600.0000   -0.80469
157640.0000   -0.59718
157680.0000   -0.47604
157720.0000   -0.53057
157760.0000   -0.78844
157800.0000   -1.11057
157840.0000   -0.80768
157880.0000   -0.74957
157920.0000   -0.52023
157960.0000   -0.77422
158000.0000   -0.69798
158040.0000   -0.62200
158080.0000   -0.49207
158120.0000   -0.37715
158160.0000   -0.19881
158200.0000   -0.60179
158240.0000   -0.33673
158280.0000   -0.40003
158320.0000   -0.66355
158360.0000   -0.85420
158400.0000   -0.76448
158440.0000   -0.31432
158480.0000   -0.54918
158520.0000    0.02806
158560.0000   -0.09448
158600.0000   -0.09302
158640.0000    0.03158
158680.0000    0.05185
158720.0000    0.04684
158760.0000   -0.21293
158800.0000    0.06468
158840.0000   -0.10474
158880.0000   -0.39262
158920.0000   -0.25895
158960.0000   -0.12045
159000.0000   -0.37610
159040.0000   -0.45230
159080.0000   -0.55653
159120.0000   -0.19695
159160.0000   -0.16717
159200.0000   -0.23335
159240.0000   -0.08964
159280.0000   -0.32982
159320.0000   -0.03239
159360.0000   -0.25052
159400.0000   -0.31185
159440.0000   -0.07646
159480.0000   -0.11299
159520.0000    0.12632
159560.0000    0.08532
159600.0000    0.20235
159640.0000   -0.21911
159680.0000   -0.12794
159720.0000   -0.27568
159760.0000   -0.14521
159800.0000   -0.00176
159840.0000   -0.26745
159880.0000   -0.28407
159920.0000   -0.20165
159960.0000   -0.27843
160000.0000   -0.45994
160040.0000   -0.55471
160080.0000   -0.50206
160120.0000   -0.60762
160160.0000   -0.39164
160200.0000   -0.17941
160240.0000   -0.06452
160280.0000   -0.05723
160320.0000   -0.01016
160360.0000    0.11948
160400.0000   -0.34021
160440.0000    0.17416
160480.0000    0.07914
160520.0000   -0.17243
160560.0000   -0.24923
160600.0000    0.17217
160640.0000   -0.16171
160680.0000   -0.11839
160720.0000   -0.16034
160760.0000    0.10991
160800.0000    0.03497
160840.0000    0.27738
160880.0000    0.04386
160920.0000    0.15852
160960.0000    0.07135
161000.0000    0.09033
161040.0000    0.04318
161080.0000    0.19565
161120.0000   -0.09269
161160.0000    0.13410
161200.0000   -0.21784
161240.0000   -0.29489
161280.0000   -0.40162
161320.0000   -0.41126
161360.0000    0.02112
161400.0000   -0.05503
161440.0000   -0.06704
161480.0000   -0.11181
161520.0000   -0.03282
161560.0000   -0.09219
161600.0000    0.00890
161640.0000   -0.26443
161680.0000   -0.07001
161720.0000    0.33407
161760.0000    0.40492
161800.0000    0.56232
161840.0000    0.50881
161880.0000    0.43160
161920.0000    0.59775
161960.0000    0.36416
162000.0000    0.45518
162040.0000    0.27278
162080.0000    0.54517
162120.0000    0.37276
162160.0000    0.40923
162200.0000    0.41177
162240.0000   -0.10435
162280.0000   -0.17237
162320.0000    0.02571
162360.0000    0.01457
162400.0000   -0.19242
162440.0000   -0.12656
162480.0000    0.00414
162520.0000    0.00199
162560.0000   -0.49001
162600.0000   -0.46138
162640.0000   -0.42667
162680.0000   -0.58380
162720.0000   -0.75028
162760.0000   -0.75573
162800.0000   -0.52140
162840.0000   -0.22125
162880.0000   -0.49250
162920.0000   -0.76761
162960.0000   -0.64729
163000.0000   -0.50498
163040.0000   -0.87236
163080.0000   -0.66586
163120.0000   -0.41897
163160.0000   -0.58808
163200.0000   -0.69207
163240.0000   -0.42611
163280.0000   -0.25987
163320.0000   -0.35107
163360.0000   -0.47951
163400.0000   -0.58592
163440.0000   -0.17155
163480.0000   -0.23174
163520.0000   -0.17346
163560.0000   -0.13021
163600.0000    0.08668
163640.0000   -0.02762
163680.0000    0.28300
163720.0000   -0.05238
163760.0000   -0.21002
163800.0000   -0.16732
163840.0000   -0.09030
163880.0000   -0.05674
163920.0000    0.10710
163960.0000    0.06311
164000.0000    0.00825
164040.0000   -0.00577
164080.0000   -0.58424
164120.0000   -0.30947
164160.0000   -0.23145
164200.0000   -0.27226
164240.0000   -0.67573
164280.0000   -0.34100
164320.0000   -0.60963
164360.0000   -0.44186
164400.0000    0.09177
164440.0000   -0.19173
164480.0000   -0.29206
164520.0000   -0.40596
164560.0000   -0.30082
164600.0000   -0.36019
164640.0000   -0.22426
164680.0000   -0.38778
164720.0000   -0.19851
164760.0000   -0.13498
164800.0000   -0.09963
164840.0000   -0.19691
164880.0000    0.08168
164920.0000    0.27571
164960.0000    0.29448
165000.0000    0.31143
165040.0000    0.33698
165080.0000    0.37677
165120.0000    0.32033
165160.0000    0.13366
165200.0000    0.27910
165240.0000    0.39604
165280.0000   -0.03680
165320.0000   -0.03655
165360.0000   -0.20321
165400.0000   -0.46656
165440.0000   -0.29357
165480.0000   -0.10858
165520.0000   -0.45643
165560.0000   -0.37881
165600.0000   -0.30006
165640.0000   -0.42706
165680.0000   -0.36962
165720.0000   -0.43062
165760.0000   -0.25727
165800.0000   -0.33006
165840.0000   -0.46984
165880.0000   -0.16289
165920.0000   -0.16835
165960.0000   -0.38501
166000.0000   -0.09756
166040.0000   -0.35495
166080.0000   -0.03750
166120.0000   -0.23661
166160.0000   -0.31919
166200.0000   -0.21236
166240.0000   -0.19182
166280.0000   -0.29436
166320.0000   -0.23489
166360.0000   -0.29454
166400.0000   -0.29173
166440.0000   -0.22405
166480.0000   -0.01450
166520.0000   -0.02032
166560.0000   -0.08572
166600.0000   -0.23318
166640.0000   -0.09814
166680.0000   -0.31080
166720.0000   -0.22263
166760.0000   -0.21023
166800.0000   -0.10393
166840.0000   -0.33175
166880.0000   -0.19779
166920.0000   -0.28465
166960.0000   -0.30906
167000.0000   -0.37271
167040.0000   -0.46902
167080.0000   -0.55391
167120.0000   -0.38626
167160.0000   -0.05791
167200.0000   -0.21766
167240.0000   -0.11443
167280.0000    0.03148
167320.0000   -0.22132
167360.0000   -0.21106
167400.0000   -0.22599
167440.0000   -0.16971
167480.0000   -0.18380
167520.0000   -0.08127
167560.0000   -0.24566
167600.0000    0.12825
167640.0000   -0.06525
167680.0000   -0.02036
167720.0000   -0.03803
167760.0000   -0.30534
167800.0000    0.21762
167840.0000   -0.06829
167880.0000   -0.29529
167920.0000   -0.31639
167960.0000   -0.12687
168000.0000   -0.14541
168040.0000   -0.33749
168080.0000   -0.25248
168120.0000   -0.27123
168160.0000   -0.39362
168200.0000   -0.54121
168240.0000   -0.18187
168280.0000   -0.41877
168320.0000   -0.47649
168360.0000   -0.30789
168400.0000   -0.60885
168440.0000   -0.33063
168480.0000   -0.61605
168520.0000   -0.69289
168560.0000   -0.52225
168600.0000   -0.50303
168640.0000   -0.07450
168680.0000   -0.49560
168720.0000   -0.33363
168760.0000   -0.52312
168800.0000   -0.43121
168840.0000   -0.49131
168880.0000   -0.50019
168920.0000   -0.27796
168960.0000   -0.44114
169000.0000   -0.44100
169040.0000   -0.34103
169080.0000   -0.53354
169120.0000   -0.60087
169160.0000   -0.44754
169200.0000   -0.61191
169240.0000   -0.21172
169280.0000   -0.05669
169320.0000    0.15121
169360.0000   -0.00678
169400.0000   -0.20464
169440.0000    0.30556
169480.0000   -0.15337
169520.0000   -0.23372
169560.0000    0.06757
169600.0000   -0.11615
169640.0000    0.15633
169680.0000   -0.11026
169720.0000    0.24353
169760.0000    0.11817
169800.0000    0.03134
169840.0000    0.15476
169880.0000    0.09092
169920.0000   -0.02956
169960.0000    0.12695
170000.0000   -0.12147
170040.0000    0.27751
170080.0000    0.15846
170120.0000    0.09948
170160.0000    0.22097
170200.0000    0.07942
170240.0000    0.10461
170280.0000   -0.02880
170320.0000   -0.21389
170360.0000   -0.46340
170400.0000   -0.17293
170440.0000   -0.27294
170480.0000   -0.42327
170520.0000   -0.22139
170560.0000   -0.36775
170600.0000   -0.53618
170640.0000   -0.48348
170680.0000   -0.44723
170720.0000   -0.54448
170760.0000   -0.24698
170800.0000   -0.11692
170840.0000   -0.30185
170880.0000   -0.29525
170920.0000   -0.36923
170960.0000    0.00858
171000.0000    0.19295
171040.0000    0.19101
171080.0000    0.18505
171120.0000   -0.11710
171160.0000   -0.14120
171200.0000   -0.28201
171240.0000    0.08484
171280.0000    0.02381
171320.0000   -0.07614
171360.0000   -0.33797
171400.0000   -0.05715
171440.0000   -0.35189
171480.0000    0.06411
171520.0000   -0.03746
171560.0000   -0.10774
171600.0000   -0.21143
171640.0000   -0.58987
171680.0000   -0.28092
171720.0000   -0.41039
171760.0000   -0.18581
171800.0000   -0.44718
171840.0000   -0.38874
171880.0000   -0.74988
171920.0000   -0.63192
171960.0000   -0.81056
172000.0000   -0.68257
172040.0000   -0.36451
172080.0000   -0.44145
172120.0000   -0.08914
172160.0000    0.22931
172200.0000    0.06910
172240.0000   -0.29491
172280.0000    0.01579
172320.0000   -0.04271
172360.0000   -0.09165
172400.0000   -0.03705
172440.0000   -0.37881
172480.0000   -0.09752
172520.0000   -0.25057
172560.0000   -0.44724
172600.0000   -0.33272
172640.0000   -0.48441
172680.0000   -0.41995
172720.0000   -0.45935
172760.0000   -0.31765
172800.0000   -0.61176
172840.0000   -0.34741
172880.0000   -0.39530
172920.0000   -0.30040
172960.0000   -0.27568
173000.0000   -0.42584
173040.0000   -0.39169
173080.0000   -0.23694
173120.0000   -0.38376
173160.0000   -0.22724
173200.0000   -0.09675
173240.0000   -0.23311
173280.0000   -0.24842
173320.0000   -0.51041
173360.0000   -0.24657
173400.0000   -0.28118
173440.0000   -0.13493
173480.0000   -0.09129
173520.0000   -0.09375
173560.0000   -0.39018
173600.0000   -0.11839
173640.0000   -0.05503
173680.0000   -0.31130
173720.0000   -0.20772
173760.0000    0.20911
173800.0000   -0.12167
173840.0000   -0.05566
173880.0000    0.05938
173920.0000   -0.13771
173960.0000   -0.42865
174000.0000   -0.02970
174040.0000   -0.38258
174080.0000   -0.34507
174120.0000   -0.60893
174160.0000   -0.58495
174200.0000   -0.90480
174240.0000   -0.74567
174280.0000   -0.41900
174320.0000   -0.67501
174360.0000   -0.43697
174400.0000   -0.65837
174440.0000   -0.65339
174480.0000   -0.71919
174520.0000   -0.62309
174560.0000   -0.30961
174600.0000   -0.38118
174640.0000   -0.40049
174680.0000   -0.20587
174720.0000   -0.47252
174760.0000   -0.53860
174800.0000   -0.55752
174840.0000   -0.43447
174880.0000   -0.42410
174920.0000   -0.36757
174960.0000   -0.17638
175000.0000   -0.21768
175040.0000   -0.38321
175080.0000   -0.39686
175120.0000   -0.27949
175160.0000   -0.38705
175200.0000    0.08531
175240.0000    0.07388
175280.0000   -0.09529
175320.0000    0.05634
175360.0000    0.07076
175400.0000   -0.02676
175440.0000   -0.17106
175480.0000   -0.08679
175520.0000    0.23545
175560.0000   -0.08776
175600.0000   -0.26068
175640.0000   -0.46036
175680.0000   -0.14178
175720.0000   -0.07237
175760.0000   -0.29955
175800.0000   -0.55286
175840.0000   -0.52656
175880.0000   -0.73428
175920.0000   -0.43269
175960.0000    0.04993
176000.0000   -0.17575
176040.0000   -0.26602
176080.0000   -0.22249
176120.0000   -0.36125
176160.0000   -0.62355
176200.0000   -0.61480
176240.0000   -0.57811
176280.0000   -0.02755
176320.0000   -0.13879
176360.0000   -0.61415
176400.0000   -0.64642
176440.0000   -0.36242
176480.0000   -0.46482
176520.0000   -0.46411
176560.0000   -0.59076
176600.0000   -0.33481
176640.0000   -0.52119
176680.0000   -0.42656
176720.0000   -0.49056
176760.0000   -0.42524
176800.0000   -0.32362
176840.0000   -0.55653
176880.0000   -0.49078
176920.0000   -0.64691
176960.0000   -0.67833
177000.0000   -0.79867
177040.0000   -0.94634
177080.0000   -0.62794
177120.0000   -0.76043
177160.0000   -0.55584
177200.0000   -0.86793
177240.0000   -0.65659
177280.0000   -0.51840
177320.0000   -0.05578
177360.0000   -0.12263
177400.0000   -0.22915
177440.0000   -0.27186
177480.0000   -0.57229
177520.0000   -0.62903
177560.0000   -0.62310
177600.0000   -0.82198
177640.0000   -0.54880
177680.0000   -0.62926
177720.0000   -0.59034
177760.0000   -0.45653
177800.0000   -0.22431
177840.0000   -0.33943
177880.0000   -0.46064
177920.0000   -0.48747
177960.0000   -0.38880
178000.0000   -0.51027
178040.0000   -0.36634
178080.0000   -0.58562
178120.0000   -0.70829
178160.0000   -0.39562
178200.0000   -0.50590
178240.0000   -0.37103
178280.0000   -0.32725
178320.0000   -0.53198
178360.0000   -0.81905
178400.0000   -0.66656
178440.0000   -0.37633
178480.0000   -0.39231
178520.0000   -0.09596
178560.0000    0.20179
178600.0000    0.16838
178640.0000   -0.04234
178680.0000    0.35213
178720.0000   -0.08929
178760.0000   -0.01102
178800.0000    0.19659
178840.0000   -0.11410
178880.0000    0.09371
178920.0000   -0.23739
178960.0000    0.00268
179000.0000    0.18806
179040.0000    0.29038
179080.0000    0.13881
179120.0000    0.19741
179160.0000   -0.30335
179200.0000   -0.50420
179240.0000   -0.44838
179280.0000   -0.58009
179320.0000   -0.09792
179360.0000    0.16040
179400.0000    0.00658
179440.0000   -0.00687
179480.0000    0.07306
179520.0000   -0.02854
179560.0000   -0.49985
179600.0000   -0.53240
179640.0000   -0.38905
179680.0000   -0.76281
179720.0000   -0.77124
179760.0000   -0.34155
179800.0000   -0.35054
179840.0000   -0.53400
179880.0000   -0.90834
179920.0000   -0.04081
179960.0000   -0.35107
180000.0000   -0.42360
180040.0000    0.13684
180080.0000   -0.48354
180120.0000   -0.38134
180160.0000   -0.24317
180200.0000   -0.45899
180240.0000   -0.17917
180280.0000   -0.16542
180320.0000   -0.32955
180360.0000   -0.09783
180400.0000   -0.22181
180440.0000   -0.04540
180480.0000    0.00366
180520.0000   -0.51711
180560.0000   -0.44469
180600.0000   -0.40662
180640.0000   -0.37526
180680.0000   -0.44620
180720.0000   -0.42293
180760.0000   -0.47907
180800.0000    0.11474
180840.0000    0.01680
180880.0000    0.05695
180920.0000    0.00437
180960.0000    0.22245
181000.0000   -0.06129
181040.0000   -0.01693
181080.0000   -0.11990
181120.0000    0.15748
181160.0000    0.17606
181200.0000    0.11830
181240.0000    0.43933
181280.0000    0.00483
181320.0000    0.05118
181360.0000    0.08107
181400.0000    0.12991
181440.0000   -0.01732
181480.0000   -0.43882
181520.0000    0.22624
181560.0000   -0.15611
181600.0000   -0.11617
181640.0000   -0.67266
181680.0000   -0.04485
181720.0000   -0.45243
181760.0000    0.06439
181800.0000    0.17406
181840.0000    0.13994
181880.0000   -0.09851
181920.0000   -0.16487
181960.0000   -0.17945
182000.0000   -0.22158
182040.0000   -0.19707
182080.0000   -0.14465
182120.0000   -0.14876
182160.0000   -0.35056
182200.0000   -0.00737
182240.0000    0.29569
182280.0000    0.06560
182320.0000   -0.02313
182360.0000   -0.18294
182400.0000    0.02598
182440.0000   -0.16042
182480.0000   -0.54417
182520.0000   -0.42408
182560.0000   -0.02190
182600.0000    0.05778
182640.0000   -0.52388
182680.0000   -0.47061
182720.0000   -0.67896
182760.0000   -0.67837
182800.0000   -0.30094
182840.0000   -0.47574
182880.0000   -0.24630
182920.0000   -0.23183
182960.0000   -0.41306
183000.0000   -0.12279
183040.0000    0.06628
183080.0000    0.04559
183120.0000    0.21436
183160.0000    0.34179
183200.0000   -0.04782
183240.0000    0.33419
183280.0000    0.19494
183320.0000   -0.19467
183360.0000   -0.11950
183400.0000   -0.32140
183440.0000   -0.27394
183480.0000   -0.51342
183520.0000   -0.41427
183560.0000   -0.16663
183600.0000   -0.53110
183640.0000   -0.32001
183680.0000   -0.51754
183720.0000   -0.49632
183760.0000   -0.51816
183800.0000   -0.08674
183840.0000   -0.10550
183880.0000   -0.12071
183920.0000   -0.19958
183960.0000   -0.12285
184000.0000   -0.14392
184040.0000   -0.30078
184080.0000   -0.39411
184120.0000   -0.01764
184160.0000    0.13751
184200.0000   -0.06119
184240.0000    0.08641
184280.0000    0.08503
184320.0000    0.00068
184360.0000   -0.32232
184400.0000   -0.51217
184440.0000   -0.54751
184480.0000   -0.43832
184520.0000   -0.38955
184560.0000   -0.66391
184600.0000   -0.69267
184640.0000   -0.68764
184680.0000   -0.79240
184720.0000   -0.45496
184760.0000   -0.63398
184800.0000   -0.65894
184840.0000   -0.61221
184880.0000   -0.70387
184920.0000   -0.76385
184960.0000   -0.50236
185000.0000   -0.41763
185040.0000   -0.50942
185080.0000   -0.59634
185120.0000   -0.39458
185160.0000   -0.40429
185200.0000   -0.45219
185240.0000   -0.38258
185280.0000   -0.48528
185320.0000   -0.21342
185360.0000   -0.72902
185400.0000   -0.69898
185440.0000   -0.49050
185480.0000   -0.38219
185520.0000   -0.20643
185560.0000   -0.13979
185600.0000   -0.11070
185640.0000   -0.00492
185680.0000   -0.11865
185720.0000   -0.07105
185760.0000    0.18601
185800.0000   -0.22453
185840.0000   -0.41072
185880.0000   -0.04213
185920.0000    0.11061
185960.0000   -0.19837
186000.0000   -0.06731
186040.0000   -0.37229
186080.0000   -0.36561
186120.0000    0.08472
186160.0000   -0.41885
186200.0000    0.23698
186240.0000   -0.13455
186280.0000   -0.32468
186320.0000   -0.01034
186360.0000   -0.07505
186400.0000   -0.22437
186440.0000   -0.22400
186480.0000   -0.33627
186520.0000    0.22184
186560.0000   -0.10604
186600.0000   -0.22682
186640.0000   -0.24369
186680.0000   -0.47534
186720.0000   -0.16781
186760.0000   -0.15431
186800.0000   -0.31255
186840.0000   -0.31744
186880.0000   -0.01607
186920.0000   -0.03144
186960.0000   -0.01005
187000.0000   -0.03094
187040.0000   -0.06450
187080.0000    0.23841
187120.0000   -0.14762
187160.0000   -0.56206
187200.0000   -0.49154
187240.0000   -0.69951
187280.0000   -0.65611
187320.0000   -0.78727
187360.0000   -0.68504
187400.0000   -0.56557
187440.0000   -0.54250
187480.0000   -0.27017
187520.0000   -0.37461
187560.0000   -0.02329
187600.0000   -0.25640
187640.0000   -0.38169
187680.0000   -0.25880
187720.0000    0.08429
187760.0000   -0.10297
187800.0000    0.03599
187840.0000    0.11605
187880.0000   -0.00544
187920.0000   -0.26763
187960.0000   -0.32185
188000.0000   -0.24362
188040.0000    0.05822
188080.0000   -0.17770
188120.0000   -0.08934
188160.0000   -0.37272
188200.0000   -0.24516
188240.0000   -0.04611
188280.0000   -0.22744
188320.0000   -0.57186
188360.0000   -0.04633
188400.0000    0.10409
188440.0000   -0.03873
188480.0000    0.11203
188520.0000   -0.08402
188560.0000    0.11718
188600.0000   -0.07435
188640.0000   -0.10370
188680.0000   -0.27991
188720.0000   -0.50616
188760.0000    0.12916
188800.0000   -0.15980
188840.0000    0.08506
188880.0000    0.07102
188920.0000   -0.02618
188960.0000    0.03868
189000.0000   -0.05230
189040.0000   -0.11496
189080.0000    0.09033
189120.0000   -0.25026
189160.0000   -0.10028
189200.0000   -0.14305
189240.0000   -0.16533
189280.0000   -0.19352
189320.0000    0.16290
189360.0000    0.06921
189400.0000   -0.04515
189440.0000   -0.02294
189480.0000    0.19979
189520.0000    0.05946
189560.0000    0.00867
189600.0000   -0.11436
189640.0000   -0.07713
189680.0000    0.14314
189720.0000   -0.00048
189760.0000   -0.05885
189800.0000   -0.12161
189840.0000   -0.06393
189880.0000   -0.04591
189920.0000    0.01065
189960.0000   -0.00752
190000.0000    0.06433
190040.0000    0.29631
190080.0000   -0.15912
190120.0000   -0.09894
190160.0000    0.12669
190200.0000   -0.20384
190240.0000   -0.07852
190280.0000    0.07746
190320.0000   -0.27943
190360.0000   -0.08993
190400.0000   -0.16444
190440.0000   -0.06884
190480.0000   -0.18390
190520.0000   -0.17255
190560.0000   -0.64865
190600.0000   -0.70642
190640.0000   -0.50418
190680.0000   -0.69437
190720.0000   -0.49634
190760.0000   -0.48658
190800.0000   -0.50572
190840.0000   -0.58779
190880.0000   -0.60960
190920.0000   -0.37327
190960.0000   -0.75719
191000.0000   -1.06269
191040.0000   -0.75306
191080.0000   -0.62547
191120.0000   -0.60662
191160.0000   -0.76988
191200.0000   -0.72640
191240.0000   -0.43477
191280.0000   -0.45493
191320.0000   -0.36079
191360.0000   -0.22436
191400.0000   -0.14696
191440.0000   -0.40615
191480.0000   -0.37461
191520.0000   -0.12176
191560.0000   -0.15172
191600.0000    0.16201
191640.0000    0.22146
191680.0000   -0.01175
191720.0000    0.17446
191760.0000   -0.03814
191800.0000   -0.57160
191840.0000   -0.04934
191880.0000    0.11348
191920.0000   -0.17617
191960.0000    0.12286
192000.0000    0.00604
192040.0000    0.20432
192080.0000    0.26728
192120.0000    0.15915
192160.0000   -0.15548
192200.0000    0.03873
192240.0000   -0.10285
192280.0000   -0.15082
192320.0000   -0.09092
192360.0000   -0.12160
192400.0000   -0.34251
192440.0000   -0.04080
192480.0000    0.25398
192520.0000    0.10514
192560.0000    0.11899
192600.0000   -0.00858
192640.0000    0.05177
192680.0000   -0.36068
192720.0000    0.03803
192760.0000   -0.05620
192800.0000   -0.28103
192840.0000   -0.21137
192880.0000   -0.09935
192920.0000   -0.10250
192960.0000   -0.16914
193000.0000   -0.22370
193040.0000   -0.29404
193080.0000   -0.16222
193120.0000    0.06139
193160.0000    0.01298
193200.0000    0.11018
193240.0000   -0.08812
193280.0000   -0.00548
193320.0000   -0.12955
193360.0000   -0.02101
193400.0000   -0.19482
193440.0000    0.07668
193480.0000    0.06337
193520.0000   -0.29622
193560.0000    0.40011
193600.0000    0.10817
193640.0000    0.05657
193680.0000    0.17046
193720.0000    0.17230
193760.0000    0.04152
193800.0000   -0.16165
193840.0000    0.26135
193880.0000    0.07351
193920.0000   -0.16170
193960.0000   -0.37144
194000.0000   -0.54310
194040.0000   -0.15042
194080.0000   -0.33868
194120.0000   -0.37869
194160.0000    0.06452
194200.0000    0.20609
194240.0000    0.22975
194280.0000    0.09406
194320.0000   -0.17648
194360.0000   -0.07925
194400.0000    0.18969
194440.0000    0.21420
194480.0000    0.02272
194520.0000   -0.02176
194560.0000   -0.34019
194600.0000   -0.00202
194640.0000   -0.04749
194680.0000    0.13248
194720.0000    0.23392
194760.0000    0.23493
194800.0000   -0.01817
194840.0000    0.04701
194880.0000    0.17443
194920.0000    0.04965
194960.0000    0.04400
195000.0000    0.06271
195040.0000    0.00677
195080.0000    0.11908
195120.0000    0.19755
195160.0000    0.27288
195200.0000    0.31941
195240.0000    0.17702
195280.0000    0.09221
195320.0000    0.25032
195360.0000    0.19737
195400.0000   -0.04922
195440.0000    0.13354
195480.0000    0.03168
195520.0000    0.15005
195560.0000    0.15560
195600.0000    0.09863
195640.0000   -0.15121
195680.0000   -0.10990
195720.0000    0.22505
195760.0000   -0.09924
195800.0000    0.03363
195840.0000    0.02323
195880.0000    0.14271
195920.0000    0.04401
195960.0000    0.05887
196000.0000    0.18134
196040.0000    0.08522
196080.0000   -0.13544
196120.0000   -0.36708
196160.0000   -0.53094
196200.0000   -0.08496
196240.0000   -0.29936
196280.0000   -0.31633
196320.0000   -0.50043
196360.0000   -0.47956
196400.0000   -0.40181
196440.0000   -0.68883
196480.0000   -0.44233
196520.0000   -0.51726
196560.0000   -0.48775
196600.0000   -0.34953
196640.0000   -0.62266
196680.0000    0.06551
196720.0000    0.02061
196760.0000   -0.10587
196800.0000    0.06639
196840.0000   -0.05920
196880.0000   -0.30327
196920.0000   -0.52667
196960.0000   -0.69667
197000.0000   -0.66623
197040.0000   -0.53006
197080.0000   -0.36802
197120.0000   -0.34543
197160.0000   -0.38957
197200.0000   -0.60449
197240.0000   -0.33600
197280.0000   -0.65154
197320.0000   -0.51223
197360.0000   -0.20082
197400.0000   -0.45368
197440.0000   -0.20976
197480.0000   -0.35535
197520.0000   -0.41215
197560.0000   -0.33247
197600.0000   -0.73477
197640.0000   -0.49300
197680.0000   -0.29195
197720.0000   -0.65426
197760.0000   -0.50592
197800.0000   -0.38978
197840.0000   -0.58703
197880.0000   -0.38394
197920.0000   -0.50600
197960.0000   -0.33317
198000.0000   -0.30346
198040.0000   -0.17415
198080.0000   -0.33827
198120.0000   -0.21330
198160.0000   -0.43440
198200.0000   -0.72776
198240.0000   -0.30312
198280.0000   -0.19678
198320.0000   -0.68528
198360.0000   -0.22983
198400.0000   -0.43538
198440.0000   -0.36906
198480.0000    0.28513
198520.0000    0.18365
198560.0000    0.11958
198600.0000    0.36601
198640.0000    0.13309
198680.0000   -0.10892
198720.0000    0.03613
198760.0000    0.38744
198800.0000    0.15490
198840.0000    0.57309
198880.0000    0.37968
198920.0000    0.14985
198960.0000    0.23786
199000.0000    0.16041
199040.0000    0.23800
199080.0000   -0.03558
199120.0000   -0.19646
199160.0000    0.10539
199200.0000    0.08292
199240.0000    0.09500
199280.0000    0.24545
199320.0000   -0.12295
199360.0000    0.04351
199400.0000   -0.23924
199440.0000    0.05509
199480.0000   -0.15746
199520.0000    0.12139
199560.0000    0.05403
199600.0000   -0.17720
199640.0000    0.19693
199680.0000    0.15045
199720.0000   -0.06962
199760.0000    0.11158
199800.0000   -0.10155
199840.0000   -0.07775
199880.0000    0.04279
199920.0000    0.03013
199960.0000    0.07483
200000.0000   -0.00671
200040.0000   -0.22674
200080.0000   -0.13618
200120.0000   -0.03096
200160.0000    0.02335
200200.0000   -0.06718
200240.0000   -0.05927
200280.0000   -0.12593
200320.0000   -0.11888
200360.0000   -0.15031
200400.0000   -0.44846
200440.0000   -0.31040
200480.0000   -0.38088
200520.0000   -0.22020
200560.0000   -0.35488
200600.0000   -0.32513
200640.0000   -0.57368
200680.0000   -0.42005
200720.0000   -0.03303
200760.0000   -0.05018
200800.0000    0.15152
200840.0000    0.10279
200880.0000   -0.08704
200920.0000   -0.13225
200960.0000    0.03034
201000.0000    0.19304
201040.0000    0.10001
201080.0000    0.02449
201120.0000    0.16297
201160.0000    0.14177
201200.0000   -0.42029
201240.0000   -0.42403
201280.0000   -0.46123
201320.0000   -0.46765
201360.0000   -0.26899
201400.0000   -0.48558
201440.0000   -0.82378
201480.0000   -0.47329
201520.0000   -0.49271
201560.0000   -0.55341
201600.0000   -0.52663
201640.0000    0.04233
201680.0000    0.09654
201720.0000   -0.06725
201760.0000   -0.00325
201800.0000    0.02885
201840.0000   -0.26792
201880.0000   -0.46883
201920.0000   -0.08625
201960.0000    0.09873
202000.0000   -0.09179
202040.0000    0.18279
202080.0000    0.01196
202120.0000    0.29898
202160.0000    0.12166
202200.0000    0.20521
202240.0000    0.17157
202280.0000    0.00068
202320.0000   -0.19623
202360.0000   -0.16483
202400.0000   -0.09108
202440.0000   -0.06044
202480.0000   -0.05261
202520.0000    0.18644
202560.0000    0.05207
202600.0000   -0.09662
202640.0000   -0.37220
202680.0000    0.23492
202720.0000   -0.03289
202760.0000   -0.22186
202800.0000   -0.27598
202840.0000   -0.19049
202880.0000    0.03244
202920.0000    0.01263
202960.0000   -0.13311
203000.0000   -0.06555
203040.0000   -0.09610
203080.0000    0.04674
203120.0000    0.04461
203160.0000   -0.07127
203200.0000    0.06176
203240.0000    0.08799
203280.0000   -0.12694
203320.0000    0.16299
203360.0000   -0.04856
203400.0000    0.03069
203440.0000   -0.04705
203480.0000   -0.07397
203520.0000   -0.09262
203560.0000    0.03309
203600.0000   -0.13962
203640.0000   -0.00327
203680.0000   -0.28984
203720.0000   -0.17493
203760.0000   -0.17708
203800.0000   -0.10766
203840.0000   -0.00776
203880.0000    0.02429
203920.0000   -0.23283
203960.0000   -0.01231
204000.0000    0.14948
204040.0000    0.04493
204080.0000   -0.10836
204120.0000   -0.00070
204160.0000    0.00128
204200.0000   -0.37866
204240.0000   -0.50405
204280.0000   -0.36443
204320.0000   -0.73164
204360.0000   -0.55471
204400.0000   -0.45859
204440.0000   -0.22775
204480.0000   -0.14148
204520.0000   -0.09972
204560.0000   -0.00351
204600.0000    0.03133
204640.0000   -0.26173
204680.0000    0.02020
204720.0000   -0.52043
204760.0000   -0.56509
204800.0000   -0.76936
204840.0000   -0.58430
204880.0000   -0.33399
204920.0000   -0.20183
204960.0000   -0.04772
205000.0000    0.08481
205040.0000   -0.07129
205080.0000   -0.58348
205120.0000   -0.26477
205160.0000   -0.56653
205200.0000   -0.56424
205240.0000   -0.25540
205280.0000   -0.51689
205320.0000   -0.27941
205360.0000   -0.52558
205400.0000   -0.08638
205440.0000   -0.11854
205480.0000   -0.06991
205520.0000   -0.22652
205560.0000   -0.28305
205600.0000   -0.11530
205640.0000    0.08866
205680.0000   -0.21725
205720.0000   -0.13328
205760.0000    0.15924
205800.0000   -0.56187
205840.0000   -0.29054
205880.0000    0.14556
205920.0000    0.23452
205960.0000    0.49154
206000.0000    0.45303
206040.0000   -0.03510
206080.0000    0.30187
206120.0000    0.32515
206160.0000    0.32974
206200.0000    0.03304
206240.0000    0.19265
206280.0000   -0.00293
206320.0000   -0.02261
206360.0000   -0.02811
206400.0000   -0.15289
206440.0000   -0.02878
206480.0000   -0.09383
206520.0000   -0.16383
206560.0000   -0.33247
206600.0000   -0.16817
206640.0000    0.01300
206680.0000   -0.32030
206720.0000   -0.82956
206760.0000   -0.74554
206800.0000   -0.29995
206840.0000   -0.49084
206880.0000   -0.48207
206920.0000   -0.39144
206960.0000   -0.45076
207000.0000   -1.06846
207040.0000   -0.60339
207080.0000   -0.37796
207120.0000   -0.93669
207160.0000   -0.76367
207200.0000   -0.88017
207240.0000   -0.83324
207280.0000   -0.85085
207320.0000   -0.57268
207360.0000   -0.80913
207400.0000   -0.59863
207440.0000   -0.43278
207480.0000   -0.70111
207520.0000   -0.35085
207560.0000   -0.66043
207600.0000   -0.63804
207640.0000   -0.72075
207680.0000   -0.42744
207720.0000   -0.09830
207760.0000   -0.11697
207800.0000   -0.28839
207840.0000   -0.43222
207880.0000   -0.10657
207920.0000   -0.18477
207960.0000    0.07821
208000.0000   -0.20386
208040.0000   -0.21705
208080.0000    0.00786
208120.0000    0.08161
208160.0000   -0.02529
208200.0000    0.02575
208240.0000   -0.02511
208280.0000    0.11082
208320.0000   -0.02708
208360.0000   -0.17706
208400.0000   -0.57568
208440.0000   -0.09873
208480.0000   -0.18616
208520.0000   -0.27819
208560.0000   -0.47590
208600.0000   -0.30317
208640.0000   -0.47836
208680.0000   -0.81340
208720.0000   -0.39076
208760.0000   -0.29286
208800.0000   -0.44798
208840.0000   -0.58460
208880.0000   -0.32026
208920.0000   -0.28609
208960.0000   -0.47256
209000.0000   -0.59700
209040.0000   -0.40227
209080.0000   -0.43076
209120.0000   -0.39098
209160.0000   -0.35487
209200.0000   -0.37235
209240.0000   -0.39171
209280.0000   -0.21037
209320.0000   -0.17796
209360.0000   -0.36198
209400.0000   -0.29718
209440.0000   -0.06649
209480.0000   -0.18751
209520.0000    0.05821
209560.0000   -0.23205
209600.0000   -0.03635
209640.0000    0.22555
209680.0000   -0.14865
209720.0000   -0.23793
209760.0000   -0.12348
209800.0000   -0.34268
209840.0000   -0.41628
209880.0000   -0.46854
209920.0000   -0.51979
209960.0000   -0.73710
210000.0000   -0.29712
210040.0000   -0.16085
210080.0000   -0.52746
210120.0000   -0.79942
210160.0000   -0.28662
210200.0000   -0.41072
210240.0000   -0.87747
210280.0000   -0.43166
210320.0000   -0.69035
210360.0000   -0.90356
210400.0000   -0.49327
210440.0000   -0.43526
210480.0000   -0.58435
210520.0000   -0.54114
210560.0000   -0.33144
210600.0000   -0.21076
210640.0000   -0.20665
210680.0000   -0.46148
210720.0000   -0.66610
210760.0000   -0.73150
210800.0000   -0.78183
210840.0000   -0.73895
210880.0000   -0.77543
210920.0000   -0.69237
210960.0000   -0.50225
211000.0000   -0.62573
211040.0000   -0.87256
211080.0000   -0.80759
211120.0000   -0.92737
211160.0000   -0.79408
211200.0000   -0.62421
211240.0000   -0.49994
211280.0000   -0.35753
211320.0000   -0.69349
211360.0000   -0.57777
211400.0000   -0.58781
211440.0000   -0.60720
211480.0000   -1.04627
211520.0000   -0.83010
211560.0000   -0.84888
211600.0000   -0.88050
211640.0000   -0.77448
211680.0000   -0.70469
211720.0000   -0.49736
211760.0000   -0.70888
211800.0000   -0.51919
211840.0000   -0.84638
211880.0000   -0.58975
211920.0000   -0.67939
211960.0000   -0.44816
212000.0000   -1.02881
212040.0000   -0.48488
212080.0000   -0.75407
212120.0000   -0.67319
212160.0000   -0.59002
212200.0000   -0.69143
212240.0000   -0.81327
212280.0000   -0.48260
212320.0000   -0.71533
212360.0000   -0.54779
212400.0000   -0.51928
212440.0000   -0.32029
212480.0000   -0.38327
212520.0000   -0.44303
212560.0000   -0.33605
212600.0000   -0.60110
212640.0000   -0.38332
212680.0000   -0.43942
212720.0000   -0.05920
212760.0000   -0.32910
212800.0000   -0.38032
212840.0000   -0.53117
212880.0000   -0.35652
212920.0000   -0.63564
212960.0000   -0.59626
213000.0000    0.03562
213040.0000   -0.11821
213080.0000   -0.12878
213120.0000   -0.14612
213160.0000   -0.24999
213200.0000   -0.48392
213240.0000   -0.76945
213280.0000   -0.72801
213320.0000   -0.68673
213360.0000   -0.73261
213400.0000   -0.30926
213440.0000   -0.43968
213480.0000   -0.31073
213520.0000   -0.66679
213560.0000   -0.23754
213600.0000   -0.71034
213640.0000   -0.62245
213680.0000   -0.68280
213720.0000   -0.55559
213760.0000   -0.36341
213800.0000   -0.38888
213840.0000   -0.66636
213880.0000   -0.58192
213920.0000   -0.65731
213960.0000   -0.55815
214000.0000   -0.33144
214040.0000   -0.37001
214080.0000   -0.49630
214120.0000   -0.62660
214160.0000    0.10143
214200.0000    0.17759
214240.0000   -0.17560
214280.0000    0.09277
214320.0000   -0.03939
214360.0000   -0.20946
214400.0000   -0.44597
214440.0000   -0.46594
214480.0000   -0.58388
214520.0000   -0.46659
214560.0000   -0.47998
214600.0000   -0.23341
214640.0000   -0.63525
214680.0000   -0.64854
214720.0000   -0.44972
214760.0000   -0.37609
214800.0000   -0.49106
214840.0000   -0.56752
214880.0000   -0.65079
214920.0000   -0.79429
214960.0000   -0.64088
215000.0000   -0.59704
215040.0000   -0.54503
215080.0000   -0.41449
215120.0000   -0.43570
215160.0000   -0.63755
215200.0000   -0.75599
215240.0000   -0.67732
215280.0000   -0.24198
215320.0000   -0.49885
215360.0000   -0.48954
215400.0000   -0.81015
215440.0000   -0.58057
215480.0000   -0.67549
215520.0000   -0.49169
215560.0000   -0.54567
215600.0000   -0.69261
215640.0000   -0.69210
215680.0000   -0.33112
215720.0000   -0.46359
215760.0000   -0.30062
215800.0000   -0.60430
215840.0000   -0.55206
215880.0000   -0.69212
215920.0000   -0.93842
215960.0000   -0.61311
216000.0000   -0.61370
216040.0000   -0.69737
216080.0000   -0.70529
216120.0000   -0.62764
216160.0000   -0.57888
216200.0000   -0.54079
216240.0000   -0.67376
216280.0000   -0.51874
216320.0000   -0.81233
216360.0000   -0.82974
216400.0000   -0.84264
216440.0000   -0.84493
216480.0000   -0.74657
216520.0000   -0.81966
216560.0000   -0.73900
216600.0000   -0.90216
216640.0000   -0.41251
216680.0000   -0.77814
216720.0000   -0.58971
216760.0000   -1.00138
216800.0000   -0.77489
216840.0000   -0.89284
216880.0000   -0.39734
216920.0000   -0.54179
216960.0000   -0.64141
217000.0000   -0.57559
217040.0000   -0.90445
217080.0000   -0.85899
217120.0000   -0.78702
217160.0000   -1.08179
217200.0000   -0.89621
217240.0000   -0.93293
217280.0000   -0.87726
217320.0000   -0.88857
217360.0000   -0.88974
217400.0000   -0.71078
217440.0000   -0.88394
217480.0000   -0.88000
217520.0000   -1.00898
217560.0000   -0.96192
217600.0000   -0.80670
217640.0000   -1.06576
217680.0000   -1.07491
217720.0000   -1.05822
217760.0000   -1.00284
217800.0000   -0.88617
217840.0000   -0.56281
217880.0000   -0.92398
217920.0000   -0.73047
217960.0000   -1.02182
218000.0000   -0.59833
218040.0000   -1.02554
218080.0000   -0.57802
218120.0000   -0.92113
218160.0000   -0.95619
218200.0000   -1.08584
218240.0000   -0.66386
218280.0000   -0.26877
218320.0000   -0.12882
218360.0000    0.01656
218400.0000   -0.28306
218440.0000   -0.34095
218480.0000   -0.52209
218520.0000   -0.10820
218560.0000   -0.34762
218600.0000   -0.35767
218640.0000   -0.47833
218680.0000   -0.37925
218720.0000   -0.23937
218760.0000   -0.26623
218800.0000   -0.31239
218840.0000   -0.22340
218880.0000   -0.37088
218920.0000   -0.60261
218960.0000   -0.69838
219000.0000   -0.69382
219040.0000   -0.61204
219080.0000   -0.80357
219120.0000   -0.54560
219160.0000   -0.26991
219200.0000   -0.83374
219240.0000   -0.59284
219280.0000   -0.30170
219320.0000   -0.84481
219360.0000   -0.67935
219400.0000   -0.48012
219440.0000   -0.53442
219480.0000   -0.84004
219520.0000   -0.77215
219560.0000   -0.47177
219600.0000   -0.69802
219640.0000   -0.85259
219680.0000   -0.86296
219720.0000   -0.63754
219760.0000   -0.78542
219800.0000   -0.78222
219840.0000   -0.93363
219880.0000   -0.60426
219920.0000   -0.72997
219960.0000   -0.33991
220000.0000   -0.42402
220040.0000   -0.62216
220080.0000   -0.56161
220120.0000   -0.57712
220160.0000   -0.62991
220200.0000   -0.59867
220240.0000   -0.68258
220280.0000   -0.64694
220320.0000   -0.56625
220360.0000   -0.53472
220400.0000   -1.05022
220440.0000   -0.59745
220480.0000   -0.40457
220520.0000   -0.65747
220560.0000   -0.46009
220600.0000   -0.31488
220640.0000   -0.17107
220680.0000   -0.21272
220720.0000   -0.20733
220760.0000   -0.37757
220800.0000   -0.14647
220840.0000   -0.36140
220880.0000   -0.37643
220920.0000   -0.34832
220960.0000   -0.30572
221000.0000   -0.48143
221040.0000   -0.28640
221080.0000   -0.16758
221120.0000   -0.36578
221160.0000   -0.43539
221200.0000   -0.43959
221240.0000   -0.40427
221280.0000    0.06626
221320.0000   -0.49842
221360.0000    0.04816
221400.0000   -0.16110
221440.0000   -0.13760
221480.0000   -0.37816
221520.0000   -0.35512
221560.0000   -0.05688
221600.0000   -0.34283
221640.0000   -0.08606
221680.0000   -0.07065
221720.0000    0.14921
221760.0000    0.31740
221800.0000   -0.38527
221840.0000   -0.28526
221880.0000   -0.32913
221920.0000   -0.48593
221960.0000   -0.57735
222000.0000   -0.42370
222040.0000   -0.10667
222080.0000   -0.16832
222120.0000   -0.37311
222160.0000   -0.09965
222200.0000   -0.08658
222240.0000   -0.13442
222280.0000   -0.23334
222320.0000   -0.21440
222360.0000   -0.18975
222400.0000   -0.37470
222440.0000   -0.08463
222480.0000   -0.50295
222520.0000   -0.79158
222560.0000   -0.76606
222600.0000   -0.24107
222640.0000   -0.56032
222680.0000   -0.08325
222720.0000   -0.19094
222760.0000   -0.35922
222800.0000   -0.24087
222840.0000    0.03521
222880.0000   -0.39104
222920.0000   -0.39911
222960.0000   -0.09504
223000.0000   -0.20181
223040.0000   -0.25662
223080.0000   -0.08415
223120.0000    0.03515
223160.0000    0.18344
223200.0000   -0.39249
223240.0000   -0.16494
223280.0000   -0.38390
223320.0000   -0.30347
223360.0000   -0.12730
223400.0000   -0.51390
223440.0000   -0.28087
223480.0000   -0.14628
223520.0000   -0.20901
223560.0000   -0.34351
223600.0000   -0.38604
223640.0000   -0.34979
223680.0000   -0.44083
223720.0000   -0.20817
223760.0000   -0.37525
223800.0000   -0.55078
223840.0000   -0.67953
223880.0000   -0.49899
223920.0000   -0.08523
223960.0000   -0.27190
224000.0000   -0.63995
224040.0000   -0.59055
224080.0000   -0.37466
224120.0000   -0.17311
224160.0000   -0.27268
224200.0000   -0.10847
224240.0000   -0.35741
224280.0000   -0.50525
224320.0000   -0.21343
224360.0000    0.00597
224400.0000   -0.19089
224440.0000   -0.45410
224480.0000   -0.66414
224520.0000   -0.05545
224560.0000   -0.31881
224600.0000   -0.09756
224640.0000   -0.21764
224680.0000   -0.42173
224720.0000   -0.52934
224760.0000   -0.41701
224800.0000   -0.62206
224840.0000   -0.35998
224880.0000   -0.34924
224920.0000   -0.24180
224960.0000   -0.69745
225000.0000   -0.55564
225040.0000   -0.45944
225080.0000   -0.42704
225120.0000   -0.28738
225160.0000   -0.53765
225200.0000   -0.30810
225240.0000   -0.37454
225280.0000   -0.13857
225320.0000   -0.72931
225360.0000   -1.18314
225400.0000   -0.74184
225440.0000   -0.76289
225480.0000   -1.08377
225520.0000   -0.88499
225560.0000   -0.67286
225600.0000   -0.57156
225640.0000   -0.20460
225680.0000   -0.46285
225720.0000   -0.23504
225760.0000   -0.33190
225800.0000   -0.12066
225840.0000   -0.18662
225880.0000   -0.15009
225920.0000   -0.11790
225960.0000   -0.44299
226000.0000   -0.14989
226040.0000   -0.50607
226080.0000   -0.17024
226120.0000   -0.25986
226160.0000   -0.07846
226200.0000    0.02140
226240.0000   -0.48371
226280.0000   -0.32821
226320.0000   -0.25961
226360.0000   -0.57894
226400.0000   -0.23874
226440.0000    0.04722
226480.0000   -0.25009
226520.0000   -0.42015
226560.0000   -0.12507
226600.0000    0.11313
226640.0000    0.07765
226680.0000    0.02476
226720.0000   -0.33135
226760.0000   -0.25753
226800.0000    0.04879
226840.0000   -0.26711
226880.0000   -0.42116
226920.0000   -0.29714
226960.0000   -0.23899
227000.0000   -0.36455
227040.0000   -0.20247
227080.0000   -0.11141
227120.0000   -0.37589
227160.0000   -0.10087
227200.0000   -0.12022
227240.0000   -0.00489
227280.0000   -0.39314
227320.0000    0.11385
227360.0000   -0.35283
227400.0000   -0.40582
227440.0000   -0.34434
227480.0000   -0.29424
227520.0000   -0.40622
227560.0000   -0.25573
227600.0000   -0.08773
227640.0000   -0.39045
227680.0000   -0.35737
227720.0000   -0.24834
227760.0000   -0.26631
227800.0000   -0.41274
227840.0000   -0.30357
227880.0000   -0.10128
227920.0000   -0.50981
227960.0000   -0.81850
228000.0000   -0.35101
228040.0000   -0.37701
228080.0000   -0.22153
228120.0000   -0.10424
228160.0000   -0.33193
228200.0000    0.01796
228240.0000   -0.02708
228280.0000   -0.59868
228320.0000   -0.26862
228360.0000   -0.42842
228400.0000   -1.03383
228440.0000   -0.62527
228480.0000   -0.45429
228520.0000   -0.68801
228560.0000   -0.53565
228600.0000   -0.49382
228640.0000   -0.47542
228680.0000   -0.54634
228720.0000   -0.37016
228760.0000    0.10055
228800.0000   -0.01907
228840.0000    0.07497
228880.0000    0.01367
228920.0000   -0.10706
228960.0000   -0.58062
229000.0000   -0.67620
229040.0000   -0.87633
229080.0000   -0.86097
229120.0000   -0.62766
229160.0000   -0.64581
229200.0000   -0.79695
229240.0000   -0.68651
229280.0000   -0.52891
229320.0000   -0.73027
229360.0000   -0.33774
229400.0000   -0.79454
229440.0000   -0.63355
229480.0000   -0.66823
229520.0000   -0.34167
229560.0000   -0.75267
229600.0000   -0.38207
229640.0000   -0.21889
229680.0000   -0.46123
229720.0000   -0.66856
229760.0000   -0.44822
229800.0000   -0.61107
229840.0000   -0.58269
229880.0000   -0.73150
229920.0000   -0.51183
229960.0000   -0.34774
230000.0000   -0.51740
230040.0000   -0.63409
230080.0000   -0.45875
230120.0000   -0.53845
230160.0000   -0.79283
230200.0000   -0.64852
230240.0000   -0.29496
230280.0000   -0.29214
230320.0000   -0.53319
230360.0000   -0.52887
230400.0000   -0.64272
230440.0000   -0.43464
230480.0000   -0.65897
230520.0000   -0.46637
230560.0000   -0.87567
230600.0000   -0.72172
230640.0000   -0.65701
230680.0000   -0.83698
230720.0000   -0.56436
230760.0000   -0.69816
230800.0000   -0.85767
230840.0000   -0.57431
230880.0000   -0.24148
230920.0000   -0.26028
230960.0000   -0.48048
231000.0000   -0.37113
231040.0000   -0.44544
231080.0000   -0.58782
231120.0000   -0.55873
231160.0000   -0.34022
231200.0000   -0.13597
231240.0000   -0.27342
231280.0000   -0.35476
231320.0000   -0.56718
231360.0000   -0.36063
231400.0000   -0.32677
231440.0000   -0.41553
231480.0000   -0.40486
231520.0000   -0.76040
231560.0000   -0.55984
231600.0000   -0.31252
231640.0000   -0.53538
231680.0000   -0.35303
231720.0000   -0.58931
231760.0000   -0.48592
231800.0000   -0.45030
231840.0000   -0.52623
231880.0000   -0.83287
231920.0000   -0.49894
231960.0000   -0.58067
232000.0000   -0.54533
232040.0000   -0.43026
232080.0000   -0.42451
232120.0000   -0.54774
232160.0000   -0.35988
232200.0000   -0.50463
232240.0000   -0.56844
232280.0000   -0.74674
232320.0000   -0.43496
232360.0000   -0.53986
232400.0000   -0.55330
232440.0000   -0.76118
232480.0000   -0.89730
232520.0000   -0.63255
232560.0000   -0.65086
232600.0000   -0.35105
232640.0000   -0.56386
232680.0000   -0.63229
232720.0000   -0.28879
232760.0000   -0.57164
232800.0000   -0.70815
232840.0000   -0.66083
232880.0000   -0.85233
232920.0000   -0.35060
232960.0000   -0.98301
233000.0000   -0.65374
233040.0000   -0.50137
233080.0000   -0.45740
233120.0000    0.01476
233160.0000   -0.44986
233200.0000   -0.76413
233240.0000   -0.37985
233280.0000   -0.41467
233320.0000   -0.48642
233360.0000   -0.13746
233400.0000   -0.51178
233440.0000   -0.24877
233480.0000   -0.41151
233520.0000   -0.62967
233560.0000   -0.39647
233600.0000   -0.40241
233640.0000    0.04065
233680.0000    0.11616
233720.0000    0.14681
233760.0000    0.09363
233800.0000   -0.42024
233840.0000   -0.49511
233880.0000   -0.10088
233920.0000   -0.58296
233960.0000   -0.40046
234000.0000   -0.45781
234040.0000    0.06435
234080.0000    0.12326
234120.0000   -0.10368
234160.0000   -0.00366
234200.0000    0.04379
234240.0000   -0.31401
234280.0000   -0.05446
234320.0000   -0.10499
234360.0000   -0.05328
234400.0000    0.03138
234440.0000   -0.02805
234480.0000    0.06975
234520.0000   -0.46486
234560.0000   -0.60205
234600.0000   -0.44893
234640.0000   -0.39694
234680.0000   -0.72519
234720.0000   -0.64129
234760.0000   -0.69544
234800.0000   -0.55524
234840.0000   -0.74895
234880.0000   -0.59162
234920.0000   -0.53535
234960.0000   -0.54160
235000.0000   -0.48264
235040.0000   -0.65881
235080.0000   -0.57971
235120.0000   -0.52314
235160.0000   -0.42496
235200.0000   -0.39681
235240.0000   -0.52178
235280.0000   -0.49749
235320.0000   -0.47331
235360.0000   -0.57030
235400.0000   -0.46995
235440.0000   -0.44132
235480.0000   -0.26782
235520.0000    0.02239
235560.0000   -0.24387
235600.0000   -0.34776
235640.0000   -0.51038
235680.0000   -0.22740
235720.0000   -0.54379
235760.0000   -0.46390
235800.0000   -0.46166
235840.0000   -0.45984
235880.0000    0.05180
235920.0000   -0.02836
235960.0000   -0.46134
236000.0000   -0.12575
236040.0000   -0.29450
236080.0000   -0.27822
236120.0000   -0.22969
236160.0000   -0.27782
236200.0000   -0.48352
236240.0000   -0.26026
236280.0000    0.04965
236320.0000   -0.31315
236360.0000   -0.26175
236400.0000   -0.65079
236440.0000   -0.76727
236480.0000   -0.71843
236520.0000   -0.57150
236560.0000   -0.67041
236600.0000   -0.31501
236640.0000   -0.35658
236680.0000   -0.65115
236720.0000   -0.62556
236760.0000   -0.58348
236800.0000   -0.39403
236840.0000    0.18508
236880.0000   -0.09570
236920.0000   -0.49210
236960.0000   -0.21829
237000.0000   -0.28865
237040.0000   -0.09335
237080.0000    0.09949
237120.0000    0.03162
237160.0000   -0.29297
237200.0000    0.06499
237240.0000   -0.08109
237280.0000   -0.09069
237320.0000   -0.04815
237360.0000   -0.00265
237400.0000    0.24457
237440.0000   -0.00124
237480.0000    0.16786
237520.0000   -0.21229
237560.0000    0.20205
237600.0000    0.00139
237640.0000    0.26257
237680.0000    0.13989
237720.0000    0.10103
237760.0000    0.01454
237800.0000    0.19430
237840.0000    0.05399
237880.0000    0.07990
237920.0000   -0.09226
237960.0000   -0.05157
238000.0000    0.12586
238040.0000    0.16687
238080.0000    0.13702
238120.0000    0.08897
238160.0000   -0.42088
238200.0000   -0.36993
238240.0000   -0.58940
238280.0000   -0.38176
238320.0000   -0.34436
238360.0000   -0.37352
238400.0000   -0.21559
238440.0000   -0.48910
238480.0000   -0.23632
238520.0000   -0.36625
238560.0000   -0.13551
238600.0000   -0.20793
238640.0000   -0.15613
238680.0000   -0.53567
238720.0000   -0.56390
238760.0000   -0.62758
238800.0000   -0.43548
238840.0000   -0.41594
238880.0000   -0.52259
238920.0000    0.04556
238960.0000    0.05144
239000.0000   -0.15838
239040.0000   -0.34672
239080.0000   -0.24295
239120.0000   -0.28040
239160.0000   -0.30963
239200.0000   -0.58882
239240.0000   -0.39753
239280.0000   -0.76088
239320.0000   -0.43033
239360.0000   -0.34390
239400.0000   -0.41438
239440.0000   -0.41062
239480.0000   -0.49639
239520.0000   -0.37127
239560.0000   -0.25723
239600.0000   -0.27100
239640.0000   -0.21480
239680.0000   -0.53287
239720.0000   -0.32693
239760.0000   -0.51064
239800.0000   -0.42304
239840.0000   -0.36097
239880.0000   -0.39092
239920.0000   -0.60674
239960.0000   -0.50426
240000.0000   -0.69741
240040.0000   -0.65446
240080.0000   -0.70288
240120.0000   -0.43577
240160.0000   -0.64462
240200.0000   -0.80620
240240.0000   -0.57139
240280.0000   -0.38533
240320.0000   -0.54128
240360.0000   -0.12305
240400.0000   -0.29098
240440.0000   -0.21993
240480.0000   -0.36607
240520.0000   -0.19752
240560.0000   -0.35958
240600.0000    0.22448
240640.0000    0.25086
240680.0000    0.45786
240720.0000    0.39745
240760.0000    0.10437
240800.0000    0.35364
240840.0000    0.47493
240880.0000    0.43809
240920.0000    0.26088
240960.0000    0.15131
241000.0000    0.23662
241040.0000   -0.15378
241080.0000   -0.25838
241120.0000   -0.04106
241160.0000    0.12348
241200.0000   -0.27100
241240.0000   -0.27052
241280.0000   -0.47454
241320.0000   -0.32209
241360.0000   -0.04845
241400.0000   -0.30683
241440.0000   -0.31951
241480.0000   -0.11498
241520.0000   -0.48529
241560.0000   -0.29124
241600.0000   -0.60737
241640.0000   -0.44245
241680.0000   -0.35611
241720.0000   -0.18309
241760.0000   -0.42841
241800.0000   -0.23813
241840.0000   -0.49324
241880.0000   -0.31971
241920.0000   -0.22725
241960.0000   -0.15506
242000.0000   -0.19976
242040.0000   -0.25788
242080.0000   -0.28115
242120.0000   -0.27105
242160.0000   -0.11417
242200.0000   -0.32771
242240.0000   -0.31562
242280.0000   -0.04763
242320.0000   -0.03143
242360.0000   -0.22047
242400.0000    0.06730
242440.0000   -0.34395
242480.0000   -0.35671
242520.0000   -0.43172
242560.0000    0.17356
242600.0000   -0.07616
242640.0000    0.10815
242680.0000    0.01919
242720.0000    0.33939
242760.0000    0.44816
242800.0000    0.34067
242840.0000    0.36344
242880.0000    0.31094
242920.0000    0.33426
242960.0000    0.34805
243000.0000   -0.09502
243040.0000    0.26150
243080.0000   -0.30279
243120.0000   -0.13257
243160.0000   -0.26063
243200.0000    0.00194
243240.0000   -0.02296
243280.0000   -0.04667
243320.0000    0.03606
243360.0000   -0.08767
243400.0000    0.00194
243440.0000   -0.01713
243480.0000    0.03704
243520.0000   -0.28520
243560.0000    0.00471
243600.0000   -0.12469
243640.0000   -0.07329
243680.0000   -0.07782
243720.0000   -0.45517
243760.0000   -0.44784
243800.0000   -0.14748
243840.0000   -0.20094
243880.0000   -0.33430
243920.0000   -0.29306
243960.0000    0.10758
244000.0000   -0.20845
244040.0000   -0.17888
244080.0000   -0.18529
244120.0000    0.04946
244160.0000   -0.13322
244200.0000   -0.28112
244240.0000   -0.08894
244280.0000   -0.61485
244320.0000   -0.26836
244360.0000   -0.06429
244400.0000   -0.30027
244440.0000   -0.27246
244480.0000   -0.04253
244520.0000   -0.19592
244560.0000    0.00643
244600.0000    0.23226
244640.0000    0.03986
244680.0000   -0.04838
244720.0000   -0.12120
244760.0000   -0.67195
244800.0000   -0.43634
244840.0000   -0.67121
244880.0000   -0.61492
244920.0000   -0.48706
244960.0000   -0.31655
245000.0000   -0.05489
245040.0000   -0.16599
245080.0000   -0.23236
245120.0000   -0.41397
245160.0000   -0.40703
245200.0000   -0.33692
245240.0000   -0.57740
245280.0000   -0.91884
245320.0000   -0.55608
245360.0000   -0.96778
245400.0000   -0.63316
245440.0000   -0.43600
245480.0000   -0.61248
245520.0000   -0.51272
245560.0000   -0.72136
245600.0000   -0.66107
245640.0000   -0.71481
245680.0000   -0.78015
245720.0000   -0.46886
245760.0000   -0.55097
245800.0000   -0.67872
245840.0000   -0.51705
245880.0000   -0.56276
245920.0000   -0.72153
245960.0000   -0.75726
246000.0000   -0.71257
246040.0000   -0.50072
246080.0000   -0.78653
246120.0000   -0.73368
246160.0000   -0.70759
246200.0000   -0.76067
246240.0000   -0.76352
246280.0000   -0.80008
246320.0000   -0.51192
246360.0000   -0.70870
246400.0000   -0.45196
246440.0000   -0.72446
246480.0000   -0.69887
246520.0000   -0.61410
246560.0000   -0.63023
246600.0000   -0.59609
246640.0000   -0.53034
246680.0000   -0.44077
246720.0000   -0.56459
246760.0000   -0.42297
246800.0000   -0.44523
246840.0000   -0.42700
246880.0000   -0.62000
246920.0000   -0.32909
246960.0000    0.15424
247000.0000   -0.05074
247040.0000   -0.28119
247080.0000   -0.46528
247120.0000   -0.26291
247160.0000   -0.26510
247200.0000   -0.24558
247240.0000   -0.19430
247280.0000   -0.29440
247320.0000   -0.54114
247360.0000   -0.07559
247400.0000   -0.34656
247440.0000   -0.08247
247480.0000   -0.04884
247520.0000    0.06074
247560.0000   -0.16581
247600.0000   -0.01962
247640.0000    0.16121
247680.0000   -0.31925
247720.0000   -0.26314
247760.0000    0.00092
247800.0000   -0.02031
247840.0000   -0.44662
247880.0000   -0.10971
247920.0000   -0.23571
247960.0000   -0.14586
248000.0000   -0.38210
248040.0000   -0.03799
248080.0000   -0.12645
248120.0000   -0.15400
248160.0000   -0.17235
248200.0000   -0.18252
248240.0000   -0.02440
248280.0000   -0.15828
248320.0000   -0.01171
248360.0000   -0.08955
248400.0000   -0.32799
248440.0000   -0.09850
248480.0000   -0.08950
248520.0000    0.09807
248560.0000   -0.06515
248600.0000   -0.24368
248640.0000   -0.29527
248680.0000   -0.58262
248720.0000   -0.40782
248760.0000   -0.32461
248800.0000   -0.43328
248840.0000   -0.40175
248880.0000   -0.24574
248920.0000    0.04771
248960.0000   -0.28448
249000.0000   -0.27032
249040.0000   -0.22701
249080.0000   -0.24351
249120.0000   -0.04823
249160.0000   -0.32089
249200.0000    0.00045
249240.0000   -0.01240
249280.0000   -0.08833
249320.0000   -0.01056
249360.0000    0.04224
249400.0000   -0.14735
249440.0000   -0.20012
249480.0000   -0.60205
249520.0000   -0.05177
249560.0000   -0.32910
249600.0000   -0.12072
249640.0000   -0.00654
249680.0000   -0.03022
249720.0000   -0.07217
249760.0000   -0.33011
249800.0000   -0.22994
249840.0000   -0.25125
249880.0000   -0.12863
249920.0000   -0.16088
249960.0000    0.12872
250000.0000   -0.18446
250040.0000    0.07627
250080.0000   -0.17297
250120.0000   -0.08866
250160.0000   -0.00255
250200.0000    0.08378
250240.0000   -0.14565
250280.0000   -0.22574
250320.0000    0.05676
250360.0000    0.09711
250400.0000    0.04475
250440.0000    0.04395
250480.0000   -0.16083
250520.0000   -0.50713
250560.0000   -0.56020
250600.0000   -0.31038
250640.0000   -0.46728
250680.0000   -0.39682
250720.0000   -0.26145
250760.0000   -0.26471
250800.0000   -0.58183
250840.0000   -0.04068
250880.0000   -0.50235
250920.0000   -0.60607
250960.0000   -0.53652
251000.0000   -0.52284
251040.0000   -0.61729
251080.0000   -0.51455
251120.0000   -0.57541
251160.0000   -0.67990
251200.0000   -0.55267
251240.0000   -0.61042
251280.0000   -0.29307
251320.0000   -0.52456
251360.0000   -0.51979
251400.0000   -0.11048
251440.0000   -0.68390
251480.0000   -0.41824
251520.0000   -0.36460
251560.0000   -0.33838
251600.0000   -0.18486
251640.0000   -0.23198
251680.0000   -0.71623
251720.0000   -0.53587
251760.0000   -0.66177
251800.0000   -0.50872
251840.0000   -0.65480
251880.0000   -0.60090
251920.0000   -0.34772
251960.0000   -0.54013
252000.0000   -0.20506
252040.0000   -0.32967
252080.0000   -0.39378
252120.0000    0.03900
252160.0000    0.00204
252200.0000   -0.20688
252240.0000   -0.30229
252280.0000   -0.41805
252320.0000    0.25639
252360.0000   -0.11226
252400.0000   -0.21729
252440.0000    0.10715
252480.0000    0.01501
252520.0000    0.07388
252560.0000    0.05399
252600.0000    0.14449
252640.0000   -0.09221
252680.0000   -0.08971
252720.0000   -0.07702
252760.0000    0.00864
252800.0000   -0.55374
252840.0000   -0.47834
252880.0000   -0.65740
252920.0000   -0.42321
252960.0000   -0.31152
253000.0000   -0.55818
253040.0000   -0.26135
253080.0000   -0.10941
253120.0000   -0.10214
253160.0000    0.05130
253200.0000   -0.13747
253240.0000   -0.00472
253280.0000   -0.20270
253320.0000   -0.35373
253360.0000   -0.30328
253400.0000    0.05233
253440.0000   -0.32205
253480.0000   -0.24188
253520.0000   -0.13534
253560.0000   -0.10234
253600.0000   -0.17998
253640.0000   -0.27356
253680.0000    0.03749
253720.0000   -0.23449
253760.0000   -0.48263
253800.0000   -0.59244
253840.0000   -0.55128
253880.0000    0.25582
253920.0000   -0.15803
253960.0000   -0.46726
254000.0000   -0.42141
254040.0000   -0.00173
254080.0000   -0.25551
254120.0000    0.23677
254160.0000   -0.33944
254200.0000   -0.06382
254240.0000   -0.32986
254280.0000    0.00838
254320.0000    0.33624
254360.0000    0.27563
254400.0000    0.27980
254440.0000    0.28535
254480.0000    0.22896
254520.0000    0.05531
254560.0000    0.14139
254600.0000    0.38551
254640.0000    0.30971
254680.0000    0.41588
254720.0000    0.31412
254760.0000    0.03466
254800.0000    0.01870
254840.0000    0.08838
254880.0000    0.36810
254920.0000    0.24216
254960.0000    0.59511
255000.0000    0.06335
255040.0000    0.54704
255080.0000    0.52185
255120.0000    0.30489
255160.0000    0.32577
255200.0000    0.47270
255240.0000    0.45858
255280.0000   -0.13097
255320.0000    0.05760
255360.0000   -0.24946
255400.0000    0.07677
255440.0000   -0.06617
255480.0000    0.06025
255520.0000   -0.01229
255560.0000    0.04198
255600.0000   -0.00848
255640.0000    0.19227
255680.0000   -0.12702
255720.0000    0.04174
255760.0000   -0.08810
255800.0000    0.20207
255840.0000    0.03002
255880.0000    0.13516
255920.0000    0.23967
255960.0000   -0.01473
256000.0000    0.23236
256040.0000    0.11599
256080.0000   -0.68025
256120.0000   -0.47960
256160.0000   -0.51092
256200.0000   -0.41197
256240.0000   -0.74879
256280.0000   -0.54626
256320.0000   -0.59549
256360.0000   -0.55302
256400.0000   -0.63516
256440.0000   -0.68843
256480.0000   -0.34736
256520.0000    0.03493
256560.0000   -0.26518
256600.0000   -0.23388
256640.0000   -0.46653
256680.0000    0.10526
256720.0000    0.13963
256760.0000   -0.15637
256800.0000   -0.18489
256840.0000   -0.05205
256880.0000   -0.03665
256920.0000    0.21920
256960.0000    0.14895
257000.0000    0.20234
257040.0000    0.19001
257080.0000    0.11418
257120.0000    0.12865
257160.0000    0.12341
257200.0000   -0.00330
257240.0000   -0.20942
257280.0000   -0.16254
257320.0000   -0.27233
257360.0000   -0.78653
257400.0000   -0.65388
257440.0000   -0.76317
257480.0000   -0.56079
257520.0000   -0.57437
257560.0000   -0.50519
257600.0000   -0.79862
257640.0000   -0.41181
257680.0000   -0.75880
257720.0000   -0.59158
257760.0000   -0.59333
257800.0000   -0.62700
257840.0000   -0.67501
257880.0000   -0.51686
257920.0000   -0.42672
257960.0000   -0.50742
258000.0000   -0.61033
258040.0000   -0.50801
258080.0000   -0.44237
258120.0000   -0.77804
258160.0000   -0.64832
258200.0000   -0.45378
258240.0000   -0.78571
258280.0000   -0.49334
258320.0000   -0.24413
258360.0000   -0.72610
258400.0000   -0.44048
258440.0000   -0.60308
258480.0000   -0.94496
258520.0000   -0.72330
258560.0000   -0.59946
258600.0000   -0.69193
258640.0000   -0.59576
258680.0000   -0.29988
258720.0000   -0.21746
258760.0000   -0.28598
258800.0000   -0.07480
258840.0000   -0.23600
258880.0000   -0.29558
258920.0000   -0.16264
258960.0000   -0.33000
259000.0000   -0.45078
259040.0000   -0.44833
259080.0000   -0.35484
259120.0000   -0.38420
259160.0000   -0.04673
259200.0000   -0.01829
259240.0000   -0.27792
259280.0000   -0.49399
259320.0000   -0.31390
259360.0000   -0.49441
259400.0000   -0.45367
259440.0000   -0.51593
259480.0000   -0.47101
259520.0000   -0.38839
259560.0000   -0.34030
259600.0000   -0.41707
259640.0000   -0.57781
259680.0000   -0.19424
259720.0000   -0.77438
259760.0000   -0.47784
259800.0000   -0.68550
259840.0000   -0.70365
259880.0000   -0.58710
259920.0000   -0.67210
259960.0000   -0.97831
260000.0000   -0.79078
260040.0000   -0.61482
260080.0000   -0.76722
260120.0000   -0.91238
260160.0000   -0.67641
260200.0000   -0.83055
260240.0000   -0.64786
260280.0000   -0.75935
260320.0000   -0.40872
260360.0000   -0.57321
260400.0000   -0.50777
260440.0000   -0.33463
260480.0000   -0.59687
260520.0000   -0.49627
260560.0000   -0.70973
260600.0000   -0.57196
260640.0000   -0.28686
260680.0000   -0.76065
260720.0000   -0.77968
260760.0000   -0.57509
260800.0000   -0.51328
260840.0000   -0.36944
260880.0000   -0.63534
260920.0000   -0.15731
260960.0000   -0.42433
261000.0000   -0.47366
261040.0000   -0.48494
261080.0000   -0.46889
261120.0000   -0.16981
261160.0000   -0.36304
261200.0000   -0.52867
261240.0000   -0.61145
261280.0000   -0.92119
261320.0000   -0.56133
261360.0000   -0.50177
261400.0000   -0.60180
261440.0000   -0.96892
261480.0000   -0.97654
261520.0000   -0.97916
261560.0000   -1.08569
261600.0000   -0.77291
261640.0000   -0.73039
261680.0000   -0.88121
261720.0000   -0.49489
261760.0000   -0.60256
261800.0000   -0.69816
261840.0000   -0.71424
261880.0000   -0.46930
261920.0000   -0.74731
261960.0000   -0.54390
262000.0000   -0.66007
262040.0000   -0.64856
262080.0000   -0.49295
262120.0000   -0.22461
262160.0000   -0.66362
262200.0000   -0.67084
262240.0000   -0.64650
262280.0000   -0.59168
262320.0000   -0.57076
262360.0000   -0.62028
262400.0000   -0.47525
262440.0000   -0.80558
262480.0000   -0.94491
262520.0000   -0.48989
262560.0000   -0.69218
262600.0000   -0.69233
262640.0000   -0.64977
262680.0000   -0.65156
262720.0000   -0.61339
262760.0000   -0.68356
262800.0000   -0.58078
262840.0000   -0.75578
262880.0000   -0.91670
262920.0000   -0.62608
262960.0000   -0.86697
263000.0000   -0.73639
263040.0000   -0.85341
263080.0000   -0.61639
263120.0000   -0.80050
263160.0000   -0.81700
263200.0000   -1.01449
263240.0000   -0.63884
263280.0000   -0.70310
263320.0000   -0.50788
263360.0000   -0.88051
263400.0000   -0.80310
263440.0000   -0.31795
263480.0000   -0.20198
263520.0000   -0.22649
263560.0000   -0.25186
263600.0000   -0.38465
263640.0000   -0.30778
263680.0000   -0.52063
263720.0000   -0.45814
263760.0000   -0.29915
263800.0000   -0.22847
263840.0000   -0.27601
263880.0000   -0.33711
263920.0000   -0.39585
263960.0000   -0.30551
264000.0000   -0.40172
264040.0000   -0.32237
264080.0000   -0.21319
264120.0000   -0.52110
264160.0000   -0.32458
264200.0000   -0.53358
264240.0000   -0.20990
264280.0000   -0.35501
264320.0000   -0.25774
264360.0000   -0.10368
264400.0000   -0.25168
264440.0000   -0.18056
264480.0000   -0.27099
264520.0000   -0.27798
264560.0000    0.07126
264600.0000   -0.39335
264640.0000   -0.46310
264680.0000   -0.73176
264720.0000   -0.51937
264760.0000   -0.75766
264800.0000    0.05990
264840.0000   -0.08115
264880.0000   -0.20241
264920.0000   -0.66351
264960.0000   -0.51133
265000.0000   -0.55263
265040.0000   -0.72029
265080.0000   -0.66153
265120.0000   -0.59061
265160.0000   -0.65888
265200.0000   -0.46266
265240.0000   -0.49380
265280.0000   -0.90481
265320.0000   -0.55483
265360.0000   -0.46544
265400.0000   -0.71079
265440.0000   -0.31991
265480.0000   -0.65505
265520.0000   -0.75419
265560.0000   -0.60566
265600.0000   -0.63918
265640.0000   -0.96294
265680.0000   -0.64897
265720.0000   -0.68074
265760.0000   -0.80978
265800.0000   -0.96099
265840.0000   -0.95471
265880.0000   -0.71114
265920.0000   -0.78415
265960.0000   -0.70405
266000.0000   -0.98650
266040.0000   -0.67727
266080.0000   -0.42498
266120.0000   -0.73293
266160.0000   -0.70967
266200.0000   -0.40176
266240.0000   -0.37361
266280.0000   -0.53879
266320.0000   -0.54401
266360.0000   -0.79487
266400.0000   -0.92192
266440.0000   -0.87815
266480.0000   -0.67692
266520.0000   -0.50602
266560.0000   -0.55922
266600.0000   -0.98886
266640.0000   -0.53540
266680.0000   -0.74044
266720.0000   -0.67731
266760.0000   -0.68458
266800.0000   -0.77594
266840.0000   -0.84857
266880.0000   -0.75048
266920.0000   -0.67634
266960.0000   -0.43521
267000.0000   -0.46686
267040.0000   -0.58440
267080.0000   -0.36285
267120.0000   -0.37073
267160.0000   -0.03216
267200.0000   -0.53275
267240.0000   -0.56168
267280.0000   -0.25931
267320.0000   -0.31572
267360.0000    0.19563
267400.0000   -0.50710
267440.0000   -0.28881
267480.0000   -0.33359
267520.0000   -0.28767
267560.0000    0.19175
267600.0000    0.04114
267640.0000    0.03590
267680.0000    0.20157
267720.0000    0.04896
267760.0000    0.19681
267800.0000    0.05586
267840.0000   -0.07002
267880.0000   -0.35387
267920.0000    0.06691
267960.0000   -0.30226
268000.0000   -0.19205
268040.0000   -0.18449
268080.0000   -0.13248
268120.0000   -0.07154
268160.0000    0.01870
268200.0000   -0.06322
268240.0000   -0.13216
268280.0000   -0.05094
268320.0000   -0.54602
268360.0000   -0.44433
268400.0000   -0.42127
268440.0000   -0.53317
268480.0000   -0.72363
268520.0000   -0.31962
268560.0000   -0.42140
268600.0000   -0.22820
268640.0000   -0.16602
268680.0000   -0.37524
268720.0000   -0.30611
268760.0000   -0.62254
268800.0000   -0.72526
268840.0000   -0.19862
268880.0000   -0.44046
268920.0000   -0.35621
268960.0000   -0.50977
269000.0000   -0.27933
269040.0000   -0.22359
269080.0000   -0.44831
269120.0000   -0.16678
269160.0000   -0.05165
269200.0000   -0.14802
269240.0000   -0.34179
269280.0000   -0.17059
269320.0000   -0.19306
269360.0000   -0.04627
269400.0000   -0.29358
269440.0000   -0.08311
269480.0000   -0.19093
269520.0000    0.15027
269560.0000   -0.11608
269600.0000   -0.27853
269640.0000   -0.06614
269680.0000   -0.18142
269720.0000   -0.20770
269760.0000   -0.31880
269800.0000   -0.32941
269840.0000   -0.19170
269880.0000   -0.07190
269920.0000   -0.32736
269960.0000   -0.11149
270000.0000   -0.19904
270040.0000   -0.33552
270080.0000   -0.21370
270120.0000   -0.25694
270160.0000   -0.34790
270200.0000   -0.06619
270240.0000   -0.37346
270280.0000   -0.15486
270320.0000    0.03353
270360.0000   -0.43891
270400.0000   -0.44390
270440.0000   -0.48473
270480.0000   -0.59656
270520.0000   -0.50321
270560.0000   -0.52234
270600.0000   -0.24614
270640.0000   -0.11663
270680.0000   -0.33447
270720.0000   -0.26350
270760.0000   -0.03808
270800.0000   -0.03977
270840.0000   -0.04149
270880.0000   -0.49698
270920.0000   -0.16777
270960.0000   -0.56844
271000.0000   -0.25977
271040.0000   -0.44440
271080.0000   -0.47167
271120.0000   -0.20406
271160.0000    0.03854
271200.0000   -0.15813
271240.0000   -0.28490
271280.0000   -0.40401
271320.0000   -0.13116
271360.0000   -0.06333
271400.0000   -0.35458
271440.0000   -0.23867
271480.0000   -0.26336
271520.0000   -0.22469
271560.0000   -0.18799
271600.0000   -0.43563
271640.0000   -0.35416
271680.0000   -0.14785
271720.0000   -0.19558
271760.0000   -0.16784
271800.0000   -0.27536
271840.0000   -0.31822
271880.0000   -0.28423
271920.0000   -0.35202
271960.0000   -0.34470
272000.0000   -0.20867
272040.0000   -0.18074
272080.0000   -0.02281
272120.0000    0.01359
272160.0000   -0.20904
272200.0000   -0.29072
272240.0000   -0.03468
272280.0000   -0.04087
272320.0000    0.12114
272360.0000    0.05065
272400.0000   -0.09352
272440.0000    0.00144
272480.0000   -0.21378
272520.0000   -0.31384
272560.0000   -0.52388
272600.0000   -0.19440
272640.0000   -0.58021
272680.0000   -0.21127
272720.0000   -0.03227
272760.0000   -0.33867
272800.0000   -0.08073
272840.0000   -0.03029
272880.0000   -0.10072
272920.0000   -0.23916
272960.0000   -0.19845
273000.0000   -0.61168
273040.0000   -0.51836
273080.0000   -0.26934
273120.0000   -0.10934
273160.0000   -0.27333
273200.0000   -0.30423
273240.0000   -0.37604
273280.0000   -0.39107
273320.0000   -0.41528
273360.0000   -0.29528
273400.0000   -0.42738
273440.0000   -0.37301
273480.0000   -0.39805
273520.0000   -0.21546
273560.0000   -0.07758
273600.0000   -0.26253
273640.0000   -0.36821
273680.0000   -0.07998
273720.0000   -0.21196
273760.0000    0.05032
273800.0000   -0.25834
273840.0000   -0.30472
273880.0000   -0.36171
273920.0000   -0.34557
273960.0000   -0.49357
274000.0000   -0.41383
274040.0000   -0.33040
274080.0000   -0.35323
274120.0000   -0.67654
274160.0000   -0.68075
274200.0000   -0.61861
274240.0000   -0.53526
274280.0000   -0.60564
274320.0000   -0.65094
274360.0000   -0.48664
274400.0000   -0.51656
274440.0000   -0.90284
274480.0000   -0.84140
274520.0000   -0.82869
274560.0000   -1.08821
274600.0000   -0.55442
274640.0000   -0.27890
274680.0000   -0.47235
274720.0000   -0.68633
274760.0000   -0.55865
274800.0000   -0.49993
274840.0000   -0.67156
274880.0000   -0.86283
274920.0000   -0.74131
274960.0000   -0.50545
275000.0000   -0.44697
275040.0000   -0.78395
275080.0000   -0.58062
275120.0000   -0.57197
275160.0000   -0.70593
275200.0000   -0.68272
275240.0000   -0.63884
275280.0000   -0.31814
275320.0000    0.03948
275360.0000   -0.12347
275400.0000   -0.11157
275440.0000   -0.30938
275480.0000   -0.57336
275520.0000   -0.15686
275560.0000   -0.14197
275600.0000    0.00823
275640.0000    0.26328
275680.0000    0.00328
275720.0000   -0.15162
275760.0000    0.13867
275800.0000    0.12360
275840.0000   -0.03324
275880.0000   -0.19683
275920.0000   -0.66418
275960.0000   -0.30949
276000.0000   -0.04843
276040.0000   -0.36412
276080.0000   -0.37306
276120.0000   -0.19430
276160.0000    0.08960
276200.0000   -0.33853
276240.0000   -0.02262
276280.0000   -0.03897
276320.0000    0.06012
276360.0000   -0.03644
276400.0000   -0.09132
276440.0000    0.00500
276480.0000   -0.10498
276520.0000   -0.19336
276560.0000    0.00491
276600.0000   -0.50871
276640.0000   -0.11444
276680.0000    0.21799
276720.0000    0.02288
276760.0000   -0.05693
276800.0000   -0.44100
276840.0000   -0.46293
276880.0000   -0.28677
276920.0000   -0.31747
276960.0000   -0.30117
277000.0000   -0.24397
277040.0000   -0.40658
277080.0000   -0.39846
277120.0000   -0.31806
277160.0000   -0.33719
277200.0000   -0.44297
277240.0000    0.07405
277280.0000   -0.16127
277320.0000   -0.14275
277360.0000   -0.29108
277400.0000   -0.22520
277440.0000   -0.48321
277480.0000   -0.53739
277520.0000   -0.48937
277560.0000   -0.32104
277600.0000   -0.47141
277640.0000    0.14286
277680.0000    0.17593
277720.0000   -0.06999
277760.0000   -0.12343
277800.0000   -0.25082
277840.0000    0.02572
277880.0000   -0.34240
277920.0000   -0.08586
277960.0000   -0.49107
278000.0000   -0.00671
278040.0000   -0.42550
278080.0000   -0.18608
278120.0000   -0.27790
278160.0000   -0.24049
278200.0000   -0.42410
278240.0000   -0.36588
278280.0000   -0.31583
278320.0000   -0.62530
278360.0000   -0.31246
278400.0000   -0.37500
278440.0000   -0.35715
278480.0000   -0.32044
278520.0000   -0.17509
278560.0000   -0.43499
278600.0000   -0.08351
278640.0000    0.08733
278680.0000   -0.28632
278720.0000   -0.00552
278760.0000   -0.12604
278800.0000    0.06503
278840.0000   -0.07218
278880.0000   -0.10695
278920.0000   -0.03633
278960.0000   -0.19931
279000.0000   -0.31489
279040.0000   -0.15668
279080.0000   -0.26720
279120.0000   -0.35592
279160.0000   -0.65084
279200.0000   -0.49331
279240.0000   -0.59865
279280.0000    0.01280
279320.0000    0.15239
279360.0000    0.05882
279400.0000   -0.15251
279440.0000   -0.04681
279480.0000    0.11897
279520.0000    0.03191
279560.0000    0.17165
279600.0000   -0.07129
279640.0000   -0.12641
279680.0000   -0.02378
279720.0000    0.11499
279760.0000   -0.05528
279800.0000    0.03465
279840.0000    0.06551
279880.0000   -0.01930
279920.0000   -0.18319
279960.0000   -0.15164
280000.0000   -0.18168
280040.0000   -0.29688
280080.0000   -0.19228
280120.0000   -0.27432
280160.0000   -0.26949
280200.0000   -0.11040
280240.0000   -0.26123
280280.0000   -0.47639
280320.0000   -0.42561
280360.0000   -0.56188
280400.0000   -0.47325
280440.0000   -0.43958
280480.0000   -0.35939
280520.0000   -0.12001
280560.0000   -0.16100
280600.0000   -0.15453
280640.0000   -0.24123
280680.0000   -0.23896
280720.0000   -0.34670
280760.0000   -0.01056
280800.0000   -0.31227
280840.0000   -0.59646
280880.0000   -0.62688
280920.0000   -0.18796
280960.0000   -0.29462
281000.0000   -0.30994
281040.0000   -0.17082
281080.0000   -0.41911
281120.0000   -0.15329
281160.0000    0.09504
281200.0000   -0.47134
281240.0000   -0.43812
281280.0000   -0.40920
281320.0000   -0.63509
281360.0000   -0.42577
281400.0000   -0.60133
281440.0000   -0.04442
281480.0000   -0.33653
281520.0000   -0.31570
281560.0000   -0.15642
281600.0000    0.13070
281640.0000   -0.17748
281680.0000   -0.12287
281720.0000   -0.22696
281760.0000   -0.41627
281800.0000   -0.43773
281840.0000   -0.41704
281880.0000   -0.18070
281920.0000   -0.05092
281960.0000   -0.03744
282000.0000    0.16912
282040.0000   -0.03462
282080.0000    0.11140
282120.0000    0.15573
282160.0000    0.27671
282200.0000    0.16364
282240.0000    0.17416
282280.0000    0.27155
282320.0000    0.17779
282360.0000    0.38485
282400.0000    0.15324
282440.0000   -0.23883
282480.0000   -0.41838
282520.0000   -0.09515
282560.0000   -0.11009
282600.0000   -0.29739
282640.0000   -0.39618
282680.0000   -0.25019
282720.0000   -0.40852
282760.0000   -0.26152
282800.0000    0.07134
282840.0000   -0.16853
282880.0000   -0.58638
282920.0000   -0.32123
282960.0000   -0.20167
283000.0000    0.21201
283040.0000    0.13216
283080.0000   -0.03575
283120.0000   -0.44862
283160.0000   -0.28668
283200.0000    0.02673
283240.0000   -0.02767
283280.0000   -0.36569
283320.0000   -0.49369
283360.0000   -0.07721
283400.0000    0.07395
283440.0000   -0.43649
283480.0000   -0.35653
283520.0000   -0.57610
283560.0000   -0.21801
283600.0000   -0.23234
283640.0000    0.07741
283680.0000    0.00500
283720.0000    0.19543
283760.0000    0.16315
283800.0000    0.19215
283840.0000    0.18190
283880.0000    0.20736
283920.0000   -0.00757
283960.0000   -0.11206
284000.0000   -0.02563
284040.0000   -0.18891
284080.0000    0.05003
284120.0000   -0.14825
284160.0000   -0.35709
284200.0000   -0.50263
284240.0000   -0.14726
284280.0000   -0.25113
284320.0000   -0.31970
284360.0000   -0.33305
284400.0000   -0.15917
284440.0000   -0.16109
284480.0000   -0.19081
284520.0000   -0.30068
284560.0000   -0.41944
284600.0000   -0.69628
284640.0000   -0.29807
284680.0000   -0.60835
284720.0000   -0.57254
284760.0000   -0.65803
284800.0000   -0.54456
284840.0000   -0.56362
284880.0000   -0.61172
284920.0000   -0.30345
284960.0000   -0.15589
285000.0000   -0.39576
285040.0000    0.23062
285080.0000   -0.12171
285120.0000   -0.13138
285160.0000   -0.09203
285200.0000   -0.02523
285240.0000   -0.29080
285280.0000   -0.29743
285320.0000   -0.01081
285360.0000   -0.48361
285400.0000    0.05385
285440.0000   -0.16406
285480.0000   -0.24213
285520.0000   -0.26809
285560.0000   -0.51672
285600.0000    0.01748
285640.0000    0.15888
285680.0000   -0.19068
285720.0000    0.11442
285760.0000   -0.13226
285800.0000   -0.03885
285840.0000   -0.16674
285880.0000   -0.23929
285920.0000   -0.19593
285960.0000   -0.19445
286000.0000   -0.23780
286040.0000    0.06042
286080.0000   -0.00613
286120.0000    0.04934
286160.0000    0.19195
286200.0000   -0.05611
286240.0000   -0.27773
286280.0000   -0.01314
286320.0000   -0.01080
286360.0000   -0.11168
286400.0000   -0.42646
286440.0000   -0.54992
286480.0000   -0.26015
286520.0000   -0.18370
286560.0000   -0.02128
286600.0000    0.06452
286640.0000   -0.25771
286680.0000   -0.04936
286720.0000   -0.10318
286760.0000   -0.16704
286800.0000   -0.01977
286840.0000   -0.20992
286880.0000   -0.40702
286920.0000   -0.56400
286960.0000   -0.35460
287000.0000   -0.46371
287040.0000   -0.75485
287080.0000   -0.50944
287120.0000   -0.45381
287160.0000   -0.58939
287200.0000   -0.57092
287240.0000   -0.34524
287280.0000   -0.54891
287320.0000   -0.60523
287360.0000   -0.48719
287400.0000   -0.36697
287440.0000   -0.24444
287480.0000   -0.34583
287520.0000   -0.35965
287560.0000   -0.27171
287600.0000   -0.25189
287640.0000   -0.08041
287680.0000   -0.23475
287720.0000   -0.00044
287760.0000   -0.54774
287800.0000   -0.36695
287840.0000   -0.30782
287880.0000   -0.02553
287920.0000   -0.12633
287960.0000   -0.17848
288000.0000   -0.12319
288040.0000    0.06030
288080.0000    0.00522
288120.0000   -0.19698
288160.0000   -0.47782
288200.0000   -0.38676
288240.0000   -0.49402
288280.0000   -0.46783
288320.0000   -0.17383
288360.0000   -0.41358
288400.0000   -0.33496
288440.0000   -0.36240
288480.0000   -0.50023
288520.0000   -0.15362
288560.0000   -0.43897
288600.0000   -0.34094
288640.0000   -0.51215
288680.0000   -0.43543
288720.0000   -0.65712
288760.0000   -0.31327
288800.0000   -0.37476
288840.0000   -0.50197
288880.0000   -0.15627
288920.0000   -0.30335
288960.0000   -0.42960
289000.0000   -0.48690
289040.0000   -0.39516
289080.0000   -0.37533
289120.0000   -0.37412
289160.0000   -0.34534
289200.0000   -0.46498
289240.0000   -0.34999
289280.0000   -0.75820
289320.0000   -0.48403
289360.0000   -0.42851
289400.0000   -0.51066
289440.0000   -0.77046
289480.0000   -0.73372
289520.0000   -0.84441
289560.0000   -0.57864
289600.0000   -0.74005
289640.0000   -0.49343
289680.0000   -0.58526
289720.0000   -0.58027
289760.0000   -0.57037
289800.0000   -0.33493
289840.0000   -0.65821
289880.0000   -0.57738
289920.0000   -0.87283
289960.0000   -0.92469
290000.0000   -0.77416
290040.0000   -0.70078
290080.0000   -0.68680
290120.0000   -0.74692
290160.0000   -0.89837
290200.0000   -0.78970
290240.0000   -0.85686
290280.0000   -0.68588
290320.0000   -0.71793
290360.0000   -0.67990
290400.0000   -0.98790
290440.0000   -0.84757
290480.0000   -0.78669
290520.0000   -0.88655
290560.0000   -1.05756
290600.0000   -0.94196
290640.0000   -0.86158
290680.0000   -0.77661
290720.0000   -0.79556
290760.0000   -0.76650
290800.0000   -0.74126
290840.0000   -0.56953
290880.0000   -0.46872
290920.0000   -0.55048
290960.0000   -0.59429
291000.0000   -0.24781
291040.0000   -0.40089
291080.0000   -0.51880
291120.0000   -0.40608
291160.0000   -0.48273
291200.0000   -0.51682
291240.0000   -0.53217
291280.0000   -0.48345
291320.0000   -0.38104
291360.0000   -0.51248
291400.0000   -0.33708
291440.0000   -0.17437
291480.0000   -0.37808
291520.0000   -0.37340
291560.0000   -0.48981
291600.0000   -0.60524
291640.0000   -0.35646
291680.0000   -0.72230
291720.0000   -0.36932
291760.0000   -0.35330
291800.0000   -0.48329
291840.0000   -0.91029
291880.0000   -0.62111
291920.0000   -0.42306
291960.0000   -0.52575
292000.0000   -0.42464
292040.0000   -0.14492
292080.0000   -0.57377
292120.0000   -0.52604
292160.0000   -0.31253
292200.0000   -0.22576
292240.0000   -0.42478
292280.0000   -0.28914
292320.0000   -0.05866
292360.0000   -0.50409
292400.0000   -0.23078
292440.0000   -0.67152
292480.0000   -0.60670
292520.0000   -0.57831
292560.0000   -0.68862
292600.0000   -0.44857
292640.0000   -0.87609
292680.0000   -0.49146
292720.0000   -0.49684
292760.0000   -0.21594
292800.0000   -0.41801
292840.0000   -0.12943
292880.0000   -0.40383
292920.0000    0.10247
292960.0000   -0.20044
293000.0000   -0.15833
293040.0000   -0.17242
293080.0000   -0.01994
293120.0000   -0.02088
293160.0000   -0.00120
293200.0000    0.00302
293240.0000   -0.33223
293280.0000   -0.26697
293320.0000   -0.35172
293360.0000   -0.30706
293400.0000   -0.33212
293440.0000   -0.31644
293480.0000   -0.40431
293520.0000   -0.58114
293560.0000   -0.65396
293600.0000   -0.65487
293640.0000   -0.40963
293680.0000   -0.62201
293720.0000   -0.42807
293760.0000   -0.51459
293800.0000   -0.59155
293840.0000   -0.66282
293880.0000   -0.28386
293920.0000   -0.37296
293960.0000   -0.60077
294000.0000   -0.46070
294040.0000   -0.48147
294080.0000   -0.53535
294120.0000   -0.71615
294160.0000   -0.78099
294200.0000   -0.54355
294240.0000   -0.70331
294280.0000   -0.32562
294320.0000   -0.56605
294360.0000   -0.56044
294400.0000   -0.36142
294440.0000   -0.55611
294480.0000   -0.15188
294520.0000   -0.10047
294560.0000   -0.17256
294600.0000    0.04840
294640.0000   -0.44893
294680.0000   -0.30353
294720.0000   -0.05999
294760.0000   -0.22987
294800.0000    0.09344
294840.0000   -0.45915
294880.0000   -0.33092
294920.0000   -0.60246
294960.0000   -0.62962
295000.0000   -0.26630
295040.0000   -0.41472
295080.0000   -0.38280
295120.0000   -0.24486
295160.0000   -0.48626
295200.0000   -0.62542
295240.0000   -0.44319
295280.0000   -0.37809
295320.0000   -0.04826
295360.0000   -0.34577
295400.0000   -0.17273
295440.0000   -0.23630
295480.0000    0.02425
295520.0000   -0.14968
295560.0000   -0.00157
295600.0000   -0.00810
295640.0000   -0.03654
295680.0000    0.04393
295720.0000   -0.15162
295760.0000   -0.17073
295800.0000   -0.08885
295840.0000    0.11052
295880.0000    0.02289
295920.0000   -0.02596
295960.0000   -0.14710
296000.0000   -0.09034
296040.0000    0.25461
296080.0000    0.04239
296120.0000   -0.14548
296160.0000    0.06086
296200.0000    0.07213
296240.0000   -0.25342
296280.0000   -0.12690
296320.0000    0.01875
296360.0000    0.11162
296400.0000   -0.17264
296440.0000    0.23149
296480.0000    0.10183
296520.0000    0.07097
296560.0000   -0.01465
296600.0000   -0.00863
296640.0000   -0.33828
296680.0000    0.01502
296720.0000   -0.02500
296760.0000    0.00929
296800.0000   -0.01372
296840.0000   -0.01918
296880.0000    0.10549
296920.0000    0.12860
296960.0000    0.16306
297000.0000    0.11669
297040.0000    0.08623
297080.0000   -0.16494
297120.0000    0.22484
297160.0000    0.15952
297200.0000   -0.54651
297240.0000   -0.23869
297280.0000   -0.07310
297320.0000   -0.19384
297360.0000   -0.21868
297400.0000   -0.24051
297440.0000   -0.04440
297480.0000   -0.10969
297520.0000   -0.14808
297560.0000    0.01857
297600.0000   -0.56781
297640.0000   -0.43378
297680.0000   -0.60817
297720.0000   -0.25812
297760.0000   -0.01988
297800.0000    0.07380
297840.0000    0.02665
297880.0000    0.13456
297920.0000    0.32773
297960.0000    0.15148
298000.0000   -0.14703
298040.0000   -0.12615
298080.0000    0.07629
298120.0000    0.35804
298160.0000    0.13354
298200.0000    0.33045
298240.0000    0.06536
298280.0000   -0.11382
298320.0000    0.12946
298360.0000    0.03026
298400.0000    0.16328
298440.0000    0.18293
298480.0000   -0.02115
298520.0000   -0.11284
298560.0000   -0.03250
298600.0000   -0.12991
298640.0000   -0.01897
298680.0000   -0.21223
298720.0000    0.02304
298760.0000    0.13842
298800.0000   -0.01898
298840.0000    0.19522
298880.0000   -0.04658
298920.0000   -0.13215
298960.0000   -0.14314
299000.0000   -0.01341
299040.0000   -0.26872
299080.0000   -0.06840
299120.0000    0.13709
299160.0000    0.04776
299200.0000    0.11135
299240.0000    0.23305
299280.0000   -0.04764
299320.0000    0.15576
299360.0000   -0.24962
299400.0000   -0.03642
299440.0000   -0.44935
299480.0000    0.14018
299520.0000   -0.08943
299560.0000   -0.28590
299600.0000   -0.35152
299640.0000   -0.41032
299680.0000   -0.52082
299720.0000   -0.47666
299760.0000    0.09958
299800.0000   -0.04503
299840.0000   -0.49113
299880.0000   -0.05063
299920.0000   -0.46829
299960.0000   -0.66468
300000.0000   -0.59436
300040.0000   -0.61247
300080.0000   -0.51709
300120.0000   -0.54131
300160.0000   -0.40293
300200.0000   -0.54713
300240.0000   -0.45771
300280.0000    0.04671
300320.0000   -0.09535
300360.0000   -0.18230
300400.0000   -0.08630
300440.0000   -0.13444
300480.0000   -0.13227
300520.0000   -0.24045
300560.0000   -0.23578
300600.0000   -0.11205
300640.0000   -0.14118
300680.0000   -0.05853
300720.0000   -0.20531
300760.0000   -0.09147
300800.0000   -0.14706
300840.0000   -0.29027
300880.0000   -0.72382
300920.0000   -0.59360
300960.0000   -0.46306
301000.0000   -0.57952
301040.0000   -0.69618
301080.0000   -0.57536
301120.0000   -0.46202
301160.0000   -0.26562
301200.0000   -0.46237
301240.0000   -0.60992
301280.0000   -0.45728
301320.0000   -0.61608
301360.0000   -0.38950
301400.0000   -0.45126
301440.0000   -0.32557
301480.0000   -0.21349
301520.0000   -0.16851
301560.0000   -0.17433
301600.0000   -0.34546
301640.0000   -0.17380
301680.0000   -0.33893
301720.0000   -0.55053
301760.0000   -0.79870
301800.0000   -0.72786
301840.0000   -0.57837
301880.0000   -0.68449
301920.0000   -0.52035
301960.0000   -0.93799
302000.0000   -0.87354
302040.0000   -0.81903
302080.0000   -0.88631
302120.0000   -0.87100
302160.0000   -0.94983
302200.0000   -0.62284
302240.0000   -0.53826
302280.0000   -0.64316
302320.0000   -0.46617
302360.0000   -0.25536
302400.0000   -0.45757
302440.0000   -0.14409
302480.0000    0.01827
302520.0000   -0.14347
302560.0000    0.11156
302600.0000    0.05825
302640.0000   -0.22321
302680.0000   -0.51029
302720.0000   -0.64276
302760.0000   -0.72786
302800.0000   -0.56654
302840.0000   -0.66212
302880.0000   -0.60343
302920.0000   -0.51396
302960.0000   -0.56054
303000.0000   -0.47741
303040.0000   -0.43963
303080.0000   -0.59264
303120.0000   -0.35832
303160.0000   -0.54085
303200.0000   -0.37558
303240.0000   -0.31864
303280.0000   -0.32593
303320.0000    0.09802
303360.0000    0.11207
303400.0000    0.07059
303440.0000    0.14637
303480.0000   -0.35799
303520.0000   -0.28856
303560.0000   -0.43911
303600.0000   -0.36482
303640.0000   -0.64821
303680.0000    0.17180
303720.0000    0.06604
303760.0000   -0.22141
303800.0000   -0.26652
303840.0000   -0.41047
303880.0000   -0.01329
303920.0000    0.03947
303960.0000   -0.10513
304000.0000    0.23582
304040.0000    0.10275
304080.0000   -0.07496
304120.0000   -0.06120
304160.0000    0.00510
304200.0000    0.08274
304240.0000   -0.00661
304280.0000   -0.08716
304320.0000    0.07164
304360.0000    0.20395
304400.0000    0.12262
304440.0000    0.06179
304480.0000   -0.03380
304520.0000    0.20091
304560.0000    0.13251
304600.0000    0.14613
304640.0000   -0.09203
304680.0000    0.20834
304720.0000   -0.04881
304760.0000    0.11738
304800.0000    0.21268
304840.0000   -0.17095
304880.0000   -0.38317
304920.0000   -0.49011
304960.0000   -0.09535
305000.0000   -0.43639
305040.0000   -0.42226
305080.0000   -0.32848
305120.0000   -0.23097
305160.0000   -0.17158
305200.0000   -0.53398
305240.0000   -0.31461
305280.0000   -0.42384
305320.0000   -0.18912
305360.0000   -0.38362
305400.0000   -0.08937
305440.0000   -0.00168
305480.0000   -0.02841
305520.0000    0.09732
305560.0000    0.13607
305600.0000   -0.08445
305640.0000    0.12775
305680.0000   -0.01962
305720.0000    0.29832
305760.0000    0.02548
305800.0000    0.12767
305840.0000    0.26920
305880.0000   -0.00031
305920.0000    0.01762
305960.0000    0.05998
306000.0000   -0.12405
306040.0000   -0.03657
306080.0000    0.01495
306120.0000   -0.07455
306160.0000   -0.08524
306200.0000    0.14510
306240.0000   -0.29467
306280.0000   -0.41447
306320.0000   -0.41034
306360.0000   -0.16214
306400.0000    0.15083
306440.0000    0.13624
306480.0000    0.18323
306520.0000   -0.03336
306560.0000   -0.12053
306600.0000   -0.31937
306640.0000    0.06005
306680.0000   -0.31227
306720.0000    0.06323
306760.0000   -0.04642
306800.0000   -0.11906
306840.0000   -0.16527
306880.0000   -0.36670
306920.0000   -0.13267
306960.0000   -0.52117
307000.0000   -0.39561
307040.0000   -0.17017
307080.0000   -0.26081
307120.0000    0.11158
307160.0000   -0.22338
307200.0000   -0.21779
307240.0000    0.05863
307280.0000   -0.00331
307320.0000    0.61846
307360.0000    0.07959
307400.0000    0.14567
307440.0000   -0.23709
307480.0000    0.16746
307520.0000    0.08441
307560.0000    0.31228
307600.0000    0.02245
307640.0000   -0.03994
307680.0000   -0.20809
307720.0000   -0.15289
307760.0000    0.14202
307800.0000   -0.05029
307840.0000   -0.08706
307880.0000    0.28300
307920.0000    0.17175
307960.0000   -0.04269
308000.0000    0.09822
308040.0000    0.04028
308080.0000   -0.17957
308120.0000   -0.01930
308160.0000   -0.09970
308200.0000   -0.59827
308240.0000   -0.46316
308280.0000   -0.70412
308320.0000   -0.39773
308360.0000   -0.36351
308400.0000   -0.75055
308440.0000   -0.57396
308480.0000   -0.41475
308520.0000   -0.70291
308560.0000   -0.63717
308600.0000   -0.23918
308640.0000   -0.02486
308680.0000   -0.21448
308720.0000    0.15584
308760.0000    0.10711
308800.0000    0.18240
308840.0000   -0.00869
308880.0000   -0.05748
308920.0000   -0.04813
308960.0000   -0.18073
309000.0000    0.04866
309040.0000   -0.50472
309080.0000   -0.63432
309120.0000   -0.57592
309160.0000   -0.40011
309200.0000   -0.57582
309240.0000   -0.39828
309280.0000    0.08131
309320.0000    0.18283
309360.0000    0.00575
309400.0000    0.25829
309440.0000   -0.05959
309480.0000    0.07835
309520.0000    0.27738
309560.0000    0.03221
309600.0000    0.15306
309640.0000    0.10479
309680.0000   -0.21984
309720.0000    0.06854
309760.0000   -0.04011
309800.0000   -0.21818
309840.0000    0.03382
309880.0000    0.27208
309920.0000   -0.01383
309960.0000    0.00562
310000.0000    0.11317
310040.0000    0.01582
310080.0000    0.16927
310120.0000    0.21109
310160.0000    0.37123
310200.0000   -0.04966
310240.0000   -0.11390
310280.0000    0.10534
310320.0000    0.44824
310360.0000    0.21364
310400.0000   -0.09841
310440.0000   -0.15914
310480.0000   -0.11020
310520.0000    0.16570
310560.0000    0.04812
310600.0000    0.11133
310640.0000   -0.20571
310680.0000   -0.13250
310720.0000   -0.08936
310760.0000    0.07287
310800.0000   -0.02849
310840.0000    0.12310
310880.0000   -0.27303
310920.0000   -0.69655
310960.0000   -0.38697
311000.0000   -0.65739
311040.0000   -0.69680
311080.0000   -0.38379
311120.0000   -0.49880
311160.0000   -0.25125
311200.0000   -0.56936
311240.0000   -0.69004
311280.0000   -0.19565
311320.0000   -0.32567
311360.0000   -0.34904
311400.0000   -0.36004
311440.0000   -0.22021
311480.0000   -0.11728
311520.0000   -0.08634
311560.0000   -0.04383
311600.0000   -0.30047
311640.0000   -0.53883
311680.0000   -0.46545
311720.0000   -0.23298
311760.0000   -0.05180
311800.0000    0.19601
311840.0000    0.19448
311880.0000    0.20855
311920.0000    0.13675
311960.0000   -0.02953
312000.0000    0.00093
312040.0000    0.17766
312080.0000   -0.16289
312120.0000   -0.02689
312160.0000    0.11499
312200.0000    0.06561
312240.0000    0.01938
312280.0000   -0.03945
312320.0000   -0.07859
312360.0000    0.25250
312400.0000   -0.33390
312440.0000   -0.27740
312480.0000   -0.31803
312520.0000   -0.29698
312560.0000   -0.73805
312600.0000   -0.53499
312640.0000   -0.53900
312680.0000   -0.59323
312720.0000   -0.44593
312760.0000   -0.56324
312800.0000   -0.33908
312840.0000   -0.42674
312880.0000   -0.35021
312920.0000   -0.50037
312960.0000   -0.62927
313000.0000   -0.44594
313040.0000   -0.43335
313080.0000   -0.48256
313120.0000   -0.39723
313160.0000   -0.66431
313200.0000   -0.69073
313240.0000   -0.69391
313280.0000   -0.37817
313320.0000   -0.67826
313360.0000   -0.55986
313400.0000   -0.41752
313440.0000   -0.42602
313480.0000   -0.51024
313520.0000   -0.54275
313560.0000   -0.27947
313600.0000   -0.58456
313640.0000   -0.52750
313680.0000   -0.61738
313720.0000   -0.71768
313760.0000   -0.80998
313800.0000   -0.39009
313840.0000   -0.89002
313880.0000   -0.74133
313920.0000   -0.65535
313960.0000   -0.63162
314000.0000   -0.30415
314040.0000   -0.57505
314080.0000   -0.26074
314120.0000   -0.30307
314160.0000   -0.25214
314200.0000   -0.40792
314240.0000   -0.55939
314280.0000   -0.39809
314320.0000   -0.40494
314360.0000   -0.39039
314400.0000   -0.47644
314440.0000   -0.03228
314480.0000   -0.04344
314520.0000   -0.34146
314560.0000   -0.33917
314600.0000   -0.21165
314640.0000   -0.23957
314680.0000   -0.30011
314720.0000   -0.18136
314760.0000   -0.31547
314800.0000   -0.16274
314840.0000   -0.14727
314880.0000   -0.26059
314920.0000   -0.51459
314960.0000   -0.31490
315000.0000   -0.26975
315040.0000   -0.24683
315080.0000   -0.34286
315120.0000   -0.36540
315160.0000   -0.44877
315200.0000   -0.58675
315240.0000   -0.35919
315280.0000   -0.36494
315320.0000   -0.28690
315360.0000   -0.43495
315400.0000   -0.36289
315440.0000   -0.21028
315480.0000   -0.17931
315520.0000   -0.50187
315560.0000   -0.62225
315600.0000   -0.32472
315640.0000   -0.47153
315680.0000   -0.57881
315720.0000   -0.40761
315760.0000   -0.12961
315800.0000   -0.27164
315840.0000   -0.20047
315880.0000   -0.03437
315920.0000   -0.40740
315960.0000   -0.73097
316000.0000   -0.83630
316040.0000   -0.64159
316080.0000   -0.53388
316120.0000   -0.30436
316160.0000   -0.27012
316200.0000   -0.07920
316240.0000   -0.13053
316280.0000   -0.28607
316320.0000   -0.13182
316360.0000   -0.27626
316400.0000   -0.34566
316440.0000   -0.35408
316480.0000   -0.01745
316520.0000   -0.04197
316560.0000   -0.08626
316600.0000   -0.29733
316640.0000   -0.34327
316680.0000   -0.20090
316720.0000   -0.38786
316760.0000   -0.43926
316800.0000   -0.43434
316840.0000   -0.27370
316880.0000   -0.49928
316920.0000   -0.08818
316960.0000   -0.22009
317000.0000    0.07433
317040.0000   -0.23986
317080.0000   -0.14124
317120.0000   -0.36278
317160.0000   -0.47674
317200.0000   -0.53650
317240.0000   -0.26227
317280.0000   -0.56844
317320.0000   -0.25294
317360.0000   -0.44461
317400.0000   -0.46931
317440.0000   -0.06169
317480.0000   -0.55197
317520.0000   -0.19094
317560.0000   -0.15385
317600.0000   -0.22806
317640.0000   -0.19192
317680.0000   -0.24966
317720.0000   -0.05528
317760.0000   -0.23496
317800.0000   -0.24679
317840.0000   -0.26210
317880.0000   -0.24958
317920.0000   -0.31409
317960.0000   -0.12211
318000.0000   -0.03822
318040.0000   -0.25270
318080.0000   -0.09326
318120.0000   -0.17645
318160.0000   -0.24838
318200.0000   -0.21807
318240.0000   -0.11305
318280.0000   -0.25846
318320.0000   -0.13686
318360.0000   -0.38750
318400.0000   -0.09752
318440.0000   -0.07369
318480.0000   -0.05921
318520.0000   -0.19408
318560.0000   -0.33992
318600.0000   -0.12275
318640.0000   -0.33386
318680.0000   -0.27726
318720.0000   -0.15928
318760.0000   -0.18454
318800.0000   -0.40205
318840.0000   -0.57068
318880.0000   -0.33557
318920.0000   -0.16660
318960.0000   -0.23857
319000.0000   -0.52337
319040.0000   -0.25691
319080.0000   -0.22409
319120.0000   -0.08805
319160.0000   -0.16409
319200.0000   -0.54105
319240.0000   -0.06546
319280.0000   -0.30793
319320.0000   -0.58009
319360.0000   -0.23537
319400.0000   -0.32847
319440.0000   -0.17461
319480.0000   -0.33501
319520.0000   -0.20351
319560.0000   -0.12145
319600.0000   -0.32101
319640.0000   -0.10045
319680.0000   -0.13780
319720.0000   -0.08324
319760.0000   -0.48397
319800.0000   -0.30965
319840.0000   -0.66949
319880.0000   -0.80518
319920.0000   -0.31569
319960.0000   -0.22994
320000.0000   -0.52927
320040.0000   -0.22278
320080.0000   -0.71139
320120.0000   -0.69127
320160.0000   -0.48063
320200.0000   -0.45049
320240.0000   -0.42100
320280.0000   -0.40208
320320.0000   -0.48784
320360.0000   -0.63947
320400.0000   -0.81745
320440.0000   -0.08256
320480.0000   -0.17950
320520.0000   -0.25527
320560.0000   -0.06713
320600.0000   -0.24790
320640.0000   -0.61080
320680.0000   -0.56088
320720.0000   -0.28014
320760.0000   -0.05616
320800.0000   -0.32513
320840.0000   -0.13837
320880.0000   -0.48011
320920.0000   -0.21322
320960.0000   -0.12703
321000.0000   -0.15851
321040.0000   -0.36961
321080.0000   -0.05166
321120.0000   -0.12298
321160.0000   -0.43212
321200.0000   -0.17059
321240.0000    0.04124
321280.0000   -0.14684
321320.0000    0.01421
321360.0000   -0.39674
321400.0000   -0.15877
321440.0000   -0.26465
321480.0000    0.08063
321520.0000   -0.37278
321560.0000   -0.16140
321600.0000   -0.21632
321640.0000   -0.24281
321680.0000   -0.22870
321720.0000   -0.14736
321760.0000   -0.25799
321800.0000   -0.21645
321840.0000   -0.14517
321880.0000   -0.27799
321920.0000   -0.33064
321960.0000    0.18672
322000.0000    0.10680
322040.0000   -0.23078
322080.0000   -0.16518
322120.0000   -0.08137
322160.0000    0.00713
322200.0000    0.33924
322240.0000    0.14173
322280.0000    0.11383
322320.0000    0.14707
322360.0000    0.04125
322400.0000   -0.00337
322440.0000   -0.26319
322480.0000    0.09194
322520.0000   -0.21261
322560.0000    0.04802
322600.0000    0.21722
322640.0000    0.08194
322680.0000   -0.23900
322720.0000   -0.14561
322760.0000    0.06068
322800.0000   -0.17149
322840.0000   -0.34665
322880.0000   -0.08706
322920.0000    0.17756
322960.0000   -0.20335
323000.0000    0.12553
323040.0000    0.20506
323080.0000   -0.05130
323120.0000    0.16145
323160.0000   -0.31691
323200.0000   -0.21191
323240.0000    0.03005
323280.0000   -0.24390
323320.0000   -0.07627
323360.0000   -0.14151
323400.0000   -0.20143
323440.0000   -0.03485
323480.0000    0.11353
323520.0000   -0.16809
323560.0000   -0.24885
323600.0000   -0.59925
323640.0000   -0.10838
323680.0000   -0.21195
323720.0000   -0.12767
323760.0000    0.01912
323800.0000   -0.09929
323840.0000   -0.27080
323880.0000   -0.34019
323920.0000   -0.56075
323960.0000   -0.30842
324000.0000   -0.19635
324040.0000   -0.07719
324080.0000    0.06872
324120.0000    0.07635
324160.0000   -0.32628
324200.0000   -0.16524
324240.0000   -0.08264
324280.0000   -0.07118
324320.0000   -0.25686
324360.0000   -0.06988
324400.0000   -0.11177
324440.0000   -0.11830
324480.0000   -0.05128
324520.0000   -0.66237
324560.0000   -0.29364
324600.0000   -0.21418
324640.0000   -0.27394
324680.0000   -0.26877
324720.0000   -0.03280
324760.0000   -0.02632
324800.0000    0.21696
324840.0000   -0.39343
324880.0000   -0.09860
324920.0000   -0.34777
324960.0000   -0.55462
325000.0000   -0.05715
325040.0000   -0.34188
325080.0000   -0.28020
325120.0000   -0.15991
325160.0000   -0.17064
325200.0000   -0.17088
325240.0000   -0.20844
325280.0000   -0.11622
325320.0000   -0.41808
325360.0000   -0.37469
325400.0000   -0.35249
325440.0000   -0.25527
325480.0000   -0.59383
325520.0000   -0.14075
325560.0000   -0.25878
325600.0000   -0.16603
325640.0000   -0.11989
325680.0000   -0.14099
325720.0000   -0.10774
325760.0000   -0.06968
325800.0000   -0.21809
325840.0000   -0.20650
325880.0000   -0.00247
325920.0000   -0.10275
325960.0000   -0.23728
326000.0000   -0.26367
326040.0000   -0.33173
326080.0000   -0.32319
326120.0000    0.11815
326160.0000   -0.16064
326200.0000   -0.07718
326240.0000    0.31364
326280.0000    0.26557
326320.0000    0.08832
326360.0000    0.10545
326400.0000    0.10265
326440.0000   -0.29973
326480.0000   -0.15573
326520.0000   -0.03783
326560.0000    0.14478
326600.0000    0.36777
326640.0000    0.07585
326680.0000   -0.33291
326720.0000   -0.08348
326760.0000   -0.04563
326800.0000   -0.34401
326840.0000   -0.25219
326880.0000   -0.28517
326920.0000    0.16984
326960.0000    0.34090
327000.0000    0.31276
327040.0000    0.75384
327080.0000    0.03367
327120.0000    0.19254
327160.0000    0.48401
327200.0000    0.32604
327240.0000   -0.25809
327280.0000   -0.18543
327320.0000   -0.19692
327360.0000    0.28707
327400.0000    0.17185
327440.0000    0.29982
327480.0000    0.00235
327520.0000   -0.30694
327560.0000    0.16268
327600.0000    0.21041
327640.0000    0.40603
327680.0000    0.09893
327720.0000   -0.07525
327760.0000   -0.17715
327800.0000   -0.12037
327840.0000   -0.06807
327880.0000    0.08159
327920.0000    0.61100
327960.0000    0.39619
328000.0000    0.10841
328040.0000    0.09300
328080.0000    0.09482
328120.0000    0.10729
328160.0000    0.12709
328200.0000    0.07158
328240.0000    0.17438
328280.0000    0.11090
328320.0000   -0.09023
328360.0000    0.32695
328400.0000    0.04823
328440.0000    0.01801
328480.0000    0.14895
328520.0000   -0.46323
328560.0000   -0.15411
328600.0000   -0.23880
328640.0000    0.15234
328680.0000    0.25802
328720.0000    0.46037
328760.0000    0.28994
328800.0000    0.37032
328840.0000    0.23059
328880.0000    0.51358
328920.0000    0.50672
328960.0000    0.26364
329000.0000    0.89753
329040.0000    0.21349
329080.0000    0.17611
329120.0000    0.61207
329160.0000    0.30024
329200.0000    0.26537
329240.0000    0.43091
329280.0000    0.54200
329320.0000    0.51019
329360.0000    0.53320
329400.0000    0.34431
329440.0000    0.25390
329480.0000    0.13276
329520.0000    0.01824
329560.0000    0.09190
329600.0000    0.13642
329640.0000   -0.12191
329680.0000    0.26506
329720.0000    0.23568
329760.0000    0.77508
329800.0000    0.66180
329840.0000    0.57294
329880.0000    0.62332
329920.0000    0.58957
329960.0000    0.36475
330000.0000    0.49547
330040.0000    0.41828
330080.0000    0.72726
330120.0000    0.55368
330160.0000    0.44447
330200.0000    0.51529
330240.0000    0.39963
330280.0000    0.54942
330320.0000    0.42880
330360.0000    0.53737
330400.0000    0.48653
330440.0000    0.74301
330480.0000    0.47856
330520.0000    0.51234
330560.0000    0.24325
330600.0000    0.28088
330640.0000    0.42404
330680.0000    0.25633
330720.0000    0.63151
330760.0000    0.36459
330800.0000    0.56230
330840.0000    0.51449
330880.0000    0.44028
330920.0000    0.55982
330960.0000    0.36104
331000.0000    0.38569
331040.0000    0.51935
331080.0000    0.56963
331120.0000    0.55381
331160.0000    0.47667
331200.0000    0.25169
331240.0000    0.55061
331280.0000    0.30383
331320.0000    0.34182
331360.0000    0.37565
331400.0000    0.42417
331440.0000    0.53834
331480.0000    0.38990
331520.0000    0.52501
331560.0000    0.52199
331600.0000    0.72098
331640.0000    0.14846
331680.0000    0.42748
331720.0000    0.79164
331760.0000    0.41657
331800.0000    0.28827
331840.0000    0.69059
331880.0000    0.80085
331920.0000    0.53707
331960.0000    0.21681
332000.0000    0.17119
332040.0000    0.09223
332080.0000    0.93105
332120.0000    0.66354
332160.0000    0.37326
332200.0000    0.13494
332240.0000    0.30245
332280.0000    0.43542
332320.0000    0.51229
332360.0000    0.03494
332400.0000    0.11765
332440.0000    0.05652
332480.0000   -0.23222
332520.0000   -0.01479
332560.0000    0.09883
332600.0000    0.01637
332640.0000   -0.02077
332680.0000    0.07738
332720.0000    0.01274
332760.0000   -0.32473
332800.0000   -0.18497
332840.0000   -0.09448
332880.0000    0.00807
332920.0000   -0.17072
332960.0000   -0.27318
333000.0000   -0.26127
333040.0000   -0.23294
333080.0000   -0.40895
333120.0000   -0.51023
333160.0000   -0.17634
333200.0000   -0.10183
333240.0000   -0.00667
333280.0000    0.29784
333320.0000   -0.05925
333360.0000   -0.25799
333400.0000    0.07241
333440.0000   -0.01526
333480.0000    0.08408
333520.0000   -0.03963
333560.0000    0.02892
333600.0000    0.01872
333640.0000   -0.19050
333680.0000    0.14447
333720.0000    0.05986
333760.0000   -0.09435
333800.0000    0.12491
333840.0000   -0.10317
333880.0000   -0.06479
333920.0000    0.06178
333960.0000   -0.01921
334000.0000   -0.02156
334040.0000    0.15980
334080.0000   -0.16546
334120.0000   -0.00365
334160.0000   -0.07283
334200.0000   -0.09179
334240.0000   -0.12243
334280.0000   -0.11090
334320.0000   -0.00510
334360.0000    0.00938
334400.0000   -0.00395
334440.0000   -0.12014
334480.0000   -0.14782
334520.0000   -0.02745
334560.0000   -0.01007
334600.0000   -0.08116
334640.0000   -0.29105
334680.0000   -0.06710
334720.0000   -0.10653
334760.0000   -0.26707
334800.0000   -0.47167
334840.0000   -0.42148
334880.0000   -0.63375
334920.0000   -0.49445
334960.0000   -0.47723
335000.0000   -0.11438
335040.0000   -0.16785
335080.0000    0.20355
335120.0000    0.15271
335160.0000   -0.25027
335200.0000    0.07521
335240.0000   -0.10768
335280.0000   -0.05310
335320.0000   -0.18379
335360.0000   -0.12908
335400.0000   -0.45340
335440.0000    0.07801
335480.0000    0.06340
335520.0000   -0.41458
335560.0000   -0.16755
335600.0000   -0.15206
335640.0000   -0.22231
335680.0000   -0.15884
335720.0000   -0.29312
335760.0000    0.03498
335800.0000    0.05099
335840.0000   -0.18352
335880.0000   -0.28134
335920.0000   -0.37254
335960.0000   -0.22058
336000.0000   -0.08040
336040.0000   -0.21058
336080.0000   -0.25394
336120.0000   -0.35875
336160.0000   -0.09475
336200.0000   -0.33180
336240.0000   -0.41449
336280.0000   -0.16307
336320.0000    0.04033
336360.0000   -0.39100
336400.0000   -0.11802
336440.0000   -0.05925
336480.0000   -0.00927
336520.0000   -0.12019
336560.0000   -0.11836
336600.0000   -0.26883
336640.0000   -0.39902
336680.0000   -0.19251
336720.0000   -0.46251
336760.0000   -0.23501
336800.0000    0.06245
336840.0000   -0.33257
336880.0000    0.06887
336920.0000   -0.04707
336960.0000   -0.18316
337000.0000   -0.62287
337040.0000   -0.62175
337080.0000   -0.17581
337120.0000   -0.40364
337160.0000   -0.33907
337200.0000    0.09862
337240.0000    0.22382
337280.0000    0.08606
337320.0000    0.12095
337360.0000    0.04903
337400.0000    0.08850
337440.0000    0.10824
337480.0000    0.19537
337520.0000   -0.14916
337560.0000    0.09641
337600.0000   -0.01057
337640.0000    0.08618
337680.0000    0.10945
337720.0000    0.00542
337760.0000    0.24049
337800.0000    0.03047
337840.0000    0.12024
337880.0000    0.20701
337920.0000    0.31966
337960.0000   -0.10105
338000.0000   -0.34737
338040.0000   -0.30798
338080.0000   -0.09121
338120.0000   -0.28790
338160.0000   -0.16821
338200.0000   -0.64457
338240.0000   -0.29583
338280.0000   -0.24183
338320.0000   -0.35150
338360.0000   -0.20329
338400.0000   -0.28710
338440.0000   -0.02792
338480.0000   -0.07184
338520.0000   -0.18693
338560.0000   -0.24846
338600.0000   -0.12355
338640.0000   -0.27954
338680.0000   -0.31254
338720.0000   -0.31448
338760.0000   -0.06042
338800.0000   -0.21042
338840.0000   -0.00088
338880.0000   -0.16724
338920.0000   -0.33970
338960.0000   -0.67073
339000.0000   -0.52754
339040.0000   -0.55840
339080.0000   -0.77773
339120.0000   -0.18084
339160.0000    0.13499
339200.0000   -0.32613
339240.0000   -0.23839
339280.0000   -0.31940
339320.0000   -0.07622
339360.0000   -0.14139
339400.0000   -0.12357
339440.0000   -0.29069
339480.0000   -0.22822
339520.0000   -0.29755
339560.0000   -0.34671
339600.0000    0.00169
339640.0000   -0.22401
339680.0000   -0.26224
339720.0000   -0.05262
339760.0000    0.17007
339800.0000    0.08824
339840.0000   -0.19684
339880.0000    0.19524
339920.0000    0.40032
339960.0000    0.29883
340000.0000   -0.10910
340040.0000    0.22846
340080.0000   -0.44960
340120.0000   -0.18205
340160.0000    0.22838
340200.0000   -0.18692
340240.0000    0.16677
340280.0000   -0.10939
340320.0000    0.06077
340360.0000   -0.39445
340400.0000   -0.01355
340440.0000   -0.11133
340480.0000    0.05038
340520.0000   -0.08771
340560.0000    0.14605
340600.0000   -0.28630
340640.0000   -0.17518
340680.0000   -0.30504
340720.0000   -0.37369
340760.0000   -0.11827
340800.0000   -0.10641
340840.0000    0.14155
340880.0000   -0.09853
340920.0000   -0.13656
340960.0000   -0.51351
341000.0000   -0.43597
341040.0000   -0.18425
341080.0000   -0.03375
341120.0000   -0.19920
341160.0000   -0.00517
341200.0000   -0.39349
341240.0000   -0.39871
341280.0000   -0.43450
341320.0000   -0.83001
341360.0000   -0.48234
341400.0000   -0.23505
341440.0000   -0.49831
341480.0000   -0.03202
341520.0000    0.05663
341560.0000   -0.22811
341600.0000   -0.28481
341640.0000   -0.15297
341680.0000   -0.02686
341720.0000   -0.43394
341760.0000   -0.56210
341800.0000   -0.44103
341840.0000   -0.19292
341880.0000   -0.44159
341920.0000   -0.18966
341960.0000   -0.31133
342000.0000   -0.24184
342040.0000   -0.44676
342080.0000   -0.38162
342120.0000   -0.35375
342160.0000   -0.30049
342200.0000   -0.10413
342240.0000   -0.34841
342280.0000   -0.54976
342320.0000   -0.15642
342360.0000   -0.27943
342400.0000   -0.60670
342440.0000   -0.42570
342480.0000   -0.40018
342520.0000   -0.29025
342560.0000    0.01207
342600.0000   -0.28538
342640.0000   -0.56659
342680.0000   -0.15548
342720.0000   -0.77179
342760.0000   -0.72523
342800.0000   -0.52926
342840.0000   -0.33398
342880.0000   -0.59349
342920.0000   -0.82492
342960.0000   -0.83667
343000.0000   -0.68635
343040.0000   -0.63967
343080.0000   -0.36954
343120.0000   -0.78802
343160.0000   -0.83225
343200.0000   -0.72597
343240.0000   -0.69556
343280.0000   -0.43724
343320.0000   -0.82304
343360.0000   -0.57478
343400.0000   -0.60775
343440.0000   -0.34805
343480.0000   -0.78602
343520.0000   -0.62247
343560.0000   -0.52582
343600.0000   -0.68105
343640.0000   -0.33812
343680.0000   -0.35133
343720.0000   -0.58196
343760.0000   -0.81686
343800.0000   -0.49946
343840.0000   -0.09209
343880.0000   -0.49915
343920.0000   -0.28296
343960.0000   -0.83078
344000.0000   -0.61134
344040.0000   -0.56211
344080.0000   -0.65997
344120.0000   -0.49852
344160.0000   -0.61237
344200.0000   -0.50927
344240.0000   -0.57301
344280.0000   -0.48622
344320.0000   -0.60813
344360.0000   -0.52574
344400.0000   -0.59158
344440.0000   -0.49607
344480.0000   -0.49254
344520.0000   -0.48883
344560.0000   -0.45377
344600.0000   -0.28995
344640.0000   -0.30455
344680.0000   -0.17480
344720.0000   -0.25277
344760.0000   -0.25010
344800.0000   -0.09530
344840.0000   -0.33835
344880.0000   -0.30638
344920.0000   -0.19612
344960.0000   -0.29509
345000.0000   -0.16262
345040.0000   -0.25662
345080.0000   -0.35238
345120.0000   -0.26475
345160.0000   -0.12000
345200.0000   -0.27721
345240.0000   -0.22493
345280.0000    0.00325
345320.0000    0.19021
345360.0000   -0.21470
345400.0000   -0.02316
345440.0000   -0.14438
345480.0000   -0.05317
345520.0000   -0.18527
345560.0000   -0.25772
345600.0000   -0.22465
345640.0000   -0.02763
345680.0000   -0.38235
345720.0000   -0.09708
345760.0000   -0.12175
345800.0000   -0.13592
345840.0000   -0.08258
345880.0000   -0.32006
345920.0000   -0.41273
345960.0000   -0.16801
346000.0000   -0.21860
346040.0000   -0.06715
346080.0000   -0.13888
346120.0000   -0.32096
346160.0000   -0.17886
346200.0000    0.01011
346240.0000    0.03438
346280.0000   -0.24275
346320.0000   -0.30200
346360.0000   -0.15111
346400.0000   -0.02476
346440.0000   -0.04702
346480.0000   -0.21556
346520.0000   -0.01665
346560.0000    0.03431
346600.0000   -0.29498
346640.0000   -0.08874
346680.0000   -0.15712
346720.0000    0.11164
346760.0000   -0.43511
346800.0000   -0.23721
346840.0000    0.07396
346880.0000   -0.12078
346920.0000   -0.35908
346960.0000   -0.16106
347000.0000   -0.43548
347040.0000   -0.48946
347080.0000   -0.37111
347120.0000    0.25277
347160.0000   -0.15716
347200.0000    0.07429
347240.0000    0.09620
347280.0000   -0.05763
347320.0000    0.09277
347360.0000   -0.30054
347400.0000   -0.12936
347440.0000    0.03146
347480.0000   -0.33995
347520.0000    0.20218
347560.0000    0.17114
347600.0000    0.20750
347640.0000    0.01430
347680.0000   -0.05810
347720.0000   -0.17474
347760.0000   -0.24346
347800.0000   -0.29989
347840.0000    0.10622
347880.0000   -0.35729
347920.0000   -0.14310
347960.0000   -0.22367
348000.0000    0.06395
348040.0000   -0.13674
348080.0000    0.11459
348120.0000   -0.23128
348160.0000   -0.14335
348200.0000   -0.25127
348240.0000   -0.30851
348280.0000   -0.28923
348320.0000   -0.26873
348360.0000   -0.13940
348400.0000   -0.38982
348440.0000    0.01391
348480.0000   -0.09607
348520.0000   -0.48251
348560.0000   -0.12549
348600.0000    0.12711
348640.0000   -0.17070
348680.0000   -0.37548
348720.0000   -0.08006
348760.0000   -0.31944
348800.0000   -0.27186
348840.0000   -0.20769
348880.0000   -0.36546
348920.0000   -0.36710
348960.0000   -0.44037
349000.0000   -0.20859
349040.0000    0.03332
349080.0000   -0.14607
349120.0000   -0.20875
349160.0000   -0.21302
349200.0000   -0.04802
349240.0000   -0.20455
349280.0000   -0.11983
349320.0000   -0.06286
349360.0000    0.04482
349400.0000   -0.29592
349440.0000   -0.16181
349480.0000    0.07444
349520.0000   -0.08786
349560.0000   -0.28404
349600.0000   -0.27488
349640.0000    0.04459
349680.0000   -0.07239
349720.0000   -0.19317
349760.0000    0.21367
349800.0000    0.13504
349840.0000   -0.02456
349880.0000   -0.55412
349920.0000   -0.28677
349960.0000   -0.13183
350000.0000   -0.25446
350040.0000   -0.43051
350080.0000   -0.52872
350120.0000   -0.41873
350160.0000   -0.20774
350200.0000   -0.36108
350240.0000   -0.18889
350280.0000   -0.10384
350320.0000   -0.27929
350360.0000   -0.29838
350400.0000   -0.37274
350440.0000   -0.23071
350480.0000   -0.46745
350520.0000    0.01639
350560.0000   -0.17055
350600.0000   -0.46759
350640.0000   -0.31336
350680.0000   -0.17414
350720.0000   -0.28150
350760.0000   -0.30674
350800.0000   -0.18233
350840.0000   -0.35784
350880.0000   -0.13948
350920.0000   -0.30603
350960.0000   -0.44646
351000.0000   -0.07398
351040.0000   -0.22298
351080.0000   -0.00786
351120.0000   -0.09756
351160.0000   -0.03924
351200.0000   -0.35121
351240.0000   -0.26438
351280.0000   -0.34766
351320.0000   -0.06900
351360.0000   -0.03192
351400.0000   -0.41035
351440.0000   -0.25887
351480.0000   -0.08955
351520.0000   -0.15635
351560.0000   -0.20148
351600.0000   -0.18097
351640.0000   -0.06884
351680.0000   -0.41068
351720.0000   -0.20479
351760.0000   -0.14398
351800.0000    0.08694
351840.0000   -0.08187
351880.0000    0.00284
351920.0000    0.10910
351960.0000    0.06210
352000.0000   -0.09680
352040.0000   -0.17203
352080.0000    0.18863
352120.0000   -0.16355
352160.0000    0.00683
352200.0000    0.21633
352240.0000    0.09193
352280.0000   -0.22634
352320.0000    0.23013
352360.0000    0.23713
352400.0000   -0.08303
352440.0000   -0.22793
352480.0000   -0.38243
352520.0000   -0.09112
352560.0000    0.09273
352600.0000    0.02616
352640.0000   -0.36201
352680.0000   -0.10972
352720.0000   -0.17573
352760.0000   -0.10541
352800.0000    0.08084
352840.0000   -0.26557
352880.0000   -0.01547
352920.0000   -0.40046
352960.0000   -0.25602
353000.0000   -0.13605
353040.0000   -0.34399
353080.0000    0.21500
353120.0000    0.35682
353160.0000    0.26212
353200.0000   -0.17064
353240.0000   -0.03712
353280.0000   -0.03375
353320.0000   -0.27506
353360.0000    0.04698
353400.0000   -0.13661
353440.0000   -0.23692
353480.0000   -0.19768
353520.0000   -0.12101
353560.0000   -0.21402
353600.0000    0.13576
353640.0000   -0.22632
353680.0000   -0.13633
353720.0000   -0.27898
353760.0000   -0.12862
353800.0000   -0.20467
353840.0000   -0.26497
353880.0000   -0.16127
353920.0000   -0.19563
353960.0000   -0.24470
354000.0000   -0.13786
354040.0000   -0.30930
354080.0000   -0.39887
354120.0000   -0.49161
354160.0000   -0.24335
354200.0000   -0.26200
354240.0000   -0.21269
354280.0000   -0.25183
354320.0000   -0.12504
354360.0000   -0.26283
354400.0000   -0.14335
354440.0000   -0.22858
354480.0000   -0.34322
354520.0000    0.24207
354560.0000   -0.06228
354600.0000   -0.07921
354640.0000   -0.01718
354680.0000   -0.14098
354720.0000    0.12649
354760.0000    0.04768
354800.0000    0.29736
354840.0000    0.10545
354880.0000    0.00051
354920.0000    0.20799
354960.0000    0.23663
355000.0000   -0.07304
355040.0000   -0.11878
355080.0000    0.07951
355120.0000   -0.03791
355160.0000   -0.27667
355200.0000    0.21435
355240.0000    0.13097
355280.0000    0.01765
355320.0000    0.10857
355360.0000    0.15531
355400.0000    0.06922
355440.0000   -0.00185
355480.0000   -0.20031
355520.0000   -0.32537
355560.0000   -0.31625
355600.0000   -0.40753
355640.0000   -0.21468
355680.0000   -0.19885
355720.0000   -0.23314
355760.0000   -0.19232
355800.0000    0.08045
355840.0000   -0.10673
355880.0000   -0.38243
355920.0000    0.00108
355960.0000    0.23040
356000.0000    0.03500
356040.0000    0.10507
356080.0000    0.01122
356120.0000   -0.40090
356160.0000   -0.33263
356200.0000   -0.51623
356240.0000   -0.11008
356280.0000   -0.05318
356320.0000   -0.01190
356360.0000   -0.36519
356400.0000   -0.17885
356440.0000   -0.20867
356480.0000   -0.18097
356520.0000    0.06974
356560.0000    0.19123
356600.0000    0.32142
356640.0000    0.10609
356680.0000    0.47050
356720.0000   -0.31289
356760.0000   -0.30718
356800.0000    0.03307
356840.0000    0.07977
356880.0000    0.12868
356920.0000   -0.18561
356960.0000   -0.11627
357000.0000   -0.58909
357040.0000   -0.39458
357080.0000   -0.13400
357120.0000   -0.09190
357160.0000    0.21452
357200.0000    0.10502
357240.0000    0.23383
357280.0000   -0.48855
357320.0000   -0.19774
357360.0000    0.10416
357400.0000   -0.05673
357440.0000    0.13355
357480.0000   -0.07538
357520.0000    0.01340
357560.0000   -0.11804
357600.0000   -0.21947
357640.0000   -0.30091
357680.0000   -0.38736
357720.0000   -0.35569
357760.0000   -0.33115
357800.0000   -0.17150
357840.0000   -0.53751
357880.0000   -0.27829
357920.0000   -0.65535
357960.0000   -0.30603
358000.0000   -0.37444
358040.0000   -0.32377
358080.0000   -0.32138
358120.0000   -0.39548
358160.0000   -0.16707
358200.0000   -0.25721
358240.0000   -0.30919
358280.0000   -0.05427
358320.0000   -0.14238
358360.0000   -0.26262
358400.0000   -0.31276
358440.0000   -0.23227
358480.0000   -0.43288
358520.0000   -0.27732
358560.0000   -0.40168
358600.0000   -0.48166
358640.0000   -0.15984
358680.0000    0.15447
358720.0000   -0.35335
358760.0000    0.03200
358800.0000   -0.15646
358840.0000   -0.14668
358880.0000   -0.02771
358920.0000   -0.27868
358960.0000   -0.01851
359000.0000    0.06664
359040.0000    0.02419
359080.0000    0.11753
359120.0000   -0.01261
359160.0000    0.04954
359200.0000    0.33503
359240.0000   -0.21854
359280.0000   -0.31647
359320.0000   -0.24801
359360.0000   -0.35651
359400.0000   -0.22586
359440.0000    0.02713
359480.0000    0.15528
359520.0000    0.25614
359560.0000    0.22457
359600.0000   -0.15853
359640.0000   -0.01902
359680.0000   -0.71795
359720.0000   -0.48101
359760.0000   -0.42389
359800.0000   -0.85280
359840.0000   -0.64108
359880.0000   -0.42099
359920.0000   -0.19320
359960.0000   -0.22740
360000.0000   -0.32956
360040.0000   -0.29201
360080.0000   -0.64973
360120.0000   -0.37172
360160.0000   -0.28924
360200.0000   -0.04859
360240.0000   -0.20799
360280.0000   -0.47222
360320.0000   -0.16355
360360.0000    0.26085
360400.0000   -0.31688
360440.0000   -0.10113
360480.0000   -0.25783
360520.0000   -0.30825
360560.0000   -0.27068
360600.0000   -0.39510
360640.0000   -0.28052
360680.0000   -0.29309
360720.0000   -0.05156
360760.0000   -0.05490
360800.0000   -0.10003
360840.0000   -0.17563
360880.0000   -0.36736
360920.0000   -0.37090
360960.0000   -0.29946
361000.0000   -0.39620
361040.0000   -0.32713
361080.0000   -0.44078
361120.0000   -0.40019
361160.0000   -0.33342
361200.0000   -0.36709
361240.0000   -0.42694
361280.0000   -0.26514
361320.0000   -0.54082
361360.0000   -0.26604
361400.0000   -0.39973
361440.0000   -0.71075
361480.0000   -0.60288
361520.0000   -0.42792
361560.0000   -0.48536
361600.0000   -0.27350
361640.0000   -0.18777
361680.0000   -0.43691
361720.0000   -0.56587
361760.0000   -0.36094
361800.0000   -0.57773
361840.0000   -0.50480
361880.0000   -0.50935
361920.0000   -0.22648
361960.0000   -0.29422
362000.0000   -0.42164
362040.0000   -0.65938
362080.0000   -0.62493
362120.0000   -0.49709
362160.0000   -0.24048
362200.0000   -0.07826
362240.0000   -0.43849
362280.0000   -0.50506
362320.0000   -0.54751
362360.0000   -0.52100
362400.0000   -0.47058
362440.0000   -0.24723
362480.0000   -0.53507
362520.0000   -0.35765
362560.0000   -0.60165
362600.0000   -0.17585
362640.0000   -0.21658
362680.0000   -0.07398
362720.0000   -0.04291
362760.0000   -0.10861
362800.0000   -0.06192
362840.0000   -0.13653
362880.0000    0.00959
362920.0000    0.08144
362960.0000   -0.02789
363000.0000   -0.32376
363040.0000   -0.09610
363080.0000   -0.08450
363120.0000    0.15963
363160.0000   -0.10581
363200.0000   -0.03447
363240.0000    0.04726
363280.0000    0.00199
363320.0000    0.07607
363360.0000   -0.43612
363400.0000   -0.19599
363440.0000    0.05742
363480.0000    0.17499
363520.0000    0.14652
363560.0000    0.23732
363600.0000    0.14017
363640.0000    0.30206
363680.0000    0.18554
363720.0000    0.26763
363760.0000    0.25536
363800.0000    0.21503
363840.0000    0.02663
363880.0000    0.30294
363920.0000    0.18012
363960.0000    0.20148
364000.0000    0.19562
364040.0000    0.34603
364080.0000    0.30021
364120.0000    0.19599
364160.0000    0.23113
364200.0000    0.17753
364240.0000    0.00792
364280.0000    0.03578
364320.0000    0.22443
364360.0000    0.28908
364400.0000    0.51394
364440.0000    0.31503
364480.0000   -0.15305
364520.0000    0.27874
364560.0000    0.22803
364600.0000    0.50718
364640.0000    0.53922
364680.0000    0.10072
364720.0000   -0.24789
364760.0000    0.11716
364800.0000    0.38184
364840.0000    0.16591
364880.0000   -0.18885
364920.0000   -0.36512
364960.0000   -0.47389
365000.0000   -0.59942
365040.0000   -0.31347
365080.0000   -0.42183
365120.0000   -0.11910
365160.0000   -0.32959
365200.0000   -0.04769
365240.0000   -0.39841
365280.0000   -0.12436
365320.0000    0.13507
365360.0000   -0.17117
365400.0000   -0.14740
365440.0000    0.06250
365480.0000   -0.11352
365520.0000   -0.18517
365560.0000   -0.33752
365600.0000   -0.17743
365640.0000   -0.04269
365680.0000   -0.28871
365720.0000   -0.41341
365760.0000   -0.51997
365800.0000   -0.63743
365840.0000   -0.35519
365880.0000   -0.01342
365920.0000   -0.09388
365960.0000   -0.22434
366000.0000   -0.32252
366040.0000   -0.09109
366080.0000    0.03077
366120.0000    0.08755
366160.0000   -0.05265
366200.0000   -0.23101
366240.0000    0.01722
366280.0000    0.22291
366320.0000    0.10129
366360.0000   -0.14169
366400.0000    0.06330
366440.0000   -0.06076
366480.0000   -0.14691
366520.0000   -0.23173
366560.0000    0.05907
366600.0000    0.20568
366640.0000   -0.10938
366680.0000   -0.04836
366720.0000   -0.35565
366760.0000   -0.06182
366800.0000   -0.41193
366840.0000   -0.31879
366880.0000   -0.12855
366920.0000    0.04253
366960.0000   -0.29735
367000.0000   -0.71119
367040.0000   -0.67097
367080.0000   -0.68291
367120.0000   -1.08146
367160.0000   -0.53677
367200.0000   -0.43934
367240.0000   -0.97280
367280.0000   -0.52853
367320.0000   -0.79473
367360.0000   -0.93484
367400.0000   -0.30485
367440.0000   -0.46780
367480.0000   -0.53833
367520.0000   -0.57720
367560.0000   -0.51070
367600.0000   -0.29168
367640.0000   -0.30478
367680.0000   -0.42304
367720.0000   -0.15319
367760.0000   -0.66593
367800.0000   -0.81722
367840.0000   -0.61681
367880.0000   -0.31123
367920.0000   -0.56256
367960.0000   -0.12638
368000.0000    0.48121
368040.0000    0.35038
368080.0000    0.39805
368120.0000    0.26686
368160.0000    0.66571
368200.0000    0.46667
368240.0000    0.35486
368280.0000    0.59162
368320.0000    0.25962
368360.0000    0.32519
368400.0000    0.47444
368440.0000    0.36905
368480.0000    0.47857
368520.0000    0.65649
368560.0000    0.18611
368600.0000    0.27473
368640.0000    0.01298
368680.0000    0.42016
368720.0000   -0.01951
368760.0000    0.25010
368800.0000   -0.16892
368840.0000   -0.04756
368880.0000   -0.21056
368920.0000    0.16941
368960.0000    0.32682
369000.0000    0.30019
369040.0000    0.32959
369080.0000    0.18185
369120.0000    0.63008
369160.0000    0.58413
369200.0000    0.34344
369240.0000    0.47867
369280.0000    0.44932
369320.0000   -0.00143
369360.0000    0.30995
369400.0000    0.29445
369440.0000    0.18110
369480.0000    0.07173
369520.0000    0.23761
369560.0000    0.38852
369600.0000    0.48026
369640.0000    0.46404
369680.0000    0.21015
369720.0000    0.43500
369760.0000    0.54213
369800.0000    0.36554
369840.0000    0.57605
369880.0000    0.56634
369920.0000    0.55021
369960.0000    0.48326
370000.0000    0.50538
370040.0000    0.59430
370080.0000    0.56249
370120.0000    0.54518
370160.0000    0.20235
370200.0000    0.35543
370240.0000    0.30973
370280.0000    0.14991
370320.0000    0.54520
370360.0000    0.22473
370400.0000    0.44709
370440.0000    0.38991
370480.0000    0.42159
370520.0000    0.37067
370560.0000    0.26116
370600.0000    0.47863
370640.0000    0.33689
370680.0000    0.27293
370720.0000   -0.10977
370760.0000    0.48351
370800.0000    0.30122
370840.0000    0.04147
370880.0000   -0.16157
370920.0000   -0.17866
370960.0000    0.21584
371000.0000   -0.05941
371040.0000   -0.18283
371080.0000   -0.55821
371120.0000   -0.18971
371160.0000   -0.14698
371200.0000   -0.11086
371240.0000   -0.26422
371280.0000   -0.04431
371320.0000   -0.03525
371360.0000   -0.12967
371400.0000    0.10156
371440.0000   -0.08955
371480.0000   -0.53071
371520.0000   -0.29023
371560.0000   -0.37277
371600.0000   -0.38965
371640.0000   -0.28673
371680.0000   -0.30579
371720.0000    0.06849
371760.0000   -0.13554
371800.0000   -0.06815
371840.0000   -0.15106
371880.0000    0.07122
371920.0000    0.03529
371960.0000    0.01697
372000.0000    0.25228
372040.0000    0.12230
372080.0000   -0.10281
372120.0000    0.04183
372160.0000   -0.34777
372200.0000   -0.18134
372240.0000    0.18540
372280.0000    0.17789
372320.0000    0.15657
372360.0000   -0.08906
372400.0000    0.12035
372440.0000   -0.10052
372480.0000   -0.22440
372520.0000   -0.19849
372560.0000   -0.18721
372600.0000    0.21906
372640.0000    0.03560
372680.0000   -0.15344
372720.0000   -0.23428
372760.0000   -0.00486
372800.0000    0.31987
372840.0000    0.05605
372880.0000    0.10120
372920.0000   -0.04128
372960.0000    0.18424
373000.0000   -0.11478
373040.0000    0.21026
373080.0000   -0.57643
373120.0000   -0.17083
373160.0000   -0.05334
373200.0000   -0.05039
373240.0000    0.22325
373280.0000   -0.00187
373320.0000    0.08818
373360.0000   -0.06827
373400.0000    0.07102
373440.0000    0.23535
373480.0000   -0.00754
373520.0000    0.06510
373560.0000   -0.32894
373600.0000   -0.29722
373640.0000   -0.45889
373680.0000   -0.13826
373720.0000   -0.21619
373760.0000    0.04606
373800.0000    0.09993
373840.0000   -0.03229
373880.0000    0.25787
373920.0000   -0.37941
373960.0000   -0.10553
374000.0000   -0.15616
374040.0000   -0.08319
374080.0000   -0.08739
374120.0000   -0.08990
374160.0000    0.19967
374200.0000   -0.06815
374240.0000   -0.05161
374280.0000    0.04914
374320.0000    0.15039
374360.0000   -0.07942
374400.0000   -0.15357
374440.0000   -0.24734
374480.0000   -0.03403
374520.0000    0.08689
374560.0000   -0.27723
374600.0000    0.11767
374640.0000    0.03006
374680.0000   -0.11680
374720.0000    0.05264
374760.0000    0.45143
374800.0000   -0.04682
374840.0000    0.01904
374880.0000   -0.01031
374920.0000    0.13608
374960.0000   -0.08263
375000.0000    0.24427
375040.0000   -0.16098
375080.0000   -0.13221
375120.0000   -0.08223
375160.0000   -0.11484
375200.0000   -0.05469
375240.0000   -0.43575
375280.0000   -0.09525
375320.0000   -0.33040
375360.0000   -0.33415
375400.0000   -0.18147
375440.0000   -0.22713
375480.0000   -0.39608
375520.0000   -0.12596
375560.0000   -0.60109
375600.0000   -0.19801
375640.0000   -0.35992
375680.0000   -0.30716
375720.0000   -0.58519
375760.0000   -0.81946
375800.0000   -0.16767
375840.0000   -0.08352
375880.0000    0.16469
375920.0000   -0.14146
375960.0000   -0.16280
376000.0000   -0.02740
376040.0000   -0.10177
376080.0000    0.01245
376120.0000    0.25831
376160.0000    0.16366
376200.0000   -0.21206
376240.0000    0.21296
376280.0000    0.03534
376320.0000    0.23982
376360.0000    0.04944
376400.0000   -0.36622
376440.0000   -0.39599
376480.0000   -0.18466
376520.0000   -0.10335
376560.0000   -0.53192
376600.0000   -0.36760
376640.0000   -0.60226
376680.0000   -0.48659
376720.0000   -0.42692
376760.0000   -0.81726
376800.0000   -0.60667
376840.0000   -0.51535
376880.0000   -0.40877
376920.0000   -0.26605
376960.0000   -0.10522
377000.0000   -0.25030
377040.0000   -0.13374
377080.0000    0.02479
377120.0000   -0.02586
377160.0000   -0.00157
377200.0000   -0.05113
377240.0000   -0.01267
377280.0000    0.09159
377320.0000   -0.10934
377360.0000    0.07310
377400.0000   -0.16265
377440.0000    0.21118
377480.0000    0.06983
377520.0000   -0.23639
377560.0000    0.00945
377600.0000   -0.10680
377640.0000    0.08161
377680.0000   -0.23461
377720.0000   -0.04547
377760.0000    0.36583
377800.0000    0.45513
377840.0000    0.15573
377880.0000    0.38982
377920.0000   -0.33084
377960.0000   -0.10762
378000.0000   -0.31258
378040.0000   -0.27255
378080.0000   -0.50158
378120.0000   -0.11978
378160.0000    0.11413
378200.0000    0.35621
378240.0000    0.21607
378280.0000    0.21826
378320.0000   -0.47884
378360.0000   -0.24887
378400.0000   -0.03303
378440.0000   -0.27119
378480.0000   -0.38733
378520.0000   -0.29939
378560.0000   -0.35070
378600.0000   -0.40529
378640.0000   -0.03748
378680.0000   -0.04213
378720.0000    0.03240
378760.0000   -0.20559
378800.0000   -0.58435
378840.0000   -0.30525
378880.0000   -0.35947
378920.0000   -0.52071
378960.0000   -0.30096
379000.0000   -0.78059
379040.0000   -0.39702
379080.0000   -0.56540
379120.0000   -0.51386
379160.0000   -0.84026
379200.0000   -0.68294
379240.0000   -0.81406
379280.0000   -0.48485
379320.0000   -0.69086
379360.0000   -0.46484
379400.0000   -0.54854
379440.0000   -0.33500
379480.0000   -0.35652
379520.0000   -0.52300
379560.0000   -0.38794
379600.0000   -0.57785
379640.0000   -0.65686
379680.0000   -0.40842
379720.0000   -0.41465
379760.0000   -0.65347
379800.0000   -0.53122
379840.0000   -0.49584
379880.0000   -0.55506
379920.0000   -0.38381
379960.0000   -0.50246
380000.0000   -0.38987
380040.0000   -0.40619
380080.0000   -0.39963
380120.0000   -0.51021
380160.0000   -0.44564
380200.0000   -0.05560
380240.0000   -0.44509
380280.0000    0.08150
380320.0000   -0.04692
380360.0000   -0.15122
380400.0000   -0.07454
380440.0000   -0.22052
380480.0000   -0.31545
380520.0000   -0.35262
380560.0000   -0.42774
380600.0000   -0.23640
380640.0000   -0.57033
380680.0000   -0.49341
380720.0000   -0.41838
380760.0000   -0.15904
380800.0000   -0.20271
380840.0000   -0.44008
380880.0000   -0.20503
380920.0000   -0.24376
380960.0000   -0.33162
381000.0000   -0.09736
381040.0000   -0.21422
381080.0000   -0.13381
381120.0000   -0.11183
381160.0000    0.03426
381200.0000   -0.15800
381240.0000   -0.14871
381280.0000   -0.21898
381320.0000   -0.03714
381360.0000   -0.16638
381400.0000   -0.26308
381440.0000   -0.31428
381480.0000   -0.15752
381520.0000   -0.08481
381560.0000   -0.00575
381600.0000    0.06200
381640.0000   -0.12053
381680.0000    0.07684
381720.0000   -0.18708
381760.0000    0.07054
381800.0000   -0.14391
381840.0000    0.09230
381880.0000   -0.34511
381920.0000   -0.00469
381960.0000   -0.33922
382000.0000   -0.57590
382040.0000   -0.17472
382080.0000   -0.20285
382120.0000   -0.22123
382160.0000   -0.17861
382200.0000   -0.24232
382240.0000   -0.15418
382280.0000   -0.26573
382320.0000   -0.43628
382360.0000   -0.73993
382400.0000   -0.83141
382440.0000   -0.48004
382480.0000   -0.33052
382520.0000   -0.42603
382560.0000   -0.39223
382600.0000   -0.44311
382640.0000   -0.29109
382680.0000   -0.19704
382720.0000   -0.11992
382760.0000    0.21613
382800.0000    0.20184
382840.0000    0.06473
382880.0000   -0.10508
382920.0000    0.21178
382960.0000   -0.37533
383000.0000   -0.12568
383040.0000   -0.09341
383080.0000    0.06788
383120.0000    0.14325
383160.0000   -0.11344
383200.0000   -0.15255
383240.0000   -0.18792
383280.0000   -0.29734
383320.0000    0.01429
383360.0000   -0.45154
383400.0000   -0.42660
383440.0000   -0.38865
383480.0000   -0.48054
383520.0000    0.20537
383560.0000   -0.14829
383600.0000   -0.00862
383640.0000    0.00065
383680.0000   -0.02524
383720.0000   -0.35777
383760.0000   -0.09487
383800.0000   -0.28299
383840.0000    0.12855
383880.0000   -0.45983
383920.0000   -0.40478
383960.0000   -0.38384
384000.0000   -0.31701
384040.0000   -0.18641
384080.0000   -0.34736
384120.0000   -0.05120
384160.0000   -0.05380
384200.0000   -0.02596
384240.0000    0.21363
384280.0000    0.17006
384320.0000    0.05391
384360.0000    0.10872
384400.0000    0.08571
384440.0000   -0.13704
384480.0000   -0.06655
384520.0000    0.15448
384560.0000    0.07021
384600.0000   -0.05568
384640.0000   -0.12928
384680.0000    0.13625
384720.0000   -0.02605
384760.0000    0.05255
384800.0000    0.07074
384840.0000   -0.14686
384880.0000    0.15038
384920.0000    0.08709
384960.0000   -0.04169
385000.0000    0.22070
385040.0000    0.01590
385080.0000   -0.03518
385120.0000   -0.07814
385160.0000    0.19292
385200.0000    0.00137
385240.0000   -0.00081
385280.0000   -0.09699
385320.0000   -0.15954
385360.0000    0.16149
385400.0000   -0.03586
385440.0000    0.05477
385480.0000    0.03906
385520.0000    0.01260
385560.0000   -0.01847
385600.0000    0.12446
385640.0000    0.00364
385680.0000    0.03337
385720.0000   -0.34627
385760.0000    0.07030
385800.0000    0.09696
385840.0000   -0.09035
385880.0000   -0.36808
385920.0000    0.11291
385960.0000   -0.07443
386000.0000   -0.06254
386040.0000   -0.22967
386080.0000   -0.03332
386120.0000    0.16020
386160.0000    0.07114
386200.0000   -0.00360
386240.0000    0.07363
386280.0000   -0.13849
386320.0000    0.03542
386360.0000    0.01987
386400.0000    0.07751
386440.0000    0.08357
386480.0000    0.03762
386520.0000    0.02549
386560.0000    0.10462
386600.0000    0.18255
386640.0000   -0.27988
386680.0000   -0.00310
386720.0000    0.00753
386760.0000    0.00711
386800.0000   -0.31903
386840.0000   -0.44224
386880.0000    0.06996
386920.0000    0.05372
386960.0000   -0.07552
387000.0000    0.08996
387040.0000    0.04332
387080.0000    0.12220
387120.0000    0.01675
387160.0000   -0.05408
387200.0000   -0.06620
387240.0000    0.03171
387280.0000    0.20260
387320.0000    0.09332
387360.0000    0.25186
387400.0000    0.24895
387440.0000    0.15810
387480.0000    0.39326
387520.0000    0.08825
387560.0000    0.00690
387600.0000    0.10974
387640.0000    0.20421
387680.0000   -0.27913
387720.0000    0.24984
387760.0000   -0.27267
387800.0000   -0.18924
387840.0000   -0.23172
387880.0000   -0.31856
387920.0000   -0.07600
387960.0000   -0.19610
388000.0000   -0.00886
388040.0000   -0.04326
388080.0000    0.08562
388120.0000    0.17670
388160.0000    0.17445
388200.0000    0.13700
388240.0000    0.00200
388280.0000   -0.31674
388320.0000   -0.19035
388360.0000    0.02935
388400.0000   -0.05847
388440.0000    0.05123
388480.0000    0.18682
388520.0000    0.01510
388560.0000   -0.09520
388600.0000   -0.13077
388640.0000   -0.18499
388680.0000   -0.02660
388720.0000   -0.01771
388760.0000    0.01277
388800.0000    0.21623
388840.0000   -0.13872
388880.0000   -0.13512
388920.0000    0.37438
388960.0000    0.14641
389000.0000   -0.09897
389040.0000   -0.17204
389080.0000   -0.23691
389120.0000   -0.31447
389160.0000   -0.13394
389200.0000    0.15020
389240.0000    0.23609
389280.0000    0.05888
389320.0000   -0.07273
389360.0000   -0.01086
389400.0000   -0.30492
389440.0000    0.27288
389480.0000   -0.04775
389520.0000   -0.27820
389560.0000   -0.62372
389600.0000   -0.47894
389640.0000   -0.30088
389680.0000   -0.16597
389720.0000   -0.05660
389760.0000   -0.03659
389800.0000    0.04260
389840.0000   -0.12832
389880.0000   -0.08781
389920.0000   -0.08913
389960.0000    0.04866
390000.0000    0.00882
390040.0000    0.11001
390080.0000   -0.27171
390120.0000   -0.15697
390160.0000   -0.09057
390200.0000   -0.11054
390240.0000    0.02491
390280.0000   -0.09022
390320.0000   -0.30891
390360.0000    0.16197
390400.0000   -0.04716
390440.0000    0.28406
390480.0000    0.12093
390520.0000   -0.08950
390560.0000    0.02468
390600.0000    0.05273
390640.0000   -0.08786
390680.0000   -0.15045
390720.0000   -0.28849
390760.0000    0.06693
390800.0000   -0.39952
390840.0000   -0.06311
390880.0000   -0.09993
390920.0000    0.19525
390960.0000    0.00977
391000.0000   -0.19287
391040.0000   -0.00699
391080.0000    0.03488
391120.0000   -0.07528
391160.0000    0.22334
391200.0000   -0.12945
391240.0000    0.10483
391280.0000    0.05962
391320.0000   -0.08394
391360.0000   -0.09883
391400.0000   -0.10819
391440.0000    0.10422
391480.0000   -0.00143
391520.0000    0.23666
391560.0000   -0.09164
391600.0000   -0.32002
391640.0000   -0.43976
391680.0000    0.03547
391720.0000    0.15824
391760.0000    0.00294
391800.0000   -0.13648
391840.0000   -0.24717
391880.0000   -0.22691
391920.0000   -0.23031
391960.0000   -0.39678
392000.0000   -0.22676
392040.0000   -0.09319
392080.0000   -0.08057
392120.0000   -0.19134
392160.0000   -0.61741
392200.0000   -0.93328
392240.0000   -0.87518
392280.0000   -0.79616
392320.0000   -0.95508
392360.0000   -1.25814
392400.0000   -0.60453
392440.0000   -0.70875
392480.0000   -0.75217
392520.0000   -0.73856
392560.0000   -0.86435
392600.0000   -0.59093
392640.0000   -1.15015
392680.0000   -0.93808
392720.0000   -0.91351
392760.0000   -0.56548
392800.0000   -0.81929
392840.0000   -0.58100
392880.0000   -0.30435
392920.0000   -0.38497
392960.0000   -0.03657
393000.0000   -0.20123
393040.0000   -0.24800
393080.0000   -0.35752
393120.0000   -0.41593
393160.0000   -0.06626
393200.0000   -0.13658
393240.0000    0.00759
393280.0000   -0.14474
393320.0000    0.09151
393360.0000   -0.31059
393400.0000   -0.38787
393440.0000   -0.14911
393480.0000   -0.51726
393520.0000   -0.13768
393560.0000   -0.52763
393600.0000   -0.18104
393640.0000    0.07983
393680.0000    0.15225
393720.0000    0.07876
393760.0000    0.04399
393800.0000   -0.00225
393840.0000   -0.15495
393880.0000   -0.09300
393920.0000   -0.31433
393960.0000    0.03786
394000.0000    0.18734
394040.0000    0.23320
394080.0000    0.01102
394120.0000    0.10605
394160.0000    0.07411
394200.0000    0.03983
394240.0000    0.00571
394280.0000   -0.35584
394320.0000    0.03678
394360.0000   -0.01728
394400.0000   -0.08488
394440.0000   -0.46184
394480.0000   -0.39240
394520.0000   -0.49577
394560.0000    0.13503
394600.0000   -0.24943
394640.0000   -0.15289
394680.0000   -0.43669
394720.0000   -0.46417
394760.0000   -0.40761
394800.0000   -0.61930
394840.0000   -0.42872
394880.0000   -0.61046
394920.0000   -0.50784
394960.0000   -0.54045
395000.0000   -0.41092
395040.0000   -0.40371
395080.0000   -0.53383
395120.0000   -0.40861
395160.0000   -0.35942
395200.0000   -0.47943
395240.0000   -0.40221
395280.0000   -0.60142
395320.0000   -0.52504
395360.0000   -0.70385
395400.0000   -0.62220
395440.0000   -0.75071
395480.0000   -0.69901
395520.0000   -0.67941
395560.0000   -0.39123
395600.0000   -0.74275
395640.0000   -0.59777
395680.0000   -0.62227
395720.0000   -0.46599
395760.0000   -0.54976
395800.0000   -0.21660
395840.0000   -0.33900
395880.0000    0.08346
395920.0000    0.30026
395960.0000   -0.06260
396000.0000    0.23760
396040.0000    0.03355
396080.0000    0.01283
396120.0000   -0.18964
396160.0000    0.00109
396200.0000   -0.35009
396240.0000   -0.25550
396280.0000   -0.37322
396320.0000   -0.33845
396360.0000   -0.33242
396400.0000   -0.24447
396440.0000   -0.33604
396480.0000   -0.71463
396520.0000   -0.52563
396560.0000   -0.54830
396600.0000   -0.48339
396640.0000   -0.69238
396680.0000   -0.59164
396720.0000   -0.36582
396760.0000   -0.13250
396800.0000   -0.26190
396840.0000   -0.45152
396880.0000   -0.43642
396920.0000   -0.60380
396960.0000   -0.83438
397000.0000   -0.63555
397040.0000   -0.56868
397080.0000   -0.54879
397120.0000   -0.36215
397160.0000   -0.21906
397200.0000   -0.20621
397240.0000    0.03533
397280.0000   -0.13572
397320.0000   -0.09194
397360.0000   -0.09628
397400.0000   -0.60528
397440.0000   -0.55599
397480.0000   -0.33877
397520.0000   -0.30732
397560.0000   -0.56276
397600.0000   -0.44038
397640.0000   -0.60479
397680.0000   -0.49193
397720.0000   -0.69780
397760.0000   -0.85034
397800.0000   -0.81103
397840.0000   -0.60911
397880.0000   -0.63476
397920.0000   -0.66399
397960.0000   -0.72554
398000.0000   -0.55579
398040.0000   -0.84041
398080.0000   -0.79233
398120.0000   -0.57420
398160.0000   -0.78005
398200.0000   -0.63558
398240.0000   -0.23421
398280.0000   -0.31656
398320.0000   -0.41113
398360.0000   -0.47401
398400.0000   -0.16252
398440.0000    0.05974
398480.0000   -0.02552
398520.0000   -0.14686
398560.0000   -0.18428
398600.0000   -0.38178
398640.0000   -0.15470
398680.0000   -0.42804
398720.0000   -0.67817
398760.0000   -1.02211
398800.0000   -0.55808
398840.0000   -0.41912
398880.0000   -0.48529
398920.0000   -0.39287
398960.0000   -0.30469
399000.0000   -0.43744
399040.0000   -0.59310
399080.0000   -0.60516
399120.0000   -0.54934
399160.0000   -0.23024
399200.0000   -0.37496
399240.0000   -0.66982
399280.0000   -0.36894
399320.0000   -0.41938
399360.0000   -0.34776
399400.0000   -0.02621
399440.0000   -0.30456
399480.0000   -0.43422
399520.0000   -0.44301
399560.0000   -0.46304
399600.0000   -0.19826
399640.0000   -0.52594
399680.0000   -0.67799
399720.0000   -0.62715
399760.0000   -0.26989
399800.0000   -0.09938
399840.0000   -0.27139
399880.0000    0.16063
399920.0000   -0.46419
399960.0000   -0.81451
400000.0000   -0.51809
400040.0000   -0.26859
400080.0000   -0.36622
400120.0000    0.02834
400160.0000    0.04312
400200.0000   -0.14703
400240.0000   -0.03737
400280.0000   -0.10809
400320.0000   -0.10972
400360.0000   -0.07636
400400.0000   -0.16992
400440.0000   -0.29396
400480.0000   -0.37009
400520.0000   -0.27605
400560.0000   -0.49850
400600.0000   -0.29694
400640.0000   -0.36986
400680.0000   -0.57369
400720.0000   -0.08862
400760.0000    0.02434
400800.0000   -0.07462
400840.0000   -0.29548
400880.0000   -0.01576
400920.0000   -0.32819
400960.0000   -0.13019
401000.0000   -0.10836
401040.0000   -0.05265
401080.0000   -0.17451
401120.0000    0.01549
401160.0000    0.03372
401200.0000    0.15747
401240.0000    0.04438
401280.0000    0.04603
401320.0000    0.05374
401360.0000   -0.50398
401400.0000   -0.04566
401440.0000   -0.24966
401480.0000   -0.51709
401520.0000   -0.55518
401560.0000   -0.52640
401600.0000   -0.53130
401640.0000   -0.31407
401680.0000   -0.67333
401720.0000   -0.74506
401760.0000   -0.73821
401800.0000   -0.48664
401840.0000   -0.68852
401880.0000   -0.57375
401920.0000   -0.95534
401960.0000   -0.64428
402000.0000   -0.78695
402040.0000   -0.44819
402080.0000   -0.69064
402120.0000   -0.26232
402160.0000   -0.33345
402200.0000   -0.82363
402240.0000   -0.33608
402280.0000   -0.50884
402320.0000   -0.43351
402360.0000   -0.60702
402400.0000   -0.38439
402440.0000   -0.46633
402480.0000   -0.18596
402520.0000    0.29055
402560.0000   -0.16603
402600.0000   -0.22794
402640.0000   -0.09439
402680.0000   -0.11372
402720.0000   -0.54378
402760.0000   -0.25604
402800.0000   -0.31758
402840.0000   -0.59672
402880.0000   -0.54673
402920.0000   -0.59242
402960.0000   -0.51094
403000.0000   -0.28440
403040.0000   -0.46509
403080.0000   -0.38647
403120.0000   -0.35545
403160.0000   -0.45528
403200.0000   -0.28110
403240.0000   -0.27473
403280.0000   -0.22701
403320.0000   -0.31744
403360.0000   -0.35404
403400.0000   -0.01747
403440.0000   -0.41480
403480.0000   -0.37010
403520.0000   -0.48761
403560.0000   -0.30333
403600.0000   -0.44220
403640.0000   -0.31465
403680.0000   -0.27258
403720.0000   -0.40428
403760.0000   -0.13878
403800.0000   -0.41372
403840.0000   -0.51169
403880.0000   -0.23546
403920.0000   -0.42464
403960.0000   -0.40196
404000.0000   -0.21863
404040.0000   -0.15511
404080.0000   -0.64077
404120.0000   -0.32057
404160.0000    0.15397
404200.0000   -0.17199
404240.0000   -0.11844
404280.0000    0.05985
404320.0000   -0.12435
404360.0000   -0.05718
404400.0000   -0.02562
404440.0000   -0.06331
404480.0000    0.16352
404520.0000    0.17944
404560.0000   -0.10498
404600.0000   -0.19415
404640.0000   -0.45694
404680.0000   -0.14902
404720.0000   -0.31529
404760.0000   -0.12044
404800.0000   -0.24233
404840.0000   -0.12939
404880.0000   -0.08400
404920.0000    0.01140
404960.0000   -0.12866
405000.0000   -0.19107
405040.0000   -0.25674
405080.0000   -0.12637
405120.0000   -0.20417
405160.0000   -0.03839
405200.0000    0.14496
405240.0000    0.06268
405280.0000    0.01994
405320.0000    0.12636
405360.0000    0.00126
405400.0000    0.02699
405440.0000   -0.22436
405480.0000   -0.19695
405520.0000    0.07294
405560.0000   -0.22078
405600.0000   -0.46372
405640.0000   -0.44791
405680.0000   -0.07556
405720.0000   -0.27254
405760.0000   -0.35986
405800.0000   -0.24234
405840.0000   -0.27071
405880.0000   -0.09618
405920.0000   -0.20882
405960.0000   -0.29095
406000.0000   -0.39723
406040.0000   -0.37097
406080.0000   -0.35049
406120.0000   -0.19677
406160.0000   -0.29873
406200.0000   -0.17670
406240.0000   -0.30926
406280.0000   -0.20783
406320.0000   -0.16847
406360.0000   -0.23328
406400.0000   -0.32058
406440.0000   -0.40210
406480.0000   -0.29220
406520.0000   -0.18538
406560.0000   -0.16565
406600.0000   -0.21943
406640.0000   -0.24852
406680.0000   -0.16923
406720.0000   -0.04692
406760.0000    0.07025
406800.0000   -0.30654
406840.0000   -0.26102
406880.0000   -0.22470
406920.0000   -0.33540
406960.0000   -0.29784
407000.0000   -0.39067
407040.0000   -0.29315
407080.0000   -0.27085
407120.0000   -0.30023
407160.0000   -0.44320
407200.0000   -0.20766
407240.0000   -0.13989
407280.0000   -0.19322
407320.0000   -0.18582
407360.0000   -0.06271
407400.0000   -0.13584
407440.0000   -0.38237
407480.0000   -0.18008
407520.0000   -0.50729
407560.0000   -0.13069
407600.0000   -0.50889
407640.0000   -0.41543
407680.0000   -0.47458
407720.0000   -0.57638
407760.0000   -0.21707
407800.0000   -0.24491
407840.0000   -0.19233
407880.0000   -0.39881
407920.0000   -0.19716
407960.0000   -0.11598
408000.0000   -0.25664
408040.0000   -0.11305
408080.0000   -0.13929
408120.0000   -0.27006
408160.0000   -0.23002
408200.0000    0.01045
408240.0000   -0.19260
408280.0000   -0.03591
408320.0000   -0.04564
408360.0000   -0.04743
408400.0000   -0.18826
408440.0000   -0.21871
408480.0000   -0.18108
408520.0000   -0.30934
408560.0000   -0.31000
408600.0000   -0.36430
408640.0000   -0.16512
408680.0000   -0.19509
408720.0000   -0.35374
408760.0000   -0.59347
408800.0000   -0.38652
408840.0000   -0.15724
408880.0000   -0.22735
408920.0000   -0.19924
408960.0000    0.00284
409000.0000   -0.20013
409040.0000   -0.12555
409080.0000   -0.13029
409120.0000    0.07859
409160.0000    0.01161
409200.0000   -0.37586
409240.0000    0.01664
409280.0000   -0.03945
409320.0000   -0.50119
409360.0000   -0.26312
409400.0000   -0.10681
409440.0000   -0.08368
409480.0000   -0.32163
409520.0000    0.03509
409560.0000   -0.18151
409600.0000   -0.17401
409640.0000   -0.38095
409680.0000   -0.26590
409720.0000   -0.19965
409760.0000   -0.33372
409800.0000   -0.31158
409840.0000   -0.19097
409880.0000   -0.22851
409920.0000   -0.25376
409960.0000   -0.18836
410000.0000   -0.05914
410040.0000   -0.10856
410080.0000   -0.07137
410120.0000   -0.19361
410160.0000   -0.18838
410200.0000    0.10250
410240.0000   -0.12932
410280.0000   -0.08706
410320.0000   -0.28213
410360.0000   -0.38656
410400.0000   -0.45236
410440.0000   -0.22673
410480.0000   -0.27822
410520.0000   -0.18081
410560.0000   -0.43850
410600.0000   -0.39419
410640.0000   -0.31023
410680.0000   -0.37469
410720.0000   -0.18093
410760.0000   -0.20388
410800.0000   -0.33454
410840.0000   -0.11546
410880.0000    0.10568
410920.0000   -0.19284
410960.0000   -0.00448
411000.0000   -0.11160
411040.0000   -0.21573
411080.0000   -0.30788
411120.0000   -0.39833
411160.0000   -0.37078
411200.0000   -0.30287
411240.0000   -0.15185
411280.0000    0.09413
411320.0000   -0.05126
411360.0000    0.01053
411400.0000   -0.11348
411440.0000   -0.25444
411480.0000   -0.05763
411520.0000   -0.20121
411560.0000   -0.17927
411600.0000   -0.48815
411640.0000   -0.29704
411680.0000   -0.41250
411720.0000   -0.17057
411760.0000    0.20465
411800.0000   -0.27307
411840.0000   -0.31973
411880.0000   -0.25997
411920.0000   -0.26229
411960.0000   -0.14737
412000.0000   -0.37676
412040.0000   -0.41781
412080.0000   -0.29046
412120.0000   -0.39454
412160.0000   -0.39938
412200.0000   -0.36698
412240.0000   -0.47238
412280.0000   -0.34760
412320.0000   -0.32883
412360.0000   -0.31286
412400.0000   -0.50402
412440.0000   -0.27353
412480.0000   -0.61572
412520.0000   -0.44135
412560.0000   -0.48671
412600.0000   -0.61556
412640.0000   -0.52305
412680.0000   -0.50039
412720.0000   -0.39473
412760.0000   -0.38622
412800.0000   -0.34327
412840.0000   -0.69088
412880.0000   -0.23898
412920.0000   -0.48195
412960.0000   -0.61386
413000.0000   -0.33250
413040.0000   -0.35901
413080.0000    0.27368
413120.0000    0.04786
413160.0000   -0.08149
413200.0000   -0.26722
413240.0000   -0.13369
413280.0000   -0.47754
413320.0000   -0.44448
413360.0000   -0.36237
413400.0000   -0.37904
413440.0000   -0.36647
413480.0000   -0.32183
413520.0000   -0.45540
413560.0000   -0.37354
413600.0000   -0.38628
413640.0000   -0.47707
413680.0000   -0.30712
413720.0000   -0.15203
413760.0000   -0.16994
413800.0000   -0.10648
413840.0000   -0.35005
413880.0000    0.08200
413920.0000   -0.13846
413960.0000   -0.26310
414000.0000   -0.28521
414040.0000   -0.62667
414080.0000   -0.18065
414120.0000   -0.31323
414160.0000   -0.64227
414200.0000   -0.65620
414240.0000   -0.54168
414280.0000   -0.25849
414320.0000   -0.29495
414360.0000   -0.32793
414400.0000   -0.24831
414440.0000   -0.23329
414480.0000   -0.29937
414520.0000   -0.35277
414560.0000   -0.28423
414600.0000   -0.15836
414640.0000    0.03265
414680.0000   -0.42000
414720.0000   -0.09216
414760.0000   -0.14225
414800.0000    0.04489
414840.0000   -0.19547
414880.0000   -0.19695
414920.0000    0.02129
414960.0000   -0.18570
415000.0000   -0.03006
415040.0000   -0.10782
415080.0000    0.14001
415120.0000   -0.01110
415160.0000   -0.11815
415200.0000   -0.11442
415240.0000   -0.00944
415280.0000   -0.05173
415320.0000   -0.13449
415360.0000   -0.14828
415400.0000   -0.28324
415440.0000   -0.11841
415480.0000   -0.10551
415520.0000    0.05865
415560.0000   -0.11367
415600.0000   -0.16011
415640.0000   -0.26981
415680.0000   -0.10759
415720.0000   -0.07448
415760.0000   -0.12636
415800.0000   -0.05971
415840.0000   -0.28844
415880.0000    0.04774
415920.0000   -0.00005
415960.0000   -0.06568
416000.0000   -0.20127
416040.0000   -0.14613
416080.0000    0.03517
416120.0000   -0.10770
416160.0000    0.14432
416200.0000   -0.16654
416240.0000    0.06956
416280.0000    0.19483
416320.0000   -0.10980
416360.0000    0.09324
416400.0000    0.10774
416440.0000    0.11957
416480.0000    0.03133
416520.0000    0.23733
416560.0000    0.06158
416600.0000   -0.01782
416640.0000    0.04590
416680.0000    0.16825
416720.0000    0.19280
416760.0000    0.16103
416800.0000    0.07408
416840.0000    0.08177
416880.0000   -0.01769
416920.0000    0.07013
416960.0000    0.17853
417000.0000   -0.07019
417040.0000    0.16256
417080.0000    0.13984
417120.0000   -0.01311
417160.0000   -0.04270
417200.0000    0.01601
417240.0000    0.05754
417280.0000    0.03614
417320.0000    0.06539
417360.0000   -0.04235
417400.0000    0.12545
417440.0000   -0.01732
417480.0000   -0.01239
417520.0000   -0.21688
417560.0000   -0.04711
417600.0000    0.05039
417640.0000   -0.08521
417680.0000   -0.04972
417720.0000    0.02944
417760.0000    0.15392
417800.0000    0.10779
417840.0000    0.06498
417880.0000   -0.10149
417920.0000    0.02494
417960.0000    0.03023
418000.0000    0.00459
418040.0000    0.19576
418080.0000    0.08326
418120.0000    0.12953
418160.0000    0.01961
418200.0000    0.04371
418240.0000   -0.11137
418280.0000   -0.11164
418320.0000   -0.08243
418360.0000    0.10273
418400.0000    0.09938
418440.0000   -0.03967
418480.0000    0.14721
418520.0000    0.19157
418560.0000    0.02516
418600.0000   -0.14306
418640.0000    0.04739
418680.0000    0.05693
418720.0000   -0.15384
418760.0000    0.00485
418800.0000    0.20123
418840.0000    0.08477
418880.0000    0.03308
418920.0000   -0.16861
418960.0000   -0.06007
419000.0000    0.00721
419040.0000   -0.05774
419080.0000   -0.11431
419120.0000   -0.04654
419160.0000    0.02844
419200.0000    0.43190
419240.0000    0.04295
419280.0000   -0.06423
419320.0000    0.10885
419360.0000   -0.01254
419400.0000    0.05022
419440.0000   -0.09416
419480.0000    0.00025
419520.0000    0.13409
419560.0000   -0.03311
419600.0000   -0.05856
419640.0000    0.04666
419680.0000   -0.06279
419720.0000    0.15395
419760.0000   -0.07869
419800.0000   -0.39250
419840.0000   -0.07032
419880.0000   -0.28219
419920.0000   -0.19962
419960.0000   -0.39390
420000.0000   -0.51571
420040.0000   -0.44889
420080.0000   -0.12041
420120.0000   -0.16940
420160.0000   -0.14173
420200.0000   -0.33287
420240.0000   -0.58097
420280.0000   -0.69810
420320.0000   -0.23702
420360.0000   -0.23880
420400.0000   -0.18202
420440.0000   -0.11937
420480.0000    0.10209
420520.0000    0.24722
420560.0000    0.02755
420600.0000    0.05106
420640.0000    0.02990
420680.0000    0.09424
420720.0000   -0.19372
420760.0000    0.11709
420800.0000    0.25430
420840.0000    0.60142
420880.0000    0.25036
420920.0000    0.29843
420960.0000    0.38360
421000.0000    0.29760
421040.0000    0.47592
421080.0000    0.31082
421120.0000    0.57171
421160.0000    0.44090
421200.0000    0.21407
421240.0000    0.15678
421280.0000    0.25377
421320.0000    0.18555
421360.0000    0.26286
421400.0000    0.02688
421440.0000    0.14361
421480.0000    0.13882
421520.0000    0.33044
421560.0000    0.21464
421600.0000   -0.10186
421640.0000    0.17109
421680.0000    0.11555
421720.0000    0.13653
421760.0000   -0.13428
421800.0000    0.18702
421840.0000   -0.14929
421880.0000    0.27072
421920.0000    0.24248
421960.0000   -0.11576
422000.0000    0.17192
422040.0000    0.69670
422080.0000    0.44358
422120.0000    0.17559
422160.0000   -0.04079
422200.0000   -0.35874
422240.0000    0.51664
422280.0000    0.38369
422320.0000    0.04200
422360.0000    0.28256
422400.0000    0.25425
422440.0000    0.09885
422480.0000    0.04077
422520.0000    0.15840
422560.0000    0.08942
422600.0000    0.25927
422640.0000    0.33744
422680.0000    0.08883
422720.0000   -0.37896
422760.0000   -0.57543
422800.0000   -0.10578
422840.0000    0.34953
422880.0000    0.52979
422920.0000    0.32290
422960.0000    0.35020
423000.0000    0.13033
423040.0000   -0.03381
423080.0000   -0.34150
423120.0000   -0.20835
423160.0000   -0.05500
423200.0000   -0.00631
423240.0000   -0.09771
423280.0000    0.08248
423320.0000    0.16500
423360.0000    0.10026
423400.0000    0.20747
423440.0000    0.12507
423480.0000   -0.10620
423520.0000   -0.13392
423560.0000    0.21882
423600.0000    0.00513
423640.0000    0.12460
423680.0000    0.06414
423720.0000    0.27337
423760.0000    0.38695
423800.0000    0.36415
423840.0000    0.46660
423880.0000    0.51910
423920.0000    0.56173
423960.0000    0.74645
424000.0000    0.31311
424040.0000    0.44342
424080.0000    0.33624
424120.0000    0.31885
424160.0000    0.31276
424200.0000    0.22965
424240.0000    0.20230
424280.0000    0.33175
424320.0000    0.17082
424360.0000    0.50019
424400.0000    0.37139
424440.0000    0.34828
424480.0000    0.39027
424520.0000    0.42902
424560.0000    0.35583
424600.0000    0.24780
424640.0000    0.54408
424680.0000    0.42515
424720.0000    0.53818
424760.0000    0.29497
424800.0000    0.24128
424840.0000    0.28754
424880.0000   -0.09496
424920.0000   -0.18028
424960.0000   -0.37474
425000.0000   -0.30294
425040.0000   -0.54756
425080.0000   -0.61561
425120.0000   -0.14997
425160.0000    0.18922
425200.0000    0.10674
425240.0000    0.08992
425280.0000    0.03023
425320.0000    0.30327
425360.0000    0.31413
425400.0000    0.50117
425440.0000    0.03212
425480.0000    0.43899
425520.0000    0.18920
425560.0000    0.45380
425600.0000    0.31539
425640.0000    0.31163
425680.0000    0.46754
425720.0000    0.28945
425760.0000    0.10623
425800.0000    0.12421
425840.0000    0.27786
425880.0000    0.29995
425920.0000    0.19253
425960.0000    0.49888
426000.0000    0.22573
426040.0000    0.28189
426080.0000    0.24967
426120.0000    0.03027
426160.0000    0.30652
426200.0000    0.44866
426240.0000    0.13558
426280.0000    0.19568
426320.0000    0.37725
426360.0000    0.35765
426400.0000    0.17691
426440.0000   -0.06552
426480.0000    0.34567
426520.0000    0.05599
426560.0000   -0.28841
426600.0000   -0.29170
426640.0000   -0.02099
426680.0000   -0.05014
426720.0000   -0.28954
426760.0000   -0.37334
426800.0000   -0.24932
426840.0000   -0.30614
426880.0000    0.00482
426920.0000    0.20709
426960.0000    0.45252
427000.0000    0.49549
427040.0000    0.58284
427080.0000    0.24910
427120.0000    0.11150
427160.0000    0.06126
427200.0000    0.23707
427240.0000    0.21717
427280.0000    0.34664
427320.0000    0.39194
427360.0000    0.20909
427400.0000    0.35955
427440.0000    0.40322
427480.0000    0.33221
427520.0000    0.27955
427560.0000   -0.06851
427600.0000    0.47037
427640.0000    0.29965
427680.0000    0.25274
427720.0000    0.24571
427760.0000    0.51464
427800.0000    0.23757
427840.0000    0.10597
427880.0000    0.30326
427920.0000    0.31887
427960.0000    0.52683
428000.0000    0.28772
428040.0000    0.40923
428080.0000    0.10407
428120.0000    0.21922
428160.0000    0.45904
428200.0000    0.51293
428240.0000    0.32208
428280.0000    0.24182
428320.0000    0.15307
428360.0000    0.21871
428400.0000    0.41793
428440.0000    0.44513
428480.0000    0.42627
428520.0000    0.58359
428560.0000    0.34883
428600.0000    0.24852
428640.0000    0.34808
428680.0000    0.14816
428720.0000    0.13192
428760.0000    0.31815
428800.0000    0.35506
428840.0000    0.29396
428880.0000    0.47481
428920.0000    0.23754
428960.0000    0.25581
429000.0000    0.42392
429040.0000    0.37581
429080.0000    0.45727
429120.0000    0.24798
429160.0000    0.03588
429200.0000    0.12631
429240.0000    0.25388
429280.0000    0.35319
429320.0000    0.37637
429360.0000    0.33173
429400.0000    0.14977
429440.0000    0.42853
429480.0000    0.30036
429520.0000    0.31519
429560.0000    0.42478
429600.0000   -0.01928
429640.0000    0.32754
429680.0000    0.46796
429720.0000    0.30248
429760.0000    0.39339
429800.0000    0.31937
429840.0000    0.22088
429880.0000    0.30352
429920.0000    0.59390
429960.0000    0.38191
430000.0000    0.51228
430040.0000    0.39406
430080.0000    0.29234
430120.0000    0.35152
430160.0000    0.17796
430200.0000    0.32006
430240.0000    0.22637
430280.0000    0.35475
430320.0000    0.49181
430360.0000    0.21668
430400.0000    0.32540
430440.0000   -0.07702
430480.0000    0.10747
430520.0000    0.31546
430560.0000    0.25626
430600.0000    0.23914
430640.0000    0.07612
430680.0000    0.45211
430720.0000    0.29023
430760.0000    0.46628
430800.0000    0.47266
430840.0000    0.24939
430880.0000    0.22170
430920.0000    0.32201
430960.0000    0.15873
431000.0000    0.40052
431040.0000    0.35646
431080.0000    0.25253
431120.0000    0.21966
431160.0000    0.01352
431200.0000    0.24645
431240.0000    0.26776
431280.0000    0.18622
431320.0000    0.27904
431360.0000    0.22427
431400.0000    0.41790
431440.0000    0.25410
431480.0000    0.50930
431520.0000    0.28284
431560.0000    0.07951
431600.0000    0.36237
431640.0000    0.41022
431680.0000    0.36982
431720.0000    0.40893
431760.0000    0.47903
431800.0000    0.18458
431840.0000    0.46245
431880.0000    0.42686
431920.0000    0.35443
431960.0000    0.34379
432000.0000    0.26339
432040.0000    0.21625
432080.0000    0.41575
432120.0000    0.38003
432160.0000    0.31194
432200.0000    0.25553
432240.0000    0.13953
432280.0000    0.26523
432320.0000    0.22125
432360.0000    0.23110
432400.0000    0.20941
432440.0000    0.41287
432480.0000    0.17784
432520.0000    0.29825
432560.0000    0.34176
432600.0000    0.01990
432640.0000    0.28593
432680.0000    0.40886
432720.0000    0.38267
432760.0000    0.42527
432800.0000    0.23493
432840.0000    0.35409
432880.0000    0.26041
432920.0000    0.20637
432960.0000    0.40512
433000.0000    0.24392
433040.0000    0.17831
433080.0000    0.18939
433120.0000    0.22054
433160.0000    0.29194
433200.0000    0.24442
433240.0000    0.36274
433280.0000    0.07284
433320.0000    0.15949
433360.0000    0.35710
433400.0000    0.26032
433440.0000    0.19172
433480.0000    0.25856
433520.0000    0.30520
433560.0000    0.38156
433600.0000    0.29506
433640.0000    0.14887
433680.0000    0.16534
433720.0000    0.44607
433760.0000    0.17207
433800.0000    0.30333
433840.0000    0.36811
433880.0000    0.21315
433920.0000    0.45533
433960.0000    0.42600
434000.0000    0.25590
434040.0000    0.23422
434080.0000    0.00119
434120.0000    0.11574
434160.0000    0.05554
434200.0000   -0.16557
434240.0000   -0.14310
434280.0000    0.30362
434320.0000    0.35864
434360.0000    0.34633
434400.0000    0.43494
434440.0000    0.26023
434480.0000    0.40217
434520.0000    0.30212
434560.0000    0.19273
434600.0000    0.33000
434640.0000    0.18248
434680.0000    0.30612
434720.0000    0.24825
434760.0000    0.43634
434800.0000    0.37806
434840.0000    0.30709
434880.0000    0.19634
434920.0000    0.22479
434960.0000    0.39332
435000.0000    0.35301
435040.0000    0.42099
435080.0000    0.40351
435120.0000    0.39141
435160.0000    0.43452
435200.0000    0.24018
435240.0000    0.20604
435280.0000    0.35719
435320.0000    0.18918
435360.0000    0.23211
435400.0000    0.28250
435440.0000    0.37836
435480.0000    0.11184
435520.0000    0.14076
435560.0000    0.29392
435600.0000    0.22734
435640.0000    0.18771
435680.0000    0.28259
435720.0000    0.17601
435760.0000    0.37045
435800.0000    0.21279
435840.0000    0.05998
435880.0000    0.47965
435920.0000    0.34665
435960.0000    0.43806
436000.0000    0.46491
436040.0000    0.49060
436080.0000    0.26006
436120.0000    0.23652
436160.0000    0.40363
436200.0000    0.33358
436240.0000    0.43093
436280.0000    0.48404
436320.0000    0.37740
436360.0000    0.35080
436400.0000    0.26920
436440.0000    0.29245
436480.0000    0.39652
436520.0000    0.37625
436560.0000   -0.20604
436600.0000    0.05989
436640.0000   -0.36215
436680.0000   -0.22354
436720.0000   -0.00941
436760.0000    0.35374
436800.0000    0.24139
436840.0000    0.27916
436880.0000    0.18970
436920.0000    0.10353
436960.0000    0.19624
437000.0000    0.11931
437040.0000    0.15468
437080.0000    0.23952
437120.0000    0.17952
437160.0000   -0.13923
437200.0000    0.22487
437240.0000    0.02117
437280.0000   -0.20881
437320.0000    0.10051
437360.0000    0.18223
437400.0000    0.10589
437440.0000    0.02263
437480.0000    0.08536
437520.0000   -0.17159
437560.0000   -0.12735
437600.0000   -0.05807
437640.0000   -0.32068
437680.0000    0.07487
437720.0000    0.06757
437760.0000    0.18531
437800.0000   -0.53005
437840.0000    0.26240
437880.0000    0.07991
437920.0000    0.10322
437960.0000    0.01861
438000.0000    0.06880
438040.0000   -0.09484
438080.0000   -0.25645
438120.0000   -0.24292
438160.0000   -0.14310
438200.0000   -0.77235
438240.0000   -0.72908
438280.0000    0.22460
438320.0000    0.25812
438360.0000    0.12725
438400.0000   -0.06321
438440.0000   -0.04542
438480.0000   -0.18259
438520.0000   -0.61003
438560.0000   -0.84988
438600.0000   -0.42575
438640.0000   -0.36052
438680.0000   -0.46010
438720.0000   -0.37018
438760.0000    0.30008
438800.0000    0.11713
438840.0000    0.06115
438880.0000    0.36286
438920.0000    0.08515
438960.0000    0.16321
439000.0000    0.19882
439040.0000    0.27083
439080.0000   -0.09733
439120.0000    0.14588
439160.0000    0.19341
439200.0000    0.08972
439240.0000    0.17418
439280.0000   -0.15965
439320.0000    0.24531
439360.0000   -0.17954
439400.0000   -0.34938
439440.0000   -0.21692
439480.0000   -0.22254
439520.0000   -0.12249
439560.0000   -0.02926
439600.0000   -0.30844
439640.0000    0.03785
439680.0000    0.04968
439720.0000   -0.10039
439760.0000   -0.17811
439800.0000    0.29170
439840.0000   -0.44886
439880.0000   -0.43433
439920.0000    0.20351
439960.0000   -0.00949
440000.0000    0.06778
440040.0000   -0.12395
440080.0000   -0.06745
440120.0000    0.00365
440160.0000    0.08615
440200.0000    0.06207
440240.0000    0.08021
440280.0000    0.00910
440320.0000   -0.03418
440360.0000   -0.34562
440400.0000    0.29446
440440.0000    0.04522
440480.0000   -0.04224
440520.0000    0.00547
440560.0000   -0.49137
440600.0000   -0.27864
440640.0000   -0.34925
440680.0000   -0.36119
440720.0000   -0.06265
440760.0000    0.24680
440800.0000    0.22266
440840.0000   -0.14992
440880.0000    0.13662
440920.0000    0.07759
440960.0000    0.06482
441000.0000    0.25360
441040.0000    0.51150
441080.0000    0.40984
441120.0000   -0.00212
441160.0000    0.32955
441200.0000    0.05997
441240.0000    0.33318
441280.0000    0.39403
441320.0000    0.41823
441360.0000    0.09566
441400.0000    0.26608
441440.0000    0.08264
441480.0000   -0.05489
441520.0000   -0.03651
441560.0000   -0.10144
441600.0000   -0.13821
441640.0000    0.02177
441680.0000    0.50198
441720.0000    0.39255
441760.0000    0.47338
441800.0000    0.27747
441840.0000    0.51682
441880.0000    0.41347
441920.0000    0.34409
441960.0000    0.17644
442000.0000    0.46534
442040.0000    0.51404
442080.0000    0.43360
442120.0000    0.58348
442160.0000    0.31859
442200.0000    0.27394
442240.0000    0.28977
442280.0000   -0.01793
442320.0000    0.15592
442360.0000    0.17831
442400.0000    0.31693
442440.0000    0.19798
442480.0000    0.54333
442520.0000    0.36164
442560.0000    0.44008
442600.0000    0.35603
442640.0000    0.33434
442680.0000    0.29982
442720.0000    0.32657
442760.0000    0.31504
442800.0000    0.28513
442840.0000    0.35075
442880.0000    0.34438
442920.0000    0.37886
442960.0000    0.36502
443000.0000    0.36610
443040.0000    0.30491
443080.0000    0.39385
443120.0000    0.26225
443160.0000    0.34795
443200.0000    0.21103
443240.0000    0.16312
443280.0000    0.43548
443320.0000    0.36438
443360.0000    0.52231
443400.0000    0.58447
443440.0000    0.29684
443480.0000    0.44586
443520.0000    0.56594
443560.0000    0.38343
443600.0000    0.41402
443640.0000    0.58578
443680.0000    0.49568
443720.0000    0.35887
443760.0000    0.52558
443800.0000    0.17568
443840.0000   -0.15081
443880.0000   -0.42855
443920.0000   -0.20159
443960.0000   -0.20819
444000.0000    0.17271
444040.0000    0.18848
444080.0000    0.21629
444120.0000    0.01845
444160.0000   -0.05473
444200.0000   -0.20531
444240.0000   -0.36617
444280.0000   -0.14812
444320.0000   -0.03459
444360.0000   -0.14439
444400.0000   -0.40422
444440.0000   -0.24153
444480.0000   -0.47104
444520.0000   -0.10690
444560.0000   -0.38406
444600.0000   -0.32723
444640.0000   -0.02932
444680.0000   -0.17473
444720.0000   -0.09158
444760.0000   -0.10822
444800.0000   -0.29157
444840.0000   -0.44114
444880.0000   -0.20164
444920.0000   -0.31849
444960.0000   -0.37372
445000.0000   -0.34194
445040.0000   -0.27587
445080.0000   -0.45705
445120.0000   -0.45040
445160.0000   -0.21669
445200.0000   -0.36026
445240.0000   -0.31054
445280.0000   -0.46352
445320.0000    0.04448
445360.0000   -0.14130
445400.0000   -0.28944
445440.0000   -0.05986
445480.0000   -0.01313
445520.0000   -0.14545
445560.0000   -0.13902
445600.0000    0.17793
445640.0000   -0.30505
445680.0000   -0.02626
445720.0000    0.26734
445760.0000   -0.05642
445800.0000   -0.13112
445840.0000   -0.00103
445880.0000   -0.18547
445920.0000   -0.12281
445960.0000   -0.04331
446000.0000   -0.29408
446040.0000   -0.68363
446080.0000    0.00152
446120.0000    0.06549
446160.0000   -0.03166
446200.0000    0.03112
446240.0000    0.08129
446280.0000    0.01020
446320.0000    0.04046
446360.0000    0.07811
446400.0000    0.10996
446440.0000   -0.12289
446480.0000   -0.00258
446520.0000   -0.13953
446560.0000   -0.14728
446600.0000   -0.21605
446640.0000   -0.09511
446680.0000   -0.12060
446720.0000   -0.00312
446760.0000   -0.06455
446800.0000   -0.15158
446840.0000   -0.01006
446880.0000   -0.23028
446920.0000   -0.14661
446960.0000   -0.14596
447000.0000   -0.26700
447040.0000   -0.21036
447080.0000   -0.18859
447120.0000   -0.15022
447160.0000   -0.54478
447200.0000   -0.11587
447240.0000   -0.09694
447280.0000   -0.12656
447320.0000   -0.07032
447360.0000   -0.07430
447400.0000   -0.04476
447440.0000   -0.11939
447480.0000   -0.37440
447520.0000    0.07644
447560.0000    0.08424
447600.0000    0.37756
447640.0000   -0.08055
447680.0000   -0.29227
447720.0000   -0.01640
447760.0000    0.04428
447800.0000   -0.13860
447840.0000   -0.18267
447880.0000    0.17442
447920.0000   -0.17948
447960.0000    0.17724
448000.0000    0.55074
448040.0000   -0.03174
448080.0000    0.30741
448120.0000   -0.03473
448160.0000   -0.25194
448200.0000   -0.67125
448240.0000   -0.17625
448280.0000   -0.17619
448320.0000    0.05005
448360.0000   -0.16961
448400.0000   -0.36115
448440.0000   -0.56602
448480.0000   -0.39684
448520.0000   -0.09869
448560.0000   -0.07455
448600.0000    0.02111
448640.0000   -0.20629
448680.0000   -0.02130
448720.0000   -0.14761
448760.0000   -0.03860
448800.0000    0.02080
448840.0000   -0.24495
448880.0000    0.12493
448920.0000    0.18445
448960.0000   -0.06861
449000.0000    0.18787
449040.0000    0.49268
449080.0000    0.25168
449120.0000    0.20655
449160.0000    0.16264
449200.0000    0.45096
449240.0000    0.59788
449280.0000    0.26117
449320.0000    0.30776
449360.0000    0.52227
449400.0000    0.34373
449440.0000    0.17915
449480.0000    0.09246
449520.0000    0.29365
449560.0000    0.70755
449600.0000    0.45644
449640.0000    0.17841
449680.0000    0.47503
449720.0000    0.16740
449760.0000    0.47044
449800.0000    0.49317
449840.0000    0.45389
449880.0000    0.44181
449920.0000    0.53158
449960.0000    0.27012
450000.0000    0.48376
450040.0000    0.43634
450080.0000    0.43018
450120.0000    0.26504
450160.0000    0.40646
450200.0000    0.43898
450240.0000    0.34676
450280.0000    0.34973
450320.0000    0.29513
450360.0000    0.11032
450400.0000    0.12187
450440.0000    0.31381
450480.0000    0.45380
450520.0000    0.50678
450560.0000    0.43383
450600.0000    0.10026
450640.0000    0.36391
450680.0000    0.44583
450720.0000    0.43028
450760.0000    0.36687
450800.0000    0.37671
450840.0000    0.53095
450880.0000    0.59512
450920.0000    0.27151
450960.0000    0.27107
451000.0000    0.30782
451040.0000    0.16583
451080.0000    0.35561
451120.0000    0.16505
451160.0000   -0.09400
451200.0000    0.22609
451240.0000    0.48902
451280.0000    0.34590
451320.0000   -0.05397
451360.0000    0.53241
451400.0000    0.44437
451440.0000    0.23694
451480.0000    0.23140
451520.0000    0.12740
451560.0000    0.17965
451600.0000    0.01563
451640.0000    0.33626
451680.0000    0.23841
451720.0000   -0.02752
451760.0000    0.48624
451800.0000    0.30893
451840.0000    0.22574
451880.0000    0.26551
451920.0000    0.38397
451960.0000    0.24948
452000.0000    0.40191
452040.0000    0.51049
452080.0000    0.36083
452120.0000    0.27773
452160.0000    0.59624
452200.0000    0.54205
452240.0000    0.42824
452280.0000    0.44435
452320.0000    0.56278
452360.0000    0.32989
452400.0000    0.49969
452440.0000    0.45304
452480.0000    0.41817
452520.0000    0.16927
452560.0000    0.27666
452600.0000    0.55932
452640.0000    0.66579
452680.0000    0.44011
452720.0000    0.49585
452760.0000    0.62292
452800.0000    0.39401
452840.0000    0.37906
452880.0000    0.45633
452920.0000    0.16957
452960.0000    0.53149
453000.0000    0.22715
453040.0000    0.02714
453080.0000    0.38042
453120.0000    0.41511
453160.0000    0.29207
453200.0000    0.32414
453240.0000   -0.21898
453280.0000   -0.00970
453320.0000    0.03658
453360.0000   -0.18315
453400.0000    0.17123
453440.0000    0.26386
453480.0000   -0.03003
453520.0000    0.12304
453560.0000    0.15651
453600.0000   -0.02478
453640.0000    0.41806
453680.0000    0.33774
453720.0000    0.16631
453760.0000    0.20992
453800.0000    0.15705
453840.0000    0.37218
453880.0000    0.10877
453920.0000    0.28169
453960.0000    0.26919
454000.0000    0.33430
454040.0000    0.37783
454080.0000    0.51105
454120.0000    0.47970
454160.0000    0.30930
454200.0000    0.47159
454240.0000    0.32621
454280.0000    0.37647
454320.0000    0.46421
454360.0000    0.39052
454400.0000    0.42686
454440.0000    0.49373
454480.0000    0.18474
454520.0000    0.19283
454560.0000    0.43977
454600.0000    0.22446
454640.0000    0.39393
454680.0000    0.25393
454720.0000    0.19389
454760.0000    0.43566
454800.0000    0.39542
454840.0000    0.30068
454880.0000    0.17928
454920.0000    0.17620
454960.0000   -0.16865
455000.0000   -0.21092
455040.0000   -0.36155
455080.0000   -0.39967
455120.0000   -0.36455
455160.0000   -0.39784
455200.0000   -0.08299
455240.0000   -0.16155
455280.0000   -0.02024
455320.0000   -0.20816
455360.0000   -0.00163
455400.0000    0.06298
455440.0000   -0.27039
455480.0000   -0.13681
455520.0000   -0.43352
455560.0000   -0.55554
455600.0000    0.17272
455640.0000   -0.08719
455680.0000    0.17488
455720.0000    0.58407
455760.0000    0.01804
455800.0000   -0.08902
455840.0000   -0.13848
455880.0000   -0.01343
455920.0000    0.09032
455960.0000    0.06557
456000.0000   -0.05228
456040.0000    0.15124
456080.0000   -0.04655
456120.0000   -0.09218
456160.0000    0.03258
456200.0000   -0.11531
456240.0000    0.21904
456280.0000   -0.00111
456320.0000    0.05487
456360.0000   -0.28480
456400.0000   -0.30553
456440.0000   -0.26025
456480.0000   -0.17057
456520.0000   -0.24815
456560.0000   -0.47074
456600.0000   -0.10736
456640.0000   -0.20579
456680.0000   -0.72653
456720.0000   -0.94006
456760.0000   -0.64815
456800.0000   -0.39728
456840.0000   -0.10799
456880.0000   -0.35677
456920.0000   -0.23686
456960.0000   -0.09375
457000.0000    0.15497
457040.0000   -0.21055
457080.0000   -0.12650
457120.0000   -0.29077
457160.0000   -0.52727
457200.0000    0.17792
457240.0000   -0.39910
457280.0000   -0.09613
457320.0000   -0.24516
457360.0000    0.06138
457400.0000    0.18624
457440.0000   -0.56050
457480.0000   -0.64793
457520.0000   -0.78632
457560.0000   -0.65065
457600.0000   -0.66367
457640.0000   -0.70123
457680.0000   -0.48843
457720.0000   -0.67954
457760.0000   -0.71853
457800.0000   -0.79080
457840.0000   -0.70053
457880.0000   -0.69936
457920.0000   -0.64668
457960.0000   -0.17901
458000.0000   -0.54929
458040.0000   -0.67541
458080.0000   -0.59499
458120.0000   -0.76008
458160.0000   -0.73850
458200.0000   -0.59459
458240.0000   -0.56947
458280.0000   -0.61512
458320.0000   -0.59390
458360.0000   -0.54880
458400.0000   -0.50416
458440.0000   -0.57801
458480.0000   -0.48113
458520.0000   -0.58792
458560.0000   -0.71046
458600.0000   -0.39813
458640.0000   -0.82087
458680.0000   -0.87463
458720.0000   -0.84213
458760.0000   -0.31519
458800.0000   -0.76831
458840.0000   -0.71196
458880.0000   -0.73208
458920.0000   -0.74325
458960.0000   -0.59023
459000.0000   -0.53493
459040.0000   -0.61102
459080.0000   -0.63639
459120.0000   -0.34017
459160.0000   -0.64420
459200.0000   -0.34653
459240.0000   -0.72563
459280.0000   -0.67310
459320.0000   -0.79243
459360.0000   -0.56344
459400.0000   -0.41797
459440.0000   -0.69918
459480.0000   -0.73412
459520.0000   -0.74770
459560.0000   -0.60753
459600.0000   -0.56412
459640.0000   -0.71867
459680.0000   -0.49135
459720.0000   -0.31062
459760.0000   -0.46750
459800.0000   -0.62980
459840.0000   -0.63442
459880.0000    0.01669
459920.0000   -0.22774
459960.0000   -0.27873
460000.0000   -0.24399
460040.0000   -0.61293
460080.0000   -0.32985
460120.0000   -0.37117
460160.0000   -0.02548
460200.0000    0.15428
460240.0000    0.29659
460280.0000    0.00212
460320.0000    0.35591
460360.0000    0.16078
460400.0000   -0.14649
460440.0000   -0.08544
460480.0000   -0.02339
460520.0000    0.11540
460560.0000   -0.13606
460600.0000    0.10341
460640.0000   -0.54675
460680.0000    0.23098
460720.0000    0.11313
460760.0000   -0.22048
460800.0000   -0.20839
460840.0000   -0.32908
460880.0000   -0.44193
460920.0000   -0.54242
460960.0000   -0.65210
461000.0000   -0.47854
461040.0000   -0.38138
461080.0000   -0.29974
461120.0000   -0.49104
461160.0000   -0.26004
461200.0000   -0.37198
461240.0000   -0.30210
461280.0000   -0.22074
461320.0000   -0.43165
461360.0000   -0.39782
461400.0000   -0.38073
461440.0000   -0.52995
461480.0000   -0.55129
461520.0000   -0.51503
461560.0000   -0.71845
461600.0000   -0.54833
461640.0000   -0.41584
461680.0000   -0.60177
461720.0000   -0.29594
461760.0000   -0.56187
461800.0000   -0.18991
461840.0000   -0.08018
461880.0000   -0.28359
461920.0000   -0.25795
461960.0000   -0.25872
462000.0000   -0.35350
462040.0000   -0.47373
462080.0000   -0.75314
462120.0000   -0.23184
462160.0000   -0.26236
462200.0000   -0.44446
462240.0000   -0.34332
462280.0000    0.11624
462320.0000    0.35223
462360.0000   -0.19493
462400.0000   -0.07681
462440.0000   -0.03037
462480.0000    0.13712
462520.0000    0.18307
462560.0000    0.11633
462600.0000   -0.04948
462640.0000    0.01315
462680.0000   -0.12921
462720.0000    0.02041
462760.0000   -0.12754
462800.0000   -0.14670
462840.0000   -0.21054
462880.0000   -0.09525
462920.0000   -0.07127
462960.0000   -0.29321
463000.0000   -0.18871
463040.0000   -0.58765
463080.0000   -0.38576
463120.0000   -0.20436
463160.0000   -0.29375
463200.0000   -0.22188
463240.0000   -0.48168
463280.0000   -0.48454
463320.0000   -0.45269
463360.0000   -0.30609
463400.0000   -0.33837
463440.0000   -0.55417
463480.0000   -0.50574
463520.0000   -0.34880
463560.0000    0.01626
463600.0000   -0.34367
463640.0000   -0.33292
463680.0000   -0.43617
463720.0000   -0.40022
463760.0000   -0.77204
463800.0000   -0.42938
463840.0000   -0.46484
463880.0000   -0.35223
463920.0000   -0.56434
463960.0000   -0.15790
464000.0000   -0.23540
464040.0000   -0.11474
464080.0000   -0.35006
464120.0000   -0.32012
464160.0000   -0.26978
464200.0000   -0.21433
464240.0000   -0.06130
464280.0000   -0.14810
464320.0000   -0.47379
464360.0000   -0.36025
464400.0000   -0.38025
464440.0000   -0.59199
464480.0000   -0.28871
464520.0000   -0.23339
464560.0000    0.06875
464600.0000    0.10645
464640.0000   -0.02641
464680.0000   -0.01127
464720.0000   -0.17416
464760.0000   -0.00762
464800.0000   -0.07627
464840.0000    0.14053
464880.0000   -0.21058
464920.0000   -0.07659
464960.0000    0.11212
465000.0000   -0.14067
465040.0000    0.07733
465080.0000   -0.02851
465120.0000   -0.11900
465160.0000   -0.20215
465200.0000   -0.24386
465240.0000    0.09818
465280.0000   -0.53419
465320.0000   -0.28001
465360.0000   -0.18927
465400.0000   -0.03119
465440.0000    0.09532
465480.0000   -0.04067
465520.0000   -0.01696
465560.0000    0.09140
465600.0000   -0.38106
465640.0000   -0.13760
465680.0000   -0.25483
465720.0000   -0.24782
465760.0000   -0.69757
465800.0000   -0.41167
465840.0000   -0.24269
465880.0000    0.03705
465920.0000   -0.00901
465960.0000   -0.31211
466000.0000    0.21797
466040.0000    0.02117
466080.0000    0.03496
466120.0000   -0.09029
466160.0000    0.19581
466200.0000    0.19550
466240.0000   -0.04409
466280.0000    0.10860
466320.0000    0.15453
466360.0000   -0.09400
466400.0000   -0.01519
466440.0000    0.12116
466480.0000   -0.09244
466520.0000   -0.32326
466560.0000   -0.37923
466600.0000   -0.37808
466640.0000   -0.68662
466680.0000   -0.67514
466720.0000   -0.44778
466760.0000   -0.16757
466800.0000   -0.35228
466840.0000   -0.21229
466880.0000   -0.05480
466920.0000   -0.58696
466960.0000   -0.38260
467000.0000   -0.57445
467040.0000   -0.34741
467080.0000   -0.23870
467120.0000   -0.27833
467160.0000   -0.29199
467200.0000   -0.66384
467240.0000   -0.56515
467280.0000   -0.60215
467320.0000   -0.27073
467360.0000   -0.46584
467400.0000   -0.43311
467440.0000   -0.47007
467480.0000   -0.43892
467520.0000   -0.77702
467560.0000   -0.54908
467600.0000   -0.43918
467640.0000   -0.95898
467680.0000   -0.51935
467720.0000   -0.62376
467760.0000   -0.54249
467800.0000   -0.58918
467840.0000   -0.89017
467880.0000   -0.32634
467920.0000   -0.84199
467960.0000   -0.66072
468000.0000   -0.68535
468040.0000   -0.62443
468080.0000   -0.77002
468120.0000   -0.75252
468160.0000   -0.77542
468200.0000   -0.41928
468240.0000   -0.68439
468280.0000   -0.67979
468320.0000   -0.65677
468360.0000   -0.57793
468400.0000   -0.49949
468440.0000   -0.32978
468480.0000   -0.67929
468520.0000   -0.30635
468560.0000   -0.59296
468600.0000   -0.72245
468640.0000   -0.61624
468680.0000   -0.39441
468720.0000   -0.55798
468760.0000   -0.52044
468800.0000   -0.80243
468840.0000   -0.49481
468880.0000   -0.61990
468920.0000   -0.55101
468960.0000   -0.60122
469000.0000   -0.79658
469040.0000   -0.73355
469080.0000   -0.58406
469120.0000   -0.65272
469160.0000   -0.46035
469200.0000   -0.59871
469240.0000   -0.98340
469280.0000   -0.74301
469320.0000   -0.77944
469360.0000   -0.68034
469400.0000   -0.84747
469440.0000   -0.57424
469480.0000   -0.77091
469520.0000   -0.75140
469560.0000   -0.58026
469600.0000   -0.78342
469640.0000   -0.32330
469680.0000   -0.67275
469720.0000   -0.40233
469760.0000   -0.11934
469800.0000   -0.14700
469840.0000   -0.07801
469880.0000    0.29022
469920.0000    0.22984
469960.0000    0.31347
470000.0000   -0.01643
470040.0000    0.18739
470080.0000    0.29037
470120.0000    0.27057
470160.0000    0.23839
470200.0000   -0.05390
470240.0000   -0.06424
470280.0000    0.24593
470320.0000    0.13460
470360.0000    0.28644
470400.0000    0.25397
470440.0000   -0.00010
470480.0000   -0.23503
470520.0000   -0.23986
470560.0000   -0.60488
470600.0000   -0.27933
470640.0000   -0.22388
470680.0000   -0.27054
470720.0000   -0.41801
470760.0000   -0.32286
470800.0000   -0.50224
470840.0000   -0.86330
470880.0000   -0.66859
470920.0000   -0.53488
470960.0000   -0.78300
471000.0000   -0.53292
471040.0000   -0.36454
471080.0000   -0.45982
471120.0000   -0.57823
471160.0000   -0.83403
471200.0000   -1.03940
471240.0000   -0.73369
471280.0000   -0.61613
471320.0000   -0.93927
471360.0000   -0.80300
471400.0000   -0.76075
471440.0000   -0.46820
471480.0000   -0.31684
471520.0000   -0.78881
471560.0000   -0.69178
471600.0000   -0.55740
471640.0000   -0.57038
471680.0000   -0.66375
471720.0000   -0.68237
471760.0000   -0.81991
471800.0000   -0.61245
471840.0000   -0.91093
471880.0000   -0.51747
471920.0000   -0.46332
471960.0000   -0.59700
472000.0000   -0.50712
472040.0000   -0.74161
472080.0000   -0.78862
472120.0000   -0.83068
472160.0000   -0.35918
472200.0000   -0.57648
472240.0000   -0.72729
472280.0000   -0.77505
472320.0000   -0.88667
472360.0000   -0.77970
472400.0000   -0.56133
472440.0000   -0.64949
472480.0000   -0.57571
472520.0000   -0.44736
472560.0000   -0.55613
472600.0000   -0.48707
472640.0000   -0.31034
472680.0000   -0.18537
472720.0000   -0.12464
472760.0000   -0.28329
472800.0000   -0.35728
472840.0000   -0.43246
472880.0000   -0.58753
472920.0000   -0.33299
472960.0000   -0.30552
473000.0000   -0.43380
473040.0000   -0.43418
473080.0000   -0.21824
473120.0000   -0.55366
473160.0000   -0.67946
473200.0000   -0.67021
473240.0000   -0.58039
473280.0000   -0.66029
473320.0000   -0.31448
473360.0000   -0.54874
473400.0000    0.00537
473440.0000   -0.46317
473480.0000   -0.39446
473520.0000   -0.33509
473560.0000   -0.40704
473600.0000   -0.20710
473640.0000   -0.40609
473680.0000   -0.41499
473720.0000   -0.18106
473760.0000   -0.16914
473800.0000   -0.34556
473840.0000   -0.35525
473880.0000   -0.57040
473920.0000   -0.42509
473960.0000   -0.74336
474000.0000   -0.55379
474040.0000   -0.43286
474080.0000   -0.46650
474120.0000   -0.23961
474160.0000   -0.16179
474200.0000   -0.29122
474240.0000   -0.45304
474280.0000   -0.35382
474320.0000   -0.50559
474360.0000   -0.44216
474400.0000   -0.57060
474440.0000   -0.45321
474480.0000   -0.35286
474520.0000   -0.10981
474560.0000   -0.09314
474600.0000   -0.15162
474640.0000   -0.59420
474680.0000   -0.29067
474720.0000   -0.41141
474760.0000   -0.39558
474800.0000    0.00127
474840.0000   -0.46638
474880.0000   -0.41366
474920.0000   -0.43864
474960.0000   -0.44102
475000.0000   -0.53412
475040.0000   -0.42820
475080.0000   -0.63225
475120.0000   -0.51195
475160.0000    0.09008
475200.0000   -0.74407
475240.0000   -0.76934
475280.0000   -0.54882
475320.0000   -0.52714
475360.0000   -0.37258
475400.0000   -0.24416
475440.0000   -0.23116
475480.0000   -0.37275
475520.0000    0.09800
475560.0000   -0.50764
475600.0000   -0.72657
475640.0000   -0.62375
475680.0000   -0.53064
475720.0000   -0.56714
475760.0000   -0.75005
475800.0000   -0.65722
475840.0000   -0.72307
475880.0000   -0.69399
475920.0000   -0.44242
475960.0000   -0.56048
476000.0000   -0.39872
476040.0000   -0.51166
476080.0000   -0.63256
476120.0000   -0.87116
476160.0000   -0.95305
476200.0000   -0.19627
476240.0000   -0.07477
476280.0000   -0.06043
476320.0000   -0.31011
476360.0000    0.03836
476400.0000    0.08507
476440.0000    0.07772
476480.0000    0.19558
476520.0000    0.11459
476560.0000    0.06137
476600.0000    0.04232
476640.0000   -0.07360
476680.0000    0.00030
476720.0000   -0.17382
476760.0000    0.05719
476800.0000    0.10961
476840.0000   -0.28313
476880.0000    0.04044
476920.0000    0.26686
476960.0000    0.08775
477000.0000    0.33700
477040.0000    0.16118
477080.0000   -0.01917
477120.0000   -0.15576
477160.0000   -0.41436
477200.0000   -0.15765
477240.0000    0.02135
477280.0000   -0.22267
477320.0000   -0.21470
477360.0000    0.10233
477400.0000   -0.03842
477440.0000    0.01834
477480.0000   -0.20455
477520.0000    0.02412
477560.0000    0.12849
477600.0000   -0.28516
477640.0000   -0.20857
477680.0000    0.04095
477720.0000   -0.12592
477760.0000    0.05358
477800.0000    0.38406
477840.0000    0.59283
477880.0000    0.29487
477920.0000    0.39268
477960.0000    0.29757
478000.0000    0.38317
478040.0000    0.63374
478080.0000    0.18844
478120.0000    0.29283
478160.0000    0.49716
478200.0000    0.19495
478240.0000    0.28491
478280.0000    0.28448
478320.0000    0.40451
478360.0000    0.58542
478400.0000    0.67896
478440.0000    0.58743
478480.0000    0.55068
478520.0000    0.73037
478560.0000    0.77644
478600.0000    0.77305
478640.0000    0.60750
478680.0000    0.51536
478720.0000    0.60208
478760.0000    0.64043
478800.0000    0.50290
478840.0000    0.58041
478880.0000    0.71598
478920.0000    0.57420
478960.0000    0.67477
479000.0000    0.65500
479040.0000    0.69750
479080.0000    0.57387
479120.0000    0.43566
479160.0000    0.13156
479200.0000    0.01769
479240.0000   -0.04742
479280.0000    0.09628
479320.0000    0.11632
479360.0000   -0.41425
479400.0000   -0.10107
479440.0000   -0.02441
479480.0000    0.31213
479520.0000   -0.08037
479560.0000    0.06761
479600.0000    0.28857
479640.0000    0.04484
479680.0000    0.20348
479720.0000    0.29043
479760.0000    0.08284
479800.0000    0.26054
479840.0000    0.21411
479880.0000    0.09119
479920.0000    0.27683
479960.0000   -0.10803
480000.0000    0.22332
480040.0000    0.00043
480080.0000    0.26560
480120.0000    0.55309
480160.0000    0.29665
480200.0000    0.32713
480240.0000    0.24705
480280.0000    0.35109
480320.0000    0.37330
480360.0000    0.16364
480400.0000    0.29774
480440.0000    0.20089
480480.0000   -0.03346
480520.0000   -0.01409
480560.0000    0.15960
480600.0000    0.17539
480640.0000    0.03867
480680.0000    0.04421
480720.0000    0.28152
480760.0000    0.25142
480800.0000   -0.07385
480840.0000    0.09091
480880.0000    0.04513
480920.0000    0.18947
480960.0000    0.24995
481000.0000   -0.04841
481040.0000    0.09299
481080.0000    0.27221
481120.0000    0.22564
481160.0000    0.39202
481200.0000    0.27373
481240.0000    0.02328
481280.0000   -0.02065
481320.0000    0.04114
481360.0000    0.08662
481400.0000   -0.15926
481440.0000    0.10715
481480.0000    0.13776
481520.0000    0.20771
481560.0000    0.23714
481600.0000    0.17831
481640.0000   -0.07362
481680.0000    0.21427
481720.0000    0.24234
481760.0000    0.04504
481800.0000   -0.12275
481840.0000    0.04275
481880.0000   -0.08689
481920.0000    0.00216
481960.0000   -0.24642
482000.0000    0.09593
482040.0000   -0.07947
482080.0000    0.10036
482120.0000   -0.40310
482160.0000    0.05677
482200.0000   -0.01826
482240.0000   -0.02910
482280.0000   -0.16917
482320.0000    0.19367
482360.0000    0.18632
482400.0000    0.34993
482440.0000    0.20861
482480.0000    0.09660
482520.0000    0.34576
482560.0000    0.20838
482600.0000    0.05313
482640.0000   -0.13733
482680.0000    0.16344
482720.0000   -0.20539
482760.0000   -0.46208
482800.0000   -0.24246
482840.0000   -0.29378
482880.0000   -0.14137
482920.0000   -0.51814
482960.0000   -0.17076
483000.0000   -0.62210
483040.0000   -0.37548
483080.0000   -0.36838
483120.0000   -0.39612
483160.0000   -0.42305
483200.0000   -0.15628
483240.0000   -0.20446
483280.0000   -0.40330
483320.0000   -0.14939
483360.0000    0.13429
483400.0000   -0.06570
483440.0000   -0.38752
483480.0000   -0.52866
483520.0000   -0.06744
483560.0000   -0.03139
483600.0000    0.09642
483640.0000   -0.04406
483680.0000    0.06548
483720.0000   -0.19851
483760.0000   -0.10527
483800.0000   -0.31833
483840.0000   -0.12765
483880.0000    0.17523
483920.0000   -0.07180
483960.0000    0.19368
484000.0000   -0.24646
484040.0000   -0.14228
484080.0000   -0.12772
484120.0000    0.01069
484160.0000   -0.29737
484200.0000    0.13248
484240.0000   -0.21261
484280.0000   -0.30535
484320.0000   -0.00294
484360.0000    0.09053
484400.0000   -0.07924
484440.0000    0.09398
484480.0000   -0.06501
484520.0000    0.06864
484560.0000    0.00594
484600.0000    0.24867
484640.0000    0.09986
484680.0000    0.39023
484720.0000   -0.16826
484760.0000   -0.36074
484800.0000   -0.55557
484840.0000   -0.71350
484880.0000   -0.24112
484920.0000   -0.29669
484960.0000   -0.40729
485000.0000   -0.31133
485040.0000    0.28149
485080.0000    0.11215
485120.0000    0.31784
485160.0000   -0.04753
485200.0000   -0.17649
485240.0000    0.22679
485280.0000   -0.04484
485320.0000    0.05674
485360.0000    0.14069
485400.0000   -0.14494
485440.0000    0.18282
485480.0000    0.17962
485520.0000    0.19582
485560.0000    0.30284
485600.0000    0.16333
485640.0000    0.05639
485680.0000    0.11792
485720.0000   -0.38571
485760.0000   -0.15188
485800.0000   -0.44100
485840.0000   -0.41615
485880.0000   -0.32803
485920.0000   -0.14403
485960.0000   -0.67435
486000.0000   -0.50435
486040.0000   -0.40234
486080.0000   -0.61167
486120.0000   -0.49922
486160.0000   -0.56723
486200.0000   -0.42764
486240.0000   -0.30905
486280.0000   -0.56007
486320.0000   -0.33201
486360.0000   -0.23740
486400.0000   -0.74357
486440.0000   -0.39799
486480.0000   -0.29973
486520.0000   -0.57971
486560.0000   -0.56297
486600.0000   -0.70513
486640.0000   -0.37201
486680.0000   -0.49134
486720.0000   -0.60197
486760.0000   -0.41373
486800.0000   -0.12652
486840.0000   -0.39768
486880.0000   -0.45261
486920.0000   -0.75190
486960.0000   -0.11627
487000.0000   -0.02011
487040.0000   -0.01675
487080.0000   -0.22852
487120.0000   -0.01503
487160.0000   -0.22905
487200.0000   -0.08228
487240.0000   -0.16097
487280.0000   -0.03350
487320.0000   -0.01753
487360.0000   -0.14629
487400.0000   -0.13593
487440.0000   -0.12819
487480.0000    0.08851
487520.0000   -0.21408
487560.0000   -0.13609
487600.0000    0.10446
487640.0000   -0.39075
487680.0000   -0.36638
487720.0000    0.03999
487760.0000   -0.12267
487800.0000   -0.10197
487840.0000   -0.10600
487880.0000    0.02990
487920.0000   -0.05300
487960.0000   -0.16905
488000.0000   -0.15791
488040.0000    0.04461
488080.0000   -0.21706
488120.0000   -0.23470
488160.0000   -0.60645
488200.0000   -0.32827
488240.0000   -0.45377
488280.0000   -0.74819
488320.0000   -0.61928
488360.0000   -0.46041
488400.0000   -0.29530
488440.0000   -0.62490
488480.0000   -0.44324
488520.0000   -0.36024
488560.0000   -0.52116
488600.0000   -0.64764
488640.0000   -0.48482
488680.0000   -0.34447
488720.0000   -0.42316
488760.0000   -0.60139
488800.0000   -0.71974
488840.0000   -0.81174
488880.0000   -0.26154
488920.0000   -0.03264
488960.0000   -0.08255
489000.0000   -0.01973
489040.0000   -0.07880
489080.0000   -0.50019
489120.0000    0.12871
489160.0000    0.07636
489200.0000   -0.04846
489240.0000    0.06172
489280.0000   -0.04979
489320.0000    0.27947
489360.0000    0.16366
489400.0000   -0.04681
489440.0000    0.19811
489480.0000    0.08856
489520.0000    0.11107
489560.0000    0.18825
489600.0000   -0.04906
489640.0000   -0.02120
489680.0000   -0.44068
489720.0000   -0.49431
489760.0000   -0.47753
489800.0000   -0.66038
489840.0000   -0.56630
489880.0000   -0.66559
489920.0000   -0.63174
489960.0000   -0.51902
490000.0000   -0.39520
490040.0000   -0.41405
490080.0000   -0.22445
490120.0000   -0.15113
490160.0000   -0.36880
490200.0000   -0.10382
490240.0000   -0.42197
490280.0000   -0.82030
490320.0000   -0.35530
490360.0000   -0.72753
490400.0000   -0.27660
490440.0000   -0.22758
490480.0000   -0.60245
490520.0000   -0.56360
490560.0000   -0.41397
490600.0000   -0.40212
490640.0000   -0.06316
490680.0000   -0.40151
490720.0000   -0.20932
490760.0000   -0.34938
490800.0000   -0.79657
490840.0000   -0.76234
490880.0000   -0.62029
490920.0000   -0.77544
490960.0000   -0.57994
491000.0000   -0.64071
491040.0000   -0.69476
491080.0000   -0.65054
491120.0000   -0.58862
491160.0000   -0.45830
491200.0000   -0.39993
491240.0000   -0.35760
491280.0000   -0.57151
491320.0000   -0.85917
491360.0000   -0.46851
491400.0000   -0.44460
491440.0000   -0.63264
491480.0000   -0.37254
491520.0000   -0.59488
491560.0000   -0.20090
491600.0000   -0.55291
491640.0000   -0.16237
491680.0000   -0.21349
491720.0000   -0.09943
491760.0000   -0.03878
491800.0000   -0.45846
491840.0000    0.08034
491880.0000   -0.08087
491920.0000   -0.38589
491960.0000   -0.23088
492000.0000    0.04315
492040.0000   -0.17646
492080.0000   -0.47518
492120.0000   -0.59202
492160.0000   -0.45469
492200.0000   -0.50820
492240.0000   -0.54110
492280.0000   -0.47425
492320.0000   -0.49115
492360.0000   -0.43179
492400.0000   -0.55161
492440.0000   -0.22378
492480.0000   -0.60439
492520.0000   -0.22340
492560.0000   -0.57939
492600.0000   -0.73551
492640.0000   -0.61480
492680.0000   -0.44161
492720.0000   -0.57048
492760.0000   -0.61303
492800.0000   -0.67632
492840.0000   -0.33232
492880.0000   -0.60972
492920.0000   -0.38019
492960.0000   -0.44787
493000.0000   -0.25582
493040.0000   -0.41218
493080.0000   -0.10394
493120.0000   -0.49664
493160.0000   -0.39399
493200.0000   -0.55998
493240.0000   -0.39256
493280.0000   -0.42297
493320.0000   -0.33641
493360.0000   -0.69305
493400.0000   -0.45608
493440.0000   -0.52002
493480.0000   -0.52437
493520.0000   -0.52572
493560.0000   -0.66775
493600.0000   -0.54650
493640.0000   -0.45848
493680.0000   -0.62766
493720.0000   -0.35362
493760.0000   -0.28296
493800.0000   -0.56282
493840.0000   -0.53555
493880.0000   -0.26758
493920.0000   -0.65676
493960.0000   -0.67649
494000.0000   -0.33023
494040.0000   -0.56426
494080.0000   -0.34747
494120.0000   -0.25213
494160.0000   -0.62449
494200.0000   -0.67765
494240.0000   -0.56094
494280.0000   -0.70484
494320.0000   -0.61969
494360.0000   -0.68737
494400.0000   -0.67997
494440.0000   -0.58321
494480.0000   -0.54771
494520.0000   -0.55555
494560.0000   -0.49524
494600.0000   -0.56993
494640.0000   -0.54504
494680.0000   -0.62911
494720.0000   -0.40008
494760.0000   -0.50115
494800.0000   -0.52181
494840.0000   -0.52130
494880.0000   -0.75183
494920.0000   -0.54145
494960.0000   -0.26798
495000.0000   -0.35411
495040.0000   -0.62132
495080.0000   -0.69247
495120.0000   -0.49987
495160.0000   -0.73255
495200.0000   -0.52101
495240.0000   -0.67072
495280.0000   -0.62008
495320.0000   -0.22202
495360.0000   -0.47424
495400.0000   -0.68722
495440.0000   -0.60640
495480.0000   -0.49584
495520.0000   -0.54417
495560.0000    0.41047
495600.0000    0.03480
495640.0000   -0.45521
495680.0000   -0.13827
495720.0000   -0.17373
495760.0000   -0.40132
495800.0000   -0.61027
495840.0000   -0.13745
495880.0000   -0.45881
495920.0000   -0.55324
495960.0000   -0.10371
496000.0000   -0.12161
496040.0000   -0.09224
496080.0000    0.27460
496120.0000   -0.25492
496160.0000   -0.35412
496200.0000   -0.34115
496240.0000   -0.20111
496280.0000   -0.12107
496320.0000   -0.05604
496360.0000    0.01336
496400.0000   -0.05373
496440.0000   -0.17975
496480.0000   -0.32621
496520.0000   -0.50170
496560.0000   -0.19371
496600.0000   -0.41168
496640.0000   -0.39179
496680.0000   -0.09776
496720.0000   -0.28822
496760.0000   -0.36856
496800.0000   -0.51058
496840.0000   -0.24719
496880.0000   -0.39899
496920.0000   -0.48658
496960.0000   -0.27639
497000.0000   -0.38634
497040.0000   -0.22544
497080.0000   -0.12317
497120.0000   -0.02465
497160.0000   -0.40028
497200.0000   -0.53756
497240.0000   -0.35137
497280.0000   -0.06336
497320.0000   -0.27627
497360.0000    0.03073
497400.0000    0.24879
497440.0000    0.03383
497480.0000   -0.42170
497520.0000   -0.56362
497560.0000   -0.54878
497600.0000   -0.45722
497640.0000   -0.42288
497680.0000   -0.49854
497720.0000   -0.31031
497760.0000   -0.11688
497800.0000   -0.45198
497840.0000   -0.46083
497880.0000   -0.39715
497920.0000   -0.48844
497960.0000   -0.23605
498000.0000   -0.46570
498040.0000   -0.52400
498080.0000    0.03556
498120.0000   -0.29146
498160.0000   -0.20192
498200.0000   -0.37129
498240.0000   -0.29963
498280.0000   -0.21322
498320.0000   -0.32199
498360.0000   -0.74417
498400.0000   -0.47369
498440.0000   -0.39581
498480.0000   -0.30812
498520.0000   -0.43168
498560.0000   -0.29514
498600.0000   -0.00266
498640.0000    0.03095
498680.0000    0.16303
498720.0000   -0.10537
498760.0000   -0.39113
498800.0000   -0.46954
498840.0000   -0.58630
498880.0000   -0.55287
498920.0000   -0.66418
498960.0000   -0.60572
499000.0000   -0.73953
499040.0000   -0.36459
499080.0000   -0.46365
499120.0000   -0.21704
499160.0000   -0.19189
499200.0000   -0.38561
499240.0000   -0.48617
499280.0000   -0.62885
499320.0000   -0.41752
499360.0000   -0.19027
499400.0000   -0.27450
499440.0000   -0.63677
499480.0000   -0.57430
499520.0000   -0.45441
499560.0000   -0.42433
499600.0000   -0.17676
499640.0000   -0.55971
499680.0000   -0.67466
499720.0000   -0.59925
499760.0000   -0.43837
499800.0000   -0.56457
499840.0000   -0.58912
499880.0000   -0.56929
499920.0000   -0.62399
499960.0000   -0.79870
500000.0000   -0.59024
500040.0000   -0.55090
500080.0000   -0.65681
500120.0000   -0.43507
500160.0000   -0.44811
500200.0000   -0.70833
500240.0000   -0.45461
500280.0000   -0.29185
500320.0000   -0.39476
500360.0000   -0.52144
500400.0000   -0.54436
500440.0000   -0.47398
500480.0000   -0.39947
500520.0000   -0.35111
500560.0000   -0.50723
500600.0000   -0.55022
500640.0000   -0.58881
500680.0000   -0.57358
500720.0000   -0.61308
500760.0000   -0.51449
500800.0000   -0.59186
500840.0000   -0.86514
500880.0000   -0.76534
500920.0000   -0.61021
500960.0000   -0.69525
501000.0000   -0.57689
501040.0000   -0.65052
501080.0000   -0.62085
501120.0000   -0.74838
501160.0000   -0.80956
501200.0000   -0.74803
501240.0000   -0.61836
501280.0000   -0.76732
501320.0000   -0.59791
501360.0000   -0.81407
501400.0000   -0.84249
501440.0000   -0.73807
501480.0000   -0.24299
501520.0000   -0.53343
501560.0000   -0.45427
501600.0000   -0.45904
501640.0000   -0.61516
501680.0000   -0.40223
501720.0000   -0.37754
501760.0000   -0.35656
501800.0000   -0.50034
501840.0000   -0.71459
501880.0000   -0.60816
501920.0000   -0.53821
501960.0000   -0.39678
502000.0000   -0.46724
502040.0000   -0.40494
502080.0000   -0.58445
502120.0000   -0.57900
502160.0000   -0.55019
502200.0000   -0.50423
502240.0000   -0.67615
502280.0000   -0.57110
502320.0000   -0.51425
502360.0000   -0.46872
502400.0000   -0.60109
502440.0000   -0.69878
502480.0000   -0.72839
502520.0000   -0.55315
502560.0000   -0.46178
502600.0000   -0.55508
502640.0000   -0.67417
502680.0000   -0.37436
502720.0000   -0.53576
502760.0000   -0.70112
502800.0000   -0.55785
502840.0000   -0.72349
502880.0000   -0.63564
502920.0000   -0.54555
502960.0000   -0.61052
503000.0000   -0.54054
503040.0000   -0.62314
503080.0000   -0.62275
503120.0000   -0.54863
503160.0000   -0.43354
503200.0000   -0.71219
503240.0000   -0.81742
503280.0000   -0.85335
503320.0000   -0.62722
503360.0000   -0.49540
503400.0000   -0.51891
503440.0000   -0.28448
503480.0000   -0.44765
503520.0000   -0.43490
503560.0000   -0.61338
503600.0000   -0.77376
503640.0000   -0.67241
503680.0000   -0.74445
503720.0000   -0.55931
503760.0000   -0.40754
503800.0000   -0.79816
503840.0000   -0.67528
503880.0000   -0.67208
503920.0000   -0.62488
503960.0000   -0.50400
504000.0000   -0.43834
504040.0000   -0.55676
504080.0000   -0.46602
504120.0000   -0.56324
504160.0000   -0.64796
504200.0000   -0.46730
504240.0000   -0.41611
504280.0000   -0.53364
504320.0000   -0.67645
504360.0000   -0.64833
504400.0000   -0.59855
504440.0000   -0.66352
504480.0000   -0.37074
504520.0000   -0.43713
504560.0000   -0.65559
504600.0000   -0.63305
504640.0000   -0.54076
504680.0000   -0.64572
504720.0000   -0.62514
504760.0000   -0.62097
504800.0000   -0.39119
504840.0000   -0.47788
504880.0000   -0.43949
504920.0000   -0.64413
504960.0000   -0.60445
505000.0000   -0.51103
505040.0000   -0.72296
505080.0000   -0.69657
505120.0000   -0.70813
505160.0000   -0.79492
505200.0000   -0.60512
505240.0000   -0.61713
505280.0000   -0.36957
505320.0000   -0.55919
505360.0000   -0.54402
505400.0000   -0.58784
505440.0000   -0.74432
505480.0000   -0.60271
505520.0000   -0.66691
505560.0000   -0.90608
505600.0000   -0.50776
505640.0000   -0.69081
505680.0000   -0.63277
505720.0000   -0.52111
505760.0000   -0.78362
505800.0000   -0.81140
505840.0000   -0.72142
505880.0000   -0.78669
505920.0000   -0.75403
505960.0000   -0.72020
506000.0000   -0.88829
506040.0000   -0.84078
506080.0000   -0.80240
506120.0000   -0.49234
506160.0000   -0.64425
506200.0000   -0.94095
506240.0000   -0.74266
506280.0000   -0.66459
506320.0000   -0.67340
506360.0000   -0.64068
506400.0000   -0.70625
506440.0000   -0.70975
506480.0000   -0.59325
506520.0000   -0.97117
506560.0000   -0.82523
506600.0000   -0.70482
506640.0000   -0.58653
506680.0000   -0.76181
506720.0000   -0.72198
506760.0000   -0.59758
506800.0000   -0.77662
506840.0000   -0.99504
506880.0000   -0.85015
506920.0000   -0.72818
506960.0000   -0.74171
507000.0000   -0.64730
507040.0000   -0.46332
507080.0000   -0.75201
507120.0000   -0.80578
507160.0000   -0.58569
507200.0000   -0.55132
507240.0000   -0.31057
507280.0000   -0.63726
507320.0000   -0.58327
507360.0000   -0.68720
507400.0000   -0.79965
507440.0000   -0.61275
507480.0000   -0.67586
507520.0000   -0.78045
507560.0000   -0.87729
507600.0000   -0.61075
507640.0000   -0.71116
507680.0000   -0.71250
507720.0000   -0.57471
507760.0000   -0.67246
507800.0000   -0.70616
507840.0000   -0.67122
507880.0000   -0.41860
507920.0000   -0.85935
507960.0000   -0.78846
508000.0000   -0.86907
508040.0000   -0.71474
508080.0000   -1.06317
508120.0000   -0.47567
508160.0000   -0.81220
508200.0000   -0.64999
508240.0000   -0.82188
508280.0000   -0.63752
508320.0000   -0.55219
508360.0000   -0.50641
508400.0000   -0.45628
508440.0000   -0.66017
508480.0000   -0.66105
508520.0000   -0.67480
508560.0000   -0.48100
508600.0000   -0.75156
508640.0000   -0.75296
508680.0000   -0.45975
508720.0000   -0.46805
508760.0000   -0.55679
508800.0000   -0.57194
508840.0000   -0.51176
508880.0000   -0.49971
508920.0000   -0.71479
508960.0000   -0.64876
509000.0000   -0.68114
509040.0000   -0.68503
509080.0000   -0.70606
509120.0000   -0.50406
509160.0000   -0.48448
509200.0000   -0.56814
509240.0000   -0.59010
509280.0000   -0.61334
509320.0000   -0.13348
509360.0000   -0.71650
509400.0000   -0.41205
509440.0000   -0.57142
509480.0000   -0.42772
509520.0000   -0.35070
509560.0000   -0.67919
509600.0000   -0.32962
509640.0000   -0.23382
509680.0000   -0.10070
509720.0000   -0.38058
509760.0000   -0.30461
509800.0000   -0.14431
509840.0000   -0.15817
509880.0000   -0.69543
509920.0000   -0.64357
509960.0000   -0.62859
510000.0000   -0.90221
510040.0000   -0.87122
510080.0000   -0.62301
510120.0000   -0.47846
510160.0000    0.12169
510200.0000   -0.41546
510240.0000   -0.50926
510280.0000   -0.46119
510320.0000   -0.39966
510360.0000   -0.48993
510400.0000   -0.56640
510440.0000   -0.42019
510480.0000   -0.49821
510520.0000   -0.52523
510560.0000   -0.59119
510600.0000   -0.20087
510640.0000   -0.51486
510680.0000   -0.53084
510720.0000   -0.58778
510760.0000   -0.19686
510800.0000    0.01027
510840.0000   -0.02582
510880.0000   -0.09907
510920.0000   -0.09889
510960.0000   -0.13620
511000.0000   -0.49261
511040.0000   -0.58013
511080.0000   -0.61570
511120.0000   -0.72963
511160.0000   -0.32429
511200.0000   -0.28681
511240.0000   -0.62515
511280.0000   -0.52411
511320.0000   -0.31500
511360.0000   -0.56503
511400.0000   -0.15102
511440.0000   -0.02966
511480.0000   -0.19046
511520.0000    0.13727
511560.0000   -0.16917
511600.0000   -0.02395
511640.0000   -0.02188
511680.0000   -0.23021
511720.0000   -0.38214
511760.0000   -0.52465
511800.0000   -0.16022
511840.0000   -0.09724
511880.0000    0.12300
511920.0000    0.06196
511960.0000   -0.07909
512000.0000    0.05095
512040.0000   -0.02476
512080.0000    0.13658
512120.0000    0.47810
512160.0000    0.37086
512200.0000    0.53735
512240.0000    0.39223
512280.0000    0.43309
512320.0000    0.32774
512360.0000    0.30655
512400.0000    0.15029
512440.0000    0.14195
512480.0000    0.23093
512520.0000    0.36517
512560.0000    0.06971
512600.0000   -0.28844
512640.0000   -0.02008
512680.0000    0.27784
512720.0000    0.37229
512760.0000    0.24781
512800.0000    0.37215
512840.0000    0.05298
512880.0000   -0.26088
512920.0000   -0.19807
512960.0000   -0.42577
513000.0000   -0.17028
513040.0000   -0.49653
513080.0000    0.18451
513120.0000   -0.23094
513160.0000   -0.24355
513200.0000   -0.29506
513240.0000   -0.43449
513280.0000   -0.29695
513320.0000   -0.10053
513360.0000   -0.45535
513400.0000   -0.15113
513440.0000   -0.62820
513480.0000   -0.17540
513520.0000   -0.12120
513560.0000   -0.32284
513600.0000   -0.31057
513640.0000   -0.28587
513680.0000   -0.35107
513720.0000    0.05312
513760.0000   -0.13982
513800.0000   -0.26388
513840.0000   -0.24301
513880.0000   -0.25193
513920.0000   -0.19031
513960.0000   -0.42415
514000.0000   -0.17105
514040.0000   -0.15042
514080.0000    0.11292
514120.0000    0.06021
514160.0000    0.12097
514200.0000    0.21682
514240.0000   -0.04461
514280.0000   -0.23806
514320.0000   -0.11542
514360.0000   -0.16874
514400.0000   -0.23591
514440.0000   -0.07303
514480.0000   -0.20384
514520.0000    0.27788
514560.0000   -0.06702
514600.0000   -0.00576
514640.0000   -0.08300
514680.0000   -0.06454
514720.0000   -0.28063
514760.0000   -0.17743
514800.0000   -0.53265
514840.0000   -0.14380
514880.0000   -0.25723
514920.0000    0.02563
514960.0000   -0.09830
515000.0000   -0.20966
515040.0000    0.09452
515080.0000   -0.15239
515120.0000   -0.36773
515160.0000   -0.39983
515200.0000   -0.42895
515240.0000   -0.47431
515280.0000   -0.44491
515320.0000   -0.49302
515360.0000   -0.46752
515400.0000   -0.32297
515440.0000   -0.49371
515480.0000   -0.46468
515520.0000   -0.40111
515560.0000   -0.03235
515600.0000   -0.07709
515640.0000   -0.14957
515680.0000   -0.08921
515720.0000   -0.12729
515760.0000   -0.09641
515800.0000   -0.11610
515840.0000   -0.03364
515880.0000   -0.03251
515920.0000    0.24825
515960.0000    0.09496
516000.0000    0.11373
516040.0000   -0.05136
516080.0000    0.05802
516120.0000    0.06353
516160.0000   -0.01759
516200.0000   -0.30077
516240.0000   -0.37775
516280.0000   -0.24446
516320.0000   -0.15004
516360.0000   -0.35142
516400.0000   -0.08911
516440.0000   -0.03867
516480.0000   -0.26707
516520.0000   -0.04729
516560.0000   -0.25344
516600.0000    0.08005
516640.0000    0.13438
516680.0000    0.01249
516720.0000   -0.14463
516760.0000   -0.36210
516800.0000   -0.05890
516840.0000   -0.17139
516880.0000   -0.27560
516920.0000    0.12133
516960.0000    0.09462
517000.0000   -0.08408
517040.0000   -0.00647
517080.0000    0.05126
517120.0000   -0.32461
517160.0000   -0.02332
517200.0000    0.06803
517240.0000   -0.05751
517280.0000   -0.00835
517320.0000    0.03554
517360.0000   -0.16388
517400.0000   -0.02042
517440.0000   -0.20333
517480.0000   -0.73466
517520.0000   -0.58189
517560.0000   -0.21389
517600.0000   -0.47750
517640.0000   -0.15219
517680.0000   -0.38816
517720.0000   -0.48446
517760.0000   -0.26708
517800.0000   -0.32809
517840.0000   -0.19995
517880.0000   -0.38200
517920.0000   -0.52287
517960.0000   -0.51854
518000.0000   -0.64297
518040.0000   -0.38758
518080.0000   -0.30021
518120.0000   -0.22326
518160.0000    0.27787
518200.0000   -0.07971
518240.0000   -0.48881
518280.0000   -0.56306
518320.0000   -0.53885
518360.0000   -0.54779
518400.0000    0.09704
518440.0000   -0.41312
518480.0000   -0.52747
518520.0000   -0.57943
518560.0000   -0.49948
518600.0000   -0.48457
518640.0000   -0.91363
518680.0000   -0.96374
518720.0000   -0.67225
518760.0000   -0.71746
518800.0000   -0.50769
518840.0000   -0.81772
518880.0000   -0.84460
518920.0000   -0.61624
518960.0000   -0.65785
519000.0000   -0.62397
519040.0000   -0.75038
519080.0000   -0.43599
519120.0000   -0.05326
519160.0000   -0.19691
519200.0000   -0.18530
519240.0000   -0.27205
519280.0000   -0.45170
519320.0000   -0.03250
519360.0000   -0.07852
519400.0000   -0.23141
519440.0000   -0.10699
519480.0000   -0.44378
519520.0000   -0.73075
519560.0000   -0.46765
519600.0000   -0.79142
519640.0000   -0.74514
519680.0000   -0.46951
519720.0000   -0.43588
519760.0000   -0.30754
519800.0000   -0.63800
519840.0000   -0.62499
519880.0000   -0.74866
519920.0000   -0.42806
519960.0000   -0.43078
520000.0000   -0.59949
520040.0000   -0.54168
520080.0000   -0.49275
520120.0000   -0.82236
520160.0000   -0.83030
520200.0000   -0.67905
520240.0000   -0.57469
520280.0000   -0.39037
520320.0000   -0.69462
520360.0000   -0.61752
520400.0000   -0.71139
520440.0000   -0.18050
520480.0000   -0.36170
520520.0000   -0.62774
520560.0000   -0.34856
520600.0000   -0.39320
520640.0000   -0.62001
520680.0000   -0.30411
520720.0000   -0.45720
520760.0000   -0.53420
520800.0000   -0.57099
520840.0000   -0.33119
520880.0000   -0.87866
520920.0000   -0.18844
520960.0000   -0.21439
521000.0000   -0.55071
521040.0000   -0.63040
521080.0000   -0.45802
521120.0000   -0.28993
521160.0000   -0.23426
521200.0000   -0.35477
521240.0000   -0.54203
521280.0000   -0.53923
521320.0000   -0.30484
521360.0000   -0.33092
521400.0000    0.01546
521440.0000   -0.49855
521480.0000   -0.31979
521520.0000   -0.33103
521560.0000   -0.43767
521600.0000   -0.21435
521640.0000   -0.20086
521680.0000   -0.47567
521720.0000   -0.70121
521760.0000   -0.40129
521800.0000   -0.22097
521840.0000   -0.50270
521880.0000   -0.20823
521920.0000   -0.24408
521960.0000   -0.28208
522000.0000   -0.59963
522040.0000   -0.71969
522080.0000   -0.81818
522120.0000   -0.57699
522160.0000   -0.36997
522200.0000    0.06351
522240.0000   -0.22426
522280.0000   -0.06917
522320.0000   -0.41203
522360.0000   -0.26322
522400.0000    0.00368
522440.0000    0.08421
522480.0000   -0.02117
522520.0000    0.05756
522560.0000   -0.22240
522600.0000   -0.00295
522640.0000   -0.15250
522680.0000   -0.14359
522720.0000   -0.22060
522760.0000   -0.19016
522800.0000   -0.36699
522840.0000   -0.43027
522880.0000   -0.44453
522920.0000   -0.04923
522960.0000   -0.11132
523000.0000   -0.31030
523040.0000   -0.38782
523080.0000   -0.08479
523120.0000   -0.27449
523160.0000   -0.67941
523200.0000   -0.60203
523240.0000   -0.41954
523280.0000   -0.57010
523320.0000   -0.46482
523360.0000   -0.73555
523400.0000   -0.24586
523440.0000   -0.68834
523480.0000   -0.62429
523520.0000   -0.65020
523560.0000   -0.77484
523600.0000   -0.70280
523640.0000   -0.44191
523680.0000   -0.72105
523720.0000   -0.67155
523760.0000   -1.06025
523800.0000   -0.94318
523840.0000   -0.68489
523880.0000   -0.86934
523920.0000   -0.89045
523960.0000   -0.97995
524000.0000   -1.04994
524040.0000   -0.89144
524080.0000   -0.87601
524120.0000   -0.67592
524160.0000   -0.98856
524200.0000   -0.72847
524240.0000   -0.45585
524280.0000   -0.45019
524320.0000   -0.56633
524360.0000   -0.77774
524400.0000   -0.75543
524440.0000   -0.76981
524480.0000   -0.73275
524520.0000   -0.71845
524560.0000   -0.57954
524600.0000   -0.34791
524640.0000   -0.36808
524680.0000   -0.67844
524720.0000   -0.38902
524760.0000   -0.65526
524800.0000   -0.78748
524840.0000   -0.75696
524880.0000   -0.63055
524920.0000   -0.63541
524960.0000   -0.50297
525000.0000   -0.55071
525040.0000   -0.61164
525080.0000   -0.13980
525120.0000   -0.12894
525160.0000   -0.09925
525200.0000    0.03161
525240.0000   -0.08652
525280.0000   -0.10729
525320.0000   -0.05286
525360.0000   -0.46160
525400.0000   -0.27744
525440.0000   -0.62815
525480.0000   -0.52798
525520.0000   -0.44859
525560.0000   -0.58933
525600.0000   -0.54650
525640.0000   -0.38681
525680.0000   -0.42434
525720.0000   -0.84499
525760.0000   -0.56602
525800.0000   -0.54128
525840.0000   -0.20900
525880.0000   -0.12671
525920.0000   -0.67120
525960.0000   -0.63168
526000.0000   -0.35782
526040.0000   -0.34657
526080.0000   -0.69006
526120.0000   -0.48555
526160.0000   -0.66188
526200.0000   -0.64681
526240.0000   -0.49732
526280.0000   -0.46207
526320.0000   -0.65365
526360.0000   -0.69351
526400.0000   -0.56711
526440.0000   -0.78721
526480.0000   -0.62299
526520.0000   -0.43881
526560.0000   -0.55314
526600.0000   -0.46803
526640.0000   -0.64219
526680.0000   -0.39956
526720.0000   -0.50961
526760.0000   -0.56195
526800.0000   -0.57850
526840.0000   -0.41748
526880.0000   -0.23430
526920.0000   -0.26441
526960.0000   -0.75614
527000.0000   -0.29811
527040.0000   -0.22499
527080.0000   -0.14173
527120.0000   -0.25521
527160.0000   -0.64043
527200.0000   -0.38031
527240.0000   -0.32537
527280.0000   -0.46897
527320.0000   -0.34702
527360.0000   -0.08289
527400.0000   -0.62441
527440.0000   -0.55700
527480.0000   -0.30182
527520.0000   -0.11782
527560.0000   -0.16381
527600.0000    0.17467
527640.0000   -0.17498
527680.0000    0.00399
527720.0000   -0.43602
527760.0000   -0.58995
527800.0000   -0.17734
527840.0000   -0.26125
527880.0000   -0.26418
527920.0000   -0.23212
527960.0000   -0.26025
528000.0000   -0.46280
528040.0000   -0.36707
528080.0000    0.01512
528120.0000    0.14577
528160.0000    0.01852
528200.0000   -0.05612
528240.0000    0.24071
528280.0000   -0.10548
528320.0000   -0.22745
528360.0000    0.06889
528400.0000    0.15366
528440.0000    0.23288
528480.0000   -0.03851
528520.0000    0.04028
528560.0000    0.12885
528600.0000    0.12059
528640.0000    0.02987
528680.0000    0.14823
528720.0000   -0.04857
528760.0000   -0.02442
528800.0000   -0.31640
528840.0000   -0.49493
528880.0000   -0.47134
528920.0000   -0.40446
528960.0000   -0.41224
529000.0000   -0.06138
529040.0000    0.06732
529080.0000   -0.14174
529120.0000   -0.03141
529160.0000    0.06280
529200.0000    0.02743
529240.0000   -0.10516
529280.0000   -0.22984
529320.0000   -0.30580
529360.0000   -0.48684
529400.0000   -0.37091
529440.0000    0.02381
529480.0000    0.27589
529520.0000    0.29708
529560.0000   -0.00450
529600.0000    0.32359
529640.0000    0.06906
529680.0000   -0.24650
529720.0000   -0.23791
529760.0000   -0.44186
529800.0000   -0.36359
529840.0000   -0.44280
529880.0000   -0.32085
529920.0000   -0.53654
529960.0000   -0.74042
530000.0000   -0.08878
530040.0000    0.02180
530080.0000   -0.03201
530120.0000    0.23754
530160.0000    0.28200
530200.0000   -0.00203
530240.0000   -0.08774
530280.0000    0.07202
530320.0000    0.03754
530360.0000    0.17485
530400.0000    0.00989
530440.0000    0.15656
530480.0000   -0.41245
530520.0000   -0.03781
530560.0000   -0.29593
530600.0000   -0.20918
530640.0000   -0.20316
530680.0000   -0.19133
530720.0000   -0.37349
530760.0000   -0.18025
530800.0000   -0.09621
530840.0000   -0.18756
530880.0000   -0.65412
530920.0000   -0.25845
530960.0000   -0.43070
531000.0000   -0.32780
531040.0000   -0.33898
531080.0000   -0.20696
531120.0000   -0.50431
531160.0000   -0.31886
531200.0000   -0.35645
531240.0000   -0.44944
531280.0000   -0.52704
531320.0000   -0.41074
531360.0000   -0.49813
531400.0000   -0.67496
531440.0000   -0.83633
531480.0000   -0.73864
531520.0000   -0.50887
531560.0000   -0.36791
531600.0000   -0.51277
531640.0000   -0.23910
531680.0000   -0.35257
531720.0000   -0.33494
531760.0000   -0.36969
531800.0000   -0.52980
531840.0000   -0.47226
531880.0000   -0.04788
531920.0000   -0.05769
531960.0000   -0.28556
532000.0000   -0.02462
532040.0000   -0.03350
532080.0000   -0.20144
532120.0000    0.13957
532160.0000    0.09332
532200.0000   -0.51342
532240.0000   -0.38513
532280.0000   -0.28331
532320.0000   -0.47359
532360.0000   -0.40774
532400.0000   -0.34240
532440.0000   -0.20474
532480.0000   -0.27790
532520.0000   -0.07574
532560.0000   -0.56106
532600.0000   -0.37549
532640.0000   -0.45340
532680.0000   -0.51953
532720.0000   -0.49245
532760.0000   -0.20776
532800.0000   -0.22307
532840.0000   -0.35184
532880.0000   -0.59804
532920.0000   -0.40780
532960.0000   -0.63125
533000.0000   -0.50366
533040.0000   -0.37678
533080.0000   -0.44765
533120.0000   -0.27963
533160.0000   -0.26190
533200.0000   -0.62949
533240.0000   -1.07008
533280.0000   -0.69460
533320.0000   -0.77221
533360.0000   -0.70737
533400.0000   -0.91373
533440.0000   -0.72616
533480.0000   -0.85959
533520.0000   -1.02005
533560.0000   -1.04946
533600.0000   -1.06324
533640.0000   -0.57825
533680.0000   -0.43339
533720.0000   -0.66391
533760.0000   -0.56446
533800.0000   -0.65784
533840.0000   -0.78018
533880.0000   -0.63401
533920.0000   -0.50719
533960.0000   -0.39393
534000.0000   -0.45547
534040.0000   -0.71437
534080.0000   -0.60920
534120.0000   -0.55142
534160.0000   -0.74366
534200.0000   -0.68798
534240.0000   -0.55511
534280.0000   -0.77257
534320.0000   -0.72505
534360.0000   -0.44479
534400.0000   -0.61714
534440.0000   -0.46272
534480.0000   -0.72916
534520.0000   -0.31678
534560.0000   -0.48822
534600.0000   -0.37870
534640.0000   -0.25171
534680.0000   -0.39037
534720.0000   -0.65254
534760.0000   -0.53132
534800.0000   -0.52689
534840.0000   -0.59686
534880.0000   -0.55101
534920.0000   -0.57375
534960.0000   -0.52463
535000.0000   -0.54286
535040.0000   -0.48128
535080.0000   -0.43281
535120.0000   -0.37276
535160.0000   -0.34501
535200.0000   -0.33430
535240.0000   -0.42217
535280.0000   -0.59355
535320.0000   -0.68150
535360.0000   -0.22221
535400.0000   -0.53875
535440.0000   -0.80836
535480.0000   -0.89369
535520.0000   -0.64542
535560.0000   -0.87910
535600.0000   -1.08714
535640.0000   -0.94371
535680.0000   -0.80730
535720.0000   -0.99562
535760.0000   -0.67959
535800.0000   -0.64924
535840.0000   -0.62739
535880.0000   -0.84567
535920.0000   -0.61622
535960.0000   -0.73541
536000.0000   -0.95860
536040.0000   -0.80219
536080.0000   -0.50576
536120.0000   -0.29859
536160.0000   -0.49926
536200.0000   -0.58309
536240.0000   -0.76607
536280.0000   -0.69112
536320.0000   -0.61552
536360.0000   -0.77860
536400.0000   -0.76757
536440.0000   -0.22223
536480.0000   -0.35658
536520.0000   -0.27631
536560.0000   -0.64630
536600.0000   -0.54462
536640.0000   -0.40211
536680.0000   -0.22357
536720.0000   -0.28745
536760.0000   -0.61558
536800.0000   -0.42202
536840.0000   -0.20632
536880.0000   -0.71492
536920.0000   -0.91918
536960.0000   -0.78790
537000.0000   -0.99495
537040.0000   -0.63716
537080.0000   -0.78577
537120.0000   -0.56903
537160.0000   -0.84332
537200.0000   -0.69444
537240.0000   -0.81251
537280.0000   -0.60493
537320.0000   -1.03781
537360.0000   -0.67477
537400.0000   -0.70127
537440.0000   -0.61840
537480.0000   -0.70649
537520.0000   -0.72149
537560.0000   -0.47618
537600.0000   -0.44318
537640.0000   -0.69313
537680.0000   -0.69527
537720.0000   -0.62873
537760.0000   -0.19560
537800.0000   -0.02101
537840.0000   -0.18648
537880.0000   -0.48023
537920.0000   -0.47068
537960.0000   -0.21626
538000.0000   -0.16564
538040.0000   -0.08107
538080.0000    0.23221
538120.0000    0.13038
538160.0000   -0.07537
538200.0000   -0.04988
538240.0000    0.00529
538280.0000    0.02671
538320.0000   -0.12145
538360.0000   -0.22130
538400.0000   -0.25900
538440.0000   -0.28924
538480.0000   -0.01410
538520.0000   -0.04614
538560.0000   -0.20031
538600.0000   -0.13418
538640.0000   -0.00315
538680.0000    0.12668
538720.0000   -0.08614
538760.0000   -0.47703
538800.0000   -0.41134
538840.0000   -0.59062
538880.0000   -0.61735
538920.0000   -0.31874
538960.0000   -0.44449
539000.0000   -0.49115
539040.0000   -0.32313
539080.0000   -0.53117
539120.0000   -0.71506
539160.0000   -0.38024
539200.0000   -0.47652
539240.0000   -0.47805
539280.0000   -0.24976
539320.0000    0.05951
539360.0000   -0.34821
539400.0000    0.10591
539440.0000   -0.05571
539480.0000   -0.23813
539520.0000   -0.29495
539560.0000   -0.28844
539600.0000   -0.23320
539640.0000   -0.13250
539680.0000   -0.56696
539720.0000   -0.62051
539760.0000   -0.34863
539800.0000   -0.21438
539840.0000   -0.24469
539880.0000   -0.26010
539920.0000   -0.32432
539960.0000   -0.73515
540000.0000   -0.86200
540040.0000   -0.41096
540080.0000   -0.88412
540120.0000   -0.76006
540160.0000   -0.77168
540200.0000   -0.95948
540240.0000   -0.73895
540280.0000   -0.90692
540320.0000   -0.76838
540360.0000   -0.65822
540400.0000   -0.36416
540440.0000   -0.49098
540480.0000   -0.47096
540520.0000   -0.35177
540560.0000   -0.21415
540600.0000   -0.32390
540640.0000   -0.27626
540680.0000   -0.21691
540720.0000   -0.27256
540760.0000   -0.24518
540800.0000   -0.46483
540840.0000   -0.01383
540880.0000   -0.34680
540920.0000   -0.48531
540960.0000   -0.29760
541000.0000   -0.65620
541040.0000   -0.58032
541080.0000   -0.53454
541120.0000   -0.52131
541160.0000   -0.48961
541200.0000   -0.54302
541240.0000   -0.57310
541280.0000   -0.38541
541320.0000   -0.47176
541360.0000   -0.55341
541400.0000   -0.59609
541440.0000   -0.52305
541480.0000   -0.37575
541520.0000   -0.30244
541560.0000   -0.09838
541600.0000   -0.57064
541640.0000   -0.32162
541680.0000   -0.39552
541720.0000   -0.56242
541760.0000   -0.57081
541800.0000   -0.53943
541840.0000   -0.66414
541880.0000   -0.78072
541920.0000   -0.65085
541960.0000   -0.60481
542000.0000   -0.73499
542040.0000   -0.86004
542080.0000   -0.56368
542120.0000   -0.67784
542160.0000   -0.70557
542200.0000   -0.60217
542240.0000   -0.68220
542280.0000   -0.61094
542320.0000   -0.47999
542360.0000   -0.62771
542400.0000   -0.55866
542440.0000   -0.60617
542480.0000   -0.53314
542520.0000   -0.61200
542560.0000   -0.75204
542600.0000   -0.47726
542640.0000   -0.48355
542680.0000   -0.49494
542720.0000   -0.73413
542760.0000   -0.55629
542800.0000   -0.48439
542840.0000   -0.61912
542880.0000   -0.72295
542920.0000   -0.82025
542960.0000   -0.66643
543000.0000   -0.57032
543040.0000   -0.57085
543080.0000   -0.55294
543120.0000   -0.06728
543160.0000   -0.53032
543200.0000   -0.55158
543240.0000   -0.69173
543280.0000   -0.62406
543320.0000   -0.44557
543360.0000   -0.68142
543400.0000   -0.64611
543440.0000   -0.57488
543480.0000   -0.45992
543520.0000   -0.50136
543560.0000   -0.66361
543600.0000   -0.84330
543640.0000   -0.56751
543680.0000   -0.55549
543720.0000   -0.67965
543760.0000   -0.68341
543800.0000   -0.67563
543840.0000   -0.57551
543880.0000   -0.46071
543920.0000   -0.65922
543960.0000   -0.55206
544000.0000   -0.61565
544040.0000   -0.54656
544080.0000   -0.48669
544120.0000   -0.42625
544160.0000   -0.61292
544200.0000   -0.63951
544240.0000   -0.59498
544280.0000   -0.64275
544320.0000   -0.66077
544360.0000   -0.56392
544400.0000   -0.55337
544440.0000   -0.82844
544480.0000   -0.76976
544520.0000   -0.74244
544560.0000   -0.80447
544600.0000   -0.64336
544640.0000   -0.65033
544680.0000   -0.67341
544720.0000   -0.68172
544760.0000   -0.72278
544800.0000   -0.61804
544840.0000   -0.34712
544880.0000   -0.68429
544920.0000   -0.65900
544960.0000   -0.73943
545000.0000   -0.71158
545040.0000   -0.55834
545080.0000   -0.83584
545120.0000   -0.65243
545160.0000   -0.60633
545200.0000   -0.66555
545240.0000   -0.45293
545280.0000   -0.49357
545320.0000   -0.64471
545360.0000   -0.40087
545400.0000   -0.51941
545440.0000   -0.74457
545480.0000   -0.67730
545520.0000   -0.60693
545560.0000   -0.50267
545600.0000   -0.39719
545640.0000   -0.39746
545680.0000   -0.49784
545720.0000   -0.49233
545760.0000   -0.48745
545800.0000   -0.74445
545840.0000   -0.40575
545880.0000   -0.48553
545920.0000   -0.56141
545960.0000   -0.37372
546000.0000   -0.56401
546040.0000   -0.76987
546080.0000   -0.62201
546120.0000   -0.63688
546160.0000   -0.78493
546200.0000   -0.60961
546240.0000   -0.62648
546280.0000   -0.57218
546320.0000   -0.44519
546360.0000   -0.66629
546400.0000   -0.41106
546440.0000   -0.48605
546480.0000   -0.43756
546520.0000   -0.36988
546560.0000   -0.50578
546600.0000   -0.57745
546640.0000   -0.34162
546680.0000   -0.58092
546720.0000   -0.52726
546760.0000   -0.49585
546800.0000   -0.76008
546840.0000   -0.66918
546880.0000   -0.71767
546920.0000   -0.64063
546960.0000   -0.62696
547000.0000   -0.61888
547040.0000   -0.55421
547080.0000   -0.66383
547120.0000   -0.51242
547160.0000   -0.68914
547200.0000   -0.49480
547240.0000   -0.44198
547280.0000   -0.45915
547320.0000   -0.55690
547360.0000   -0.36237
547400.0000   -0.58697
547440.0000   -0.27255
547480.0000   -0.24710
547520.0000   -0.10694
547560.0000   -0.67722
547600.0000   -0.53629
547640.0000   -0.60946
547680.0000   -0.40011
547720.0000   -0.42344
547760.0000   -0.33192
547800.0000   -0.66729
547840.0000   -0.81355
547880.0000   -0.66465
547920.0000   -0.58781
547960.0000   -0.71152
548000.0000   -0.53567
548040.0000   -0.66935
548080.0000   -0.41688
548120.0000   -0.25052
548160.0000    0.08208
548200.0000    0.06756
548240.0000   -0.01433
548280.0000    0.17692
548320.0000    0.04203
548360.0000    0.05572
548400.0000    0.04605
548440.0000   -0.09764
548480.0000   -0.36153
548520.0000   -0.55024
548560.0000   -0.08990
548600.0000   -0.41061
548640.0000   -0.73349
548680.0000   -0.69846
548720.0000   -0.41116
548760.0000   -0.48357
548800.0000   -0.42792
548840.0000   -0.16178
548880.0000   -0.04861
548920.0000   -0.24109
548960.0000   -0.11883
549000.0000   -0.08537
549040.0000   -0.09229
549080.0000    0.03628
549120.0000   -0.14667
549160.0000   -0.17543
549200.0000   -0.16594
549240.0000   -0.13522
549280.0000   -0.10811
549320.0000   -0.50673
549360.0000   -0.07097
549400.0000   -0.09957
549440.0000   -0.30316
549480.0000   -0.26177
549520.0000   -0.53770
549560.0000   -0.41254
549600.0000   -0.79259
549640.0000   -0.72674
549680.0000   -0.28032
549720.0000   -0.38581
549760.0000   -0.86670
549800.0000   -0.78717
549840.0000   -0.62199
549880.0000   -0.78199
549920.0000   -0.72092
549960.0000   -0.55002
550000.0000   -0.85498
550040.0000   -0.56098
550080.0000   -0.63328
550120.0000   -0.48477
550160.0000   -0.57750
550200.0000   -0.24789
550240.0000   -0.40271
550280.0000   -0.46795
550320.0000   -0.34950
550360.0000   -0.39007
550400.0000   -0.61710
550440.0000   -0.28086
550480.0000    0.03508
550520.0000   -0.13933
550560.0000    0.33269
550600.0000    0.11953
550640.0000   -0.02816
550680.0000   -0.34857
550720.0000   -0.16140
550760.0000   -0.62835
550800.0000   -0.66177
550840.0000   -0.34072
550880.0000   -0.37608
550920.0000   -0.15577
550960.0000   -0.77112
551000.0000   -0.40764
551040.0000   -0.31447
551080.0000   -0.34379
551120.0000   -0.42055
551160.0000   -0.27359
551200.0000   -0.66139
551240.0000   -0.73980
551280.0000   -0.28331
551320.0000    0.11127
551360.0000    0.03393
551400.0000    0.19559
551440.0000    0.02210
551480.0000   -0.04693
551520.0000    0.00132
551560.0000   -0.38338
551600.0000   -0.14307
551640.0000    0.05029
551680.0000    0.13038
551720.0000   -0.33467
551760.0000   -0.05530
551800.0000   -0.32667
551840.0000   -0.27136
551880.0000   -0.24867
551920.0000   -0.03547
551960.0000    0.16350
552000.0000    0.16057
552040.0000    0.03150
552080.0000   -0.32991
552120.0000    0.00910
552160.0000    0.23635
552200.0000    0.01354
552240.0000    0.12497
552280.0000    0.28277
552320.0000   -0.05008
552360.0000   -0.07031
552400.0000   -0.22029
552440.0000   -0.28931
552480.0000   -0.34564
552520.0000   -0.31772
552560.0000   -0.62358
552600.0000    0.00873
552640.0000    0.26074
552680.0000   -0.11149
552720.0000   -0.31226
552760.0000   -0.44398
552800.0000   -0.05814
552840.0000   -0.34127
552880.0000   -0.53381
552920.0000   -0.52188
552960.0000   -0.66335
553000.0000   -0.69212
553040.0000   -0.51476
553080.0000   -0.32015
553120.0000   -0.30838
553160.0000   -0.40399
553200.0000   -0.17111
553240.0000   -0.43328
553280.0000   -0.33006
553320.0000   -0.11664
553360.0000   -0.09761
553400.0000   -0.59871
553440.0000   -0.41147
553480.0000   -0.34633
553520.0000   -0.34939
553560.0000    0.13202
553600.0000    0.22788
553640.0000    0.30333
553680.0000    0.37675
553720.0000    0.31391
553760.0000    0.27869
553800.0000    0.42279
553840.0000    0.09915
553880.0000    0.13843
553920.0000   -0.16502
553960.0000    0.38607
554000.0000    0.16220
554040.0000    0.08627
554080.0000    0.22051
554120.0000    0.52811
554160.0000   -0.06940
554200.0000    0.04377
554240.0000   -0.17144
554280.0000    0.25897
554320.0000    0.17503
554360.0000    0.54166
554400.0000    0.33447
554440.0000    0.36884
554480.0000    0.52069
554520.0000    0.46065
554560.0000    0.34661
554600.0000    0.17180
554640.0000    0.29831
554680.0000    0.11571
554720.0000   -0.15424
554760.0000    0.03795
554800.0000    0.07782
554840.0000    0.07935
554880.0000    0.28049
554920.0000    0.16663
554960.0000    0.15968
555000.0000    0.00928
555040.0000   -0.25072
555080.0000   -0.54992
555120.0000   -0.19828
555160.0000   -0.27274
555200.0000   -0.23336
555240.0000   -0.19764
555280.0000   -0.32637
555320.0000   -0.25543
555360.0000   -0.26091
555400.0000   -0.26918
555440.0000   -0.20388
555480.0000   -0.45926
555520.0000   -0.55063
555560.0000   -0.27210
555600.0000   -0.14010
555640.0000   -0.38892
555680.0000   -0.04347
555720.0000   -0.26066
555760.0000   -0.27165
555800.0000   -0.14940
555840.0000   -0.24587
555880.0000   -0.31801
555920.0000   -0.45036
555960.0000   -0.42329
556000.0000   -0.43361
556040.0000   -0.43910
556080.0000   -0.30648
556120.0000   -0.63131
556160.0000   -0.62197
556200.0000   -0.65105
556240.0000   -0.54676
556280.0000   -0.37986
556320.0000   -0.12753
556360.0000   -0.16453
556400.0000   -0.18533
556440.0000   -0.09790
556480.0000    0.01478
556520.0000   -0.02499
556560.0000   -0.15109
556600.0000   -0.18447
556640.0000   -0.15322
556680.0000   -0.03741
556720.0000    0.05443
556760.0000   -0.19834
556800.0000   -0.17226
556840.0000   -0.10696
556880.0000    0.18613
556920.0000    0.09972
556960.0000    0.03758
557000.0000   -0.07469
557040.0000   -0.01292
557080.0000   -0.14644
557120.0000   -0.08588
557160.0000    0.26024
557200.0000    0.45769
557240.0000    0.24191
557280.0000    0.36253
557320.0000    0.41342
557360.0000    0.48886
557400.0000    0.45784
557440.0000    0.12597
557480.0000    0.01959
557520.0000    0.22951
557560.0000    0.35670
557600.0000    0.22401
557640.0000    0.44440
557680.0000    0.30510
557720.0000    0.20626
557760.0000    0.34452
557800.0000    0.52090
557840.0000    0.35966
557880.0000    0.37901
557920.0000    0.16613
557960.0000    0.20394
558000.0000    0.36432
558040.0000    0.39401
558080.0000    0.58778
558120.0000    0.60626
558160.0000    0.36496
558200.0000    0.54883
558240.0000    0.39793
558280.0000    0.57495
558320.0000    0.19892
558360.0000    0.16044
558400.0000    0.46406
558440.0000    0.30504
558480.0000    0.40552
558520.0000    0.43970
558560.0000    0.49381
558600.0000    0.15531
558640.0000    0.45693
558680.0000    0.31635
558720.0000    0.34881
558760.0000    0.39941
558800.0000    0.33262
558840.0000    0.46637
558880.0000    0.47444
558920.0000    0.48674
558960.0000    0.41524
559000.0000    0.43797
559040.0000    0.27763
559080.0000    0.18702
559120.0000    0.44680
559160.0000    0.42549
559200.0000    0.46492
559240.0000    0.50410
559280.0000    0.42515
559320.0000    0.37070
559360.0000    0.33520
559400.0000    0.15718
559440.0000    0.33946
559480.0000    0.35066
559520.0000    0.23918
559560.0000    0.33664
559600.0000    0.41073
559640.0000    0.24712
559680.0000    0.43253
559720.0000    0.11480
559760.0000    0.21679
559800.0000    0.11584
559840.0000    0.24278
559880.0000    0.27118
559920.0000    0.33294
559960.0000    0.15389
560000.0000    0.25440
560040.0000    0.41269
560080.0000    0.36863
560120.0000    0.43458
560160.0000    0.14555
560200.0000    0.53569
560240.0000    0.40794
560280.0000    0.16136
560320.0000    0.00767
560360.0000    0.19099
560400.0000    0.46126
560440.0000    0.41652
560480.0000    0.54237
560520.0000    0.44700
560560.0000    0.19712
560600.0000    0.62679
560640.0000    0.23736
560680.0000    0.07808
560720.0000    0.34743
560760.0000    0.29822
560800.0000    0.54787
560840.0000    0.46505
560880.0000    0.50068
560920.0000    0.42989
560960.0000    0.44125
561000.0000    0.01563
561040.0000    0.35076
561080.0000    0.43404
561120.0000    0.30661
561160.0000    0.48588
561200.0000    0.50959
561240.0000    0.32871
561280.0000    0.61763
561320.0000    0.48422
561360.0000    0.60430
561400.0000    0.27042
561440.0000    0.37595
561480.0000    0.46374
561520.0000    0.41719
561560.0000    0.43288
561600.0000    0.46209
561640.0000    0.41309
561680.0000    0.18328
561720.0000    0.42075
561760.0000    0.52668
561800.0000    0.51900
561840.0000    0.45016
561880.0000    0.28584
561920.0000    0.49374
561960.0000    0.57924
562000.0000    0.56443
562040.0000    0.30537
562080.0000    0.54068
562120.0000    0.55093
562160.0000    0.15741
562200.0000    0.40069
562240.0000    0.38372
562280.0000    0.58546
562320.0000    0.49055
562360.0000    0.50291
562400.0000    0.63611
562440.0000    0.62726
562480.0000    0.65548
562520.0000    0.39059
562560.0000    0.35997
562600.0000    0.48536
562640.0000    0.49645
562680.0000    0.45804
562720.0000    0.54875
562760.0000    0.51198
562800.0000    0.27366
562840.0000    0.36091
562880.0000    0.46355
562920.0000    0.45840
562960.0000    0.34074
563000.0000    0.24007
563040.0000    0.44780
563080.0000    0.29309
563120.0000    0.38322
563160.0000    0.33275
563200.0000    0.27555
563240.0000    0.48097
563280.0000    0.50808
563320.0000    0.48621
563360.0000    0.30376
563400.0000    0.10860
563440.0000    0.60283
563480.0000    0.40531
563520.0000    0.28575
563560.0000    0.38793
563600.0000    0.58934
563640.0000    0.34173
563680.0000    0.60043
563720.0000    0.49991
563760.0000    0.51331
563800.0000    0.43000
563840.0000    0.08927
563880.0000    0.39373
563920.0000    0.39751
563960.0000    0.63315
564000.0000    0.49080
564040.0000    0.41235
564080.0000    0.50455
564120.0000    0.28228
564160.0000    0.26848
564200.0000    0.48022
564240.0000    0.29828
564280.0000    0.30412
564320.0000    0.29778
564360.0000    0.39802
564400.0000    0.49309
564440.0000    0.58062
564480.0000    0.35685
564520.0000    0.38539
564560.0000    0.37475
564600.0000    0.37942
564640.0000    0.39501
564680.0000    0.45989
564720.0000    0.33433
564760.0000    0.42066
564800.0000    0.39660
564840.0000    0.39072
564880.0000    0.48414
564920.0000    0.54432
564960.0000    0.49613
565000.0000    0.43460
565040.0000    0.47715
565080.0000    0.57083
565120.0000    0.39666
565160.0000    0.65641
565200.0000    0.53541
565240.0000    0.46851
565280.0000    0.22908
565320.0000    0.36515
565360.0000    0.41020
565400.0000    0.30346
565440.0000    0.26063
565480.0000    0.33148
565520.0000    0.52218
565560.0000    0.35874
565600.0000    0.37193
565640.0000    0.24092
565680.0000    0.38160
565720.0000    0.33476
565760.0000    0.31478
565800.0000    0.36962
565840.0000    0.44387
565880.0000    0.28312
565920.0000    0.07553
565960.0000    0.49004
566000.0000    0.52069
566040.0000    0.38913
566080.0000    0.40894
566120.0000    0.30268
566160.0000    0.65850
566200.0000    0.41969
566240.0000    0.17348
566280.0000    0.14263
566320.0000    0.19791
566360.0000    0.38623
566400.0000    0.35090
566440.0000    0.33104
566480.0000    0.56207
566520.0000    0.56610
566560.0000    0.41739
566600.0000    0.42562
566640.0000    0.32048
566680.0000    0.36313
566720.0000    0.52099
566760.0000    0.37410
566800.0000    0.46283
566840.0000    0.61036
566880.0000    0.44862
566920.0000    0.29936
566960.0000    0.35590
567000.0000    0.10583
567040.0000    0.26496
567080.0000    0.13377
567120.0000    0.02772
567160.0000    0.13509
567200.0000    0.12588
567240.0000    0.09436
567280.0000    0.11013
567320.0000   -0.04889
567360.0000   -0.14361
567400.0000    0.22059
567440.0000    0.00054
567480.0000   -0.16998
567520.0000    0.03561
567560.0000   -0.03244
567600.0000   -0.10601
567640.0000    0.03987
567680.0000    0.13880
567720.0000   -0.00987
567760.0000    0.03580
567800.0000   -0.09386
567840.0000   -0.06276
567880.0000    0.00189
567920.0000   -0.19915
567960.0000   -0.14697
568000.0000   -0.11494
568040.0000    0.11595
568080.0000    0.01849
568120.0000   -0.14366
568160.0000    0.08439
568200.0000   -0.12591
568240.0000    0.05894
568280.0000   -0.03645
568320.0000   -0.12769
568360.0000   -0.18336
568400.0000   -0.21777
568440.0000   -0.24775
568480.0000   -0.24558
568520.0000   -0.07735
568560.0000   -0.06062
568600.0000   -0.01809
568640.0000   -0.28725
568680.0000   -0.01061
568720.0000   -0.09341
568760.0000   -0.15047
568800.0000   -0.12966
568840.0000   -0.10287
568880.0000   -0.16559
568920.0000   -0.22095
568960.0000   -0.04034
569000.0000   -0.15962
569040.0000   -0.32718
569080.0000   -0.13074
569120.0000   -0.20784
569160.0000   -0.24069
569200.0000   -0.07949
569240.0000   -0.22882
569280.0000   -0.22259
569320.0000   -0.13978
569360.0000   -0.17551
569400.0000   -0.24585
569440.0000   -0.06514
569480.0000   -0.30015
569520.0000   -0.15641
569560.0000   -0.02427
569600.0000   -0.34691
569640.0000   -0.65260
569680.0000   -0.50296
569720.0000   -0.52267
569760.0000   -0.64596
569800.0000   -0.31729
569840.0000   -0.47258
569880.0000   -0.36342
569920.0000   -0.49970
569960.0000   -0.24204
570000.0000   -0.17213
570040.0000   -0.44481
570080.0000   -0.36569
570120.0000   -0.35361
570160.0000   -0.01141
570200.0000    0.00889
570240.0000   -0.54982
570280.0000   -0.07367
570320.0000   -0.15520
570360.0000   -0.20701
570400.0000   -0.02160
570440.0000   -0.30371
570480.0000   -0.44570
570520.0000   -0.27035
570560.0000   -0.50549
570600.0000   -0.33194
570640.0000   -0.44731
570680.0000   -0.58275
570720.0000    0.28781
570760.0000   -0.02332
570800.0000   -0.25271
570840.0000   -0.15290
570880.0000   -0.39896
570920.0000   -0.42486
570960.0000   -0.62244
571000.0000   -0.72355
571040.0000   -0.26735
571080.0000   -0.45490
571120.0000   -0.37618
571160.0000    0.17271
571200.0000   -0.05299
571240.0000   -0.23552
571280.0000    0.07143
571320.0000    0.01596
571360.0000   -0.00875
571400.0000    0.12989
571440.0000    0.23645
571480.0000   -0.00765
571520.0000    0.19974
571560.0000    0.10745
571600.0000    0.20193
571640.0000    0.11430
571680.0000   -0.00707
571720.0000    0.12014
571760.0000   -0.09409
571800.0000    0.19224
571840.0000    0.17910
571880.0000    0.06368
571920.0000    0.06950
571960.0000   -0.06037
572000.0000    0.05327
572040.0000    0.03994
572080.0000    0.00909
572120.0000    0.03843
572160.0000   -0.04739
572200.0000    0.14973
572240.0000   -0.10582
572280.0000    0.03575
572320.0000    0.22313
572360.0000    0.30644
572400.0000    0.44614
572440.0000    0.43235
572480.0000    0.52155
572520.0000    0.39858
572560.0000    0.41353
572600.0000    0.43177
572640.0000    0.49397
572680.0000    0.26519
572720.0000    0.09441
572760.0000    0.57567
572800.0000    0.50652
572840.0000    0.54163
572880.0000    0.44815
572920.0000    0.46103
572960.0000    0.46394
573000.0000    0.12214
573040.0000    0.33911
573080.0000    0.35119
573120.0000    0.62461
573160.0000    0.31038
573200.0000    0.34879
573240.0000    0.50472
573280.0000    0.36598
573320.0000    0.18730
573360.0000    0.16715
573400.0000   -0.27081
573440.0000    0.01285
573480.0000   -0.25196
573520.0000    0.11796
573560.0000    0.31173
573600.0000   -0.46060
573640.0000    0.04768
573680.0000    0.07168
573720.0000   -0.12343
573760.0000    0.00498
573800.0000    0.12031
573840.0000    0.08316
573880.0000    0.09958
573920.0000    0.29014
573960.0000   -0.13329
574000.0000    0.01644
574040.0000    0.11028
574080.0000    0.12445
574120.0000   -0.21058
574160.0000   -0.34121
574200.0000   -0.26317
574240.0000   -0.31573
574280.0000   -0.03149
574320.0000   -0.23284
574360.0000   -0.35297
574400.0000   -0.55518
574440.0000    0.19109
574480.0000   -0.13664
574520.0000   -0.02875
574560.0000   -0.02988
574600.0000   -0.24002
574640.0000   -0.02387
574680.0000    0.31261
574720.0000    0.37917
574760.0000    0.14893
574800.0000    0.07032
574840.0000    0.05146
574880.0000    0.20682
574920.0000    0.01225
574960.0000   -0.01862
575000.0000    0.28845
575040.0000    0.29041
575080.0000   -0.05785
575120.0000    0.13134
575160.0000   -0.16233
575200.0000   -0.02296
575240.0000   -0.16836
575280.0000    0.47483
575320.0000   -0.03857
575360.0000   -0.05936
575400.0000    0.03754
575440.0000    0.12655
575480.0000   -0.19669
575520.0000    0.03677
575560.0000    0.16753
575600.0000   -0.25176
575640.0000   -0.46894
575680.0000   -0.41496
575720.0000   -0.50332
575760.0000   -0.59379
575800.0000   -0.37040
575840.0000   -0.41965
575880.0000   -0.42184
575920.0000   -0.61053
575960.0000   -0.40470
576000.0000   -0.38431
576040.0000   -0.28691
576080.0000    0.02679
576120.0000   -0.24515
576160.0000   -0.57725
576200.0000   -0.34891
576240.0000   -0.35151
576280.0000   -0.87774
576320.0000   -0.36615
576360.0000   -0.02585
576400.0000    0.45619
576440.0000    0.10055
576480.0000    0.20783
576520.0000    0.08965
576560.0000   -0.13496
576600.0000   -0.08011
576640.0000   -0.10900
576680.0000   -0.25184
576720.0000   -0.03800
576760.0000    0.02832
576800.0000   -0.06299
576840.0000    0.36145
576880.0000    0.12587
576920.0000    0.15044
576960.0000    0.14036
577000.0000    0.12044
577040.0000    0.02591
577080.0000    0.06451
577120.0000    0.47168
577160.0000    0.29815
577200.0000   -0.06426
577240.0000   -0.08582
577280.0000   -0.27726
577320.0000   -0.27221
577360.0000   -0.15731
577400.0000   -0.25810
577440.0000   -0.33853
577480.0000    0.06229
577520.0000   -0.27086
577560.0000   -0.07921
577600.0000   -0.17772
577640.0000   -0.06821
577680.0000   -0.05343
577720.0000   -0.22531
577760.0000   -0.25307
577800.0000   -0.07852
577840.0000   -0.25985
577880.0000   -0.24174
577920.0000   -0.35494
577960.0000   -0.14729
578000.0000   -0.04226
578040.0000   -0.15534
578080.0000   -0.48657
578120.0000   -0.38622
578160.0000   -0.14650
578200.0000   -0.13470
578240.0000   -0.04315
578280.0000   -0.34952
578320.0000   -0.30567
578360.0000   -0.29677
578400.0000   -0.47412
578440.0000   -0.28297
578480.0000   -0.30881
578520.0000   -0.28895
578560.0000   -0.38145
578600.0000   -0.08415
578640.0000   -0.48289
578680.0000   -0.45355
578720.0000   -0.11190
578760.0000   -0.19606
578800.0000    0.04365
578840.0000   -0.30412
578880.0000   -0.19465
578920.0000   -0.52699
578960.0000   -0.42814
579000.0000   -0.41677
579040.0000   -0.40661
579080.0000   -0.51395
579120.0000   -0.62740
579160.0000   -0.29210
579200.0000   -0.22743
579240.0000   -0.36213
579280.0000   -0.19725
579320.0000   -0.47363
579360.0000   -0.30117
579400.0000   -0.23230
579440.0000   -0.32696
579480.0000   -0.50350
579520.0000   -0.66988
579560.0000   -0.52285
579600.0000   -0.82546
579640.0000   -0.67783
579680.0000   -0.54299
579720.0000   -0.48768
579760.0000   -0.27662
579800.0000   -0.40044
579840.0000   -0.48531
579880.0000   -0.78068
579920.0000   -0.58932
579960.0000   -0.53352
580000.0000   -0.59061
580040.0000   -0.46706
580080.0000   -0.53047
580120.0000   -0.65908
580160.0000   -0.60873
580200.0000   -0.60245
580240.0000   -0.90898
580280.0000   -0.81277
580320.0000   -0.88841
580360.0000   -0.79063
580400.0000   -0.83194
580440.0000   -0.65729
580480.0000   -0.80448
580520.0000   -0.67062
580560.0000   -0.81737
580600.0000   -0.53798
580640.0000   -0.62692
580680.0000   -0.42038
580720.0000   -0.70404
580760.0000   -0.59847
580800.0000   -0.51464
580840.0000   -0.43742
580880.0000   -0.57689
580920.0000   -0.71677
580960.0000   -0.63845
581000.0000   -0.65650
581040.0000   -0.62727
581080.0000   -0.35076
581120.0000   -0.33459
581160.0000   -0.49999
581200.0000   -0.59416
581240.0000   -0.51415
581280.0000   -0.65391
581320.0000   -0.36514
581360.0000   -0.41206
581400.0000   -0.43059
581440.0000   -0.34919
581480.0000   -0.43001
581520.0000   -0.41053
581560.0000   -0.42144
581600.0000   -0.38163
581640.0000   -0.77502
581680.0000   -0.63480
581720.0000   -0.46657
581760.0000   -0.54030
581800.0000   -0.46613
581840.0000   -0.39941
581880.0000   -0.40123
581920.0000   -0.46980
581960.0000   -0.30252
582000.0000   -0.43482
582040.0000   -0.40951
582080.0000   -0.46873
582120.0000   -0.45149
582160.0000   -0.48914
582200.0000   -0.50055
582240.0000   -0.36781
582280.0000   -0.24842
582320.0000   -0.43555
582360.0000   -0.46718
582400.0000   -0.30609
582440.0000   -0.40592
582480.0000   -0.16709
582520.0000   -0.24918
582560.0000   -0.19885
582600.0000   -0.30525
582640.0000   -0.21886
582680.0000   -0.13709
582720.0000   -0.42174
582760.0000    0.04327
582800.0000    0.10490
582840.0000   -0.01894
582880.0000   -0.59460
582920.0000    0.01762
582960.0000   -0.28696
583000.0000   -0.52294
583040.0000   -0.33266
583080.0000   -0.33964
583120.0000   -0.25178
583160.0000   -0.29081
583200.0000   -0.19758
583240.0000    0.11647
583280.0000   -0.24233
583320.0000   -0.22134
583360.0000   -0.40873
583400.0000   -0.07811
583440.0000   -0.56315
583480.0000   -0.39536
583520.0000   -0.54975
583560.0000   -0.41272
583600.0000   -0.66231
583640.0000   -0.46388
583680.0000   -0.43105
583720.0000   -0.39928
583760.0000   -0.66799
583800.0000   -0.45784
583840.0000   -0.68090
583880.0000   -0.44871
583920.0000   -0.28573
583960.0000   -0.47760
584000.0000   -0.32620
584040.0000   -0.36098
584080.0000   -0.24729
584120.0000   -0.44147
584160.0000   -0.33065
584200.0000   -0.41416
584240.0000   -0.61182
584280.0000   -0.61504
584320.0000   -0.19653
584360.0000   -0.44204
584400.0000   -0.18996
584440.0000    0.01754
584480.0000   -0.35311
584520.0000   -0.34013
584560.0000   -0.30466
584600.0000   -0.21031
584640.0000   -0.30544
584680.0000   -0.14211
584720.0000   -0.14096
584760.0000    0.01456
584800.0000   -0.21458
584840.0000   -0.02659
584880.0000   -0.01707
584920.0000    0.03267
584960.0000   -0.02203
585000.0000    0.09242
585040.0000   -0.11865
585080.0000   -0.08766
585120.0000   -0.16289
585160.0000   -0.11195
585200.0000   -0.23568
585240.0000   -0.23539
585280.0000   -0.41204
585320.0000   -0.06541
585360.0000   -0.27448
585400.0000   -0.44380
585440.0000   -0.06491
585480.0000   -0.06888
585520.0000    0.19254
585560.0000   -0.17630
585600.0000   -0.26863
585640.0000   -0.33830
585680.0000   -0.32206
585720.0000   -0.33547
585760.0000   -0.41386
585800.0000   -0.14923
585840.0000   -0.19263
585880.0000   -0.28374
585920.0000   -0.43654
585960.0000   -0.19242
586000.0000   -0.25055
586040.0000   -0.34554
586080.0000   -0.34353
586120.0000   -0.19987
586160.0000   -0.26827
586200.0000   -0.29540
586240.0000   -0.49323
586280.0000   -0.23956
586320.0000   -0.38143
586360.0000   -0.25193
586400.0000   -0.26416
586440.0000    0.00434
586480.0000   -0.03471
586520.0000   -0.20247
586560.0000   -0.10870
586600.0000   -0.08563
586640.0000   -0.27550
586680.0000    0.05499
586720.0000   -0.07506
586760.0000    0.09375
586800.0000   -0.14445
586840.0000   -0.03435
586880.0000   -0.14910
586920.0000   -0.04113
586960.0000   -0.58146
587000.0000   -0.33344
587040.0000   -0.15948
587080.0000   -0.04489
587120.0000   -0.29119
587160.0000   -0.05031
587200.0000   -0.25014
587240.0000   -0.35300
587280.0000   -0.15137
587320.0000   -0.24074
587360.0000   -0.23575
587400.0000   -0.21795
587440.0000   -0.27265
587480.0000   -0.12854
587520.0000   -0.29593
587560.0000   -0.24427
587600.0000   -0.04864
587640.0000   -0.15987
587680.0000   -0.29042
587720.0000   -0.13825
587760.0000   -0.30041
587800.0000   -0.31766
587840.0000   -0.10170
587880.0000   -0.28158
587920.0000   -0.16792
587960.0000   -0.04358
588000.0000   -0.23438
588040.0000   -0.21302
588080.0000   -0.21738
588120.0000    0.01355
588160.0000   -0.27460
588200.0000   -0.09953
588240.0000   -0.18493
588280.0000   -0.10974
588320.0000   -0.05237
588360.0000   -0.02520
588400.0000   -0.15924
588440.0000   -0.08994
588480.0000   -0.09143
588520.0000   -0.02982
588560.0000   -0.12068
588600.0000   -0.11977
588640.0000   -0.03178
588680.0000   -0.01305
588720.0000   -0.13802
588760.0000   -0.00919
588800.0000    0.07906
588840.0000   -0.18956
588880.0000   -0.13424
588920.0000   -0.00158
588960.0000   -0.33953
589000.0000    0.18655
589040.0000   -0.20708
589080.0000   -0.18870
589120.0000   -0.23195
589160.0000   -0.14794
589200.0000   -0.06027
589240.0000    0.09675
589280.0000    0.01486
589320.0000   -0.12022
589360.0000   -0.03652
589400.0000   -0.09869
589440.0000   -0.06878
589480.0000   -0.25557
589520.0000   -0.11627
589560.0000   -0.45777
589600.0000   -0.19626
589640.0000   -0.05134
589680.0000    0.01877
589720.0000   -0.11211
589760.0000   -0.25092
589800.0000   -0.11291
589840.0000   -0.04417
589880.0000    0.03451
589920.0000   -0.23560
589960.0000   -0.08695
590000.0000   -0.08432
590040.0000    0.06177
590080.0000   -0.08085
590120.0000   -0.00875
590160.0000   -0.42137
590200.0000   -0.47788
590240.0000   -0.47913
590280.0000   -0.22474
590320.0000   -0.30961
590360.0000   -0.38707
590400.0000   -0.37208
590440.0000   -0.44262
590480.0000   -0.16959
590520.0000   -0.21725
590560.0000   -0.25512
590600.0000   -0.15907
590640.0000   -0.28046
590680.0000   -0.30354
590720.0000   -0.05415
590760.0000   -0.14664
590800.0000   -0.08676
590840.0000   -0.38639
590880.0000   -0.28810
590920.0000   -0.19422
590960.0000   -0.45453
591000.0000   -0.20544
591040.0000   -0.29783
591080.0000   -0.24249
591120.0000   -0.14874
591160.0000    0.07733
591200.0000   -0.05295
591240.0000    0.23166
591280.0000   -0.02863
591320.0000    0.10783
591360.0000   -0.15029
591400.0000   -0.09258
591440.0000   -0.28458
591480.0000   -0.04534
591520.0000   -0.25760
591560.0000   -0.21201
591600.0000   -0.29381
591640.0000   -0.21336
591680.0000   -0.36825
591720.0000   -0.23061
591760.0000   -0.28751
591800.0000   -0.21664
591840.0000   -0.11113
591880.0000   -0.23312
591920.0000   -0.15468
591960.0000    0.00675
592000.0000    0.03288
592040.0000   -0.28980
592080.0000   -0.14616
592120.0000   -0.10034
592160.0000   -0.19024
592200.0000   -0.58469
592240.0000   -0.36127
592280.0000   -0.20628
592320.0000   -0.33721
592360.0000   -0.24386
592400.0000   -0.42540
592440.0000   -0.55076
592480.0000   -0.24061
592520.0000   -0.35950
592560.0000   -0.56818
592600.0000   -0.81662
592640.0000   -0.68495
592680.0000   -0.25731
592720.0000   -0.15676
592760.0000    0.10386
592800.0000    0.00445
592840.0000    0.15786
592880.0000   -0.14397
592920.0000   -0.46543
592960.0000   -0.42448
593000.0000   -0.29787
593040.0000   -0.06466
593080.0000   -0.26633
593120.0000    0.01232
593160.0000    0.09001
593200.0000   -0.03326
593240.0000   -0.29206
593280.0000    0.04413
593320.0000   -0.42174
593360.0000   -0.16876
593400.0000   -0.23728
593440.0000   -0.13943
593480.0000   -0.09231
593520.0000    0.10106
593560.0000    0.07722
593600.0000    0.05548
593640.0000   -0.15594
593680.0000   -0.39256
593720.0000   -0.26100
593760.0000   -0.13667
593800.0000   -0.14849
593840.0000   -0.05031
593880.0000   -0.30183
593920.0000   -0.35377
593960.0000   -0.10915
594000.0000    0.08351
594040.0000   -0.13752
594080.0000   -0.19763
594120.0000   -0.11664
594160.0000   -0.18546
594200.0000   -0.19532
594240.0000    0.00058
594280.0000   -0.07167
594320.0000   -0.08936
594360.0000   -0.01732
594400.0000   -0.11722
594440.0000   -0.17192
594480.0000    0.28529
594520.0000    0.03280
594560.0000   -0.00734
594600.0000   -0.20388
594640.0000   -0.37119
594680.0000   -0.08482
594720.0000   -0.40031
594760.0000   -0.35437
594800.0000   -0.12283
594840.0000   -0.09960
594880.0000   -0.07157
594920.0000   -0.15963
594960.0000   -0.44698
595000.0000   -0.21226
595040.0000   -0.43020
595080.0000   -0.16005
595120.0000   -0.28936
595160.0000   -0.43038
595200.0000   -0.37593
595240.0000   -0.06627
595280.0000   -0.19598
595320.0000   -0.11984
595360.0000    0.09771
595400.0000   -0.10596
595440.0000    0.20690
595480.0000   -0.24726
595520.0000    0.00836
595560.0000   -0.11441
595600.0000   -0.19480
595640.0000   -0.51012
595680.0000   -0.11975
595720.0000    0.20748
595760.0000    0.01681
595800.0000   -0.30922
595840.0000    0.02505
595880.0000   -0.49907
595920.0000   -0.36026
595960.0000   -0.51663
596000.0000   -0.08588
596040.0000   -0.23368
596080.0000   -0.53570
596120.0000   -0.29562
596160.0000   -0.11196
596200.0000   -0.67162
596240.0000   -0.41506
596280.0000    0.08817
596320.0000   -0.14387
596360.0000   -0.04272
596400.0000   -0.33341
596440.0000    0.12507
596480.0000   -0.19411
596520.0000   -0.11877
596560.0000   -0.21097
596600.0000   -0.15425
596640.0000   -0.13666
596680.0000   -0.23348
596720.0000   -0.09271
596760.0000   -0.12719
596800.0000   -0.03619
596840.0000   -0.07576
596880.0000   -0.09750
596920.0000   -0.25460
596960.0000   -0.22497
597000.0000   -0.21847
597040.0000   -0.13862
597080.0000   -0.64954
597120.0000   -0.41346
597160.0000   -0.05345
597200.0000    0.06818
597240.0000    0.10763
597280.0000    0.06203
597320.0000   -0.12741
597360.0000   -0.46947
597400.0000    0.01243
597440.0000   -0.40885
597480.0000   -0.46728
597520.0000   -0.28858
597560.0000   -0.49541
597600.0000   -0.43497
597640.0000   -0.27776
597680.0000   -0.34725
597720.0000   -0.19403
597760.0000   -0.55539
597800.0000   -0.44059
597840.0000   -0.24283
597880.0000   -0.33282
597920.0000   -0.50448
597960.0000   -0.30442
598000.0000   -0.41979
598040.0000   -0.23103
598080.0000   -0.31142
598120.0000   -0.14919
598160.0000   -0.22074
598200.0000   -0.30172
598240.0000    0.09078
598280.0000   -0.19904
598320.0000   -0.19970
598360.0000   -0.19034
598400.0000   -0.28064
598440.0000   -0.26525
598480.0000   -0.33905
598520.0000   -0.36904
598560.0000   -0.53062
598600.0000   -0.46043
598640.0000   -0.22837
598680.0000   -0.26242
598720.0000   -0.15639
598760.0000    0.02182
598800.0000   -0.53691
598840.0000   -0.47043
598880.0000   -0.31346
598920.0000   -0.41778
598960.0000   -0.20499
599000.0000   -0.23282
599040.0000   -0.22599
599080.0000   -0.44040
599120.0000   -0.35433
599160.0000   -0.05690
599200.0000   -0.13718
599240.0000   -0.30462
599280.0000   -0.28222
599320.0000   -0.23564
599360.0000   -0.16283
599400.0000   -0.19689
599440.0000   -0.25835
599480.0000    0.06514
599520.0000    0.04677
599560.0000   -0.07435
599600.0000   -0.20780
599640.0000    0.07452
599680.0000   -0.07186
599720.0000    0.00442
599760.0000   -0.20534
599800.0000   -0.05589
599840.0000   -0.08112
599880.0000   -0.38883
599920.0000    0.21741
599960.0000   -0.04485
600000.0000    0.19946
600040.0000    0.14677
600080.0000   -0.08683
600120.0000   -0.01774
600160.0000   -0.19462
600200.0000   -0.15098
600240.0000   -0.09674
600280.0000   -0.30562
600320.0000   -0.00733
600360.0000   -0.08898
600400.0000   -0.42603
600440.0000   -0.57257
600480.0000   -0.68433
600520.0000   -0.55394
600560.0000   -0.52774
600600.0000   -0.89734
600640.0000   -0.88584
600680.0000   -1.03883
600720.0000   -0.97182
600760.0000   -0.95807
600800.0000   -0.98820
600840.0000   -1.11137
600880.0000   -1.25929
600920.0000   -1.06830
600960.0000   -1.16669
601000.0000   -1.06588
601040.0000   -0.94408
601080.0000   -0.95367
601120.0000   -1.21631
601160.0000   -0.68483
601200.0000   -0.84669
601240.0000   -0.70763
601280.0000   -0.60392
601320.0000   -0.61372
601360.0000   -0.94899
601400.0000   -0.57884
601440.0000   -0.49356
601480.0000   -0.60654
601520.0000   -0.92925
601560.0000   -0.67872
601600.0000   -0.56985
601640.0000   -0.55361
601680.0000   -0.56654
601720.0000   -0.43763
601760.0000   -0.77662
601800.0000   -0.31606
601840.0000   -0.50496
601880.0000   -0.43821
601920.0000   -0.40837
601960.0000   -0.42587
602000.0000   -0.17975
602040.0000   -0.46218
602080.0000   -0.32832
602120.0000   -0.29823
602160.0000   -0.14036
602200.0000   -0.37695
602240.0000   -0.30512
602280.0000   -0.55100
602320.0000   -0.14896
602360.0000   -0.46602
602400.0000   -0.44361
602440.0000   -0.30204
602480.0000   -0.31333
602520.0000   -0.31981
602560.0000   -0.41805
602600.0000   -0.44021
602640.0000   -0.31663
602680.0000   -0.31470
602720.0000   -0.10575
602760.0000   -0.04452
602800.0000   -0.23055
602840.0000   -0.30562
602880.0000   -0.12435
602920.0000   -0.26139
602960.0000   -0.13883
603000.0000   -0.40286
603040.0000   -0.16954
603080.0000   -0.30154
603120.0000   -0.22790
603160.0000   -0.19873
603200.0000   -0.28605
603240.0000   -0.21256
603280.0000   -0.17384
603320.0000   -0.55361
603360.0000   -0.30809
603400.0000   -0.20549
603440.0000   -0.14687
603480.0000   -0.08663
603520.0000   -0.41841
603560.0000   -0.27784
603600.0000   -0.46246
603640.0000   -0.33586
603680.0000   -0.48267
603720.0000    0.00096
603760.0000   -0.23791
603800.0000   -0.31796
603840.0000   -0.42152
603880.0000   -0.24964
603920.0000   -0.60819
603960.0000   -0.40155
604000.0000   -0.16950
604040.0000   -0.27019
604080.0000   -0.18386
604120.0000   -0.36239
604160.0000    0.01373
604200.0000   -0.05887
604240.0000   -0.44444
604280.0000   -0.08715
604320.0000   -0.13113
604360.0000   -0.17220
604400.0000   -0.01897
604440.0000   -0.15680
604480.0000   -0.21882
604520.0000   -0.14922
604560.0000   -0.36334
604600.0000   -0.23497
604640.0000   -0.03450
604680.0000   -0.17453
604720.0000   -0.12781
604760.0000   -0.27228
604800.0000   -0.20320
604840.0000   -0.33485
604880.0000   -0.21515
604920.0000   -0.42486
604960.0000   -0.16930
605000.0000   -0.01908
605040.0000   -0.18253
605080.0000   -0.07930
605120.0000   -0.24036
605160.0000   -0.34036
605200.0000   -0.16754
605240.0000   -0.12037
605280.0000   -0.25723
605320.0000   -0.15843
605360.0000   -0.19026
605400.0000   -0.15592
605440.0000   -0.22319
605480.0000   -0.07946
605520.0000   -0.03360
605560.0000   -0.38570
605600.0000   -0.38713
605640.0000   -0.21720
605680.0000   -0.33959
605720.0000   -0.18245
605760.0000   -0.33233
605800.0000   -0.51706
605840.0000   -0.32019
605880.0000   -0.27849
605920.0000   -0.20907
605960.0000   -0.13976
606000.0000    0.01703
606040.0000   -0.03249
606080.0000   -0.23038
606120.0000   -0.18268
606160.0000   -0.37985
606200.0000   -0.26431
606240.0000   -0.28457
606280.0000   -0.29708
606320.0000   -0.05278
606360.0000   -0.48848
606400.0000   -0.23037
606440.0000   -0.37588
606480.0000   -0.23782
606520.0000   -0.40989
606560.0000   -0.08403
606600.0000   -0.23445
606640.0000   -0.16939
606680.0000   -0.33505
606720.0000   -0.21678
606760.0000   -0.09907
606800.0000   -0.27686
606840.0000   -0.41008
606880.0000   -0.43495
606920.0000   -0.09101
606960.0000    0.01455
607000.0000   -0.20082
607040.0000   -0.24229
607080.0000   -0.23410
607120.0000   -0.20528
607160.0000   -0.33703
607200.0000   -0.27265
607240.0000   -0.32400
607280.0000   -0.12609
607320.0000   -0.25115
607360.0000   -0.27576
607400.0000   -0.34065
607440.0000   -0.40926
607480.0000   -0.23096
607520.0000   -0.29572
607560.0000   -0.34306
607600.0000   -0.77928
607640.0000   -0.36008
607680.0000   -0.32086
607720.0000   -0.49116
607760.0000   -0.90299
607800.0000   -0.83893
607840.0000   -0.89056
607880.0000   -0.98960
607920.0000   -0.77066
607960.0000   -0.77725
608000.0000   -1.02342
608040.0000   -0.86456
608080.0000   -1.13428
608120.0000   -0.81650
608160.0000   -0.86229
608200.0000   -0.66063
608240.0000   -0.63804
608280.0000   -0.51710
608320.0000   -0.78684
608360.0000   -0.43876
608400.0000   -0.72449
608440.0000   -0.47640
608480.0000   -0.67795
608520.0000   -0.69598
608560.0000   -0.79263
608600.0000   -0.72024
608640.0000   -0.59107
608680.0000   -0.48973
608720.0000   -0.42036
608760.0000   -0.79984
608800.0000   -0.42455
608840.0000   -0.45409
608880.0000   -0.36853
608920.0000   -0.30629
608960.0000   -0.56692
609000.0000   -0.58637
609040.0000   -0.33199
609080.0000   -0.54117
609120.0000   -0.44010
609160.0000   -0.71592
609200.0000   -0.94996
609240.0000   -0.63944
609280.0000   -0.87150
609320.0000   -0.73756
609360.0000   -0.56864
609400.0000   -0.60959
609440.0000   -0.55454
609480.0000   -0.60717
609520.0000   -0.73840
609560.0000    0.02160
609600.0000    0.14923
609640.0000    0.04446
609680.0000   -0.02548
609720.0000    0.09608
609760.0000    0.24941
609800.0000   -0.12005
609840.0000   -0.09021
609880.0000   -0.37952
609920.0000   -0.36580
609960.0000    0.06318
610000.0000    0.02827
610040.0000    0.08069
610080.0000   -0.05792
610120.0000   -0.05191
610160.0000   -0.15944
610200.0000   -0.19179
610240.0000    0.00098
610280.0000    0.03359
610320.0000    0.24284
610360.0000   -0.11859
610400.0000    0.12321
610440.0000   -0.16730
610480.0000   -0.13966
610520.0000   -0.10291
610560.0000   -0.12498
610600.0000   -0.01374
610640.0000   -0.00301
610680.0000   -0.14904
610720.0000   -0.27885
610760.0000   -0.04193
610800.0000   -0.02274
610840.0000    0.21164
610880.0000    0.06801
610920.0000    0.24760
610960.0000   -0.01206
611000.0000   -0.11911
611040.0000    0.07539
611080.0000   -0.12831
611120.0000   -0.10158
611160.0000   -0.06103
611200.0000   -0.00557
611240.0000    0.08616
611280.0000    0.12565
611320.0000    0.10439
611360.0000    0.07100
611400.0000   -0.26339
611440.0000   -0.16904
611480.0000   -0.14004
611520.0000   -0.24015
611560.0000    0.07132
611600.0000   -0.00866
611640.0000   -0.21056
611680.0000    0.04744
611720.0000   -0.08858
611760.0000   -0.25810
611800.0000    0.20942
611840.0000   -0.14069
611880.0000   -0.47454
611920.0000   -0.29790
611960.0000   -0.80345
612000.0000   -0.84825
612040.0000   -0.65102
612080.0000   -0.54460
612120.0000   -0.62466
612160.0000   -0.80295
612200.0000   -0.61407
612240.0000   -0.49506
612280.0000   -0.70949
612320.0000   -0.64820
612360.0000   -0.43193
612400.0000   -0.51451
612440.0000   -0.49818
612480.0000   -0.46176
612520.0000   -0.49191
612560.0000   -0.29312
612600.0000   -0.53705
612640.0000   -0.45667
612680.0000   -0.62340
612720.0000   -0.72833
612760.0000   -0.56736
612800.0000   -0.81855
612840.0000   -0.74568
612880.0000   -0.69073
612920.0000   -0.60286
612960.0000   -0.49944
613000.0000   -0.88811
613040.0000   -0.63655
613080.0000   -0.66737
613120.0000   -0.64113
613160.0000   -0.66791
613200.0000   -0.51861
613240.0000   -0.71190
613280.0000   -0.50369
613320.0000   -0.64203
613360.0000   -0.30679
613400.0000   -0.33004
613440.0000   -0.72546
613480.0000   -0.54327
613520.0000   -0.71000
613560.0000   -0.95077
613600.0000   -0.50932
613640.0000   -0.67593
613680.0000   -0.76079
613720.0000   -0.64551
613760.0000   -0.43781
613800.0000   -0.44520
613840.0000   -0.53130
613880.0000   -0.45866
613920.0000   -0.49002
613960.0000   -0.26634
614000.0000   -0.65521
614040.0000   -0.72060
614080.0000   -0.63392
614120.0000   -0.65289
614160.0000   -0.40246
614200.0000   -0.27108
614240.0000   -0.27630
614280.0000   -0.54653
614320.0000   -0.61072
614360.0000   -0.40521
614400.0000   -0.55863
614440.0000   -0.23354
614480.0000   -0.38622
614520.0000   -0.64292
614560.0000   -0.41006
614600.0000   -0.50976
614640.0000   -0.32689
614680.0000   -0.39358
614720.0000   -0.39128
614760.0000   -0.39218
614800.0000   -0.25396
614840.0000   -0.24255
614880.0000   -0.41085
614920.0000   -0.44902
614960.0000   -0.01414
615000.0000   -0.31368
615040.0000   -0.26343
615080.0000   -0.36108
615120.0000   -0.34640
615160.0000   -0.22444
615200.0000   -0.22764
615240.0000   -0.68687
615280.0000   -0.65002
615320.0000   -0.70131
615360.0000   -0.58126
615400.0000   -0.46739
615440.0000   -0.73362
615480.0000   -0.53693
615520.0000   -0.54705
615560.0000   -0.28094
615600.0000   -0.52367
615640.0000   -0.34596
615680.0000    0.04000
615720.0000   -0.11453
615760.0000   -0.12212
615800.0000   -0.37473
615840.0000   -0.16669
615880.0000   -0.12792
615920.0000   -0.35519
615960.0000   -0.49299
616000.0000   -0.69191
616040.0000   -0.55692
616080.0000   -0.76213
616120.0000   -0.68983
616160.0000   -0.54388
616200.0000   -0.58521
616240.0000   -0.35979
616280.0000   -0.57431
616320.0000   -0.48513
616360.0000   -0.37084
616400.0000   -0.01289
616440.0000   -0.24725
616480.0000   -0.41955
616520.0000   -0.40345
616560.0000   -0.26805
616600.0000   -0.44974
616640.0000   -0.49248
616680.0000   -0.44580
616720.0000   -0.37351
616760.0000   -0.46066
616800.0000   -0.15297
616840.0000   -0.43637
616880.0000   -0.19192
616920.0000   -0.22401
616960.0000    0.03870
617000.0000   -0.04102
617040.0000    0.03732
617080.0000    0.05352
617120.0000    0.22421
617160.0000    0.15250
617200.0000   -0.03661
617240.0000    0.06693
617280.0000    0.02063
617320.0000   -0.06248
617360.0000   -0.13307
617400.0000   -0.61314
617440.0000   -0.71962
617480.0000   -0.55674
617520.0000   -0.64110
617560.0000   -0.38399
617600.0000   -0.28298
617640.0000   -0.37065
617680.0000   -0.47966
617720.0000   -0.50737
617760.0000   -0.40140
617800.0000   -0.26992
617840.0000   -0.42505
617880.0000   -0.26008
617920.0000   -0.49176
617960.0000   -0.51148
618000.0000   -0.51301
618040.0000   -0.57062
618080.0000   -0.74169
618120.0000   -0.41655
618160.0000   -0.46854
618200.0000   -0.42469
618240.0000   -0.56151
618280.0000   -0.37274
618320.0000   -0.55011
618360.0000   -0.31732
618400.0000   -0.29429
618440.0000   -0.03561
618480.0000    0.02751
618520.0000   -0.36927
618560.0000    0.07619
618600.0000    0.04134
618640.0000    0.20500
618680.0000   -0.48913
618720.0000   -0.51917
618760.0000   -0.48181
618800.0000   -0.53324
618840.0000   -0.30739
618880.0000   -0.50143
618920.0000   -0.45207
618960.0000   -0.49808
619000.0000   -0.32648
619040.0000   -0.35467
619080.0000   -0.47480
619120.0000   -0.18236
619160.0000   -0.14629
619200.0000   -0.25936
619240.0000   -0.50687
619280.0000   -0.35362
619320.0000   -0.18836
619360.0000    0.06519
619400.0000   -0.46443
619440.0000   -0.54105
619480.0000   -0.50956
619520.0000   -0.51903
619560.0000   -0.45281
619600.0000   -0.48523
619640.0000   -0.59731
619680.0000   -0.18370
619720.0000   -0.09727
619760.0000   -0.16340
619800.0000   -0.72519
619840.0000   -0.52974
619880.0000   -0.54749
619920.0000   -0.40147
619960.0000   -0.56959
620000.0000   -0.61214
620040.0000   -0.49323
620080.0000   -0.64833
620120.0000   -0.43693
620160.0000    0.02640
620200.0000   -0.09486
620240.0000   -0.16511
620280.0000    0.03591
620320.0000   -0.15197
620360.0000   -0.38941
620400.0000   -0.17854
620440.0000   -0.10534
620480.0000    0.01423
620520.0000    0.10128
620560.0000    0.06978
620600.0000   -0.24464
620640.0000   -0.23931
620680.0000    0.09347
620720.0000   -0.20223
620760.0000   -0.07311
620800.0000    0.30711
620840.0000    0.09000
620880.0000    0.00593
620920.0000    0.24978
620960.0000   -0.13075
621000.0000   -0.14242
621040.0000   -0.28802
621080.0000   -0.24683
621120.0000   -0.50809
621160.0000   -0.62941
621200.0000   -0.34476
621240.0000   -0.36793
621280.0000    0.11563
621320.0000   -0.09527
621360.0000    0.11982
621400.0000    0.09475
621440.0000    0.04210
621480.0000    0.07006
621520.0000   -0.60083
621560.0000   -0.44047
621600.0000   -0.02241
621640.0000    0.00242
621680.0000   -0.16825
621720.0000    0.07870
621760.0000    0.21027
621800.0000    0.15399
621840.0000   -0.00490
621880.0000   -0.22351
621920.0000    0.01161
621960.0000   -0.02153
622000.0000   -0.22717
622040.0000    0.11761
622080.0000    0.02905
622120.0000   -0.12760
622160.0000   -0.06066
622200.0000   -0.16787
622240.0000    0.11695
622280.0000   -0.10140
622320.0000    0.62523
622360.0000    0.60303
622400.0000    0.32582
622440.0000    0.58927
622480.0000    0.63839
622520.0000    0.67512
622560.0000    0.42034
622600.0000    0.06968
622640.0000    0.07719
622680.0000    0.41692
622720.0000   -0.26347
622760.0000   -0.01833
622800.0000    0.25257
622840.0000    0.09460
622880.0000   -0.06984
622920.0000   -0.06878
622960.0000    0.06504
623000.0000    0.03693
623040.0000    0.01400
623080.0000   -0.00335
623120.0000   -0.17830
623160.0000   -0.13724
623200.0000   -0.05288
623240.0000   -0.21307
623280.0000    0.02234
623320.0000   -0.12461
623360.0000    0.13563
623400.0000   -0.05746
623440.0000   -0.09399
623480.0000    0.04663
623520.0000    0.34207
623560.0000    0.31969
623600.0000    0.13448
623640.0000   -0.01371
623680.0000    0.13807
623720.0000   -0.12764
623760.0000    0.03206
623800.0000   -0.31183
623840.0000   -0.01695
623880.0000   -0.26164
623920.0000   -0.14123
623960.0000   -0.24771
624000.0000   -0.08937
624040.0000    0.00186
624080.0000    0.06743
624120.0000   -0.06659
624160.0000   -0.12553
624200.0000   -0.09113
624240.0000   -0.32318
624280.0000   -0.16414
624320.0000    0.00715
624360.0000   -0.02150
624400.0000   -0.09147
624440.0000    0.19599
624480.0000   -0.02509
624520.0000   -0.30559
624560.0000   -0.00439
624600.0000   -0.07595
624640.0000    0.10947
624680.0000   -0.10229
624720.0000    0.12934
624760.0000    0.27580
624800.0000   -0.00872
624840.0000    0.22143
624880.0000   -0.06569
624920.0000    0.11455
624960.0000    0.38436
625000.0000    0.54815
625040.0000    0.57562
625080.0000    0.28071
625120.0000    0.08632
625160.0000    0.26560
625200.0000   -0.10601
625240.0000    0.07714
625280.0000   -0.07666
625320.0000    0.00516
625360.0000    0.03295
625400.0000    0.05567
625440.0000    0.08876
625480.0000    0.17151
625520.0000    0.01322
625560.0000    0.24280
625600.0000   -0.02223
625640.0000    0.15091
625680.0000    0.21573
625720.0000    0.49300
625760.0000    0.00057
625800.0000    0.01533
625840.0000    0.02082
625880.0000    0.27701
625920.0000   -0.10380
625960.0000   -0.05971
626000.0000   -0.07721
626040.0000    0.12631
626080.0000    0.08562
626120.0000    0.18324
626160.0000   -0.22298
626200.0000    0.17983
626240.0000   -0.26836
626280.0000   -0.05414
626320.0000    0.17592
626360.0000    0.24336
626400.0000    0.10551
626440.0000    0.26284
626480.0000    0.30810
626520.0000    0.25983
626560.0000    0.04873
626600.0000    0.05858
626640.0000    0.39562
626680.0000    0.16407
626720.0000   -0.34249
626760.0000   -0.17043
626800.0000   -0.00914
626840.0000   -0.16519
626880.0000   -0.00061
626920.0000    0.00384
626960.0000    0.18871
627000.0000    0.10690
627040.0000   -0.07812
627080.0000   -0.04719
627120.0000    0.13128
627160.0000    0.35631
627200.0000    0.50646
627240.0000    0.20533
627280.0000    0.41141
627320.0000    0.14918
627360.0000    0.14257
627400.0000    0.13748
627440.0000    0.28957
627480.0000    0.07475
627520.0000    0.24794
627560.0000    0.27656
627600.0000    0.07926
627640.0000    0.39137
627680.0000    0.29849
627720.0000    0.35699
627760.0000    0.15647
627800.0000    0.22466
627840.0000    0.06759
627880.0000    0.12643
627920.0000    0.41552
627960.0000    0.39250
628000.0000    0.21947
628040.0000    0.31445
628080.0000    0.06991
628120.0000    0.20603
628160.0000    0.31740
628200.0000   -0.05457
628240.0000   -0.20303
628280.0000   -0.15004
628320.0000   -0.39770
628360.0000   -0.15157
628400.0000   -0.15368
628440.0000   -0.04295
628480.0000   -0.36259
628520.0000   -0.30233
628560.0000   -0.03643
628600.0000   -0.09352
628640.0000    0.03466
628680.0000   -0.09905
628720.0000   -0.48489
628760.0000   -0.40914
628800.0000   -0.56845
628840.0000   -0.79196
628880.0000   -0.73561
628920.0000   -0.79159
628960.0000   -0.60137
629000.0000   -0.55772
629040.0000   -0.55562
629080.0000   -0.58752
629120.0000   -0.62113
629160.0000   -0.76473
629200.0000   -0.77105
629240.0000   -0.59759
629280.0000   -0.81706
629320.0000   -0.70473
629360.0000   -0.56805
629400.0000   -0.40380
629440.0000   -0.23959
629480.0000   -0.27125
629520.0000   -0.01814
629560.0000    0.06493
629600.0000   -0.37299
629640.0000   -0.33950
629680.0000   -0.62774
629720.0000   -0.25119
629760.0000   -0.52224
629800.0000   -0.70293
629840.0000   -0.27617
629880.0000   -0.47103
629920.0000   -0.32102
629960.0000   -0.51828
630000.0000   -0.64671
630040.0000   -0.41926
630080.0000   -0.51124
630120.0000   -0.67066
630160.0000   -0.55793
630200.0000   -0.20450
630240.0000   -0.07108
630280.0000   -0.58993
630320.0000   -0.44017
630360.0000   -0.26973
630400.0000    0.18267
630440.0000    0.21502
630480.0000   -0.12762
630520.0000    0.11651
630560.0000   -0.06075
630600.0000    0.19660
630640.0000    0.07147
630680.0000    0.12657
630720.0000    0.13895
630760.0000    0.23759
630800.0000    0.24762
630840.0000    0.04852
630880.0000   -0.01112
630920.0000    0.09420
630960.0000    0.07873
631000.0000    0.09252
631040.0000    0.15108
631080.0000   -0.10531
631120.0000   -0.41263
631160.0000   -0.07286
631200.0000   -0.10956
631240.0000   -0.43714
631280.0000   -0.32362
631320.0000   -0.17863
631360.0000   -0.41986
631400.0000    0.10699
631440.0000   -0.12303
631480.0000   -0.16685
631520.0000   -0.64442
631560.0000   -0.15714
631600.0000   -0.22135
631640.0000   -0.11560
631680.0000   -0.53654
631720.0000   -0.68323
631760.0000   -0.75700
631800.0000   -0.64813
631840.0000   -0.79185
631880.0000   -0.67272
631920.0000   -0.70774
631960.0000   -0.56887
632000.0000   -0.62285
632040.0000   -0.51618
632080.0000   -0.27198
632120.0000   -0.47094
632160.0000   -0.35436
632200.0000   -0.47649
632240.0000   -0.37055
632280.0000   -0.27019
632320.0000   -0.49497
632360.0000   -0.64438
632400.0000   -0.67680
632440.0000   -0.53286
632480.0000   -0.33571
632520.0000   -0.31083
632560.0000   -0.26558
632600.0000   -0.26842
632640.0000   -0.50736
632680.0000   -0.52820
632720.0000   -0.40647
632760.0000   -0.28096
632800.0000   -0.04633
632840.0000   -0.15672
632880.0000   -0.01134
632920.0000    0.04141
632960.0000   -0.00985
633000.0000   -0.16891
633040.0000   -0.16801
633080.0000    0.05305
633120.0000    0.05116
633160.0000    0.02858
633200.0000   -0.02018
633240.0000   -0.20384
633280.0000    0.13235
633320.0000   -0.19103
633360.0000   -0.15730
633400.0000   -0.11448
633440.0000    0.20239
633480.0000   -0.20158
633520.0000   -0.07192
633560.0000    0.06135
633600.0000   -0.22756
633640.0000   -0.04258
633680.0000    0.11052
633720.0000   -0.21652
633760.0000   -0.24021
633800.0000    0.00151
633840.0000   -0.40967
633880.0000   -0.66586
633920.0000   -0.66401
633960.0000   -0.47111
634000.0000   -0.30805
634040.0000   -0.52948
634080.0000   -0.23544
634120.0000   -0.36565
634160.0000   -0.02189
634200.0000   -0.04672
634240.0000   -0.33808
634280.0000   -0.21674
634320.0000   -0.62461
634360.0000   -0.89679
634400.0000   -1.02696
634440.0000   -0.88694
634480.0000   -0.27555
634520.0000   -0.22834
634560.0000   -0.35239
634600.0000   -0.38050
634640.0000   -0.05784
634680.0000   -0.18269
634720.0000   -0.13650
634760.0000    0.17629
634800.0000   -0.04173
634840.0000   -0.00693
634880.0000   -0.07331
634920.0000    0.21227
634960.0000    0.27342
635000.0000   -0.19936
635040.0000   -0.21175
635080.0000   -0.46595
635120.0000   -0.32549
635160.0000   -0.15197
635200.0000   -0.34456
635240.0000   -0.61676
635280.0000   -0.58087
635320.0000   -0.51126
635360.0000   -0.48196
635400.0000   -0.36333
635440.0000   -0.27392
635480.0000   -0.20278
635520.0000   -0.37568
635560.0000   -0.42921
635600.0000   -0.57698
635640.0000   -0.43597
635680.0000   -0.30974
635720.0000   -0.30146
635760.0000   -0.22195
635800.0000   -0.45640
635840.0000   -0.28642
635880.0000   -0.03453
635920.0000   -0.04351
635960.0000   -0.23317
636000.0000   -0.14336
636040.0000   -0.28630
636080.0000   -0.28535
636120.0000   -0.52742
636160.0000   -0.13160
636200.0000   -0.03166
636240.0000   -0.12893
636280.0000   -0.26183
636320.0000   -0.25276
636360.0000   -0.30917
636400.0000   -0.20926
636440.0000   -0.29144
636480.0000   -0.16098
636520.0000   -0.55612
636560.0000   -0.28892
636600.0000   -0.21454
636640.0000   -0.42376
636680.0000    0.02579
636720.0000   -0.09014
636760.0000   -0.30896
636800.0000   -0.16995
636840.0000   -0.09528
636880.0000   -0.07970
636920.0000   -0.28287
636960.0000    0.07974
637000.0000   -0.55313
637040.0000   -0.31638
637080.0000   -0.43454
637120.0000   -0.28307
637160.0000   -0.35178
637200.0000   -0.23709
637240.0000   -0.15129
637280.0000   -0.50295
637320.0000   -0.14393
637360.0000   -0.07584
637400.0000   -0.20616
637440.0000    0.09950
637480.0000   -0.21818
637520.0000   -0.62744
637560.0000   -0.45867
637600.0000   -0.60227
637640.0000   -0.10159
637680.0000   -0.17144
637720.0000   -0.42785
637760.0000   -0.07135
637800.0000   -0.38381
637840.0000   -0.37008
637880.0000   -0.47253
637920.0000   -0.34659
637960.0000   -0.31929
638000.0000   -0.67382
638040.0000   -0.32192
638080.0000   -0.47891
638120.0000   -0.57624
638160.0000   -0.88894
638200.0000   -0.60195
638240.0000   -0.56378
638280.0000   -0.81974
638320.0000   -0.72667
638360.0000   -0.83823
638400.0000   -0.78377
638440.0000   -0.68270
638480.0000   -0.96965
638520.0000   -0.73292
638560.0000   -0.80929
638600.0000   -0.85323
638640.0000   -0.76357
638680.0000   -0.85794
638720.0000   -0.82853
638760.0000   -0.56990
638800.0000   -0.28005
638840.0000   -0.30128
638880.0000   -0.89786
638920.0000   -0.55627
638960.0000   -0.49664
639000.0000   -0.92595
639040.0000   -0.85997
639080.0000   -0.76860
639120.0000   -0.54073
639160.0000   -0.76097
639200.0000   -0.58633
639240.0000   -0.66709
639280.0000   -0.62065
639320.0000   -0.81063
639360.0000   -0.38435
639400.0000   -0.60257
639440.0000   -0.78457
639480.0000   -0.86021
639520.0000   -0.89402
639560.0000   -0.76355
639600.0000   -0.50747
639640.0000   -0.53654
639680.0000   -0.50990
639720.0000   -0.87112
639760.0000   -0.69608
639800.0000   -0.59434
639840.0000   -0.74324
639880.0000   -0.52211
639920.0000   -0.66866
639960.0000   -0.65018
640000.0000   -0.65588
640040.0000   -0.52057
640080.0000   -0.34417
640120.0000   -0.58366
640160.0000   -0.85886
640200.0000   -0.53181
640240.0000   -0.18255
640280.0000   -0.04867
640320.0000   -0.21312
640360.0000   -0.37177
640400.0000   -0.01609
640440.0000   -0.49680
640480.0000   -0.50207
640520.0000   -0.61938
640560.0000   -0.83179
640600.0000   -0.83724
640640.0000   -0.92446
640680.0000   -0.82141
640720.0000   -0.65939
640760.0000   -0.90666
640800.0000   -0.36236
640840.0000   -0.60871
640880.0000   -0.67086
640920.0000   -0.69734
640960.0000   -0.68483
641000.0000   -0.52810
641040.0000   -0.80160
641080.0000   -0.37697
641120.0000   -0.23790
641160.0000   -0.54001
641200.0000   -0.63905
641240.0000   -0.73509
641280.0000   -0.42951
641320.0000   -0.22504
641360.0000   -0.23080
641400.0000   -0.71825
641440.0000   -0.53922
641480.0000   -0.32930
641520.0000   -0.62615
641560.0000   -0.51216
641600.0000   -0.50276
641640.0000   -0.53377
641680.0000   -0.14621
641720.0000   -0.37290
641760.0000   -0.07801
641800.0000   -0.68455
641840.0000   -0.29086
641880.0000   -0.46590
641920.0000   -0.58869
641960.0000   -0.31855
642000.0000   -0.36794
642040.0000   -0.18640
642080.0000   -0.18977
642120.0000   -0.32125
642160.0000   -0.46169
642200.0000   -0.39523
642240.0000   -0.43228
642280.0000   -0.69044
642320.0000   -0.70850
642360.0000   -0.57849
642400.0000   -0.51269
642440.0000   -0.52067
642480.0000   -0.44000
642520.0000   -0.67585
642560.0000   -0.58222
642600.0000   -0.66756
642640.0000   -0.68787
642680.0000   -0.45436
642720.0000   -0.35875
642760.0000   -0.54144
642800.0000   -0.28316
642840.0000   -0.29889
642880.0000   -0.58473
642920.0000   -0.60821
642960.0000   -0.31182
643000.0000   -0.46941
643040.0000   -0.33697
643080.0000   -0.37086
643120.0000   -0.52316
643160.0000   -0.39911
643200.0000   -0.30727
643240.0000   -0.39855
643280.0000   -0.38413
643320.0000   -0.52592
643360.0000   -0.15463
643400.0000   -0.59403
643440.0000   -0.40546
643480.0000   -0.32992
643520.0000   -0.20126
643560.0000   -0.21610
643600.0000    0.08146
643640.0000    0.16857
643680.0000   -0.09801
643720.0000   -0.56328
643760.0000   -0.54763
643800.0000   -0.64130
643840.0000   -0.44713
643880.0000   -0.59230
643920.0000   -0.31269
643960.0000   -0.49604
644000.0000   -0.62182
644040.0000   -0.20225
644080.0000   -0.37032
644120.0000   -0.16483
644160.0000   -0.27105
644200.0000   -0.57332
644240.0000   -0.53855
644280.0000   -0.53471
644320.0000   -0.11824
644360.0000   -0.61381
644400.0000   -0.97376
644440.0000   -0.49823
644480.0000   -0.77239
644520.0000   -0.52351
644560.0000   -0.65938
644600.0000   -0.81990
644640.0000   -0.26686
644680.0000   -0.24375
644720.0000   -0.25283
644760.0000   -0.33580
644800.0000   -0.27528
644840.0000   -0.24227
644880.0000   -0.26841
644920.0000   -0.11336
644960.0000   -0.06982
645000.0000   -0.20191
645040.0000   -0.54039
645080.0000   -0.51998
645120.0000   -0.39459
645160.0000   -0.32467
645200.0000   -0.31083
645240.0000   -0.19934
645280.0000    0.03606
645320.0000    0.07088
645360.0000   -0.00587
645400.0000   -0.52765
645440.0000   -0.60285
645480.0000   -0.65432
645520.0000   -0.46915
645560.0000   -0.55134
645600.0000   -0.73666
645640.0000   -0.59852
645680.0000   -0.37720
645720.0000   -0.44097
645760.0000   -0.39774
645800.0000   -0.45776
645840.0000   -0.50399
645880.0000   -0.45950
645920.0000   -0.15343
645960.0000    0.03887
646000.0000   -0.00183
646040.0000    0.18830
646080.0000   -0.08804
646120.0000   -0.23856
646160.0000   -0.24160
646200.0000   -0.18205
646240.0000   -0.08529
646280.0000   -0.01359
646320.0000   -0.02257
646360.0000   -0.18050
646400.0000   -0.31888
646440.0000   -0.51148
646480.0000   -0.20804
646520.0000   -0.53117
646560.0000   -0.55476
646600.0000   -0.13262
646640.0000   -0.57458
646680.0000   -0.56275
646720.0000   -0.72525
646760.0000   -0.54849
646800.0000   -0.42267
646840.0000   -0.70628
646880.0000   -0.27205
646920.0000   -0.58688
646960.0000   -0.46667
647000.0000   -0.61684
647040.0000   -0.15196
647080.0000   -0.44469
647120.0000   -0.28150
647160.0000   -0.67581
647200.0000   -0.38894
647240.0000   -0.11600
647280.0000   -0.09411
647320.0000   -0.28581
647360.0000   -0.24169
647400.0000   -0.42833
647440.0000   -0.26529
647480.0000   -0.33217
647520.0000    0.00625
647560.0000   -0.27995
647600.0000   -0.60591
647640.0000    0.05106
647680.0000   -0.18597
647720.0000    0.07324
647760.0000   -0.25118
647800.0000   -0.15045
647840.0000   -0.21424
647880.0000   -0.22750
647920.0000   -0.22500
647960.0000   -0.43149
648000.0000    0.18602
648040.0000   -0.27226
648080.0000   -0.47270
648120.0000   -0.30731
648160.0000   -0.11239
648200.0000   -0.15774
648240.0000   -0.27192
648280.0000    0.20044
648320.0000    0.14640
648360.0000   -0.31597
648400.0000   -0.37070
648440.0000   -0.35552
648480.0000   -0.20890
648520.0000   -0.32127
648560.0000   -0.36301
648600.0000   -0.36416
648640.0000   -0.48500
648680.0000   -0.31351
648720.0000   -0.20897
648760.0000   -0.26290
648800.0000   -0.34956
648840.0000   -0.31190
648880.0000   -0.43444
648920.0000   -0.05628
648960.0000   -0.37978
649000.0000   -0.51465
649040.0000   -0.82651
649080.0000   -0.38509
649120.0000   -0.39545
649160.0000   -0.56700
649200.0000   -0.39100
649240.0000   -0.51615
649280.0000   -0.70570
649320.0000   -0.48151
649360.0000   -0.92762
649400.0000   -0.57515
649440.0000   -0.09684
649480.0000   -0.02092
649520.0000    0.03869
649560.0000    0.29690
649600.0000    0.40716
649640.0000   -0.31300
649680.0000    0.14842
649720.0000    0.06134
649760.0000   -0.12359
649800.0000   -0.32028
649840.0000   -0.10441
649880.0000   -0.18330
649920.0000    0.14063
649960.0000   -0.05943
650000.0000    0.30086
650040.0000   -0.02561
650080.0000    0.02567
650120.0000   -0.06502
650160.0000    0.18586
650200.0000    0.15770
650240.0000   -0.34208
650280.0000   -0.10569
650320.0000   -0.16038
650360.0000   -0.16029
650400.0000   -0.29500
650440.0000    0.06561
650480.0000   -0.15627
650520.0000   -0.45328
650560.0000   -0.26686
650600.0000   -0.36158
650640.0000   -0.10996
650680.0000   -0.30422
650720.0000    0.01556
650760.0000   -0.19509
650800.0000    0.18075
650840.0000   -0.01902
650880.0000   -0.27981
650920.0000    0.01435
650960.0000    0.15698
651000.0000    0.32541
651040.0000    0.42874
651080.0000    0.23615
651120.0000    0.22158
651160.0000    0.13757
651200.0000    0.07705
651240.0000    0.06734
651280.0000    0.13088
651320.0000    0.15862
651360.0000    0.09487
651400.0000    0.31538
651440.0000    0.25247
651480.0000    0.29317
651520.0000    0.06516
651560.0000    0.03044
651600.0000   -0.02543
651640.0000   -0.00279
651680.0000   -0.78052
651720.0000   -0.46400
651760.0000   -0.64325
651800.0000   -0.34215
651840.0000   -0.17473
651880.0000   -0.10422
651920.0000   -0.29278
651960.0000    0.00125
652000.0000   -0.33162
652040.0000    0.10482
652080.0000   -0.36513
652120.0000   -0.21112
652160.0000   -0.25952
652200.0000   -0.49718
652240.0000   -0.51619
652280.0000   -0.54200
652320.0000   -0.40913
652360.0000   -0.29827
652400.0000   -0.64789
652440.0000   -0.42461
652480.0000   -0.55843
652520.0000   -0.36306
652560.0000   -0.24288
652600.0000   -0.26826
652640.0000   -0.27587
652680.0000   -0.32560
652720.0000   -0.44643
652760.0000   -0.54956
652800.0000   -0.52312
652840.0000    0.05154
652880.0000    0.05816
652920.0000   -0.03254
652960.0000    0.06370
653000.0000   -0.24867
653040.0000   -0.07474
653080.0000    0.01718
653120.0000   -0.11703
653160.0000   -0.14349
653200.0000   -0.03421
653240.0000   -0.20525
653280.0000   -0.03991
653320.0000   -0.16142
653360.0000    0.05242
653400.0000    0.14499
653440.0000   -0.05939
653480.0000   -0.21666
653520.0000    0.12726
653560.0000   -0.20541
653600.0000    0.12183
653640.0000   -0.00066
653680.0000    0.06842
653720.0000   -0.19693
653760.0000   -0.38953
653800.0000   -0.27214
653840.0000   -0.39032
653880.0000   -0.12873
653920.0000   -0.01180
653960.0000    0.01113
654000.0000   -0.26241
654040.0000   -0.16163
654080.0000   -0.08406
654120.0000    0.04509
654160.0000   -0.37958
654200.0000    0.00291
654240.0000   -0.14744
654280.0000   -0.04976
654320.0000   -0.17082
654360.0000   -0.17228
654400.0000    0.08481
654440.0000   -0.24208
654480.0000   -0.17214
654520.0000   -0.07200
654560.0000   -0.12127
654600.0000   -0.40114
654640.0000   -0.67887
654680.0000   -0.04047
654720.0000    0.15753
654760.0000    0.15745
654800.0000    0.06324
654840.0000    0.27884
654880.0000   -0.01434
654920.0000   -0.04080
654960.0000   -0.14628
655000.0000    0.10050
655040.0000    0.04934
655080.0000   -0.22975
655120.0000    0.28908
655160.0000    0.06417
655200.0000    0.03988
655240.0000   -0.02425
655280.0000   -0.48406
655320.0000   -0.47932
655360.0000   -0.28336
655400.0000   -0.47187
655440.0000    0.03955
655480.0000   -0.08988
655520.0000   -0.05611
655560.0000   -0.15444
655600.0000   -0.02319
655640.0000   -0.15036
655680.0000   -0.14456
655720.0000   -0.10272
655760.0000   -0.34906
655800.0000   -0.46183
655840.0000   -0.24237
655880.0000   -0.06039
655920.0000   -0.57366
655960.0000   -0.48126
656000.0000   -0.55421
656040.0000   -0.49805
656080.0000   -0.31284
656120.0000   -0.32683
656160.0000   -0.08916
656200.0000   -0.30053
656240.0000   -0.24730
656280.0000    0.01837
656320.0000   -0.32188
656360.0000   -0.33742
656400.0000   -0.41984
656440.0000    0.03757
656480.0000   -0.11967
656520.0000   -0.09901
656560.0000   -0.05349
656600.0000   -0.17234
656640.0000    0.02205
656680.0000   -0.10725
656720.0000   -0.19296
656760.0000    0.12242
656800.0000   -0.14181
656840.0000   -0.18399
656880.0000   -0.34910
656920.0000   -0.43837
656960.0000   -0.52694
657000.0000   -0.45971
657040.0000   -0.26027
657080.0000   -0.16682
657120.0000   -0.06776
657160.0000   -0.10691
657200.0000    0.15134
657240.0000   -0.01440
657280.0000    0.10687
657320.0000   -0.15738
657360.0000    0.03877
657400.0000   -0.10844
657440.0000   -0.27512
657480.0000    0.05895
657520.0000   -0.04959
657560.0000   -0.30093
657600.0000   -0.08342
657640.0000    0.08826
657680.0000   -0.25849
657720.0000   -0.20934
657760.0000    0.00678
657800.0000    0.17717
657840.0000   -0.12644
657880.0000   -0.01724
657920.0000   -0.14280
657960.0000    0.00248
658000.0000   -0.17985
658040.0000   -0.24330
658080.0000   -0.31929
658120.0000   -0.23147
658160.0000   -0.04335
658200.0000    0.06820
658240.0000   -0.26328
658280.0000   -0.24105
658320.0000   -0.15358
658360.0000   -0.17350
658400.0000   -0.10342
658440.0000   -0.08173
658480.0000   -0.10347
658520.0000   -0.09297
658560.0000    0.03657
658600.0000   -0.22451
658640.0000   -0.31538
658680.0000   -0.50344
658720.0000   -0.25180
658760.0000   -0.01509
658800.0000    0.06415
658840.0000   -0.24070
658880.0000   -0.02893
658920.0000   -0.25093
658960.0000   -0.09611
659000.0000   -0.19020
659040.0000   -0.16540
659080.0000   -0.14493
659120.0000   -0.25066
659160.0000    0.10346
659200.0000   -0.03955
659240.0000   -0.24163
659280.0000    0.05162
659320.0000   -0.14336
659360.0000   -0.27891
659400.0000   -0.27111
659440.0000   -0.13965
659480.0000   -0.09184
659520.0000   -0.18189
659560.0000    0.00333
659600.0000   -0.30519
659640.0000    0.33939
659680.0000    0.02247
659720.0000    0.01015
659760.0000   -0.29584
659800.0000   -0.25737
659840.0000   -0.28685
659880.0000   -0.24287
659920.0000   -0.37670
659960.0000   -0.38948
660000.0000   -0.29678
660040.0000   -0.13340
660080.0000    0.10097
660120.0000   -0.25640
660160.0000   -0.07162
660200.0000   -0.37003
660240.0000   -0.56097
660280.0000   -0.29277
660320.0000   -0.46788
660360.0000   -0.22036
660400.0000   -0.34186
660440.0000   -0.09257
660480.0000    0.03628
660520.0000   -0.36758
660560.0000   -0.33072
660600.0000   -0.25016
660640.0000   -0.24123
660680.0000    0.11518
660720.0000   -0.04476
660760.0000   -0.13374
660800.0000    0.09858
660840.0000   -0.20551
660880.0000   -0.25601
660920.0000    0.14268
660960.0000   -0.11232
661000.0000    0.15918
661040.0000    0.02448
661080.0000   -0.26018
661120.0000   -0.13107
661160.0000    0.23949
661200.0000    0.02434
661240.0000    0.06853
661280.0000   -0.04436
661320.0000    0.15252
661360.0000   -0.03353
661400.0000   -0.08134
661440.0000    0.07349
661480.0000   -0.09458
661520.0000   -0.17421
661560.0000   -0.00233
661600.0000   -0.26738
661640.0000    0.04352
661680.0000   -0.36362
661720.0000   -0.35897
661760.0000   -0.02052
661800.0000   -0.01774
661840.0000    0.10381
661880.0000    0.08533
661920.0000   -0.14392
661960.0000   -0.09294
662000.0000   -0.27193
662040.0000   -0.28472
662080.0000   -0.21737
662120.0000   -0.30542
662160.0000   -0.15698
662200.0000   -0.40465
662240.0000   -0.17554
662280.0000   -0.06804
662320.0000   -0.24006
662360.0000    0.09962
662400.0000    0.20063
662440.0000    0.14383
662480.0000   -0.26064
662520.0000   -0.28711
662560.0000   -0.47510
662600.0000   -0.56662
662640.0000   -0.15975
662680.0000   -0.08397
662720.0000   -0.09792
662760.0000   -0.18860
662800.0000   -0.35229
662840.0000   -0.02056
662880.0000   -0.02749
662920.0000   -0.04355
662960.0000   -0.28657
663000.0000   -0.08725
663040.0000   -0.29076
663080.0000   -0.59881
663120.0000   -0.10809
663160.0000   -0.57063
663200.0000   -0.00409
663240.0000   -0.37443
663280.0000   -0.42577
663320.0000   -0.29878
663360.0000   -0.29362
663400.0000   -0.20369
663440.0000   -0.32669
663480.0000    0.07251
663520.0000   -0.12386
663560.0000   -0.15702
663600.0000   -0.08474
663640.0000   -0.08343
663680.0000   -0.35483
663720.0000   -0.17331
663760.0000   -0.23936
663800.0000   -0.28311
663840.0000   -0.38596
663880.0000   -0.27122
663920.0000   -0.19850
663960.0000   -0.27257
664000.0000   -0.34704
664040.0000   -0.13592
664080.0000    0.10082
664120.0000    0.06692
664160.0000    0.19346
664200.0000   -0.12357
664240.0000    0.12270
664280.0000    0.00014
664320.0000   -0.17585
664360.0000   -0.00299
664400.0000   -0.17090
664440.0000    0.05155
664480.0000   -0.09021
664520.0000    0.06789
664560.0000    0.10537
664600.0000    0.01103
664640.0000   -0.11934
664680.0000   -0.52827
664720.0000   -0.33111
664760.0000   -0.28305
664800.0000   -0.01250
664840.0000   -0.24369
664880.0000   -0.19222
664920.0000   -0.24308
664960.0000   -0.17130
665000.0000    0.34736
665040.0000   -0.08656
665080.0000   -0.10865
665120.0000   -0.27525
665160.0000   -0.20406
665200.0000   -0.40834
665240.0000   -0.57985
665280.0000   -0.16279
665320.0000    0.13771
665360.0000   -0.09609
665400.0000    0.02516
665440.0000   -0.44375
665480.0000   -0.45040
665520.0000   -0.36882
665560.0000   -0.51763
665600.0000   -0.44665
665640.0000   -0.22951
665680.0000   -0.03329
665720.0000   -0.17838
665760.0000    0.03180
665800.0000    0.03365
665840.0000   -0.06018
665880.0000    0.22595
665920.0000   -0.19746
665960.0000    0.10681
666000.0000    0.01909
666040.0000   -0.45400
666080.0000   -0.34429
666120.0000   -0.24942
666160.0000   -0.10205
666200.0000   -0.01392
666240.0000   -0.08890
666280.0000   -0.10576
666320.0000    0.15336
666360.0000   -0.22980
666400.0000   -0.29899
666440.0000   -0.06419
666480.0000   -0.29169
666520.0000   -0.56496
666560.0000   -0.73095
666600.0000   -0.27824
666640.0000   -0.28938
666680.0000   -0.41365
666720.0000   -0.35139
666760.0000   -0.19801
666800.0000   -0.12157
666840.0000   -0.15527
666880.0000   -0.19608
666920.0000    0.20450
666960.0000    0.31702
667000.0000    0.25546
667040.0000    0.16022
667080.0000    0.18514
667120.0000    0.27510
667160.0000    0.16137
667200.0000    0.16859
667240.0000    0.36758
667280.0000    0.31573
667320.0000    0.32852
667360.0000    0.41365
667400.0000    0.30339
667440.0000    0.07170
667480.0000    0.43198
667520.0000    0.47024
667560.0000   -0.15561
667600.0000    0.02509
667640.0000   -0.11249
667680.0000   -0.16395
667720.0000   -0.18943
667760.0000   -0.13553
667800.0000   -0.10715
667840.0000    0.16940
667880.0000    0.21484
667920.0000   -0.17399
667960.0000   -0.28369
668000.0000   -0.32929
668040.0000   -0.22011
668080.0000   -0.20603
668120.0000   -0.24187
668160.0000   -0.28715
668200.0000   -0.00385
668240.0000    0.05990
668280.0000    0.03659
668320.0000   -0.05708
668360.0000    0.09565
668400.0000    0.24231
668440.0000   -0.34965
668480.0000   -0.15763
668520.0000    0.09686
668560.0000    0.25128
668600.0000    0.17072
668640.0000    0.03678
668680.0000    0.14290
668720.0000    0.18909
668760.0000    0.27874
668800.0000    0.12703
668840.0000   -0.04158
668880.0000    0.07815
668920.0000    0.00806
668960.0000   -0.26588
669000.0000    0.05012
669040.0000    0.37145
669080.0000    0.38617
669120.0000    0.22045
669160.0000   -0.35945
669200.0000   -0.11292
669240.0000   -0.30066
669280.0000   -0.18331
669320.0000   -0.30409
669360.0000   -0.50144
669400.0000   -0.85592
669440.0000   -0.20420
669480.0000   -0.58418
669520.0000   -0.92593
669560.0000   -0.75995
669600.0000   -0.30184
669640.0000    0.12668
669680.0000    0.28251
669720.0000    0.20451
669760.0000    0.37248
669800.0000    0.02916
669840.0000    0.29618
669880.0000    0.20902
669920.0000    0.15482
669960.0000    0.37670
670000.0000    0.28782
670040.0000    0.33332
670080.0000    0.06936
670120.0000    0.20846
670160.0000    0.14030
670200.0000    0.15573
670240.0000    0.14412
670280.0000    0.55981
670320.0000    0.48537
670360.0000    0.35079
670400.0000    0.35032
670440.0000    0.53597
670480.0000    0.36003
670520.0000    0.41742
670560.0000    0.25993
670600.0000    0.20713
670640.0000    0.27981
670680.0000    0.27905
670720.0000    0.29984
670760.0000    0.31929
670800.0000    0.29112
670840.0000    0.28838
670880.0000    0.15053
670920.0000    0.28737
670960.0000    0.43937
671000.0000    0.32317
671040.0000    0.26038
671080.0000    0.36477
671120.0000    0.36476
671160.0000    0.11873
671200.0000    0.19828
671240.0000    0.33652
671280.0000    0.34673
671320.0000    0.22628
671360.0000    0.24814
671400.0000    0.20380
671440.0000    0.42935
671480.0000    0.21938
671520.0000    0.13570
671560.0000    0.24694
671600.0000    0.14826
671640.0000    0.10747
671680.0000    0.25411
671720.0000    0.22216
671760.0000    0.15722
671800.0000    0.42238
671840.0000    0.18240
671880.0000    0.11556
671920.0000    0.44940
671960.0000    0.12454
672000.0000    0.20798
672040.0000    0.48244
672080.0000    0.08906
672120.0000    0.16159
672160.0000    0.06220
672200.0000    0.46874
672240.0000    0.02888
672280.0000    0.32297
672320.0000    0.18272
672360.0000    0.24315
672400.0000    0.28775
672440.0000    0.20633
672480.0000    0.17247
672520.0000    0.30399
672560.0000    0.26085
672600.0000    0.09402
672640.0000   -0.06121
672680.0000    0.23778
672720.0000    0.08789
672760.0000    0.19972
672800.0000    0.12115
672840.0000    0.24253
672880.0000    0.21762
672920.0000    0.22427
672960.0000    0.16665
673000.0000    0.20501
673040.0000    0.32424
673080.0000    0.09347
673120.0000    0.03772
673160.0000    0.10583
673200.0000    0.24107
673240.0000    0.08015
673280.0000   -0.07880
673320.0000    0.20745
673360.0000    0.10302
673400.0000    0.09157
673440.0000    0.08796
673480.0000    0.03499
673520.0000    0.04650
673560.0000   -0.14893
673600.0000    0.07803
673640.0000   -0.04128
673680.0000   -0.01912
673720.0000    0.11340
673760.0000    0.17436
673800.0000    0.06781
673840.0000    0.09959
673880.0000    0.16265
673920.0000    0.29653
673960.0000    0.05944
674000.0000    0.22671
674040.0000    0.05258
674080.0000    0.04849
674120.0000    0.05614
674160.0000    0.05024
674200.0000    0.04676
674240.0000   -0.11861
674280.0000    0.16465
674320.0000    0.24002
674360.0000    0.01125
674400.0000    0.27162
674440.0000    0.21865
674480.0000    0.09146
674520.0000   -0.15136
674560.0000   -0.03583
674600.0000   -0.49301
674640.0000   -0.19970
674680.0000   -0.42842
674720.0000   -0.05587
674760.0000   -0.07835
674800.0000   -0.24175
674840.0000   -0.18319
674880.0000   -0.37326
674920.0000   -0.24933
674960.0000   -0.29757
675000.0000   -0.23561
675040.0000   -0.20722
675080.0000    0.09851
675120.0000    0.25997
675160.0000    0.13055
675200.0000    0.13213
675240.0000    0.02734
675280.0000   -0.00267
675320.0000   -0.02621
675360.0000    0.09772
675400.0000   -0.24326
675440.0000   -0.21935
675480.0000   -0.56369
675520.0000   -0.39506
675560.0000    0.02706
675600.0000   -0.06896
675640.0000    0.00088
675680.0000    0.12886
675720.0000    0.21783
675760.0000    0.08945
675800.0000    0.06450
675840.0000    0.07878
675880.0000    0.15746
675920.0000   -0.32168
675960.0000    0.10761
676000.0000   -0.03290
676040.0000    0.21108
676080.0000    0.19373
676120.0000    0.18315
676160.0000    0.16747
676200.0000   -0.16121
676240.0000    0.12988
676280.0000    0.15580
676320.0000    0.13577
676360.0000    0.13997
676400.0000    0.23105
676440.0000    0.12265
676480.0000    0.29563
676520.0000    0.17023
676560.0000   -0.00687
676600.0000    0.30211
676640.0000    0.09784
676680.0000    0.14072
676720.0000    0.06107
676760.0000    0.07521
676800.0000    0.17227
676840.0000    0.24603
676880.0000    0.26068
676920.0000    0.49851
676960.0000    0.13213
677000.0000    0.04087
677040.0000    0.14711
677080.0000    0.33708
677120.0000    0.14069
677160.0000    0.08797
677200.0000    0.22266
677240.0000   -0.16041
677280.0000    0.28209
677320.0000   -0.11195
677360.0000    0.12619
677400.0000    0.27983
677440.0000    0.17924
677480.0000    0.17367
677520.0000    0.13313
677560.0000    0.06555
677600.0000   -0.12918
677640.0000    0.24568
677680.0000   -0.53548
677720.0000    0.15319
677760.0000    0.12181
677800.0000    0.27786
677840.0000    0.40629
677880.0000    0.30600
677920.0000    0.04850
677960.0000   -0.03743
678000.0000   -0.10410
678040.0000    0.21845
678080.0000    0.43096
678120.0000    0.26198
678160.0000    0.17699
678200.0000    0.17903
678240.0000   -0.01707
678280.0000    0.38453
678320.0000    0.31810
678360.0000    0.11418
678400.0000   -0.10194
678440.0000   -0.46058
678480.0000   -0.47042
678520.0000   -0.36511
678560.0000   -0.34055
678600.0000   -0.26791
678640.0000   -0.41143
678680.0000   -0.23695
678720.0000   -0.53848
678760.0000   -0.67751
678800.0000   -0.67094
678840.0000   -0.65358
678880.0000   -0.25809
678920.0000   -0.71573
678960.0000   -0.59859
679000.0000   -0.76580
679040.0000   -0.65642
679080.0000   -0.68179
679120.0000   -0.48024
679160.0000   -0.74034
679200.0000   -0.77658
679240.0000   -0.35602
679280.0000   -0.86310
679320.0000   -0.83155
679360.0000   -0.49260
679400.0000   -0.56228
679440.0000   -0.61215
679480.0000   -0.71705
679520.0000   -0.50031
679560.0000   -0.58692
679600.0000   -0.70995
679640.0000   -0.48341
679680.0000   -0.78915
679720.0000   -0.49642
679760.0000   -0.53447
679800.0000   -0.49515
679840.0000   -0.49198
679880.0000   -0.40077
679920.0000   -0.44977
679960.0000   -0.51644
680000.0000   -0.54060
680040.0000   -0.42249
680080.0000   -0.38573
680120.0000   -0.54766
680160.0000   -0.37833
680200.0000   -0.20047
680240.0000   -0.50123
680280.0000   -0.62685
680320.0000   -0.45299
680360.0000   -0.64076
680400.0000   -0.62801
680440.0000   -0.82343
680480.0000   -0.56579
680520.0000   -0.46010
680560.0000   -0.54130
680600.0000   -0.28419
680640.0000   -0.31811
680680.0000   -0.12420
680720.0000   -0.32504
680760.0000   -0.24574
680800.0000   -0.29029
680840.0000   -0.45007
680880.0000   -0.46404
680920.0000   -0.20262
680960.0000   -0.28383
681000.0000   -0.01185
681040.0000    0.08420
681080.0000    0.06053
681120.0000    0.06949
681160.0000    0.20074
681200.0000    0.02138
681240.0000    0.14382
681280.0000    0.11035
681320.0000    0.30700
681360.0000    0.23907
681400.0000    0.17158
681440.0000    0.51296
681480.0000    0.40270
681520.0000    0.22790
681560.0000   -0.00415
681600.0000   -0.27581
681640.0000   -0.08789
681680.0000   -0.26354
681720.0000   -0.00810
681760.0000   -0.03462
681800.0000    0.13729
681840.0000   -0.10783
681880.0000   -0.76711
681920.0000   -0.21650
681960.0000   -0.26893
682000.0000   -0.55501
682040.0000   -0.84359
682080.0000   -0.62553
682120.0000   -0.57149
682160.0000   -0.63352
682200.0000   -0.53472
682240.0000   -0.53142
682280.0000   -0.78409
682320.0000   -0.65200
682360.0000   -0.64322
682400.0000   -0.86422
682440.0000   -0.65253
682480.0000   -0.65303
682520.0000   -0.85933
682560.0000   -0.58115
682600.0000   -0.85106
682640.0000   -0.77983
682680.0000   -0.54557
682720.0000   -0.55138
682760.0000   -0.66041
682800.0000   -0.62635
682840.0000   -0.83073
682880.0000   -0.43911
682920.0000   -0.42111
682960.0000   -0.77766
683000.0000   -0.48455
683040.0000   -0.47986
683080.0000   -0.19493
683120.0000   -0.37497
683160.0000   -0.34711
683200.0000   -0.59169
683240.0000   -0.44362
683280.0000   -0.16831
683320.0000   -0.27374
683360.0000   -0.17253
683400.0000   -0.40152
683440.0000   -0.25347
683480.0000   -0.29445
683520.0000   -0.28807
683560.0000   -0.20962
683600.0000   -0.17195
683640.0000   -0.67490
683680.0000   -0.44114
683720.0000   -0.48930
683760.0000   -0.60619
683800.0000   -0.74086
683840.0000   -0.62533
683880.0000   -1.01826
683920.0000   -0.77890
683960.0000   -0.76172
684000.0000   -0.78952
684040.0000   -0.57973
684080.0000   -0.88303
684120.0000   -0.71484
684160.0000   -0.61617
684200.0000   -0.80766
684240.0000   -0.68253
684280.0000   -0.84413
684320.0000   -0.78856
684360.0000   -0.55045
684400.0000   -0.61979
684440.0000   -0.81292
684480.0000   -0.69840
684520.0000   -0.63303
684560.0000   -0.85305
684600.0000   -0.76583
684640.0000   -0.90449
684680.0000   -0.80243
684720.0000   -1.04421
684760.0000   -0.85855
684800.0000   -0.92095
684840.0000   -0.50144
684880.0000   -0.55510
684920.0000   -0.27227
684960.0000   -0.03121
685000.0000   -0.14642
685040.0000   -0.01808
685080.0000   -0.27791
685120.0000   -0.05752
685160.0000    0.17135
685200.0000    0.02938
685240.0000   -0.11553
685280.0000    0.09375
685320.0000    0.08370
685360.0000   -0.19181
685400.0000   -0.04596
685440.0000   -0.07899
685480.0000    0.11283
685520.0000    0.06724
685560.0000   -0.02814
685600.0000   -0.31026
685640.0000    0.11947
685680.0000   -0.07422
685720.0000    0.27574
685760.0000   -0.17142
685800.0000   -0.05752
685840.0000   -0.33839
685880.0000    0.02194
685920.0000   -0.20621
685960.0000   -0.32026
686000.0000   -0.32607
686040.0000   -0.10108
686080.0000   -0.49604
686120.0000   -0.16316
686160.0000   -0.48761
686200.0000   -0.45124
686240.0000   -0.35673
686280.0000   -0.32834
686320.0000   -0.18572
686360.0000   -0.24552
686400.0000   -0.13878
686440.0000   -0.38915
686480.0000   -0.62042
686520.0000   -0.41154
686560.0000   -0.31722
686600.0000   -0.42529
686640.0000   -0.14353
686680.0000   -0.14236
686720.0000   -0.52008
686760.0000   -0.11590
686800.0000   -0.47208
686840.0000   -0.21305
686880.0000    0.06846
686920.0000   -0.34634
686960.0000   -0.12112
687000.0000    0.08948
687040.0000   -0.31097
687080.0000   -0.33188
687120.0000   -0.29674
687160.0000   -0.05763
687200.0000   -0.27587
687240.0000   -0.03905
687280.0000   -0.04178
687320.0000   -0.45379
687360.0000   -0.14042
687400.0000    0.10457
687440.0000    0.30349
687480.0000    0.10108
687520.0000   -0.31788
687560.0000   -0.26215
687600.0000   -0.29449
687640.0000   -0.07192
687680.0000   -0.22275
687720.0000   -0.10974
687760.0000   -0.10961
687800.0000   -0.32507
687840.0000   -0.18916
687880.0000   -0.19716
687920.0000   -0.63146
687960.0000   -0.59278
688000.0000   -0.33393
688040.0000   -0.31813
688080.0000   -0.02957
688120.0000   -0.11263
688160.0000   -0.11506
688200.0000   -0.13929
688240.0000   -0.48418
688280.0000   -0.62432
688320.0000   -0.39172
688360.0000   -0.54051
688400.0000   -0.34493
688440.0000   -0.33809
688480.0000   -0.16104
688520.0000   -0.24840
688560.0000   -0.17252
688600.0000   -0.18029
688640.0000   -0.65701
688680.0000   -0.67929
688720.0000   -0.56044
688760.0000   -0.65236
688800.0000   -0.71558
688840.0000   -0.56178
688880.0000   -0.69176
688920.0000   -0.69290
688960.0000   -0.54121
689000.0000   -0.50802
689040.0000   -0.64713
689080.0000   -0.58448
689120.0000   -0.80576
689160.0000   -0.57941
689200.0000   -0.56845
689240.0000   -0.76730
689280.0000   -0.61296
689320.0000   -0.68847
689360.0000   -0.48641
689400.0000   -0.84209
689440.0000   -0.84341
689480.0000   -0.68557
689520.0000   -0.40277
689560.0000   -0.41666
689600.0000   -0.76253
689640.0000   -0.49747
689680.0000   -0.46040
689720.0000   -0.50261
689760.0000   -0.64952
689800.0000   -0.69814
689840.0000   -0.91760
689880.0000   -0.71703
689920.0000   -0.53296
689960.0000   -0.64645
690000.0000   -0.72491
690040.0000   -0.65126
690080.0000   -0.76217
690120.0000   -0.76795
690160.0000   -0.92612
690200.0000   -0.86418
690240.0000   -0.98167
690280.0000   -0.39308
690320.0000   -0.53215
690360.0000   -0.52702
690400.0000   -0.77391
690440.0000   -0.57320
690480.0000   -0.73157
690520.0000   -0.38081
690560.0000   -0.55187
690600.0000   -0.44052
690640.0000   -0.68731
690680.0000   -0.66104
690720.0000   -0.72968
690760.0000   -0.61019
690800.0000   -0.52974
690840.0000   -0.65840
690880.0000   -0.70861
690920.0000   -0.83882
690960.0000   -0.59461
691000.0000   -0.76693
691040.0000   -0.64653
691080.0000   -0.60361
691120.0000   -0.72341
691160.0000   -0.88756
691200.0000   -0.69683
691240.0000   -0.69036
691280.0000   -1.07046
691320.0000   -0.65643
691360.0000   -0.77189
691400.0000   -0.77472
691440.0000   -0.65744
691480.0000   -0.71878
691520.0000   -0.62483
691560.0000   -0.80942
691600.0000   -0.54042
691640.0000   -0.56991
691680.0000   -0.53269
691720.0000   -0.62928
691760.0000   -0.84885
691800.0000   -0.74613
691840.0000   -0.67022
691880.0000   -0.61245
691920.0000   -0.63218
691960.0000   -0.48894
692000.0000   -0.58628
692040.0000   -0.43469
692080.0000   -0.51979
692120.0000   -0.66538
692160.0000   -0.59091
692200.0000   -0.76421
692240.0000   -0.91259
692280.0000   -0.65830
692320.0000   -0.72224
692360.0000   -0.61327
692400.0000   -0.66274
692440.0000   -0.77599
692480.0000   -0.60585
692520.0000   -0.86661
692560.0000   -0.86298
692600.0000   -0.82990
692640.0000   -0.60527
692680.0000   -0.65174
692720.0000   -1.08301
692760.0000   -0.76281
692800.0000   -0.68146
692840.0000   -0.64982
692880.0000   -0.84780
692920.0000   -0.78609
692960.0000   -0.79262
693000.0000   -0.73903
693040.0000   -0.84197
693080.0000   -1.01793
693120.0000   -0.72315
693160.0000   -0.89755
693200.0000   -0.65807
693240.0000   -0.59112
693280.0000   -0.67367
693320.0000   -0.61397
693360.0000   -0.62035
693400.0000   -0.36956
693440.0000   -0.89819
693480.0000   -0.85850
693520.0000   -0.85836
693560.0000   -0.60972
693600.0000   -0.64292
693640.0000   -0.34781
693680.0000   -0.64859
693720.0000   -0.49335
693760.0000   -0.41770
693800.0000   -0.59312
693840.0000   -0.51479
693880.0000   -0.58239
693920.0000   -0.81485
693960.0000   -0.47738
694000.0000   -0.70620
694040.0000   -0.65197
694080.0000   -0.71399
694120.0000   -0.67471
694160.0000   -0.54119
694200.0000   -0.70009
694240.0000   -0.46235
694280.0000   -0.62109
694320.0000   -0.33068
694360.0000   -0.23201
694400.0000   -0.33578
694440.0000   -0.06805
694480.0000   -0.35969
694520.0000   -0.51393
694560.0000   -0.33448
694600.0000   -0.53621
694640.0000   -0.54809
694680.0000   -0.55965
694720.0000   -0.64002
694760.0000   -0.48717
694800.0000   -0.50105
694840.0000   -0.99036
694880.0000   -0.50190
694920.0000   -0.19500
694960.0000   -0.35438
695000.0000   -0.26163
695040.0000   -0.48120
695080.0000   -0.22570
695120.0000   -0.55327
695160.0000   -0.51867
695200.0000   -0.49669
695240.0000   -0.53112
695280.0000   -0.54053
695320.0000   -0.58900
695360.0000   -0.55155
695400.0000   -0.61173
695440.0000   -0.48078
695480.0000   -0.51582
695520.0000   -0.46229
695560.0000   -0.38052
695600.0000   -0.74470
695640.0000   -0.43967
695680.0000   -0.61591
695720.0000   -0.55032
695760.0000   -0.59300
695800.0000   -0.46558
695840.0000   -0.28552
695880.0000   -0.74546
695920.0000   -0.40913
695960.0000   -0.49021
696000.0000   -0.44516
696040.0000   -0.62539
696080.0000   -0.59515
696120.0000   -0.82600
696160.0000   -0.67055
696200.0000   -0.67429
696240.0000   -0.83655
696280.0000   -0.82928
696320.0000   -0.72886
696360.0000   -0.49946
696400.0000   -0.65797
696440.0000   -0.58114
696480.0000   -0.35485
696520.0000   -0.55478
696560.0000   -0.67847
696600.0000   -0.40750
696640.0000   -0.78966
696680.0000   -0.44060
696720.0000   -0.37943
696760.0000   -0.62751
696800.0000   -0.45029
696840.0000   -0.48762
696880.0000   -0.53317
696920.0000   -0.37892
696960.0000   -0.44298
697000.0000   -0.51349
697040.0000   -0.58174
697080.0000   -0.56216
697120.0000   -0.28254
697160.0000   -0.53335
697200.0000   -0.43406
697240.0000   -0.39670
697280.0000   -0.49232
697320.0000   -0.50421
697360.0000   -0.52371
697400.0000   -0.56040
697440.0000   -0.68847
697480.0000   -0.41212
697520.0000   -0.53573
697560.0000   -0.40130
697600.0000   -0.24847
697640.0000   -0.58646
697680.0000   -0.55276
697720.0000   -0.52120
697760.0000   -0.53784
697800.0000   -0.63972
697840.0000   -0.52278
697880.0000   -0.29695
697920.0000   -0.36775
697960.0000   -0.60370
698000.0000   -0.25452
698040.0000   -0.77469
698080.0000   -0.67709
698120.0000   -0.55008
698160.0000   -0.42402
698200.0000   -0.62282
698240.0000   -0.57085
698280.0000   -1.02882
698320.0000   -0.46931
698360.0000   -0.64466
698400.0000   -0.36427
698440.0000   -0.46251
698480.0000   -0.53338
698520.0000   -0.88480
698560.0000   -0.65980
698600.0000   -0.62573
698640.0000   -0.82830
698680.0000   -0.57848
698720.0000   -0.82164
698760.0000   -0.63635
698800.0000   -0.71977
698840.0000   -0.57699
698880.0000   -0.88211
698920.0000   -0.44101
698960.0000   -0.23835
699000.0000   -0.60793
699040.0000   -0.24232
699080.0000    0.31322
699120.0000   -0.03573
699160.0000   -0.25217
699200.0000    0.06739
699240.0000   -0.40427
699280.0000   -0.51023
699320.0000   -0.27433
699360.0000   -0.12221
699400.0000    0.00131
699440.0000   -0.39848
699480.0000   -0.57297
699520.0000   -0.79649
699560.0000   -0.79789
699600.0000   -0.98759
699640.0000   -0.81325
699680.0000   -0.59540
699720.0000   -0.91029
699760.0000   -0.60368
699800.0000   -0.76301
699840.0000   -0.77551
699880.0000   -0.90421
699920.0000   -0.78109
699960.0000   -0.53598
700000.0000   -0.91895
700040.0000   -0.79698
700080.0000   -0.76030
700120.0000   -0.85348
700160.0000   -0.51551
700200.0000   -0.77691
700240.0000   -0.79758
700280.0000   -0.46751
700320.0000   -0.80084
700360.0000   -1.03721
700400.0000   -0.91235
700440.0000   -0.63497
700480.0000   -0.13757
700520.0000   -0.21344
700560.0000    0.00992
700600.0000   -0.43537
700640.0000   -0.27714
700680.0000   -0.21363
700720.0000   -0.16057
700760.0000   -0.26379
700800.0000   -0.40377
700840.0000   -0.34718
700880.0000   -0.38967
700920.0000   -0.45373
700960.0000   -0.43365
701000.0000   -0.26666
701040.0000   -0.29168
701080.0000   -0.56418
701120.0000   -0.54356
701160.0000   -0.45656
701200.0000   -0.43049
701240.0000   -0.81132
701280.0000   -0.35569
701320.0000   -0.28310
701360.0000   -0.36085
701400.0000   -0.28160
701440.0000   -0.51510
701480.0000   -0.72064
701520.0000   -0.46803
701560.0000   -0.33319
701600.0000   -0.36490
701640.0000   -0.09774
701680.0000   -0.53243
701720.0000   -0.69202
701760.0000   -0.43522
701800.0000   -0.51207
701840.0000   -0.48588
701880.0000   -0.74713
701920.0000   -0.77088
701960.0000   -0.73283
702000.0000   -0.62950
702040.0000   -0.29071
702080.0000   -0.43235
702120.0000   -0.32666
702160.0000   -0.71351
702200.0000   -0.54963
702240.0000   -0.92478
702280.0000   -0.36277
702320.0000   -0.52729
702360.0000   -0.79739
702400.0000   -0.86086
702440.0000   -0.81912
702480.0000   -0.54601
702520.0000   -1.10717
702560.0000   -0.90330
702600.0000   -0.75398
702640.0000   -0.34161
702680.0000   -0.86596
702720.0000   -0.95424
702760.0000   -0.78968
702800.0000   -0.52873
702840.0000   -0.79154
702880.0000   -1.02002
702920.0000   -0.49712
702960.0000   -0.76705
703000.0000   -0.84002
703040.0000   -0.96388
703080.0000   -0.91231
703120.0000   -0.72931
703160.0000   -0.92408
703200.0000   -1.11558
703240.0000   -0.87835
703280.0000   -0.79690
703320.0000   -0.84688
703360.0000   -0.63677
703400.0000   -0.78346
703440.0000   -0.63215
703480.0000   -1.09835
703520.0000   -0.94696
703560.0000   -1.16180
703600.0000   -0.66893
703640.0000   -0.25611
703680.0000   -0.03157
703720.0000   -0.14464
703760.0000   -0.56142
703800.0000   -0.50200
703840.0000   -0.46426
703880.0000   -0.37315
703920.0000   -0.43585
703960.0000   -0.51307
704000.0000   -0.48075
704040.0000   -0.20081
704080.0000   -0.41741
704120.0000   -0.53961
704160.0000   -0.08952
704200.0000    0.06775
704240.0000   -0.37044
704280.0000   -0.17360
704320.0000   -0.18743
704360.0000   -0.03901
704400.0000   -0.02975
704440.0000   -0.08646
704480.0000   -0.12814
704520.0000   -0.38701
704560.0000   -0.52698
704600.0000   -0.97673
704640.0000   -0.85393
704680.0000   -1.21761
704720.0000   -0.83312
704760.0000   -0.81036
704800.0000   -0.76209
704840.0000   -0.66789
704880.0000   -1.16164
704920.0000   -1.05543
704960.0000   -0.94884
705000.0000   -0.76237
705040.0000   -0.53437
705080.0000   -0.40810
705120.0000   -0.66931
705160.0000   -0.38441
705200.0000   -0.61324
705240.0000   -0.84108
705280.0000   -0.62486
705320.0000   -0.69734
705360.0000   -0.92599
705400.0000   -0.54292
705440.0000   -0.56110
705480.0000   -0.49346
705520.0000   -0.49870
705560.0000   -0.36506
705600.0000   -0.75326
705640.0000   -0.45159
705680.0000   -0.06514
705720.0000   -0.35358
705760.0000   -0.46231
705800.0000   -0.78769
705840.0000   -0.51250
705880.0000   -0.67316
705920.0000   -0.81533
705960.0000   -0.59391
706000.0000   -0.44694
706040.0000   -0.39089
706080.0000   -0.58743
706120.0000   -0.43711
706160.0000   -0.21096
706200.0000   -0.27367
706240.0000   -0.22321
706280.0000   -0.26669
706320.0000   -0.07372
706360.0000    0.00102
706400.0000   -0.04218
706440.0000   -0.09478
706480.0000    0.05884
706520.0000   -0.31655
706560.0000   -0.17800
706600.0000    0.04212
706640.0000    0.04215
706680.0000   -0.27295
706720.0000    0.04155
706760.0000    0.02694
706800.0000    0.27907
706840.0000    0.33922
706880.0000    0.05418
706920.0000    0.26943
706960.0000   -0.01338
707000.0000   -0.04861
707040.0000   -0.12442
707080.0000   -0.21642
707120.0000   -0.41819
707160.0000   -0.26926
707200.0000   -0.36780
707240.0000   -0.32345
707280.0000   -0.10719
707320.0000   -0.38935
707360.0000   -0.15073
707400.0000    0.14605
707440.0000   -0.07496
707480.0000   -0.01658
707520.0000   -0.17567
707560.0000   -0.14633
707600.0000   -0.06317
707640.0000   -0.07522
707680.0000   -0.28780
707720.0000   -0.34741
707760.0000   -0.38811
707800.0000   -0.33719
707840.0000   -0.31162
707880.0000   -0.09335
707920.0000   -0.15705
707960.0000   -0.11466
708000.0000   -0.57381
708040.0000   -0.22859
708080.0000   -0.18197
708120.0000   -0.41484
708160.0000   -0.40808
708200.0000   -0.09628
708240.0000    0.24211
708280.0000   -0.00448
708320.0000    0.00273
708360.0000   -0.07217
708400.0000   -0.25262
708440.0000   -0.06645
708480.0000   -0.16843
708520.0000   -0.23056
708560.0000   -0.13594
708600.0000   -0.25595
708640.0000   -0.18267
708680.0000   -0.07980
708720.0000   -0.49373
708760.0000   -0.12223
708800.0000   -0.66462
708840.0000   -0.72243
708880.0000   -0.36554
708920.0000   -0.27600
708960.0000    0.01603
709000.0000   -0.25214
709040.0000   -0.08720
709080.0000   -0.24618
709120.0000   -0.13943
709160.0000   -0.09576
709200.0000   -0.12000
709240.0000   -0.16887
709280.0000    0.05217
709320.0000   -0.13640
709360.0000    0.02277
709400.0000   -0.18439
709440.0000    0.12908
709480.0000   -0.10444
709520.0000   -0.15872
709560.0000   -0.28682
709600.0000   -0.20705
709640.0000   -0.13454
709680.0000   -0.40866
709720.0000   -0.37398
709760.0000   -0.10842
709800.0000   -0.18336
709840.0000   -0.17006
709880.0000   -0.20821
709920.0000    0.11942
709960.0000   -0.16004
710000.0000   -0.05106
710040.0000   -0.14369
710080.0000   -0.19989
710120.0000   -0.26887
710160.0000   -0.52250
710200.0000   -0.68329
710240.0000   -0.67057
710280.0000   -0.45296
710320.0000   -0.38428
710360.0000   -0.46890
710400.0000   -0.69278
710440.0000   -0.49048
710480.0000   -0.43118
710520.0000   -0.43465
710560.0000   -0.43741
710600.0000   -0.65607
710640.0000   -0.27495
710680.0000   -0.36090
710720.0000   -0.13749
710760.0000   -0.13866
710800.0000    0.03204
710840.0000   -0.22375
710880.0000   -0.09297
710920.0000    0.16414
710960.0000    0.18592
711000.0000   -0.16538
711040.0000   -0.03331
711080.0000   -0.29739
711120.0000    0.02823
711160.0000   -0.09137
711200.0000   -0.13874
711240.0000   -0.27366
711280.0000   -0.37410
711320.0000   -0.37615
711360.0000   -0.25028
711400.0000   -0.16990
711440.0000   -0.25213
711480.0000   -0.16524
711520.0000   -0.10216
711560.0000   -0.12898
711600.0000   -0.10331
711640.0000   -0.40703
711680.0000   -0.20189
711720.0000   -0.27165
711760.0000   -0.23133
711800.0000   -0.09054
711840.0000   -0.12874
711880.0000   -0.04257
711920.0000   -0.22503
711960.0000   -0.38405
712000.0000   -0.16838
712040.0000   -0.09252
712080.0000   -0.18489
712120.0000   -0.38619
712160.0000   -0.49813
712200.0000   -0.36076
712240.0000   -0.19003
712280.0000   -0.19126
712320.0000   -0.30310
712360.0000   -0.01792
712400.0000   -0.27279
712440.0000    0.00257
712480.0000   -0.02499
712520.0000    0.03239
712560.0000   -0.00283
712600.0000   -0.08516
712640.0000   -0.29241
712680.0000   -0.03544
712720.0000   -0.29800
712760.0000   -0.14781
712800.0000    0.08540
712840.0000    0.05051
712880.0000   -0.10777
712920.0000   -0.30498
712960.0000   -0.13947
713000.0000   -0.19632
713040.0000   -0.20372
713080.0000   -0.19568
713120.0000   -0.08542
713160.0000   -0.12568
713200.0000   -0.17645
713240.0000   -0.23427
713280.0000    0.04258
713320.0000   -0.07926
713360.0000   -0.12649
713400.0000    0.23672
713440.0000    0.06447
713480.0000    0.26828
713520.0000    0.53310
713560.0000    0.47431
713600.0000    0.52166
713640.0000    0.24795
713680.0000    0.10641
713720.0000    0.08731
713760.0000    0.28557
713800.0000   -0.21466
713840.0000   -0.14003
713880.0000   -0.08236
713920.0000   -0.18705
713960.0000   -0.11362
714000.0000   -0.13122
714040.0000   -0.36636
714080.0000   -0.17711
714120.0000   -0.16583
714160.0000    0.00698
714200.0000   -0.25469
714240.0000   -0.22652
714280.0000   -0.31133
714320.0000   -0.22472
714360.0000   -0.14110
714400.0000   -0.19734
714440.0000   -0.45231
714480.0000   -0.10356
714520.0000   -0.30226
714560.0000   -0.29417
714600.0000   -0.16623
714640.0000   -0.45738
714680.0000   -0.28779
714720.0000   -0.09821
714760.0000   -0.04417
714800.0000   -0.21207
714840.0000   -0.20654
714880.0000   -0.33137
714920.0000    0.12175
714960.0000   -0.24871
715000.0000    0.22351
715040.0000    0.24617
715080.0000    0.03868
715120.0000   -0.04966
715160.0000    0.19973
715200.0000   -0.02755
715240.0000   -0.01149
715280.0000    0.08877
715320.0000   -0.05674
715360.0000    0.18061
715400.0000    0.08341
715440.0000    0.20775
715480.0000    0.07843
715520.0000    0.11540
715560.0000   -0.11264
715600.0000    0.22337
715640.0000    0.34235
715680.0000    0.15149
715720.0000    0.16284
715760.0000    0.18254
715800.0000   -0.40450
715840.0000   -0.02092
715880.0000   -0.37628
715920.0000   -0.37539
715960.0000   -0.32001
716000.0000   -0.20045
716040.0000   -0.57061
716080.0000   -0.26708
716120.0000   -0.67135
716160.0000   -0.34278
716200.0000   -0.62792
716240.0000   -0.37093
716280.0000   -0.51099
716320.0000   -0.72860
716360.0000   -0.28934
716400.0000   -0.53743
716440.0000   -0.32561
716480.0000   -0.12321
716520.0000   -0.17170
716560.0000   -0.18730
716600.0000   -0.27245
716640.0000   -0.21807
716680.0000   -0.10716
716720.0000   -0.30887
716760.0000   -0.34462
716800.0000   -0.51789
716840.0000   -0.28383
716880.0000   -0.09526
716920.0000   -0.22537
716960.0000   -0.08971
717000.0000   -0.19033
717040.0000   -0.70180
717080.0000   -0.79457
717120.0000   -0.47525
717160.0000   -0.92436
717200.0000   -0.68124
717240.0000   -0.57585
717280.0000   -1.03440
717320.0000   -0.44912
717360.0000   -0.63758
717400.0000   -0.82686
717440.0000   -0.39107
717480.0000   -0.29736
717520.0000   -0.36130
717560.0000   -0.07507
717600.0000   -0.36292
717640.0000   -0.32317
717680.0000   -0.69721
717720.0000   -0.60794
717760.0000   -0.04207
717800.0000   -0.73700
717840.0000   -0.96696
717880.0000   -0.53922
717920.0000   -0.46668
717960.0000   -0.60194
718000.0000   -0.43141
718040.0000   -0.72687
718080.0000   -0.57993
718120.0000   -0.76420
718160.0000   -1.05215
718200.0000   -0.62968
718240.0000   -0.53359
718280.0000   -0.48340
718320.0000   -0.60395
718360.0000   -0.50360
718400.0000   -0.54114
718440.0000   -0.61626
718480.0000   -0.92985
718520.0000   -0.51885
718560.0000   -0.34399
718600.0000   -0.11358
718640.0000   -0.64431
718680.0000   -0.44195
718720.0000   -0.71765
718760.0000   -0.58828
718800.0000   -0.52369
718840.0000   -0.81616
718880.0000   -0.99206
718920.0000   -0.54267
718960.0000   -0.34455
719000.0000   -0.41934
719040.0000   -0.78726
719080.0000   -0.81622
719120.0000   -0.65420
719160.0000   -0.89507
719200.0000   -0.68250
719240.0000   -0.62843
719280.0000   -0.57972
719320.0000   -0.79167
719360.0000   -0.80373
719400.0000   -0.48938
719440.0000   -0.47187
719480.0000   -0.45946
719520.0000   -0.64224
719560.0000   -0.36284
719600.0000   -0.01642
719640.0000   -0.40186
719680.0000   -0.27661
719720.0000   -0.48780
719760.0000   -0.61433
719800.0000   -0.78203
719840.0000   -0.90990
719880.0000   -0.99257
719920.0000   -0.77238
719960.0000   -0.47342
720000.0000   -0.57529
720040.0000   -0.94587
720080.0000   -1.02516
720120.0000   -0.91858
720160.0000   -1.20169
720200.0000   -0.88446
720240.0000   -0.71189
720280.0000   -0.81139
720320.0000   -1.09701
720360.0000   -0.91455
720400.0000   -0.79668
720440.0000   -1.00681
720480.0000   -0.43784
720520.0000   -0.53169
720560.0000   -0.66765
720600.0000   -0.56533
720640.0000   -0.89421
720680.0000   -0.50984
720720.0000   -0.73131
720760.0000   -0.63410
720800.0000   -0.72205
720840.0000   -0.83420
720880.0000   -0.67184
720920.0000   -0.93343
720960.0000   -0.78586
721000.0000   -0.76529
721040.0000   -0.88992
721080.0000   -0.82137
721120.0000   -0.88156
721160.0000   -0.99188
721200.0000   -0.96674
721240.0000   -1.02639
721280.0000   -0.94243
721320.0000   -0.87652
721360.0000   -0.66882
721400.0000   -0.64830
721440.0000   -0.82984
721480.0000   -0.69143
721520.0000   -0.71937
721560.0000   -0.50790
721600.0000   -0.51284
721640.0000   -0.70732
721680.0000   -0.50221
721720.0000   -0.65650
721760.0000   -0.40198
721800.0000   -0.18625
721840.0000   -0.34861
721880.0000   -0.43645
721920.0000   -0.64618
721960.0000   -0.44365
722000.0000   -0.31792
722040.0000   -0.70539
722080.0000   -0.62960
722120.0000   -0.40585
722160.0000   -0.49372
722200.0000   -0.32369
722240.0000   -0.17210
722280.0000   -0.32894
722320.0000   -0.38500
722360.0000   -0.19650
722400.0000   -0.32079
722440.0000   -0.51329
722480.0000   -0.49153
722520.0000   -0.52244
722560.0000   -0.53291
722600.0000   -0.48500
722640.0000   -0.33951
722680.0000   -0.33369
722720.0000   -0.35164
722760.0000   -0.43795
722800.0000   -0.54571
722840.0000   -0.58429
722880.0000   -0.63191
722920.0000   -0.76925
722960.0000   -0.76297
723000.0000   -0.63817
723040.0000   -0.45047
723080.0000   -0.83031
723120.0000   -0.88806
723160.0000   -0.78850
723200.0000   -0.55553
723240.0000   -0.40824
723280.0000   -0.51520
723320.0000   -0.32071
723360.0000   -0.24311
723400.0000   -0.14771
723440.0000   -0.23780
723480.0000   -0.49780
723520.0000   -0.42802
723560.0000   -0.64421
723600.0000   -0.53793
723640.0000   -0.18546
723680.0000   -0.39663
723720.0000   -0.75172
723760.0000   -0.38878
723800.0000   -0.36000
723840.0000   -0.39443
[truncated: 158,795 more chars]
