# Supplementary material for: Comment on 'Valid molecular dynamics simulations of human hemoglobin require a surprisingly large box size'
Source: eLife. 2019 Jun 20;8:e44718. doi: 10.7554/eLife.44718 (PMC6586461; doi:10.7554/eLife.44718)
Supplement: Figure 4—source data 1. — The zip archive contains a README file describing which source files correspond to the different panels. [file elife-44718-fig4-data1.zip › figure4/panels_EF/charmm/box1/eq4/proj.xvg]

25000.0000    0.22111
25040.0000    0.33073
25080.0000    0.41063
25120.0000    0.39349
25160.0000    0.21127
25200.0000    0.31372
25240.0000    0.24704
25280.0000    0.30036
25320.0000    0.21882
25360.0000    0.06757
25400.0000    0.23430
25440.0000    0.39944
25480.0000    0.20847
25520.0000    0.25541
25560.0000    0.12241
25600.0000    0.08291
25640.0000    0.00160
25680.0000    0.03326
25720.0000    0.13100
25760.0000    0.11442
25800.0000    0.31788
25840.0000    0.19753
25880.0000    0.11779
25920.0000    0.21227
25960.0000    0.14645
26000.0000    0.05183
26040.0000   -0.00610
26080.0000   -0.37984
26120.0000   -0.08597
26160.0000   -0.57520
26200.0000   -0.13368
26240.0000   -0.16802
26280.0000    0.06287
26320.0000    0.10364
26360.0000    0.22188
26400.0000   -0.10785
26440.0000   -0.22889
26480.0000    0.13388
26520.0000    0.34174
26560.0000    0.28221
26600.0000    0.17660
26640.0000    0.27805
26680.0000    0.02975
26720.0000    0.05082
26760.0000    0.40899
26800.0000    0.45163
26840.0000    0.45076
26880.0000    0.09762
26920.0000    0.29110
26960.0000   -0.00056
27000.0000    0.26331
27040.0000    0.09355
27080.0000    0.34001
27120.0000    0.54072
27160.0000    0.19011
27200.0000    0.33652
27240.0000    0.23385
27280.0000    0.14599
27320.0000    0.18319
27360.0000    0.28229
27400.0000   -0.01044
27440.0000    0.06286
27480.0000   -0.13615
27520.0000    0.05951
27560.0000    0.28945
27600.0000    0.23331
27640.0000    0.21869
27680.0000    0.17951
27720.0000    0.29440
27760.0000    0.23180
27800.0000    0.31245
27840.0000    0.27658
27880.0000    0.19478
27920.0000    0.36525
27960.0000    0.14276
28000.0000    0.25588
28040.0000    0.23409
28080.0000    0.24962
28120.0000    0.14057
28160.0000    0.23500
28200.0000    0.30227
28240.0000    0.21376
28280.0000    0.34173
28320.0000    0.16687
28360.0000    0.23072
28400.0000    0.19377
28440.0000    0.17238
28480.0000    0.29726
28520.0000    0.15294
28560.0000    0.13021
28600.0000    0.35236
28640.0000   -0.17123
28680.0000    0.26100
28720.0000   -0.02081
28760.0000    0.35834
28800.0000    0.30723
28840.0000    0.03963
28880.0000    0.18955
28920.0000   -0.01144
28960.0000    0.19828
29000.0000    0.18601
29040.0000    0.16698
29080.0000    0.27276
29120.0000    0.22433
29160.0000    0.22625
29200.0000    0.22221
29240.0000    0.17093
29280.0000    0.13839
29320.0000    0.20161
29360.0000   -0.09841
29400.0000   -0.25603
29440.0000   -0.37749
29480.0000   -0.32591
29520.0000    0.00601
29560.0000   -0.04696
29600.0000    0.31687
29640.0000    0.02586
29680.0000    0.03351
29720.0000    0.33627
29760.0000    0.18592
29800.0000    0.09831
29840.0000    0.11312
29880.0000    0.18409
29920.0000    0.23177
29960.0000    0.10888
30000.0000    0.21290
30040.0000    0.05373
30080.0000    0.20731
30120.0000    0.25469
30160.0000    0.06337
30200.0000    0.20498
30240.0000    0.11486
30280.0000    0.22499
30320.0000    0.41806
30360.0000    0.18038
30400.0000   -0.10737
30440.0000    0.07295
30480.0000    0.24732
30520.0000    0.16848
30560.0000    0.15727
30600.0000    0.23547
30640.0000   -0.07094
30680.0000    0.12684
30720.0000    0.18743
30760.0000    0.03500
30800.0000    0.04585
30840.0000   -0.16225
30880.0000    0.02670
30920.0000   -0.03605
30960.0000   -0.13713
31000.0000   -0.14534
31040.0000   -0.12919
31080.0000    0.03123
31120.0000   -0.24569
31160.0000   -0.27126
31200.0000   -0.31751
31240.0000   -0.21782
31280.0000   -0.35235
31320.0000   -0.46109
31360.0000   -0.34122
31400.0000   -0.79157
31440.0000   -0.50457
31480.0000   -0.40008
31520.0000   -0.31420
31560.0000   -0.88802
31600.0000   -0.65028
31640.0000   -0.66397
31680.0000   -0.88494
31720.0000   -0.70896
31760.0000   -1.06673
31800.0000   -0.93017
31840.0000   -0.84083
31880.0000   -0.94110
31920.0000   -1.05496
31960.0000   -0.82644
32000.0000   -0.96124
32040.0000   -0.92002
32080.0000   -1.33260
32120.0000   -1.06699
32160.0000   -0.95400
32200.0000   -0.83819
32240.0000   -1.01258
32280.0000   -1.10732
32320.0000   -0.97691
32360.0000   -1.15872
32400.0000   -0.86641
32440.0000   -1.04398
32480.0000   -0.69508
32520.0000   -0.94068
32560.0000   -0.88329
32600.0000   -0.86936
32640.0000   -0.80522
32680.0000   -0.73893
32720.0000   -0.83050
32760.0000   -0.97543
32800.0000   -0.87539
32840.0000   -1.06133
32880.0000   -0.83005
32920.0000   -0.79389
32960.0000   -0.73472
33000.0000   -0.66663
33040.0000   -0.79601
33080.0000   -0.91698
33120.0000   -0.94983
33160.0000   -0.72717
33200.0000   -0.72107
33240.0000   -0.79638
33280.0000   -0.67570
33320.0000   -0.51784
33360.0000   -0.59756
33400.0000   -0.50350
33440.0000   -0.71055
33480.0000   -0.82054
33520.0000   -0.93425
33560.0000   -0.93845
33600.0000   -0.72863
33640.0000   -0.82893
33680.0000   -0.57753
33720.0000   -0.68891
33760.0000   -0.97103
33800.0000   -0.50465
33840.0000   -0.28189
33880.0000   -0.60444
33920.0000   -0.41263
33960.0000   -0.18557
34000.0000    0.02865
34040.0000   -0.06047
34080.0000   -0.53878
34120.0000   -0.46936
34160.0000   -0.40639
34200.0000   -0.45555
34240.0000   -0.50613
34280.0000   -0.50226
34320.0000   -0.33084
34360.0000   -0.37304
34400.0000   -0.48626
34440.0000   -0.57458
34480.0000   -0.44156
34520.0000   -0.46569
34560.0000   -0.08728
34600.0000   -0.36907
34640.0000   -0.26356
34680.0000   -0.52949
34720.0000   -0.67893
34760.0000   -0.61968
34800.0000   -0.23216
34840.0000   -0.31731
34880.0000    0.06345
34920.0000   -0.00858
34960.0000   -0.01059
35000.0000   -0.09165
35040.0000    0.11627
35080.0000    0.15814
35120.0000    0.15369
35160.0000   -0.32000
35200.0000    0.03389
35240.0000    0.06948
35280.0000    0.28476
35320.0000    0.12885
35360.0000    0.11308
35400.0000    0.10440
35440.0000    0.08636
35480.0000   -0.11322
35520.0000    0.08685
35560.0000   -0.21967
35600.0000    0.10250
35640.0000   -0.01138
35680.0000   -0.47105
35720.0000   -0.26779
35760.0000    0.29989
35800.0000    0.01241
35840.0000    0.34135
35880.0000    0.14054
35920.0000   -0.00090
35960.0000    0.14374
36000.0000   -0.16217
36040.0000   -0.02680
36080.0000   -0.02154
36120.0000   -0.08926
36160.0000    0.08875
36200.0000    0.06278
36240.0000    0.07613
36280.0000   -0.17644
36320.0000   -0.03927
36360.0000    0.02812
36400.0000   -0.03255
36440.0000   -0.37572
36480.0000   -0.34993
36520.0000   -0.62996
36560.0000   -0.19271
36600.0000   -0.30127
36640.0000   -0.18233
36680.0000   -0.18063
36720.0000   -0.13905
36760.0000   -0.34752
36800.0000   -0.09879
36840.0000   -0.20015
36880.0000   -0.19943
36920.0000   -0.01255
36960.0000    0.28967
37000.0000    0.24392
37040.0000   -0.04219
37080.0000   -0.04360
37120.0000   -0.22286
37160.0000   -0.68751
37200.0000    0.02989
37240.0000   -0.07405
37280.0000   -0.08101
37320.0000    0.21915
37360.0000    0.13603
37400.0000   -0.11911
37440.0000    0.18253
37480.0000   -0.29137
37520.0000    0.08415
37560.0000   -0.53434
37600.0000    0.04811
37640.0000    0.10756
37680.0000   -0.08407
37720.0000   -0.06713
37760.0000   -0.41278
37800.0000   -0.55028
37840.0000    0.15518
37880.0000   -0.37503
37920.0000   -0.22242
37960.0000   -0.11445
38000.0000    0.31610
38040.0000    0.33287
38080.0000    0.26895
38120.0000    0.21364
38160.0000    0.21391
38200.0000    0.22384
38240.0000    0.12255
38280.0000    0.48070
38320.0000    0.18909
38360.0000    0.32655
38400.0000    0.29987
38440.0000    0.19966
38480.0000    0.02400
38520.0000    0.33799
38560.0000    0.08033
38600.0000    0.34780
38640.0000    0.21100
38680.0000    0.15299
38720.0000   -0.22799
38760.0000    0.09028
38800.0000    0.22854
38840.0000    0.16347
38880.0000   -0.06918
38920.0000    0.03134
38960.0000    0.21217
39000.0000   -0.03057
39040.0000   -0.00231
39080.0000    0.23002
39120.0000    0.20706
39160.0000    0.28878
39200.0000    0.32867
39240.0000   -0.02339
39280.0000   -0.17174
39320.0000    0.37009
39360.0000    0.14421
39400.0000    0.19878
39440.0000   -0.00843
39480.0000   -0.48887
39520.0000    0.05594
39560.0000    0.40462
39600.0000   -0.10706
39640.0000   -0.36624
39680.0000   -0.09329
39720.0000   -0.46316
39760.0000   -0.29333
39800.0000   -0.20980
39840.0000    0.16617
39880.0000   -0.28480
39920.0000   -0.16612
39960.0000   -0.54509
40000.0000   -0.03873
40040.0000   -0.08726
40080.0000    0.06432
40120.0000    0.27787
40160.0000    0.13679
40200.0000   -0.06967
40240.0000   -0.06878
40280.0000    0.10093
40320.0000   -0.13575
40360.0000   -0.03255
40400.0000    0.19333
40440.0000    0.12201
40480.0000    0.05696
40520.0000   -0.00147
40560.0000   -0.07995
40600.0000    0.34559
40640.0000    0.43702
40680.0000    0.00120
40720.0000    0.23686
40760.0000    0.27998
40800.0000    0.26148
40840.0000   -0.01754
40880.0000    0.25989
40920.0000    0.21231
40960.0000   -0.04931
41000.0000    0.32845
41040.0000    0.22527
41080.0000    0.12290
41120.0000    0.26132
41160.0000    0.24474
41200.0000   -0.10609
41240.0000    0.24029
41280.0000    0.26569
41320.0000   -0.73677
41360.0000    0.14901
41400.0000    0.33603
41440.0000    0.05504
41480.0000    0.10177
41520.0000   -0.21067
41560.0000    0.12778
41600.0000   -0.04139
41640.0000    0.04114
41680.0000    0.13737
41720.0000   -0.33094
41760.0000   -0.22883
41800.0000    0.20521
41840.0000    0.27293
41880.0000    0.02071
41920.0000   -0.30753
41960.0000    0.14579
42000.0000    0.21212
42040.0000    0.32806
42080.0000    0.31211
42120.0000    0.18163
42160.0000    0.35367
42200.0000    0.24914
42240.0000    0.14178
42280.0000   -0.38645
42320.0000   -0.20673
42360.0000   -0.16506
42400.0000   -0.47775
42440.0000    0.03051
42480.0000   -0.06848
42520.0000    0.19953
42560.0000    0.34972
42600.0000   -0.07436
42640.0000    0.19793
42680.0000    0.18888
42720.0000    0.02970
42760.0000    0.07278
42800.0000    0.39245
42840.0000    0.19090
42880.0000    0.14201
42920.0000   -0.23693
42960.0000   -0.17317
43000.0000    0.20938
43040.0000   -0.01350
43080.0000    0.16605
43120.0000   -0.27149
43160.0000   -0.26835
43200.0000   -0.55161
43240.0000   -0.51182
43280.0000   -0.47704
43320.0000   -0.43672
43360.0000   -0.12335
43400.0000   -0.30464
43440.0000   -0.43067
43480.0000   -0.62775
43520.0000   -0.26406
43560.0000   -0.68806
43600.0000   -0.73702
43640.0000   -0.28164
43680.0000   -0.64632
43720.0000   -0.36228
43760.0000   -0.52872
43800.0000   -0.26069
43840.0000   -0.07618
43880.0000   -0.12887
43920.0000   -0.06512
43960.0000   -0.12913
44000.0000   -0.42978
44040.0000   -0.26892
44080.0000   -0.30179
44120.0000   -0.47447
44160.0000   -0.06618
44200.0000   -0.24772
44240.0000   -0.56940
44280.0000   -0.38077
44320.0000   -0.39311
44360.0000   -0.09155
44400.0000   -0.45295
44440.0000   -0.00894
44480.0000   -0.08408
44520.0000    0.49343
44560.0000    0.09313
44600.0000    0.05032
44640.0000    0.25206
44680.0000   -0.02663
44720.0000    0.27265
44760.0000    0.01593
44800.0000   -0.10552
44840.0000    0.30648
44880.0000   -0.14426
44920.0000   -0.12459
44960.0000   -0.60332
45000.0000   -0.38474
45040.0000   -0.33614
45080.0000   -0.52234
45120.0000   -0.08134
45160.0000   -0.29139
45200.0000   -0.28697
45240.0000   -0.28777
45280.0000   -0.09473
45320.0000   -0.21445
45360.0000   -0.07755
45400.0000   -0.02906
45440.0000    0.09017
45480.0000   -0.14920
45520.0000   -0.04448
45560.0000   -0.19881
45600.0000   -0.10563
45640.0000   -0.05627
45680.0000   -0.30424
45720.0000   -0.20665
45760.0000    0.02477
45800.0000   -0.32523
45840.0000   -0.18838
45880.0000   -0.29068
45920.0000    0.15853
45960.0000    0.03376
46000.0000   -0.15353
46040.0000    0.09951
46080.0000   -0.00371
46120.0000    0.03324
46160.0000   -0.32662
46200.0000   -0.11647
46240.0000    0.01340
46280.0000    0.04644
46320.0000   -0.06434
46360.0000    0.24031
46400.0000   -0.00089
46440.0000   -0.10337
46480.0000    0.02168
46520.0000   -0.12804
46560.0000   -0.07810
46600.0000   -0.01493
46640.0000    0.24656
46680.0000    0.15595
46720.0000    0.06230
46760.0000    0.18412
46800.0000   -0.07564
46840.0000   -0.37056
46880.0000   -0.37444
46920.0000   -0.00549
46960.0000   -0.16600
47000.0000   -0.14128
47040.0000   -0.19174
47080.0000    0.06980
47120.0000    0.10676
47160.0000   -0.00375
47200.0000    0.22833
47240.0000    0.20005
47280.0000    0.06384
47320.0000   -0.03574
47360.0000    0.15884
47400.0000    0.16073
47440.0000    0.13381
47480.0000    0.41150
47520.0000    0.28622
47560.0000    0.09555
47600.0000    0.33053
47640.0000    0.42688
47680.0000   -0.08394
47720.0000    0.03065
47760.0000   -0.12661
47800.0000    0.21769
47840.0000   -0.11470
47880.0000    0.20176
47920.0000    0.06454
47960.0000   -0.12062
48000.0000    0.08708
48040.0000    0.13151
48080.0000   -0.23950
48120.0000    0.16289
48160.0000   -0.03428
48200.0000    0.12398
48240.0000   -0.01185
48280.0000   -0.03594
48320.0000    0.00322
48360.0000    0.02080
48400.0000   -0.07090
48440.0000   -0.03013
48480.0000    0.08505
48520.0000   -0.24009
48560.0000   -0.06749
48600.0000    0.05780
48640.0000   -0.02631
48680.0000    0.12765
48720.0000   -0.06993
48760.0000    0.03885
48800.0000   -0.02525
48840.0000   -0.05521
48880.0000   -0.11781
48920.0000    0.09151
48960.0000    0.08017
49000.0000    0.15356
49040.0000   -0.04501
49080.0000   -0.30960
49120.0000   -0.16949
49160.0000   -0.10589
49200.0000   -0.23426
49240.0000   -0.16092
49280.0000    0.08971
49320.0000   -0.07899
49360.0000   -0.03387
49400.0000   -0.02374
49440.0000   -0.19144
49480.0000    0.15828
49520.0000    0.06991
49560.0000   -0.02385
49600.0000   -0.03653
49640.0000    0.26209
49680.0000    0.09462
49720.0000    0.14002
49760.0000    0.07556
49800.0000    0.27543
49840.0000    0.05124
49880.0000   -0.01481
49920.0000   -0.00078
49960.0000   -0.17394
50000.0000    0.12921
50040.0000   -0.10536
50080.0000   -0.06183
50120.0000   -0.17957
50160.0000   -0.11187
50200.0000   -0.07021
50240.0000    0.06665
50280.0000    0.02166
50320.0000   -0.15510
50360.0000    0.10466
50400.0000    0.20844
50440.0000    0.14975
50480.0000    0.09883
50520.0000   -0.11531
50560.0000    0.13041
50600.0000    0.20725
50640.0000    0.22381
50680.0000    0.25183
50720.0000    0.28422
50760.0000    0.41687
50800.0000    0.09354
50840.0000    0.22093
50880.0000    0.12952
50920.0000    0.06298
50960.0000    0.16926
51000.0000    0.25519
51040.0000    0.45046
51080.0000    0.35259
51120.0000    0.19164
51160.0000    0.26044
51200.0000    0.41848
51240.0000    0.34948
51280.0000    0.12710
51320.0000    0.10825
51360.0000    0.26861
51400.0000    0.31405
51440.0000    0.29831
51480.0000    0.44334
51520.0000    0.18426
51560.0000    0.12405
51600.0000    0.19343
51640.0000    0.53680
51680.0000    0.35555
51720.0000    0.25042
51760.0000    0.39558
51800.0000    0.34577
51840.0000    0.17326
51880.0000    0.47347
51920.0000    0.32190
51960.0000    0.34183
52000.0000    0.21367
52040.0000    0.39689
52080.0000    0.51733
52120.0000    0.21829
52160.0000    0.25543
52200.0000    0.50767
52240.0000    0.44204
52280.0000    0.35651
52320.0000    0.40754
52360.0000    0.29951
52400.0000    0.37443
52440.0000    0.21794
52480.0000    0.23450
52520.0000    0.33609
52560.0000    0.22261
52600.0000    0.28094
52640.0000    0.19608
52680.0000    0.20725
52720.0000    0.32161
52760.0000    0.13408
52800.0000    0.09371
52840.0000    0.08460
52880.0000    0.06789
52920.0000    0.16549
52960.0000    0.36418
53000.0000    0.07723
53040.0000    0.44912
53080.0000    0.46392
53120.0000    0.46398
53160.0000    0.21660
53200.0000    0.39661
53240.0000    0.32995
53280.0000    0.20632
53320.0000    0.18690
53360.0000    0.14627
53400.0000    0.27112
53440.0000    0.25755
53480.0000    0.20299
53520.0000    0.12496
53560.0000   -0.11824
53600.0000   -0.01345
53640.0000    0.15794
53680.0000    0.20219
53720.0000    0.16171
53760.0000    0.08916
53800.0000    0.32685
53840.0000    0.26367
53880.0000    0.39941
53920.0000    0.23541
53960.0000    0.40661
54000.0000    0.15542
54040.0000   -0.06434
54080.0000    0.21534
54120.0000    0.24705
54160.0000    0.16426
54200.0000    0.20520
54240.0000    0.15507
54280.0000    0.32698
54320.0000    0.33872
54360.0000    0.16582
54400.0000    0.19596
54440.0000    0.33588
54480.0000    0.42831
54520.0000    0.23458
54560.0000    0.34839
54600.0000    0.30504
54640.0000    0.12698
54680.0000    0.28448
54720.0000    0.41655
54760.0000    0.27796
54800.0000    0.46782
54840.0000    0.46682
54880.0000    0.38340
54920.0000    0.54186
54960.0000    0.52494
55000.0000    0.35378
55040.0000    0.58557
55080.0000    0.41233
55120.0000    0.30206
55160.0000    0.40123
55200.0000    0.30763
55240.0000    0.27559
55280.0000    0.20461
55320.0000    0.17960
55360.0000    0.41234
55400.0000    0.22877
55440.0000    0.13144
55480.0000    0.09245
55520.0000    0.24640
55560.0000   -0.14546
55600.0000    0.21086
55640.0000    0.11622
55680.0000    0.14324
55720.0000   -0.46022
55760.0000   -0.41628
55800.0000   -0.49201
55840.0000   -0.31199
55880.0000    0.02418
55920.0000   -0.39776
55960.0000   -0.25536
56000.0000   -0.45282
56040.0000   -0.25765
56080.0000   -0.08889
56120.0000   -0.31631
56160.0000   -0.45288
56200.0000   -0.30435
56240.0000   -0.21199
56280.0000   -0.24995
56320.0000   -0.16473
56360.0000   -0.22307
56400.0000   -0.16403
56440.0000   -0.05265
56480.0000   -0.06321
56520.0000   -0.54166
56560.0000   -0.10896
56600.0000   -0.06815
56640.0000   -0.50124
56680.0000   -0.38726
56720.0000   -0.10710
56760.0000   -0.17136
56800.0000   -0.14728
56840.0000   -0.14025
56880.0000   -0.26304
56920.0000   -0.32275
56960.0000   -0.31689
57000.0000   -0.34121
57040.0000   -0.27316
57080.0000   -0.14395
57120.0000   -0.31164
57160.0000   -0.23551
57200.0000   -0.25130
57240.0000   -0.20980
57280.0000    0.00448
57320.0000   -0.14038
57360.0000   -0.27022
57400.0000   -0.25936
57440.0000    0.15981
57480.0000    0.23274
57520.0000    0.11082
57560.0000    0.10322
57600.0000    0.17980
57640.0000    0.04701
57680.0000    0.30280
57720.0000    0.16677
57760.0000    0.38000
57800.0000    0.46088
57840.0000    0.19442
57880.0000    0.31756
57920.0000    0.21358
57960.0000    0.28486
58000.0000    0.13584
58040.0000    0.35059
58080.0000    0.13669
58120.0000    0.13649
58160.0000    0.39381
58200.0000   -0.01369
58240.0000    0.48352
58280.0000    0.23906
58320.0000    0.23335
58360.0000    0.07097
58400.0000    0.05824
58440.0000    0.00394
58480.0000   -0.11064
58520.0000    0.17454
58560.0000   -0.00718
58600.0000    0.31255
58640.0000    0.15053
58680.0000    0.34160
58720.0000    0.19756
58760.0000    0.12466
58800.0000    0.52271
58840.0000    0.12661
58880.0000    0.41547
58920.0000    0.43156
58960.0000    0.38218
59000.0000    0.38208
59040.0000    0.21156
59080.0000    0.19025
59120.0000    0.36207
59160.0000    0.22490
59200.0000    0.06547
59240.0000    0.25458
59280.0000    0.18875
59320.0000    0.20676
59360.0000    0.26366
59400.0000    0.04416
59440.0000   -0.25946
59480.0000    0.19088
59520.0000    0.19924
59560.0000    0.22183
59600.0000   -0.09067
59640.0000    0.34934
59680.0000    0.18610
59720.0000    0.45417
59760.0000   -0.23452
59800.0000   -0.13140
59840.0000   -0.00035
59880.0000   -0.00028
59920.0000    0.05639
59960.0000    0.09622
60000.0000    0.10891
60040.0000    0.13815
60080.0000    0.30265
60120.0000    0.40736
60160.0000    0.18186
60200.0000    0.25648
60240.0000    0.08377
60280.0000   -0.22434
60320.0000   -0.46936
60360.0000   -0.09101
60400.0000    0.01763
60440.0000   -0.10551
60480.0000   -0.49780
60520.0000   -0.50269
60560.0000   -0.37483
60600.0000   -0.26652
60640.0000   -0.13948
60680.0000    0.05718
60720.0000    0.17831
60760.0000    0.04629
60800.0000   -0.08400
60840.0000    0.20695
60880.0000    0.24085
60920.0000    0.16436
60960.0000    0.12485
61000.0000   -0.21747
61040.0000   -0.21600
61080.0000   -0.05228
61120.0000   -0.45754
61160.0000   -0.80916
61200.0000   -0.54747
61240.0000   -0.81912
61280.0000   -0.62987
61320.0000   -0.67609
61360.0000   -0.66485
61400.0000   -0.76448
61440.0000   -0.43256
61480.0000   -0.64160
61520.0000   -0.63302
61560.0000   -0.69469
61600.0000   -0.69909
61640.0000   -0.71786
61680.0000   -0.45209
61720.0000   -0.73404
61760.0000   -0.78633
61800.0000   -0.74213
61840.0000   -0.58602
61880.0000   -0.49501
61920.0000   -0.56929
61960.0000   -0.59068
62000.0000   -0.71940
62040.0000   -0.53947
62080.0000   -0.74320
62120.0000   -0.43628
62160.0000   -0.60176
62200.0000   -0.59729
62240.0000   -0.37766
62280.0000   -0.91054
62320.0000   -1.01311
62360.0000   -0.80956
62400.0000   -0.69823
62440.0000   -0.58893
62480.0000   -0.77398
62520.0000   -1.09732
62560.0000   -0.85703
62600.0000   -0.42617
62640.0000   -0.68661
62680.0000   -0.44829
62720.0000   -0.66432
62760.0000   -0.62948
62800.0000   -0.64323
62840.0000   -0.65340
62880.0000   -0.25720
62920.0000   -0.34423
62960.0000   -0.92060
63000.0000   -0.65515
63040.0000   -0.63314
63080.0000   -0.66204
63120.0000   -0.48268
63160.0000   -0.77624
63200.0000   -0.73274
63240.0000   -0.95916
63280.0000   -0.78297
63320.0000   -0.36480
63360.0000   -0.59700
63400.0000   -0.61755
63440.0000   -0.38304
63480.0000   -0.41732
63520.0000   -0.21604
63560.0000   -0.37012
63600.0000   -0.32288
63640.0000   -0.76260
63680.0000   -0.58727
63720.0000   -0.92398
63760.0000   -0.82455
63800.0000   -0.77590
63840.0000   -0.82182
63880.0000   -0.70550
63920.0000   -0.64906
63960.0000   -0.77066
64000.0000   -0.96529
64040.0000   -0.88927
64080.0000   -0.84533
64120.0000   -0.76370
64160.0000   -0.87223
64200.0000   -0.72905
64240.0000   -0.85205
64280.0000   -0.77828
64320.0000   -0.95440
64360.0000   -0.83177
64400.0000   -0.87008
64440.0000   -0.77303
64480.0000   -1.04736
64520.0000   -0.61776
64560.0000   -0.72349
64600.0000   -0.81016
64640.0000   -0.62268
64680.0000   -0.52210
64720.0000   -0.66895
64760.0000   -0.73161
64800.0000   -0.65517
64840.0000   -0.56059
64880.0000   -0.65250
64920.0000   -0.61796
64960.0000   -0.62713
65000.0000   -0.54805
65040.0000   -0.70539
65080.0000   -0.57848
65120.0000   -0.41685
65160.0000   -0.23356
65200.0000   -0.48317
65240.0000   -0.77471
65280.0000   -0.64588
65320.0000   -0.75402
65360.0000   -1.03486
65400.0000   -0.83180
65440.0000   -0.64603
65480.0000   -0.63459
65520.0000   -0.75485
65560.0000   -0.93395
65600.0000   -0.81360
65640.0000   -0.75561
65680.0000   -0.91850
65720.0000   -0.74382
65760.0000   -0.84228
65800.0000   -0.93389
65840.0000   -0.88242
65880.0000   -0.81047
65920.0000   -0.78613
65960.0000   -0.80593
66000.0000   -0.85360
66040.0000   -0.75759
66080.0000   -0.71128
66120.0000   -0.74587
66160.0000   -0.71167
66200.0000   -0.76833
66240.0000   -0.76670
66280.0000   -0.84946
66320.0000   -0.93608
66360.0000   -0.82466
66400.0000   -0.71283
66440.0000   -0.79281
66480.0000   -0.79574
66520.0000   -0.98683
66560.0000   -0.68204
66600.0000   -0.89888
66640.0000   -0.77401
66680.0000   -0.73184
66720.0000   -0.74089
66760.0000   -0.84101
66800.0000   -0.81712
66840.0000   -0.72112
66880.0000   -0.79133
66920.0000   -0.89087
66960.0000   -0.98350
67000.0000   -0.85934
67040.0000   -0.82591
67080.0000   -0.86488
67120.0000   -1.00389
67160.0000   -0.99804
67200.0000   -0.79806
67240.0000   -0.84654
67280.0000   -1.01789
67320.0000   -0.84517
67360.0000   -0.67121
67400.0000   -0.76597
67440.0000   -0.78456
67480.0000   -0.76871
67520.0000   -0.65207
67560.0000   -0.83942
67600.0000   -0.79546
67640.0000   -0.77993
67680.0000   -0.72693
67720.0000   -0.88689
67760.0000   -0.87059
67800.0000   -0.62348
67840.0000   -0.77180
67880.0000   -0.87015
67920.0000   -0.66532
67960.0000   -0.68707
68000.0000   -0.87795
68040.0000   -0.68061
68080.0000   -0.70244
68120.0000   -0.75475
68160.0000   -0.98174
68200.0000   -0.82719
68240.0000   -0.94466
68280.0000   -0.79898
68320.0000   -0.57645
68360.0000   -0.90952
68400.0000   -0.69350
68440.0000   -1.03671
68480.0000   -1.12744
68520.0000   -1.05769
68560.0000   -1.03399
68600.0000   -1.18810
68640.0000   -0.72000
68680.0000   -0.96473
68720.0000   -0.95977
68760.0000   -1.09249
68800.0000   -0.92397
68840.0000   -1.02941
68880.0000   -0.59274
68920.0000   -0.67757
68960.0000   -0.71362
69000.0000   -0.68613
69040.0000   -1.01291
69080.0000   -0.66935
69120.0000   -0.58839
69160.0000   -0.80205
69200.0000   -0.83591
69240.0000   -0.68339
69280.0000   -0.61245
69320.0000   -0.86960
69360.0000   -0.71937
69400.0000   -0.61481
69440.0000   -0.58491
69480.0000   -0.52691
69520.0000   -0.61153
69560.0000   -0.82279
69600.0000   -0.81107
69640.0000   -0.83644
69680.0000   -0.73983
69720.0000   -0.50200
69760.0000   -0.37014
69800.0000   -0.48954
69840.0000   -0.61246
69880.0000   -0.42349
69920.0000   -0.80968
69960.0000   -0.47997
70000.0000   -0.53714
70040.0000   -0.50507
70080.0000   -0.52679
70120.0000   -0.73201
70160.0000   -0.95830
70200.0000   -0.78390
70240.0000   -0.88959
70280.0000   -0.97781
70320.0000   -0.76858
70360.0000   -0.61389
70400.0000   -0.71702
70440.0000   -0.69581
70480.0000   -0.71927
70520.0000   -0.73654
70560.0000   -0.80568
70600.0000   -0.63702
70640.0000   -0.70931
70680.0000   -0.67153
70720.0000   -0.65743
70760.0000   -0.64923
70800.0000   -0.57228
70840.0000   -0.51478
70880.0000   -0.61038
70920.0000   -0.58294
70960.0000   -0.71559
71000.0000   -0.70976
71040.0000   -0.70615
71080.0000   -0.37436
71120.0000   -0.39962
71160.0000   -0.26891
71200.0000   -0.61403
71240.0000   -0.67670
71280.0000   -0.38320
71320.0000   -0.30368
71360.0000   -0.54077
71400.0000   -0.34425
71440.0000   -0.34620
71480.0000   -0.25276
71520.0000   -0.43833
71560.0000   -0.23295
71600.0000   -0.55729
71640.0000   -0.39825
71680.0000   -0.17138
71720.0000   -0.24119
71760.0000   -0.39801
71800.0000   -0.32748
71840.0000   -0.27115
71880.0000   -0.28237
71920.0000   -0.23382
71960.0000   -0.32353
72000.0000   -0.15079
72040.0000   -0.53189
72080.0000   -0.31474
72120.0000   -0.29898
72160.0000   -0.37573
72200.0000   -0.31535
72240.0000   -0.29955
72280.0000   -0.49653
72320.0000   -0.37426
72360.0000   -0.26116
72400.0000   -0.54720
72440.0000   -0.43972
72480.0000   -0.15416
72520.0000   -0.25891
72560.0000   -0.59643
72600.0000   -0.53365
72640.0000   -0.67723
72680.0000   -0.41078
72720.0000   -0.46311
72760.0000   -0.60306
72800.0000   -0.34601
72840.0000   -0.71290
72880.0000   -0.67053
72920.0000   -0.42227
72960.0000   -0.64947
73000.0000   -0.39521
73040.0000   -0.32255
73080.0000   -0.53187
73120.0000   -0.55686
73160.0000   -0.35491
73200.0000   -0.68364
73240.0000   -0.52221
73280.0000   -0.83478
73320.0000   -0.71326
73360.0000   -0.66556
73400.0000   -0.63642
73440.0000   -0.84206
73480.0000   -0.82005
73520.0000   -0.30855
73560.0000   -0.30252
73600.0000   -0.30467
73640.0000   -0.64495
73680.0000   -0.94990
73720.0000   -0.59583
73760.0000   -0.70187
73800.0000   -0.61537
73840.0000   -0.51170
73880.0000   -0.52113
73920.0000   -0.91704
73960.0000   -0.44492
74000.0000   -0.62103
74040.0000   -0.81199
74080.0000   -0.39444
74120.0000   -0.14149
74160.0000   -0.10521
74200.0000    0.32044
74240.0000    0.19220
74280.0000    0.17186
74320.0000    0.35592
74360.0000   -0.05001
74400.0000   -0.20991
74440.0000    0.07544
74480.0000   -0.29287
74520.0000   -0.23761
74560.0000   -0.37314
74600.0000   -0.28442
74640.0000   -0.11843
74680.0000   -0.16002
74720.0000   -0.08428
74760.0000   -0.21528
74800.0000   -0.13287
74840.0000   -0.11589
74880.0000   -0.26992
74920.0000   -0.01785
74960.0000   -0.17230
75000.0000   -0.26165
75040.0000   -0.11841
75080.0000   -0.13510
75120.0000    0.08691
75160.0000    0.27574
75200.0000    0.19072
75240.0000    0.17515
75280.0000    0.47821
75320.0000    0.33840
75360.0000    0.41171
75400.0000    0.19021
75440.0000    0.19502
75480.0000    0.30015
75520.0000    0.37759
75560.0000    0.18902
75600.0000    0.23585
75640.0000   -0.10418
75680.0000    0.44127
75720.0000    0.24308
75760.0000   -0.00764
75800.0000    0.01203
75840.0000   -0.03550
75880.0000    0.20527
75920.0000    0.28373
75960.0000    0.29066
76000.0000    0.11195
76040.0000    0.28862
76080.0000    0.20904
76120.0000    0.08901
76160.0000    0.19080
76200.0000    0.22185
76240.0000    0.31904
76280.0000    0.27734
76320.0000    0.39096
76360.0000    0.57900
76400.0000    0.39788
76440.0000    0.22466
76480.0000    0.36330
76520.0000    0.25653
76560.0000    0.22601
76600.0000    0.22531
76640.0000    0.17531
76680.0000    0.37528
76720.0000    0.43784
76760.0000    0.48680
76800.0000    0.21880
76840.0000    0.18203
76880.0000    0.16880
76920.0000    0.48397
76960.0000    0.29987
77000.0000    0.36069
77040.0000    0.44656
77080.0000    0.18607
77120.0000    0.36633
77160.0000    0.40773
77200.0000    0.33902
77240.0000    0.27126
77280.0000    0.39777
77320.0000    0.36786
77360.0000    0.33654
77400.0000    0.40997
77440.0000    0.51359
77480.0000    0.25221
77520.0000    0.16742
77560.0000    0.51550
77600.0000    0.37877
77640.0000    0.40407
77680.0000    0.31773
77720.0000    0.47919
77760.0000    0.36452
77800.0000    0.52784
77840.0000    0.49548
77880.0000    0.53307
77920.0000    0.41132
77960.0000    0.36131
78000.0000    0.01331
78040.0000    0.01316
78080.0000    0.28756
78120.0000   -0.03867
78160.0000    0.25912
78200.0000    0.23950
78240.0000    0.10370
78280.0000    0.25919
78320.0000    0.17508
78360.0000   -0.00554
78400.0000    0.09058
78440.0000   -0.13722
78480.0000    0.25426
78520.0000    0.21884
78560.0000    0.12642
78600.0000    0.26777
78640.0000    0.10698
78680.0000    0.20292
78720.0000    0.07475
78760.0000    0.06981
78800.0000   -0.04480
78840.0000    0.06327
78880.0000   -0.01524
78920.0000    0.06261
78960.0000    0.03779
79000.0000    0.17760
79040.0000    0.14350
79080.0000    0.33560
79120.0000    0.31384
79160.0000    0.10562
79200.0000    0.29403
79240.0000    0.25264
79280.0000    0.14911
79320.0000   -0.06191
79360.0000   -0.03916
79400.0000   -0.01470
79440.0000    0.04796
79480.0000    0.18660
79520.0000    0.39631
79560.0000    0.33435
79600.0000    0.28461
79640.0000    0.31631
79680.0000    0.16144
79720.0000   -0.17670
79760.0000   -0.32626
79800.0000   -0.45959
79840.0000   -0.22812
79880.0000   -0.16551
79920.0000   -0.10125
79960.0000   -0.19127
80000.0000   -0.39668
80040.0000   -0.25142
80080.0000   -0.54062
80120.0000   -0.32668
80160.0000   -0.09922
80200.0000    0.06350
80240.0000   -0.79151
80280.0000   -0.11928
80320.0000   -0.24701
80360.0000   -0.58239
80400.0000   -0.64591
80440.0000   -0.60434
80480.0000   -0.89626
80520.0000   -0.87088
80560.0000   -0.78568
80600.0000   -0.72211
80640.0000   -0.58855
80680.0000   -0.76808
80720.0000   -0.65401
80760.0000   -0.73671
80800.0000   -0.67396
80840.0000   -0.67371
80880.0000   -0.88882
80920.0000   -0.77237
80960.0000   -0.65403
81000.0000   -0.54743
81040.0000   -0.73850
81080.0000   -0.73946
81120.0000   -0.78023
81160.0000   -0.74027
81200.0000   -0.83434
81240.0000   -0.66003
81280.0000   -0.63904
81320.0000   -0.72357
81360.0000   -0.71899
81400.0000   -0.89062
81440.0000   -0.63154
81480.0000   -0.79586
81520.0000   -0.77863
81560.0000   -0.88844
81600.0000   -0.59413
81640.0000   -0.69213
81680.0000   -0.84146
81720.0000   -0.84251
81760.0000   -0.84479
81800.0000   -0.89999
81840.0000   -0.75833
81880.0000   -1.15174
81920.0000   -1.01750
81960.0000   -1.10512
82000.0000   -0.72369
82040.0000   -0.90711
82080.0000   -1.06312
82120.0000   -0.84018
82160.0000   -0.93011
82200.0000   -1.09980
82240.0000   -1.08027
82280.0000   -0.88320
82320.0000   -1.13377
82360.0000   -0.97952
82400.0000   -1.06201
82440.0000   -0.62970
82480.0000   -0.78367
82520.0000   -0.71137
82560.0000   -0.74182
82600.0000   -0.85123
82640.0000   -0.82543
82680.0000   -0.88111
82720.0000   -0.85256
82760.0000   -0.75444
82800.0000   -0.94708
82840.0000   -0.71583
82880.0000   -0.81834
82920.0000   -0.77639
82960.0000   -0.65220
83000.0000   -0.81950
83040.0000   -0.88661
83080.0000   -0.96669
83120.0000   -0.84516
83160.0000   -0.97177
83200.0000   -0.86282
83240.0000   -0.89259
83280.0000   -0.90071
83320.0000   -0.94352
83360.0000   -0.78178
83400.0000   -0.64241
83440.0000   -0.71689
83480.0000   -0.69339
83520.0000   -0.59163
83560.0000   -0.65307
83600.0000   -0.76759
83640.0000   -0.36837
83680.0000   -0.67920
83720.0000   -0.64904
83760.0000   -0.70228
83800.0000   -0.77258
83840.0000   -0.59197
83880.0000   -0.72423
83920.0000   -0.74026
83960.0000   -0.73693
84000.0000   -0.90204
84040.0000   -0.84237
84080.0000   -0.87761
84120.0000   -0.87859
84160.0000   -1.10235
84200.0000   -0.84116
84240.0000   -0.95007
84280.0000   -0.80896
84320.0000   -0.74410
84360.0000   -0.73608
84400.0000   -0.51839
84440.0000   -0.91989
84480.0000   -0.76306
84520.0000   -0.54722
84560.0000   -0.52917
84600.0000   -0.53278
84640.0000   -0.56990
84680.0000   -0.42038
84720.0000   -0.25697
84760.0000   -0.83403
84800.0000   -0.45082
84840.0000   -0.54374
84880.0000   -0.50667
84920.0000   -0.75385
84960.0000   -0.51048
85000.0000   -0.63112
85040.0000   -0.77497
85080.0000   -0.63076
85120.0000   -0.54464
85160.0000   -0.88236
85200.0000   -0.50866
85240.0000   -0.58516
85280.0000   -0.38375
85320.0000   -0.60346
85360.0000   -0.67902
85400.0000   -0.51949
85440.0000   -0.69144
85480.0000   -0.65655
85520.0000   -0.56297
85560.0000   -0.62538
85600.0000   -0.62222
85640.0000   -0.75045
85680.0000   -0.55788
85720.0000   -0.56022
85760.0000   -0.74569
85800.0000   -0.54622
85840.0000   -0.68450
85880.0000   -0.61344
85920.0000   -0.80152
85960.0000   -0.68752
86000.0000   -0.58144
86040.0000   -0.65937
86080.0000   -0.71357
86120.0000   -0.63188
86160.0000   -0.66730
86200.0000   -0.68665
86240.0000   -0.73319
86280.0000   -0.86282
86320.0000   -0.76398
86360.0000   -0.73252
86400.0000   -0.74073
86440.0000   -0.63212
86480.0000   -0.85807
86520.0000   -0.75226
86560.0000   -0.54886
86600.0000   -0.81412
86640.0000   -0.77180
86680.0000   -0.94397
86720.0000   -0.82279
86760.0000   -0.66884
86800.0000   -0.84752
86840.0000   -0.61460
86880.0000   -0.60690
86920.0000   -0.42467
86960.0000   -0.83125
87000.0000   -0.90031
87040.0000   -0.61344
87080.0000   -0.83903
87120.0000   -0.71999
87160.0000   -0.75901
87200.0000   -0.77317
87240.0000   -0.64536
87280.0000   -0.60839
87320.0000   -0.54972
87360.0000   -0.66368
87400.0000   -0.59574
87440.0000   -0.39599
87480.0000   -0.60540
87520.0000   -0.46883
87560.0000   -0.63105
87600.0000   -0.52805
87640.0000   -0.58809
87680.0000   -0.75811
87720.0000   -0.72883
87760.0000   -0.67646
87800.0000   -0.75026
87840.0000   -0.63338
87880.0000   -0.56945
87920.0000   -0.79922
87960.0000   -0.66375
88000.0000   -0.61821
88040.0000   -0.80991
88080.0000   -0.77994
88120.0000   -0.69002
88160.0000   -0.76314
88200.0000   -0.74224
88240.0000   -0.88501
88280.0000   -0.93739
88320.0000   -0.99711
88360.0000   -0.93137
88400.0000   -0.72925
88440.0000   -0.99160
88480.0000   -0.77775
88520.0000   -0.97861
88560.0000   -1.07776
88600.0000   -0.79227
88640.0000   -0.86304
88680.0000   -0.90944
88720.0000   -0.83557
88760.0000   -0.76205
88800.0000   -0.63597
88840.0000   -1.03682
88880.0000   -0.66403
88920.0000   -0.60929
88960.0000   -0.68685
89000.0000   -0.85566
89040.0000   -0.76920
89080.0000   -0.75587
89120.0000   -0.68917
89160.0000   -0.78478
89200.0000   -0.66881
89240.0000   -0.77963
89280.0000   -0.85698
89320.0000   -0.65171
89360.0000   -0.79613
89400.0000   -0.97773
89440.0000   -0.80974
89480.0000   -0.91275
89520.0000   -1.08127
89560.0000   -0.93582
89600.0000   -0.74224
89640.0000   -0.79004
89680.0000   -0.80549
89720.0000   -0.73930
89760.0000   -0.93577
89800.0000   -0.73232
89840.0000   -0.98324
89880.0000   -0.82981
89920.0000   -0.84946
89960.0000   -0.74617
90000.0000   -0.86315
90040.0000   -0.83940
90080.0000   -0.82364
90120.0000   -0.92842
90160.0000   -0.91855
90200.0000   -0.78194
90240.0000   -0.69282
90280.0000   -0.63131
90320.0000   -0.64773
90360.0000   -0.79740
90400.0000   -0.59511
90440.0000   -0.55389
90480.0000   -0.70322
90520.0000   -0.77508
90560.0000   -0.73757
90600.0000   -0.63537
90640.0000   -0.61132
90680.0000   -0.63320
90720.0000   -0.66302
90760.0000   -0.80874
90800.0000   -0.66113
90840.0000   -0.62108
90880.0000   -0.59913
90920.0000   -0.58089
90960.0000   -0.64855
91000.0000   -0.79927
91040.0000   -0.79792
91080.0000   -0.75949
91120.0000   -0.58890
91160.0000   -0.77781
91200.0000   -0.59497
91240.0000   -0.66589
91280.0000   -0.60518
91320.0000   -0.72315
91360.0000   -0.68216
91400.0000   -0.80799
91440.0000   -0.65246
91480.0000   -0.68092
91520.0000   -0.63482
91560.0000   -0.62257
91600.0000   -0.62647
91640.0000   -0.72501
91680.0000   -0.69470
91720.0000   -0.76102
91760.0000   -0.85956
91800.0000   -0.80939
91840.0000   -0.65487
91880.0000   -0.69049
91920.0000   -0.88964
91960.0000   -0.69814
92000.0000   -0.62564
92040.0000   -0.61671
92080.0000   -0.65187
92120.0000   -0.63886
92160.0000   -0.51404
92200.0000   -0.74211
92240.0000   -0.88077
92280.0000   -0.68337
92320.0000   -0.59788
92360.0000   -0.64973
92400.0000   -0.78379
92440.0000   -0.80904
92480.0000   -0.67220
92520.0000   -0.68529
92560.0000   -0.86157
92600.0000   -0.56332
92640.0000   -0.78889
92680.0000   -0.87367
92720.0000   -0.91352
92760.0000   -0.78966
92800.0000   -0.69898
92840.0000   -0.75056
92880.0000   -0.81533
92920.0000   -0.84561
92960.0000   -0.62049
93000.0000   -0.77059
93040.0000   -0.85531
93080.0000   -0.84042
93120.0000   -0.77040
93160.0000   -0.78216
93200.0000   -0.74865
93240.0000   -0.67543
93280.0000   -0.75519
93320.0000   -0.76590
93360.0000   -0.61122
93400.0000   -0.59002
93440.0000   -0.51961
93480.0000   -0.44313
93520.0000   -0.53110
93560.0000   -0.53610
93600.0000   -0.58664
93640.0000   -0.74251
93680.0000   -0.87057
93720.0000   -0.64650
93760.0000   -0.65619
93800.0000   -0.82147
93840.0000   -0.71009
93880.0000   -0.65760
93920.0000   -0.67859
93960.0000   -0.71597
94000.0000   -0.82904
94040.0000   -0.78018
94080.0000   -0.67005
94120.0000   -0.82413
94160.0000   -0.93034
94200.0000   -0.79349
94240.0000   -0.71939
94280.0000   -0.57349
94320.0000   -0.86024
94360.0000   -0.77956
94400.0000   -0.70905
94440.0000   -0.92297
94480.0000   -0.93050
94520.0000   -0.73158
94560.0000   -0.75269
94600.0000   -0.84268
94640.0000   -0.76811
94680.0000   -0.57371
94720.0000   -0.75535
94760.0000   -0.62213
94800.0000   -0.57719
94840.0000   -0.33862
94880.0000   -0.50998
94920.0000   -0.43373
94960.0000   -0.53467
95000.0000   -0.69274
95040.0000   -0.58296
95080.0000   -0.58578
95120.0000   -0.47483
95160.0000   -0.53395
95200.0000   -0.40647
95240.0000   -0.41987
95280.0000   -0.54720
95320.0000   -0.45874
95360.0000   -0.43645
95400.0000   -0.52590
95440.0000   -0.43734
95480.0000   -0.57366
95520.0000   -0.45835
95560.0000   -0.42395
95600.0000   -0.58929
95640.0000   -0.70092
95680.0000   -0.62402
95720.0000   -0.55466
95760.0000   -0.63034
95800.0000   -0.58670
95840.0000   -0.50109
95880.0000   -0.63096
95920.0000   -0.58742
95960.0000   -0.45950
96000.0000   -0.28810
96040.0000   -0.48231
96080.0000   -0.29580
96120.0000   -0.57817
96160.0000   -0.41385
96200.0000   -0.42700
96240.0000   -0.49003
96280.0000   -0.45726
96320.0000   -0.25033
96360.0000   -0.45688
96400.0000   -0.63918
96440.0000   -0.34883
96480.0000   -0.39923
96520.0000   -0.52842
96560.0000   -0.40509
96600.0000   -0.51381
96640.0000   -0.32441
96680.0000   -0.42086
96720.0000   -0.56709
96760.0000   -0.41169
96800.0000   -0.54626
96840.0000   -0.66959
96880.0000   -0.63591
96920.0000   -0.32700
96960.0000   -0.47363
97000.0000   -0.31544
97040.0000   -0.32436
97080.0000   -0.20745
97120.0000   -0.09047
97160.0000   -0.17011
97200.0000   -0.16171
97240.0000   -0.51100
97280.0000   -0.65948
97320.0000   -0.49082
97360.0000   -0.80748
97400.0000   -0.78519
97440.0000   -0.71332
97480.0000   -0.53958
97520.0000   -0.57543
97560.0000   -0.66354
97600.0000   -0.73745
97640.0000   -0.52107
97680.0000   -0.66231
97720.0000   -0.43661
97760.0000   -0.46654
97800.0000   -0.54010
97840.0000   -0.39775
97880.0000   -0.37061
97920.0000   -0.47605
97960.0000   -0.62239
98000.0000   -0.17037
98040.0000   -0.27428
98080.0000   -0.26228
98120.0000    0.16597
98160.0000   -0.68433
98200.0000   -0.28167
98240.0000   -0.05191
98280.0000   -0.55099
98320.0000   -0.40079
98360.0000   -0.24015
98400.0000   -0.36877
98440.0000   -0.61578
98480.0000   -0.74107
98520.0000   -0.49787
98560.0000   -0.45295
98600.0000   -0.54342
98640.0000   -0.39094
98680.0000   -0.66037
98720.0000   -0.62871
98760.0000   -0.53635
98800.0000   -0.39044
98840.0000   -0.53624
98880.0000   -0.46081
98920.0000   -0.49714
98960.0000   -0.67282
99000.0000   -0.50796
99040.0000   -0.45369
99080.0000   -0.48791
99120.0000   -0.83601
99160.0000   -0.72691
99200.0000   -0.70631
99240.0000   -0.83040
99280.0000   -0.62051
99320.0000   -0.61118
99360.0000   -0.89813
99400.0000   -0.59916
99440.0000   -0.53717
99480.0000   -0.72694
99520.0000   -0.68931
99560.0000   -0.64308
99600.0000   -0.78533
99640.0000   -0.93717
99680.0000   -0.56375
99720.0000   -0.36803
99760.0000   -0.54499
99800.0000   -0.63256
99840.0000   -0.73608
99880.0000   -0.82074
99920.0000   -0.81432
99960.0000   -1.10850
100000.0000   -0.72837
100040.0000   -0.87416
100080.0000   -0.79926
100120.0000   -0.99634
100160.0000   -0.79865
100200.0000   -0.92285
100240.0000   -1.00972
100280.0000   -0.62468
100320.0000   -0.58628
100360.0000   -0.62765
100400.0000   -0.73916
100440.0000   -0.58161
100480.0000   -0.56568
100520.0000   -0.60044
100560.0000   -0.76306
100600.0000   -0.47037
100640.0000   -0.21732
100680.0000   -0.41238
100720.0000   -0.95498
100760.0000   -0.50951
100800.0000   -0.76537
100840.0000   -0.38391
100880.0000   -0.22229
100920.0000   -0.52248
100960.0000   -0.52346
101000.0000   -0.47843
101040.0000   -0.57311
101080.0000   -0.63634
101120.0000   -0.65262
101160.0000   -0.75441
101200.0000   -0.57031
101240.0000   -0.54112
101280.0000   -0.75216
101320.0000   -0.75213
101360.0000   -0.69835
101400.0000   -0.74335
101440.0000   -0.97070
101480.0000   -0.92805
101520.0000   -0.81330
101560.0000   -0.81596
101600.0000   -0.43925
101640.0000   -0.60056
101680.0000   -0.62935
101720.0000   -0.55904
101760.0000   -0.49675
101800.0000   -0.56640
101840.0000   -0.42502
101880.0000   -0.64438
101920.0000   -0.50635
101960.0000   -0.35054
102000.0000   -0.21997
102040.0000   -0.40581
102080.0000    0.03297
102120.0000    0.11928
102160.0000    0.07592
102200.0000    0.11155
102240.0000   -0.33874
102280.0000    0.04363
102320.0000    0.20217
102360.0000   -0.04011
102400.0000    0.02598
102440.0000    0.30463
102480.0000    0.00803
102520.0000   -0.33960
102560.0000   -0.64596
102600.0000   -0.52615
102640.0000   -0.78172
102680.0000   -0.98008
102720.0000   -0.85474
102760.0000   -0.32804
102800.0000   -0.43009
102840.0000   -0.38463
102880.0000   -0.45139
102920.0000   -0.36827
102960.0000   -0.06831
103000.0000   -0.36167
103040.0000   -0.44049
103080.0000   -0.41836
103120.0000   -0.47670
103160.0000   -0.38086
103200.0000   -0.35486
103240.0000   -0.21023
103280.0000   -0.21339
103320.0000   -0.55347
103360.0000   -0.51900
103400.0000   -0.43657
103440.0000   -0.53083
103480.0000   -0.73457
103520.0000   -0.79982
103560.0000   -0.38332
103600.0000   -0.65329
103640.0000   -0.54760
103680.0000   -0.20905
103720.0000   -0.34498
103760.0000   -0.55282
103800.0000   -0.88610
103840.0000   -0.68177
103880.0000   -0.70530
103920.0000   -0.55693
103960.0000   -0.56597
104000.0000   -0.43895
104040.0000   -0.67736
104080.0000   -0.64177
104120.0000   -0.37000
104160.0000   -0.33578
104200.0000   -0.49015
104240.0000   -0.33962
104280.0000   -0.33339
104320.0000   -0.46884
104360.0000   -0.23905
104400.0000   -0.59302
104440.0000   -0.34998
104480.0000   -0.49583
104520.0000   -0.47031
104560.0000   -0.65049
104600.0000   -0.33998
104640.0000   -0.47895
104680.0000   -0.41195
104720.0000   -0.71169
104760.0000   -0.25717
104800.0000   -0.36943
104840.0000   -0.36050
104880.0000   -0.36512
104920.0000   -0.36380
104960.0000   -0.37291
105000.0000   -0.37744
105040.0000   -0.43961
105080.0000   -0.24591
105120.0000   -0.29514
105160.0000   -0.39248
105200.0000   -0.50902
105240.0000   -0.44027
105280.0000   -0.15092
105320.0000   -0.23686
105360.0000   -0.31391
105400.0000   -0.14857
105440.0000   -0.43519
105480.0000   -0.41089
105520.0000   -0.42847
105560.0000   -0.37893
105600.0000   -0.36199
105640.0000   -0.24765
105680.0000   -0.39742
105720.0000   -0.41464
105760.0000   -0.11102
105800.0000   -0.08090
105840.0000   -0.33161
105880.0000   -0.62884
105920.0000   -0.30036
105960.0000   -0.07125
106000.0000   -0.22458
106040.0000   -0.27928
106080.0000   -0.45337
106120.0000   -0.28914
106160.0000   -0.28363
106200.0000   -0.33166
106240.0000   -0.75946
106280.0000   -0.38446
106320.0000   -0.23708
106360.0000   -0.28633
106400.0000   -0.63037
106440.0000   -0.50692
106480.0000   -0.24335
106520.0000   -0.19815
106560.0000   -0.47469
106600.0000   -0.20292
106640.0000   -0.47307
106680.0000    0.02503
106720.0000   -0.27100
106760.0000    0.03087
106800.0000   -0.23689
106840.0000   -0.48901
106880.0000   -0.39355
106920.0000   -0.45463
106960.0000   -0.38196
107000.0000   -0.38266
107040.0000   -0.48115
107080.0000   -0.15647
107120.0000   -0.42538
107160.0000   -0.44613
107200.0000   -0.81285
107240.0000   -0.67432
107280.0000   -0.51229
107320.0000   -0.23948
107360.0000   -0.26322
107400.0000   -0.37709
107440.0000   -0.25707
107480.0000   -0.21633
107520.0000   -0.32610
107560.0000   -0.39006
107600.0000   -0.30490
107640.0000   -0.36451
107680.0000   -0.21356
107720.0000   -0.19281
107760.0000   -0.42959
107800.0000   -0.27271
107840.0000   -0.32219
107880.0000   -0.44378
107920.0000   -0.33187
107960.0000   -0.21397
108000.0000   -0.10780
108040.0000   -0.44128
108080.0000   -0.31980
108120.0000   -0.26799
108160.0000   -0.18196
108200.0000   -0.21318
108240.0000   -0.22153
108280.0000   -0.25145
108320.0000   -0.25551
108360.0000   -0.16734
108400.0000   -0.28460
108440.0000   -0.30502
108480.0000   -0.25557
108520.0000   -0.17431
108560.0000   -0.14795
108600.0000   -0.24896
108640.0000   -0.26484
108680.0000   -0.35753
108720.0000   -0.19251
108760.0000   -0.11089
108800.0000   -0.27820
108840.0000   -0.10068
108880.0000   -0.21029
108920.0000   -0.31242
108960.0000   -0.28243
109000.0000   -0.28716
109040.0000   -0.09275
109080.0000   -0.30195
109120.0000   -0.20445
109160.0000   -0.21483
109200.0000   -0.46059
109240.0000   -0.46944
109280.0000   -0.25460
109320.0000   -0.25594
109360.0000   -0.36778
109400.0000   -0.23764
109440.0000   -0.00441
109480.0000   -0.26270
109520.0000   -0.29562
109560.0000   -0.32584
109600.0000   -0.20848
109640.0000   -0.35121
109680.0000   -0.04790
109720.0000   -0.21456
109760.0000   -0.33337
109800.0000   -0.38781
109840.0000   -0.18574
109880.0000   -0.38676
109920.0000   -0.40176
109960.0000   -0.43432
110000.0000   -0.22728
110040.0000   -0.12301
110080.0000    0.04072
110120.0000   -0.21467
110160.0000    0.20953
110200.0000    0.01121
110240.0000   -0.05927
110280.0000   -0.24649
110320.0000   -0.16873
110360.0000    0.04086
110400.0000   -0.00993
110440.0000    0.09122
110480.0000   -0.33668
110520.0000   -0.31888
110560.0000   -0.24370
110600.0000    0.14851
110640.0000   -0.02416
110680.0000   -0.00017
110720.0000    0.00788
110760.0000    0.10592
110800.0000   -0.11835
110840.0000   -0.15350
110880.0000   -0.11356
110920.0000   -0.08361
110960.0000    0.05348
111000.0000   -0.12629
111040.0000   -0.09762
111080.0000   -0.26984
111120.0000   -0.49690
111160.0000   -0.20471
111200.0000   -0.34452
111240.0000   -0.37336
111280.0000   -0.46595
111320.0000   -0.24738
111360.0000   -0.11879
111400.0000   -0.22876
111440.0000   -0.17936
111480.0000   -0.34124
111520.0000   -0.27107
111560.0000   -0.13879
111600.0000   -0.01568
111640.0000   -0.13845
111680.0000   -0.19089
111720.0000   -0.26221
111760.0000   -0.43957
111800.0000   -0.40355
111840.0000   -0.39663
111880.0000   -0.33480
111920.0000   -0.52893
111960.0000   -0.52970
112000.0000   -0.30657
112040.0000   -0.67593
112080.0000   -0.70629
112120.0000   -0.15788
112160.0000   -0.17840
112200.0000   -0.21754
112240.0000   -0.19561
112280.0000   -0.22157
112320.0000   -0.45819
112360.0000   -0.40943
112400.0000   -0.41823
112440.0000   -0.77029
112480.0000   -0.63433
112520.0000   -0.58993
112560.0000   -0.46256
112600.0000   -0.06870
112640.0000   -0.16105
112680.0000   -0.00781
112720.0000   -0.09832
112760.0000    0.06811
112800.0000   -0.11152
112840.0000   -0.01766
112880.0000   -0.33119
112920.0000   -0.30493
112960.0000   -0.29776
113000.0000   -0.35359
113040.0000   -0.41600
113080.0000   -0.13983
113120.0000   -0.33197
113160.0000   -0.44507
113200.0000   -0.44131
113240.0000   -0.54045
113280.0000   -0.31569
113320.0000   -0.51141
113360.0000   -0.23807
113400.0000   -0.35054
113440.0000   -0.33953
113480.0000   -0.47898
113520.0000   -0.29422
113560.0000   -0.41821
113600.0000   -0.62579
113640.0000   -0.50145
113680.0000   -0.38369
113720.0000   -0.46098
113760.0000   -0.31680
113800.0000   -0.32269
113840.0000   -0.31061
113880.0000   -0.26169
113920.0000   -0.17977
113960.0000   -0.20617
114000.0000   -0.37214
114040.0000   -0.20943
114080.0000   -0.60376
114120.0000   -0.43729
114160.0000   -0.65659
114200.0000   -0.68067
114240.0000   -0.75206
114280.0000   -0.78713
114320.0000   -0.75122
114360.0000   -0.73555
114400.0000   -0.72073
114440.0000   -0.60030
114480.0000   -0.69822
114520.0000   -0.88272
114560.0000   -0.82902
114600.0000   -0.72526
114640.0000   -0.74106
114680.0000   -0.54395
114720.0000   -0.71369
114760.0000   -0.71102
114800.0000   -0.70984
114840.0000   -0.88620
114880.0000   -0.89733
114920.0000   -0.80933
114960.0000   -0.81750
115000.0000   -0.82838
115040.0000   -0.81985
115080.0000   -0.86298
115120.0000   -0.94882
115160.0000   -0.73817
115200.0000   -0.82772
115240.0000   -0.87066
115280.0000   -0.80471
115320.0000   -0.91430
115360.0000   -0.77128
115400.0000   -0.63194
115440.0000   -0.65681
115480.0000   -0.65806
115520.0000   -0.76058
115560.0000   -0.68575
115600.0000   -0.30476
115640.0000   -0.62359
115680.0000   -0.59146
115720.0000   -0.32881
115760.0000   -0.25141
115800.0000   -0.09441
115840.0000   -0.44780
115880.0000   -0.30419
115920.0000   -0.67987
115960.0000   -0.70517
116000.0000   -0.76132
116040.0000   -0.70387
116080.0000   -0.55774
116120.0000   -0.31401
116160.0000   -0.43597
116200.0000   -0.44794
116240.0000   -0.81713
116280.0000   -0.78233
116320.0000   -0.79636
116360.0000   -0.64821
116400.0000   -0.56749
116440.0000   -0.87187
116480.0000   -0.64683
116520.0000   -0.46932
116560.0000   -0.73210
116600.0000   -0.78299
116640.0000   -0.54733
116680.0000   -0.48914
116720.0000   -0.45871
116760.0000   -0.62826
116800.0000   -0.79168
116840.0000   -0.49594
116880.0000   -0.80756
116920.0000   -0.52122
116960.0000   -0.82974
117000.0000   -0.33694
117040.0000   -0.56382
117080.0000   -0.83517
117120.0000   -0.83732
117160.0000   -0.68055
117200.0000   -0.53534
117240.0000   -0.55574
117280.0000   -0.25287
117320.0000   -0.34887
117360.0000   -0.65345
117400.0000   -0.69213
117440.0000   -0.55802
117480.0000   -0.36990
117520.0000   -0.31885
117560.0000   -0.42680
117600.0000   -0.48050
117640.0000   -0.74745
117680.0000   -0.77822
117720.0000   -0.69806
117760.0000   -0.62266
117800.0000   -0.07090
117840.0000   -0.15907
117880.0000   -0.54127
117920.0000   -0.56289
117960.0000   -0.23163
118000.0000   -0.19775
118040.0000   -0.55461
118080.0000   -0.85674
118120.0000   -0.39395
118160.0000   -0.40524
118200.0000   -0.39746
118240.0000   -0.28797
118280.0000   -0.31799
118320.0000   -0.52050
118360.0000   -0.55952
118400.0000   -0.51856
118440.0000   -0.43858
118480.0000   -0.35066
118520.0000   -0.27028
118560.0000   -0.27098
118600.0000   -0.20560
118640.0000   -0.36455
118680.0000   -0.27059
118720.0000   -0.30006
118760.0000   -0.29134
118800.0000   -0.31090
118840.0000   -0.33803
118880.0000   -0.41398
118920.0000   -0.25242
118960.0000   -0.10837
119000.0000   -0.40476
119040.0000    0.09709
119080.0000   -0.32550
119120.0000   -0.22791
119160.0000   -0.36651
119200.0000   -0.23219
119240.0000   -0.18586
119280.0000   -0.28551
119320.0000   -0.55902
119360.0000   -0.38223
119400.0000   -0.18501
119440.0000   -0.31473
119480.0000   -0.24459
119520.0000   -0.40084
119560.0000   -0.25096
119600.0000   -0.31615
119640.0000   -0.18853
119680.0000   -0.33732
119720.0000   -0.30669
119760.0000   -0.47142
119800.0000   -0.47869
119840.0000   -0.39347
119880.0000   -0.26444
119920.0000   -0.28831
119960.0000   -0.24180
120000.0000   -0.10764
120040.0000   -0.37267
120080.0000   -0.57202
120120.0000   -0.24548
120160.0000   -0.23691
120200.0000   -0.05887
120240.0000   -0.07637
120280.0000   -0.08470
120320.0000   -0.14293
120360.0000   -0.25424
120400.0000   -0.22931
120440.0000   -0.38775
120480.0000   -0.29461
120520.0000   -0.25575
120560.0000   -0.57662
120600.0000   -0.64796
120640.0000   -0.37190
120680.0000   -0.51491
120720.0000   -0.45148
120760.0000   -0.46067
120800.0000   -0.45178
120840.0000   -0.30820
120880.0000   -0.29341
120920.0000   -0.33292
120960.0000   -0.34154
121000.0000   -0.18571
121040.0000   -0.24978
121080.0000   -0.19488
121120.0000   -0.38352
121160.0000   -0.18404
121200.0000   -0.27642
121240.0000   -0.39408
121280.0000   -0.42137
121320.0000   -0.22081
121360.0000   -0.28792
121400.0000   -0.38416
121440.0000   -0.31116
121480.0000   -0.29404
121520.0000   -0.44425
121560.0000   -0.11905
121600.0000   -0.12902
121640.0000   -0.23585
121680.0000   -0.33636
121720.0000   -0.23405
121760.0000   -0.16660
121800.0000   -0.16259
121840.0000   -0.23680
121880.0000   -0.24999
121920.0000   -0.16395
121960.0000   -0.40607
122000.0000   -0.30090
122040.0000   -0.24039
122080.0000   -0.25893
122120.0000   -0.28906
122160.0000   -0.33429
122200.0000   -0.37255
122240.0000   -0.11778
122280.0000   -0.29471
122320.0000   -0.17242
122360.0000   -0.15418
122400.0000   -0.32626
122440.0000   -0.30505
122480.0000   -0.30649
122520.0000   -0.28671
122560.0000   -0.33847
122600.0000   -0.32588
122640.0000   -0.45890
122680.0000   -0.40408
122720.0000   -0.28670
122760.0000   -0.31711
122800.0000   -0.48267
122840.0000   -0.34930
122880.0000   -0.10240
122920.0000   -0.36898
122960.0000   -0.12640
123000.0000    0.00349
123040.0000    0.00596
123080.0000   -0.23660
123120.0000   -0.24300
123160.0000   -0.40685
123200.0000   -0.25364
123240.0000   -0.41977
123280.0000   -0.19326
123320.0000   -0.39898
123360.0000   -0.42404
123400.0000   -0.50174
123440.0000   -0.72767
123480.0000   -0.68987
123520.0000   -0.20143
123560.0000   -0.26734
123600.0000   -0.23854
123640.0000   -0.34046
123680.0000   -0.64060
123720.0000   -0.72387
123760.0000   -0.61260
123800.0000   -0.35981
123840.0000   -0.17612
123880.0000   -0.11466
123920.0000   -0.32253
123960.0000   -0.28628
124000.0000   -0.24206
124040.0000   -0.28326
124080.0000   -0.54656
124120.0000   -0.57425
124160.0000   -0.57561
124200.0000   -0.40307
124240.0000   -0.45971
124280.0000   -0.39911
124320.0000   -0.36618
124360.0000   -0.54811
124400.0000   -0.47231
124440.0000   -0.28852
124480.0000   -0.45342
124520.0000   -0.30363
124560.0000   -0.00472
124600.0000   -0.36405
124640.0000   -0.21412
124680.0000   -0.06360
124720.0000   -0.24366
124760.0000   -0.24436
124800.0000   -0.10929
124840.0000   -0.21719
124880.0000   -0.71761
124920.0000   -0.65279
124960.0000   -0.56890
125000.0000   -0.52657
125040.0000   -0.47640
125080.0000   -0.54866
125120.0000   -0.48421
125160.0000   -1.04627
125200.0000   -0.49109
125240.0000   -0.56278
125280.0000   -0.70567
125320.0000   -0.71777
125360.0000   -0.51347
125400.0000   -0.78657
125440.0000   -0.56590
125480.0000   -0.57960
125520.0000   -0.64260
125560.0000   -0.43957
125600.0000   -0.67355
125640.0000   -0.68771
125680.0000   -0.89983
125720.0000   -1.09077
125760.0000   -0.46244
125800.0000   -0.23565
125840.0000   -0.68784
125880.0000   -0.88060
125920.0000   -0.60155
125960.0000   -0.66891
126000.0000   -0.56641
126040.0000   -0.21294
126080.0000   -0.57979
126120.0000   -0.26019
126160.0000   -0.28402
126200.0000   -0.27621
126240.0000   -0.29322
126280.0000   -0.34766
126320.0000   -0.56238
126360.0000   -0.55668
126400.0000   -0.51729
126440.0000   -0.44807
126480.0000   -0.72297
126520.0000   -0.57668
126560.0000   -0.55834
126600.0000   -0.40047
126640.0000   -0.54026
126680.0000   -0.63907
126720.0000   -0.44367
126760.0000   -0.72310
126800.0000   -0.55456
126840.0000   -0.35823
126880.0000   -0.75724
126920.0000   -0.33471
126960.0000   -0.44619
127000.0000   -0.62855
127040.0000   -0.41193
127080.0000   -0.57927
127120.0000   -0.98424
127160.0000   -0.91869
127200.0000   -0.47467
127240.0000   -0.59139
127280.0000   -0.35770
127320.0000   -0.51406
127360.0000   -0.31147
127400.0000   -0.17702
127440.0000   -0.22036
127480.0000   -0.52521
127520.0000   -0.28928
127560.0000   -0.46554
127600.0000   -0.42351
127640.0000   -0.40938
127680.0000   -1.34458
127720.0000   -0.87575
127760.0000   -0.61206
127800.0000   -0.90105
127840.0000   -1.02219
127880.0000   -0.88144
127920.0000   -0.90404
127960.0000   -0.97000
128000.0000   -0.91959
128040.0000   -1.18501
128080.0000   -0.75944
128120.0000   -0.81898
128160.0000   -0.43900
128200.0000   -0.85568
128240.0000   -0.91689
128280.0000   -1.25897
128320.0000   -1.09319
128360.0000   -0.81859
128400.0000   -0.88041
128440.0000   -1.16529
128480.0000   -1.02760
128520.0000   -1.19137
128560.0000   -1.10939
128600.0000   -1.30001
128640.0000   -0.87032
128680.0000   -1.17901
128720.0000   -0.89349
128760.0000   -1.09160
128800.0000   -0.98549
128840.0000   -1.13828
128880.0000   -1.21472
128920.0000   -1.28265
128960.0000   -1.28777
129000.0000   -1.40650
129040.0000   -1.23170
129080.0000   -1.14112
129120.0000   -1.37983
129160.0000   -1.14392
129200.0000   -1.33526
129240.0000   -1.35729
129280.0000   -1.21681
129320.0000   -1.39281
129360.0000   -1.49979
129400.0000   -1.36333
129440.0000   -1.27784
129480.0000   -1.33149
129520.0000   -1.35128
129560.0000   -1.28019
129600.0000   -1.36968
129640.0000   -1.29525
129680.0000   -0.96823
129720.0000   -0.79721
129760.0000   -0.87226
129800.0000   -0.69593
129840.0000   -0.96751
129880.0000   -0.93853
129920.0000   -0.93615
129960.0000   -0.92182
130000.0000   -1.11169
130040.0000   -0.94715
130080.0000   -0.88594
130120.0000   -0.86217
130160.0000   -0.94228
130200.0000   -1.05151
130240.0000   -1.04890
130280.0000   -1.29890
130320.0000   -0.74415
130360.0000   -0.58450
130400.0000   -1.13268
130440.0000   -0.88825
130480.0000   -0.69905
130520.0000   -0.75102
130560.0000   -0.82121
130600.0000   -0.65025
130640.0000   -0.51219
130680.0000   -0.60847
130720.0000   -0.75730
130760.0000   -0.80370
130800.0000   -1.04692
130840.0000   -0.69163
130880.0000   -0.63700
130920.0000   -0.43295
130960.0000   -0.27073
131000.0000   -0.13757
131040.0000   -0.53115
131080.0000   -0.44457
131120.0000   -0.49768
131160.0000   -0.51422
131200.0000   -0.38734
131240.0000   -0.27402
131280.0000   -0.48707
131320.0000   -0.66977
131360.0000   -0.34734
131400.0000   -0.65091
131440.0000   -0.37388
131480.0000   -0.59811
131520.0000   -0.67358
131560.0000   -0.79398
131600.0000   -0.81053
131640.0000   -0.77375
131680.0000   -0.61140
131720.0000   -0.54826
131760.0000   -0.70841
131800.0000   -0.43343
131840.0000   -0.72475
131880.0000   -0.49046
131920.0000   -0.78672
131960.0000   -0.54068
132000.0000   -0.88723
132040.0000   -0.43247
132080.0000   -0.20030
132120.0000   -0.25603
132160.0000   -0.29534
132200.0000   -0.08969
132240.0000   -0.35781
132280.0000   -0.40653
132320.0000   -0.10096
132360.0000   -0.34052
132400.0000   -0.29404
132440.0000   -0.43229
132480.0000   -0.41068
132520.0000   -0.24421
132560.0000   -0.40248
132600.0000   -0.64864
132640.0000   -0.93648
132680.0000   -0.93993
132720.0000   -0.87055
132760.0000   -0.73342
132800.0000   -0.70417
132840.0000   -0.69061
132880.0000   -0.58484
132920.0000   -0.58655
132960.0000   -0.46969
133000.0000   -0.87049
133040.0000   -0.48961
133080.0000   -0.67268
133120.0000   -0.58821
133160.0000   -0.67840
133200.0000   -0.70870
133240.0000   -0.58874
133280.0000   -0.66793
133320.0000   -0.71889
133360.0000   -0.56203
133400.0000   -0.71548
133440.0000   -0.58591
133480.0000   -0.52377
133520.0000   -0.43352
133560.0000   -0.77002
133600.0000   -0.83592
133640.0000   -0.62568
133680.0000   -0.65616
133720.0000   -0.50618
133760.0000   -0.48010
133800.0000   -0.61594
133840.0000   -0.46427
133880.0000   -0.72202
133920.0000   -0.46805
133960.0000   -0.37698
134000.0000   -0.77114
134040.0000   -0.49795
134080.0000   -0.58419
134120.0000   -0.82364
134160.0000   -0.65087
134200.0000   -0.73829
134240.0000   -0.32409
134280.0000   -0.29179
134320.0000   -0.59031
134360.0000   -0.56097
134400.0000   -0.42456
134440.0000   -0.58294
134480.0000   -0.53771
134520.0000   -0.73477
134560.0000   -0.72192
134600.0000   -0.42070
134640.0000   -0.76730
134680.0000   -0.56412
134720.0000   -0.79520
134760.0000   -0.86303
134800.0000   -0.97831
134840.0000   -0.87786
134880.0000   -0.86795
134920.0000   -0.56201
134960.0000   -0.86341
135000.0000   -0.69089
135040.0000   -0.92254
135080.0000   -0.89661
135120.0000   -1.03388
135160.0000   -1.21015
135200.0000   -0.81384
135240.0000   -0.66020
135280.0000   -1.11256
135320.0000   -1.17532
135360.0000   -0.82882
135400.0000   -1.17921
135440.0000   -1.10458
135480.0000   -1.01278
135520.0000   -1.04319
135560.0000   -1.02132
135600.0000   -0.73312
135640.0000   -0.74383
135680.0000   -0.77028
135720.0000   -0.93906
135760.0000   -0.99177
135800.0000   -0.90279
135840.0000   -0.73136
135880.0000   -0.74670
135920.0000   -1.04630
135960.0000   -0.82067
136000.0000   -0.95745
136040.0000   -1.04711
136080.0000   -0.78961
136120.0000   -0.79478
136160.0000   -0.90823
136200.0000   -0.73201
136240.0000   -0.37264
136280.0000   -0.54984
136320.0000   -0.65807
136360.0000   -0.66997
136400.0000   -0.80092
136440.0000   -0.63234
136480.0000   -0.69482
136520.0000   -0.77311
136560.0000   -0.91909
136600.0000   -1.04549
136640.0000   -0.87335
136680.0000   -0.88814
136720.0000   -0.96833
136760.0000   -0.88221
136800.0000   -0.76625
136840.0000   -0.40112
136880.0000   -0.79351
136920.0000   -0.65274
136960.0000   -0.95103
137000.0000   -0.92843
137040.0000   -0.63430
137080.0000   -0.75643
137120.0000   -0.78470
137160.0000   -1.01444
137200.0000   -0.93353
137240.0000   -1.03436
137280.0000   -0.83344
137320.0000   -1.14059
137360.0000   -0.85259
137400.0000   -0.87869
137440.0000   -0.82620
137480.0000   -0.91802
137520.0000   -0.91122
137560.0000   -1.02993
137600.0000   -0.91247
137640.0000   -0.78297
137680.0000   -0.65907
137720.0000   -0.80489
137760.0000   -0.57604
137800.0000   -0.56018
137840.0000   -0.63848
137880.0000   -0.78627
137920.0000   -0.86835
137960.0000   -0.91414
138000.0000   -0.62321
138040.0000   -0.75097
138080.0000   -0.37471
138120.0000   -0.41594
138160.0000   -0.59673
138200.0000   -0.71967
138240.0000   -0.50811
138280.0000   -0.67637
138320.0000   -0.83542
138360.0000   -0.64130
138400.0000   -0.90430
138440.0000   -0.62233
138480.0000   -0.75474
138520.0000   -0.66463
138560.0000   -0.48119
138600.0000   -0.55236
138640.0000   -0.81258
138680.0000   -0.45394
138720.0000   -0.70231
138760.0000   -0.62306
138800.0000   -0.72861
138840.0000   -0.45648
138880.0000   -0.60577
138920.0000   -0.53525
138960.0000   -0.37907
139000.0000   -0.43386
139040.0000   -0.26469
139080.0000   -0.45272
139120.0000   -0.28113
139160.0000   -0.46831
139200.0000   -0.54756
139240.0000   -0.40307
139280.0000   -0.35914
139320.0000   -0.48840
139360.0000   -0.42508
139400.0000   -0.34964
139440.0000   -0.57889
139480.0000   -0.62042
139520.0000   -0.58069
139560.0000   -0.72121
139600.0000   -0.71632
139640.0000   -0.62664
139680.0000   -0.94773
139720.0000   -0.79292
139760.0000   -0.63628
139800.0000   -0.54674
139840.0000   -0.54061
139880.0000   -0.54700
139920.0000   -0.78616
139960.0000   -0.78007
140000.0000   -0.44268
140040.0000   -0.58226
140080.0000   -0.49391
140120.0000   -0.73886
140160.0000   -0.37113
140200.0000   -0.40334
140240.0000   -0.40540
140280.0000   -0.36214
140320.0000   -0.49680
140360.0000   -0.40113
140400.0000   -0.44334
140440.0000   -0.64426
140480.0000   -0.47823
140520.0000   -0.22606
140560.0000   -0.21350
140600.0000   -0.46608
140640.0000   -0.52398
140680.0000   -0.59317
140720.0000   -0.45718
140760.0000   -1.22189
140800.0000   -0.52128
140840.0000   -0.57515
140880.0000   -0.70319
140920.0000   -0.69646
140960.0000   -0.76292
141000.0000   -0.55287
141040.0000   -0.38081
141080.0000   -0.35422
141120.0000   -0.59133
141160.0000   -0.16482
141200.0000   -0.87180
141240.0000   -0.78308
141280.0000   -0.66699
141320.0000   -0.61972
141360.0000   -0.75451
141400.0000   -0.89402
141440.0000   -0.87324
141480.0000   -0.88931
141520.0000   -0.84654
141560.0000   -1.01050
141600.0000   -0.62191
141640.0000   -0.71420
141680.0000   -0.93538
141720.0000   -0.78523
141760.0000   -0.69738
141800.0000   -0.60341
141840.0000   -0.79409
141880.0000   -0.79132
141920.0000   -0.83267
141960.0000   -1.01562
142000.0000   -0.87612
142040.0000   -1.04666
142080.0000   -0.81581
142120.0000   -0.87299
142160.0000   -0.78561
142200.0000   -0.75375
142240.0000   -0.55423
142280.0000   -0.44454
142320.0000   -0.74370
142360.0000   -0.73744
142400.0000   -0.39136
142440.0000   -0.56224
142480.0000   -0.39497
142520.0000   -0.84632
142560.0000   -0.65105
142600.0000   -0.88599
142640.0000   -0.69808
142680.0000   -0.56290
142720.0000   -0.74032
142760.0000   -0.81883
142800.0000   -0.56569
142840.0000   -0.66590
142880.0000   -0.63023
142920.0000   -0.52263
142960.0000   -0.73059
143000.0000   -0.82130
143040.0000   -0.54704
143080.0000   -0.74182
143120.0000   -0.88270
143160.0000   -0.60957
143200.0000   -0.65645
143240.0000   -0.71968
143280.0000   -0.70193
143320.0000   -0.93274
143360.0000   -0.46491
143400.0000   -0.79137
143440.0000   -0.62965
143480.0000   -0.70131
143520.0000   -0.51797
143560.0000   -0.49260
143600.0000   -0.32802
143640.0000   -0.39030
143680.0000   -0.27835
143720.0000   -0.37677
143760.0000   -0.60306
143800.0000   -0.34507
143840.0000   -0.27073
143880.0000   -0.51423
143920.0000   -0.14149
143960.0000   -0.49023
144000.0000   -0.69521
144040.0000   -0.68144
144080.0000   -0.39703
144120.0000   -0.57916
144160.0000   -0.57823
144200.0000   -0.36128
144240.0000   -0.60625
144280.0000   -0.58842
144320.0000   -0.58707
144360.0000   -0.62753
144400.0000   -0.74715
144440.0000   -0.58877
144480.0000   -0.80935
144520.0000   -0.61569
144560.0000   -0.56628
144600.0000   -0.58108
144640.0000   -0.52894
144680.0000   -0.58829
144720.0000   -0.38605
144760.0000   -0.53391
144800.0000   -0.62968
144840.0000   -0.53072
144880.0000   -0.35211
144920.0000   -0.73122
144960.0000   -0.73185
145000.0000   -0.75206
145040.0000   -0.51919
145080.0000   -0.39677
145120.0000   -0.48284
145160.0000   -0.58662
145200.0000   -0.55520
145240.0000   -0.39080
145280.0000   -0.38022
145320.0000   -0.47622
145360.0000   -0.26238
145400.0000   -0.50809
145440.0000   -0.33492
145480.0000   -0.67515
145520.0000   -0.41030
145560.0000   -0.39965
145600.0000   -0.30962
145640.0000   -0.57532
145680.0000   -0.35755
145720.0000   -0.56614
145760.0000   -0.32311
145800.0000   -0.44255
145840.0000   -0.34668
145880.0000   -0.43984
145920.0000   -0.49515
145960.0000   -0.32527
146000.0000   -0.65178
146040.0000   -0.90812
146080.0000   -0.57328
146120.0000   -0.68350
146160.0000   -0.67388
146200.0000   -0.90112
146240.0000   -0.59235
146280.0000   -0.49897
146320.0000   -0.85079
146360.0000   -0.28027
146400.0000   -0.76528
146440.0000   -0.68701
146480.0000   -0.66199
146520.0000   -0.46194
146560.0000   -0.54062
146600.0000   -0.52677
146640.0000   -0.47283
146680.0000   -0.78395
146720.0000   -0.58173
146760.0000   -0.67028
146800.0000   -0.61113
146840.0000   -0.41133
146880.0000   -0.61060
146920.0000   -0.36466
146960.0000   -0.60038
147000.0000   -0.81032
147040.0000   -0.71790
147080.0000   -0.71754
147120.0000   -0.82575
147160.0000   -0.77206
147200.0000   -0.50060
147240.0000   -0.79914
147280.0000   -0.67760
147320.0000   -0.60935
147360.0000   -0.61747
147400.0000   -0.59327
147440.0000   -0.76274
147480.0000   -0.79265
147520.0000   -0.70716
147560.0000   -1.10457
147600.0000   -0.64404
147640.0000   -0.86141
147680.0000   -0.53481
147720.0000   -0.61856
147760.0000   -0.63569
147800.0000   -0.63714
147840.0000   -0.38979
147880.0000   -0.48095
147920.0000   -0.73552
147960.0000   -0.76129
148000.0000   -0.96461
148040.0000   -0.74453
148080.0000   -0.62691
148120.0000   -1.00656
148160.0000   -0.65392
148200.0000   -0.79382
148240.0000   -0.59018
148280.0000   -0.78844
148320.0000   -0.77839
148360.0000   -0.69938
148400.0000   -0.68492
148440.0000   -0.40412
148480.0000   -0.47763
148520.0000   -0.69174
148560.0000   -0.70868
148600.0000   -0.70094
148640.0000   -0.91930
148680.0000   -0.95908
148720.0000   -0.88509
148760.0000   -0.91344
148800.0000   -0.69039
148840.0000   -0.48753
148880.0000   -0.24824
148920.0000   -0.93942
148960.0000   -0.44901
149000.0000   -0.64732
149040.0000   -0.56993
149080.0000   -0.72152
149120.0000   -0.80308
149160.0000   -0.72123
149200.0000   -0.76563
149240.0000   -0.73416
149280.0000   -0.56764
149320.0000   -0.58122
149360.0000   -0.65392
149400.0000   -0.78432
149440.0000   -0.72416
149480.0000   -0.70733
149520.0000   -0.56938
149560.0000   -0.78630
149600.0000   -0.81089
149640.0000   -0.64276
149680.0000   -0.52636
149720.0000   -0.56726
149760.0000   -0.65775
149800.0000   -0.62991
149840.0000   -0.87795
149880.0000   -0.83709
149920.0000   -0.91191
149960.0000   -0.91316
150000.0000   -1.05239
150040.0000   -1.04610
150080.0000   -0.92683
150120.0000   -1.03463
150160.0000   -0.97827
150200.0000   -0.97165
150240.0000   -1.00274
150280.0000   -0.94517
150320.0000   -0.80326
150360.0000   -0.84536
150400.0000   -0.83847
150440.0000   -0.84289
150480.0000   -0.36488
150520.0000   -0.71424
150560.0000   -1.01586
150600.0000   -0.85669
150640.0000   -0.90055
150680.0000   -0.90621
150720.0000   -0.89739
150760.0000   -0.94050
150800.0000   -0.83638
150840.0000   -0.99798
150880.0000   -0.79771
150920.0000   -0.67969
150960.0000   -0.52299
151000.0000   -0.84107
151040.0000   -1.00127
151080.0000   -1.00343
151120.0000   -1.16957
151160.0000   -0.97520
151200.0000   -1.04585
151240.0000   -1.10314
151280.0000   -0.77161
151320.0000   -0.99967
151360.0000   -0.88890
151400.0000   -1.11411
151440.0000   -0.87091
151480.0000   -0.82990
151520.0000   -0.91573
151560.0000   -0.88370
151600.0000   -0.81825
151640.0000   -0.86728
151680.0000   -0.77334
151720.0000   -0.69177
151760.0000   -0.75001
151800.0000   -0.64762
151840.0000   -0.83003
151880.0000   -0.67465
151920.0000   -0.54775
151960.0000   -0.52575
152000.0000   -0.60960
152040.0000   -0.63286
152080.0000   -0.60056
152120.0000   -0.76718
152160.0000   -0.52327
152200.0000   -0.72652
152240.0000   -0.77459
152280.0000   -0.81604
152320.0000   -0.64778
152360.0000   -0.98898
152400.0000   -0.91466
152440.0000   -0.65698
152480.0000   -0.77586
152520.0000   -0.71569
152560.0000   -0.87810
152600.0000   -0.57930
152640.0000   -0.73166
152680.0000   -0.71434
152720.0000   -0.57948
152760.0000   -0.62951
152800.0000   -0.59890
152840.0000   -0.72930
152880.0000   -0.89752
152920.0000   -0.39694
152960.0000   -0.43127
153000.0000   -0.70583
153040.0000   -0.66953
153080.0000   -0.78730
153120.0000   -0.69445
153160.0000   -0.79339
153200.0000   -0.70731
153240.0000   -0.68118
153280.0000   -0.73573
153320.0000   -0.48965
153360.0000   -0.33368
153400.0000   -0.70024
153440.0000   -0.77106
153480.0000   -0.76278
153520.0000   -0.81556
153560.0000   -0.80257
153600.0000   -0.68920
153640.0000   -0.54828
153680.0000   -0.49248
153720.0000   -0.50837
153760.0000   -0.51425
153800.0000   -0.68483
153840.0000   -0.52933
153880.0000   -0.52825
153920.0000   -0.72410
153960.0000   -0.70537
154000.0000   -0.54564
154040.0000   -0.47908
154080.0000   -0.52882
154120.0000   -0.82829
154160.0000   -0.82542
154200.0000   -0.71240
154240.0000   -1.03479
154280.0000   -0.67586
154320.0000   -0.59924
154360.0000   -0.73081
154400.0000   -0.62416
154440.0000   -0.84694
154480.0000   -0.74500
154520.0000   -0.76736
154560.0000   -0.69090
154600.0000   -0.76255
154640.0000   -0.78107
154680.0000   -0.45969
154720.0000   -0.84194
154760.0000   -0.61389
154800.0000   -0.50570
154840.0000   -0.82900
154880.0000   -0.68908
154920.0000   -0.83909
154960.0000   -0.65929
155000.0000   -0.59041
155040.0000   -0.63357
155080.0000   -0.74400
155120.0000   -0.66254
155160.0000   -0.69436
155200.0000   -0.62511
155240.0000   -0.80899
155280.0000   -0.59635
155320.0000   -0.72474
155360.0000   -0.43974
155400.0000   -0.72609
155440.0000   -0.64790
155480.0000   -0.66865
155520.0000   -0.50285
155560.0000   -0.89265
155600.0000   -0.64684
155640.0000   -0.88289
155680.0000   -0.60749
155720.0000   -0.77814
155760.0000   -0.76718
155800.0000   -0.59107
155840.0000   -0.56975
155880.0000   -0.63903
155920.0000   -0.59552
155960.0000   -0.69532
156000.0000   -0.70540
156040.0000   -0.59532
156080.0000   -0.60947
156120.0000   -0.79817
156160.0000   -0.64691
156200.0000   -0.63754
156240.0000   -0.75562
156280.0000   -0.55957
156320.0000   -0.70373
156360.0000   -0.64351
156400.0000   -0.75343
156440.0000   -0.81768
156480.0000   -0.61027
156520.0000   -0.70027
156560.0000   -0.51141
156600.0000   -0.40583
156640.0000   -0.62160
156680.0000   -0.73641
156720.0000   -0.82945
156760.0000   -0.83260
156800.0000   -0.53611
156840.0000   -0.73696
156880.0000   -0.82118
156920.0000   -0.82378
156960.0000   -0.58041
157000.0000   -0.48489
157040.0000   -0.67821
157080.0000   -0.78493
157120.0000   -0.69013
157160.0000   -0.72258
157200.0000   -0.34993
157240.0000   -0.19372
157280.0000   -0.55645
157320.0000   -0.62343
157360.0000   -0.86067
157400.0000   -0.61832
157440.0000   -0.72986
157480.0000   -0.65934
157520.0000   -0.54512
157560.0000   -0.67901
157600.0000   -1.05744
157640.0000   -0.95204
157680.0000   -0.82814
157720.0000   -0.80291
157760.0000   -0.80076
157800.0000   -0.92925
157840.0000   -1.08758
157880.0000   -0.74886
157920.0000   -0.72813
157960.0000   -0.97857
158000.0000   -0.72340
158040.0000   -0.70168
158080.0000   -1.00866
158120.0000   -0.95464
158160.0000   -0.86464
158200.0000   -0.72345
158240.0000   -0.99140
158280.0000   -0.75789
158320.0000   -0.71557
158360.0000   -0.92404
158400.0000   -1.00247
158440.0000   -1.12522
158480.0000   -0.94162
158520.0000   -1.19413
158560.0000   -0.62535
158600.0000   -0.82510
158640.0000   -0.70308
158680.0000   -0.81222
158720.0000   -0.69362
158760.0000   -0.71224
158800.0000   -0.82732
158840.0000   -0.77618
158880.0000   -0.69349
158920.0000   -0.96501
158960.0000   -0.78742
159000.0000   -0.78622
159040.0000   -0.73055
159080.0000   -0.81219
159120.0000   -0.68621
159160.0000   -0.61789
159200.0000   -0.69288
159240.0000   -0.70005
159280.0000   -1.00997
159320.0000   -0.76699
159360.0000   -0.82946
159400.0000   -0.92880
159440.0000   -0.92725
159480.0000   -0.60951
159520.0000   -0.46884
159560.0000   -0.77924
159600.0000   -0.74077
159640.0000   -0.78174
159680.0000   -0.71347
159720.0000   -1.12424
159760.0000   -0.85755
159800.0000   -0.57104
159840.0000   -0.64380
159880.0000   -0.67009
159920.0000   -0.74499
159960.0000   -0.69013
160000.0000   -0.47991
160040.0000   -0.91540
160080.0000   -0.75825
160120.0000   -0.77780
160160.0000   -0.40827
160200.0000   -1.03227
160240.0000   -0.88524
160280.0000   -1.15539
160320.0000   -0.91423
160360.0000   -0.50986
160400.0000   -0.66004
160440.0000   -0.64426
160480.0000   -0.60790
160520.0000   -1.12715
160560.0000   -0.64384
160600.0000   -0.68094
160640.0000   -0.75627
160680.0000   -0.65886
160720.0000   -0.67674
160760.0000   -0.52084
160800.0000   -0.90526
160840.0000   -0.60095
160880.0000   -0.89808
160920.0000   -0.71595
160960.0000   -0.99515
161000.0000   -0.78696
161040.0000   -0.81448
161080.0000   -0.82696
161120.0000   -0.99672
161160.0000   -0.93361
161200.0000   -0.94533
161240.0000   -0.95729
161280.0000   -0.83303
161320.0000   -0.78851
161360.0000   -0.90653
161400.0000   -0.92267
161440.0000   -0.92832
161480.0000   -0.79291
161520.0000   -1.07506
161560.0000   -0.82585
161600.0000   -0.92736
161640.0000   -0.61363
161680.0000   -0.73481
161720.0000   -0.92420
161760.0000   -0.95630
161800.0000   -0.72686
161840.0000   -0.84651
161880.0000   -0.99205
161920.0000   -0.99286
161960.0000   -0.80229
162000.0000   -1.01270
162040.0000   -0.73947
162080.0000   -0.65769
162120.0000   -0.59640
162160.0000   -0.58474
162200.0000   -0.87207
162240.0000   -0.67205
162280.0000   -0.74819
162320.0000   -0.65589
162360.0000   -0.69220
162400.0000   -0.72425
162440.0000   -0.40174
162480.0000   -0.93176
162520.0000   -0.87410
162560.0000   -0.76216
162600.0000   -0.80890
162640.0000   -0.58530
162680.0000   -0.64698
162720.0000   -0.73819
162760.0000   -0.95014
162800.0000   -0.79364
162840.0000   -1.03016
162880.0000   -1.12809
162920.0000   -0.95733
162960.0000   -0.81992
163000.0000   -1.01818
163040.0000   -0.96351
163080.0000   -0.68693
163120.0000   -0.91720
163160.0000   -0.65925
163200.0000   -1.01117
163240.0000   -0.88875
163280.0000   -1.20467
163320.0000   -0.75464
163360.0000   -0.87652
163400.0000   -0.98556
163440.0000   -0.89022
163480.0000   -1.00600
163520.0000   -0.85172
163560.0000   -0.78544
163600.0000   -0.80198
163640.0000   -0.79261
163680.0000   -0.71919
163720.0000   -0.87449
163760.0000   -0.89817
163800.0000   -0.76883
163840.0000   -1.02822
163880.0000   -0.77004
163920.0000   -0.66562
163960.0000   -0.52980
164000.0000   -0.78878
164040.0000   -1.00545
164080.0000   -0.67779
164120.0000   -0.61601
164160.0000   -0.66416
164200.0000   -0.67844
164240.0000   -0.65404
164280.0000   -0.57159
164320.0000   -0.74520
164360.0000   -0.70101
164400.0000   -0.73465
164440.0000   -0.93367
164480.0000   -0.83249
164520.0000   -0.90697
164560.0000   -0.95244
164600.0000   -0.79029
164640.0000   -1.10261
164680.0000   -1.03499
164720.0000   -1.17638
164760.0000   -1.09793
164800.0000   -1.02395
164840.0000   -1.02935
164880.0000   -0.88063
164920.0000   -0.83624
164960.0000   -0.85457
165000.0000   -0.90346
165040.0000   -0.87435
165080.0000   -1.02418
165120.0000   -1.12570
165160.0000   -1.08264
165200.0000   -0.85749
165240.0000   -1.01485
165280.0000   -0.64525
165320.0000   -1.06021
165360.0000   -0.76915
165400.0000   -0.59957
165440.0000   -0.38134
165480.0000   -0.40165
165520.0000   -0.47482
165560.0000   -0.69836
165600.0000   -0.42198
165640.0000   -0.48625
165680.0000   -0.47330
165720.0000   -0.41049
165760.0000   -0.30047
165800.0000   -0.76962
165840.0000   -0.43700
165880.0000   -0.33703
165920.0000   -0.59882
165960.0000   -0.33476
166000.0000   -0.62421
166040.0000   -0.56371
166080.0000   -0.88363
166120.0000   -0.79360
166160.0000   -0.69463
166200.0000   -0.38981
166240.0000   -1.09712
166280.0000   -0.93380
166320.0000   -0.72706
166360.0000   -0.71415
166400.0000   -0.58692
166440.0000   -0.87712
166480.0000   -0.82036
166520.0000   -0.55715
166560.0000   -0.16860
166600.0000   -0.46699
166640.0000   -0.52500
166680.0000   -0.71559
166720.0000   -0.63126
166760.0000   -0.86710
166800.0000   -0.61253
166840.0000   -0.85425
166880.0000   -0.71958
166920.0000   -0.70139
166960.0000   -1.04957
167000.0000   -1.09132
167040.0000   -0.79507
167080.0000   -0.74603
167120.0000   -0.74340
167160.0000   -0.77371
167200.0000   -0.75994
167240.0000   -0.95762
167280.0000   -0.70307
167320.0000   -0.64657
167360.0000   -0.83353
167400.0000   -0.77543
167440.0000   -0.66856
167480.0000   -1.12651
167520.0000   -0.71047
167560.0000   -0.93339
167600.0000   -0.81001
167640.0000   -0.53043
167680.0000   -0.90064
167720.0000   -0.59963
167760.0000   -0.77542
167800.0000   -0.70860
167840.0000   -0.47883
167880.0000   -0.32708
167920.0000   -0.65230
167960.0000   -0.69085
168000.0000   -0.80125
168040.0000   -0.71809
168080.0000   -0.41016
168120.0000   -0.43454
168160.0000   -0.30487
168200.0000   -0.37137
168240.0000   -0.59914
168280.0000   -0.48057
168320.0000   -0.57879
168360.0000   -0.82959
168400.0000   -0.72294
168440.0000   -0.72181
168480.0000   -0.60022
168520.0000   -0.85983
168560.0000   -0.74056
168600.0000   -0.70730
168640.0000   -0.37701
168680.0000   -0.77092
168720.0000   -1.09563
168760.0000   -0.77199
168800.0000   -0.80774
168840.0000   -0.90403
168880.0000   -0.85428
168920.0000   -0.72709
168960.0000   -0.83619
169000.0000   -0.76254
169040.0000   -0.68445
169080.0000   -0.68384
169120.0000   -0.69934
169160.0000   -0.58683
169200.0000   -0.69458
169240.0000   -0.75220
169280.0000   -0.65543
169320.0000   -0.98905
169360.0000   -0.85615
169400.0000   -0.83797
169440.0000   -0.69721
169480.0000   -0.81978
169520.0000   -0.96329
169560.0000   -0.93080
169600.0000   -0.87334
169640.0000   -0.84298
169680.0000   -0.76552
169720.0000   -0.80124
169760.0000   -0.64508
169800.0000   -0.96028
169840.0000   -0.76737
169880.0000   -0.53959
169920.0000   -0.57690
169960.0000   -0.49451
170000.0000   -0.51945
170040.0000   -0.80394
170080.0000   -0.65490
170120.0000   -0.93343
170160.0000   -0.60964
170200.0000   -0.56684
170240.0000   -0.26348
170280.0000   -0.73168
170320.0000   -0.38249
170360.0000   -0.71371
170400.0000   -0.28304
170440.0000   -0.47531
170480.0000   -0.84084
170520.0000   -0.63530
170560.0000   -0.61734
170600.0000   -0.71869
170640.0000   -0.52527
170680.0000   -0.57716
170720.0000   -0.49726
170760.0000   -0.30106
170800.0000   -0.38094
170840.0000   -0.35813
170880.0000   -0.36010
170920.0000   -0.51566
170960.0000   -0.62969
171000.0000   -0.58097
171040.0000   -0.49773
171080.0000   -0.53493
171120.0000   -0.32645
171160.0000   -0.23248
171200.0000   -0.18665
171240.0000   -0.18671
171280.0000   -0.40181
171320.0000   -0.37317
171360.0000   -0.61715
171400.0000   -0.54063
171440.0000   -0.63150
171480.0000   -0.65507
171520.0000   -0.46840
171560.0000   -0.47910
171600.0000   -0.64245
171640.0000   -0.39308
171680.0000   -0.39940
171720.0000   -0.48627
171760.0000   -0.42808
171800.0000   -0.66684
171840.0000   -0.23786
171880.0000   -0.22923
171920.0000   -0.26259
171960.0000   -0.08592
172000.0000   -0.22743
172040.0000   -0.18185
172080.0000   -0.21127
172120.0000   -0.26170
172160.0000   -0.42289
172200.0000   -0.15434
172240.0000   -0.16330
172280.0000   -0.26907
172320.0000   -0.13982
172360.0000   -0.14332
172400.0000   -0.22809
172440.0000   -0.07535
172480.0000   -0.30166
172520.0000   -0.32331
172560.0000   -0.27029
172600.0000   -0.29335
172640.0000   -0.31249
172680.0000   -0.35687
172720.0000   -0.42281
172760.0000   -0.46528
172800.0000   -0.45240
172840.0000   -0.70555
172880.0000   -0.67224
172920.0000   -0.50433
172960.0000   -0.74441
173000.0000   -0.82602
173040.0000   -0.46830
173080.0000   -0.39613
173120.0000   -0.36910
173160.0000   -0.62658
173200.0000   -0.48782
173240.0000   -0.59586
173280.0000   -0.54692
173320.0000   -0.42257
173360.0000   -0.25132
173400.0000   -0.28531
173440.0000   -0.47992
173480.0000   -0.24119
173520.0000   -0.43729
173560.0000   -0.84250
173600.0000   -0.88451
173640.0000   -0.59668
173680.0000   -0.74513
173720.0000   -0.57714
173760.0000   -0.46604
173800.0000   -0.67539
173840.0000   -0.63707
173880.0000   -0.37120
173920.0000   -0.64753
173960.0000   -0.85948
174000.0000   -0.79416
174040.0000   -0.63879
174080.0000   -0.69702
174120.0000   -0.75172
174160.0000   -0.57131
174200.0000   -0.65164
174240.0000   -0.72412
174280.0000   -0.51016
174320.0000   -0.55552
174360.0000   -0.75532
174400.0000   -0.72970
174440.0000   -0.70002
174480.0000   -0.79825
174520.0000   -0.60209
174560.0000   -0.53861
174600.0000   -0.49921
174640.0000   -0.50858
174680.0000   -0.69468
174720.0000   -0.71204
174760.0000   -0.65431
174800.0000   -0.81517
174840.0000   -0.71170
174880.0000   -0.75670
174920.0000   -0.65899
174960.0000   -0.56492
175000.0000   -0.64872
175040.0000   -0.75064
175080.0000   -0.80111
175120.0000   -0.90707
175160.0000   -0.89040
175200.0000   -0.78507
175240.0000   -0.89364
175280.0000   -0.92123
175320.0000   -0.79126
175360.0000   -0.77928
175400.0000   -1.09187
175440.0000   -0.87583
175480.0000   -0.94431
175520.0000   -0.80749
175560.0000   -0.85530
175600.0000   -0.94438
175640.0000   -0.85079
175680.0000   -0.90055
175720.0000   -1.03275
175760.0000   -0.87504
175800.0000   -0.96266
175840.0000   -0.73070
175880.0000   -0.84352
175920.0000   -0.78647
175960.0000   -0.84350
176000.0000   -0.91169
176040.0000   -0.89368
176080.0000   -0.87335
176120.0000   -1.02306
176160.0000   -1.02879
176200.0000   -1.09272
176240.0000   -1.19792
176280.0000   -0.97294
176320.0000   -0.75437
176360.0000   -0.98211
176400.0000   -0.86739
176440.0000   -1.08073
176480.0000   -0.92475
176520.0000   -0.84941
176560.0000   -0.91108
176600.0000   -0.90807
176640.0000   -0.89302
176680.0000   -0.92685
176720.0000   -0.89032
176760.0000   -0.88518
176800.0000   -0.86303
176840.0000   -0.84746
176880.0000   -0.88239
176920.0000   -0.85782
176960.0000   -0.92582
177000.0000   -0.82069
177040.0000   -1.04799
177080.0000   -0.77745
177120.0000   -0.92643
177160.0000   -0.82650
177200.0000   -0.93373
177240.0000   -0.98253
177280.0000   -1.00098
177320.0000   -0.88599
177360.0000   -0.88771
177400.0000   -0.71995
177440.0000   -0.93564
177480.0000   -1.03229
177520.0000   -0.98224
177560.0000   -1.08430
177600.0000   -0.90649
177640.0000   -0.99555
177680.0000   -0.84400
177720.0000   -0.97266
177760.0000   -0.91780
177800.0000   -0.90261
177840.0000   -0.82979
177880.0000   -0.90055
177920.0000   -0.99254
177960.0000   -1.15554
178000.0000   -1.10553
178040.0000   -0.86842
178080.0000   -0.90412
178120.0000   -0.75587
178160.0000   -0.85166
178200.0000   -0.86168
178240.0000   -0.96027
178280.0000   -0.89755
178320.0000   -0.89241
178360.0000   -0.81213
178400.0000   -0.74744
178440.0000   -0.81911
178480.0000   -0.78191
178520.0000   -0.83031
178560.0000   -0.77174
178600.0000   -0.76803
178640.0000   -0.82865
178680.0000   -0.99605
178720.0000   -0.73497
178760.0000   -1.00127
178800.0000   -0.91042
178840.0000   -1.26959
178880.0000   -1.06014
178920.0000   -0.86205
178960.0000   -0.95559
179000.0000   -1.04324
179040.0000   -1.16387
179080.0000   -1.14958
179120.0000   -1.12124
179160.0000   -1.11999
179200.0000   -1.12542
179240.0000   -0.89403
179280.0000   -1.02269
179320.0000   -1.06078
179360.0000   -1.01970
179400.0000   -1.04965
179440.0000   -1.25757
179480.0000   -0.82679
179520.0000   -0.98332
179560.0000   -0.97653
179600.0000   -0.98227
179640.0000   -1.12229
179680.0000   -0.88347
179720.0000   -0.87362
179760.0000   -0.88723
179800.0000   -0.94056
179840.0000   -0.77191
179880.0000   -0.74065
179920.0000   -0.88505
179960.0000   -0.77913
180000.0000   -0.91145
180040.0000   -0.82972
180080.0000   -0.82832
180120.0000   -0.82094
180160.0000   -0.84278
180200.0000   -0.72371
180240.0000   -0.92327
180280.0000   -0.68153
180320.0000   -0.72681
180360.0000   -0.58986
180400.0000   -0.76689
180440.0000   -0.66137
180480.0000   -0.77704
180520.0000   -0.56979
180560.0000   -0.76477
180600.0000   -0.74544
180640.0000   -0.97581
180680.0000   -0.81488
180720.0000   -0.69829
180760.0000   -0.64378
180800.0000   -0.80391
180840.0000   -0.82281
180880.0000   -0.70231
180920.0000   -0.94074
180960.0000   -0.82763
181000.0000   -0.84853
181040.0000   -1.00148
181080.0000   -0.70807
181120.0000   -0.45393
181160.0000   -0.53899
181200.0000   -0.69021
181240.0000   -0.79769
181280.0000   -0.76949
181320.0000   -0.67000
181360.0000   -0.58132
181400.0000   -0.52757
181440.0000   -0.66835
181480.0000   -0.71353
181520.0000   -0.61619
181560.0000   -0.53416
181600.0000   -0.34373
181640.0000   -0.76365
181680.0000   -0.46466
181720.0000   -0.21915
181760.0000   -0.45501
181800.0000   -0.32123
181840.0000   -0.45375
181880.0000   -0.82977
181920.0000   -0.94499
181960.0000   -0.70631
182000.0000   -0.56887
182040.0000   -0.32356
182080.0000   -0.28571
182120.0000   -0.42712
182160.0000   -0.35985
182200.0000   -0.61599
182240.0000   -0.66936
182280.0000   -0.56983
182320.0000   -0.65434
182360.0000   -0.61162
182400.0000   -0.79069
182440.0000   -0.56928
182480.0000   -0.74256
182520.0000   -0.51224
182560.0000   -0.34378
182600.0000   -0.43801
182640.0000   -0.59054
182680.0000   -0.54733
182720.0000   -0.38889
182760.0000   -0.73558
182800.0000   -0.47334
182840.0000   -0.53229
182880.0000   -0.55388
182920.0000   -0.58782
182960.0000   -0.78877
183000.0000   -0.76490
183040.0000   -0.49252
183080.0000   -0.54754
183120.0000   -0.45453
183160.0000   -0.61863
183200.0000   -0.72052
183240.0000   -0.76411
183280.0000   -0.61125
183320.0000   -0.57547
183360.0000   -0.74905
183400.0000   -0.62421
183440.0000   -0.70973
183480.0000   -0.65496
183520.0000   -0.55117
183560.0000   -0.95868
183600.0000   -0.93063
183640.0000   -0.82832
183680.0000   -0.75577
183720.0000   -0.63942
183760.0000   -0.57976
183800.0000   -0.55717
183840.0000   -0.58398
183880.0000   -0.55713
183920.0000   -0.67883
183960.0000   -0.57308
184000.0000   -0.45210
184040.0000   -0.46527
184080.0000   -0.43926
184120.0000   -0.48477
184160.0000   -0.70986
184200.0000   -0.65681
184240.0000   -0.82719
184280.0000   -0.67881
184320.0000   -0.80725
184360.0000   -0.72082
184400.0000   -0.82300
184440.0000   -1.01620
184480.0000   -0.89410
184520.0000   -0.65853
184560.0000   -0.87889
184600.0000   -0.93636
184640.0000   -0.97729
184680.0000   -0.98116
184720.0000   -0.91768
184760.0000   -0.73395
184800.0000   -0.78467
184840.0000   -0.85812
184880.0000   -0.85190
184920.0000   -1.01011
184960.0000   -0.89385
185000.0000   -1.01958
185040.0000   -1.04363
185080.0000   -1.08388
185120.0000   -0.84156
185160.0000   -1.00139
185200.0000   -0.94124
185240.0000   -0.90945
185280.0000   -0.89803
185320.0000   -0.94997
185360.0000   -0.91630
185400.0000   -0.96580
185440.0000   -0.83425
185480.0000   -0.81670
185520.0000   -0.85785
185560.0000   -0.88837
185600.0000   -0.87709
185640.0000   -0.99608
185680.0000   -0.93509
185720.0000   -0.96482
185760.0000   -0.81348
185800.0000   -1.03548
185840.0000   -0.87204
185880.0000   -0.90654
185920.0000   -0.94009
185960.0000   -0.89760
186000.0000   -0.91835
186040.0000   -0.99158
186080.0000   -1.02433
186120.0000   -0.85442
186160.0000   -0.74450
186200.0000   -0.93286
186240.0000   -0.92679
186280.0000   -0.90532
186320.0000   -0.81390
186360.0000   -0.84175
186400.0000   -0.91384
186440.0000   -0.88058
186480.0000   -0.99381
186520.0000   -0.90875
186560.0000   -0.96083
186600.0000   -1.05885
186640.0000   -0.93392
186680.0000   -0.96577
186720.0000   -1.15885
186760.0000   -1.05037
186800.0000   -0.93762
186840.0000   -1.08027
186880.0000   -1.00775
186920.0000   -1.00277
186960.0000   -1.09750
187000.0000   -0.91012
187040.0000   -1.01803
187080.0000   -1.05572
187120.0000   -0.89813
187160.0000   -0.84166
187200.0000   -0.83636
187240.0000   -0.86412
187280.0000   -0.87876
187320.0000   -0.85073
187360.0000   -0.89313
187400.0000   -0.95998
187440.0000   -0.93106
187480.0000   -0.64332
187520.0000   -0.49799
187560.0000   -0.69391
187600.0000   -0.85754
187640.0000   -0.89956
187680.0000   -0.89256
187720.0000   -0.87113
187760.0000   -0.72727
187800.0000   -0.94192
187840.0000   -0.99742
187880.0000   -0.84211
187920.0000   -0.83550
187960.0000   -1.02187
188000.0000   -0.91467
188040.0000   -0.91857
188080.0000   -0.94088
188120.0000   -0.98515
188160.0000   -0.90541
188200.0000   -0.91781
188240.0000   -0.93478
188280.0000   -0.76233
188320.0000   -0.91591
188360.0000   -1.02575
188400.0000   -0.92351
188440.0000   -0.98198
188480.0000   -0.95046
188520.0000   -0.94232
188560.0000   -0.95960
188600.0000   -1.05302
188640.0000   -1.08997
188680.0000   -1.02992
188720.0000   -1.03011
188760.0000   -1.13480
188800.0000   -0.91080
188840.0000   -1.09278
188880.0000   -0.98980
188920.0000   -1.06894
188960.0000   -1.07351
189000.0000   -0.84651
189040.0000   -0.89317
189080.0000   -0.87073
189120.0000   -0.91759
189160.0000   -0.81959
189200.0000   -0.75903
189240.0000   -0.81855
189280.0000   -0.97495
189320.0000   -1.13308
189360.0000   -1.13857
189400.0000   -0.95362
189440.0000   -0.70426
189480.0000   -0.95876
189520.0000   -0.89457
189560.0000   -1.15335
189600.0000   -0.83246
189640.0000   -1.28000
189680.0000   -0.93518
189720.0000   -0.87553
189760.0000   -0.95607
189800.0000   -0.91746
189840.0000   -1.05085
189880.0000   -0.86730
189920.0000   -0.96478
189960.0000   -0.89573
190000.0000   -0.88912
190040.0000   -0.98337
190080.0000   -0.80613
190120.0000   -0.88559
190160.0000   -1.16939
190200.0000   -0.87690
190240.0000   -1.31234
190280.0000   -0.75258
190320.0000   -0.80527
190360.0000   -0.93318
190400.0000   -0.81190
190440.0000   -0.77147
190480.0000   -0.88234
190520.0000   -0.75524
190560.0000   -0.84778
190600.0000   -0.78421
190640.0000   -0.63298
190680.0000   -0.77473
190720.0000   -0.66106
190760.0000   -0.74028
190800.0000   -0.76973
190840.0000   -0.93743
190880.0000   -0.98242
190920.0000   -0.98520
190960.0000   -0.90232
191000.0000   -0.75869
191040.0000   -0.89153
191080.0000   -0.76050
191120.0000   -0.69188
191160.0000   -0.66121
191200.0000   -0.65901
191240.0000   -0.77792
191280.0000   -0.87811
191320.0000   -0.75803
191360.0000   -0.99115
191400.0000   -0.93794
191440.0000   -0.71118
191480.0000   -0.78309
191520.0000   -0.79085
191560.0000   -0.82149
191600.0000   -0.69434
191640.0000   -0.60594
191680.0000   -0.59989
191720.0000   -0.97687
191760.0000   -0.91697
191800.0000   -0.81681
191840.0000   -0.79772
191880.0000   -0.89963
191920.0000   -0.92167
191960.0000   -1.17526
192000.0000   -1.11942
192040.0000   -1.09670
192080.0000   -0.90239
192120.0000   -0.92772
192160.0000   -0.82887
192200.0000   -0.93109
192240.0000   -0.77863
192280.0000   -0.90070
192320.0000   -0.83763
192360.0000   -0.95169
192400.0000   -0.81847
192440.0000   -0.79785
192480.0000   -0.92601
192520.0000   -0.86161
192560.0000   -0.86409
192600.0000   -0.91424
192640.0000   -0.99603
192680.0000   -1.03943
192720.0000   -1.00452
192760.0000   -0.83121
192800.0000   -0.97373
192840.0000   -1.03254
192880.0000   -0.96873
192920.0000   -0.94019
192960.0000   -0.95284
193000.0000   -0.86107
193040.0000   -1.19038
193080.0000   -0.92350
193120.0000   -1.12164
193160.0000   -0.89156
193200.0000   -0.80264
193240.0000   -1.03921
193280.0000   -1.16803
193320.0000   -1.00859
193360.0000   -0.96320
193400.0000   -0.83067
193440.0000   -0.83534
193480.0000   -0.86224
193520.0000   -1.14449
193560.0000   -0.91941
193600.0000   -1.04639
193640.0000   -1.05298
193680.0000   -1.09432
193720.0000   -1.27814
193760.0000   -0.90528
193800.0000   -1.01775
193840.0000   -0.98941
193880.0000   -0.77441
193920.0000   -0.89027
193960.0000   -0.85379
194000.0000   -0.81340
194040.0000   -1.14569
194080.0000   -0.89998
194120.0000   -0.79006
194160.0000   -0.93510
194200.0000   -0.80952
194240.0000   -0.98608
194280.0000   -0.90957
194320.0000   -0.90365
194360.0000   -1.05538
194400.0000   -1.03838
194440.0000   -0.93530
194480.0000   -1.02331
194520.0000   -0.92140
194560.0000   -0.86645
194600.0000   -0.79631
194640.0000   -0.85595
194680.0000   -0.92324
194720.0000   -0.86804
194760.0000   -0.82746
194800.0000   -0.80693
194840.0000   -0.92546
194880.0000   -0.74167
194920.0000   -0.88167
194960.0000   -0.79737
195000.0000   -0.82707
195040.0000   -0.79295
195080.0000   -0.93646
195120.0000   -0.82370
195160.0000   -0.88627
195200.0000   -1.03544
195240.0000   -0.83015
195280.0000   -0.85401
195320.0000   -0.97684
195360.0000   -1.01018
195400.0000   -1.02967
195440.0000   -0.87028
195480.0000   -0.95738
195520.0000   -0.76760
195560.0000   -0.68049
195600.0000   -0.73494
195640.0000   -0.73427
195680.0000   -0.83500
195720.0000   -0.76111
195760.0000   -0.74974
195800.0000   -0.69243
195840.0000   -0.70180
195880.0000   -0.62083
195920.0000   -0.60472
195960.0000   -0.74766
196000.0000   -0.89712
196040.0000   -0.68091
196080.0000   -1.00856
196120.0000   -0.66948
196160.0000   -0.85555
196200.0000   -0.79505
196240.0000   -0.83641
196280.0000   -0.98961
196320.0000   -1.07692
196360.0000   -0.89331
196400.0000   -0.85655
196440.0000   -0.86021
196480.0000   -0.78710
196520.0000   -0.95161
196560.0000   -0.95615
196600.0000   -0.91140
196640.0000   -1.03749
196680.0000   -0.88499
196720.0000   -0.91496
196760.0000   -1.07438
196800.0000   -0.80656
196840.0000   -1.00074
196880.0000   -1.10728
196920.0000   -1.03991
196960.0000   -0.89313
197000.0000   -0.96156
197040.0000   -0.80614
197080.0000   -0.88188
197120.0000   -0.97292
197160.0000   -0.80754
197200.0000   -0.80801
197240.0000   -0.73964
197280.0000   -0.82382
197320.0000   -0.74858
197360.0000   -0.81026
197400.0000   -0.91978
197440.0000   -0.80400
197480.0000   -0.75863
197520.0000   -0.87184
197560.0000   -0.74727
197600.0000   -0.88818
197640.0000   -0.78218
197680.0000   -0.95763
197720.0000   -0.84891
197760.0000   -0.63101
197800.0000   -0.70593
197840.0000   -0.72940
197880.0000   -0.81569
197920.0000   -0.77291
197960.0000   -0.93401
198000.0000   -0.85068
198040.0000   -0.79731
198080.0000   -0.92908
198120.0000   -0.89534
198160.0000   -0.87564
198200.0000   -0.89997
198240.0000   -0.89769
198280.0000   -0.91640
198320.0000   -1.06219
198360.0000   -0.96444
198400.0000   -0.85941
198440.0000   -0.98489
198480.0000   -0.74397
198520.0000   -0.65862
198560.0000   -0.90274
198600.0000   -0.98168
198640.0000   -0.94524
198680.0000   -1.04514
198720.0000   -0.93030
198760.0000   -0.80502
198800.0000   -0.76227
198840.0000   -0.81122
198880.0000   -0.90576
198920.0000   -0.75866
198960.0000   -0.91932
199000.0000   -0.67108
199040.0000   -0.80808
199080.0000   -0.98392
199120.0000   -0.79574
199160.0000   -0.80039
199200.0000   -1.07005
199240.0000   -0.93601
199280.0000   -0.95490
199320.0000   -0.90406
199360.0000   -0.79586
199400.0000   -0.88903
199440.0000   -0.90832
199480.0000   -1.08155
199520.0000   -1.00370
199560.0000   -0.97554
199600.0000   -1.07028
199640.0000   -0.88041
199680.0000   -1.10507
199720.0000   -1.02944
199760.0000   -1.01823
199800.0000   -0.99291
199840.0000   -1.01013
199880.0000   -1.01671
199920.0000   -1.07935
199960.0000   -0.93214
200000.0000   -0.99061
200040.0000   -1.08554
200080.0000   -1.03386
200120.0000   -0.98434
200160.0000   -1.01079
200200.0000   -0.91297
200240.0000   -0.87971
200280.0000   -0.98438
200320.0000   -0.86235
200360.0000   -0.85665
200400.0000   -0.80873
200440.0000   -0.91748
200480.0000   -0.83884
200520.0000   -0.96653
200560.0000   -0.91123
200600.0000   -0.79515
200640.0000   -1.06738
200680.0000   -1.08350
200720.0000   -1.09916
200760.0000   -1.08550
200800.0000   -0.98956
200840.0000   -0.98451
200880.0000   -0.96202
200920.0000   -0.90050
200960.0000   -1.00971
201000.0000   -0.98186
201040.0000   -1.03979
201080.0000   -1.03482
201120.0000   -0.88933
201160.0000   -0.83352
201200.0000   -1.01359
201240.0000   -0.97721
201280.0000   -0.94657
201320.0000   -1.01275
201360.0000   -1.08085
201400.0000   -0.87782
201440.0000   -0.96572
201480.0000   -0.95589
201520.0000   -0.74502
201560.0000   -0.55079
201600.0000   -0.86332
201640.0000   -0.82329
201680.0000   -0.67728
201720.0000   -0.82345
201760.0000   -0.69923
201800.0000   -0.77313
201840.0000   -0.93261
201880.0000   -0.76271
201920.0000   -0.80811
201960.0000   -0.97587
202000.0000   -0.90161
202040.0000   -0.78391
202080.0000   -0.82837
202120.0000   -0.76319
202160.0000   -0.72505
202200.0000   -0.68419
202240.0000   -0.58435
202280.0000   -0.54078
202320.0000   -0.64731
202360.0000   -0.87408
202400.0000   -0.87866
202440.0000   -0.66526
202480.0000   -0.76840
202520.0000   -0.81482
202560.0000   -0.91170
202600.0000   -0.95748
202640.0000   -0.70990
202680.0000   -0.69235
202720.0000   -0.82000
202760.0000   -0.80128
202800.0000   -0.90274
202840.0000   -0.93719
202880.0000   -0.90213
202920.0000   -0.79550
202960.0000   -0.91942
203000.0000   -0.76773
203040.0000   -0.85805
203080.0000   -0.99273
203120.0000   -0.84138
203160.0000   -0.87410
203200.0000   -0.87033
203240.0000   -0.85606
203280.0000   -0.70641
203320.0000   -0.81395
203360.0000   -0.81057
203400.0000   -0.57847
203440.0000   -0.69047
203480.0000   -0.78122
203520.0000   -0.87621
203560.0000   -0.53252
203600.0000   -0.63102
203640.0000   -0.61641
203680.0000   -0.55289
203720.0000   -0.71882
203760.0000   -0.71051
203800.0000   -0.67092
203840.0000   -0.78246
203880.0000   -0.68842
203920.0000   -0.88021
203960.0000   -1.02749
204000.0000   -1.23841
204040.0000   -0.79104
204080.0000   -0.99639
204120.0000   -0.94184
204160.0000   -0.71783
204200.0000   -0.75229
204240.0000   -0.73619
204280.0000   -0.96225
204320.0000   -0.94862
204360.0000   -0.94546
204400.0000   -0.96337
204440.0000   -0.83795
204480.0000   -0.98134
204520.0000   -0.86019
204560.0000   -0.88148
204600.0000   -0.92335
204640.0000   -0.88980
204680.0000   -0.91586
204720.0000   -0.93315
204760.0000   -1.17314
204800.0000   -1.04765
204840.0000   -0.87115
204880.0000   -0.98122
204920.0000   -0.95147
204960.0000   -0.87312
205000.0000   -0.75863
205040.0000   -0.87161
205080.0000   -0.87590
205120.0000   -0.82593
205160.0000   -0.77651
205200.0000   -0.92377
205240.0000   -0.93042
205280.0000   -0.71436
205320.0000   -0.67358
205360.0000   -0.80620
205400.0000   -1.06518
205440.0000   -0.82306
205480.0000   -1.00281
205520.0000   -0.86176
205560.0000   -1.14597
205600.0000   -0.48308
205640.0000   -0.77752
205680.0000   -0.89963
205720.0000   -0.79492
205760.0000   -0.92618
205800.0000   -0.88138
205840.0000   -0.83307
205880.0000   -1.00077
205920.0000   -0.86179
205960.0000   -0.78422
206000.0000   -0.87901
206040.0000   -0.75951
206080.0000   -0.71080
206120.0000   -0.65204
206160.0000   -0.88816
206200.0000   -0.85813
206240.0000   -0.96090
206280.0000   -0.86988
206320.0000   -0.91811
206360.0000   -0.95060
206400.0000   -0.98719
206440.0000   -0.97096
206480.0000   -1.00273
206520.0000   -0.89300
206560.0000   -0.99053
206600.0000   -1.13268
206640.0000   -1.09884
206680.0000   -1.04398
206720.0000   -1.01009
206760.0000   -1.15350
206800.0000   -1.02114
206840.0000   -1.05122
206880.0000   -0.92822
206920.0000   -0.93010
206960.0000   -1.00461
207000.0000   -1.05285
207040.0000   -1.10379
207080.0000   -1.00525
207120.0000   -1.08900
207160.0000   -0.99378
207200.0000   -0.93848
207240.0000   -0.96775
207280.0000   -1.07299
207320.0000   -0.91521
207360.0000   -0.91501
207400.0000   -0.89675
207440.0000   -1.14333
207480.0000   -1.03591
207520.0000   -1.29450
207560.0000   -1.22834
207600.0000   -1.16937
207640.0000   -1.02928
207680.0000   -1.00510
207720.0000   -0.92326
207760.0000   -0.91190
207800.0000   -0.69173
207840.0000   -0.71900
207880.0000   -0.82259
207920.0000   -0.70890
207960.0000   -0.62897
208000.0000   -0.75449
208040.0000   -0.70456
208080.0000   -0.85760
208120.0000   -0.53976
208160.0000   -0.72977
208200.0000   -0.60234
208240.0000   -0.57114
208280.0000   -0.63690
208320.0000   -0.45826
208360.0000   -0.40037
208400.0000   -0.51934
208440.0000   -0.55708
208480.0000   -0.53868
208520.0000   -0.58245
208560.0000   -0.85745
208600.0000   -0.66120
208640.0000   -0.79222
208680.0000   -0.65805
208720.0000   -0.77308
208760.0000   -0.58876
208800.0000   -0.75804
208840.0000   -0.56370
208880.0000   -0.70929
208920.0000   -0.84171
208960.0000   -0.69311
209000.0000   -0.63462
209040.0000   -0.54629
209080.0000   -0.47364
209120.0000   -0.56681
209160.0000   -0.49667
209200.0000   -0.67306
209240.0000   -0.45983
209280.0000   -0.53096
209320.0000   -0.49012
209360.0000   -0.38554
209400.0000   -0.73171
209440.0000   -0.45789
209480.0000   -0.53999
209520.0000   -0.42323
209560.0000   -0.72386
209600.0000   -0.40692
209640.0000   -0.67129
209680.0000   -0.57771
209720.0000   -0.45667
209760.0000   -0.59721
209800.0000   -0.58615
209840.0000   -0.64690
209880.0000   -0.61216
209920.0000   -0.47668
209960.0000   -0.70370
210000.0000   -0.47946
210040.0000   -0.51019
210080.0000   -0.73792
210120.0000   -0.43112
210160.0000   -0.74521
210200.0000   -0.64856
210240.0000   -0.65344
210280.0000   -0.65466
210320.0000   -0.46367
210360.0000   -0.56228
210400.0000   -0.42815
210440.0000   -0.52443
210480.0000   -0.60438
210520.0000   -0.36156
210560.0000   -0.57619
210600.0000   -0.69065
210640.0000   -0.46278
210680.0000   -0.56855
210720.0000   -0.56993
210760.0000   -0.39284
210800.0000   -0.63406
210840.0000   -0.63986
210880.0000   -0.66315
210920.0000   -0.43233
210960.0000   -0.53910
211000.0000   -0.72649
211040.0000   -0.87648
211080.0000   -0.72489
211120.0000   -0.60898
211160.0000   -0.61275
211200.0000   -0.50184
211240.0000   -0.51451
211280.0000   -0.47078
211320.0000   -0.71739
211360.0000   -0.73896
211400.0000   -0.85718
211440.0000   -0.60979
211480.0000   -0.44011
211520.0000   -0.69916
211560.0000   -0.82736
211600.0000   -0.55321
211640.0000   -0.74623
211680.0000   -0.60631
211720.0000   -0.57581
211760.0000   -0.47265
211800.0000   -0.80303
211840.0000   -0.71318
211880.0000   -0.92281
211920.0000   -1.01526
211960.0000   -0.80603
212000.0000   -0.57711
212040.0000   -0.51533
212080.0000   -0.81196
212120.0000   -0.97477
212160.0000   -0.76092
212200.0000   -0.69878
212240.0000   -0.47906
212280.0000   -0.62838
212320.0000   -0.67092
212360.0000   -0.49670
212400.0000   -0.55729
212440.0000   -0.56026
212480.0000   -0.58738
212520.0000   -0.54008
212560.0000   -0.85245
212600.0000   -0.40864
212640.0000   -0.70785
212680.0000   -0.61513
212720.0000   -0.28091
212760.0000   -0.60658
212800.0000   -0.70754
212840.0000   -0.67129
212880.0000   -0.75965
212920.0000   -0.39195
212960.0000   -0.62841
213000.0000   -0.77674
213040.0000   -0.82191
213080.0000   -0.68409
213120.0000   -0.47561
213160.0000   -0.68077
213200.0000   -0.69120
213240.0000   -0.60330
213280.0000   -0.76729
213320.0000   -0.53190
213360.0000   -0.47389
213400.0000   -0.11278
213440.0000   -0.49253
213480.0000   -0.02354
213520.0000    0.12545
213560.0000    0.11352
213600.0000   -0.11420
213640.0000   -0.11676
213680.0000   -0.09786
213720.0000   -0.09580
213760.0000   -0.14199
213800.0000   -0.30837
213840.0000   -0.35275
213880.0000   -0.53235
213920.0000   -0.33654
213960.0000   -0.35009
214000.0000   -0.29395
214040.0000   -0.45437
214080.0000   -0.29630
214120.0000   -0.14378
214160.0000   -0.30474
214200.0000   -0.42987
214240.0000   -0.71151
214280.0000   -0.74028
214320.0000   -0.66732
214360.0000   -0.60146
214400.0000   -0.65062
214440.0000   -0.53391
214480.0000   -0.43034
214520.0000   -0.39877
214560.0000   -0.49262
214600.0000   -0.67367
214640.0000   -0.63233
214680.0000   -0.96656
214720.0000   -0.79679
214760.0000   -1.08174
214800.0000   -0.85798
214840.0000   -1.00332
214880.0000   -0.88306
214920.0000   -0.84167
214960.0000   -1.05454
215000.0000   -1.05861
215040.0000   -0.93415
215080.0000   -1.08622
215120.0000   -0.91694
215160.0000   -0.79994
215200.0000   -0.78972
215240.0000   -0.93308
215280.0000   -0.96223
215320.0000   -0.95579
215360.0000   -1.16971
215400.0000   -1.10344
215440.0000   -1.06893
215480.0000   -0.77965
215520.0000   -0.80494
215560.0000   -0.73909
215600.0000   -1.03210
215640.0000   -0.98177
215680.0000   -0.97172
215720.0000   -0.12358
215760.0000   -0.45999
215800.0000   -0.52735
215840.0000   -0.46032
215880.0000   -0.57974
215920.0000   -0.80884
215960.0000   -0.55075
216000.0000   -0.58843
216040.0000   -0.36475
216080.0000   -0.27824
216120.0000   -0.31938
216160.0000   -0.62577
216200.0000   -0.40203
216240.0000   -0.43525
216280.0000   -0.53535
216320.0000   -0.48453
216360.0000   -0.63208
216400.0000   -0.75130
216440.0000   -0.66633
216480.0000   -0.72947
216520.0000   -0.61079
216560.0000   -0.83063
216600.0000   -0.87961
216640.0000   -0.96186
216680.0000   -0.89489
216720.0000   -0.94660
216760.0000   -0.82205
216800.0000   -0.81285
216840.0000   -0.94101
216880.0000   -0.84879
216920.0000   -0.82519
216960.0000   -0.58170
217000.0000   -0.78024
217040.0000   -0.90544
217080.0000   -0.61921
217120.0000   -0.56065
217160.0000   -0.74515
217200.0000   -0.73160
217240.0000   -0.72785
217280.0000   -0.84711
217320.0000   -0.44776
217360.0000   -0.68154
217400.0000   -0.74113
217440.0000   -0.42817
217480.0000   -0.71477
217520.0000   -0.39836
217560.0000   -0.59349
217600.0000   -0.65529
217640.0000   -0.57333
217680.0000   -0.76131
217720.0000   -0.76161
217760.0000   -0.78438
217800.0000   -0.74392
217840.0000   -0.80423
217880.0000   -0.79541
217920.0000   -0.57742
217960.0000   -0.63508
218000.0000   -0.65110
218040.0000   -0.59999
218080.0000   -0.74961
218120.0000   -0.70279
218160.0000   -0.63595
218200.0000   -0.63007
218240.0000   -0.70232
218280.0000   -0.81506
218320.0000   -0.65111
218360.0000   -0.65998
218400.0000   -0.58707
218440.0000   -0.55598
218480.0000   -0.61530
218520.0000   -0.82078
218560.0000   -0.61162
218600.0000   -0.76356
218640.0000   -0.76713
218680.0000   -0.73139
218720.0000   -0.78790
218760.0000   -0.75740
218800.0000   -0.61654
218840.0000   -0.93433
218880.0000   -0.56289
218920.0000   -0.50625
218960.0000   -0.40370
219000.0000   -0.37360
219040.0000   -0.77384
219080.0000   -0.82920
219120.0000   -0.77942
219160.0000   -0.67971
219200.0000   -0.56561
219240.0000   -0.50266
219280.0000   -0.67710
219320.0000   -0.77233
219360.0000   -0.70645
219400.0000   -0.71337
219440.0000   -0.83714
219480.0000   -0.64700
219520.0000   -0.75189
219560.0000   -0.76694
219600.0000   -0.71460
219640.0000   -0.66965
219680.0000   -0.59212
219720.0000   -0.81607
219760.0000   -0.61735
219800.0000   -0.64097
219840.0000   -0.85273
219880.0000   -0.72738
219920.0000   -0.74353
219960.0000   -0.81144
220000.0000   -0.88397
220040.0000   -0.92403
220080.0000   -0.93086
220120.0000   -0.83228
220160.0000   -0.75663
220200.0000   -0.84035
220240.0000   -0.58526
220280.0000   -0.85062
220320.0000   -0.78181
220360.0000   -0.82997
220400.0000   -0.78695
220440.0000   -0.76979
220480.0000   -0.94195
220520.0000   -0.90743
220560.0000   -0.65680
220600.0000   -0.91755
220640.0000   -0.73209
220680.0000   -0.54913
220720.0000   -0.76433
220760.0000   -0.73835
220800.0000   -0.80798
220840.0000   -0.56791
220880.0000   -0.92929
220920.0000   -0.81906
220960.0000   -0.88155
221000.0000   -0.75091
221040.0000   -0.70795
221080.0000   -0.48726
221120.0000   -0.69698
221160.0000   -0.68041
221200.0000   -0.66116
221240.0000   -0.82711
221280.0000   -0.67387
221320.0000   -0.54672
221360.0000   -0.70292
221400.0000   -0.62413
221440.0000   -0.57455
221480.0000   -0.86845
221520.0000   -0.56860
221560.0000   -0.70485
221600.0000   -0.88685
221640.0000   -0.97838
221680.0000   -0.87898
221720.0000   -0.80878
221760.0000   -0.97438
221800.0000   -1.01182
221840.0000   -0.91719
221880.0000   -0.77711
221920.0000   -0.97637
221960.0000   -0.69571
222000.0000   -0.64485
222040.0000   -0.48899
222080.0000   -0.80140
222120.0000   -0.92489
222160.0000   -0.66681
222200.0000   -0.68181
222240.0000   -0.51525
222280.0000   -0.69938
222320.0000   -0.69210
222360.0000   -0.52739
222400.0000   -0.57392
222440.0000   -0.53408
222480.0000   -0.35136
222520.0000   -0.48961
222560.0000   -0.28037
222600.0000   -0.55288
222640.0000   -0.51130
222680.0000   -0.43582
222720.0000   -0.51744
222760.0000   -0.46076
222800.0000   -0.28574
222840.0000   -0.53659
222880.0000   -0.52517
222920.0000   -0.72435
222960.0000   -0.30139
223000.0000   -0.50395
223040.0000   -0.56995
223080.0000   -0.46412
223120.0000   -0.61441
223160.0000   -0.42767
223200.0000   -0.55894
223240.0000   -0.81268
223280.0000   -0.60299
223320.0000   -0.78582
223360.0000   -0.58494
223400.0000   -0.71370
223440.0000   -0.70033
223480.0000   -0.48073
223520.0000   -0.64069
223560.0000   -0.75594
223600.0000   -0.50765
223640.0000   -0.50876
223680.0000   -0.64519
223720.0000   -0.65604
223760.0000   -0.57549
223800.0000   -0.39839
223840.0000   -0.52619
223880.0000   -0.43368
223920.0000   -0.50503
223960.0000   -0.50177
224000.0000   -0.81751
224040.0000   -0.60490
224080.0000   -0.57972
224120.0000   -0.42537
224160.0000   -0.80097
224200.0000   -0.73069
224240.0000   -0.78487
224280.0000   -0.66205
224320.0000   -0.74948
224360.0000   -0.58176
224400.0000   -0.76514
224440.0000   -0.73413
224480.0000   -0.71947
224520.0000   -0.62626
224560.0000   -0.56598
224600.0000   -0.64293
224640.0000   -0.64485
224680.0000   -0.57108
224720.0000   -0.47889
224760.0000   -0.58774
224800.0000   -0.40147
224840.0000   -0.62456
224880.0000   -0.42885
224920.0000   -0.43990
224960.0000   -0.83313
225000.0000   -0.68011
225040.0000   -0.61214
225080.0000   -0.56578
225120.0000   -0.59659
225160.0000   -0.62880
225200.0000   -0.58953
225240.0000   -0.62804
225280.0000   -0.51776
225320.0000   -0.62173
225360.0000   -0.69053
225400.0000   -0.83249
225440.0000   -0.61770
225480.0000   -0.62996
225520.0000   -0.66999
225560.0000   -0.65138
225600.0000   -0.74748
225640.0000   -0.58166
225680.0000   -0.52329
225720.0000   -0.72688
225760.0000   -0.68668
225800.0000   -0.61506
225840.0000   -0.67499
225880.0000   -0.67575
225920.0000   -0.61569
225960.0000   -0.67611
226000.0000   -0.65132
226040.0000   -0.68429
226080.0000   -0.45118
226120.0000   -0.73434
226160.0000   -0.83936
226200.0000   -0.77174
226240.0000   -0.53969
226280.0000   -0.55602
226320.0000   -0.51445
226360.0000   -0.54775
226400.0000   -0.35968
226440.0000   -0.40248
226480.0000   -0.58987
226520.0000   -0.64719
226560.0000   -0.44727
226600.0000   -0.50209
226640.0000   -0.44031
226680.0000   -0.50587
226720.0000   -0.45366
226760.0000   -0.72928
226800.0000   -0.58406
226840.0000   -0.61240
226880.0000   -0.60557
226920.0000   -0.54262
226960.0000   -0.56944
227000.0000   -0.76696
227040.0000   -0.62643
227080.0000   -0.65992
227120.0000   -0.54766
227160.0000   -0.54084
227200.0000   -0.78405
227240.0000   -0.80365
227280.0000   -0.86221
227320.0000   -0.66748
227360.0000   -0.68624
227400.0000   -0.91379
227440.0000   -0.81138
227480.0000   -0.89803
227520.0000   -0.88801
227560.0000   -0.77486
227600.0000   -0.69088
227640.0000   -0.79389
227680.0000   -0.78917
227720.0000   -0.89388
227760.0000   -0.77672
227800.0000   -0.85520
227840.0000   -0.87609
227880.0000   -0.79275
227920.0000   -1.02393
227960.0000   -0.77796
228000.0000   -0.76929
228040.0000   -0.68605
228080.0000   -0.66714
228120.0000   -0.44663
228160.0000   -0.63038
228200.0000   -0.82843
228240.0000   -0.88343
228280.0000   -0.60799
228320.0000   -0.62874
228360.0000   -0.54307
228400.0000   -0.56008
228440.0000   -0.54517
228480.0000   -0.48795
228520.0000   -0.45649
228560.0000   -0.60044
228600.0000   -0.44961
228640.0000   -0.70968
228680.0000   -0.74578
228720.0000   -0.56131
228760.0000   -0.37825
228800.0000   -0.70531
228840.0000   -0.56295
228880.0000   -0.69149
228920.0000   -1.06587
228960.0000   -0.77774
229000.0000   -0.85567
229040.0000   -0.65510
229080.0000   -1.04249
229120.0000   -0.94321
229160.0000   -0.88069
229200.0000   -0.71988
229240.0000   -0.86133
229280.0000   -0.91554
229320.0000   -0.75981
229360.0000   -0.85291
229400.0000   -0.86910
229440.0000   -0.91393
229480.0000   -1.00643
229520.0000   -0.78736
229560.0000   -0.68717
229600.0000   -0.94600
229640.0000   -0.55994
229680.0000   -0.62620
229720.0000   -0.73613
229760.0000   -0.71004
229800.0000   -0.71920
229840.0000   -1.09651
229880.0000   -0.90069
229920.0000   -0.87732
229960.0000   -1.00234
230000.0000   -0.69965
230040.0000   -0.82551
230080.0000   -0.83494
230120.0000   -0.85621
230160.0000   -0.86459
230200.0000   -0.78084
230240.0000   -0.81323
230280.0000   -0.69331
230320.0000   -0.93766
230360.0000   -0.91090
230400.0000   -0.53580
230440.0000   -0.72061
230480.0000   -0.87838
230520.0000   -0.69155
230560.0000   -0.79620
230600.0000   -0.92598
230640.0000   -0.73012
230680.0000   -0.67956
230720.0000   -0.62367
230760.0000   -0.63627
230800.0000   -0.74083
230840.0000   -0.82682
230880.0000   -0.85987
230920.0000   -0.80775
230960.0000   -0.74406
231000.0000   -0.61842
231040.0000   -0.56693
231080.0000   -0.68667
231120.0000   -0.66996
231160.0000   -0.78254
231200.0000   -0.84899
231240.0000   -0.98671
231280.0000   -1.00058
231320.0000   -0.83986
231360.0000   -1.02024
231400.0000   -0.80910
231440.0000   -0.86619
231480.0000   -0.82604
231520.0000   -1.02050
231560.0000   -0.99372
231600.0000   -0.74973
231640.0000   -0.86856
231680.0000   -0.93700
231720.0000   -0.75324
231760.0000   -0.82556
231800.0000   -1.06607
231840.0000   -1.09072
231880.0000   -1.00884
231920.0000   -1.06775
231960.0000   -0.88659
232000.0000   -0.67798
232040.0000   -0.82717
232080.0000   -1.05943
232120.0000   -0.86476
232160.0000   -0.89966
232200.0000   -0.78032
232240.0000   -0.79844
232280.0000   -0.88869
232320.0000   -0.80989
232360.0000   -0.73825
232400.0000   -0.84085
232440.0000   -0.81214
232480.0000   -0.94455
232520.0000   -0.90852
232560.0000   -0.95594
232600.0000   -0.77510
232640.0000   -0.88646
232680.0000   -0.84897
232720.0000   -0.82702
232760.0000   -0.70388
232800.0000   -0.93985
232840.0000   -0.84584
232880.0000   -0.98719
232920.0000   -0.83745
232960.0000   -0.66871
233000.0000   -0.95971
233040.0000   -1.05739
233080.0000   -0.98936
233120.0000   -1.03364
233160.0000   -0.89211
233200.0000   -1.02387
233240.0000   -0.99025
233280.0000   -0.68306
233320.0000   -0.82771
233360.0000   -0.53063
233400.0000   -0.76869
233440.0000   -0.62294
233480.0000   -0.70131
233520.0000   -0.59727
233560.0000   -0.55707
233600.0000   -0.46250
233640.0000   -0.62686
233680.0000   -0.53420
233720.0000   -0.35844
233760.0000   -0.77845
233800.0000   -0.64848
233840.0000   -0.84198
233880.0000   -0.90943
233920.0000   -1.16466
233960.0000   -0.93543
234000.0000   -0.81130
234040.0000   -1.00105
234080.0000   -0.91506
234120.0000   -0.94473
234160.0000   -0.90848
234200.0000   -0.97907
234240.0000   -0.86273
234280.0000   -1.05171
234320.0000   -0.99569
234360.0000   -0.84078
234400.0000   -1.04415
234440.0000   -1.11511
234480.0000   -0.89307
234520.0000   -0.83517
234560.0000   -0.92935
234600.0000   -0.89381
234640.0000   -0.81105
234680.0000   -0.92389
234720.0000   -0.83751
234760.0000   -0.71821
234800.0000   -0.79672
234840.0000   -0.85058
234880.0000   -0.70039
234920.0000   -0.73219
234960.0000   -0.71837
235000.0000   -0.91065
235040.0000   -0.98209
235080.0000   -0.85777
235120.0000   -0.72980
235160.0000   -0.80381
235200.0000   -0.77033
235240.0000   -0.78249
235280.0000   -0.75231
235320.0000   -0.91190
235360.0000   -0.86224
235400.0000   -0.94395
235440.0000   -0.88780
235480.0000   -0.89294
235520.0000   -0.90216
235560.0000   -0.83088
235600.0000   -1.06747
235640.0000   -0.87725
235680.0000   -1.05644
235720.0000   -0.98675
235760.0000   -0.94302
235800.0000   -0.82456
235840.0000   -0.86970
235880.0000   -1.03290
235920.0000   -0.81259
235960.0000   -0.93705
236000.0000   -0.98728
236040.0000   -0.60771
236080.0000   -0.62726
236120.0000   -0.63165
236160.0000   -0.58376
236200.0000   -0.72144
236240.0000   -0.56024
236280.0000   -0.57378
236320.0000   -0.73214
236360.0000   -0.70455
236400.0000   -0.74539
236440.0000   -1.07621
236480.0000   -0.85692
236520.0000   -1.01100
236560.0000   -0.99354
236600.0000   -0.83302
236640.0000   -0.55363
236680.0000   -0.56187
236720.0000   -0.78165
236760.0000   -0.63417
236800.0000   -0.78906
236840.0000   -0.76463
236880.0000   -0.72324
236920.0000   -1.00821
236960.0000   -0.84195
237000.0000   -0.95077
237040.0000   -0.72925
237080.0000   -0.64771
237120.0000   -0.73267
237160.0000   -0.64988
237200.0000   -0.48138
237240.0000   -0.59837
237280.0000   -0.40266
237320.0000   -0.51044
237360.0000   -0.57122
237400.0000   -0.48524
237440.0000   -0.60090
237480.0000   -0.45378
237520.0000   -0.47406
237560.0000   -0.63578
237600.0000   -0.82173
237640.0000   -0.41402
237680.0000   -0.49687
237720.0000   -0.63178
237760.0000   -0.47020
237800.0000   -0.53605
237840.0000   -0.26883
237880.0000   -0.49123
237920.0000   -0.68977
237960.0000   -0.53249
238000.0000   -0.41300
238040.0000   -0.56860
238080.0000   -0.54081
238120.0000   -0.60262
238160.0000   -0.69903
238200.0000   -0.65985
238240.0000   -0.58108
238280.0000   -0.57572
238320.0000   -0.65943
238360.0000   -0.54465
238400.0000   -0.62917
238440.0000   -0.65378
238480.0000   -0.62767
238520.0000   -0.32799
238560.0000   -0.51906
238600.0000   -0.60408
238640.0000   -0.46002
238680.0000   -0.60318
238720.0000   -0.71914
238760.0000   -0.56764
238800.0000   -0.61031
238840.0000   -0.63350
238880.0000   -0.59265
238920.0000   -0.65139
238960.0000   -0.37269
239000.0000   -0.73405
239040.0000   -0.49130
239080.0000   -0.60583
239120.0000   -0.77970
239160.0000   -0.72924
239200.0000   -0.67853
239240.0000   -0.75611
239280.0000   -1.24934
239320.0000   -0.86208
239360.0000   -0.96865
239400.0000   -0.81246
239440.0000   -1.06798
239480.0000   -0.81351
239520.0000   -0.77320
239560.0000   -0.69589
239600.0000   -0.76426
239640.0000   -0.61065
239680.0000   -0.60855
239720.0000   -0.70579
239760.0000   -0.66319
239800.0000   -0.75459
239840.0000   -1.07413
239880.0000   -0.79005
239920.0000   -0.93437
239960.0000   -0.58381
240000.0000   -1.03186
240040.0000   -0.79617
240080.0000   -0.91023
240120.0000   -0.82033
240160.0000   -0.61879
240200.0000   -0.63946
240240.0000   -0.85132
240280.0000   -0.41965
240320.0000   -0.53047
240360.0000   -0.45458
240400.0000   -0.41995
240440.0000   -0.30281
240480.0000   -0.50691
240520.0000   -0.45443
240560.0000   -0.43535
240600.0000   -0.48069
240640.0000   -0.70032
240680.0000   -0.37703
240720.0000   -0.40086
240760.0000   -0.48430
240800.0000   -0.48735
240840.0000   -0.35136
240880.0000   -0.43742
240920.0000   -0.44003
240960.0000   -0.24559
241000.0000   -0.20977
241040.0000   -0.64736
241080.0000   -0.53950
241120.0000   -0.47288
241160.0000   -0.08148
241200.0000    0.08117
241240.0000   -0.16820
241280.0000   -0.18940
241320.0000    0.00368
241360.0000   -0.45889
241400.0000   -0.56782
241440.0000   -0.64403
241480.0000   -0.66167
241520.0000   -0.41485
241560.0000   -0.56340
241600.0000   -0.63696
241640.0000   -0.76790
241680.0000   -0.78495
241720.0000   -0.70806
241760.0000   -0.84803
241800.0000   -0.71948
241840.0000   -0.88570
241880.0000   -0.67940
241920.0000   -0.35056
241960.0000   -0.76439
242000.0000   -0.92048
242040.0000   -0.62612
242080.0000   -0.60081
242120.0000   -0.57831
242160.0000   -0.90853
242200.0000   -0.79150
242240.0000   -0.72596
242280.0000   -0.89533
242320.0000   -0.43002
242360.0000   -0.61487
242400.0000   -0.87684
242440.0000   -0.75713
242480.0000   -0.72731
242520.0000   -0.87264
242560.0000   -0.80381
242600.0000   -0.58218
242640.0000   -0.95031
242680.0000   -1.14674
242720.0000   -0.85124
242760.0000   -0.92380
242800.0000   -1.06432
242840.0000   -0.98894
242880.0000   -0.87585
242920.0000   -1.19871
242960.0000   -1.14822
243000.0000   -0.80179
243040.0000   -0.83897
243080.0000   -0.91749
243120.0000   -1.02761
243160.0000   -0.74742
243200.0000   -0.76035
243240.0000   -0.60676
243280.0000   -0.72579
243320.0000   -1.09084
243360.0000   -0.84817
243400.0000   -0.92113
243440.0000   -0.82716
243480.0000   -0.90160
243520.0000   -0.70373
243560.0000   -1.02392
243600.0000   -0.60195
243640.0000   -0.59198
243680.0000   -0.73621
243720.0000   -0.71028
243760.0000   -0.76425
243800.0000   -0.97573
243840.0000   -0.58187
243880.0000   -0.58522
243920.0000   -0.67413
243960.0000   -0.56023
244000.0000   -0.83100
244040.0000   -0.86646
244080.0000   -0.91039
244120.0000   -0.77250
244160.0000   -0.82900
244200.0000   -0.87205
244240.0000   -1.09209
244280.0000   -0.81137
244320.0000   -1.17116
244360.0000   -1.05565
244400.0000   -1.29299
244440.0000   -0.96181
244480.0000   -1.25660
244520.0000   -0.93355
244560.0000   -0.79918
244600.0000   -1.39852
244640.0000   -0.94036
244680.0000   -0.93806
244720.0000   -0.87783
244760.0000   -0.58559
244800.0000   -0.85276
244840.0000   -0.77416
244880.0000   -0.66818
244920.0000   -0.98583
244960.0000   -0.95298
245000.0000   -1.18103
245040.0000   -1.16487
245080.0000   -0.93804
245120.0000   -1.03245
245160.0000   -0.76012
245200.0000   -0.77549
245240.0000   -0.98473
245280.0000   -0.67811
245320.0000   -0.60011
245360.0000   -0.62820
245400.0000   -0.78616
245440.0000   -0.55978
245480.0000   -0.57952
245520.0000   -0.63958
245560.0000   -0.44951
245600.0000   -0.85079
245640.0000   -0.39491
245680.0000   -0.66389
245720.0000   -0.79522
245760.0000   -0.75070
245800.0000   -0.86706
245840.0000   -0.55357
245880.0000   -0.69149
245920.0000   -0.77716
245960.0000   -0.73443
246000.0000   -0.78846
246040.0000   -0.76810
246080.0000   -0.81310
246120.0000   -0.75071
246160.0000   -0.77109
246200.0000   -0.81063
246240.0000   -0.59942
246280.0000   -0.51321
246320.0000   -0.48872
246360.0000   -0.57622
246400.0000   -0.54341
246440.0000   -0.60216
246480.0000   -0.56640
246520.0000   -0.53994
246560.0000   -0.72687
246600.0000   -0.80253
246640.0000   -0.65684
246680.0000   -0.45119
246720.0000   -0.73111
246760.0000   -0.47411
246800.0000   -0.70256
246840.0000   -0.75953
246880.0000   -0.56376
246920.0000   -0.62490
246960.0000   -0.63531
247000.0000   -0.60965
247040.0000   -0.62627
247080.0000   -0.81040
247120.0000   -0.78798
247160.0000   -0.87972
247200.0000   -0.99346
247240.0000   -0.88449
247280.0000   -0.84240
247320.0000   -0.77824
247360.0000   -0.80405
247400.0000   -0.97300
247440.0000   -0.97964
247480.0000   -0.75690
247520.0000   -0.93487
247560.0000   -0.91291
247600.0000   -0.84498
247640.0000   -0.87720
247680.0000   -0.95878
247720.0000   -0.73941
247760.0000   -0.69442
247800.0000   -0.71641
247840.0000   -0.68403
247880.0000   -0.72702
247920.0000   -1.07148
247960.0000   -0.84903
248000.0000   -0.72106
248040.0000   -0.82164
248080.0000   -0.84441
248120.0000   -0.85953
248160.0000   -0.72864
248200.0000   -0.68667
248240.0000   -0.86625
248280.0000   -0.82159
248320.0000   -0.62036
248360.0000   -0.68392
248400.0000   -0.72101
248440.0000   -0.66926
248480.0000   -0.81886
248520.0000   -0.80625
248560.0000   -0.69812
248600.0000   -0.81859
248640.0000   -0.47315
248680.0000   -0.29348
248720.0000   -0.50447
248760.0000   -0.57934
248800.0000   -0.58070
248840.0000   -0.65128
248880.0000   -0.59420
248920.0000   -0.68816
248960.0000   -0.62371
249000.0000   -0.31606
249040.0000   -0.41477
249080.0000   -0.35811
249120.0000   -0.26822
249160.0000   -0.25857
249200.0000   -0.24118
249240.0000   -0.23063
249280.0000   -0.32257
249320.0000   -0.24001
249360.0000   -0.30805
249400.0000   -0.36301
249440.0000   -0.25299
249480.0000   -0.37624
249520.0000   -0.28133
249560.0000   -0.26001
249600.0000   -0.32483
249640.0000   -0.57869
249680.0000   -0.28812
249720.0000   -0.48047
249760.0000   -0.45930
249800.0000   -0.56858
249840.0000   -0.61930
249880.0000   -0.62576
249920.0000   -0.63844
249960.0000   -0.47029
250000.0000   -0.55446
250040.0000   -0.63540
250080.0000   -0.59018
250120.0000   -0.54021
250160.0000   -0.69343
250200.0000   -0.81745
250240.0000   -0.71382
250280.0000   -0.74583
250320.0000   -0.80271
250360.0000   -0.89597
250400.0000   -0.71106
250440.0000   -0.94575
250480.0000   -0.86169
250520.0000   -0.82086
250560.0000   -0.56956
250600.0000   -0.78834
250640.0000   -0.63937
250680.0000   -0.86651
250720.0000   -0.92927
250760.0000   -0.86967
250800.0000   -0.85629
250840.0000   -0.69517
250880.0000   -0.61167
250920.0000   -0.46052
250960.0000   -0.57148
251000.0000   -0.44804
251040.0000   -0.75631
251080.0000   -0.91035
251120.0000   -0.61361
251160.0000   -0.47186
251200.0000   -0.67209
251240.0000   -0.78820
251280.0000   -0.91895
251320.0000   -0.84577
251360.0000   -0.87790
251400.0000   -0.88088
251440.0000   -0.94585
251480.0000   -1.02145
251520.0000   -0.86636
251560.0000   -0.85175
251600.0000   -0.84775
251640.0000   -0.86889
251680.0000   -0.58823
251720.0000   -0.72858
251760.0000   -0.68778
251800.0000   -0.78758
251840.0000   -0.53796
251880.0000   -0.78305
251920.0000   -0.66495
251960.0000   -0.79831
252000.0000   -0.64805
252040.0000   -0.81183
252080.0000   -0.71316
252120.0000   -0.84939
252160.0000   -0.50730
252200.0000   -0.64550
252240.0000   -0.31922
252280.0000   -0.42125
252320.0000   -0.55421
252360.0000   -0.70027
252400.0000   -0.51067
252440.0000   -0.49628
252480.0000   -0.68646
252520.0000   -0.53722
252560.0000   -0.59975
252600.0000   -0.53024
252640.0000   -0.53950
252680.0000   -0.38900
252720.0000   -0.64433
252760.0000   -0.56424
252800.0000   -0.40247
252840.0000   -0.43563
252880.0000   -0.44905
252920.0000   -0.52770
252960.0000   -0.61355
253000.0000   -0.65567
253040.0000   -0.62720
253080.0000   -0.50518
253120.0000   -0.60002
253160.0000   -0.63519
253200.0000   -0.76444
253240.0000   -0.64225
253280.0000   -0.83585
253320.0000   -0.75902
253360.0000   -0.65735
253400.0000   -0.69797
253440.0000   -0.77031
253480.0000   -0.44826
253520.0000   -0.74026
253560.0000   -0.98538
253600.0000   -0.81828
253640.0000   -0.55667
253680.0000   -0.57453
253720.0000   -0.74376
253760.0000   -0.56667
253800.0000   -0.53014
253840.0000   -0.46428
253880.0000   -0.62085
253920.0000   -0.60024
253960.0000   -0.61077
254000.0000   -0.51870
254040.0000   -0.64389
254080.0000   -0.60893
254120.0000   -0.64523
254160.0000   -0.69747
254200.0000   -0.84631
254240.0000   -0.71772
254280.0000   -0.53529
254320.0000   -0.82347
254360.0000   -0.54976
254400.0000   -0.70316
254440.0000   -0.56809
254480.0000   -0.60945
254520.0000   -0.87740
254560.0000   -0.89452
254600.0000   -0.53204
254640.0000   -0.76852
254680.0000   -0.81556
254720.0000   -0.88870
254760.0000   -0.66666
254800.0000   -0.77461
254840.0000   -0.62543
254880.0000   -0.52004
254920.0000   -0.54173
254960.0000   -0.84425
255000.0000   -0.66494
255040.0000   -0.57419
255080.0000   -0.58101
255120.0000   -0.45197
255160.0000   -0.57302
255200.0000   -0.51584
255240.0000   -0.73851
255280.0000   -0.72519
255320.0000   -0.76590
255360.0000   -0.69311
255400.0000   -0.64240
255440.0000   -0.64308
255480.0000   -0.80549
255520.0000   -0.63071
255560.0000   -0.66541
255600.0000   -0.66484
255640.0000   -0.73489
255680.0000   -0.49153
255720.0000   -0.50062
255760.0000   -0.65677
255800.0000   -0.71779
255840.0000   -0.87872
255880.0000   -0.77563
255920.0000   -0.66502
255960.0000   -0.89222
256000.0000   -0.90869
256040.0000   -0.59654
256080.0000   -0.78038
256120.0000   -0.95497
256160.0000   -0.55939
256200.0000   -0.90727
256240.0000   -0.67069
256280.0000   -0.84917
256320.0000   -0.97266
256360.0000   -0.89223
256400.0000   -0.90558
256440.0000   -0.70579
256480.0000   -0.84312
256520.0000   -0.65205
256560.0000   -0.66621
256600.0000   -0.76387
256640.0000   -0.71494
256680.0000   -0.58791
256720.0000   -0.66838
256760.0000   -0.60949
256800.0000   -0.65617
256840.0000   -0.69934
256880.0000   -0.86428
256920.0000   -0.77149
256960.0000   -0.52270
257000.0000   -0.74668
257040.0000   -0.34810
257080.0000   -0.34040
257120.0000   -0.71873
257160.0000   -0.65263
257200.0000   -0.55191
257240.0000   -0.55233
257280.0000   -0.69825
257320.0000   -0.77374
257360.0000   -0.74854
257400.0000   -0.90526
257440.0000   -0.82296
257480.0000   -0.70425
257520.0000   -0.57394
257560.0000   -0.39536
257600.0000   -0.77662
257640.0000   -0.75000
257680.0000   -0.59066
257720.0000   -0.47077
257760.0000   -0.73465
257800.0000   -0.88435
257840.0000   -0.61884
257880.0000   -0.63819
257920.0000   -0.68218
257960.0000   -0.65690
258000.0000   -0.08248
258040.0000   -0.36423
258080.0000   -0.50382
258120.0000   -0.82388
258160.0000   -0.73567
258200.0000   -0.73389
258240.0000   -0.81095
258280.0000   -0.60289
258320.0000   -0.65087
258360.0000   -0.62086
258400.0000   -0.51446
258440.0000   -0.77678
258480.0000   -0.74554
258520.0000   -0.61224
258560.0000   -0.39395
258600.0000   -0.63590
258640.0000   -0.64980
258680.0000   -0.59583
258720.0000   -0.94025
258760.0000   -0.74393
258800.0000   -0.73554
258840.0000   -0.71122
258880.0000   -0.97289
258920.0000   -0.70281
258960.0000   -0.83621
259000.0000   -0.72790
259040.0000   -0.90780
259080.0000   -0.75131
259120.0000   -0.91967
259160.0000   -0.70414
259200.0000   -0.92542
259240.0000   -0.81932
259280.0000   -0.68214
259320.0000   -0.81276
259360.0000   -0.82000
259400.0000   -0.67719
259440.0000   -0.78576
259480.0000   -0.77634
259520.0000   -0.71461
259560.0000   -0.76415
259600.0000   -0.84152
259640.0000   -0.61389
259680.0000   -0.69145
259720.0000   -0.54247
259760.0000   -0.79661
259800.0000   -0.73828
259840.0000   -0.74903
259880.0000   -0.84774
259920.0000   -0.61362
259960.0000   -0.57404
260000.0000   -0.81201
260040.0000   -0.65523
260080.0000   -0.75600
260120.0000   -1.00246
260160.0000   -0.94064
260200.0000   -0.67355
260240.0000   -0.97913
260280.0000   -0.91457
260320.0000   -0.66844
260360.0000   -0.72199
260400.0000   -0.61006
260440.0000   -0.81545
260480.0000   -0.42267
260520.0000   -0.69666
260560.0000   -0.17158
260600.0000   -0.50835
260640.0000   -0.77466
260680.0000   -0.69171
260720.0000   -0.83923
260760.0000   -0.95684
260800.0000   -0.60840
260840.0000   -0.78303
260880.0000   -0.45262
260920.0000   -0.75434
260960.0000   -0.61023
261000.0000   -0.71552
261040.0000   -0.79540
261080.0000   -0.69033
261120.0000   -0.83119
261160.0000   -0.74161
261200.0000   -0.68320
261240.0000   -0.53560
261280.0000   -0.89291
261320.0000   -0.92309
261360.0000   -0.45289
261400.0000   -0.72677
261440.0000   -0.85310
261480.0000   -0.74910
261520.0000   -0.91049
261560.0000   -0.83948
261600.0000   -0.74774
261640.0000   -0.86783
261680.0000   -0.86836
261720.0000   -0.58754
261760.0000   -0.69792
261800.0000   -0.69481
261840.0000   -0.38855
261880.0000   -0.82759
261920.0000   -0.46146
261960.0000   -0.79072
262000.0000   -0.43864
262040.0000   -0.29917
262080.0000   -0.23358
262120.0000   -0.20794
262160.0000   -0.42983
262200.0000   -0.47903
262240.0000   -0.79337
262280.0000   -0.75679
262320.0000   -0.80913
262360.0000   -1.11721
262400.0000   -0.87731
262440.0000   -0.77115
262480.0000   -0.93862
262520.0000   -0.95051
262560.0000   -0.81796
262600.0000   -0.95112
262640.0000   -0.85112
262680.0000   -0.83141
262720.0000   -0.81652
262760.0000   -0.98721
262800.0000   -0.92909
262840.0000   -0.92318
262880.0000   -0.77652
262920.0000   -0.75671
262960.0000   -0.79508
263000.0000   -0.93848
263040.0000   -0.79391
263080.0000   -0.79775
263120.0000   -0.93897
263160.0000   -0.78437
263200.0000   -0.84195
263240.0000   -0.86543
263280.0000   -0.92919
263320.0000   -0.80356
263360.0000   -0.56011
263400.0000   -0.95570
263440.0000   -0.91697
263480.0000   -0.79539
263520.0000   -0.84442
263560.0000   -0.84293
263600.0000   -0.76892
263640.0000   -0.77342
263680.0000   -0.73450
263720.0000   -0.71466
263760.0000   -0.84970
263800.0000   -1.13668
263840.0000   -1.02402
263880.0000   -1.10398
263920.0000   -1.12471
263960.0000   -0.96904
264000.0000   -0.65748
264040.0000   -0.69420
264080.0000   -0.64493
264120.0000   -0.78985
264160.0000   -1.00713
264200.0000   -0.82137
264240.0000   -0.82962
264280.0000   -0.97325
264320.0000   -0.72925
264360.0000   -0.87790
264400.0000   -0.54142
264440.0000   -0.61601
264480.0000   -0.77320
264520.0000   -0.56860
264560.0000   -0.79346
264600.0000   -0.81322
264640.0000   -0.63261
264680.0000   -0.34346
264720.0000   -0.38237
264760.0000   -0.27513
264800.0000   -0.38298
264840.0000   -0.44947
264880.0000   -0.47115
264920.0000   -0.32589
264960.0000   -0.34230
265000.0000   -0.32737
265040.0000   -0.39276
265080.0000   -0.20860
265120.0000   -0.26538
265160.0000   -0.40442
265200.0000   -0.33372
265240.0000   -0.21171
265280.0000   -0.11401
265320.0000   -0.23019
265360.0000   -0.41661
265400.0000   -0.07383
265440.0000   -0.19267
265480.0000   -0.51882
265520.0000   -0.20433
265560.0000   -0.26306
265600.0000   -0.11060
265640.0000   -0.47314
265680.0000   -0.12649
265720.0000   -0.31806
265760.0000   -0.41498
265800.0000   -0.39975
265840.0000   -0.26081
265880.0000   -0.49489
265920.0000   -0.21564
265960.0000   -0.31553
266000.0000   -0.29813
266040.0000   -0.27424
266080.0000   -0.27069
266120.0000   -0.25106
266160.0000   -0.36722
266200.0000   -0.39886
266240.0000   -0.32995
266280.0000   -0.16939
266320.0000   -0.34496
266360.0000   -0.32818
266400.0000   -0.39899
266440.0000   -0.22112
266480.0000   -0.29067
266520.0000   -0.35411
266560.0000   -0.38670
266600.0000   -0.28794
266640.0000   -0.31257
266680.0000   -0.38483
266720.0000   -0.06589
266760.0000   -0.38803
266800.0000   -0.33195
266840.0000   -0.38092
266880.0000   -0.40436
266920.0000   -0.46936
266960.0000   -0.43144
267000.0000   -0.49536
267040.0000   -0.48457
267080.0000   -0.63854
267120.0000   -0.34255
267160.0000   -0.62462
267200.0000   -0.49839
267240.0000   -0.46090
267280.0000   -0.32834
267320.0000   -0.16802
267360.0000   -0.33848
267400.0000   -0.35688
267440.0000   -0.30289
267480.0000   -0.40724
267520.0000   -0.32182
267560.0000   -0.25598
267600.0000   -0.29888
267640.0000   -0.37689
267680.0000   -0.30793
267720.0000   -0.28582
267760.0000   -0.21116
267800.0000   -0.20592
267840.0000   -0.31719
267880.0000   -0.39047
267920.0000   -0.06863
267960.0000   -0.37221
268000.0000   -0.38474
268040.0000   -0.19324
268080.0000   -0.24767
268120.0000   -0.10675
268160.0000    0.01485
268200.0000   -0.24175
268240.0000   -0.18557
268280.0000   -0.16819
268320.0000   -0.19652
268360.0000   -0.24139
268400.0000   -0.33258
268440.0000   -0.25596
268480.0000   -0.21986
268520.0000   -0.02390
268560.0000   -0.27806
268600.0000   -0.21682
268640.0000   -0.34285
268680.0000   -0.32486
268720.0000   -0.22835
268760.0000   -0.08249
268800.0000   -0.12890
268840.0000   -0.25792
268880.0000   -0.23021
268920.0000   -0.09635
268960.0000   -0.32699
269000.0000   -0.17392
269040.0000   -0.20965
269080.0000   -0.38215
269120.0000   -0.36328
269160.0000   -0.50411
269200.0000   -0.54310
269240.0000   -0.54311
269280.0000   -0.46077
269320.0000   -0.43010
269360.0000   -0.45634
269400.0000   -0.32603
269440.0000   -0.15362
269480.0000   -0.40580
269520.0000   -0.24495
269560.0000   -0.32721
269600.0000   -0.43139
269640.0000   -0.61698
269680.0000   -0.49078
269720.0000   -0.78150
269760.0000   -0.80110
269800.0000   -0.69487
269840.0000   -0.39869
269880.0000   -0.33531
269920.0000   -0.30921
269960.0000   -0.47265
270000.0000   -0.22618
270040.0000   -0.30250
270080.0000   -0.35369
270120.0000   -0.32892
270160.0000   -0.36638
270200.0000   -0.49145
270240.0000   -0.30657
270280.0000   -0.26678
270320.0000   -0.29617
270360.0000   -0.41547
270400.0000   -0.42684
270440.0000   -0.43146
270480.0000   -0.30321
270520.0000   -0.28300
270560.0000   -0.43440
270600.0000   -0.33663
270640.0000   -0.26598
270680.0000   -0.54479
270720.0000   -0.26554
270760.0000   -0.32495
270800.0000   -0.31077
270840.0000   -0.38121
270880.0000   -0.35262
270920.0000   -0.42962
270960.0000   -0.36206
271000.0000   -0.33267
271040.0000   -0.11651
271080.0000   -0.31679
271120.0000   -0.22736
271160.0000   -0.43564
271200.0000   -0.39424
271240.0000   -0.39091
271280.0000   -0.45012
271320.0000   -0.44044
271360.0000   -0.42098
271400.0000   -0.32150
271440.0000   -0.36654
271480.0000   -0.29373
271520.0000   -0.52694
271560.0000   -0.46067
271600.0000   -0.46912
271640.0000   -0.53780
271680.0000   -0.34734
271720.0000   -0.42621
271760.0000   -0.52735
271800.0000   -0.35204
271840.0000   -0.36038
271880.0000   -0.35922
271920.0000   -0.40936
271960.0000   -0.60859
272000.0000   -0.69022
272040.0000   -0.56028
272080.0000   -0.64976
272120.0000   -0.91791
272160.0000   -0.97608
272200.0000   -0.78747
272240.0000   -0.66913
272280.0000   -0.58535
272320.0000   -0.50065
272360.0000   -0.48089
272400.0000   -1.09623
272440.0000   -0.81912
272480.0000   -0.44390
272520.0000   -0.22965
272560.0000   -0.35132
272600.0000   -0.13756
272640.0000   -0.05288
272680.0000   -0.21621
272720.0000   -0.06240
272760.0000   -0.18037
272800.0000   -0.27357
272840.0000   -0.33970
272880.0000   -0.21107
272920.0000   -0.25472
272960.0000   -0.17891
273000.0000   -0.23902
273040.0000   -0.15193
273080.0000   -0.05249
273120.0000   -0.17850
273160.0000   -0.47876
273200.0000   -0.98366
273240.0000   -0.71113
273280.0000   -0.67494
273320.0000   -0.80197
273360.0000   -0.62822
273400.0000   -0.81326
273440.0000   -0.35480
273480.0000   -0.68206
273520.0000   -0.82152
273560.0000   -0.78920
273600.0000   -0.66332
273640.0000   -0.75859
273680.0000   -0.64224
273720.0000   -0.55811
273760.0000   -0.67698
273800.0000   -0.98963
273840.0000   -0.87295
273880.0000   -0.77558
273920.0000   -0.77813
273960.0000   -0.53060
274000.0000   -0.33927
274040.0000   -0.45595
274080.0000   -0.65483
274120.0000   -0.52503
274160.0000   -0.44040
274200.0000   -0.67886
274240.0000   -0.61608
274280.0000   -0.72719
274320.0000   -0.78039
274360.0000   -0.67529
274400.0000   -0.75778
274440.0000   -0.74775
274480.0000   -0.82255
274520.0000   -0.96159
274560.0000   -0.80421
274600.0000   -0.86669
274640.0000   -0.93629
274680.0000   -0.84374
274720.0000   -0.87598
274760.0000   -0.89136
274800.0000   -0.91191
274840.0000   -0.92371
274880.0000   -0.87335
274920.0000   -0.92984
274960.0000   -0.87048
275000.0000   -0.90407
275040.0000   -1.06935
275080.0000   -1.07426
275120.0000   -0.97300
275160.0000   -0.79597
275200.0000   -0.87573
275240.0000   -0.99787
275280.0000   -0.90689
275320.0000   -0.74821
275360.0000   -1.29923
275400.0000   -0.90265
275440.0000   -1.00775
275480.0000   -1.10432
275520.0000   -0.89821
275560.0000   -0.77166
275600.0000   -0.92187
275640.0000   -0.58991
275680.0000   -0.84867
275720.0000   -0.75401
275760.0000   -0.73086
275800.0000   -0.87436
275840.0000   -0.85256
275880.0000   -0.60582
275920.0000   -0.99510
275960.0000   -1.00493
276000.0000   -0.78880
276040.0000   -0.75710
276080.0000   -0.70820
276120.0000   -1.11786
276160.0000   -1.18870
276200.0000   -1.00374
276240.0000   -0.93535
276280.0000   -0.91347
276320.0000   -1.06677
276360.0000   -0.99309
276400.0000   -1.00625
276440.0000   -0.84659
276480.0000   -0.69752
276520.0000   -0.88618
276560.0000   -0.85768
276600.0000   -0.92634
276640.0000   -1.11283
276680.0000   -1.05133
276720.0000   -1.13707
276760.0000   -1.01406
276800.0000   -0.91575
276840.0000   -1.02244
276880.0000   -0.85149
276920.0000   -1.06511
276960.0000   -0.71343
277000.0000   -0.95470
277040.0000   -0.94435
277080.0000   -0.95696
277120.0000   -1.01454
277160.0000   -0.85200
277200.0000   -0.86213
277240.0000   -0.82018
277280.0000   -0.76600
277320.0000   -0.71911
277360.0000   -0.89434
277400.0000   -0.90166
277440.0000   -0.67556
277480.0000   -0.73756
277520.0000   -0.66189
277560.0000   -0.77727
277600.0000   -0.82911
277640.0000   -0.81418
277680.0000   -0.74187
277720.0000   -0.74610
277760.0000   -0.86452
277800.0000   -0.75525
277840.0000   -0.71185
277880.0000   -0.74378
277920.0000   -0.92701
277960.0000   -0.87688
278000.0000   -0.78104
278040.0000   -0.71990
278080.0000   -0.57572
278120.0000   -0.78088
278160.0000   -0.61112
278200.0000   -0.75330
278240.0000   -0.54645
278280.0000   -0.49197
278320.0000   -0.44630
278360.0000   -0.42200
278400.0000   -0.26581
278440.0000   -0.41964
278480.0000   -0.35891
278520.0000   -0.09195
278560.0000   -0.27508
278600.0000   -0.18108
278640.0000   -0.42492
278680.0000   -0.18622
278720.0000   -0.13452
278760.0000   -0.35891
278800.0000   -0.24540
278840.0000   -0.28515
278880.0000   -0.07728
278920.0000   -0.27798
278960.0000   -0.00086
279000.0000   -0.13778
279040.0000   -0.24774
279080.0000   -0.06176
279120.0000   -0.37060
279160.0000   -0.43482
279200.0000   -0.22501
279240.0000   -0.29816
279280.0000   -0.29902
279320.0000   -0.26874
279360.0000   -0.39249
279400.0000   -0.40090
279440.0000   -0.43138
279480.0000   -0.21194
279520.0000   -0.39279
279560.0000   -0.03442
279600.0000   -0.37345
279640.0000   -0.43209
279680.0000   -0.41612
279720.0000   -0.37794
279760.0000   -0.24609
279800.0000   -0.19514
279840.0000   -0.31557
279880.0000   -0.37358
279920.0000   -0.24230
279960.0000   -0.14942
280000.0000   -0.15142
280040.0000   -0.10862
280080.0000   -0.11224
280120.0000   -0.28623
280160.0000   -0.08929
280200.0000   -0.03512
280240.0000   -0.49293
280280.0000   -0.72268
280320.0000   -0.58139
280360.0000   -0.33233
280400.0000   -0.71047
280440.0000   -0.77678
280480.0000   -0.57210
280520.0000   -0.61550
280560.0000   -0.58807
280600.0000   -0.70568
280640.0000   -0.70702
280680.0000   -0.72228
280720.0000   -0.58827
280760.0000   -0.55009
280800.0000   -0.57187
280840.0000   -0.54218
280880.0000   -0.78405
280920.0000   -0.47525
280960.0000   -0.53521
281000.0000   -0.61132
281040.0000   -0.54732
281080.0000   -0.53499
281120.0000   -0.63028
281160.0000   -0.67512
281200.0000   -0.75312
281240.0000   -0.83936
281280.0000   -0.90877
281320.0000   -1.04742
281360.0000   -0.85926
281400.0000   -0.77047
281440.0000   -0.68893
281480.0000   -0.60833
281520.0000   -0.77827
281560.0000   -0.92986
281600.0000   -0.69557
281640.0000   -0.48860
281680.0000   -0.67639
281720.0000   -0.63564
281760.0000   -0.71824
281800.0000   -0.78485
281840.0000   -0.64492
281880.0000   -0.60071
281920.0000   -0.73734
281960.0000   -0.73802
282000.0000   -0.78240
282040.0000   -0.67136
282080.0000   -0.69603
282120.0000   -1.01374
282160.0000   -1.21217
282200.0000   -0.82740
282240.0000   -1.05887
282280.0000   -0.76392
282320.0000   -0.66959
282360.0000   -0.77504
282400.0000   -0.79068
282440.0000   -0.86859
282480.0000   -0.60434
282520.0000   -0.59372
282560.0000   -0.71876
282600.0000   -0.75476
282640.0000   -0.78492
282680.0000   -0.62088
282720.0000   -0.83501
282760.0000   -0.63464
282800.0000   -0.70192
282840.0000   -0.70374
282880.0000   -0.76201
282920.0000   -0.92397
282960.0000   -0.77601
283000.0000   -0.76710
283040.0000   -0.89751
283080.0000   -0.60589
283120.0000   -0.60561
283160.0000   -0.80430
283200.0000   -0.73488
283240.0000   -0.79774
283280.0000   -0.94992
283320.0000   -0.78321
283360.0000   -0.78226
283400.0000   -0.65449
283440.0000   -0.84795
283480.0000   -0.75106
283520.0000   -0.99281
283560.0000   -0.76769
283600.0000   -0.80103
283640.0000   -0.96800
283680.0000   -0.76759
283720.0000   -0.77273
283760.0000   -0.73589
283800.0000   -0.60771
283840.0000   -0.87825
283880.0000   -0.71697
283920.0000   -0.81175
283960.0000   -0.77271
284000.0000   -0.74031
284040.0000   -0.92853
284080.0000   -1.09346
284120.0000   -0.90974
284160.0000   -0.74187
284200.0000   -0.71185
284240.0000   -0.90157
284280.0000   -0.87609
284320.0000   -1.07029
284360.0000   -0.70137
284400.0000   -0.82124
284440.0000   -0.95080
284480.0000   -0.98225
284520.0000   -0.80876
284560.0000   -0.65154
284600.0000   -0.84755
284640.0000   -0.80345
284680.0000   -0.78764
284720.0000   -0.79885
284760.0000   -0.78517
284800.0000   -0.67028
284840.0000   -0.72379
284880.0000   -0.70818
284920.0000   -0.69490
284960.0000   -0.62384
285000.0000   -0.65974
285040.0000   -0.68127
285080.0000   -0.62959
285120.0000   -0.61731
285160.0000   -0.68366
285200.0000   -0.48484
285240.0000   -0.72800
285280.0000   -0.69314
285320.0000   -0.67731
285360.0000   -0.69512
285400.0000   -0.64335
285440.0000   -0.58260
285480.0000   -0.75021
285520.0000   -0.55808
285560.0000   -0.62165
285600.0000   -0.81447
285640.0000   -0.66137
285680.0000   -0.60228
285720.0000   -0.43109
285760.0000   -0.78263
285800.0000   -0.80159
285840.0000   -0.81132
285880.0000   -0.53165
285920.0000   -0.73147
285960.0000   -0.44364
286000.0000   -0.37539
286040.0000   -0.72621
286080.0000   -0.42172
286120.0000   -0.64586
286160.0000   -0.42253
286200.0000   -0.57879
286240.0000   -0.94817
286280.0000   -0.80116
286320.0000   -0.75566
286360.0000   -0.89757
286400.0000   -0.69713
286440.0000   -0.67118
286480.0000   -0.87278
286520.0000   -0.84042
286560.0000   -0.78839
286600.0000   -0.71055
286640.0000   -0.73823
286680.0000   -0.79019
286720.0000   -0.76155
286760.0000   -0.62106
286800.0000   -0.74011
286840.0000   -0.88800
286880.0000   -0.76583
286920.0000   -0.86547
286960.0000   -0.76361
287000.0000   -0.88687
287040.0000   -0.71286
287080.0000   -1.02149
287120.0000   -0.69992
287160.0000   -0.68749
287200.0000   -0.89870
287240.0000   -0.97455
287280.0000   -0.81210
287320.0000   -0.78276
287360.0000   -0.93598
287400.0000   -0.80234
287440.0000   -0.96538
287480.0000   -0.72075
287520.0000   -0.67565
287560.0000   -0.64157
287600.0000   -0.70098
287640.0000   -0.45837
287680.0000   -0.67618
287720.0000   -0.76988
287760.0000   -0.52485
287800.0000   -0.90326
287840.0000   -0.91148
287880.0000   -0.76084
287920.0000   -0.60180
287960.0000   -0.83043
288000.0000   -0.78330
288040.0000   -0.80442
288080.0000   -0.62172
288120.0000   -0.35711
288160.0000   -0.92163
288200.0000   -0.64737
288240.0000   -0.73247
288280.0000   -0.60787
288320.0000   -0.67032
288360.0000   -0.56725
288400.0000   -0.51795
288440.0000   -0.68089
288480.0000   -0.50777
288520.0000   -0.79146
288560.0000   -0.59769
288600.0000   -0.42785
288640.0000   -0.66353
288680.0000   -0.55854
288720.0000   -0.47933
288760.0000   -0.73964
288800.0000   -0.59031
288840.0000   -0.59290
288880.0000   -0.51593
288920.0000   -0.51535
288960.0000   -0.45150
289000.0000   -0.53262
289040.0000   -0.75395
289080.0000   -0.42100
289120.0000   -0.57653
289160.0000   -0.48594
289200.0000   -0.39972
289240.0000   -0.46870
289280.0000   -0.72648
289320.0000   -0.61579
289360.0000   -0.60031
289400.0000   -0.51265
289440.0000   -0.42408
289480.0000   -0.70637
289520.0000   -0.48306
289560.0000   -0.70988
289600.0000   -0.62887
289640.0000   -0.57279
289680.0000   -0.32676
289720.0000   -0.55668
289760.0000   -0.55263
289800.0000   -0.38932
289840.0000   -0.59265
289880.0000   -0.46653
289920.0000   -0.70702
289960.0000   -0.56165
290000.0000   -0.65778
290040.0000   -0.78763
290080.0000   -0.63610
290120.0000   -0.87331
290160.0000   -0.53189
290200.0000   -0.45490
290240.0000   -0.59951
290280.0000   -0.64083
290320.0000   -0.69548
290360.0000   -0.46427
290400.0000   -0.64813
290440.0000   -0.68898
290480.0000   -0.68353
290520.0000   -0.72265
290560.0000   -0.37361
290600.0000   -0.65308
290640.0000   -0.65272
290680.0000   -0.44200
290720.0000   -0.73601
290760.0000   -0.80926
290800.0000   -0.69493
290840.0000   -0.48097
290880.0000   -0.52002
290920.0000   -0.31513
290960.0000   -0.54588
291000.0000   -0.75749
291040.0000   -0.75911
291080.0000   -0.59378
291120.0000   -0.81238
291160.0000   -0.72523
291200.0000   -0.77844
291240.0000   -0.80711
291280.0000   -0.58796
291320.0000   -0.62447
291360.0000   -0.87354
291400.0000   -0.85512
291440.0000   -0.86037
291480.0000   -0.87568
291520.0000   -0.89386
291560.0000   -0.68273
291600.0000   -1.00163
291640.0000   -0.72683
291680.0000   -0.97313
291720.0000   -0.89988
291760.0000   -0.84141
291800.0000   -0.77898
291840.0000   -0.67427
291880.0000   -0.74983
291920.0000   -0.76381
291960.0000   -0.70023
292000.0000   -0.67503
292040.0000   -0.94205
292080.0000   -1.01053
292120.0000   -0.90193
292160.0000   -1.00684
292200.0000   -1.05880
292240.0000   -1.00946
292280.0000   -0.94782
292320.0000   -0.78910
292360.0000   -0.88141
292400.0000   -0.83358
292440.0000   -0.96078
292480.0000   -0.93558
292520.0000   -1.01568
292560.0000   -0.82064
292600.0000   -0.88692
292640.0000   -0.87361
292680.0000   -1.08404
292720.0000   -0.75099
292760.0000   -0.92347
292800.0000   -0.80515
292840.0000   -0.73966
292880.0000   -0.89291
292920.0000   -0.89030
292960.0000   -0.67347
293000.0000   -0.84228
293040.0000   -1.05568
293080.0000   -0.97421
293120.0000   -0.82311
293160.0000   -0.90891
293200.0000   -0.96050
293240.0000   -1.01108
293280.0000   -0.81628
293320.0000   -0.86550
293360.0000   -1.06895
293400.0000   -0.86926
293440.0000   -1.18038
293480.0000   -0.66970
293520.0000   -0.86848
293560.0000   -1.03382
293600.0000   -0.95921
293640.0000   -0.97116
293680.0000   -0.69309
293720.0000   -1.00093
293760.0000   -1.01626
293800.0000   -0.83037
293840.0000   -0.96184
293880.0000   -0.98185
293920.0000   -0.99783
293960.0000   -0.87989
294000.0000   -1.07672
294040.0000   -0.89436
294080.0000   -0.94746
294120.0000   -1.02743
294160.0000   -0.88728
294200.0000   -0.81199
294240.0000   -0.77266
294280.0000   -0.93258
294320.0000   -0.85432
294360.0000   -1.12079
294400.0000   -0.97087
294440.0000   -0.99512
294480.0000   -0.98269
294520.0000   -1.06280
294560.0000   -1.18392
294600.0000   -1.11881
294640.0000   -0.87256
294680.0000   -1.09714
294720.0000   -0.98956
294760.0000   -1.12490
294800.0000   -1.15007
294840.0000   -1.12707
294880.0000   -1.26652
294920.0000   -1.04068
294960.0000   -0.91611
295000.0000   -0.97673
295040.0000   -0.89843
295080.0000   -0.99426
295120.0000   -0.81826
295160.0000   -1.09410
295200.0000   -0.98867
295240.0000   -0.97534
295280.0000   -0.95498
295320.0000   -1.19261
295360.0000   -1.03272
295400.0000   -1.01320
295440.0000   -1.03355
295480.0000   -1.03549
295520.0000   -0.95466
295560.0000   -1.14725
295600.0000   -1.11395
295640.0000   -0.90942
295680.0000   -1.06529
295720.0000   -1.09922
295760.0000   -0.94804
295800.0000   -1.02798
295840.0000   -0.81901
295880.0000   -1.10184
295920.0000   -0.89591
295960.0000   -0.96296
296000.0000   -0.92518
296040.0000   -0.89359
296080.0000   -1.06621
296120.0000   -0.97373
296160.0000   -0.61350
296200.0000   -0.92277
296240.0000   -0.84290
296280.0000   -0.93621
296320.0000   -0.99413
296360.0000   -0.84677
296400.0000   -0.92906
296440.0000   -1.04778
296480.0000   -0.96247
296520.0000   -0.91450
296560.0000   -1.00565
296600.0000   -1.28059
296640.0000   -0.95229
296680.0000   -0.90962
296720.0000   -1.00420
296760.0000   -1.01685
296800.0000   -1.09398
296840.0000   -1.09541
296880.0000   -1.05236
296920.0000   -0.90526
296960.0000   -1.10105
297000.0000   -0.90255
297040.0000   -0.90333
297080.0000   -0.71869
297120.0000   -0.92763
297160.0000   -1.04533
297200.0000   -1.11322
297240.0000   -0.89075
297280.0000   -0.99054
297320.0000   -0.92726
297360.0000   -1.00021
297400.0000   -1.05373
297440.0000   -1.01306
297480.0000   -1.26263
297520.0000   -1.09626
297560.0000   -0.92505
297600.0000   -0.99518
297640.0000   -1.08092
297680.0000   -0.91386
297720.0000   -1.05669
297760.0000   -1.08689
297800.0000   -0.95156
297840.0000   -0.83602
297880.0000   -0.90172
297920.0000   -1.00978
297960.0000   -1.19905
298000.0000   -1.00366
298040.0000   -0.88158
298080.0000   -0.86672
298120.0000   -0.91396
298160.0000   -0.83626
298200.0000   -1.11077
298240.0000   -1.03453
298280.0000   -0.92246
298320.0000   -1.05969
298360.0000   -0.93150
298400.0000   -0.90365
298440.0000   -0.91850
298480.0000   -0.91973
298520.0000   -0.70712
298560.0000   -0.63336
298600.0000   -0.75308
298640.0000   -0.77825
298680.0000   -1.05436
298720.0000   -1.05284
298760.0000   -1.03433
298800.0000   -0.91746
298840.0000   -1.11435
298880.0000   -0.70652
298920.0000   -0.76915
298960.0000   -0.67819
299000.0000   -0.73371
299040.0000   -0.75994
299080.0000   -0.98817
299120.0000   -1.05469
299160.0000   -0.90460
299200.0000   -0.73154
299240.0000   -0.86729
299280.0000   -0.68722
299320.0000   -0.80809
299360.0000   -0.65171
299400.0000   -0.78966
299440.0000   -0.98820
299480.0000   -0.50980
299520.0000   -0.73356
299560.0000   -0.89826
299600.0000   -0.79909
299640.0000   -0.80899
299680.0000   -1.16374
299720.0000   -0.81853
299760.0000   -0.67540
299800.0000   -0.96850
299840.0000   -0.73473
299880.0000   -0.86564
299920.0000   -0.86117
299960.0000   -0.80631
300000.0000   -1.00537
300040.0000   -0.97784
300080.0000   -1.19131
300120.0000   -1.20186
300160.0000   -0.99772
300200.0000   -0.95065
300240.0000   -1.03555
300280.0000   -1.01982
300320.0000   -1.09622
300360.0000   -1.17046
300400.0000   -1.03180
300440.0000   -1.03934
300480.0000   -1.13477
300520.0000   -1.06373
300560.0000   -1.06669
300600.0000   -1.04165
300640.0000   -1.07870
300680.0000   -1.25997
300720.0000   -1.03531
300760.0000   -1.13725
300800.0000   -1.03307
300840.0000   -1.26012
300880.0000   -1.11030
300920.0000   -1.20952
300960.0000   -0.79920
301000.0000   -0.74164
301040.0000   -0.77709
301080.0000   -0.82484
301120.0000   -0.91421
301160.0000   -0.73468
301200.0000   -1.15682
301240.0000   -1.01211
301280.0000   -1.01709
301320.0000   -0.76749
301360.0000   -0.88478
301400.0000   -0.92296
301440.0000   -0.92433
301480.0000   -0.70305
301520.0000   -0.98451
301560.0000   -0.67899
301600.0000   -0.86857
301640.0000   -0.87964
301680.0000   -0.84220
301720.0000   -0.81713
301760.0000   -0.87117
301800.0000   -0.91713
301840.0000   -0.80383
301880.0000   -0.62130
301920.0000   -0.78854
301960.0000   -0.94622
302000.0000   -0.80888
302040.0000   -1.02698
302080.0000   -0.87433
302120.0000   -0.93671
302160.0000   -0.69231
302200.0000   -0.76058
302240.0000   -0.90388
302280.0000   -1.03382
302320.0000   -0.74066
302360.0000   -0.67554
302400.0000   -0.63412
302440.0000   -0.75341
302480.0000   -0.65162
302520.0000   -1.07939
302560.0000   -0.78775
302600.0000   -0.78351
302640.0000   -0.92098
302680.0000   -0.93544
302720.0000   -0.92503
302760.0000   -0.91076
302800.0000   -0.81077
302840.0000   -0.75547
302880.0000   -0.74477
302920.0000   -0.83979
302960.0000   -0.97198
303000.0000   -0.92037
303040.0000   -0.84720
303080.0000   -0.97123
303120.0000   -0.77552
303160.0000   -0.70137
303200.0000   -0.66195
303240.0000   -0.75281
303280.0000   -0.70146
303320.0000   -0.76922
303360.0000   -0.89918
303400.0000   -0.94900
303440.0000   -1.09765
303480.0000   -1.09476
303520.0000   -0.80949
303560.0000   -0.96712
303600.0000   -0.94665
303640.0000   -0.83767
303680.0000   -0.81206
303720.0000   -0.80166
303760.0000   -0.69517
303800.0000   -1.02053
303840.0000   -1.01246
303880.0000   -0.88962
303920.0000   -0.87450
303960.0000   -1.14654
304000.0000   -0.99870
304040.0000   -0.84238
304080.0000   -0.76430
304120.0000   -0.98911
304160.0000   -0.97064
304200.0000   -0.88390
304240.0000   -0.73533
304280.0000   -0.95761
304320.0000   -0.87717
304360.0000   -0.84497
304400.0000   -0.96045
304440.0000   -1.04823
304480.0000   -0.82335
304520.0000   -0.96620
304560.0000   -1.01349
304600.0000   -0.96207
304640.0000   -1.00714
304680.0000   -0.87609
304720.0000   -0.51693
304760.0000   -0.88731
304800.0000   -0.72980
304840.0000   -0.75824
304880.0000   -0.89007
304920.0000   -0.63174
304960.0000   -0.54031
305000.0000   -0.73415
305040.0000   -0.80327
305080.0000   -0.79994
305120.0000   -0.80029
305160.0000   -0.68514
305200.0000   -0.62658
305240.0000   -0.68538
305280.0000   -0.71561
305320.0000   -0.89705
305360.0000   -0.81719
305400.0000   -1.01422
305440.0000   -1.09461
305480.0000   -0.91566
305520.0000   -1.09260
305560.0000   -0.97247
305600.0000   -0.91147
305640.0000   -0.75388
305680.0000   -0.95055
305720.0000   -0.95517
305760.0000   -0.56621
305800.0000   -0.63303
305840.0000   -0.65936
305880.0000   -0.83483
305920.0000   -0.44598
305960.0000   -0.50249
306000.0000   -0.89973
306040.0000   -0.79622
306080.0000   -0.65454
306120.0000   -0.98577
306160.0000   -0.57559
306200.0000   -0.47650
306240.0000   -0.98669
306280.0000   -1.09601
306320.0000   -1.02881
306360.0000   -1.11314
306400.0000   -1.08837
306440.0000   -0.90812
306480.0000   -1.22698
306520.0000   -1.15244
306560.0000   -1.08640
306600.0000   -0.95658
306640.0000   -1.05224
306680.0000   -1.09772
306720.0000   -0.87501
306760.0000   -0.91916
306800.0000   -0.81065
306840.0000   -0.80974
306880.0000   -0.84509
306920.0000   -0.96747
306960.0000   -0.96606
307000.0000   -0.94323
307040.0000   -1.23318
307080.0000   -0.79591
307120.0000   -1.01836
307160.0000   -0.77075
307200.0000   -0.87421
307240.0000   -1.25710
307280.0000   -0.82992
307320.0000   -1.07705
307360.0000   -0.92006
307400.0000   -0.97487
307440.0000   -0.86569
307480.0000   -0.93602
307520.0000   -0.76274
307560.0000   -0.69922
307600.0000   -0.69118
307640.0000   -0.89482
307680.0000   -0.96662
307720.0000   -1.12988
307760.0000   -0.88285
307800.0000   -0.87059
307840.0000   -0.77001
307880.0000   -0.63281
307920.0000   -0.79707
307960.0000   -1.08986
308000.0000   -1.18533
308040.0000   -1.04515
308080.0000   -0.58090
308120.0000   -0.68335
308160.0000   -0.69640
308200.0000   -0.88939
308240.0000   -0.88871
308280.0000   -0.86483
308320.0000   -0.96706
308360.0000   -1.07688
308400.0000   -1.06499
308440.0000   -1.07089
308480.0000   -1.23839
308520.0000   -1.13524
308560.0000   -0.98727
308600.0000   -1.11830
308640.0000   -1.02009
308680.0000   -1.00243
308720.0000   -1.14748
308760.0000   -0.87559
308800.0000   -1.06113
308840.0000   -0.95570
308880.0000   -0.99237
308920.0000   -1.22214
308960.0000   -0.97878
309000.0000   -0.91523
309040.0000   -0.67946
309080.0000   -1.07984
309120.0000   -0.98626
309160.0000   -1.10637
309200.0000   -1.08271
309240.0000   -1.07530
309280.0000   -1.06253
309320.0000   -0.92271
309360.0000   -0.83444
309400.0000   -0.89998
309440.0000   -0.86018
309480.0000   -0.98456
309520.0000   -0.94587
309560.0000   -1.11342
309600.0000   -0.86520
309640.0000   -0.89328
309680.0000   -0.83951
309720.0000   -0.85411
309760.0000   -1.00498
309800.0000   -0.95188
309840.0000   -1.02750
309880.0000   -0.93996
309920.0000   -0.92760
309960.0000   -1.05206
310000.0000   -1.11442
310040.0000   -0.96281
310080.0000   -1.07023
310120.0000   -0.99854
310160.0000   -1.12019
310200.0000   -1.15515
310240.0000   -1.04424
310280.0000   -0.99183
310320.0000   -1.08086
310360.0000   -1.09869
310400.0000   -1.03109
310440.0000   -1.07821
310480.0000   -1.15356
310520.0000   -0.84501
310560.0000   -1.02832
310600.0000   -0.82324
310640.0000   -0.89184
310680.0000   -0.92860
310720.0000   -0.90734
310760.0000   -0.81741
310800.0000   -0.81448
310840.0000   -0.89864
310880.0000   -0.85508
310920.0000   -0.78148
310960.0000   -0.87642
311000.0000   -0.88254
311040.0000   -1.11197
311080.0000   -0.95137
311120.0000   -0.81344
311160.0000   -0.77213
311200.0000   -0.91540
311240.0000   -0.97770
311280.0000   -0.98522
311320.0000   -0.89561
311360.0000   -0.82734
311400.0000   -0.77793
311440.0000   -0.71746
311480.0000   -0.72190
311520.0000   -0.82412
311560.0000   -0.64138
311600.0000   -0.62575
311640.0000   -0.57785
311680.0000   -0.56615
311720.0000   -0.59104
311760.0000   -0.76117
311800.0000   -0.70715
311840.0000   -0.72984
311880.0000   -0.56486
311920.0000   -0.63739
311960.0000   -0.73526
312000.0000   -0.53631
312040.0000   -0.76421
312080.0000   -0.70272
312120.0000   -0.82636
312160.0000   -0.72956
312200.0000   -0.85074
312240.0000   -0.81762
312280.0000   -0.89462
312320.0000   -0.85513
312360.0000   -0.54150
312400.0000   -0.70622
312440.0000   -0.62499
312480.0000   -0.55107
312520.0000   -0.97574
312560.0000   -0.93119
312600.0000   -0.95379
312640.0000   -0.93747
312680.0000   -1.05203
312720.0000   -1.13905
312760.0000   -0.92172
312800.0000   -0.89176
312840.0000   -0.81704
312880.0000   -0.76397
312920.0000   -0.92986
312960.0000   -0.77029
313000.0000   -1.23001
313040.0000   -0.96277
313080.0000   -1.04294
313120.0000   -0.86579
313160.0000   -1.14092
313200.0000   -1.12519
313240.0000   -1.17904
313280.0000   -1.11821
313320.0000   -1.05452
313360.0000   -1.20956
313400.0000   -1.08420
313440.0000   -0.93313
313480.0000   -1.32558
313520.0000   -1.06107
313560.0000   -1.15510
313600.0000   -1.08742
313640.0000   -1.11363
313680.0000   -1.33713
313720.0000   -1.40905
313760.0000   -1.27903
313800.0000   -1.13687
313840.0000   -0.82569
313880.0000   -0.97595
313920.0000   -1.11006
313960.0000   -1.28449
314000.0000   -1.28546
314040.0000   -1.26228
314080.0000   -1.16555
314120.0000   -1.28393
314160.0000   -1.01826
314200.0000   -1.35198
314240.0000   -1.23744
314280.0000   -1.24987
314320.0000   -1.29912
314360.0000   -1.11175
314400.0000   -1.05844
314440.0000   -0.98305
314480.0000   -1.15096
314520.0000   -1.36245
314560.0000   -1.33851
314600.0000   -0.91675
314640.0000   -0.99903
314680.0000   -1.03140
314720.0000   -1.02607
314760.0000   -0.86290
314800.0000   -1.07769
314840.0000   -1.10299
314880.0000   -1.26734
314920.0000   -1.08689
314960.0000   -1.01408
315000.0000   -1.02009
315040.0000   -1.05326
315080.0000   -1.18260
315120.0000   -0.94202
315160.0000   -0.97103
315200.0000   -0.82445
315240.0000   -1.17242
315280.0000   -0.69136
315320.0000   -1.02251
315360.0000   -1.07285
315400.0000   -1.08839
315440.0000   -1.00540
315480.0000   -0.87119
315520.0000   -0.75161
315560.0000   -0.90307
315600.0000   -0.91529
315640.0000   -0.99447
315680.0000   -0.78946
315720.0000   -0.85106
315760.0000   -0.84199
315800.0000   -0.92263
315840.0000   -0.77946
315880.0000   -0.93707
315920.0000   -0.92408
315960.0000   -0.75829
316000.0000   -0.72032
316040.0000   -0.82087
316080.0000   -0.78022
316120.0000   -0.86138
316160.0000   -0.95652
316200.0000   -0.88984
316240.0000   -0.80424
316280.0000   -0.70324
316320.0000   -0.72595
316360.0000   -0.68982
316400.0000   -0.59781
316440.0000   -0.75493
316480.0000   -0.70718
316520.0000   -0.58854
316560.0000   -0.68019
316600.0000   -0.83112
316640.0000   -0.77548
316680.0000   -0.80379
316720.0000   -0.82655
316760.0000   -1.06856
316800.0000   -0.85319
316840.0000   -0.78887
316880.0000   -0.78784
316920.0000   -0.76609
316960.0000   -0.67160
317000.0000   -0.64735
317040.0000   -0.60539
317080.0000   -0.74863
317120.0000   -0.60367
317160.0000   -0.63162
317200.0000   -0.60954
317240.0000   -0.59975
317280.0000   -0.77069
317320.0000   -0.66838
317360.0000   -0.56191
317400.0000   -0.74756
317440.0000   -0.75786
317480.0000   -0.99608
317520.0000   -0.97321
317560.0000   -0.96741
317600.0000   -1.04663
317640.0000   -0.92824
317680.0000   -0.78586
317720.0000   -0.84427
317760.0000   -0.75282
317800.0000   -0.66523
317840.0000   -0.85828
317880.0000   -0.94512
317920.0000   -0.99094
317960.0000   -0.94207
318000.0000   -0.88882
318040.0000   -0.97091
318080.0000   -1.00360
318120.0000   -1.10269
318160.0000   -1.18849
318200.0000   -1.09469
318240.0000   -0.83964
318280.0000   -0.91737
318320.0000   -1.13521
318360.0000   -1.17023
318400.0000   -1.00277
318440.0000   -1.06920
318480.0000   -1.12166
318520.0000   -1.20292
318560.0000   -1.18203
318600.0000   -1.20339
318640.0000   -1.08694
318680.0000   -1.28600
318720.0000   -1.34520
318760.0000   -1.28490
318800.0000   -1.15995
318840.0000   -1.19076
318880.0000   -0.89844
318920.0000   -0.93907
318960.0000   -1.10043
319000.0000   -0.70750
319040.0000   -0.63552
319080.0000   -0.71978
319120.0000   -0.59565
319160.0000   -0.61971
319200.0000   -0.56001
319240.0000   -0.59494
319280.0000   -0.51034
319320.0000   -0.56577
319360.0000   -0.67239
319400.0000   -0.94598
319440.0000   -0.81110
319480.0000   -0.57194
319520.0000   -0.82437
319560.0000   -0.88867
319600.0000   -0.71950
319640.0000   -0.81041
319680.0000   -0.87662
319720.0000   -0.71217
319760.0000   -0.71974
319800.0000   -0.77158
319840.0000   -0.82886
319880.0000   -0.64435
319920.0000   -0.91781
319960.0000   -0.78484
320000.0000   -0.95458
320040.0000   -0.94601
320080.0000   -0.97714
320120.0000   -1.01249
320160.0000   -1.17914
320200.0000   -0.77870
320240.0000   -0.98107
320280.0000   -1.04811
320320.0000   -1.00999
320360.0000   -1.04418
320400.0000   -1.08115
320440.0000   -1.03512
320480.0000   -1.32025
320520.0000   -1.25105
320560.0000   -0.96792
320600.0000   -1.12632
320640.0000   -1.12434
320680.0000   -1.18039
320720.0000   -1.18365
320760.0000   -1.26884
320800.0000   -1.26158
320840.0000   -1.00930
320880.0000   -0.90024
320920.0000   -1.11434
320960.0000   -0.90795
321000.0000   -0.93004
321040.0000   -0.94358
321080.0000   -0.97629
321120.0000   -1.02357
321160.0000   -1.00233
321200.0000   -1.15122
321240.0000   -1.24414
321280.0000   -1.10909
321320.0000   -1.17270
321360.0000   -1.22735
321400.0000   -1.18816
321440.0000   -1.31196
321480.0000   -1.34134
321520.0000   -1.14352
321560.0000   -1.33294
321600.0000   -1.24192
321640.0000   -1.11066
321680.0000   -1.09686
321720.0000   -1.08573
321760.0000   -1.13002
321800.0000   -1.00721
321840.0000   -1.14868
321880.0000   -1.13774
321920.0000   -0.98860
321960.0000   -1.10304
322000.0000   -0.96812
322040.0000   -1.19628
322080.0000   -1.26204
322120.0000   -1.09435
322160.0000   -1.15786
322200.0000   -1.05898
322240.0000   -0.93731
322280.0000   -0.99318
322320.0000   -0.85179
322360.0000   -0.82876
322400.0000   -0.71343
322440.0000   -0.70596
322480.0000   -0.77105
322520.0000   -0.85755
322560.0000   -0.82330
322600.0000   -1.11187
322640.0000   -0.74273
322680.0000   -0.51950
322720.0000   -0.47806
322760.0000   -0.65357
322800.0000   -0.54779
322840.0000   -0.66557
322880.0000   -0.62063
322920.0000   -0.67965
322960.0000   -0.50945
323000.0000   -0.56488
323040.0000   -0.49639
323080.0000   -0.51160
323120.0000   -0.45285
323160.0000   -0.68800
323200.0000   -0.49244
323240.0000   -0.59385
323280.0000   -0.68219
323320.0000   -0.67679
323360.0000   -0.60287
323400.0000   -0.71716
323440.0000   -0.74927
323480.0000   -0.64176
323520.0000   -0.54983
323560.0000   -0.51717
323600.0000   -0.52345
323640.0000   -0.46794
323680.0000   -0.59282
323720.0000   -0.44618
323760.0000   -0.42050
323800.0000   -0.68591
323840.0000   -0.79815
323880.0000   -0.53015
323920.0000   -0.67769
323960.0000   -0.53498
324000.0000   -0.69668
324040.0000   -0.81204
324080.0000   -0.78021
324120.0000   -0.78540
324160.0000   -0.56435
324200.0000   -0.71381
324240.0000   -0.70005
324280.0000   -0.59694
324320.0000   -0.65382
324360.0000   -0.70782
324400.0000   -0.61305
324440.0000   -0.75524
324480.0000   -0.70286
324520.0000   -0.74070
324560.0000   -0.65537
324600.0000   -0.48778
324640.0000   -0.70957
324680.0000   -0.70782
324720.0000   -0.54330
324760.0000   -0.69650
324800.0000   -0.68782
324840.0000   -0.82811
324880.0000   -0.66934
324920.0000   -0.66695
324960.0000   -0.86503
325000.0000   -0.66412
325040.0000   -0.68481
325080.0000   -0.66986
325120.0000   -0.72721
325160.0000   -0.55072
325200.0000   -0.80063
325240.0000   -0.58505
325280.0000   -0.88351
325320.0000   -0.71533
325360.0000   -1.01967
325400.0000   -0.73873
325440.0000   -0.66584
325480.0000   -0.66087
325520.0000   -0.52108
325560.0000   -0.48834
325600.0000   -0.65230
325640.0000   -0.88481
325680.0000   -0.78735
325720.0000   -0.77928
325760.0000   -0.84596
325800.0000   -0.75568
325840.0000   -0.91513
325880.0000   -0.98719
325920.0000   -0.75366
325960.0000   -0.74142
326000.0000   -0.91982
326040.0000   -0.81231
326080.0000   -0.75543
326120.0000   -0.88320
326160.0000   -0.65851
326200.0000   -0.82430
326240.0000   -0.65925
326280.0000   -0.81038
326320.0000   -0.76469
326360.0000   -0.78445
326400.0000   -0.77215
326440.0000   -0.88186
326480.0000   -0.73629
326520.0000   -0.83068
326560.0000   -0.94973
326600.0000   -0.92957
326640.0000   -0.84372
326680.0000   -0.78495
326720.0000   -1.02121
326760.0000   -0.80732
326800.0000   -0.74818
326840.0000   -0.92686
326880.0000   -0.62516
326920.0000   -0.75569
326960.0000   -0.79468
327000.0000   -0.72013
327040.0000   -0.76043
327080.0000   -0.76619
327120.0000   -0.75670
327160.0000   -0.72798
327200.0000   -0.73304
327240.0000   -0.80103
327280.0000   -0.70841
327320.0000   -0.77388
327360.0000   -0.70069
327400.0000   -0.95777
327440.0000   -0.85722
327480.0000   -0.87370
327520.0000   -0.83291
327560.0000   -0.80124
327600.0000   -0.63848
327640.0000   -0.57581
327680.0000   -0.51063
327720.0000   -0.62172
327760.0000   -0.83131
327800.0000   -0.49639
327840.0000   -0.80069
327880.0000   -0.64761
327920.0000   -0.62661
327960.0000   -0.80585
328000.0000   -0.77579
328040.0000   -0.72002
328080.0000   -0.66236
328120.0000   -0.54204
328160.0000   -0.65922
328200.0000   -0.76299
328240.0000   -0.88805
328280.0000   -0.93625
328320.0000   -0.70837
328360.0000   -0.93322
328400.0000   -0.91799
328440.0000   -0.60518
328480.0000   -0.53059
328520.0000   -0.66000
328560.0000   -0.61418
328600.0000   -0.48561
328640.0000   -0.63260
328680.0000   -0.46617
328720.0000   -0.57168
328760.0000   -0.60863
328800.0000   -0.90395
328840.0000   -0.82653
328880.0000   -0.81393
328920.0000   -0.84353
328960.0000   -0.96316
329000.0000   -0.89494
329040.0000   -0.82156
329080.0000   -0.78188
329120.0000   -1.10542
329160.0000   -1.03506
329200.0000   -0.72263
329240.0000   -0.83527
329280.0000   -0.95172
329320.0000   -0.74699
329360.0000   -0.71467
329400.0000   -0.82929
329440.0000   -0.95204
329480.0000   -1.01081
329520.0000   -0.92176
329560.0000   -0.89979
329600.0000   -0.83015
329640.0000   -0.83898
329680.0000   -0.89279
329720.0000   -0.83535
329760.0000   -0.89381
329800.0000   -0.93034
329840.0000   -0.80550
329880.0000   -0.89204
329920.0000   -0.82944
329960.0000   -0.65035
330000.0000   -0.79054
330040.0000   -0.86150
330080.0000   -0.83081
330120.0000   -0.76694
330160.0000   -0.72953
330200.0000   -0.80900
330240.0000   -0.74150
330280.0000   -0.66884
330320.0000   -0.95279
330360.0000   -0.78861
330400.0000   -0.81292
330440.0000   -0.85964
330480.0000   -0.84709
330520.0000   -0.64022
330560.0000   -0.63567
330600.0000   -0.78703
330640.0000   -0.71005
330680.0000   -0.87336
330720.0000   -0.88383
330760.0000   -0.72536
330800.0000   -0.86784
330840.0000   -0.77088
330880.0000   -0.94028
330920.0000   -0.66622
330960.0000   -0.93316
331000.0000   -0.80861
331040.0000   -0.98070
331080.0000   -0.81045
331120.0000   -0.91363
331160.0000   -0.73937
331200.0000   -0.77938
331240.0000   -0.71006
331280.0000   -0.99101
331320.0000   -0.96692
331360.0000   -0.93432
331400.0000   -0.76733
331440.0000   -0.72558
331480.0000   -0.92881
331520.0000   -0.82222
331560.0000   -0.77332
331600.0000   -0.75805
331640.0000   -0.69815
331680.0000   -0.86783
331720.0000   -0.93224
331760.0000   -0.91001
331800.0000   -0.84657
331840.0000   -0.88759
331880.0000   -0.88010
331920.0000   -0.90384
331960.0000   -1.07788
332000.0000   -0.93897
332040.0000   -0.72580
332080.0000   -0.94511
332120.0000   -1.02596
332160.0000   -0.88223
332200.0000   -0.96699
332240.0000   -0.99454
332280.0000   -0.90742
332320.0000   -0.89451
332360.0000   -0.86293
332400.0000   -0.77632
332440.0000   -0.76503
332480.0000   -0.69365
332520.0000   -0.91634
332560.0000   -0.90163
332600.0000   -0.84932
332640.0000   -0.77464
332680.0000   -0.91211
332720.0000   -0.85190
332760.0000   -0.99845
332800.0000   -1.09269
332840.0000   -1.10225
332880.0000   -0.87507
332920.0000   -0.91742
332960.0000   -0.92455
333000.0000   -1.07842
333040.0000   -0.90998
333080.0000   -0.90858
333120.0000   -1.04232
333160.0000   -1.03826
333200.0000   -1.02594
333240.0000   -0.81737
333280.0000   -0.86055
333320.0000   -0.84978
333360.0000   -0.65410
333400.0000   -0.82020
333440.0000   -0.70669
333480.0000   -0.92258
333520.0000   -0.78855
333560.0000   -0.79169
333600.0000   -0.91787
333640.0000   -0.96472
333680.0000   -1.03805
333720.0000   -0.88784
333760.0000   -0.87054
333800.0000   -0.67553
333840.0000   -1.01785
333880.0000   -0.67394
333920.0000   -0.88534
333960.0000   -0.75844
334000.0000   -0.68843
334040.0000   -0.81102
334080.0000   -0.62149
334120.0000   -0.76517
334160.0000   -0.80195
334200.0000   -0.56424
334240.0000   -0.99503
334280.0000   -0.77401
334320.0000   -0.60100
334360.0000   -0.79890
334400.0000   -0.76611
334440.0000   -0.66550
334480.0000   -0.67508
334520.0000   -0.97593
334560.0000   -1.00911
334600.0000   -0.82247
334640.0000   -0.88619
334680.0000   -0.84770
334720.0000   -0.98548
334760.0000   -0.89570
334800.0000   -1.05498
334840.0000   -0.96115
334880.0000   -0.91964
334920.0000   -1.07341
334960.0000   -0.93779
335000.0000   -0.85338
335040.0000   -0.99745
335080.0000   -0.89389
335120.0000   -0.95373
335160.0000   -1.03151
335200.0000   -0.88866
335240.0000   -0.91757
335280.0000   -0.61179
335320.0000   -0.68686
335360.0000   -0.72323
335400.0000   -0.82916
335440.0000   -0.75528
335480.0000   -0.96572
335520.0000   -0.89338
335560.0000   -0.86312
335600.0000   -0.91196
335640.0000   -0.86304
335680.0000   -0.82783
335720.0000   -0.75950
335760.0000   -0.65438
335800.0000   -0.68850
335840.0000   -0.84517
335880.0000   -0.71478
335920.0000   -0.84138
335960.0000   -1.14397
336000.0000   -1.09343
336040.0000   -1.29206
336080.0000   -1.23364
336120.0000   -1.16068
336160.0000   -1.19887
336200.0000   -0.79171
336240.0000   -0.93446
336280.0000   -0.85464
336320.0000   -0.78829
336360.0000   -0.93243
336400.0000   -1.02165
336440.0000   -0.91258
336480.0000   -0.96793
336520.0000   -1.20828
336560.0000   -0.79001
336600.0000   -0.96197
336640.0000   -0.89087
336680.0000   -1.01708
336720.0000   -1.07109
336760.0000   -1.22537
336800.0000   -1.08794
336840.0000   -0.99402
336880.0000   -1.26000
336920.0000   -1.15071
336960.0000   -1.20555
337000.0000   -0.92032
337040.0000   -0.87477
337080.0000   -0.81345
337120.0000   -1.09932
337160.0000   -1.14855
337200.0000   -1.25785
337240.0000   -1.26909
337280.0000   -1.20912
337320.0000   -1.07303
337360.0000   -1.12313
337400.0000   -0.92428
337440.0000   -0.88542
337480.0000   -1.09609
337520.0000   -1.17445
337560.0000   -1.11765
337600.0000   -1.02666
337640.0000   -0.99075
337680.0000   -0.99775
337720.0000   -1.25674
337760.0000   -1.24369
337800.0000   -1.11321
337840.0000   -0.95745
337880.0000   -1.10900
337920.0000   -1.03429
337960.0000   -1.12246
338000.0000   -0.79462
338040.0000   -1.05117
338080.0000   -0.98348
338120.0000   -1.13587
338160.0000   -1.10374
338200.0000   -1.09259
338240.0000   -1.04693
338280.0000   -0.72655
338320.0000   -0.99653
338360.0000   -0.76152
338400.0000   -1.18307
338440.0000   -0.78183
338480.0000   -0.95418
338520.0000   -1.04028
338560.0000   -1.09490
338600.0000   -1.28022
338640.0000   -0.87602
338680.0000   -0.93219
338720.0000   -0.93637
338760.0000   -0.89658
338800.0000   -0.92242
338840.0000   -1.13329
338880.0000   -0.99957
338920.0000   -1.18225
338960.0000   -1.19242
339000.0000   -1.17528
339040.0000   -0.71609
339080.0000   -0.78818
339120.0000   -0.86682
339160.0000   -0.89154
339200.0000   -0.93181
339240.0000   -0.95097
339280.0000   -0.93345
339320.0000   -1.14117
339360.0000   -1.09370
339400.0000   -1.04256
339440.0000   -0.90131
339480.0000   -1.04082
339520.0000   -1.07113
339560.0000   -1.25436
339600.0000   -1.18933
339640.0000   -1.39486
339680.0000   -1.25733
339720.0000   -1.10487
339760.0000   -1.11597
339800.0000   -0.94152
339840.0000   -1.22644
339880.0000   -1.09851
339920.0000   -0.88866
339960.0000   -0.92816
340000.0000   -1.15422
340040.0000   -0.91684
340080.0000   -0.86046
340120.0000   -1.07064
340160.0000   -0.91187
340200.0000   -0.94344
340240.0000   -0.76748
340280.0000   -0.99219
340320.0000   -0.77672
340360.0000   -0.88439
340400.0000   -0.61234
340440.0000   -0.88301
340480.0000   -0.70287
340520.0000   -0.57798
340560.0000   -0.69479
340600.0000   -0.79745
340640.0000   -0.52202
340680.0000   -0.68976
340720.0000   -0.66035
340760.0000   -0.44038
340800.0000   -0.66428
340840.0000   -0.73143
340880.0000   -0.85496
340920.0000   -0.71665
340960.0000   -0.69414
341000.0000   -0.88505
341040.0000   -0.71744
341080.0000   -0.42073
341120.0000   -0.86022
341160.0000   -0.78115
341200.0000   -0.66878
341240.0000   -0.61002
341280.0000   -0.28917
341320.0000   -0.25631
341360.0000   -0.55552
341400.0000   -0.66935
341440.0000   -0.77503
341480.0000   -0.43808
341520.0000   -0.63697
341560.0000   -0.68554
341600.0000   -0.60859
341640.0000   -0.71155
341680.0000   -0.76682
341720.0000   -0.67866
341760.0000   -0.83342
341800.0000   -0.58830
341840.0000   -0.63356
341880.0000   -0.61890
341920.0000   -0.55873
341960.0000   -0.57017
342000.0000   -0.87456
342040.0000   -0.69827
342080.0000   -0.80489
342120.0000   -0.67499
342160.0000   -0.38542
342200.0000   -0.58087
342240.0000   -0.49108
342280.0000   -0.75167
342320.0000   -0.70315
342360.0000   -0.76390
342400.0000   -0.63259
342440.0000   -0.79695
342480.0000   -0.50455
342520.0000   -0.67476
342560.0000   -0.74502
342600.0000   -0.57035
342640.0000   -0.62951
342680.0000   -0.71283
342720.0000   -0.79649
342760.0000   -0.87941
342800.0000   -0.78864
342840.0000   -0.81157
342880.0000   -0.68503
342920.0000   -0.60730
342960.0000   -0.77450
343000.0000   -1.01960
343040.0000   -0.82724
343080.0000   -0.75754
343120.0000   -0.55838
343160.0000   -0.88346
343200.0000   -0.50971
343240.0000   -0.60552
343280.0000   -0.74216
343320.0000   -0.49076
343360.0000   -0.49758
343400.0000   -0.49161
343440.0000   -0.56241
343480.0000   -0.53778
343520.0000   -0.74491
343560.0000   -0.69173
343600.0000   -0.72341
343640.0000   -0.58528
343680.0000   -0.66340
343720.0000   -0.85171
343760.0000   -0.85333
343800.0000   -0.79111
343840.0000   -0.82145
343880.0000   -0.64056
343920.0000   -0.67979
343960.0000   -0.60128
344000.0000   -0.70197
344040.0000   -0.57949
344080.0000   -0.65450
344120.0000   -0.69934
344160.0000   -0.47960
344200.0000   -0.82774
344240.0000   -0.64802
344280.0000   -0.80447
344320.0000   -0.84049
344360.0000   -0.61203
344400.0000   -0.60909
344440.0000   -0.23550
344480.0000   -0.30735
344520.0000   -0.54929
344560.0000   -0.56072
344600.0000   -0.57417
344640.0000   -0.57508
344680.0000   -0.62634
344720.0000   -0.47647
344760.0000   -0.44792
344800.0000   -0.74744
344840.0000   -0.55849
344880.0000   -0.23462
344920.0000   -0.69046
344960.0000   -0.56368
345000.0000   -0.85312
345040.0000   -0.51285
345080.0000   -0.58346
345120.0000   -0.76260
345160.0000   -0.70312
345200.0000   -0.87546
345240.0000   -0.64753
345280.0000   -0.55059
345320.0000   -0.62023
345360.0000   -0.86184
345400.0000   -0.93603
345440.0000   -0.74567
345480.0000   -0.73593
345520.0000   -0.70766
345560.0000   -0.73893
345600.0000   -0.53491
345640.0000   -0.67240
345680.0000   -0.52095
345720.0000   -0.66127
345760.0000   -0.60668
345800.0000   -0.76138
345840.0000   -0.72867
345880.0000   -0.64537
345920.0000   -0.81946
345960.0000   -0.73492
346000.0000   -0.70309
346040.0000   -0.70351
346080.0000   -0.54374
346120.0000   -0.70899
346160.0000   -0.72385
346200.0000   -0.57519
346240.0000   -0.85122
346280.0000   -0.67133
346320.0000   -0.77472
346360.0000   -0.72966
346400.0000   -0.79165
346440.0000   -0.66787
346480.0000   -0.56593
346520.0000   -0.75369
346560.0000   -0.87246
346600.0000   -0.88885
346640.0000   -0.69931
346680.0000   -0.80634
346720.0000   -0.68371
346760.0000   -0.66114
346800.0000   -0.76176
346840.0000   -0.68166
346880.0000   -0.75271
346920.0000   -0.75762
346960.0000   -0.72110
347000.0000   -0.74838
347040.0000   -0.64173
347080.0000   -0.75652
347120.0000   -0.68041
347160.0000   -0.63045
347200.0000   -0.87280
347240.0000   -0.81495
347280.0000   -0.68036
347320.0000   -0.84052
347360.0000   -0.85160
347400.0000   -0.78458
347440.0000   -0.86058
347480.0000   -0.83109
347520.0000   -1.03740
347560.0000   -0.86936
347600.0000   -0.67919
347640.0000   -0.82125
347680.0000   -0.86260
347720.0000   -0.80831
347760.0000   -0.61629
347800.0000   -0.96193
347840.0000   -0.99819
347880.0000   -0.99738
347920.0000   -0.94751
347960.0000   -1.02831
348000.0000   -0.76090
348040.0000   -0.92568
348080.0000   -0.84780
348120.0000   -0.95003
348160.0000   -0.93286
348200.0000   -0.65919
348240.0000   -0.56207
348280.0000   -0.45364
348320.0000   -0.38630
348360.0000   -0.56266
348400.0000   -0.39737
348440.0000   -0.22383
348480.0000   -0.27916
348520.0000   -0.53174
348560.0000   -0.69465
348600.0000   -0.41407
348640.0000   -0.43122
348680.0000   -0.63306
348720.0000   -0.68265
348760.0000   -1.02065
348800.0000   -0.82200
348840.0000   -0.77020
348880.0000   -0.63864
348920.0000   -0.89998
348960.0000   -0.89687
349000.0000   -0.81871
349040.0000   -0.74426
349080.0000   -0.65624
349120.0000   -0.59500
349160.0000   -0.50140
349200.0000   -0.33436
349240.0000   -0.24627
349280.0000   -0.13764
349320.0000   -0.23920
349360.0000   -0.14650
349400.0000   -0.31572
349440.0000   -0.28715
349480.0000   -0.28424
349520.0000   -0.41464
349560.0000   -0.32413
349600.0000    0.01635
349640.0000   -0.32195
349680.0000   -0.26395
349720.0000   -0.34798
349760.0000   -0.19401
349800.0000   -0.32273
349840.0000   -0.26521
349880.0000   -0.32965
349920.0000   -0.42930
349960.0000   -0.37518
350000.0000   -0.55731
350040.0000   -0.47979
350080.0000   -0.69134
350120.0000   -0.65291
350160.0000   -0.54108
350200.0000   -0.52155
350240.0000   -0.44614
350280.0000   -0.54438
350320.0000   -0.35271
350360.0000   -0.60633
350400.0000   -0.55026
350440.0000   -0.77148
350480.0000   -0.50613
350520.0000   -0.59459
350560.0000   -0.70615
350600.0000   -0.77902
350640.0000   -0.48918
350680.0000   -0.68670
350720.0000   -0.71925
350760.0000   -0.54031
350800.0000   -0.65323
350840.0000   -0.69945
350880.0000   -1.00583
350920.0000   -0.85312
350960.0000   -0.85463
351000.0000   -0.68196
351040.0000   -0.76528
351080.0000   -0.75518
351120.0000   -0.82263
351160.0000   -0.69565
351200.0000   -0.70575
351240.0000   -0.77430
351280.0000   -0.75852
351320.0000   -0.50918
351360.0000   -0.65285
351400.0000   -0.66317
351440.0000   -0.79188
351480.0000   -0.75555
351520.0000   -0.72920
351560.0000   -0.26341
351600.0000   -0.43408
351640.0000   -0.47441
351680.0000   -0.72578
351720.0000   -0.40812
351760.0000   -0.40567
351800.0000   -0.68137
351840.0000   -0.91468
351880.0000   -0.64010
351920.0000   -0.75678
351960.0000   -0.59205
352000.0000   -1.03140
352040.0000   -0.86073
352080.0000   -0.94492
352120.0000   -0.63939
352160.0000   -0.74146
352200.0000   -0.51661
352240.0000   -0.53255
352280.0000   -0.44041
352320.0000   -0.46121
352360.0000   -0.71254
352400.0000   -0.59246
352440.0000   -0.74145
352480.0000   -0.41630
352520.0000   -0.40914
352560.0000   -0.35518
352600.0000   -0.56429
352640.0000   -0.54516
352680.0000   -0.44097
352720.0000   -0.48280
352760.0000   -0.45530
352800.0000   -0.46857
352840.0000   -0.58289
352880.0000   -0.62404
352920.0000   -0.55664
352960.0000   -0.60224
353000.0000   -0.55091
353040.0000   -0.63401
353080.0000   -0.67446
353120.0000   -0.51677
353160.0000   -0.52576
353200.0000   -0.58244
353240.0000   -0.66705
353280.0000   -0.82303
353320.0000   -0.45537
353360.0000   -0.50437
353400.0000   -0.69912
353440.0000   -0.45628
353480.0000   -0.76345
353520.0000   -0.67041
353560.0000   -0.69217
353600.0000   -0.69231
353640.0000   -0.75841
353680.0000   -0.78753
353720.0000   -0.64298
353760.0000   -0.58423
353800.0000   -0.62736
353840.0000   -0.73411
353880.0000   -0.85070
353920.0000   -0.82197
353960.0000   -0.74070
354000.0000   -0.70793
354040.0000   -0.60467
354080.0000   -0.71429
354120.0000   -0.75631
354160.0000   -0.62987
354200.0000   -0.71092
354240.0000   -0.56781
354280.0000   -0.52360
354320.0000   -0.81370
354360.0000   -0.61330
354400.0000   -0.70457
354440.0000   -0.81908
354480.0000   -0.65208
354520.0000   -0.85548
354560.0000   -0.61519
354600.0000   -0.65870
354640.0000   -0.72942
354680.0000   -1.00491
354720.0000   -0.81771
354760.0000   -0.82957
354800.0000   -0.76692
354840.0000   -0.93841
354880.0000   -0.73122
354920.0000   -0.84631
354960.0000   -0.77373
355000.0000   -0.63629
355040.0000   -0.74789
355080.0000   -0.86007
355120.0000   -0.89047
355160.0000   -0.84751
355200.0000   -0.94409
355240.0000   -0.89569
355280.0000   -0.79697
355320.0000   -1.05987
355360.0000   -0.80529
355400.0000   -1.05221
355440.0000   -0.77101
355480.0000   -0.87589
355520.0000   -1.06573
355560.0000   -0.92522
355600.0000   -0.63943
355640.0000   -1.13604
355680.0000   -0.89010
355720.0000   -0.96323
355760.0000   -0.83599
355800.0000   -1.15205
355840.0000   -0.95913
355880.0000   -0.99182
355920.0000   -0.87198
355960.0000   -0.67384
356000.0000   -0.87587
356040.0000   -0.72876
356080.0000   -0.97220
356120.0000   -0.94614
356160.0000   -1.13019
356200.0000   -1.06750
356240.0000   -1.21226
356280.0000   -1.03162
356320.0000   -1.16915
356360.0000   -1.14805
356400.0000   -0.84516
356440.0000   -1.21662
356480.0000   -1.04646
356520.0000   -1.22182
356560.0000   -1.15223
356600.0000   -1.22633
356640.0000   -1.09149
356680.0000   -1.04384
356720.0000   -0.92513
356760.0000   -1.02330
356800.0000   -1.15660
356840.0000   -1.05915
356880.0000   -1.01743
356920.0000   -1.13574
356960.0000   -0.77796
357000.0000   -1.09321
357040.0000   -0.80049
357080.0000   -0.87679
357120.0000   -1.10805
357160.0000   -0.99516
357200.0000   -0.86446
357240.0000   -1.06146
357280.0000   -0.84833
357320.0000   -0.90890
357360.0000   -1.02176
357400.0000   -0.95852
357440.0000   -1.12400
357480.0000   -0.94028
357520.0000   -1.12032
357560.0000   -1.02422
357600.0000   -0.99887
357640.0000   -1.22199
357680.0000   -1.09709
357720.0000   -1.06733
357760.0000   -1.08068
357800.0000   -1.08450
357840.0000   -1.01206
357880.0000   -1.17714
357920.0000   -1.19137
357960.0000   -0.99393
358000.0000   -0.90659
358040.0000   -1.20862
358080.0000   -1.06741
358120.0000   -1.13619
358160.0000   -1.08934
358200.0000   -1.21189
358240.0000   -0.97026
358280.0000   -1.00784
358320.0000   -1.22418
358360.0000   -1.14697
358400.0000   -1.26327
358440.0000   -1.24465
358480.0000   -1.28308
358520.0000   -1.06558
358560.0000   -1.34551
358600.0000   -1.39743
358640.0000   -1.19098
358680.0000   -1.05811
358720.0000   -0.91321
358760.0000   -0.85632
358800.0000   -0.96796
358840.0000   -0.92785
358880.0000   -1.14960
358920.0000   -1.16841
358960.0000   -1.13991
359000.0000   -1.24927
359040.0000   -1.01150
359080.0000   -1.11564
359120.0000   -1.07347
359160.0000   -1.09210
359200.0000   -1.08160
359240.0000   -0.99046
359280.0000   -0.77626
359320.0000   -0.71574
359360.0000   -0.93811
359400.0000   -0.95585
359440.0000   -0.59932
359480.0000   -1.00088
359520.0000   -0.83577
359560.0000   -0.77429
359600.0000   -0.54021
359640.0000   -0.76580
359680.0000   -0.61983
359720.0000   -0.60270
359760.0000   -0.84924
359800.0000   -0.80772
359840.0000   -0.54783
359880.0000   -0.56507
359920.0000   -0.66497
359960.0000   -0.76973
360000.0000   -0.55985
360040.0000   -0.66410
360080.0000   -0.81152
360120.0000   -0.86055
360160.0000   -0.88493
360200.0000   -0.77153
360240.0000   -0.79822
360280.0000   -0.66110
360320.0000   -0.86554
360360.0000   -0.64713
360400.0000   -0.81038
360440.0000   -0.91777
360480.0000   -0.61403
360520.0000   -0.58342
360560.0000   -0.63278
360600.0000   -0.87817
360640.0000   -0.88978
360680.0000   -0.89893
360720.0000   -0.80433
360760.0000   -0.93029
360800.0000   -0.59575
360840.0000   -0.98798
360880.0000   -0.95996
360920.0000   -0.85571
360960.0000   -0.79731
361000.0000   -0.68783
361040.0000   -0.80561
361080.0000   -0.79265
361120.0000   -0.83917
361160.0000   -0.86255
361200.0000   -0.77838
361240.0000   -0.89160
361280.0000   -0.77270
361320.0000   -0.55812
361360.0000   -0.97371
361400.0000   -0.73433
361440.0000   -0.84247
361480.0000   -0.77476
361520.0000   -0.75880
361560.0000   -0.74198
361600.0000   -0.78410
361640.0000   -0.64647
361680.0000   -0.85121
361720.0000   -0.64480
361760.0000   -0.74486
361800.0000   -0.67076
361840.0000   -0.71459
361880.0000   -0.85206
361920.0000   -0.53581
361960.0000   -0.95978
362000.0000   -0.87631
362040.0000   -0.91111
362080.0000   -0.86016
362120.0000   -1.09951
362160.0000   -0.90147
362200.0000   -0.92259
362240.0000   -0.89206
362280.0000   -0.71568
362320.0000   -0.59850
362360.0000   -0.71447
362400.0000   -0.71925
362440.0000   -0.79579
362480.0000   -0.81289
362520.0000   -1.00517
362560.0000   -0.87366
362600.0000   -0.80553
362640.0000   -0.72602
362680.0000   -0.71139
362720.0000   -0.77328
362760.0000   -0.82316
362800.0000   -0.65573
362840.0000   -0.95645
362880.0000   -0.57097
362920.0000   -0.45188
362960.0000   -0.64653
363000.0000   -0.99554
363040.0000   -0.62084
363080.0000   -0.84910
363120.0000   -0.72322
363160.0000   -1.01254
363200.0000   -0.98105
363240.0000   -0.48880
363280.0000   -0.78021
363320.0000   -0.51088
363360.0000   -0.86349
363400.0000   -0.92539
363440.0000   -0.79376
363480.0000   -0.66487
363520.0000   -0.72918
363560.0000   -0.93859
363600.0000   -0.64250
363640.0000   -0.91329
363680.0000   -1.21707
363720.0000   -0.92831
363760.0000   -0.95233
363800.0000   -0.81707
363840.0000   -0.72010
363880.0000   -0.79215
363920.0000   -0.78805
363960.0000   -0.79657
364000.0000   -0.91836
364040.0000   -1.05513
364080.0000   -1.10270
364120.0000   -0.91597
364160.0000   -1.02982
364200.0000   -0.91514
364240.0000   -0.83972
364280.0000   -0.93167
364320.0000   -0.67763
364360.0000   -0.85080
364400.0000   -0.79746
364440.0000   -0.83675
364480.0000   -0.84232
364520.0000   -1.00062
364560.0000   -0.72020
364600.0000   -1.05517
364640.0000   -1.04034
364680.0000   -1.13348
364720.0000   -0.90025
364760.0000   -0.75853
364800.0000   -0.69584
364840.0000   -0.87564
364880.0000   -0.70401
364920.0000   -0.79515
364960.0000   -0.76538
365000.0000   -0.86431
365040.0000   -0.84597
365080.0000   -1.08461
365120.0000   -1.31247
365160.0000   -1.03282
365200.0000   -0.88700
365240.0000   -0.70150
365280.0000   -0.92086
365320.0000   -0.79376
365360.0000   -0.75123
365400.0000   -0.54106
365440.0000   -0.61392
365480.0000   -0.69649
365520.0000   -0.75323
365560.0000   -0.81420
365600.0000   -0.91448
365640.0000   -0.82667
365680.0000   -0.86107
365720.0000   -0.97973
365760.0000   -0.89957
365800.0000   -0.51523
365840.0000   -0.76678
365880.0000   -0.71195
365920.0000   -1.18108
365960.0000   -0.70241
366000.0000   -0.95007
366040.0000   -0.93928
366080.0000   -0.85136
366120.0000   -0.98829
366160.0000   -0.67242
366200.0000   -1.14594
366240.0000   -1.18059
366280.0000   -1.00835
366320.0000   -0.65899
366360.0000   -0.77814
366400.0000   -1.24212
366440.0000   -0.81993
366480.0000   -0.93227
366520.0000   -1.03916
366560.0000   -1.01595
366600.0000   -0.99902
366640.0000   -0.62715
366680.0000   -1.08974
366720.0000   -1.11706
366760.0000   -0.63849
366800.0000   -1.01053
366840.0000   -0.76316
366880.0000   -0.64512
366920.0000   -0.94305
366960.0000   -0.85008
367000.0000   -0.80763
367040.0000   -0.99921
367080.0000   -0.84060
367120.0000   -1.02236
367160.0000   -0.96935
367200.0000   -0.86051
367240.0000   -1.04430
367280.0000   -0.84518
367320.0000   -0.91838
367360.0000   -0.83341
367400.0000   -1.08864
367440.0000   -1.13874
367480.0000   -0.82961
367520.0000   -0.91773
367560.0000   -0.87429
367600.0000   -1.10018
367640.0000   -0.99125
367680.0000   -0.98626
367720.0000   -0.91830
367760.0000   -0.92808
367800.0000   -1.15908
367840.0000   -0.83393
367880.0000   -1.10599
367920.0000   -0.82135
367960.0000   -0.92265
368000.0000   -0.87200
368040.0000   -1.01115
368080.0000   -0.86748
368120.0000   -0.97849
368160.0000   -0.80595
368200.0000   -0.55335
368240.0000   -0.83466
368280.0000   -0.73107
368320.0000   -0.72840
368360.0000   -0.94523
368400.0000   -0.72874
368440.0000   -0.75453
368480.0000   -0.58191
368520.0000   -0.77157
368560.0000   -0.49579
368600.0000   -0.80630
368640.0000   -0.59927
368680.0000   -0.63190
368720.0000   -0.88183
368760.0000   -0.88877
368800.0000   -0.96880
368840.0000   -0.88070
368880.0000   -0.86236
368920.0000   -0.59900
368960.0000   -0.83734
369000.0000   -0.90872
369040.0000   -0.87579
369080.0000   -0.83079
369120.0000   -0.92038
369160.0000   -0.89863
369200.0000   -1.00135
369240.0000   -0.75729
369280.0000   -1.06809
369320.0000   -0.92702
369360.0000   -0.98624
369400.0000   -0.95428
369440.0000   -1.02184
369480.0000   -0.67871
369520.0000   -0.68697
369560.0000   -0.80233
369600.0000   -0.93442
369640.0000   -0.84538
369680.0000   -0.84707
369720.0000   -0.61237
369760.0000   -0.84990
369800.0000   -0.77796
369840.0000   -0.81549
369880.0000   -0.55346
369920.0000   -0.79082
369960.0000   -0.68559
370000.0000   -0.62783
370040.0000   -0.62788
370080.0000   -0.75792
370120.0000   -0.81931
370160.0000   -0.98278
370200.0000   -0.63823
370240.0000   -1.10080
370280.0000   -0.69410
370320.0000   -0.78120
370360.0000   -0.91073
370400.0000   -0.94297
370440.0000   -0.86084
370480.0000   -0.79862
370520.0000   -0.83796
370560.0000   -0.78294
370600.0000   -0.84742
370640.0000   -0.71091
370680.0000   -0.69383
370720.0000   -0.83098
370760.0000   -0.76848
370800.0000   -0.85240
370840.0000   -0.79314
370880.0000   -1.09078
370920.0000   -1.03446
370960.0000   -0.71587
371000.0000   -0.89861
371040.0000   -0.92504
371080.0000   -1.10376
371120.0000   -0.92922
371160.0000   -1.09324
371200.0000   -0.78662
371240.0000   -0.82887
371280.0000   -0.92604
371320.0000   -0.89777
371360.0000   -1.00451
371400.0000   -0.85334
371440.0000   -0.79138
371480.0000   -1.00322
371520.0000   -1.02514
371560.0000   -0.73504
371600.0000   -0.81354
371640.0000   -0.85505
371680.0000   -0.89797
371720.0000   -0.83502
371760.0000   -0.83781
371800.0000   -0.88580
371840.0000   -1.12626
371880.0000   -0.94241
371920.0000   -0.80630
371960.0000   -0.88044
372000.0000   -0.78663
372040.0000   -0.82394
372080.0000   -1.17523
372120.0000   -0.98978
372160.0000   -0.80625
372200.0000   -0.89077
372240.0000   -0.83712
372280.0000   -1.04709
372320.0000   -0.88345
372360.0000   -0.92291
372400.0000   -0.83596
372440.0000   -1.10770
372480.0000   -1.13255
372520.0000   -0.80298
372560.0000   -1.02130
372600.0000   -0.86361
372640.0000   -0.91018
372680.0000   -0.64183
372720.0000   -0.60456
372760.0000   -0.74618
372800.0000   -0.80166
372840.0000   -0.79941
372880.0000   -1.00349
372920.0000   -0.86385
372960.0000   -0.56842
373000.0000   -0.88230
373040.0000   -0.63845
373080.0000   -0.78703
373120.0000   -0.80273
373160.0000   -0.85519
373200.0000   -0.66756
373240.0000   -0.83751
373280.0000   -0.83015
373320.0000   -0.88793
373360.0000   -0.76052
373400.0000   -0.66064
373440.0000   -0.72985
373480.0000   -0.68308
373520.0000   -0.62379
373560.0000   -0.59253
373600.0000   -0.83510
373640.0000   -0.94387
373680.0000   -0.79169
373720.0000   -0.94394
373760.0000   -0.81744
373800.0000   -0.78722
373840.0000   -0.84865
373880.0000   -0.78247
373920.0000   -0.85457
373960.0000   -0.82019
374000.0000   -0.82292
374040.0000   -0.92194
374080.0000   -0.61457
374120.0000   -0.83124
374160.0000   -0.87233
374200.0000   -0.92855
374240.0000   -0.99811
374280.0000   -0.76474
374320.0000   -0.86619
374360.0000   -0.84146
374400.0000   -0.96468
374440.0000   -0.93391
374480.0000   -0.69612
374520.0000   -0.81954
374560.0000   -0.82589
374600.0000   -0.76011
374640.0000   -0.99000
374680.0000   -0.96532
374720.0000   -1.21880
374760.0000   -0.69823
374800.0000   -1.03631
374840.0000   -0.80936
374880.0000   -1.17467
374920.0000   -1.03001
374960.0000   -0.85587
375000.0000   -1.11581
375040.0000   -1.11380
375080.0000   -0.73384
375120.0000   -0.83767
375160.0000   -0.90912
375200.0000   -0.86927
375240.0000   -1.03073
375280.0000   -1.00451
375320.0000   -0.77825
375360.0000   -0.80608
375400.0000   -0.84939
375440.0000   -0.92874
375480.0000   -1.01375
375520.0000   -1.15046
375560.0000   -1.13640
375600.0000   -0.91580
375640.0000   -0.92011
375680.0000   -1.00491
375720.0000   -0.58314
375760.0000   -0.69064
375800.0000   -0.90052
375840.0000   -0.90148
375880.0000   -0.69371
375920.0000   -0.54183
375960.0000   -0.94066
376000.0000   -0.70758
376040.0000   -0.82999
376080.0000   -0.93874
376120.0000   -1.16123
376160.0000   -0.92598
376200.0000   -0.81917
376240.0000   -0.79057
376280.0000   -0.73773
376320.0000   -0.62319
376360.0000   -0.63739
376400.0000   -0.49652
376440.0000   -0.63612
376480.0000   -0.49855
376520.0000   -0.44057
376560.0000   -0.61557
376600.0000   -0.59131
376640.0000   -0.40143
376680.0000   -0.68417
376720.0000   -0.30375
376760.0000   -0.66140
376800.0000   -0.52811
376840.0000   -0.32012
376880.0000   -0.45617
376920.0000   -0.42720
376960.0000   -0.60960
377000.0000   -0.57246
377040.0000   -0.76456
377080.0000   -0.75622
377120.0000   -0.79865
377160.0000   -0.83926
377200.0000   -0.92295
377240.0000   -0.81464
377280.0000   -0.69346
377320.0000   -0.47293
377360.0000   -0.55066
377400.0000   -0.68985
377440.0000   -0.57243
377480.0000   -0.73999
377520.0000   -0.67924
377560.0000   -0.40671
377600.0000   -0.97872
377640.0000   -0.46494
377680.0000   -0.60572
377720.0000   -0.57592
377760.0000   -0.41777
377800.0000   -0.29580
377840.0000   -0.60513
377880.0000   -0.62433
377920.0000   -0.55397
377960.0000   -0.66400
378000.0000   -0.46223
378040.0000   -0.45927
378080.0000   -0.43456
378120.0000   -0.40006
378160.0000   -0.73605
378200.0000   -0.38637
378240.0000   -0.72651
378280.0000   -0.69719
378320.0000   -0.75942
378360.0000   -0.47514
378400.0000   -0.80288
378440.0000   -0.90053
378480.0000   -0.55042
378520.0000   -0.24975
378560.0000   -0.60026
378600.0000   -0.84837
378640.0000   -0.58040
378680.0000   -0.87922
378720.0000   -0.75671
378760.0000   -0.64374
378800.0000   -0.78405
378840.0000   -0.81610
378880.0000   -0.76396
378920.0000   -0.81695
378960.0000   -0.87831
379000.0000   -0.99726
379040.0000   -0.62650
379080.0000   -0.81218
379120.0000   -0.62425
379160.0000   -0.81968
379200.0000   -0.78039
379240.0000   -0.86280
379280.0000   -0.70747
379320.0000   -0.45628
379360.0000   -0.73592
379400.0000   -1.05418
379440.0000   -0.68489
379480.0000   -0.66516
379520.0000   -0.48798
379560.0000   -0.39610
379600.0000   -0.91280
379640.0000   -0.95467
379680.0000   -0.94862
379720.0000   -0.89571
379760.0000   -1.02659
379800.0000   -0.66790
379840.0000   -0.91713
379880.0000   -0.82261
379920.0000   -0.68765
379960.0000   -0.95401
380000.0000   -0.82367
380040.0000   -0.76173
380080.0000   -0.61106
380120.0000   -0.60485
380160.0000   -0.79195
380200.0000   -0.58883
380240.0000   -0.77640
380280.0000   -0.93710
380320.0000   -0.87239
380360.0000   -0.81221
380400.0000   -0.99559
380440.0000   -0.92369
380480.0000   -0.95737
380520.0000   -0.77351
380560.0000   -0.87178
380600.0000   -0.99328
380640.0000   -0.80536
380680.0000   -0.76480
380720.0000   -0.85739
380760.0000   -0.81705
380800.0000   -0.67556
380840.0000   -0.65217
380880.0000   -0.82282
380920.0000   -0.56685
380960.0000   -0.74565
381000.0000   -0.84912
381040.0000   -1.10894
381080.0000   -0.92820
381120.0000   -0.58195
381160.0000   -0.97985
381200.0000   -0.90533
381240.0000   -1.02300
381280.0000   -1.31409
381320.0000   -0.78192
381360.0000   -0.96791
381400.0000   -1.01195
381440.0000   -1.07136
381480.0000   -1.03448
381520.0000   -0.80845
381560.0000   -0.90562
381600.0000   -0.58651
381640.0000   -0.80185
381680.0000   -1.08045
381720.0000   -0.75909
381760.0000   -0.82270
381800.0000   -0.81974
381840.0000   -0.79474
381880.0000   -0.71378
381920.0000   -0.87774
381960.0000   -0.86845
382000.0000   -0.69378
382040.0000   -0.81483
382080.0000   -0.88195
382120.0000   -1.00071
382160.0000   -0.84069
382200.0000   -0.94346
382240.0000   -0.80057
382280.0000   -0.79277
382320.0000   -0.74390
382360.0000   -0.95030
382400.0000   -0.74815
382440.0000   -0.98580
382480.0000   -1.06022
382520.0000   -0.84236
382560.0000   -1.15019
382600.0000   -1.22364
382640.0000   -1.27259
382680.0000   -0.93648
382720.0000   -1.09109
382760.0000   -0.96712
382800.0000   -1.09017
382840.0000   -1.16195
382880.0000   -0.83580
382920.0000   -0.82261
382960.0000   -0.84148
383000.0000   -0.96330
383040.0000   -1.00274
383080.0000   -0.82539
383120.0000   -0.83072
383160.0000   -1.00913
383200.0000   -0.91810
383240.0000   -1.12661
383280.0000   -0.87497
383320.0000   -0.98786
383360.0000   -0.75957
383400.0000   -1.00168
383440.0000   -1.03854
383480.0000   -1.09109
383520.0000   -0.75293
383560.0000   -0.88225
383600.0000   -0.70743
383640.0000   -1.02131
383680.0000   -0.68946
383720.0000   -0.43576
383760.0000   -0.86074
383800.0000   -0.56798
383840.0000   -0.54889
383880.0000   -0.72557
383920.0000   -0.50928
383960.0000   -0.52765
384000.0000   -0.46306
384040.0000   -0.54145
384080.0000   -0.75180
384120.0000   -0.61556
384160.0000   -0.49035
384200.0000   -0.85928
384240.0000   -0.91760
384280.0000   -0.68040
384320.0000   -0.88508
384360.0000   -0.97318
384400.0000   -1.03607
384440.0000   -0.92889
384480.0000   -0.65724
384520.0000   -0.79079
384560.0000   -0.66110
384600.0000   -0.70541
384640.0000   -0.84532
384680.0000   -0.85782
384720.0000   -0.81928
384760.0000   -0.79341
384800.0000   -0.91144
384840.0000   -0.58652
384880.0000   -0.62913
384920.0000   -1.04076
384960.0000   -0.66954
385000.0000   -0.56285
385040.0000   -0.76039
385080.0000   -0.61815
385120.0000   -0.99554
385160.0000   -0.61322
385200.0000   -0.78780
385240.0000   -0.66361
385280.0000   -0.60877
385320.0000   -0.71090
385360.0000   -0.64823
385400.0000   -0.44956
385440.0000   -0.66217
385480.0000   -0.50262
385520.0000   -0.59371
385560.0000   -0.34746
385600.0000   -0.61076
385640.0000   -0.74118
385680.0000   -0.40557
385720.0000   -0.48967
385760.0000   -0.62663
385800.0000   -0.47047
385840.0000   -0.44730
385880.0000   -0.45251
385920.0000   -0.33890
385960.0000   -0.55472
386000.0000   -0.52442
386040.0000   -0.51746
386080.0000   -0.38747
386120.0000   -0.38787
386160.0000   -0.51077
386200.0000   -0.44418
386240.0000   -0.40242
386280.0000   -0.36214
386320.0000   -0.23685
386360.0000   -0.44810
386400.0000   -0.44961
386440.0000   -0.67826
386480.0000   -0.66147
386520.0000   -0.23050
386560.0000   -0.49224
386600.0000   -0.60933
386640.0000   -0.72107
386680.0000   -0.77562
386720.0000   -0.65072
386760.0000   -0.79645
386800.0000   -0.63155
386840.0000   -0.59803
386880.0000   -0.56188
386920.0000   -0.73480
386960.0000   -0.66528
387000.0000   -0.61185
387040.0000   -0.31134
387080.0000   -0.54222
387120.0000   -0.80792
387160.0000   -0.71629
387200.0000   -0.65051
387240.0000   -0.80219
387280.0000   -0.71560
387320.0000   -0.58574
387360.0000   -0.84288
387400.0000   -0.52338
387440.0000   -0.61937
387480.0000   -0.28261
387520.0000   -0.71508
387560.0000   -0.40089
387600.0000   -0.50753
387640.0000   -0.54825
387680.0000   -0.66835
387720.0000   -0.63969
387760.0000   -0.76388
387800.0000   -0.53407
387840.0000   -0.60351
387880.0000   -0.66256
387920.0000   -0.56339
387960.0000   -0.81121
388000.0000   -0.40665
388040.0000   -0.39550
388080.0000   -0.48286
388120.0000   -0.56603
388160.0000   -0.80425
388200.0000   -0.55707
388240.0000   -0.80199
388280.0000   -0.60916
388320.0000   -0.71602
388360.0000   -0.82037
388400.0000   -0.87701
388440.0000   -0.84918
388480.0000   -0.67015
388520.0000   -0.69092
388560.0000   -0.76977
388600.0000   -0.61936
388640.0000   -0.58995
388680.0000   -0.61502
388720.0000   -0.86964
388760.0000   -0.86742
388800.0000   -0.56850
388840.0000   -0.69352
388880.0000   -0.61987
388920.0000   -0.50495
388960.0000   -0.62992
389000.0000   -0.74762
389040.0000   -0.65783
389080.0000   -0.73849
389120.0000   -0.64701
389160.0000   -0.64242
389200.0000   -0.63853
389240.0000   -0.70128
389280.0000   -0.70279
389320.0000   -0.66515
389360.0000   -0.56270
389400.0000   -0.61814
389440.0000   -0.63924
389480.0000   -0.79771
389520.0000   -0.80840
389560.0000   -0.80629
389600.0000   -0.39339
389640.0000   -0.52012
389680.0000   -0.32666
389720.0000   -0.76289
389760.0000   -0.88715
389800.0000   -0.96865
389840.0000   -0.90714
389880.0000   -0.50099
389920.0000   -0.43767
389960.0000   -0.51588
390000.0000   -0.70528
390040.0000   -0.76382
390080.0000   -0.84609
390120.0000   -0.61194
390160.0000   -0.64736
390200.0000   -0.57612
390240.0000   -0.55099
390280.0000   -0.59224
390320.0000   -0.67881
390360.0000   -0.50347
390400.0000   -0.67786
390440.0000   -0.64430
390480.0000   -0.71990
390520.0000   -0.72139
390560.0000   -0.52952
390600.0000   -0.67082
390640.0000   -0.71429
390680.0000   -0.67488
390720.0000   -0.78448
390760.0000   -0.87068
390800.0000   -0.81044
390840.0000   -0.67573
390880.0000   -0.50567
390920.0000   -0.55935
390960.0000   -0.63434
391000.0000   -0.62175
391040.0000   -0.57391
391080.0000   -0.60170
391120.0000   -0.77840
391160.0000   -0.79797
391200.0000   -0.47422
391240.0000   -0.55022
391280.0000   -0.44747
391320.0000   -0.61497
391360.0000   -0.67029
391400.0000   -0.69262
391440.0000   -0.70633
391480.0000   -0.78447
391520.0000   -0.44176
391560.0000   -0.46862
391600.0000   -0.65561
391640.0000   -0.62938
391680.0000   -0.60731
391720.0000   -0.52023
391760.0000   -0.78488
391800.0000   -0.57983
391840.0000   -0.64669
391880.0000   -0.51574
391920.0000   -0.70919
391960.0000   -0.75176
392000.0000   -0.74466
392040.0000   -0.87754
392080.0000   -0.75114
392120.0000   -0.44043
392160.0000   -0.62580
392200.0000   -0.51753
392240.0000   -0.40166
392280.0000   -0.69982
392320.0000   -0.61390
392360.0000   -0.53429
392400.0000   -0.48138
392440.0000   -0.46210
392480.0000   -0.77462
392520.0000   -0.58701
392560.0000   -0.68644
392600.0000   -0.76311
392640.0000   -0.74235
392680.0000   -0.71740
392720.0000   -0.71107
392760.0000   -0.86884
392800.0000   -0.74870
392840.0000   -0.49381
392880.0000   -0.60009
392920.0000   -0.87745
392960.0000   -0.80134
393000.0000   -0.71345
393040.0000   -0.78307
393080.0000   -0.66055
393120.0000   -0.89269
393160.0000   -0.87805
393200.0000   -0.78837
393240.0000   -0.84129
393280.0000   -0.85342
393320.0000   -0.80999
393360.0000   -0.94101
393400.0000   -1.07492
393440.0000   -0.86675
393480.0000   -0.65142
393520.0000   -0.83081
393560.0000   -0.75557
393600.0000   -0.54511
393640.0000   -0.81603
393680.0000   -0.91418
393720.0000   -0.84443
393760.0000   -0.82556
393800.0000   -0.86681
393840.0000   -0.78286
393880.0000   -0.58614
393920.0000   -0.91984
393960.0000   -0.65855
394000.0000   -0.51885
394040.0000   -0.73608
394080.0000   -0.62873
394120.0000   -0.70179
394160.0000   -0.71878
394200.0000   -0.80034
394240.0000   -0.77638
394280.0000   -0.72268
394320.0000   -0.75907
394360.0000   -0.76719
394400.0000   -0.67773
394440.0000   -0.77801
394480.0000   -0.93336
394520.0000   -0.85412
394560.0000   -1.08449
394600.0000   -0.98416
394640.0000   -1.06415
394680.0000   -1.02438
394720.0000   -0.96805
394760.0000   -0.99823
394800.0000   -0.91299
394840.0000   -0.70565
394880.0000   -0.94576
394920.0000   -1.05362
394960.0000   -1.06701
395000.0000   -0.86717
395040.0000   -1.02776
395080.0000   -1.01192
395120.0000   -0.89483
395160.0000   -0.91939
395200.0000   -0.71478
395240.0000   -0.96373
395280.0000   -0.98532
395320.0000   -0.64510
395360.0000   -0.76648
395400.0000   -0.79401
395440.0000   -0.96458
395480.0000   -0.82828
395520.0000   -0.92416
395560.0000   -0.67991
395600.0000   -0.92345
395640.0000   -0.82712
395680.0000   -0.94143
395720.0000   -0.94650
395760.0000   -0.86120
395800.0000   -0.81405
395840.0000   -0.75926
395880.0000   -1.10349
395920.0000   -0.79262
395960.0000   -0.76661
396000.0000   -0.90466
396040.0000   -0.74209
396080.0000   -0.97075
396120.0000   -0.88169
396160.0000   -0.93928
396200.0000   -0.96510
396240.0000   -0.93332
396280.0000   -0.67780
396320.0000   -0.79920
396360.0000   -0.74925
396400.0000   -0.87887
396440.0000   -1.06105
396480.0000   -1.12973
396520.0000   -0.89070
396560.0000   -0.87084
396600.0000   -0.74536
396640.0000   -0.83996
396680.0000   -0.90739
396720.0000   -0.77709
396760.0000   -0.97333
396800.0000   -0.72022
396840.0000   -0.82893
396880.0000   -0.79446
396920.0000   -0.80203
396960.0000   -0.84985
397000.0000   -0.77011
397040.0000   -1.16934
397080.0000   -0.92712
397120.0000   -0.99539
397160.0000   -0.98720
397200.0000   -0.73983
397240.0000   -0.87747
397280.0000   -0.93744
397320.0000   -1.02477
397360.0000   -0.79350
397400.0000   -0.84114
397440.0000   -0.72681
397480.0000   -0.89887
397520.0000   -0.87474
397560.0000   -0.78648
397600.0000   -0.92318
397640.0000   -0.83015
397680.0000   -0.99780
397720.0000   -0.81094
397760.0000   -0.88489
397800.0000   -0.74547
397840.0000   -0.85574
397880.0000   -0.85207
397920.0000   -1.06542
397960.0000   -0.93293
398000.0000   -0.90811
398040.0000   -0.60459
398080.0000   -0.79645
398120.0000   -0.97194
398160.0000   -0.86110
398200.0000   -0.78154
398240.0000   -0.93440
398280.0000   -1.03493
398320.0000   -0.89032
398360.0000   -0.95382
398400.0000   -1.19546
398440.0000   -1.02703
398480.0000   -1.00023
398520.0000   -1.15197
398560.0000   -1.09666
398600.0000   -1.23394
398640.0000   -0.88806
398680.0000   -1.18609
398720.0000   -1.04659
398760.0000   -0.89111
398800.0000   -0.92434
398840.0000   -0.83839
398880.0000   -0.99546
398920.0000   -0.75497
398960.0000   -0.73654
399000.0000   -0.65230
399040.0000   -0.76270
399080.0000   -0.94134
399120.0000   -0.94595
399160.0000   -1.01321
399200.0000   -1.09946
399240.0000   -1.11965
399280.0000   -1.06651
399320.0000   -0.80441
399360.0000   -1.06805
399400.0000   -1.17822
399440.0000   -1.32898
399480.0000   -1.10385
399520.0000   -0.98678
399560.0000   -0.94329
399600.0000   -0.81506
399640.0000   -0.82391
399680.0000   -0.32960
399720.0000   -0.45789
399760.0000   -0.48380
399800.0000   -0.75561
399840.0000   -0.60490
399880.0000   -0.58428
399920.0000   -0.85835
399960.0000   -0.63091
400000.0000   -0.90715
400040.0000   -1.01348
400080.0000   -1.03198
400120.0000   -0.66042
400160.0000   -0.91072
400200.0000   -0.88062
400240.0000   -0.71712
400280.0000   -0.68543
400320.0000   -0.94396
400360.0000   -0.79797
400400.0000   -0.94568
400440.0000   -1.04024
400480.0000   -0.95229
400520.0000   -0.87835
400560.0000   -0.98334
400600.0000   -0.95435
400640.0000   -0.91475
400680.0000   -1.00770
400720.0000   -0.72047
400760.0000   -0.82242
400800.0000   -0.87422
400840.0000   -0.71303
400880.0000   -0.68574
400920.0000   -0.78865
400960.0000   -0.54091
401000.0000   -0.54177
401040.0000   -0.50254
401080.0000   -0.31791
401120.0000   -0.76549
401160.0000   -0.66273
401200.0000   -0.74629
401240.0000   -0.41580
401280.0000   -0.69990
401320.0000   -0.85733
401360.0000   -0.87659
401400.0000   -0.73482
401440.0000   -0.86332
401480.0000   -0.73183
401520.0000   -0.86270
401560.0000   -0.76172
401600.0000   -0.67418
401640.0000   -0.69188
401680.0000   -0.71029
401720.0000   -0.77835
401760.0000   -0.55131
401800.0000   -0.81822
401840.0000   -0.84026
401880.0000   -0.74275
401920.0000   -0.54870
401960.0000   -0.56886
402000.0000   -0.69979
402040.0000   -0.84398
402080.0000   -0.63284
402120.0000   -0.60942
402160.0000   -0.83080
402200.0000   -0.45775
402240.0000   -0.56056
402280.0000   -0.49720
402320.0000   -0.56903
402360.0000   -0.72304
402400.0000   -0.60537
402440.0000   -0.89229
402480.0000   -0.56084
402520.0000   -0.57874
402560.0000   -0.72646
402600.0000   -1.04237
402640.0000   -0.65444
402680.0000   -0.84744
402720.0000   -0.88842
402760.0000   -0.79195
402800.0000   -0.74720
402840.0000   -0.73214
402880.0000   -0.58579
402920.0000   -0.57686
402960.0000   -0.74946
403000.0000   -0.69475
403040.0000   -0.84892
403080.0000   -0.76240
403120.0000   -0.83673
403160.0000   -0.74823
403200.0000   -0.63588
403240.0000   -0.77266
403280.0000   -0.65732
403320.0000   -0.95614
403360.0000   -0.97727
403400.0000   -0.74257
403440.0000   -0.60285
403480.0000   -0.71399
403520.0000   -0.64949
403560.0000   -0.76487
403600.0000   -0.69996
403640.0000   -0.64299
403680.0000   -0.86310
403720.0000   -0.70911
403760.0000   -0.63491
403800.0000   -0.79577
403840.0000   -0.51088
403880.0000   -0.79881
403920.0000   -0.69788
403960.0000   -0.84053
404000.0000   -0.58385
404040.0000   -0.58892
404080.0000   -0.64625
404120.0000   -1.01902
404160.0000   -0.93296
404200.0000   -0.62456
404240.0000   -0.48631
404280.0000   -0.41347
404320.0000   -0.60354
404360.0000   -0.51988
404400.0000   -0.67503
404440.0000   -0.68515
404480.0000   -0.65803
404520.0000   -0.76431
404560.0000   -0.73296
404600.0000   -0.30500
404640.0000   -0.61247
404680.0000   -0.50103
404720.0000   -0.77054
404760.0000   -0.72589
404800.0000   -0.82455
404840.0000   -0.61110
404880.0000   -0.72095
404920.0000   -0.79391
404960.0000   -0.99124
405000.0000   -0.82115
405040.0000   -0.86916
405080.0000   -0.87669
405120.0000   -0.62911
405160.0000   -0.80576
405200.0000   -0.68228
405240.0000   -0.70286
405280.0000   -0.73184
405320.0000   -0.53273
405360.0000   -0.58575
405400.0000   -0.75440
405440.0000   -0.76320
405480.0000   -0.72563
405520.0000   -0.82732
405560.0000   -0.78475
405600.0000   -0.65206
405640.0000   -0.91472
405680.0000   -0.87066
405720.0000   -0.93521
405760.0000   -0.93933
405800.0000   -0.93302
405840.0000   -0.98634
405880.0000   -0.68643
405920.0000   -0.88943
405960.0000   -0.78098
406000.0000   -0.84903
406040.0000   -0.70750
406080.0000   -0.79840
406120.0000   -0.83782
406160.0000   -0.61708
406200.0000   -0.83264
406240.0000   -0.82198
406280.0000   -0.58571
406320.0000   -0.65665
406360.0000   -0.77300
406400.0000   -0.63835
406440.0000   -0.69137
406480.0000   -0.69190
406520.0000   -0.77438
406560.0000   -0.74607
406600.0000   -0.74111
406640.0000   -0.74948
406680.0000   -0.74915
406720.0000   -0.83566
406760.0000   -0.70432
406800.0000   -0.78828
406840.0000   -0.74913
406880.0000   -0.69849
406920.0000   -0.58285
406960.0000   -0.67019
407000.0000   -0.60284
407040.0000   -0.85891
407080.0000   -0.71042
407120.0000   -0.74370
407160.0000   -0.77135
407200.0000   -0.78354
407240.0000   -0.86096
407280.0000   -0.73310
407320.0000   -0.71921
407360.0000   -0.72404
407400.0000   -0.67147
407440.0000   -0.84589
407480.0000   -0.61796
407520.0000   -0.81024
407560.0000   -0.77166
407600.0000   -0.83705
407640.0000   -0.71507
407680.0000   -0.78328
407720.0000   -0.88407
407760.0000   -0.65442
407800.0000   -0.82365
407840.0000   -0.75623
407880.0000   -0.69832
407920.0000   -0.78426
407960.0000   -0.54939
408000.0000   -0.70782
408040.0000   -0.52316
408080.0000   -0.71333
408120.0000   -0.75475
408160.0000   -0.84653
408200.0000   -0.71861
408240.0000   -0.68309
408280.0000   -0.87327
408320.0000   -0.95073
408360.0000   -0.69219
408400.0000   -0.87102
408440.0000   -0.79225
408480.0000   -0.57761
408520.0000   -0.83863
408560.0000   -0.75951
408600.0000   -0.61376
408640.0000   -0.75523
408680.0000   -0.78857
408720.0000   -0.73053
408760.0000   -0.78795
408800.0000   -0.72974
408840.0000   -0.71213
408880.0000   -0.76884
408920.0000   -0.73226
408960.0000   -0.73529
409000.0000   -0.82131
409040.0000   -0.63424
409080.0000   -0.89738
409120.0000   -0.51260
409160.0000   -0.74480
409200.0000   -0.65059
409240.0000   -0.75448
409280.0000   -0.65805
409320.0000   -0.61564
409360.0000   -0.74241
409400.0000   -0.78306
409440.0000   -0.64702
409480.0000   -0.75505
409520.0000   -0.81874
409560.0000   -0.57089
409600.0000   -0.83247
409640.0000   -0.61775
409680.0000   -0.49236
409720.0000   -0.70207
409760.0000   -0.49029
409800.0000   -0.45529
409840.0000   -0.68422
409880.0000   -0.72388
409920.0000   -0.52853
409960.0000   -0.80540
410000.0000   -0.79058
410040.0000   -0.87759
410080.0000   -0.75682
410120.0000   -0.74875
410160.0000   -0.75749
410200.0000   -0.65016
410240.0000   -0.66261
410280.0000   -0.85079
410320.0000   -0.64407
410360.0000   -0.88471
410400.0000   -0.98368
410440.0000   -0.84619
410480.0000   -0.73444
410520.0000   -0.76405
410560.0000   -0.83023
410600.0000   -0.97307
410640.0000   -0.75910
410680.0000   -0.80414
410720.0000   -0.78826
410760.0000   -0.90470
410800.0000   -0.87628
410840.0000   -0.87973
410880.0000   -0.80632
410920.0000   -0.67004
410960.0000   -0.85729
411000.0000   -0.94020
411040.0000   -0.91930
411080.0000   -0.72529
411120.0000   -0.63854
411160.0000   -0.67531
411200.0000   -0.86103
411240.0000   -0.59198
411280.0000   -0.59958
411320.0000   -0.46394
411360.0000   -0.57611
411400.0000   -0.66740
411440.0000   -0.61070
411480.0000   -0.51317
411520.0000   -0.56286
411560.0000   -0.38316
411600.0000   -0.73754
411640.0000   -0.81793
411680.0000   -0.84265
411720.0000   -0.81629
411760.0000   -1.09134
411800.0000   -0.76127
411840.0000   -0.77472
411880.0000   -0.87413
411920.0000   -0.92925
411960.0000   -1.04059
412000.0000   -0.76220
412040.0000   -0.87796
412080.0000   -0.99098
412120.0000   -0.82440
412160.0000   -0.85093
412200.0000   -0.63486
412240.0000   -0.80584
412280.0000   -0.83556
412320.0000   -0.73590
412360.0000   -0.80083
412400.0000   -0.77552
412440.0000   -0.75236
412480.0000   -0.72464
412520.0000   -0.91076
412560.0000   -0.56736
412600.0000   -0.61712
412640.0000   -0.66357
412680.0000   -0.55423
412720.0000   -0.81476
412760.0000   -0.82601
412800.0000   -0.69887
412840.0000   -0.81309
412880.0000   -0.72543
412920.0000   -0.63018
412960.0000   -0.91899
413000.0000   -0.80534
413040.0000   -0.84437
413080.0000   -0.65689
413120.0000   -0.83162
413160.0000   -0.64469
413200.0000   -0.73416
413240.0000   -0.74646
413280.0000   -1.04219
413320.0000   -0.65750
413360.0000   -0.83820
413400.0000   -0.86986
413440.0000   -0.82174
413480.0000   -0.79742
413520.0000   -0.73959
413560.0000   -0.86634
413600.0000   -0.84664
413640.0000   -0.57217
413680.0000   -0.85604
413720.0000   -0.72014
413760.0000   -0.83937
413800.0000   -0.82840
413840.0000   -0.64835
413880.0000   -0.74606
413920.0000   -0.76169
413960.0000   -0.75892
414000.0000   -0.87788
414040.0000   -0.93889
414080.0000   -0.73481
414120.0000   -0.70767
414160.0000   -0.84095
414200.0000   -0.98447
414240.0000   -0.81917
414280.0000   -0.68904
414320.0000   -0.72426
414360.0000   -0.83860
414400.0000   -0.85215
414440.0000   -0.94684
414480.0000   -0.91655
414520.0000   -0.70767
414560.0000   -0.80971
414600.0000   -0.73485
414640.0000   -0.76743
414680.0000   -0.75861
414720.0000   -0.79811
414760.0000   -0.81545
414800.0000   -0.74517
414840.0000   -0.88434
414880.0000   -0.95678
414920.0000   -0.97494
414960.0000   -0.98122
415000.0000   -1.10365
415040.0000   -0.87555
415080.0000   -1.13930
415120.0000   -1.05401
415160.0000   -0.96401
415200.0000   -1.11717
415240.0000   -0.86254
415280.0000   -1.14569
415320.0000   -1.03504
415360.0000   -0.86128
415400.0000   -0.97051
415440.0000   -0.97811
415480.0000   -0.87383
415520.0000   -1.11010
415560.0000   -0.92135
415600.0000   -0.87790
415640.0000   -0.82576
415680.0000   -1.03071
415720.0000   -0.97693
415760.0000   -1.07659
415800.0000   -0.99973
415840.0000   -1.04673
415880.0000   -1.08281
415920.0000   -0.99547
415960.0000   -0.93238
416000.0000   -0.90714
416040.0000   -0.76932
416080.0000   -0.91487
416120.0000   -0.92122
416160.0000   -1.15577
416200.0000   -0.99454
416240.0000   -1.00628
416280.0000   -1.08122
416320.0000   -0.91135
416360.0000   -0.93918
416400.0000   -0.92209
416440.0000   -1.19857
416480.0000   -0.94941
416520.0000   -1.09286
416560.0000   -0.73196
416600.0000   -0.74305
416640.0000   -0.70410
416680.0000   -0.67570
416720.0000   -0.82866
416760.0000   -0.74555
416800.0000   -0.92558
416840.0000   -1.03079
416880.0000   -0.83311
416920.0000   -0.81679
416960.0000   -0.78123
417000.0000   -0.87458
417040.0000   -0.76304
417080.0000   -0.71633
417120.0000   -0.98366
417160.0000   -1.26396
417200.0000   -0.74984
417240.0000   -0.84588
417280.0000   -0.91223
417320.0000   -0.99022
417360.0000   -0.98997
417400.0000   -0.57810
417440.0000   -0.86410
417480.0000   -0.92777
417520.0000   -0.98602
417560.0000   -0.97321
417600.0000   -0.95763
417640.0000   -1.07496
417680.0000   -1.04281
417720.0000   -0.77238
417760.0000   -0.34668
417800.0000   -0.16991
417840.0000   -0.49959
417880.0000   -0.32090
417920.0000   -0.17171
417960.0000   -0.31631
418000.0000   -0.45166
418040.0000   -0.27507
418080.0000   -0.58074
418120.0000   -0.45966
418160.0000   -0.13625
418200.0000   -0.20355
418240.0000   -0.69969
418280.0000   -0.62101
418320.0000   -0.45191
418360.0000   -0.47520
418400.0000   -0.53899
418440.0000   -0.61104
418480.0000   -0.72689
418520.0000   -0.67650
418560.0000   -0.88046
418600.0000   -0.89727
418640.0000   -0.85113
418680.0000   -0.87794
418720.0000   -0.86936
418760.0000   -0.63658
418800.0000   -0.68012
418840.0000   -0.65781
418880.0000   -0.93595
418920.0000   -1.15147
418960.0000   -1.25890
419000.0000   -1.18743
419040.0000   -0.95623
419080.0000   -1.11143
419120.0000   -0.83858
419160.0000   -0.90695
419200.0000   -0.67545
419240.0000   -0.73479
419280.0000   -1.12088
419320.0000   -0.98488
419360.0000   -1.01333
419400.0000   -1.01214
419440.0000   -0.62817
419480.0000   -0.61604
419520.0000   -0.69406
419560.0000   -0.80840
419600.0000   -0.42250
419640.0000   -0.76673
419680.0000   -0.60413
419720.0000   -0.58993
419760.0000   -0.96472
419800.0000   -0.63593
419840.0000   -0.82118
419880.0000   -0.80464
419920.0000   -0.80857
419960.0000   -0.84337
420000.0000   -1.35589
420040.0000   -0.89011
420080.0000   -1.19130
420120.0000   -1.27184
420160.0000   -1.13455
420200.0000   -1.07802
420240.0000   -1.03371
420280.0000   -1.26267
420320.0000   -1.29127
420360.0000   -1.19603
420400.0000   -1.11172
420440.0000   -1.09036
420480.0000   -1.06519
420520.0000   -1.03547
420560.0000   -0.87463
420600.0000   -1.27970
420640.0000   -1.19808
420680.0000   -1.45581
420720.0000   -1.19496
420760.0000   -1.19504
420800.0000   -1.07335
420840.0000   -1.18807
420880.0000   -0.90694
420920.0000   -1.21106
420960.0000   -1.17256
421000.0000   -1.03532
421040.0000   -1.26549
421080.0000   -1.09400
421120.0000   -0.83547
421160.0000   -0.80677
421200.0000   -0.88165
421240.0000   -0.77355
421280.0000   -0.55002
421320.0000   -0.74714
421360.0000   -0.58606
421400.0000   -0.67624
421440.0000   -0.89157
421480.0000   -0.78724
421520.0000   -0.77706
421560.0000   -0.56496
421600.0000   -0.54969
421640.0000   -0.62703
421680.0000   -0.82860
421720.0000   -0.96771
421760.0000   -0.67972
421800.0000   -0.60907
421840.0000   -0.91744
421880.0000   -1.00106
421920.0000   -0.92674
421960.0000   -0.74002
422000.0000   -0.78981
422040.0000   -0.69090
422080.0000   -0.64722
422120.0000   -0.70785
422160.0000   -0.79002
422200.0000   -0.82035
422240.0000   -0.95311
422280.0000   -0.92604
422320.0000   -0.84341
422360.0000   -0.83231
422400.0000   -0.71590
422440.0000   -0.60589
422480.0000   -0.94355
422520.0000   -0.78749
422560.0000   -1.07217
422600.0000   -0.83773
422640.0000   -0.85189
422680.0000   -1.16424
422720.0000   -1.09809
422760.0000   -1.11042
422800.0000   -0.98218
422840.0000   -0.68952
422880.0000   -0.66144
422920.0000   -1.04846
422960.0000   -0.39193
423000.0000   -0.91713
423040.0000   -0.81785
423080.0000   -0.95159
423120.0000   -0.75804
423160.0000   -0.78944
423200.0000   -0.48818
423240.0000   -0.53218
423280.0000   -0.50237
423320.0000   -0.65562
423360.0000   -0.55423
423400.0000   -0.86819
423440.0000   -0.61387
423480.0000   -0.73093
423520.0000   -0.78642
423560.0000   -1.13466
423600.0000   -0.89580
423640.0000   -0.87377
423680.0000   -0.82666
423720.0000   -0.94760
423760.0000   -0.89313
423800.0000   -0.45275
423840.0000   -0.69327
423880.0000   -0.87744
423920.0000   -0.77647
423960.0000   -1.02908
424000.0000   -0.95804
424040.0000   -0.66108
424080.0000   -0.72550
424120.0000   -0.93674
424160.0000   -0.87107
424200.0000   -1.05971
424240.0000   -0.84223
424280.0000   -0.96004
424320.0000   -0.68589
424360.0000   -0.90216
424400.0000   -0.76717
424440.0000   -0.73291
424480.0000   -0.78197
424520.0000   -0.81449
424560.0000   -0.93467
424600.0000   -0.82324
424640.0000   -0.84732
424680.0000   -0.72813
424720.0000   -0.98580
424760.0000   -0.98518
424800.0000   -0.86098
424840.0000   -0.88179
424880.0000   -0.85839
424920.0000   -0.75228
424960.0000   -0.79254
425000.0000   -0.74348
425040.0000   -0.83290
425080.0000   -0.90156
425120.0000   -0.57871
425160.0000   -0.51409
425200.0000   -0.79164
425240.0000   -0.90601
425280.0000   -0.81958
425320.0000   -0.67326
425360.0000   -0.83575
425400.0000   -0.82186
425440.0000   -0.99842
425480.0000   -0.96005
425520.0000   -0.95054
425560.0000   -0.69228
425600.0000   -1.04377
425640.0000   -0.93487
425680.0000   -0.73802
425720.0000   -0.84916
425760.0000   -0.77617
425800.0000   -0.62511
425840.0000   -0.66680
425880.0000   -0.82574
425920.0000   -0.81352
425960.0000   -0.80826
426000.0000   -0.77831
426040.0000   -0.72079
426080.0000   -0.83428
426120.0000   -0.61902
426160.0000   -0.73210
426200.0000   -0.71032
426240.0000   -0.52626
426280.0000   -0.65922
426320.0000   -0.63163
426360.0000   -0.73321
426400.0000   -0.73403
426440.0000   -0.67786
426480.0000   -0.52612
426520.0000   -0.67562
426560.0000   -0.47934
426600.0000   -0.53942
426640.0000   -0.49279
426680.0000   -0.40841
426720.0000   -0.62276
426760.0000   -0.85560
426800.0000   -0.90345
426840.0000   -1.04458
426880.0000   -0.95917
426920.0000   -1.21518
426960.0000   -1.17563
427000.0000   -1.03303
427040.0000   -0.85552
427080.0000   -0.69825
427120.0000   -0.95147
427160.0000   -0.86948
427200.0000   -0.92580
427240.0000   -0.91949
427280.0000   -0.89679
427320.0000   -0.95344
427360.0000   -0.74188
427400.0000   -0.81946
427440.0000   -0.87201
427480.0000   -0.76455
427520.0000   -0.88789
427560.0000   -1.24449
427600.0000   -0.90626
427640.0000   -0.73371
427680.0000   -0.96031
427720.0000   -0.88465
427760.0000   -0.91174
427800.0000   -0.88090
427840.0000   -1.21701
427880.0000   -1.02702
427920.0000   -1.03410
427960.0000   -0.82054
428000.0000   -0.75967
428040.0000   -0.91864
428080.0000   -0.73384
428120.0000   -1.01513
428160.0000   -0.89532
428200.0000   -0.62336
428240.0000   -0.68585
428280.0000   -0.66798
428320.0000   -0.43519
428360.0000   -0.43260
428400.0000   -0.24303
428440.0000   -0.27817
428480.0000   -0.34113
428520.0000   -0.33450
428560.0000   -0.36512
428600.0000   -0.64409
428640.0000   -0.54920
428680.0000   -0.46281
428720.0000   -0.72801
428760.0000   -0.76530
428800.0000   -0.78470
428840.0000   -0.80349
428880.0000   -0.73311
428920.0000   -0.76230
428960.0000   -0.50504
429000.0000   -0.74008
429040.0000   -0.62671
429080.0000   -0.91162
429120.0000   -1.00264
429160.0000   -0.85588
429200.0000   -0.59086
429240.0000   -0.65587
429280.0000   -0.41132
429320.0000   -0.68411
429360.0000   -0.79891
429400.0000   -0.84455
429440.0000   -0.83133
429480.0000   -0.81355
429520.0000   -0.83998
429560.0000   -0.79526
429600.0000   -0.91535
429640.0000   -0.82732
429680.0000   -0.92341
429720.0000   -0.92621
429760.0000   -0.83829
429800.0000   -0.85929
429840.0000   -0.84026
429880.0000   -0.78392
429920.0000   -0.98186
429960.0000   -0.59613
430000.0000   -0.68794
430040.0000   -0.67114
430080.0000   -0.82080
430120.0000   -0.65882
430160.0000   -0.53872
430200.0000   -0.90208
430240.0000   -0.84420
430280.0000   -0.79831
430320.0000   -0.64275
430360.0000   -0.71494
430400.0000   -0.94446
430440.0000   -0.80845
430480.0000   -0.85022
430520.0000   -0.85213
430560.0000   -0.65057
430600.0000   -0.75746
430640.0000   -0.80474
430680.0000   -0.77050
430720.0000   -0.80605
430760.0000   -0.75169
430800.0000   -0.86557
430840.0000   -0.74601
430880.0000   -0.99853
430920.0000   -1.09470
430960.0000   -0.70140
431000.0000   -0.65197
431040.0000   -0.70061
431080.0000   -0.74346
431120.0000   -0.74591
431160.0000   -0.79853
431200.0000   -0.76377
431240.0000   -0.78410
431280.0000   -0.84929
431320.0000   -0.72069
431360.0000   -0.72353
431400.0000   -0.70334
431440.0000   -0.76375
431480.0000   -0.75735
431520.0000   -0.74064
431560.0000   -0.91507
431600.0000   -0.61435
431640.0000   -0.90272
431680.0000   -0.72626
431720.0000   -0.82276
431760.0000   -0.81206
431800.0000   -0.89043
431840.0000   -0.63403
431880.0000   -0.87086
431920.0000   -0.71099
431960.0000   -0.70697
432000.0000   -0.77621
432040.0000   -0.74506
432080.0000   -0.81279
432120.0000   -0.88147
432160.0000   -0.82486
432200.0000   -0.99555
432240.0000   -0.90553
432280.0000   -0.69244
432320.0000   -0.58356
432360.0000   -0.72797
432400.0000   -0.85185
432440.0000   -0.60969
432480.0000   -0.83517
432520.0000   -0.59339
432560.0000   -0.62432
432600.0000   -0.71554
432640.0000   -0.64055
432680.0000   -0.42440
432720.0000   -0.52532
432760.0000   -0.19393
432800.0000   -0.43394
432840.0000   -0.39077
432880.0000   -0.39978
432920.0000   -0.46667
432960.0000   -0.47839
433000.0000   -0.35297
433040.0000   -0.46922
433080.0000   -0.54719
433120.0000   -0.30369
433160.0000   -0.47347
433200.0000   -0.47026
433240.0000   -0.46325
433280.0000   -0.66387
433320.0000   -0.49623
433360.0000   -0.63663
433400.0000   -0.55459
433440.0000   -0.50608
433480.0000   -0.59627
433520.0000   -0.55484
433560.0000   -0.36620
433600.0000   -0.49310
433640.0000   -0.45872
433680.0000   -0.44764
433720.0000   -0.74689
433760.0000   -0.78894
433800.0000   -0.75183
433840.0000   -0.66108
433880.0000   -0.59186
433920.0000   -0.57032
433960.0000   -0.67514
434000.0000   -0.78132
434040.0000   -0.81261
434080.0000   -0.67518
434120.0000   -0.58769
434160.0000   -0.60473
434200.0000   -0.83075
434240.0000   -0.79191
434280.0000   -0.61291
434320.0000   -0.61193
434360.0000   -0.58721
434400.0000   -0.71165
434440.0000   -0.84993
434480.0000   -0.64146
434520.0000   -0.77280
434560.0000   -0.78334
434600.0000   -0.77516
434640.0000   -0.76067
434680.0000   -0.63801
434720.0000   -0.62388
434760.0000   -0.50819
434800.0000   -0.58096
434840.0000   -0.85240
434880.0000   -0.60474
434920.0000   -0.67722
434960.0000   -0.51203
435000.0000   -0.66447
435040.0000   -0.55317
435080.0000   -0.48551
435120.0000   -0.64473
435160.0000   -0.68733
435200.0000   -0.51187
435240.0000   -0.59118
435280.0000   -0.54683
435320.0000   -0.62881
435360.0000   -0.54629
435400.0000   -0.60028
435440.0000   -0.49689
435480.0000   -0.58736
435520.0000   -0.54101
435560.0000   -0.49434
435600.0000   -0.67121
435640.0000   -0.56728
435680.0000   -0.61440
435720.0000   -0.60229
435760.0000   -0.53536
435800.0000   -0.46536
435840.0000   -0.74996
435880.0000   -0.55821
435920.0000   -0.52543
435960.0000   -0.42668
436000.0000   -0.44342
436040.0000   -0.60446
436080.0000   -0.68400
436120.0000   -0.58976
436160.0000   -0.61436
436200.0000   -0.69997
436240.0000   -0.38008
436280.0000   -0.49240
436320.0000   -0.37478
436360.0000   -0.44570
436400.0000   -0.60679
436440.0000   -0.61365
436480.0000   -0.69871
436520.0000   -0.82680
436560.0000   -0.75046
436600.0000   -0.74773
436640.0000   -0.47302
436680.0000   -0.42236
436720.0000   -0.46922
436760.0000   -0.64537
436800.0000   -0.79750
436840.0000   -0.60281
436880.0000   -0.70560
436920.0000   -0.56021
436960.0000   -0.94024
437000.0000   -0.76951
437040.0000   -0.53277
437080.0000   -0.86685
437120.0000   -0.78787
437160.0000   -0.64800
437200.0000   -1.05573
437240.0000   -0.80514
437280.0000   -0.73975
437320.0000   -0.79319
437360.0000   -0.89388
437400.0000   -0.78085
437440.0000   -0.72608
437480.0000   -0.68400
437520.0000   -0.69238
437560.0000   -0.83759
437600.0000   -0.78446
437640.0000   -0.87012
437680.0000   -0.89903
437720.0000   -0.84917
437760.0000   -0.54036
437800.0000   -0.88603
437840.0000   -0.77117
437880.0000   -0.72796
437920.0000   -0.69545
437960.0000   -0.68437
438000.0000   -1.12716
438040.0000   -0.72969
438080.0000   -0.80339
438120.0000   -0.92681
438160.0000   -0.94947
438200.0000   -0.73408
438240.0000   -0.68740
438280.0000   -0.62031
438320.0000   -0.83948
438360.0000   -0.73199
438400.0000   -0.63588
438440.0000   -0.57455
438480.0000   -0.86598
438520.0000   -0.97451
438560.0000   -0.76424
438600.0000   -0.71666
438640.0000   -0.56820
438680.0000   -0.80018
438720.0000   -0.87390
438760.0000   -0.90556
438800.0000   -0.83314
438840.0000   -0.95038
438880.0000   -0.59500
438920.0000   -0.62014
438960.0000   -0.57295
439000.0000   -0.69254
439040.0000   -0.65207
439080.0000   -0.70250
439120.0000   -0.89836
439160.0000   -0.68872
439200.0000   -0.68633
439240.0000   -0.77878
439280.0000   -0.60024
439320.0000   -0.62327
439360.0000   -0.74403
439400.0000   -0.77855
439440.0000   -0.57727
439480.0000   -0.70480
439520.0000   -0.52763
439560.0000   -0.50373
439600.0000   -0.62292
439640.0000   -0.67831
439680.0000   -0.58546
439720.0000   -0.67278
439760.0000   -0.51393
439800.0000   -0.75747
439840.0000   -0.60140
439880.0000   -0.67235
439920.0000   -0.75710
439960.0000   -0.71728
440000.0000   -0.43156
440040.0000   -0.63793
440080.0000   -0.75596
440120.0000   -0.82228
440160.0000   -0.57791
440200.0000   -0.78587
440240.0000   -0.61856
440280.0000   -0.61895
440320.0000   -0.60638
440360.0000   -0.59997
440400.0000   -0.52882
440440.0000   -0.59538
440480.0000   -0.45412
440520.0000   -0.73705
440560.0000   -0.65610
440600.0000   -0.68721
440640.0000   -0.79363
440680.0000   -0.63114
440720.0000   -0.72298
440760.0000   -0.76282
440800.0000   -0.66617
440840.0000   -0.62072
440880.0000   -0.67824
440920.0000   -0.59498
440960.0000   -0.63120
441000.0000   -0.70072
441040.0000   -0.73513
441080.0000   -0.77854
441120.0000   -0.71360
441160.0000   -0.65983
441200.0000   -0.68320
441240.0000   -0.71448
441280.0000   -0.78809
441320.0000   -0.71400
441360.0000   -0.72136
441400.0000   -0.61208
441440.0000   -0.65333
441480.0000   -0.70484
441520.0000   -0.78281
441560.0000   -0.55221
441600.0000   -0.63980
441640.0000   -0.83334
441680.0000   -0.73905
441720.0000   -0.78685
441760.0000   -0.54385
441800.0000   -0.54312
441840.0000   -0.76805
441880.0000   -0.57271
441920.0000   -0.78089
441960.0000   -0.55534
442000.0000   -0.74119
442040.0000   -0.75927
442080.0000   -0.65328
442120.0000   -0.80811
442160.0000   -0.66165
442200.0000   -0.77713
442240.0000   -0.91623
442280.0000   -0.67823
442320.0000   -0.84359
442360.0000   -0.72461
442400.0000   -0.66686
442440.0000   -0.64272
442480.0000   -0.57074
442520.0000   -0.63407
442560.0000   -0.82136
442600.0000   -0.68901
442640.0000   -0.96619
442680.0000   -0.91410
442720.0000   -0.77072
442760.0000   -0.79716
442800.0000   -0.63519
442840.0000   -0.84330
442880.0000   -1.01371
442920.0000   -0.83434
442960.0000   -0.85763
443000.0000   -0.82852
443040.0000   -0.83210
443080.0000   -1.10272
443120.0000   -0.86350
443160.0000   -0.85413
443200.0000   -0.75468
443240.0000   -0.89845
443280.0000   -0.86375
443320.0000   -0.91262
443360.0000   -1.03059
443400.0000   -0.91324
443440.0000   -0.87825
443480.0000   -0.82233
443520.0000   -1.13866
443560.0000   -0.85287
443600.0000   -0.90775
443640.0000   -0.89363
443680.0000   -0.62803
443720.0000   -0.90176
443760.0000   -0.78053
443800.0000   -0.80452
443840.0000   -0.79076
443880.0000   -0.72334
443920.0000   -0.71006
443960.0000   -0.59283
444000.0000   -0.50912
444040.0000   -0.33416
444080.0000   -0.50393
444120.0000   -0.33150
444160.0000   -0.30719
444200.0000   -0.58976
444240.0000   -0.39010
444280.0000   -0.53598
444320.0000   -0.50203
444360.0000   -0.45519
444400.0000   -0.39576
444440.0000   -0.58655
444480.0000   -0.41779
444520.0000   -0.49509
444560.0000   -0.35047
444600.0000   -0.35377
444640.0000   -0.49010
444680.0000   -0.39514
444720.0000   -0.57422
444760.0000   -0.70082
444800.0000   -0.70476
444840.0000   -0.57117
444880.0000   -0.67791
444920.0000   -0.64807
444960.0000   -0.65217
445000.0000   -0.52153
445040.0000   -0.59148
445080.0000   -0.77591
445120.0000   -0.54995
445160.0000   -0.68446
445200.0000   -0.80289
445240.0000   -0.73176
445280.0000   -0.61690
445320.0000   -0.58481
445360.0000   -0.58167
445400.0000   -0.74189
445440.0000   -0.51804
445480.0000   -0.49417
445520.0000   -0.59930
445560.0000   -0.53784
445600.0000   -0.61427
445640.0000   -0.82965
445680.0000   -0.80723
445720.0000   -0.76267
445760.0000   -0.77023
445800.0000   -0.50427
445840.0000   -0.63964
445880.0000   -0.56748
445920.0000   -0.65629
445960.0000   -0.67824
446000.0000   -0.91798
446040.0000   -0.73848
446080.0000   -0.81699
446120.0000   -0.82089
446160.0000   -0.64703
446200.0000   -0.84335
446240.0000   -0.57048
446280.0000   -0.66336
446320.0000   -0.79834
446360.0000   -0.76308
446400.0000   -0.72707
446440.0000   -0.71579
446480.0000   -0.86353
446520.0000   -0.62214
446560.0000   -0.76991
446600.0000   -0.77224
446640.0000   -0.51394
446680.0000   -0.74359
446720.0000   -0.61510
446760.0000   -0.70379
446800.0000   -0.60048
446840.0000   -0.52673
446880.0000   -0.74183
446920.0000   -0.70106
446960.0000   -0.88394
447000.0000   -0.71503
447040.0000   -0.70705
447080.0000   -0.75045
447120.0000   -0.58387
447160.0000   -0.69377
447200.0000   -0.70619
447240.0000   -0.68578
447280.0000   -0.49595
447320.0000   -0.55364
447360.0000   -0.60937
447400.0000   -0.66998
447440.0000   -0.63074
447480.0000   -0.58985
447520.0000   -0.85404
447560.0000   -0.92867
447600.0000   -0.83158
447640.0000   -0.70745
447680.0000   -0.66048
447720.0000   -0.70002
447760.0000   -0.62031
447800.0000   -0.82236
447840.0000   -0.74401
447880.0000   -0.79582
447920.0000   -0.65683
447960.0000   -0.67812
448000.0000   -0.76298
448040.0000   -0.71833
448080.0000   -0.57341
448120.0000   -0.50557
448160.0000   -0.60266
448200.0000   -0.80182
448240.0000   -0.62698
448280.0000   -0.62596
448320.0000   -0.50439
448360.0000   -0.77099
448400.0000   -0.65983
448440.0000   -0.73812
448480.0000   -0.70379
448520.0000   -0.74941
448560.0000   -0.81454
448600.0000   -0.76828
448640.0000   -0.60307
448680.0000   -0.55556
448720.0000   -0.75318
448760.0000   -0.86974
448800.0000   -0.82062
448840.0000   -0.63363
448880.0000   -0.75893
448920.0000   -0.55200
448960.0000   -0.65503
449000.0000   -0.72580
449040.0000   -0.46483
449080.0000   -0.59568
449120.0000   -0.39807
449160.0000   -0.51231
449200.0000   -0.39626
449240.0000   -0.58057
449280.0000   -0.57345
449320.0000   -0.47406
449360.0000   -0.59799
449400.0000   -0.49867
449440.0000   -0.50020
449480.0000   -0.75454
449520.0000   -0.76833
449560.0000   -0.83803
449600.0000   -0.73873
449640.0000   -0.77107
449680.0000   -0.83445
449720.0000   -0.77853
449760.0000   -0.62197
449800.0000   -0.51424
449840.0000   -0.52521
449880.0000   -0.97019
449920.0000   -0.63779
449960.0000   -0.97716
450000.0000   -0.86730
450040.0000   -0.75011
450080.0000   -0.80115
450120.0000   -0.82332
450160.0000   -0.85936
450200.0000   -0.53287
450240.0000   -0.72470
450280.0000   -0.65685
450320.0000   -0.94556
450360.0000   -0.80787
450400.0000   -0.78319
450440.0000   -0.91852
450480.0000   -0.94124
450520.0000   -0.82757
450560.0000   -0.92669
450600.0000   -0.70195
450640.0000   -0.63381
450680.0000   -0.80678
450720.0000   -0.27460
450760.0000   -0.45574
450800.0000   -0.43156
450840.0000   -0.79951
450880.0000   -0.61725
450920.0000   -0.62516
450960.0000   -0.59326
451000.0000   -0.65399
451040.0000   -0.42706
451080.0000   -0.48793
451120.0000   -0.72059
451160.0000   -0.83944
451200.0000   -0.82889
451240.0000   -0.54258
451280.0000   -0.68362
451320.0000   -0.59976
451360.0000   -0.74873
451400.0000   -0.71891
451440.0000   -0.78372
451480.0000   -0.82973
451520.0000   -0.58127
451560.0000   -0.56066
451600.0000   -0.80148
451640.0000   -0.65837
451680.0000   -0.72487
451720.0000   -0.84545
451760.0000   -0.84743
451800.0000   -0.75023
451840.0000   -0.86586
451880.0000   -0.77403
451920.0000   -0.70538
451960.0000   -0.77770
452000.0000   -0.73609
452040.0000   -0.76207
452080.0000   -0.68449
452120.0000   -0.60599
452160.0000   -0.75530
452200.0000   -0.75314
452240.0000   -0.78846
452280.0000   -0.65195
452320.0000   -0.75798
452360.0000   -0.68506
452400.0000   -0.66696
452440.0000   -0.85967
452480.0000   -0.90501
452520.0000   -0.76014
452560.0000   -0.95597
452600.0000   -0.75315
452640.0000   -0.91441
452680.0000   -0.71343
452720.0000   -0.68300
452760.0000   -0.52515
452800.0000   -0.60864
452840.0000   -0.70353
452880.0000   -0.76795
452920.0000   -0.95771
452960.0000   -0.87656
453000.0000   -0.67212
453040.0000   -0.66267
453080.0000   -0.57383
453120.0000   -0.74605
453160.0000   -0.67504
453200.0000   -0.57453
453240.0000   -0.31938
453280.0000   -0.50730
453320.0000   -0.56233
453360.0000   -0.62741
453400.0000   -0.70073
453440.0000   -0.67510
453480.0000   -0.38222
453520.0000   -0.63321
453560.0000   -0.52212
453600.0000   -0.70829
453640.0000   -0.60146
453680.0000   -0.65130
453720.0000   -0.66195
453760.0000   -0.66135
453800.0000   -0.70335
453840.0000   -0.70797
453880.0000   -0.57101
453920.0000   -0.53181
453960.0000   -0.74692
454000.0000   -0.55152
454040.0000   -0.71424
454080.0000   -0.62677
454120.0000   -0.69000
454160.0000   -0.58392
454200.0000   -0.64918
454240.0000   -0.57130
454280.0000   -0.76367
454320.0000   -0.50211
454360.0000   -0.72591
454400.0000   -0.65251
454440.0000   -0.72263
454480.0000   -0.64883
454520.0000   -0.68301
454560.0000   -0.70651
454600.0000   -0.72839
454640.0000   -0.63490
454680.0000   -0.61229
454720.0000   -0.54126
454760.0000   -0.56356
454800.0000   -0.61050
454840.0000   -0.63733
454880.0000   -0.66807
454920.0000   -0.33325
454960.0000   -0.48380
455000.0000   -0.49170
455040.0000   -0.30392
455080.0000   -0.28057
455120.0000   -0.31837
455160.0000   -0.57087
455200.0000   -0.35003
455240.0000   -0.53194
455280.0000   -0.78385
455320.0000   -0.53734
455360.0000   -0.60590
455400.0000   -0.86320
455440.0000   -0.52524
455480.0000   -0.58204
455520.0000   -0.38694
455560.0000   -0.37519
455600.0000   -0.37453
455640.0000   -0.47874
455680.0000   -0.53173
455720.0000   -0.59684
455760.0000   -0.48902
455800.0000   -0.46007
455840.0000   -0.26675
455880.0000   -0.57705
455920.0000   -0.28814
455960.0000   -0.32086
456000.0000   -0.26834
456040.0000   -0.35688
456080.0000   -0.17922
456120.0000   -0.22425
456160.0000   -0.22575
456200.0000   -0.22902
456240.0000   -0.33500
456280.0000   -0.20028
456320.0000   -0.63102
456360.0000   -0.68304
456400.0000   -0.75529
456440.0000   -0.53605
456480.0000   -0.50859
456520.0000   -0.63746
456560.0000    0.01322
456600.0000   -0.03282
456640.0000   -0.06017
456680.0000    0.08151
456720.0000   -0.05053
456760.0000   -0.23832
456800.0000   -0.22167
456840.0000   -0.20826
456880.0000   -0.18882
456920.0000   -0.02444
456960.0000   -0.25993
457000.0000   -0.42666
457040.0000   -0.47026
457080.0000   -0.34823
457120.0000   -0.34571
457160.0000   -0.53443
457200.0000   -0.24293
457240.0000   -0.30054
457280.0000   -0.26464
457320.0000   -0.29951
457360.0000   -0.26841
457400.0000   -0.19817
457440.0000   -0.14808
457480.0000   -0.44595
457520.0000   -0.16335
457560.0000   -0.35926
457600.0000   -0.33801
457640.0000   -0.59590
457680.0000   -0.32638
457720.0000   -0.34278
457760.0000   -0.42918
457800.0000   -0.41340
457840.0000   -0.61044
457880.0000   -0.33380
457920.0000   -0.23610
457960.0000   -0.47012
458000.0000   -0.55628
458040.0000   -0.43239
458080.0000   -0.54530
458120.0000   -0.54650
458160.0000   -0.45537
458200.0000   -0.35460
458240.0000   -0.69761
458280.0000   -0.69197
458320.0000   -0.58995
458360.0000   -0.57256
458400.0000   -0.66439
458440.0000   -0.58107
458480.0000   -0.64297
458520.0000   -0.48356
458560.0000   -0.64552
458600.0000   -0.73403
458640.0000   -0.65341
458680.0000   -0.56554
458720.0000   -0.53029
458760.0000   -0.12315
458800.0000   -0.52855
458840.0000   -0.64714
458880.0000   -0.41387
458920.0000   -0.46057
458960.0000   -0.39265
459000.0000   -0.58067
459040.0000   -0.53759
459080.0000   -0.20449
459120.0000   -0.67614
459160.0000   -0.59976
459200.0000   -0.57609
459240.0000   -0.55487
459280.0000   -0.42406
459320.0000   -0.25361
459360.0000   -0.51793
459400.0000   -0.68509
459440.0000   -0.58452
459480.0000   -0.69398
459520.0000   -0.64240
459560.0000   -0.44105
459600.0000   -0.50465
459640.0000   -0.62088
459680.0000   -0.74974
459720.0000   -0.61318
459760.0000   -0.49529
459800.0000   -0.75026
459840.0000   -0.64640
459880.0000   -0.73349
459920.0000   -0.68843
459960.0000   -0.41771
460000.0000   -0.38102
460040.0000   -0.60834
460080.0000   -0.47087
460120.0000   -0.66332
460160.0000   -0.67708
460200.0000   -0.21172
460240.0000   -0.52875
460280.0000   -0.68543
460320.0000   -0.73049
460360.0000   -0.40104
460400.0000   -0.52828
460440.0000   -0.81995
460480.0000   -0.56500
460520.0000   -0.67392
460560.0000   -0.61278
460600.0000   -0.52275
460640.0000   -0.21380
460680.0000   -0.51607
460720.0000   -0.36227
460760.0000   -0.56297
460800.0000   -0.52762
460840.0000   -0.58947
460880.0000   -0.34028
460920.0000   -0.66575
460960.0000   -0.52225
461000.0000   -0.60226
461040.0000   -0.59665
461080.0000   -0.38164
461120.0000   -0.36292
461160.0000   -0.55979
461200.0000   -0.62588
461240.0000   -0.75778
461280.0000   -0.68768
461320.0000   -0.70509
461360.0000   -0.97091
461400.0000   -0.69402
461440.0000   -0.62122
461480.0000   -0.49302
461520.0000   -0.59030
461560.0000   -0.60834
461600.0000   -0.61072
461640.0000   -0.58445
461680.0000   -0.58031
461720.0000   -0.60924
461760.0000   -0.37790
461800.0000   -0.15538
461840.0000   -0.57344
461880.0000   -0.52886
461920.0000   -0.57849
461960.0000   -0.55454
462000.0000   -0.85595
462040.0000   -0.75962
462080.0000   -0.43103
462120.0000   -0.68968
462160.0000   -0.62244
462200.0000   -0.56463
462240.0000   -0.48641
462280.0000   -0.92144
462320.0000   -0.62775
462360.0000   -0.64195
462400.0000   -0.67045
462440.0000   -0.77442
462480.0000   -0.84293
462520.0000   -0.79631
462560.0000   -0.91974
462600.0000   -0.74779
462640.0000   -0.82792
462680.0000   -0.87548
462720.0000   -0.58395
462760.0000   -0.86134
462800.0000   -0.95168
462840.0000   -0.97934
462880.0000   -0.97431
462920.0000   -0.65929
462960.0000   -0.63400
463000.0000   -0.90631
463040.0000   -0.79493
463080.0000   -0.85485
463120.0000   -0.82283
463160.0000   -0.78651
463200.0000   -0.89617
463240.0000   -0.83922
463280.0000   -0.71748
463320.0000   -0.76015
463360.0000   -0.64169
463400.0000   -0.56832
463440.0000   -0.65820
463480.0000   -0.79613
463520.0000   -0.74615
463560.0000   -0.60606
463600.0000   -0.66136
463640.0000   -0.73732
463680.0000   -0.89424
463720.0000   -0.75462
463760.0000   -0.73636
463800.0000   -0.77088
463840.0000   -0.76386
463880.0000   -0.44240
463920.0000   -0.73652
463960.0000   -0.50219
464000.0000   -0.83093
464040.0000   -0.78315
464080.0000   -0.61860
464120.0000   -0.91131
464160.0000   -0.77544
464200.0000   -0.47674
464240.0000   -0.67470
464280.0000   -0.59892
464320.0000   -0.64065
464360.0000   -0.78736
464400.0000   -0.67063
464440.0000   -0.74603
464480.0000   -0.66040
464520.0000   -0.49818
464560.0000   -0.82883
464600.0000   -0.79019
464640.0000   -0.61159
464680.0000   -0.42322
464720.0000   -0.71834
464760.0000   -0.71764
464800.0000   -0.54447
464840.0000   -0.78605
464880.0000   -0.55109
464920.0000   -0.70777
464960.0000   -0.71377
465000.0000   -0.78532
465040.0000   -1.03162
465080.0000   -0.80161
465120.0000   -0.60307
465160.0000   -0.61488
465200.0000   -0.55610
465240.0000   -0.71086
465280.0000   -0.66865
465320.0000   -0.50069
465360.0000   -0.59027
465400.0000   -0.53894
465440.0000   -0.67707
465480.0000   -0.75245
465520.0000   -0.77761
465560.0000   -0.85755
465600.0000   -0.40439
465640.0000   -0.63579
465680.0000   -0.63917
465720.0000   -0.75913
465760.0000   -0.85691
465800.0000   -0.68334
465840.0000   -0.52980
465880.0000   -0.47085
465920.0000   -0.91818
465960.0000   -1.10895
466000.0000   -0.68620
466040.0000   -0.85573
466080.0000   -0.71006
466120.0000   -0.85864
466160.0000   -0.84663
466200.0000   -0.73329
466240.0000   -0.75484
466280.0000   -0.65046
466320.0000   -0.47100
466360.0000   -0.61061
466400.0000   -0.54964
466440.0000   -0.72391
466480.0000   -0.75139
466520.0000   -0.59503
466560.0000   -0.73024
466600.0000   -0.41570
466640.0000   -0.40166
466680.0000   -0.68523
466720.0000   -0.57905
466760.0000   -0.82123
466800.0000   -1.00811
466840.0000   -0.80534
466880.0000   -0.85042
466920.0000   -0.80308
466960.0000   -0.91574
467000.0000   -0.81617
467040.0000   -0.76313
467080.0000   -0.92096
467120.0000   -0.77411
467160.0000   -0.81847
467200.0000   -0.90508
467240.0000   -1.02821
467280.0000   -0.73209
467320.0000   -1.27624
467360.0000   -0.68671
467400.0000   -0.76474
467440.0000   -0.73349
467480.0000   -0.48172
467520.0000   -0.72489
467560.0000   -0.81837
467600.0000   -0.48939
467640.0000   -0.65415
467680.0000   -0.51113
467720.0000   -0.59442
467760.0000   -0.78339
467800.0000   -0.88913
467840.0000   -0.70158
467880.0000   -0.74079
467920.0000   -0.73444
467960.0000   -0.85088
468000.0000   -0.99141
468040.0000   -0.83052
468080.0000   -0.99548
468120.0000   -0.80966
468160.0000   -0.71944
468200.0000   -0.62247
468240.0000   -0.58845
468280.0000   -0.59804
468320.0000   -0.73773
468360.0000   -0.96603
468400.0000   -1.05596
468440.0000   -0.79880
468480.0000   -0.75980
468520.0000   -0.78690
468560.0000   -0.84121
468600.0000   -0.66219
468640.0000   -0.78810
468680.0000   -0.85863
468720.0000   -0.48709
468760.0000   -0.55496
468800.0000   -0.73650
468840.0000   -0.86812
468880.0000   -0.60876
468920.0000   -0.86920
468960.0000   -1.01488
469000.0000   -0.83758
469040.0000   -0.78994
469080.0000   -1.01927
469120.0000   -0.88088
469160.0000   -0.93458
469200.0000   -0.96093
469240.0000   -0.89091
469280.0000   -0.87157
469320.0000   -0.73607
469360.0000   -0.72315
469400.0000   -0.86339
469440.0000   -0.59805
469480.0000   -0.69551
469520.0000   -0.75873
469560.0000   -0.64702
469600.0000   -0.48529
469640.0000   -0.64704
469680.0000   -0.77807
469720.0000   -0.66919
469760.0000   -0.61446
469800.0000   -0.60812
469840.0000   -0.69327
469880.0000   -0.78646
469920.0000   -0.70172
469960.0000   -0.63136
470000.0000   -0.62253
470040.0000   -0.71555
470080.0000   -0.69070
470120.0000   -0.88295
470160.0000   -0.62623
470200.0000   -0.86212
470240.0000   -0.72127
470280.0000   -0.68671
470320.0000   -0.49749
470360.0000   -0.77869
470400.0000   -0.77774
470440.0000   -1.14770
470480.0000   -0.95603
470520.0000   -0.78380
470560.0000   -0.74976
470600.0000   -0.76688
470640.0000   -0.59953
470680.0000   -0.80483
470720.0000   -0.59692
470760.0000   -0.85765
470800.0000   -0.77188
470840.0000   -0.83807
470880.0000   -0.55347
470920.0000   -0.53613
470960.0000   -0.66235
471000.0000   -0.50726
471040.0000   -0.51250
471080.0000   -0.92121
471120.0000   -0.73815
471160.0000   -0.66006
471200.0000   -0.59594
471240.0000   -0.77775
471280.0000   -0.69022
471320.0000   -0.72864
471360.0000   -0.71016
471400.0000   -0.71898
471440.0000   -0.55739
471480.0000   -0.39283
471520.0000   -0.31984
471560.0000   -0.38283
471600.0000   -0.63886
471640.0000   -0.49223
471680.0000   -0.21579
471720.0000   -0.59960
471760.0000   -0.47265
471800.0000   -0.27242
471840.0000   -0.24239
471880.0000   -0.10255
471920.0000   -0.28049
471960.0000    0.18231
472000.0000   -0.12920
472040.0000   -0.28448
472080.0000   -0.04307
472120.0000   -0.36975
472160.0000   -0.32417
472200.0000    0.06030
472240.0000   -0.52752
472280.0000   -0.70502
472320.0000   -0.79844
472360.0000   -0.49630
472400.0000   -0.55827
472440.0000   -0.71844
472480.0000   -0.84446
472520.0000   -0.54134
472560.0000   -0.71086
472600.0000   -0.75833
472640.0000   -0.70873
472680.0000   -0.89053
472720.0000   -0.70107
472760.0000   -0.67324
472800.0000   -0.92137
472840.0000   -0.93024
472880.0000   -0.79748
472920.0000   -0.71164
472960.0000   -0.64954
473000.0000   -0.30398
473040.0000   -0.32476
473080.0000   -0.59590
473120.0000   -0.68055
473160.0000   -0.56949
473200.0000   -0.80731
473240.0000   -0.46547
473280.0000   -0.73743
473320.0000   -0.94021
473360.0000   -0.75910
473400.0000   -0.69816
473440.0000   -0.53590
473480.0000   -0.64687
473520.0000   -0.71921
473560.0000   -0.34961
473600.0000   -0.59046
473640.0000   -0.78412
473680.0000   -0.84634
473720.0000   -0.70000
473760.0000   -0.67961
473800.0000   -0.82648
473840.0000   -0.75997
473880.0000   -0.81010
473920.0000   -0.58539
473960.0000   -0.94662
474000.0000   -0.64037
474040.0000   -0.64725
474080.0000   -0.72515
474120.0000   -0.76258
474160.0000   -0.66969
474200.0000   -0.65337
474240.0000   -0.80556
474280.0000   -0.83967
474320.0000   -1.00967
474360.0000   -0.86528
474400.0000   -0.72250
474440.0000   -0.90075
474480.0000   -0.87871
474520.0000   -0.95511
474560.0000   -0.91695
474600.0000   -0.78659
474640.0000   -0.67283
474680.0000   -0.73231
474720.0000   -0.82975
474760.0000   -0.84844
474800.0000   -0.77344
474840.0000   -0.93469
474880.0000   -0.97737
474920.0000   -0.84435
474960.0000   -0.87355
475000.0000   -0.74846
475040.0000   -0.75181
475080.0000   -0.73103
475120.0000   -0.70669
475160.0000   -0.73555
475200.0000   -0.85073
475240.0000   -0.61891
475280.0000   -0.78794
475320.0000   -0.94960
475360.0000   -0.87321
475400.0000   -0.68946
475440.0000   -1.15110
475480.0000   -0.66108
475520.0000   -0.95054
475560.0000   -0.72008
475600.0000   -0.39367
475640.0000   -0.62474
475680.0000   -0.65280
475720.0000   -0.49954
475760.0000   -0.67500
475800.0000   -0.66143
475840.0000   -0.65400
475880.0000   -0.88404
475920.0000   -0.52945
475960.0000   -0.68747
476000.0000   -0.51132
476040.0000   -0.69773
476080.0000   -0.60113
476120.0000   -0.79174
476160.0000   -0.72120
476200.0000   -0.54768
476240.0000   -0.64621
476280.0000   -0.55666
476320.0000   -0.61705
476360.0000   -0.58571
476400.0000   -0.51831
476440.0000   -0.48381
476480.0000   -0.49177
476520.0000   -0.59971
476560.0000   -0.41987
476600.0000   -0.57121
476640.0000   -0.47981
476680.0000   -0.75105
476720.0000   -0.47008
476760.0000   -0.60321
476800.0000   -0.39167
476840.0000   -0.17166
476880.0000   -0.21571
476920.0000   -0.21420
476960.0000   -0.42819
477000.0000   -0.87169
477040.0000   -0.71619
477080.0000   -0.84157
477120.0000   -0.64029
477160.0000   -0.82971
477200.0000   -0.65314
477240.0000   -0.66687
477280.0000   -0.83986
477320.0000   -0.76641
477360.0000   -0.68681
477400.0000   -0.66564
477440.0000   -0.77262
477480.0000   -0.71691
477520.0000   -0.79102
477560.0000   -0.80770
477600.0000   -0.59282
477640.0000   -0.68223
477680.0000   -0.84435
477720.0000   -0.85112
477760.0000   -0.85805
477800.0000   -0.77788
477840.0000   -0.89461
477880.0000   -0.82733
477920.0000   -0.72178
477960.0000   -0.68395
478000.0000   -0.70442
478040.0000   -0.58636
478080.0000   -0.76265
478120.0000   -0.60463
478160.0000   -0.47339
478200.0000   -0.70686
478240.0000   -0.49993
478280.0000   -0.61956
478320.0000   -0.66281
478360.0000   -0.70292
478400.0000   -0.69224
478440.0000   -0.89989
478480.0000   -0.73098
478520.0000   -0.85856
478560.0000   -0.72428
478600.0000   -0.95483
478640.0000   -0.40178
478680.0000   -0.93500
478720.0000   -0.44283
478760.0000   -0.69335
478800.0000   -0.67353
478840.0000   -0.66123
478880.0000   -0.95725
478920.0000   -0.67785
478960.0000   -0.71851
479000.0000   -0.74378
479040.0000   -0.65878
479080.0000   -0.71572
479120.0000   -0.54871
479160.0000   -0.45037
479200.0000   -0.67446
479240.0000   -0.54681
479280.0000   -0.45442
479320.0000   -0.52764
479360.0000   -0.78618
479400.0000   -0.55511
479440.0000   -0.63810
479480.0000   -0.57946
479520.0000   -0.75797
479560.0000   -0.57417
479600.0000   -0.66773
479640.0000   -0.69957
479680.0000   -0.64901
479720.0000   -0.75285
479760.0000   -0.65990
479800.0000   -0.56119
479840.0000   -0.65836
479880.0000   -0.72894
479920.0000   -0.60703
479960.0000   -0.52261
480000.0000   -0.60533
480040.0000   -0.64845
480080.0000   -0.60957
480120.0000   -0.49875
480160.0000   -0.56977
480200.0000   -0.62831
480240.0000   -0.66137
480280.0000   -0.79828
480320.0000   -0.69852
480360.0000   -0.71684
480400.0000   -0.63629
480440.0000   -0.61561
480480.0000   -0.68169
480520.0000   -0.46157
480560.0000   -0.63266
480600.0000   -0.48192
480640.0000   -0.67207
480680.0000   -0.63991
480720.0000   -0.63088
480760.0000   -0.66585
480800.0000   -0.49605
480840.0000   -0.49159
480880.0000   -0.58474
480920.0000   -0.57248
480960.0000   -0.66148
481000.0000   -0.69096
481040.0000   -0.56680
481080.0000   -0.52035
481120.0000   -0.57551
481160.0000   -0.47582
481200.0000   -0.43423
481240.0000   -0.54957
481280.0000   -0.27689
481320.0000   -0.42893
481360.0000   -0.31551
481400.0000   -0.36044
481440.0000   -0.41769
481480.0000   -0.17082
481520.0000   -0.41654
481560.0000   -0.16343
481600.0000   -0.28388
481640.0000   -0.60772
481680.0000   -0.32335
481720.0000   -0.56869
481760.0000   -0.49535
481800.0000   -0.53722
481840.0000   -0.55188
481880.0000   -0.60207
481920.0000   -0.84677
481960.0000   -0.57825
482000.0000   -0.62349
482040.0000   -0.58520
482080.0000   -0.61935
482120.0000   -0.60741
482160.0000   -0.56181
482200.0000   -0.52907
482240.0000   -0.46864
482280.0000   -0.57957
482320.0000   -0.70368
482360.0000   -0.60391
482400.0000   -0.59892
482440.0000   -0.57741
482480.0000   -0.50394
482520.0000   -0.46630
482560.0000   -0.64284
482600.0000   -0.62024
482640.0000   -0.65851
482680.0000   -0.45582
482720.0000   -0.63783
482760.0000   -0.65167
482800.0000   -0.45166
482840.0000   -0.52849
482880.0000   -0.78696
482920.0000   -0.78725
482960.0000   -0.65042
483000.0000   -0.52715
483040.0000   -0.10721
483080.0000   -0.45498
483120.0000   -0.65379
483160.0000   -0.65696
483200.0000   -0.56727
483240.0000   -0.57241
483280.0000   -0.76394
483320.0000   -0.57818
483360.0000   -0.47548
483400.0000   -0.57038
483440.0000   -0.35501
483480.0000   -0.43807
483520.0000   -0.31786
483560.0000   -0.15516
483600.0000   -0.23873
483640.0000   -0.30619
483680.0000   -0.21708
483720.0000   -0.24964
483760.0000   -0.33917
483800.0000   -0.26636
483840.0000   -0.35219
483880.0000   -0.52074
483920.0000   -0.43633
483960.0000   -0.62238
484000.0000   -0.56180
484040.0000   -0.59258
484080.0000   -0.76827
484120.0000   -0.75704
484160.0000   -0.52872
484200.0000   -0.26542
484240.0000   -0.70406
484280.0000   -0.61624
484320.0000   -0.68646
484360.0000   -0.62591
484400.0000   -0.56543
484440.0000   -0.69361
484480.0000   -0.69654
484520.0000   -0.84180
484560.0000   -0.65955
484600.0000   -0.71137
484640.0000   -0.68216
484680.0000   -0.57963
484720.0000   -0.62311
484760.0000   -0.77528
484800.0000   -0.92193
484840.0000   -0.69241
484880.0000   -0.74049
484920.0000   -1.02976
484960.0000   -1.17953
485000.0000   -0.69256
485040.0000   -0.95090
485080.0000   -0.50006
485120.0000   -0.55172
485160.0000   -0.49918
485200.0000   -0.77617
485240.0000   -0.91740
485280.0000   -0.84788
485320.0000   -0.76607
485360.0000   -0.94250
485400.0000   -0.83893
485440.0000   -0.82529
485480.0000   -0.74771
485520.0000   -0.65253
485560.0000   -0.54340
485600.0000   -0.90200
485640.0000   -0.69100
485680.0000   -0.76020
485720.0000   -0.70999
485760.0000   -0.78393
485800.0000   -0.80434
485840.0000   -0.83339
485880.0000   -0.89189
485920.0000   -0.61667
485960.0000   -0.63564
486000.0000   -0.67237
486040.0000   -0.65421
486080.0000   -0.74881
486120.0000   -0.62969
486160.0000   -0.50060
486200.0000   -0.56777
486240.0000   -0.61634
486280.0000   -0.69672
486320.0000   -0.63022
486360.0000   -0.41776
486400.0000   -0.46872
486440.0000   -0.53124
486480.0000   -0.63531
486520.0000   -0.23280
486560.0000   -0.62267
486600.0000   -0.51796
486640.0000   -0.56072
486680.0000   -0.67142
486720.0000   -0.54842
486760.0000   -0.46557
486800.0000   -0.66437
486840.0000   -0.66654
486880.0000   -0.79115
486920.0000   -0.90551
486960.0000   -0.65578
487000.0000   -0.68090
487040.0000   -0.70770
487080.0000   -0.76845
487120.0000   -0.74678
487160.0000   -0.66624
487200.0000   -0.73234
487240.0000   -0.75801
487280.0000   -0.70155
487320.0000   -0.71178
487360.0000   -0.57674
487400.0000   -0.53159
487440.0000   -0.47873
487480.0000   -0.72186
487520.0000   -0.89986
487560.0000   -0.93605
487600.0000   -0.73131
487640.0000   -0.84011
487680.0000   -0.92970
487720.0000   -0.74123
487760.0000   -0.94546
487800.0000   -0.50494
487840.0000   -0.77407
487880.0000   -1.00690
487920.0000   -0.83171
487960.0000   -0.71885
488000.0000   -0.78143
488040.0000   -0.84704
488080.0000   -0.93607
488120.0000   -0.91657
488160.0000   -1.02266
488200.0000   -1.12144
488240.0000   -0.73636
488280.0000   -0.91244
488320.0000   -0.80432
488360.0000   -0.92975
488400.0000   -0.71463
488440.0000   -0.93077
488480.0000   -0.91416
488520.0000   -0.99544
488560.0000   -0.78739
488600.0000   -0.86250
488640.0000   -0.89056
488680.0000   -0.68930
488720.0000   -0.97805
488760.0000   -0.93571
488800.0000   -0.83436
488840.0000   -0.70407
488880.0000   -0.94282
488920.0000   -1.05204
488960.0000   -0.62120
489000.0000   -0.75753
489040.0000   -0.82797
489080.0000   -0.72570
489120.0000   -0.88511
489160.0000   -0.77866
489200.0000   -0.76760
489240.0000   -0.82551
489280.0000   -1.06856
489320.0000   -0.96932
489360.0000   -1.01454
489400.0000   -0.84355
489440.0000   -0.83953
489480.0000   -0.78910
489520.0000   -0.76823
489560.0000   -0.85680
489600.0000   -0.97370
489640.0000   -1.03991
489680.0000   -0.96420
489720.0000   -1.04499
489760.0000   -0.92585
489800.0000   -1.17006
489840.0000   -1.00804
489880.0000   -0.97061
489920.0000   -0.89829
489960.0000   -0.80515
490000.0000   -1.03398
490040.0000   -0.86310
490080.0000   -0.60239
490120.0000   -0.65466
490160.0000   -0.93457
490200.0000   -0.79554
490240.0000   -0.97124
490280.0000   -0.92622
490320.0000   -1.02192
490360.0000   -0.83349
490400.0000   -1.03420
490440.0000   -0.64343
490480.0000   -0.74599
490520.0000   -0.77895
490560.0000   -0.88806
490600.0000   -0.75286
490640.0000   -0.87092
490680.0000   -1.20376
490720.0000   -1.08096
490760.0000   -0.85208
490800.0000   -0.98124
490840.0000   -0.84550
490880.0000   -0.78256
490920.0000   -0.70794
490960.0000   -0.83841
491000.0000   -1.12033
491040.0000   -0.94876
491080.0000   -1.09337
491120.0000   -0.88187
491160.0000   -0.89213
491200.0000   -0.85331
491240.0000   -0.80122
491280.0000   -0.94124
491320.0000   -1.02444
491360.0000   -1.06035
491400.0000   -0.68548
491440.0000   -0.86657
491480.0000   -1.36902
491520.0000   -1.16312
491560.0000   -1.17128
491600.0000   -1.01583
491640.0000   -0.95260
491680.0000   -1.06126
491720.0000   -1.06076
491760.0000   -0.71277
491800.0000   -0.83215
491840.0000   -0.89042
491880.0000   -0.70591
491920.0000   -0.79054
491960.0000   -0.75951
492000.0000   -0.87353
492040.0000   -0.72231
492080.0000   -0.73719
492120.0000   -0.95634
492160.0000   -0.81120
492200.0000   -0.69295
492240.0000   -0.34401
492280.0000   -0.51386
492320.0000   -0.62304
492360.0000   -0.68593
492400.0000   -0.64380
492440.0000   -0.19585
492480.0000   -0.10515
492520.0000   -0.07565
492560.0000   -0.16084
492600.0000   -0.07841
492640.0000   -0.16857
492680.0000   -0.78800
492720.0000   -0.68523
492760.0000   -0.70757
492800.0000   -0.65419
492840.0000   -0.26176
492880.0000   -0.48657
492920.0000   -0.60351
492960.0000   -0.33732
493000.0000   -0.68606
493040.0000   -0.54293
493080.0000   -0.57158
493120.0000   -0.69273
493160.0000   -0.70005
493200.0000   -0.43263
493240.0000   -0.60224
493280.0000   -0.65333
493320.0000   -0.69651
493360.0000   -0.78404
493400.0000   -0.73586
493440.0000   -0.45540
493480.0000   -0.57305
493520.0000   -0.54740
493560.0000   -0.74573
493600.0000   -0.67616
493640.0000   -0.69241
493680.0000   -0.62828
493720.0000   -0.76435
493760.0000   -0.65694
493800.0000   -0.66620
493840.0000   -0.72678
493880.0000   -0.69526
493920.0000   -0.69739
493960.0000   -0.70177
494000.0000   -0.69288
494040.0000   -0.72497
494080.0000   -0.66550
494120.0000   -0.49805
494160.0000   -0.98590
494200.0000   -0.86112
494240.0000   -0.55066
494280.0000   -0.71247
494320.0000   -0.67020
494360.0000   -0.82885
494400.0000   -0.77090
494440.0000   -0.94701
494480.0000   -0.39864
494520.0000   -0.57077
494560.0000   -0.71087
494600.0000   -0.60651
494640.0000   -0.66868
494680.0000   -0.89793
494720.0000   -0.60632
494760.0000   -0.75933
494800.0000   -0.83839
494840.0000   -0.65100
494880.0000   -0.60597
494920.0000   -0.46317
494960.0000   -0.42234
495000.0000   -0.31344
495040.0000   -0.47063
495080.0000   -0.23945
495120.0000   -0.82891
495160.0000   -0.54564
495200.0000   -0.75318
495240.0000   -0.71757
495280.0000   -0.66433
495320.0000   -0.71188
495360.0000   -0.57749
495400.0000   -0.66269
495440.0000   -0.48258
495480.0000   -0.56111
495520.0000   -0.78310
495560.0000   -0.42362
495600.0000   -0.51226
495640.0000   -0.77317
495680.0000   -0.62659
495720.0000   -0.74654
495760.0000   -0.65284
495800.0000   -0.76252
495840.0000   -0.58353
495880.0000   -0.68175
495920.0000   -0.72165
495960.0000   -0.79636
496000.0000   -0.67418
496040.0000   -0.55736
496080.0000   -0.66951
496120.0000   -0.76095
496160.0000   -0.68967
496200.0000   -0.77669
496240.0000   -0.68595
496280.0000   -0.49974
496320.0000   -0.53443
496360.0000   -0.34421
496400.0000   -0.63718
496440.0000   -0.67683
496480.0000   -0.56063
496520.0000   -0.52030
496560.0000   -0.46531
496600.0000   -0.40001
496640.0000   -0.44601
496680.0000   -0.24525
496720.0000   -0.31226
496760.0000   -0.39316
496800.0000   -0.60390
496840.0000   -0.38471
496880.0000   -0.30298
496920.0000   -0.43479
496960.0000   -0.23806
497000.0000   -0.33149
497040.0000   -0.63742
497080.0000   -0.51030
497120.0000   -0.59987
497160.0000   -0.45037
497200.0000   -0.09455
497240.0000   -0.20846
497280.0000   -0.61550
497320.0000   -0.38112
497360.0000   -0.45708
497400.0000   -0.67489
497440.0000   -0.67624
497480.0000   -0.75370
497520.0000   -0.57379
497560.0000   -0.68166
497600.0000   -0.35621
497640.0000   -0.80939
497680.0000   -0.52182
497720.0000   -0.73549
497760.0000   -0.61833
497800.0000   -0.60584
497840.0000   -0.41461
497880.0000   -0.21434
497920.0000   -0.14313
497960.0000   -0.31167
498000.0000   -0.52205
498040.0000   -0.83114
498080.0000   -0.85817
498120.0000   -0.80919
498160.0000   -0.53517
498200.0000   -0.43091
498240.0000   -0.35589
498280.0000   -0.37387
498320.0000   -0.29161
498360.0000   -0.30426
498400.0000   -0.22640
498440.0000   -0.51630
498480.0000   -0.52638
498520.0000   -0.43349
498560.0000   -0.19389
498600.0000   -0.58270
498640.0000   -0.38291
498680.0000   -0.22587
498720.0000   -0.55004
498760.0000   -0.24573
498800.0000   -0.45611
498840.0000   -0.37359
498880.0000   -0.47261
498920.0000   -0.47495
498960.0000   -0.41712
499000.0000   -0.43427
499040.0000   -0.54981
499080.0000   -0.61110
499120.0000   -0.82127
499160.0000   -0.55113
499200.0000   -0.61858
499240.0000   -0.72997
499280.0000   -0.84368
499320.0000   -0.67674
499360.0000   -0.88583
499400.0000   -0.92174
499440.0000   -1.05845
499480.0000   -0.95600
499520.0000   -0.77247
499560.0000   -0.93161
499600.0000   -0.83649
499640.0000   -0.96770
499680.0000   -0.91677
499720.0000   -0.57857
499760.0000   -0.76337
499800.0000   -0.77863
499840.0000   -0.71360
499880.0000   -0.70411
499920.0000   -0.68154
499960.0000   -0.71423
500000.0000   -0.79337
500040.0000   -0.76299
500080.0000   -0.65523
500120.0000   -0.86697
500160.0000   -0.74643
500200.0000   -0.73114
500240.0000   -0.73050
500280.0000   -0.76549
500320.0000   -0.97635
500360.0000   -0.86705
500400.0000   -0.87268
500440.0000   -0.87697
500480.0000   -0.87477
500520.0000   -1.00780
500560.0000   -1.08951
500600.0000   -0.92931
500640.0000   -0.88384
500680.0000   -0.88021
500720.0000   -0.82784
500760.0000   -1.02105
500800.0000   -0.62980
500840.0000   -0.82876
500880.0000   -0.70682
500920.0000   -0.83803
500960.0000   -0.88479
501000.0000   -0.70298
501040.0000   -0.84699
501080.0000   -0.81406
501120.0000   -0.85609
501160.0000   -0.73508
501200.0000   -0.79866
501240.0000   -0.79217
501280.0000   -0.79775
501320.0000   -0.90723
501360.0000   -0.82708
501400.0000   -0.87806
501440.0000   -0.74675
501480.0000   -0.75733
501520.0000   -0.81330
501560.0000   -0.83671
501600.0000   -0.92445
501640.0000   -0.88091
501680.0000   -0.80809
501720.0000   -0.87922
501760.0000   -0.96010
501800.0000   -0.80835
501840.0000   -0.87992
501880.0000   -0.95596
501920.0000   -0.81148
501960.0000   -0.83252
502000.0000   -0.77060
502040.0000   -0.85699
502080.0000   -0.74214
502120.0000   -0.71685
502160.0000   -0.99128
502200.0000   -0.89364
502240.0000   -0.74094
502280.0000   -0.92584
502320.0000   -0.81851
502360.0000   -0.75575
502400.0000   -0.83282
502440.0000   -0.83516
502480.0000   -0.70994
502520.0000   -0.77173
502560.0000   -0.73585
502600.0000   -0.63785
502640.0000   -0.84285
502680.0000   -0.69919
502720.0000   -0.87014
502760.0000   -0.85059
502800.0000   -0.70965
502840.0000   -0.75015
502880.0000   -0.74106
502920.0000   -0.86542
502960.0000   -0.89936
503000.0000   -0.68050
503040.0000   -0.73328
503080.0000   -0.79479
503120.0000   -0.80971
503160.0000   -0.62234
503200.0000   -0.75555
503240.0000   -0.79295
503280.0000   -0.87427
503320.0000   -0.90531
503360.0000   -0.89423
503400.0000   -0.68333
503440.0000   -0.70783
503480.0000   -0.68683
503520.0000   -0.84704
503560.0000   -0.78938
503600.0000   -0.76032
503640.0000   -0.86986
503680.0000   -0.70458
503720.0000   -0.94432
503760.0000   -0.81295
503800.0000   -0.87943
503840.0000   -0.92966
503880.0000   -0.81786
503920.0000   -0.83883
503960.0000   -0.73988
504000.0000   -0.62684
504040.0000   -0.96263
504080.0000   -0.81758
504120.0000   -0.85234
504160.0000   -0.89231
504200.0000   -0.85742
504240.0000   -0.88697
504280.0000   -0.80208
504320.0000   -0.88800
504360.0000   -0.80987
504400.0000   -0.83044
504440.0000   -0.73321
504480.0000   -0.82061
504520.0000   -0.89634
504560.0000   -0.71456
504600.0000   -0.82601
504640.0000   -0.91046
504680.0000   -0.77520
504720.0000   -0.75670
504760.0000   -0.67376
504800.0000   -0.76097
504840.0000   -0.75037
504880.0000   -0.91949
504920.0000   -0.83078
504960.0000   -0.74478
505000.0000   -0.87387
505040.0000   -0.71632
505080.0000   -0.82697
505120.0000   -0.64736
505160.0000   -0.84510
505200.0000   -0.76538
505240.0000   -0.72635
505280.0000   -0.75046
505320.0000   -0.69892
505360.0000   -0.57212
505400.0000   -0.74867
505440.0000   -0.84750
505480.0000   -0.95101
505520.0000   -0.75052
505560.0000   -0.87639
505600.0000   -0.75484
505640.0000   -0.96723
505680.0000   -0.85417
505720.0000   -0.85154
505760.0000   -0.93943
505800.0000   -0.78985
505840.0000   -1.01370
505880.0000   -1.07297
505920.0000   -0.84656
505960.0000   -0.84552
506000.0000   -1.01267
506040.0000   -0.78373
506080.0000   -1.04073
506120.0000   -0.79547
506160.0000   -0.94090
506200.0000   -0.93829
506240.0000   -0.81763
506280.0000   -0.94407
506320.0000   -1.03801
506360.0000   -0.94233
506400.0000   -0.98543
506440.0000   -0.94265
506480.0000   -0.87119
506520.0000   -0.87230
506560.0000   -0.87827
506600.0000   -0.87786
506640.0000   -0.83785
506680.0000   -0.76351
506720.0000   -0.86685
506760.0000   -0.99799
506800.0000   -0.83364
506840.0000   -0.86065
506880.0000   -0.81837
506920.0000   -0.76839
506960.0000   -0.87150
507000.0000   -1.05160
507040.0000   -0.90229
507080.0000   -0.88062
507120.0000   -0.96838
507160.0000   -0.84768
507200.0000   -0.95879
507240.0000   -0.94614
507280.0000   -0.74963
507320.0000   -0.74726
507360.0000   -0.79185
507400.0000   -0.99426
507440.0000   -0.83233
507480.0000   -0.82087
507520.0000   -0.82523
507560.0000   -0.86001
507600.0000   -0.83790
507640.0000   -0.95837
507680.0000   -1.03996
507720.0000   -0.89869
507760.0000   -0.66055
507800.0000   -0.94384
507840.0000   -0.60183
507880.0000   -0.52655
507920.0000   -0.66666
507960.0000   -0.84757
508000.0000   -0.59056
508040.0000   -0.88918
508080.0000   -0.71941
508120.0000   -0.58756
508160.0000   -0.87781
508200.0000   -0.87634
508240.0000   -0.97168
508280.0000   -0.74543
508320.0000   -0.79250
508360.0000   -0.82948
508400.0000   -0.76785
508440.0000   -0.96234
508480.0000   -1.16922
508520.0000   -0.86817
508560.0000   -1.04843
508600.0000   -0.72119
508640.0000   -1.01171
508680.0000   -1.07997
508720.0000   -0.84312
508760.0000   -1.00232
508800.0000   -0.96334
508840.0000   -0.97771
508880.0000   -0.78657
508920.0000   -0.88824
508960.0000   -0.64136
509000.0000   -0.60654
509040.0000   -0.76521
509080.0000   -0.69896
509120.0000   -0.78046
509160.0000   -0.70346
509200.0000   -0.65928
509240.0000   -0.70419
509280.0000   -0.73238
509320.0000   -0.75972
509360.0000   -0.89475
509400.0000   -1.02803
509440.0000   -0.95336
509480.0000   -1.04656
509520.0000   -0.86260
509560.0000   -0.68497
509600.0000   -0.84291
509640.0000   -0.68430
509680.0000   -0.77628
509720.0000   -0.78022
509760.0000   -0.68394
509800.0000   -0.89918
509840.0000   -1.03543
509880.0000   -0.86669
509920.0000   -1.23787
509960.0000   -0.96358
510000.0000   -0.96995
510040.0000   -0.81865
510080.0000   -0.83018
510120.0000   -0.62848
510160.0000   -0.51818
510200.0000   -1.01912
510240.0000   -0.64288
510280.0000   -0.66282
510320.0000   -0.85900
510360.0000   -0.85457
510400.0000   -0.47672
510440.0000   -0.92215
510480.0000   -0.49461
510520.0000   -0.58252
510560.0000   -0.70109
510600.0000   -0.75809
510640.0000   -0.74972
510680.0000   -0.79698
510720.0000   -0.82449
510760.0000   -0.57903
510800.0000   -0.66006
510840.0000   -0.69598
510880.0000   -0.74069
510920.0000   -0.57921
510960.0000   -0.58067
511000.0000   -0.79964
511040.0000   -0.76086
511080.0000   -0.63366
511120.0000   -0.61602
511160.0000   -0.69196
511200.0000   -0.89264
511240.0000   -0.61832
511280.0000   -0.83769
511320.0000   -0.51904
511360.0000   -0.76462
511400.0000   -0.83719
511440.0000   -0.76385
511480.0000   -0.65711
511520.0000   -0.59037
511560.0000   -0.68473
511600.0000   -0.79701
511640.0000   -0.52898
511680.0000   -0.70362
511720.0000   -0.66406
511760.0000   -0.74703
511800.0000   -0.81447
511840.0000   -0.79703
511880.0000   -0.60877
511920.0000   -0.47752
511960.0000   -0.55735
512000.0000   -0.63013
512040.0000   -0.76523
512080.0000   -0.72102
512120.0000   -0.66970
512160.0000   -0.78046
512200.0000   -0.70358
512240.0000   -0.90370
512280.0000   -0.37090
512320.0000   -0.65277
512360.0000   -0.68480
512400.0000   -0.69526
512440.0000   -0.46063
512480.0000   -0.54879
512520.0000   -0.32009
512560.0000   -0.66328
512600.0000   -0.33564
512640.0000   -0.51546
512680.0000   -0.46915
512720.0000   -0.55665
512760.0000   -0.50683
512800.0000   -0.60000
512840.0000   -0.62763
512880.0000   -0.54951
512920.0000   -0.66111
512960.0000   -0.50438
513000.0000   -0.28332
513040.0000   -0.55304
513080.0000   -0.65960
513120.0000   -0.41841
513160.0000   -0.48164
513200.0000   -0.57606
513240.0000   -0.85478
513280.0000   -0.74211
513320.0000   -0.52452
513360.0000   -0.67696
513400.0000   -0.57770
513440.0000   -0.46328
513480.0000   -0.53220
513520.0000   -0.60527
513560.0000   -0.32097
513600.0000   -0.61002
513640.0000   -0.67123
513680.0000   -0.57914
513720.0000   -0.68990
513760.0000   -0.62151
513800.0000   -0.49124
513840.0000   -0.62645
513880.0000   -0.45363
513920.0000   -0.46872
513960.0000   -0.31243
514000.0000   -0.41189
514040.0000   -0.53707
514080.0000   -0.22203
514120.0000   -0.08026
514160.0000   -0.28638
514200.0000   -0.22044
514240.0000   -0.61577
514280.0000   -0.74641
514320.0000   -0.44850
514360.0000   -0.42206
514400.0000   -0.15336
514440.0000   -0.07931
514480.0000   -0.14166
514520.0000   -0.49735
514560.0000   -0.40258
514600.0000   -0.49435
514640.0000   -0.62804
514680.0000   -0.66300
514720.0000   -0.42101
514760.0000   -0.44275
514800.0000   -0.59548
514840.0000   -0.69209
514880.0000   -0.63551
514920.0000   -0.49489
514960.0000   -0.51009
515000.0000   -0.59083
515040.0000   -0.54299
515080.0000   -0.84035
515120.0000   -0.64229
515160.0000   -0.58606
515200.0000   -0.74722
515240.0000   -0.96629
515280.0000   -0.75477
515320.0000   -0.58290
515360.0000   -0.84278
515400.0000   -0.69999
515440.0000   -0.68858
515480.0000   -0.73631
515520.0000   -0.68452
515560.0000   -0.83294
515600.0000   -0.59843
515640.0000   -0.61761
515680.0000   -0.59107
515720.0000   -0.78119
515760.0000   -0.87378
515800.0000   -0.76093
515840.0000   -0.72998
515880.0000   -0.68920
515920.0000   -0.48407
515960.0000   -0.78967
516000.0000   -0.68451
516040.0000   -0.75755
516080.0000   -0.71420
516120.0000   -0.45082
516160.0000   -0.82611
516200.0000   -0.49468
516240.0000   -0.80115
516280.0000   -0.77545
516320.0000   -0.75996
516360.0000   -0.70498
516400.0000   -0.60142
516440.0000   -0.64198
516480.0000   -0.52688
516520.0000   -0.67424
516560.0000   -0.70510
516600.0000   -0.60727
516640.0000   -0.63286
516680.0000   -0.73924
516720.0000   -0.81119
516760.0000   -0.60199
516800.0000   -0.80418
516840.0000   -0.61849
516880.0000   -0.46662
516920.0000   -0.82659
516960.0000   -0.55098
517000.0000   -0.59317
517040.0000   -0.50092
517080.0000   -0.39879
517120.0000   -0.81687
517160.0000   -0.88887
517200.0000   -0.51696
517240.0000   -0.78780
517280.0000   -0.77378
517320.0000   -0.71920
517360.0000   -0.57470
517400.0000   -0.59199
517440.0000   -0.89742
517480.0000   -0.60943
517520.0000   -0.90917
517560.0000   -0.86542
517600.0000   -0.60727
517640.0000   -0.80161
517680.0000   -0.72450
517720.0000   -0.65330
517760.0000   -0.71295
517800.0000   -0.64597
517840.0000   -0.73163
517880.0000   -0.79392
517920.0000   -0.82418
517960.0000   -0.75287
518000.0000   -0.71121
518040.0000   -0.86053
518080.0000   -0.79179
518120.0000   -0.72400
518160.0000   -0.92350
518200.0000   -0.61063
518240.0000   -0.70981
518280.0000   -0.54375
518320.0000   -0.77795
518360.0000   -0.79611
518400.0000   -0.06655
518440.0000   -0.44616
518480.0000   -0.67801
518520.0000   -0.73193
518560.0000   -0.89909
518600.0000   -0.63458
518640.0000   -0.68911
518680.0000   -0.62465
518720.0000   -0.86018
518760.0000   -0.64247
518800.0000   -0.93532
518840.0000   -0.63176
518880.0000   -0.52544
518920.0000   -0.68436
518960.0000   -0.71841
519000.0000   -0.80441
519040.0000   -0.55586
519080.0000   -0.49538
519120.0000   -0.55913
519160.0000   -0.73037
519200.0000   -0.69568
519240.0000   -0.83747
519280.0000   -0.57474
519320.0000   -0.68248
519360.0000   -0.39577
519400.0000   -0.94095
519440.0000   -0.74209
519480.0000   -0.69277
519520.0000   -0.86238
519560.0000   -0.83790
519600.0000   -0.86197
519640.0000   -0.70561
519680.0000   -0.75628
519720.0000   -1.04597
519760.0000   -0.78504
519800.0000   -0.83064
519840.0000   -0.64500
519880.0000   -0.75748
519920.0000   -0.64254
519960.0000   -0.71293
520000.0000   -0.75055
520040.0000   -0.71181
520080.0000   -0.71844
520120.0000   -0.83601
520160.0000   -0.57756
520200.0000   -0.73531
520240.0000   -0.39816
520280.0000   -0.52442
520320.0000   -0.62081
520360.0000   -0.49679
520400.0000   -0.53794
520440.0000   -0.67871
520480.0000   -0.50847
520520.0000   -0.71208
520560.0000   -0.11916
520600.0000   -0.69742
520640.0000   -0.63038
520680.0000   -0.68023
520720.0000   -0.61484
520760.0000   -0.48224
520800.0000   -0.35476
520840.0000   -0.13883
520880.0000   -0.50326
520920.0000   -0.97078
520960.0000   -0.67817
521000.0000   -0.60846
521040.0000   -0.55499
521080.0000   -0.37386
521120.0000   -0.51644
521160.0000   -0.53214
521200.0000   -0.41115
521240.0000   -0.62114
521280.0000   -0.59876
521320.0000    0.00087
521360.0000   -0.65358
521400.0000   -0.65354
521440.0000   -0.49555
521480.0000   -0.76703
521520.0000   -0.61857
521560.0000   -0.47525
521600.0000   -0.39789
521640.0000   -0.66686
521680.0000   -0.45972
521720.0000   -0.75509
521760.0000   -0.68240
521800.0000   -0.46312
521840.0000   -0.50370
521880.0000   -0.45920
521920.0000   -0.65377
521960.0000   -0.51077
522000.0000   -0.55389
522040.0000   -0.70196
522080.0000   -0.58894
522120.0000   -0.37174
522160.0000   -0.48566
522200.0000   -0.63346
522240.0000   -0.51866
522280.0000   -0.43577
522320.0000   -0.70266
522360.0000   -0.63126
522400.0000   -0.56696
522440.0000   -0.59142
522480.0000   -0.89829
522520.0000   -0.75763
522560.0000   -0.77442
522600.0000   -0.84648
522640.0000   -0.79292
522680.0000   -0.65301
522720.0000   -0.78044
522760.0000   -0.60799
522800.0000   -0.65947
522840.0000   -0.72643
522880.0000   -0.69117
522920.0000   -0.57543
522960.0000   -0.55863
523000.0000   -0.60662
523040.0000   -0.78049
523080.0000   -0.81997
523120.0000   -0.68740
523160.0000   -0.81673
523200.0000   -0.74068
523240.0000   -0.89608
523280.0000   -0.85385
523320.0000   -0.69344
523360.0000   -0.64079
523400.0000   -0.58168
523440.0000   -0.67533
523480.0000   -0.58399
523520.0000   -0.75610
523560.0000   -0.69768
523600.0000   -0.71289
523640.0000   -0.55842
523680.0000   -0.72640
523720.0000   -0.52284
523760.0000   -0.62028
523800.0000   -0.81267
523840.0000   -0.62352
523880.0000   -0.89431
523920.0000   -0.66653
523960.0000   -0.76339
524000.0000   -0.79032
524040.0000   -0.73232
524080.0000   -0.73319
524120.0000   -0.73186
524160.0000   -0.64590
524200.0000   -0.68254
524240.0000   -0.78443
524280.0000   -0.62016
524320.0000   -0.30938
524360.0000   -0.53265
524400.0000   -0.89313
524440.0000   -0.52951
524480.0000   -0.68450
524520.0000   -0.74314
524560.0000   -0.67712
524600.0000   -0.66921
524640.0000   -0.68532
524680.0000   -0.73114
524720.0000   -0.72568
524760.0000   -0.87329
524800.0000   -0.83335
524840.0000   -0.82131
524880.0000   -0.74056
524920.0000   -0.70888
524960.0000   -0.78087
525000.0000   -0.84273
525040.0000   -0.69051
525080.0000   -0.75478
525120.0000   -0.69818
525160.0000   -0.58951
525200.0000   -0.82488
525240.0000   -0.88089
525280.0000   -0.81799
525320.0000   -0.65937
525360.0000   -0.56669
525400.0000   -0.74101
525440.0000   -0.75343
525480.0000   -0.67407
525520.0000   -0.78653
525560.0000   -0.51880
525600.0000   -0.95026
525640.0000   -0.64810
525680.0000   -0.67923
525720.0000   -0.73585
525760.0000   -0.67953
525800.0000   -0.66114
525840.0000   -0.53930
525880.0000   -0.85161
525920.0000   -0.82533
525960.0000   -0.86736
526000.0000   -0.69526
526040.0000   -0.82811
526080.0000   -0.82986
526120.0000   -0.54895
526160.0000   -0.88478
526200.0000   -0.69596
526240.0000   -0.80830
526280.0000   -0.62672
526320.0000   -0.68682
526360.0000   -0.67543
526400.0000   -0.56055
526440.0000   -0.48479
526480.0000   -0.48261
526520.0000   -0.67465
526560.0000   -0.67406
526600.0000   -0.67272
526640.0000   -0.30919
526680.0000   -0.36022
526720.0000   -0.45054
526760.0000   -0.52842
526800.0000   -0.39484
526840.0000   -0.30697
526880.0000   -0.56722
526920.0000   -0.75695
526960.0000   -0.70253
527000.0000   -0.86595
527040.0000   -0.67314
527080.0000   -0.58847
527120.0000   -0.78127
527160.0000   -0.51265
527200.0000   -0.43909
527240.0000   -0.71101
527280.0000   -0.78344
527320.0000   -0.86345
527360.0000   -0.75125
527400.0000   -0.79465
527440.0000   -0.77989
527480.0000   -0.80305
527520.0000   -0.78933
527560.0000   -0.56538
527600.0000   -0.75444
527640.0000   -0.62595
527680.0000   -0.68968
527720.0000   -0.82797
527760.0000   -0.83817
527800.0000   -0.83548
527840.0000   -0.46543
527880.0000   -0.57294
527920.0000   -0.73451
527960.0000   -0.57821
528000.0000   -0.35902
528040.0000   -0.54809
528080.0000   -0.70313
528120.0000   -0.65132
528160.0000   -0.73603
528200.0000   -0.77886
528240.0000   -0.81851
528280.0000   -0.73459
528320.0000   -0.67029
528360.0000   -0.63187
528400.0000   -0.49922
528440.0000   -0.45400
528480.0000   -0.62175
528520.0000   -0.60035
528560.0000   -0.56131
528600.0000   -0.43234
528640.0000   -0.30036
528680.0000   -0.39783
528720.0000   -0.16972
528760.0000   -0.63140
528800.0000   -0.30444
528840.0000   -0.52736
528880.0000   -0.46216
528920.0000   -0.41016
528960.0000   -0.38493
529000.0000   -0.41506
529040.0000   -0.30919
529080.0000   -0.31203
529120.0000   -0.44837
529160.0000   -0.82885
529200.0000   -0.76738
529240.0000   -0.67904
529280.0000   -0.64367
529320.0000   -0.85609
529360.0000   -0.46610
529400.0000   -0.69300
529440.0000   -0.71915
529480.0000   -0.66353
529520.0000   -0.53033
529560.0000   -0.57969
529600.0000   -0.63598
529640.0000   -0.58434
529680.0000   -0.76622
529720.0000   -0.62940
529760.0000   -0.56482
529800.0000   -0.44254
529840.0000   -0.38236
529880.0000   -0.37931
529920.0000   -0.61196
529960.0000   -0.62758
530000.0000   -0.37879
530040.0000   -0.60619
530080.0000   -0.69503
530120.0000   -0.58318
530160.0000   -0.35001
530200.0000   -0.51671
530240.0000   -0.64573
530280.0000   -0.44943
530320.0000   -0.25587
530360.0000   -0.44230
530400.0000   -0.37618
530440.0000   -0.69988
530480.0000   -0.62451
530520.0000   -0.57868
530560.0000   -0.56058
530600.0000   -0.55960
530640.0000   -0.40044
530680.0000   -0.53487
530720.0000   -0.43056
530760.0000   -0.25410
530800.0000   -0.32020
530840.0000   -0.34929
530880.0000   -0.40145
530920.0000   -0.51840
530960.0000   -0.14087
531000.0000   -0.41952
531040.0000   -0.68056
531080.0000   -0.59946
531120.0000   -0.70599
531160.0000   -0.61416
531200.0000   -0.40785
531240.0000   -0.53246
531280.0000   -0.45285
531320.0000   -0.68493
531360.0000   -0.71563
531400.0000   -0.63073
531440.0000   -0.76523
531480.0000   -0.76380
531520.0000   -0.77671
531560.0000   -0.79232
531600.0000   -0.69630
531640.0000   -0.64995
531680.0000   -0.64650
531720.0000   -0.30205
531760.0000   -0.63931
531800.0000   -0.76712
531840.0000   -0.64254
531880.0000   -0.68339
531920.0000   -0.63569
531960.0000   -0.60016
532000.0000   -0.40903
532040.0000   -0.20664
532080.0000   -0.35835
532120.0000   -0.06584
532160.0000   -0.31178
532200.0000   -0.55797
532240.0000   -0.37540
532280.0000   -0.53822
532320.0000   -0.32879
532360.0000   -0.42428
532400.0000   -0.22957
532440.0000   -0.33493
532480.0000   -0.32594
532520.0000   -0.42439
532560.0000   -0.61385
532600.0000   -0.69855
532640.0000   -0.59823
532680.0000   -0.56647
532720.0000   -0.59187
532760.0000   -0.49830
532800.0000   -0.49212
532840.0000   -0.77627
532880.0000   -0.80168
532920.0000   -0.45381
532960.0000   -0.63482
533000.0000   -0.41754
533040.0000   -0.35604
533080.0000   -0.60970
533120.0000   -0.53262
533160.0000   -0.79511
533200.0000   -0.75925
533240.0000   -0.68951
533280.0000   -0.63524
533320.0000   -0.87481
533360.0000   -0.71995
533400.0000   -0.80729
533440.0000   -0.63550
533480.0000   -0.82639
533520.0000   -0.78330
533560.0000   -0.78261
533600.0000   -0.79508
533640.0000   -0.73005
533680.0000   -0.74230
533720.0000   -0.69105
533760.0000   -0.64038
533800.0000   -0.78469
533840.0000   -0.60942
533880.0000   -0.42166
533920.0000   -0.62141
533960.0000   -0.82873
534000.0000   -0.50513
534040.0000   -0.47739
534080.0000   -0.65736
534120.0000   -0.32392
534160.0000   -0.38098
534200.0000   -0.35792
534240.0000   -0.27166
534280.0000   -0.38481
534320.0000   -0.31870
534360.0000   -0.33384
534400.0000   -0.53174
534440.0000   -0.70979
534480.0000   -0.48535
534520.0000   -0.72663
534560.0000   -0.45417
534600.0000   -0.51455
534640.0000   -0.56234
534680.0000   -0.32712
534720.0000   -0.75259
534760.0000   -0.64319
534800.0000   -0.74391
534840.0000   -0.71757
534880.0000   -0.72980
534920.0000   -0.51505
534960.0000   -0.23588
535000.0000   -0.39234
535040.0000   -0.29625
535080.0000   -0.39063
535120.0000   -0.35053
535160.0000   -0.44837
535200.0000   -0.42882
535240.0000   -0.61193
535280.0000   -0.60545
535320.0000   -0.74937
535360.0000   -0.63089
535400.0000   -0.60704
535440.0000   -0.60535
535480.0000   -0.65895
535520.0000   -0.83246
535560.0000   -0.65012
535600.0000   -0.65739
535640.0000   -0.69090
535680.0000   -0.56699
535720.0000   -0.50905
535760.0000   -0.53153
535800.0000   -0.51017
535840.0000   -0.34842
535880.0000   -0.42678
535920.0000   -0.29767
535960.0000   -0.22773
536000.0000   -0.30103
536040.0000   -0.52818
536080.0000   -0.47015
536120.0000   -0.47807
536160.0000   -0.30123
536200.0000   -0.59859
536240.0000   -0.42830
536280.0000   -0.31305
536320.0000   -0.23943
536360.0000   -0.31368
536400.0000   -0.27200
536440.0000   -0.61623
536480.0000   -0.72072
536520.0000   -0.58784
536560.0000   -0.71200
536600.0000   -0.87558
536640.0000   -0.61303
536680.0000   -0.50091
536720.0000   -0.83903
536760.0000   -0.85467
536800.0000   -0.63504
536840.0000   -0.75790
536880.0000   -0.87521
536920.0000   -0.77377
536960.0000   -0.76375
537000.0000   -0.81977
537040.0000   -0.69405
537080.0000   -0.54002
537120.0000   -0.36747
537160.0000   -0.65319
537200.0000   -0.53853
537240.0000   -0.59414
537280.0000   -0.66137
537320.0000   -0.46904
537360.0000   -0.72368
537400.0000   -0.56569
537440.0000   -0.48395
537480.0000   -0.52125
537520.0000   -0.59523
537560.0000   -0.69378
537600.0000   -0.42931
537640.0000   -0.66681
537680.0000   -0.51859
537720.0000   -0.53260
537760.0000   -0.50239
537800.0000   -0.57358
537840.0000   -0.54478
537880.0000   -0.42931
537920.0000   -0.50229
537960.0000   -0.58770
538000.0000   -0.50388
538040.0000   -0.49634
538080.0000   -0.51780
538120.0000   -0.36984
538160.0000   -0.25848
538200.0000   -0.33999
538240.0000   -0.48618
538280.0000   -0.61868
538320.0000   -0.85298
538360.0000   -0.55832
538400.0000   -0.49703
538440.0000   -0.46886
538480.0000   -0.64022
538520.0000   -0.55783
538560.0000   -0.43074
538600.0000   -0.38439
538640.0000   -0.61526
538680.0000   -0.62472
538720.0000   -0.57938
538760.0000   -0.60785
538800.0000   -0.54622
538840.0000   -0.73124
538880.0000   -0.46885
538920.0000   -0.51416
538960.0000   -0.66462
539000.0000   -0.80944
539040.0000   -0.73078
539080.0000   -0.76825
539120.0000   -0.71598
539160.0000   -0.58631
539200.0000   -0.54869
539240.0000   -0.50832
539280.0000   -0.54258
539320.0000   -0.51370
539360.0000   -0.89679
539400.0000   -0.82461
539440.0000   -0.66406
539480.0000   -0.65902
539520.0000   -0.65284
539560.0000   -0.56918
539600.0000   -0.53407
539640.0000   -0.48766
539680.0000   -0.38075
539720.0000   -0.24638
539760.0000   -0.66046
539800.0000   -0.65746
539840.0000   -0.56844
539880.0000   -0.28234
539920.0000   -0.58721
539960.0000   -0.42193
540000.0000   -0.54712
540040.0000   -0.22699
540080.0000   -0.70112
540120.0000   -0.40064
540160.0000   -0.32254
540200.0000   -0.66941
540240.0000   -0.30728
540280.0000   -0.50301
540320.0000   -0.51696
540360.0000   -0.56048
540400.0000   -0.56062
540440.0000   -0.37150
540480.0000   -0.29375
540520.0000   -0.59387
540560.0000   -0.49385
540600.0000   -0.48551
540640.0000   -0.61583
540680.0000   -0.51648
540720.0000   -0.50532
540760.0000   -0.50434
540800.0000   -0.66514
540840.0000   -0.48364
540880.0000   -0.42700
540920.0000   -0.41098
540960.0000   -0.56183
541000.0000   -0.43553
541040.0000   -0.52038
541080.0000   -0.54643
541120.0000   -0.50500
541160.0000   -0.51004
541200.0000   -0.65929
541240.0000   -0.67533
541280.0000   -0.64159
541320.0000   -0.80758
541360.0000   -0.87992
541400.0000   -0.86584
541440.0000   -0.94798
541480.0000   -0.82833
541520.0000   -0.86425
541560.0000   -0.48046
541600.0000   -0.55542
541640.0000   -0.75115
541680.0000   -0.64928
541720.0000   -0.56884
541760.0000   -0.62526
541800.0000   -0.73245
541840.0000   -0.48988
541880.0000   -0.47472
541920.0000   -0.69065
541960.0000   -0.72272
542000.0000   -0.61009
542040.0000   -0.57962
542080.0000   -0.79256
542120.0000   -0.66756
542160.0000   -0.60673
542200.0000   -0.93397
542240.0000   -0.59023
542280.0000   -0.84009
542320.0000   -0.65897
542360.0000   -0.38800
542400.0000   -0.49282
542440.0000   -0.77710
542480.0000   -0.58333
542520.0000   -0.34838
542560.0000   -0.53203
542600.0000   -0.70087
542640.0000   -0.53875
542680.0000   -0.61335
542720.0000   -0.70296
542760.0000   -0.70551
542800.0000   -0.88420
542840.0000   -0.60382
542880.0000   -0.61021
542920.0000   -0.74704
542960.0000   -0.31193
543000.0000   -0.86753
543040.0000   -0.55486
543080.0000   -0.23890
543120.0000   -0.57087
543160.0000   -0.56632
543200.0000   -0.67171
543240.0000   -0.49945
543280.0000   -0.45977
543320.0000   -0.43391
543360.0000   -0.65787
543400.0000   -0.37997
543440.0000   -0.37218
543480.0000   -0.69806
543520.0000   -0.55248
543560.0000   -0.62385
543600.0000   -0.43609
543640.0000   -0.46774
543680.0000   -0.37678
543720.0000   -0.59131
543760.0000   -0.71968
543800.0000   -0.63869
543840.0000   -0.63210
543880.0000   -0.35484
543920.0000   -0.49896
543960.0000   -0.65342
544000.0000   -0.60425
544040.0000   -0.81191
544080.0000   -0.68286
544120.0000   -0.59708
544160.0000   -0.71713
544200.0000   -0.50713
544240.0000   -0.66155
544280.0000   -0.69749
544320.0000   -0.54558
544360.0000   -0.56622
544400.0000   -0.43485
544440.0000   -0.78091
544480.0000   -0.67358
544520.0000   -0.56994
544560.0000   -0.52786
544600.0000   -0.47378
544640.0000   -0.56060
544680.0000   -0.36624
544720.0000   -0.69510
544760.0000   -0.31375
544800.0000   -0.85470
544840.0000   -0.78140
544880.0000   -0.78654
544920.0000   -1.13169
544960.0000   -1.03438
545000.0000   -0.55047
545040.0000   -0.47186
545080.0000   -0.76265
545120.0000   -0.71723
545160.0000   -0.74664
545200.0000   -0.73322
545240.0000   -0.41399
545280.0000   -0.50283
545320.0000   -0.48327
545360.0000   -0.49662
545400.0000   -0.42699
545440.0000   -0.52763
545480.0000   -0.63516
545520.0000   -0.51748
545560.0000   -0.74853
545600.0000   -0.38595
545640.0000   -0.61745
545680.0000   -0.66765
545720.0000   -0.78264
545760.0000   -0.63614
545800.0000   -0.39901
545840.0000   -0.50198
545880.0000   -0.40241
545920.0000   -0.49754
545960.0000   -0.55065
546000.0000   -0.75801
546040.0000   -0.54323
546080.0000   -0.50217
546120.0000   -0.55498
546160.0000   -0.70861
546200.0000   -0.64477
546240.0000   -0.45127
546280.0000   -0.59626
546320.0000   -0.53149
546360.0000   -0.32962
546400.0000   -0.42502
546440.0000   -0.40264
546480.0000   -0.63319
546520.0000   -0.46874
546560.0000   -0.73386
546600.0000   -0.76551
546640.0000   -0.71277
546680.0000   -0.54035
546720.0000   -0.57068
546760.0000   -0.62743
546800.0000   -0.47913
546840.0000   -0.30546
546880.0000   -0.17492
546920.0000   -0.49832
546960.0000   -0.48705
547000.0000   -0.74400
547040.0000   -0.46497
547080.0000   -0.68307
547120.0000   -0.62223
547160.0000   -0.59066
547200.0000   -0.63376
547240.0000   -0.62848
547280.0000   -0.49680
547320.0000   -0.51001
547360.0000   -0.71049
547400.0000   -0.55995
547440.0000   -0.58230
547480.0000   -0.26457
547520.0000   -0.33495
547560.0000   -0.42716
547600.0000   -0.64549
547640.0000   -0.62146
547680.0000   -0.72082
547720.0000   -0.59391
547760.0000   -0.67519
547800.0000   -0.33615
547840.0000   -0.26151
547880.0000   -0.35166
547920.0000   -0.16118
547960.0000   -0.20291
548000.0000   -0.63333
548040.0000   -0.31497
548080.0000   -0.14084
548120.0000   -0.57866
548160.0000   -0.43355
548200.0000   -0.51170
548240.0000   -0.22789
548280.0000   -0.34150
548320.0000   -0.39634
548360.0000   -0.41418
548400.0000   -0.42233
548440.0000   -0.72304
548480.0000   -0.34373
548520.0000   -0.40016
548560.0000   -0.47165
548600.0000   -0.53165
548640.0000   -0.43766
548680.0000   -0.56032
548720.0000   -0.43582
548760.0000   -0.38397
548800.0000   -0.62560
548840.0000   -0.54953
548880.0000   -0.38831
548920.0000   -0.55444
548960.0000   -0.63285
549000.0000   -0.46422
549040.0000   -0.65728
549080.0000   -0.54873
549120.0000   -0.44257
549160.0000   -0.61391
549200.0000   -0.44381
549240.0000   -0.39013
549280.0000   -0.55717
549320.0000   -0.53113
549360.0000   -0.46364
549400.0000   -0.47853
549440.0000   -0.49938
549480.0000   -0.39655
549520.0000   -0.42666
549560.0000   -0.36728
549600.0000   -0.43351
549640.0000   -0.50207
549680.0000   -0.59202
549720.0000   -0.58083
549760.0000   -0.70363
549800.0000   -0.64294
549840.0000   -0.75821
549880.0000   -0.56587
549920.0000   -0.50764
549960.0000   -0.32877
550000.0000   -0.51835
550040.0000   -0.77767
550080.0000   -0.66417
550120.0000   -0.75213
550160.0000   -0.72342
550200.0000   -0.70859
550240.0000   -0.55453
550280.0000   -0.61912
550320.0000   -0.55435
550360.0000   -0.74857
550400.0000   -0.59541
550440.0000   -0.55647
550480.0000   -0.64537
550520.0000   -0.73539
550560.0000   -0.79006
550600.0000   -0.67646
550640.0000   -0.83179
550680.0000   -0.67474
550720.0000   -0.65837
550760.0000   -0.61780
550800.0000   -0.70242
550840.0000   -0.69496
550880.0000   -0.61579
550920.0000   -0.64193
550960.0000   -0.51523
551000.0000   -0.46222
551040.0000   -0.59573
551080.0000   -0.79453
551120.0000   -0.56863
551160.0000   -0.84452
551200.0000   -0.47317
551240.0000   -0.75847
551280.0000   -0.41193
551320.0000   -0.48840
551360.0000   -0.69550
551400.0000   -0.58387
551440.0000   -0.58290
551480.0000   -0.58859
551520.0000   -0.48569
551560.0000   -0.51552
551600.0000   -0.42529
551640.0000   -0.77991
551680.0000   -0.53505
551720.0000   -0.64596
551760.0000   -0.73072
551800.0000   -0.49702
551840.0000   -0.59434
551880.0000   -0.56710
551920.0000   -0.72628
551960.0000   -0.61315
552000.0000   -0.63686
552040.0000   -0.66513
552080.0000   -0.60297
552120.0000   -0.63282
552160.0000   -0.75716
552200.0000   -0.69044
552240.0000   -0.64394
552280.0000   -0.60519
552320.0000   -0.53528
552360.0000   -0.56196
552400.0000   -0.61720
552440.0000   -0.72870
552480.0000   -0.55429
552520.0000   -0.68146
552560.0000   -0.77776
552600.0000   -0.90349
552640.0000   -0.71502
552680.0000   -0.71194
552720.0000   -0.67275
552760.0000   -0.74615
552800.0000   -0.71968
552840.0000   -0.59147
552880.0000   -0.76531
552920.0000   -0.79490
552960.0000   -0.76464
553000.0000   -0.60505
553040.0000   -0.81169
553080.0000   -0.69554
553120.0000   -0.62099
553160.0000   -0.65566
553200.0000   -0.74799
553240.0000   -0.62216
553280.0000   -0.57478
553320.0000   -0.46963
553360.0000   -0.70869
553400.0000   -0.67372
553440.0000   -0.63996
553480.0000   -0.64213
553520.0000   -0.49219
553560.0000   -0.81218
553600.0000   -0.87462
553640.0000   -0.62386
553680.0000   -0.73603
553720.0000   -0.56468
553760.0000   -0.60718
553800.0000   -0.79234
553840.0000   -0.60359
553880.0000   -0.64901
553920.0000   -0.53027
553960.0000   -0.70763
554000.0000   -1.01483
554040.0000   -0.66687
554080.0000   -0.85272
554120.0000   -0.87952
554160.0000   -0.58827
554200.0000   -0.85093
554240.0000   -0.74229
554280.0000   -0.62521
554320.0000   -0.75337
554360.0000   -0.77153
554400.0000   -0.58077
554440.0000   -0.62260
554480.0000   -0.75284
554520.0000   -0.75718
554560.0000   -0.72052
554600.0000   -0.72441
554640.0000   -0.65783
554680.0000   -0.75978
554720.0000   -0.79863
554760.0000   -0.79377
554800.0000   -0.65600
554840.0000   -0.74477
554880.0000   -0.84587
554920.0000   -0.75399
554960.0000   -0.78979
555000.0000   -0.43854
555040.0000   -0.74662
555080.0000   -0.62835
555120.0000   -0.66113
555160.0000   -0.69850
555200.0000   -0.74965
555240.0000   -0.80544
555280.0000   -0.59539
555320.0000   -0.67062
555360.0000   -0.58167
555400.0000   -0.75599
555440.0000   -0.63017
555480.0000   -0.65096
555520.0000   -0.89329
555560.0000   -0.61914
555600.0000   -0.56898
555640.0000   -0.49855
555680.0000   -0.64166
555720.0000   -0.52977
555760.0000   -0.77188
555800.0000   -0.51029
555840.0000   -0.63109
555880.0000   -0.62117
555920.0000   -0.87082
555960.0000   -0.52400
556000.0000   -0.82366
556040.0000   -0.75970
556080.0000   -0.83855
556120.0000   -0.69839
556160.0000   -0.69447
556200.0000   -0.80955
556240.0000   -0.68877
556280.0000   -0.95303
556320.0000   -0.97868
556360.0000   -0.76930
556400.0000   -0.93392
556440.0000   -0.69013
556480.0000   -0.58110
556520.0000   -0.73242
556560.0000   -0.68335
556600.0000   -0.85729
556640.0000   -0.88731
556680.0000   -0.70110
556720.0000   -0.79643
556760.0000   -0.77865
556800.0000   -0.76515
556840.0000   -0.84011
556880.0000   -0.74772
556920.0000   -0.81241
556960.0000   -0.79746
557000.0000   -0.77323
557040.0000   -0.82099
557080.0000   -0.66221
557120.0000   -0.78696
557160.0000   -0.81872
557200.0000   -0.81587
557240.0000   -0.77894
557280.0000   -0.79283
557320.0000   -0.71223
557360.0000   -0.83173
557400.0000   -0.78026
557440.0000   -0.76786
557480.0000   -0.80012
557520.0000   -0.91862
557560.0000   -0.71578
557600.0000   -0.68814
557640.0000   -0.79341
557680.0000   -0.86268
557720.0000   -0.87242
557760.0000   -0.71394
557800.0000   -0.77622
557840.0000   -0.78867
557880.0000   -0.78448
557920.0000   -0.64435
557960.0000   -0.55603
558000.0000   -0.70856
558040.0000   -0.66772
558080.0000   -0.78933
558120.0000   -0.79156
558160.0000   -0.82295
558200.0000   -0.69764
558240.0000   -0.96859
558280.0000   -0.63784
558320.0000   -0.60295
558360.0000   -0.91070
558400.0000   -0.86052
558440.0000   -0.98725
558480.0000   -0.75871
558520.0000   -0.80274
558560.0000   -0.90994
558600.0000   -0.89670
558640.0000   -0.84922
558680.0000   -0.88312
558720.0000   -0.92406
558760.0000   -0.92142
558800.0000   -0.96675
558840.0000   -0.84082
558880.0000   -0.98428
558920.0000   -0.88080
558960.0000   -0.79477
559000.0000   -0.78769
559040.0000   -0.81732
559080.0000   -0.90392
559120.0000   -0.61531
559160.0000   -0.66731
559200.0000   -0.86397
559240.0000   -0.72344
559280.0000   -0.76426
559320.0000   -0.67548
559360.0000   -0.73725
559400.0000   -0.80463
559440.0000   -0.97316
559480.0000   -0.70479
559520.0000   -0.85301
559560.0000   -0.84093
559600.0000   -0.82609
559640.0000   -0.76717
559680.0000   -0.94474
559720.0000   -0.72035
559760.0000   -0.83687
559800.0000   -0.77059
559840.0000   -0.63742
559880.0000   -0.65046
559920.0000   -0.78538
559960.0000   -0.83791
560000.0000   -0.74391
560040.0000   -0.77474
560080.0000   -0.76008
560120.0000   -0.52460
560160.0000   -0.65274
560200.0000   -0.78159
560240.0000   -0.62008
560280.0000   -0.58308
560320.0000   -0.71482
560360.0000   -0.71613
560400.0000   -0.77450
560440.0000   -0.69899
560480.0000   -0.75329
560520.0000   -0.49691
560560.0000   -0.63603
560600.0000   -0.50975
560640.0000   -0.62490
560680.0000   -0.79110
560720.0000   -0.72863
560760.0000   -0.65851
560800.0000   -0.67841
560840.0000   -0.50824
560880.0000   -0.65017
560920.0000   -0.58021
560960.0000   -0.48436
561000.0000   -0.77660
561040.0000   -0.65819
561080.0000   -0.60160
561120.0000   -0.62914
561160.0000   -0.69419
561200.0000   -0.50251
561240.0000   -0.48570
561280.0000   -0.65393
561320.0000   -0.53265
561360.0000   -0.57401
561400.0000   -0.71997
561440.0000   -0.77341
561480.0000   -0.87594
561520.0000   -0.81980
561560.0000   -0.58428
561600.0000   -0.59716
561640.0000   -0.71967
561680.0000   -0.90158
561720.0000   -0.80036
561760.0000   -0.70558
561800.0000   -0.75330
561840.0000   -0.60150
561880.0000   -0.70238
561920.0000   -0.75376
561960.0000   -0.57582
562000.0000   -0.51067
562040.0000   -0.66013
562080.0000   -0.69205
562120.0000   -0.83892
562160.0000   -0.80957
562200.0000   -0.68614
562240.0000   -0.70684
562280.0000   -0.78135
562320.0000   -0.69018
562360.0000   -0.71136
562400.0000   -0.74452
562440.0000   -0.85320
562480.0000   -0.75958
562520.0000   -0.70834
562560.0000   -0.79927
562600.0000   -0.71052
562640.0000   -0.84549
562680.0000   -0.83142
562720.0000   -0.61431
562760.0000   -0.60576
562800.0000   -0.59442
562840.0000   -0.80117
562880.0000   -0.75252
562920.0000   -0.63239
562960.0000   -0.94256
563000.0000   -0.86090
563040.0000   -0.92548
563080.0000   -0.80023
563120.0000   -0.78974
563160.0000   -0.91133
563200.0000   -0.86227
563240.0000   -0.72632
563280.0000   -0.69195
563320.0000   -0.72395
563360.0000   -0.96006
563400.0000   -0.70195
563440.0000   -1.02185
563480.0000   -0.71274
563520.0000   -0.72684
563560.0000   -0.56139
563600.0000   -0.73468
563640.0000   -0.80625
563680.0000   -0.57625
563720.0000   -0.80872
563760.0000   -0.64491
563800.0000   -0.88680
563840.0000   -0.84806
563880.0000   -1.00443
563920.0000   -0.85066
563960.0000   -0.65727
564000.0000   -0.64549
564040.0000   -0.85120
564080.0000   -0.97269
564120.0000   -0.65952
564160.0000   -0.51816
564200.0000   -0.41579
564240.0000   -0.59169
564280.0000   -0.59717
564320.0000   -0.60858
564360.0000   -0.52893
564400.0000   -0.33705
564440.0000   -0.34488
564480.0000   -0.29375
564520.0000   -0.46825
564560.0000   -0.59878
564600.0000   -0.61268
564640.0000   -0.59170
564680.0000   -0.69995
564720.0000   -0.56603
564760.0000   -0.54599
564800.0000   -0.54388
564840.0000   -0.37165
564880.0000   -0.52239
564920.0000   -0.42149
564960.0000   -0.56964
565000.0000   -0.40640
565040.0000   -0.42488
565080.0000   -0.57819
565120.0000   -0.69493
565160.0000   -0.61619
565200.0000   -0.70861
565240.0000   -0.59635
565280.0000   -0.73549
565320.0000   -0.76095
565360.0000   -0.68760
565400.0000   -0.81814
565440.0000   -0.60380
565480.0000   -0.74340
565520.0000   -0.79349
565560.0000   -0.72756
565600.0000   -0.68357
565640.0000   -0.61752
565680.0000   -0.61067
565720.0000   -0.53476
565760.0000   -0.64363
565800.0000   -0.63279
565840.0000   -0.63712
565880.0000   -0.80008
565920.0000   -0.66815
565960.0000   -0.69141
566000.0000   -0.66622
566040.0000   -0.70986
566080.0000   -0.69873
566120.0000   -0.45526
566160.0000   -0.53761
566200.0000   -0.65233
566240.0000   -0.37584
566280.0000   -0.13762
566320.0000   -0.42543
566360.0000   -0.53296
566400.0000   -0.36742
566440.0000   -0.55158
566480.0000   -0.51835
566520.0000   -0.59036
566560.0000   -0.56649
566600.0000   -0.35966
566640.0000   -0.51580
566680.0000   -0.90010
566720.0000   -0.70979
566760.0000   -0.44206
566800.0000   -0.63049
566840.0000   -0.96361
566880.0000   -0.86818
566920.0000   -0.60482
566960.0000   -0.75618
567000.0000   -0.74356
567040.0000   -0.63252
567080.0000   -0.69144
567120.0000   -0.61815
567160.0000   -0.70220
567200.0000   -0.68099
567240.0000   -0.80321
567280.0000   -0.46343
567320.0000   -0.69809
567360.0000   -0.42304
567400.0000   -0.62209
567440.0000   -0.69225
567480.0000   -0.38069
567520.0000   -0.66030
567560.0000   -0.66144
567600.0000   -0.52665
567640.0000   -0.48594
567680.0000   -0.60765
567720.0000   -0.55153
567760.0000   -0.71842
567800.0000   -0.53319
567840.0000   -0.46662
567880.0000   -0.43543
567920.0000   -0.39782
567960.0000   -0.33679
568000.0000   -0.32022
568040.0000   -0.43729
568080.0000   -0.59903
568120.0000   -0.75829
568160.0000   -0.53071
568200.0000   -0.51699
568240.0000   -0.22875
568280.0000   -0.39242
568320.0000   -0.67466
568360.0000   -0.74224
568400.0000   -0.67335
568440.0000   -0.54122
568480.0000   -0.64893
568520.0000   -0.49229
568560.0000   -0.61717
568600.0000   -1.17142
568640.0000   -0.70797
568680.0000   -0.82183
568720.0000   -0.83387
568760.0000   -0.54362
568800.0000   -0.51919
568840.0000   -0.52935
568880.0000   -0.65362
568920.0000   -0.73370
568960.0000   -0.58917
569000.0000   -0.59396
569040.0000   -0.46135
569080.0000   -0.72156
569120.0000   -0.70075
569160.0000   -0.62228
569200.0000   -0.65604
569240.0000   -0.54045
569280.0000   -0.47762
569320.0000   -0.66175
569360.0000   -0.55712
569400.0000   -0.59829
569440.0000   -0.49830
569480.0000   -0.56783
569520.0000   -0.64817
569560.0000   -0.73010
569600.0000   -0.73252
569640.0000   -0.76772
569680.0000   -0.72892
569720.0000   -0.48211
569760.0000   -0.60505
569800.0000   -0.42121
569840.0000   -0.70514
569880.0000   -0.89067
569920.0000   -1.06026
569960.0000   -0.90175
570000.0000   -0.96561
570040.0000   -1.09599
570080.0000   -0.94384
570120.0000   -0.92975
570160.0000   -0.94591
570200.0000   -0.99411
570240.0000   -0.86377
570280.0000   -0.86856
570320.0000   -0.80276
570360.0000   -0.93889
570400.0000   -0.86316
570440.0000   -1.02264
570480.0000   -0.86631
570520.0000   -0.88144
570560.0000   -0.74794
570600.0000   -0.71129
570640.0000   -0.80541
570680.0000   -0.98509
570720.0000   -0.79035
570760.0000   -0.77201
570800.0000   -0.78202
570840.0000   -0.72774
570880.0000   -0.91556
570920.0000   -0.64774
570960.0000   -0.75707
571000.0000   -0.73415
571040.0000   -0.73437
571080.0000   -0.66022
571120.0000   -0.64888
571160.0000   -0.87599
571200.0000   -0.83252
571240.0000   -0.89085
571280.0000   -0.86645
571320.0000   -0.91914
571360.0000   -0.70189
571400.0000   -0.85651
571440.0000   -0.83443
571480.0000   -0.90477
571520.0000   -0.74232
571560.0000   -0.85460
571600.0000   -0.85369
571640.0000   -0.84330
571680.0000   -0.68945
571720.0000   -0.72158
571760.0000   -1.00115
571800.0000   -0.93286
571840.0000   -0.77071
571880.0000   -0.84689
571920.0000   -0.86358
571960.0000   -0.82401
572000.0000   -0.87774
572040.0000   -0.59500
572080.0000   -0.75320
572120.0000   -0.76145
572160.0000   -0.84620
572200.0000   -0.61011
572240.0000   -0.87487
572280.0000   -0.79962
572320.0000   -0.83318
572360.0000   -0.77917
572400.0000   -0.84577
572440.0000   -0.88776
572480.0000   -0.75530
572520.0000   -0.98515
572560.0000   -0.85393
572600.0000   -0.92574
572640.0000   -1.12567
572680.0000   -0.79707
572720.0000   -0.95299
572760.0000   -0.87748
572800.0000   -0.91483
572840.0000   -0.83107
572880.0000   -0.75594
572920.0000   -0.97807
572960.0000   -0.96529
573000.0000   -0.80617
573040.0000   -0.90559
573080.0000   -0.61610
573120.0000   -0.82403
573160.0000   -0.77622
573200.0000   -0.86189
573240.0000   -0.89693
573280.0000   -1.23107
573320.0000   -1.00178
573360.0000   -0.88831
573400.0000   -1.03980
573440.0000   -0.78166
573480.0000   -0.77849
573520.0000   -0.80921
573560.0000   -0.75098
573600.0000   -0.59532
573640.0000   -0.91818
573680.0000   -0.78979
573720.0000   -0.96080
573760.0000   -0.82240
573800.0000   -0.87840
573840.0000   -0.94477
573880.0000   -1.06454
573920.0000   -1.04477
573960.0000   -0.98479
574000.0000   -0.71638
574040.0000   -0.58397
574080.0000   -0.81410
574120.0000   -0.86742
574160.0000   -0.87791
574200.0000   -0.99670
574240.0000   -0.80105
574280.0000   -0.97373
574320.0000   -0.57386
574360.0000   -1.01497
574400.0000   -0.89881
574440.0000   -0.92597
574480.0000   -0.98714
574520.0000   -0.91710
574560.0000   -0.81188
574600.0000   -0.90874
574640.0000   -0.66689
574680.0000   -0.83559
574720.0000   -0.88804
574760.0000   -0.98392
574800.0000   -0.89046
574840.0000   -0.79146
574880.0000   -0.76548
574920.0000   -0.89553
574960.0000   -0.98891
575000.0000   -0.94184
575040.0000   -0.96280
575080.0000   -1.06471
575120.0000   -0.89542
575160.0000   -0.88254
575200.0000   -0.68772
575240.0000   -0.87100
575280.0000   -0.81373
575320.0000   -0.97507
575360.0000   -1.02332
575400.0000   -1.03984
575440.0000   -0.95834
575480.0000   -0.83542
575520.0000   -0.95362
575560.0000   -1.02808
575600.0000   -1.03817
575640.0000   -0.87425
575680.0000   -0.94757
575720.0000   -1.00183
575760.0000   -0.95592
575800.0000   -0.79047
575840.0000   -0.81703
575880.0000   -0.63950
575920.0000   -0.82077
575960.0000   -1.05987
576000.0000   -0.83551
576040.0000   -0.91822
576080.0000   -0.84474
576120.0000   -0.76760
576160.0000   -0.94212
576200.0000   -0.82611
576240.0000   -0.89344
576280.0000   -1.00465
576320.0000   -0.96620
576360.0000   -0.91500
576400.0000   -0.85436
576440.0000   -1.05089
576480.0000   -0.63989
576520.0000   -0.94655
576560.0000   -0.92706
576600.0000   -0.87517
576640.0000   -0.95519
576680.0000   -0.89570
576720.0000   -0.72626
576760.0000   -0.86838
576800.0000   -0.82589
576840.0000   -0.85661
576880.0000   -0.91302
576920.0000   -0.92410
576960.0000   -0.66586
577000.0000   -0.85033
577040.0000   -0.81552
577080.0000   -0.72143
577120.0000   -0.96185
577160.0000   -0.92247
577200.0000   -0.87242
577240.0000   -0.74771
577280.0000   -0.66531
577320.0000   -0.78841
577360.0000   -0.78427
577400.0000   -0.75756
577440.0000   -0.74045
577480.0000   -0.74101
577520.0000   -0.65807
577560.0000   -0.77387
577600.0000   -0.90889
577640.0000   -0.89734
577680.0000   -0.68129
577720.0000   -0.86583
577760.0000   -0.82771
577800.0000   -0.84946
577840.0000   -0.71395
577880.0000   -0.98088
577920.0000   -0.85272
577960.0000   -0.83224
578000.0000   -0.80513
578040.0000   -0.94664
578080.0000   -0.81524
578120.0000   -0.84424
578160.0000   -0.90524
578200.0000   -0.91829
578240.0000   -0.84485
578280.0000   -0.81252
578320.0000   -0.86407
578360.0000   -0.80633
578400.0000   -0.79788
578440.0000   -0.93684
578480.0000   -0.81229
578520.0000   -0.83478
578560.0000   -0.93514
578600.0000   -0.89273
578640.0000   -0.93824
578680.0000   -0.99211
578720.0000   -0.99176
578760.0000   -0.91162
578800.0000   -0.87332
578840.0000   -0.85532
578880.0000   -0.93018
578920.0000   -0.88674
578960.0000   -0.76952
579000.0000   -1.01654
579040.0000   -0.75757
579080.0000   -0.87370
579120.0000   -0.92151
579160.0000   -0.90169
579200.0000   -0.83811
579240.0000   -0.82109
579280.0000   -0.84984
579320.0000   -0.68578
579360.0000   -0.70642
579400.0000   -0.97048
579440.0000   -0.73915
579480.0000   -0.87701
579520.0000   -0.90424
579560.0000   -0.75798
579600.0000   -0.76181
579640.0000   -0.58121
579680.0000   -0.90416
579720.0000   -1.02563
579760.0000   -0.90077
579800.0000   -0.86888
579840.0000   -0.83265
579880.0000   -0.85472
579920.0000   -0.94356
579960.0000   -0.87122
580000.0000   -0.88536
580040.0000   -1.02264
580080.0000   -0.82021
580120.0000   -0.96335
580160.0000   -0.90074
580200.0000   -0.87886
580240.0000   -0.93194
580280.0000   -0.89150
580320.0000   -1.03039
580360.0000   -0.75234
580400.0000   -0.80688
580440.0000   -0.80366
580480.0000   -0.83723
580520.0000   -1.01584
580560.0000   -0.89389
580600.0000   -0.67344
580640.0000   -0.90146
580680.0000   -0.79741
580720.0000   -0.82929
580760.0000   -0.82678
580800.0000   -0.75121
580840.0000   -0.77152
580880.0000   -0.71656
580920.0000   -0.85600
580960.0000   -0.68464
581000.0000   -0.53460
581040.0000   -0.60846
581080.0000   -0.72507
581120.0000   -0.72802
581160.0000   -0.77532
581200.0000   -0.57364
581240.0000   -0.58673
581280.0000   -0.65082
581320.0000   -0.63217
581360.0000   -0.62390
581400.0000   -0.85725
581440.0000   -0.64297
581480.0000   -0.95428
581520.0000   -0.71483
581560.0000   -0.80807
581600.0000   -0.79129
581640.0000   -0.54819
581680.0000   -0.68870
581720.0000   -0.71604
581760.0000   -0.56877
581800.0000   -0.80567
581840.0000   -0.80132
581880.0000   -0.46135
581920.0000   -0.74593
581960.0000   -0.79933
582000.0000   -0.79316
582040.0000   -0.75080
582080.0000   -0.76167
582120.0000   -0.83225
582160.0000   -0.67527
582200.0000   -0.74356
582240.0000   -0.83010
582280.0000   -0.46568
582320.0000   -0.63119
582360.0000   -0.69082
582400.0000   -0.50046
582440.0000   -0.15076
582480.0000   -0.51115
582520.0000   -0.32674
582560.0000   -0.60818
582600.0000   -0.47206
582640.0000   -0.34377
582680.0000   -0.27359
582720.0000   -0.54722
582760.0000   -0.53229
582800.0000   -0.54833
582840.0000   -0.67459
582880.0000   -0.68409
582920.0000   -0.65474
582960.0000   -0.71143
583000.0000   -0.51892
583040.0000   -0.54198
583080.0000   -0.58877
583120.0000   -0.42142
583160.0000   -0.47214
583200.0000   -0.63131
583240.0000   -0.51114
583280.0000   -0.57953
583320.0000   -0.43788
583360.0000   -0.52190
583400.0000   -0.60358
583440.0000   -0.51928
583480.0000   -0.85056
583520.0000   -0.80968
583560.0000   -0.81536
583600.0000   -0.86910
583640.0000   -0.67539
583680.0000   -0.61039
583720.0000   -0.56891
583760.0000   -0.64689
583800.0000   -0.71437
583840.0000   -0.72012
583880.0000   -0.71428
583920.0000   -0.59876
583960.0000   -0.67644
584000.0000   -0.66535
584040.0000   -0.64738
584080.0000   -0.47400
584120.0000   -0.79690
584160.0000   -0.41544
584200.0000   -0.73572
584240.0000   -0.68011
584280.0000   -0.68439
584320.0000   -0.64660
584360.0000   -0.51670
584400.0000   -0.58516
584440.0000   -0.57116
584480.0000   -0.69030
584520.0000   -0.56959
584560.0000   -0.60796
584600.0000   -0.39954
584640.0000   -0.75481
584680.0000   -0.77003
584720.0000   -0.89357
584760.0000   -0.58778
584800.0000   -0.66772
584840.0000   -0.54384
584880.0000   -0.72873
584920.0000   -0.62069
584960.0000   -0.63074
585000.0000   -0.67315
585040.0000   -0.60676
585080.0000   -0.52709
585120.0000   -0.63302
585160.0000   -0.65494
585200.0000   -0.42888
585240.0000   -0.60249
585280.0000   -0.40484
585320.0000   -0.56799
585360.0000   -0.72109
585400.0000   -0.78098
585440.0000   -0.49266
585480.0000   -0.53242
585520.0000   -0.55586
585560.0000   -0.76578
585600.0000   -0.46535
585640.0000   -0.50818
585680.0000   -0.57744
585720.0000   -0.58485
585760.0000   -0.67076
585800.0000   -0.60192
585840.0000   -0.94819
585880.0000   -0.59341
585920.0000   -0.81014
585960.0000   -0.55800
586000.0000   -0.63995
586040.0000   -0.68881
586080.0000   -0.61801
586120.0000   -0.68980
586160.0000   -0.75995
586200.0000   -0.68421
586240.0000   -0.53759
586280.0000   -0.57414
586320.0000   -0.71704
586360.0000   -0.55450
586400.0000   -0.59451
586440.0000   -0.73289
586480.0000   -0.77423
586520.0000   -0.53579
586560.0000   -0.32864
586600.0000   -0.52094
586640.0000   -0.63511
586680.0000   -0.70815
586720.0000   -0.61815
586760.0000   -0.55491
586800.0000   -0.47853
586840.0000   -0.61057
586880.0000   -0.58137
586920.0000   -0.64526
586960.0000   -0.65746
587000.0000   -0.75305
587040.0000   -0.76624
587080.0000   -0.85006
587120.0000   -0.98452
587160.0000   -0.86284
587200.0000   -0.78119
587240.0000   -0.67625
587280.0000   -0.69483
587320.0000   -0.63322
587360.0000   -0.36146
587400.0000   -0.43650
587440.0000   -0.49717
587480.0000   -0.48583
587520.0000   -0.46409
587560.0000   -0.60197
587600.0000   -0.52514
587640.0000   -0.71022
587680.0000   -0.49144
587720.0000   -0.38578
587760.0000   -0.51099
587800.0000   -0.47443
587840.0000   -0.67083
587880.0000   -0.69315
587920.0000   -0.66645
587960.0000   -0.68162
588000.0000   -0.57117
588040.0000   -0.62076
588080.0000   -0.61485
588120.0000   -0.64217
588160.0000   -0.74698
588200.0000   -0.63628
588240.0000   -0.79265
588280.0000   -0.90445
588320.0000   -0.47802
588360.0000   -0.64530
588400.0000   -0.74718
588440.0000   -0.69698
588480.0000   -0.78049
588520.0000   -0.68829
588560.0000   -0.59747
588600.0000   -0.72218
588640.0000   -0.71375
588680.0000   -0.55908
588720.0000   -0.40652
588760.0000   -0.57384
588800.0000   -0.68803
588840.0000   -0.55459
588880.0000   -0.70062
588920.0000   -0.58853
588960.0000   -0.56659
589000.0000   -0.67356
589040.0000   -0.77903
589080.0000   -0.77451
589120.0000   -1.06320
589160.0000   -1.06181
589200.0000   -0.82180
589240.0000   -0.84709
589280.0000   -0.94206
589320.0000   -0.78041
589360.0000   -0.92111
589400.0000   -0.66410
589440.0000   -0.89407
589480.0000   -0.81940
589520.0000   -0.68772
589560.0000   -0.69500
589600.0000   -0.74586
589640.0000   -0.78040
589680.0000   -0.90048
589720.0000   -0.67356
589760.0000   -0.84853
589800.0000   -0.67428
589840.0000   -0.89747
589880.0000   -0.89634
589920.0000   -0.79221
589960.0000   -0.73549
590000.0000   -0.72279
590040.0000   -0.42676
590080.0000   -0.24720
590120.0000   -0.55421
590160.0000   -0.16673
590200.0000   -0.27373
590240.0000   -0.05957
590280.0000   -0.41297
590320.0000   -0.07992
590360.0000   -0.19114
590400.0000   -0.22298
590440.0000   -0.49709
590480.0000   -0.75697
590520.0000   -0.56264
590560.0000   -0.38184
590600.0000   -0.28680
590640.0000   -0.22730
590680.0000   -0.29501
590720.0000   -0.28760
590760.0000   -0.20462
590800.0000   -0.21591
590840.0000   -0.48982
590880.0000   -0.63941
590920.0000   -0.40211
590960.0000   -0.38563
591000.0000   -0.31618
591040.0000   -0.38280
591080.0000   -0.50518
591120.0000   -0.51029
591160.0000   -0.55819
591200.0000   -0.34101
591240.0000   -0.48454
591280.0000   -0.41552
591320.0000   -0.59419
591360.0000   -0.55743
591400.0000   -0.54466
591440.0000   -0.46385
591480.0000   -0.65822
591520.0000   -0.74537
591560.0000   -0.72758
591600.0000   -0.63692
591640.0000   -0.72675
591680.0000   -0.46119
591720.0000   -0.74489
591760.0000   -0.37061
591800.0000   -0.49872
591840.0000   -0.52413
591880.0000   -0.44067
591920.0000   -0.34474
591960.0000   -0.72717
592000.0000   -0.47937
592040.0000   -0.51832
592080.0000   -0.48458
592120.0000   -0.42945
592160.0000   -0.67489
592200.0000   -0.60231
592240.0000   -0.33639
592280.0000   -0.54296
592320.0000   -0.57618
592360.0000   -0.73201
592400.0000   -0.25515
592440.0000   -0.28456
592480.0000   -0.34341
592520.0000   -0.51347
592560.0000   -0.61273
592600.0000   -0.41528
592640.0000   -0.39501
592680.0000   -0.28743
592720.0000   -0.39087
592760.0000   -0.67773
592800.0000   -0.12026
592840.0000   -0.46715
592880.0000   -0.72805
592920.0000   -0.44955
592960.0000   -0.39927
593000.0000   -0.54514
593040.0000   -0.72844
593080.0000   -0.53852
593120.0000   -0.58785
593160.0000   -0.52241
593200.0000   -0.65945
593240.0000   -0.51315
593280.0000   -0.53668
593320.0000   -0.73704
593360.0000   -0.66907
593400.0000   -0.59690
593440.0000   -0.67043
593480.0000   -0.58724
593520.0000   -0.75291
593560.0000   -0.82832
593600.0000   -0.43273
593640.0000   -0.46238
593680.0000   -0.55811
593720.0000   -0.76916
593760.0000   -0.53240
593800.0000   -0.36474
593840.0000   -0.39619
593880.0000   -0.38627
593920.0000   -0.52027
593960.0000   -0.39712
594000.0000   -0.42415
594040.0000   -0.60758
594080.0000   -0.25592
594120.0000   -0.57686
594160.0000   -0.59710
594200.0000   -0.69690
594240.0000   -0.56943
594280.0000   -0.61206
594320.0000   -0.44580
594360.0000   -0.65147
594400.0000   -0.64459
594440.0000   -0.43470
594480.0000   -0.55166
594520.0000   -0.70758
594560.0000   -0.56423
594600.0000   -0.87973
594640.0000   -0.72732
594680.0000   -0.57624
594720.0000   -0.75853
594760.0000   -0.50195
594800.0000   -0.49988
594840.0000   -0.64764
594880.0000   -0.82420
594920.0000   -0.44984
594960.0000   -0.69227
595000.0000   -0.58806
595040.0000   -0.75872
595080.0000   -0.70011
595120.0000   -0.38436
595160.0000   -0.53789
595200.0000   -0.55933
595240.0000   -0.67724
595280.0000   -0.49444
595320.0000   -0.72557
595360.0000   -0.49609
595400.0000   -0.42294
595440.0000   -0.67393
595480.0000   -0.50481
595520.0000   -0.45572
595560.0000   -0.50920
595600.0000   -0.30247
595640.0000   -0.61117
595680.0000   -0.46222
595720.0000   -0.55553
595760.0000   -0.50827
595800.0000   -0.57167
595840.0000   -0.68710
595880.0000   -0.60291
595920.0000   -0.50434
595960.0000   -0.65349
596000.0000   -0.54498
596040.0000   -0.47751
596080.0000   -0.53119
596120.0000   -0.49467
596160.0000   -0.55307
596200.0000   -0.39987
596240.0000   -0.63680
596280.0000   -0.48103
596320.0000   -0.66784
596360.0000   -0.63692
596400.0000   -0.06604
596440.0000   -0.43765
596480.0000   -0.67497
596520.0000   -0.60987
596560.0000   -0.88643
596600.0000   -0.61426
596640.0000   -0.70666
596680.0000   -0.65260
596720.0000   -0.33714
596760.0000   -0.60720
596800.0000   -0.40319
596840.0000   -0.57798
596880.0000   -0.60425
596920.0000   -0.47757
596960.0000   -0.63576
597000.0000   -0.62182
597040.0000   -0.79907
597080.0000   -0.57596
597120.0000   -0.60631
597160.0000   -0.59656
597200.0000   -0.74629
597240.0000   -0.75890
597280.0000   -0.63212
597320.0000   -0.63683
597360.0000   -0.70347
597400.0000   -0.71561
597440.0000   -0.34879
597480.0000   -0.49932
597520.0000   -0.76065
597560.0000   -0.64333
597600.0000   -0.73702
597640.0000   -0.79973
597680.0000   -0.52189
597720.0000   -0.71834
597760.0000   -0.75358
597800.0000   -0.47170
597840.0000   -0.29231
597880.0000   -0.25551
597920.0000   -0.62387
597960.0000   -0.64654
598000.0000   -0.80683
598040.0000   -0.84284
598080.0000   -0.79602
598120.0000   -0.75012
598160.0000   -0.80720
598200.0000   -0.51660
598240.0000   -0.61463
598280.0000   -0.69466
598320.0000   -0.79883
598360.0000   -0.57289
598400.0000   -0.50024
598440.0000   -0.55082
598480.0000   -0.40543
598520.0000   -0.52127
598560.0000   -0.65019
598600.0000   -0.54130
598640.0000   -0.66074
598680.0000   -0.62975
598720.0000   -0.63531
598760.0000   -0.56246
598800.0000   -0.72777
598840.0000   -0.57201
598880.0000   -0.34588
598920.0000   -0.57415
598960.0000   -0.53277
599000.0000   -0.36959
599040.0000   -0.61955
599080.0000   -0.53019
599120.0000   -0.51870
599160.0000   -0.53801
599200.0000   -0.54017
599240.0000   -0.74566
599280.0000   -0.63732
599320.0000   -0.43495
599360.0000   -0.26890
599400.0000   -0.37824
599440.0000   -0.43610
599480.0000   -0.66488
599520.0000   -0.31706
599560.0000   -0.34789
599600.0000   -0.22227
599640.0000   -0.24438
599680.0000   -0.28193
599720.0000   -0.41505
599760.0000   -0.46673
599800.0000   -0.50677
599840.0000   -0.54667
599880.0000   -0.70712
599920.0000   -0.68666
599960.0000   -0.83376
600000.0000   -0.81949
600040.0000   -0.38788
600080.0000   -0.50840
600120.0000   -0.57819
600160.0000   -0.37064
600200.0000   -0.49101
600240.0000   -0.55278
600280.0000   -0.49787
600320.0000   -0.42913
600360.0000   -0.61728
600400.0000   -0.34792
600440.0000   -0.26502
600480.0000   -0.57853
600520.0000   -0.40082
600560.0000   -0.57270
600600.0000   -0.69810
600640.0000   -0.70128
600680.0000   -0.42412
600720.0000   -0.61259
600760.0000   -0.56105
600800.0000   -0.53892
600840.0000   -0.49346
600880.0000   -0.67052
600920.0000   -0.56563
600960.0000   -0.70467
601000.0000   -0.66112
601040.0000   -0.66158
601080.0000   -0.72734
601120.0000   -0.58348
601160.0000   -0.60670
601200.0000   -0.71798
601240.0000   -0.61297
601280.0000   -0.65825
601320.0000   -0.65161
601360.0000   -0.61189
601400.0000   -0.48051
601440.0000   -0.57897
601480.0000   -0.46430
601520.0000   -0.55245
601560.0000   -0.43834
601600.0000   -0.80509
601640.0000   -0.57473
601680.0000   -0.65416
601720.0000   -0.60475
601760.0000   -0.68015
601800.0000   -0.50755
601840.0000   -0.67197
601880.0000   -0.77953
601920.0000   -0.73177
601960.0000   -0.67733
602000.0000   -0.56701
602040.0000   -0.76026
602080.0000   -0.67474
602120.0000   -0.54362
602160.0000   -0.60170
602200.0000   -0.61998
602240.0000   -0.63279
602280.0000   -0.52564
602320.0000   -0.39989
602360.0000   -0.46136
602400.0000   -0.34027
602440.0000   -0.56351
602480.0000   -0.73782
602520.0000   -0.76267
602560.0000   -0.51268
602600.0000   -0.51544
602640.0000   -0.68184
602680.0000   -0.67249
602720.0000   -0.58663
602760.0000   -0.60754
602800.0000   -0.56000
602840.0000   -0.47987
602880.0000   -0.76141
602920.0000   -0.56409
602960.0000   -0.69483
603000.0000   -0.68651
603040.0000   -0.88676
603080.0000   -0.92550
603120.0000   -0.87493
603160.0000   -0.84986
603200.0000   -0.75003
603240.0000   -0.79070
603280.0000   -0.71050
603320.0000   -0.89009
603360.0000   -0.69097
603400.0000   -0.60139
603440.0000   -0.71196
603480.0000   -0.52318
603520.0000   -0.74524
603560.0000   -0.67609
603600.0000   -0.78672
603640.0000   -0.50337
603680.0000   -0.62142
603720.0000   -0.62864
603760.0000   -0.63909
603800.0000   -0.62139
603840.0000   -0.75743
603880.0000   -0.53774
603920.0000   -0.35576
603960.0000   -0.63315
604000.0000   -0.56581
604040.0000   -1.05855
604080.0000   -0.58532
604120.0000   -0.56089
604160.0000   -0.67200
604200.0000   -0.76043
604240.0000   -0.57963
604280.0000   -0.46878
604320.0000   -0.35122
604360.0000   -0.60158
604400.0000   -0.69752
604440.0000   -0.48927
604480.0000   -0.38882
604520.0000   -0.60822
604560.0000   -0.66463
604600.0000   -0.90299
604640.0000   -0.31692
604680.0000   -0.47737
604720.0000   -0.45278
604760.0000   -0.47134
604800.0000   -0.86684
604840.0000   -0.52160
604880.0000   -0.68954
604920.0000   -0.59668
604960.0000   -0.43815
605000.0000   -0.53206
605040.0000   -0.69865
605080.0000   -0.54072
605120.0000   -0.67466
605160.0000   -0.47617
605200.0000   -0.59341
605240.0000   -0.28864
605280.0000   -0.50484
605320.0000   -0.35705
605360.0000   -0.39415
605400.0000   -0.44265
605440.0000   -0.46269
605480.0000   -0.51605
605520.0000   -0.43353
605560.0000   -0.48647
605600.0000   -0.30303
605640.0000   -0.57449
605680.0000   -0.63626
605720.0000   -0.44246
605760.0000   -0.33550
605800.0000   -0.57566
605840.0000   -0.53712
605880.0000   -0.56187
605920.0000   -0.26851
605960.0000   -0.35662
606000.0000   -0.41726
606040.0000   -0.47238
606080.0000   -0.55326
606120.0000   -0.46115
606160.0000   -0.44900
606200.0000   -0.23591
606240.0000   -0.51716
606280.0000   -0.37514
606320.0000   -0.31787
606360.0000   -0.29073
606400.0000   -0.25333
606440.0000   -0.31754
606480.0000   -0.77191
606520.0000   -0.85412
606560.0000   -0.66740
606600.0000   -0.67458
606640.0000   -0.74655
606680.0000   -0.69254
606720.0000   -0.39843
606760.0000   -0.94522
606800.0000   -0.79218
606840.0000   -0.70670
606880.0000   -0.58767
606920.0000   -0.67305
606960.0000   -0.82217
607000.0000   -0.75331
607040.0000   -0.55688
607080.0000   -0.67451
607120.0000   -0.35763
607160.0000   -0.74370
607200.0000   -0.80982
607240.0000   -0.88923
607280.0000   -1.00005
607320.0000   -1.07247
607360.0000   -0.62518
607400.0000   -0.51816
607440.0000   -0.76389
607480.0000   -0.74296
607520.0000   -1.02727
607560.0000   -0.77004
607600.0000   -0.91877
607640.0000   -0.90485
607680.0000   -0.77962
607720.0000   -0.87728
607760.0000   -0.82668
607800.0000   -0.91237
607840.0000   -0.69455
607880.0000   -0.97980
607920.0000   -1.02892
607960.0000   -0.80943
608000.0000   -0.89285
608040.0000   -0.60512
608080.0000   -0.52385
608120.0000   -0.57032
608160.0000   -0.48058
608200.0000   -0.09485
608240.0000   -0.24080
608280.0000   -0.40093
608320.0000   -0.07872
608360.0000   -0.34454
608400.0000   -0.30382
608440.0000   -0.45799
608480.0000   -0.70959
608520.0000   -0.67208
608560.0000   -0.26702
608600.0000   -0.41225
608640.0000   -0.57894
608680.0000   -0.46210
608720.0000   -0.42272
608760.0000   -0.83705
608800.0000   -0.67464
608840.0000   -0.50305
608880.0000   -0.82947
608920.0000   -0.89024
608960.0000   -0.91978
609000.0000   -0.58423
609040.0000   -0.72246
609080.0000   -0.90237
609120.0000   -0.70698
609160.0000   -0.65853
609200.0000   -0.75457
609240.0000   -1.10503
609280.0000   -0.98507
609320.0000   -0.97398
609360.0000   -1.02851
609400.0000   -0.96244
609440.0000   -0.91463
609480.0000   -0.68821
609520.0000   -1.17171
609560.0000   -0.88986
609600.0000   -1.05904
609640.0000   -0.83993
609680.0000   -1.03746
609720.0000   -0.78357
609760.0000   -0.80739
609800.0000   -0.90451
609840.0000   -0.94519
609880.0000   -0.93209
609920.0000   -0.91729
609960.0000   -0.87598
610000.0000   -1.01608
610040.0000   -0.91624
610080.0000   -0.94396
610120.0000   -0.97178
610160.0000   -0.85675
610200.0000   -1.07611
610240.0000   -1.22723
610280.0000   -0.96800
610320.0000   -1.03737
610360.0000   -0.87518
610400.0000   -0.77326
610440.0000   -0.96578
610480.0000   -0.81096
610520.0000   -0.82726
610560.0000   -0.67558
610600.0000   -0.58702
610640.0000   -0.78685
610680.0000   -0.71542
610720.0000   -0.64206
610760.0000   -1.07261
610800.0000   -0.86537
610840.0000   -0.82090
610880.0000   -0.77481
610920.0000   -1.02478
610960.0000   -0.72486
611000.0000   -0.74768
611040.0000   -0.80130
611080.0000   -0.93919
611120.0000   -0.98942
611160.0000   -0.59789
611200.0000   -0.65157
611240.0000   -0.85023
611280.0000   -0.73291
611320.0000   -0.84663
611360.0000   -0.60916
611400.0000   -0.68919
611440.0000   -0.76806
611480.0000   -0.69581
611520.0000   -0.80866
611560.0000   -0.89653
611600.0000   -0.93403
611640.0000   -0.91865
611680.0000   -0.99708
611720.0000   -0.86456
611760.0000   -0.86705
611800.0000   -0.95648
611840.0000   -0.87416
611880.0000   -0.85448
611920.0000   -0.92707
611960.0000   -0.86635
612000.0000   -0.87985
612040.0000   -0.80188
612080.0000   -0.94647
612120.0000   -0.85577
612160.0000   -0.82632
612200.0000   -0.88349
612240.0000   -0.83006
612280.0000   -0.79867
612320.0000   -0.90296
612360.0000   -0.76420
612400.0000   -0.82742
612440.0000   -0.74121
612480.0000   -0.84009
612520.0000   -0.96084
612560.0000   -0.69987
612600.0000   -0.90767
612640.0000   -1.00243
612680.0000   -0.78645
612720.0000   -0.83591
612760.0000   -0.73668
612800.0000   -0.67047
612840.0000   -0.81153
612880.0000   -0.51499
612920.0000   -0.89300
612960.0000   -0.83251
613000.0000   -0.79997
613040.0000   -1.08656
613080.0000   -0.88321
613120.0000   -0.95837
613160.0000   -1.25232
613200.0000   -1.04830
613240.0000   -1.09992
613280.0000   -1.05505
613320.0000   -0.77283
613360.0000   -0.76865
613400.0000   -0.61790
613440.0000   -0.71486
613480.0000   -1.11220
613520.0000   -0.69943
613560.0000   -0.90698
613600.0000   -0.43275
613640.0000   -0.59094
613680.0000   -0.22464
613720.0000   -0.64390
613760.0000   -0.58031
613800.0000   -0.41748
613840.0000   -0.74392
613880.0000   -0.45740
613920.0000   -0.63295
613960.0000   -0.59548
614000.0000   -0.34885
614040.0000   -0.32531
614080.0000   -0.43691
614120.0000   -1.03633
614160.0000   -0.99548
614200.0000   -0.55288
614240.0000   -0.20892
614280.0000   -0.50082
614320.0000   -0.29111
614360.0000   -0.59057
614400.0000   -0.58111
614440.0000   -0.49290
614480.0000   -0.70766
614520.0000   -0.52953
614560.0000   -0.43106
614600.0000   -0.34524
614640.0000   -0.23166
614680.0000   -0.67852
614720.0000   -0.75938
614760.0000   -0.75470
614800.0000   -0.78470
614840.0000   -0.78052
614880.0000   -0.56491
614920.0000   -0.77532
614960.0000   -1.13133
615000.0000   -0.93313
615040.0000   -0.84212
615080.0000   -0.72400
615120.0000   -0.73570
615160.0000   -0.65625
615200.0000   -0.79911
615240.0000   -0.41256
615280.0000   -0.27024
615320.0000   -0.55428
615360.0000   -0.89453
615400.0000   -0.92194
615440.0000   -0.95484
615480.0000   -0.86734
615520.0000   -0.90232
615560.0000   -0.91810
615600.0000   -1.01135
615640.0000   -0.99162
615680.0000   -1.04546
615720.0000   -1.15450
615760.0000   -0.99536
615800.0000   -1.14975
615840.0000   -0.94906
615880.0000   -1.18247
615920.0000   -1.19599
615960.0000   -0.83455
616000.0000   -0.89143
616040.0000   -0.83866
616080.0000   -0.69865
616120.0000   -0.95652
616160.0000   -0.89731
616200.0000   -0.73092
616240.0000   -0.89452
616280.0000   -0.64963
616320.0000   -0.93650
616360.0000   -0.88418
616400.0000   -0.73433
616440.0000   -0.77823
616480.0000   -1.02193
616520.0000   -0.84407
616560.0000   -0.76929
616600.0000   -0.65709
616640.0000   -0.83975
616680.0000   -0.85005
616720.0000   -0.72515
616760.0000   -0.64052
616800.0000   -0.76579
616840.0000   -0.83352
616880.0000   -0.63753
616920.0000   -0.73175
616960.0000   -0.86377
617000.0000   -1.02765
617040.0000   -0.83427
617080.0000   -0.82373
617120.0000   -0.67672
617160.0000   -0.70891
617200.0000   -0.85173
617240.0000   -1.10455
617280.0000   -0.72451
617320.0000   -0.86468
617360.0000   -0.81979
617400.0000   -0.64219
617440.0000   -0.73017
617480.0000   -0.97053
617520.0000   -0.85375
617560.0000   -0.90645
617600.0000   -0.75548
617640.0000   -0.76933
617680.0000   -0.98228
617720.0000   -0.83496
617760.0000   -0.94864
617800.0000   -0.87756
617840.0000   -0.84741
617880.0000   -0.91435
617920.0000   -0.70555
617960.0000   -0.75892
618000.0000   -0.48375
618040.0000   -0.69687
618080.0000   -0.73626
618120.0000   -0.82643
618160.0000   -0.61964
618200.0000   -0.98542
618240.0000   -0.78212
618280.0000   -0.54943
618320.0000   -0.40540
618360.0000   -0.64693
618400.0000   -0.55755
618440.0000   -0.83337
618480.0000   -0.61336
618520.0000   -0.85907
618560.0000   -0.72509
618600.0000   -0.82425
618640.0000   -0.66849
618680.0000   -0.69253
618720.0000   -0.88913
618760.0000   -0.67559
618800.0000   -0.66841
618840.0000   -0.97630
618880.0000   -0.85668
618920.0000   -0.82279
618960.0000   -0.69021
619000.0000   -0.76754
619040.0000   -0.80369
619080.0000   -0.82567
619120.0000   -0.98597
619160.0000   -0.70604
619200.0000   -0.81564
619240.0000   -0.93870
619280.0000   -0.84026
619320.0000   -0.64284
619360.0000   -0.69993
619400.0000   -0.94673
619440.0000   -0.87193
619480.0000   -0.93303
619520.0000   -0.87954
619560.0000   -0.77242
619600.0000   -0.59692
619640.0000   -0.74900
619680.0000   -0.80949
619720.0000   -0.69475
619760.0000   -1.09034
619800.0000   -0.71010
619840.0000   -0.79833
619880.0000   -0.90161
619920.0000   -0.90925
619960.0000   -1.04155
620000.0000   -0.74306
620040.0000   -1.08743
620080.0000   -0.84838
620120.0000   -0.73902
620160.0000   -0.91238
620200.0000   -0.47016
620240.0000   -0.57117
620280.0000   -0.94057
620320.0000   -0.70754
620360.0000   -0.77950
620400.0000   -0.86856
620440.0000   -0.70688
620480.0000   -0.69853
620520.0000   -0.78503
620560.0000   -0.92827
620600.0000   -0.66899
620640.0000   -0.70897
620680.0000   -0.99148
620720.0000   -0.77457
620760.0000   -0.99284
620800.0000   -0.74269
620840.0000   -0.79647
620880.0000   -0.77062
620920.0000   -0.86344
620960.0000   -0.88316
621000.0000   -0.61648
621040.0000   -0.64891
621080.0000   -0.75998
621120.0000   -0.57556
621160.0000   -0.70504
621200.0000   -0.89762
621240.0000   -0.58290
621280.0000   -1.17515
621320.0000   -0.84887
621360.0000   -0.32303
621400.0000   -0.58071
621440.0000   -0.91400
621480.0000   -0.51511
621520.0000   -0.96458
621560.0000   -0.73529
621600.0000   -0.63658
621640.0000   -0.53369
621680.0000   -0.57778
621720.0000   -0.83510
621760.0000   -0.65834
621800.0000   -0.70989
621840.0000   -0.64714
621880.0000   -0.74465
621920.0000   -0.74666
621960.0000   -0.74842
622000.0000   -0.86539
622040.0000   -0.74290
622080.0000   -0.66724
622120.0000   -0.46809
622160.0000   -0.53566
622200.0000   -0.54486
622240.0000   -0.86621
622280.0000   -0.90210
622320.0000   -0.52671
622360.0000   -0.41667
622400.0000   -0.67056
622440.0000   -0.43935
622480.0000   -0.81335
622520.0000   -0.74658
622560.0000   -0.61252
622600.0000   -0.37819
622640.0000   -0.47672
622680.0000   -0.86115
622720.0000   -0.33947
622760.0000   -0.66598
622800.0000   -0.72659
622840.0000   -1.24468
622880.0000   -1.05176
622920.0000   -1.13601
622960.0000   -0.95294
623000.0000   -0.88308
623040.0000   -0.82179
623080.0000   -0.88242
623120.0000   -0.82083
623160.0000   -0.87227
623200.0000   -0.76485
623240.0000   -0.75782
623280.0000   -1.03143
623320.0000   -0.91948
623360.0000   -0.92279
623400.0000   -0.79592
623440.0000   -0.75525
623480.0000   -0.85132
623520.0000   -1.17274
623560.0000   -0.63013
623600.0000   -1.19943
623640.0000   -0.83709
623680.0000   -0.87720
623720.0000   -0.95456
623760.0000   -0.63018
623800.0000   -0.75381
623840.0000   -0.82450
623880.0000   -0.77774
623920.0000   -0.76382
623960.0000   -0.89561
624000.0000   -0.71737
624040.0000   -0.71903
624080.0000   -0.87806
624120.0000   -1.07034
624160.0000   -0.91292
624200.0000   -0.78561
624240.0000   -0.97992
624280.0000   -0.86072
624320.0000   -1.01383
624360.0000   -0.64821
624400.0000   -0.66437
624440.0000   -0.67840
624480.0000   -0.70782
624520.0000   -0.74770
624560.0000   -0.99142
624600.0000   -0.85108
624640.0000   -0.86336
624680.0000   -1.01931
624720.0000   -0.96907
624760.0000   -1.23048
624800.0000   -0.90577
624840.0000   -0.81898
624880.0000   -0.82005
624920.0000   -0.72686
624960.0000   -0.67267
625000.0000   -0.74249
625040.0000   -0.94777
625080.0000   -0.92619
625120.0000   -0.32820
625160.0000   -0.49868
625200.0000   -0.47658
625240.0000   -0.57688
625280.0000   -0.92703
625320.0000   -0.85514
625360.0000   -0.86116
625400.0000   -0.77850
625440.0000   -1.10192
625480.0000   -0.56074
625520.0000   -0.73069
625560.0000   -0.46747
625600.0000   -0.64289
625640.0000   -0.39267
625680.0000   -0.65525
625720.0000   -0.67481
625760.0000   -0.62138
625800.0000   -0.62240
625840.0000   -0.46813
625880.0000   -0.60267
625920.0000   -0.65689
625960.0000   -0.80524
626000.0000   -0.73134
626040.0000   -0.86342
626080.0000   -0.79005
626120.0000   -0.74384
626160.0000   -0.73457
626200.0000   -0.68879
626240.0000   -0.75635
626280.0000   -0.44132
626320.0000   -0.54710
626360.0000   -0.50432
626400.0000   -0.63284
626440.0000   -0.66035
626480.0000   -0.54119
626520.0000   -0.62173
626560.0000   -0.89295
626600.0000   -0.64798
626640.0000   -0.53764
626680.0000   -0.55238
626720.0000   -0.71820
626760.0000   -0.68380
626800.0000   -0.92438
626840.0000   -0.79201
626880.0000   -0.85870
626920.0000   -0.54956
626960.0000   -0.82904
627000.0000   -0.91000
627040.0000   -0.74995
627080.0000   -0.71545
627120.0000   -0.44721
627160.0000   -0.78005
627200.0000   -0.58051
627240.0000   -0.69072
627280.0000   -0.81031
627320.0000   -0.77677
627360.0000   -0.69656
627400.0000   -0.64130
627440.0000   -0.81220
627480.0000   -0.77685
627520.0000   -0.77299
627560.0000   -0.75502
627600.0000   -0.64518
627640.0000   -0.52114
627680.0000   -0.73955
627720.0000   -1.03374
627760.0000   -0.77482
627800.0000   -0.96245
627840.0000   -0.70503
627880.0000   -0.88363
627920.0000   -0.67477
627960.0000   -0.80515
628000.0000   -0.96696
628040.0000   -0.65992
628080.0000   -0.69916
628120.0000   -0.87617
628160.0000   -0.72072
628200.0000   -0.59585
628240.0000   -0.79292
628280.0000   -0.76133
628320.0000   -0.64891
628360.0000   -0.32423
628400.0000   -0.40178
628440.0000   -0.55650
628480.0000   -0.65268
628520.0000   -0.70221
628560.0000   -0.51191
628600.0000   -0.62677
628640.0000   -0.70767
628680.0000   -0.66774
628720.0000   -0.57421
628760.0000   -0.74173
628800.0000   -0.42966
628840.0000   -0.48481
628880.0000   -0.61902
628920.0000   -0.62181
628960.0000   -0.47028
629000.0000   -0.39087
629040.0000   -0.49249
629080.0000   -0.31837
629120.0000   -0.77910
629160.0000   -0.62913
629200.0000   -0.34434
629240.0000   -0.93643
629280.0000   -1.06027
629320.0000   -0.72875
629360.0000   -0.66748
629400.0000   -0.28483
629440.0000   -0.11998
629480.0000   -0.01051
629520.0000   -0.41605
629560.0000   -0.33158
629600.0000   -0.27712
629640.0000   -0.73898
629680.0000   -0.37009
629720.0000   -0.30996
629760.0000   -0.28412
629800.0000   -0.27486
629840.0000   -0.14199
629880.0000   -0.27600
629920.0000   -0.34342
629960.0000   -0.31172
630000.0000   -0.22267
630040.0000   -0.09534
630080.0000    0.01297
630120.0000   -0.22864
630160.0000   -0.25228
630200.0000   -0.19277
630240.0000   -0.01461
630280.0000   -0.56856
630320.0000   -0.28379
630360.0000   -0.36408
630400.0000   -0.19067
630440.0000   -0.22823
630480.0000   -0.54666
630520.0000   -0.59083
630560.0000   -0.53101
630600.0000   -0.43266
630640.0000   -0.73220
630680.0000   -0.38316
630720.0000   -0.43585
630760.0000   -0.56368
630800.0000   -0.29451
630840.0000   -0.50763
630880.0000   -0.32464
630920.0000   -0.57302
630960.0000   -0.69391
631000.0000   -0.48490
631040.0000   -0.55450
631080.0000   -0.61728
631120.0000   -0.63690
631160.0000   -0.66563
631200.0000   -0.47338
631240.0000   -0.58071
631280.0000   -0.59745
631320.0000   -0.47292
631360.0000   -0.28368
631400.0000   -0.30052
631440.0000   -0.27824
631480.0000   -0.14648
631520.0000   -0.20560
631560.0000   -0.37192
631600.0000   -0.24014
631640.0000   -0.19953
631680.0000   -0.36404
631720.0000   -0.29106
631760.0000   -0.45338
631800.0000   -0.23728
631840.0000   -0.53569
631880.0000   -0.29084
631920.0000   -0.58093
631960.0000   -0.30799
632000.0000   -0.29166
632040.0000   -0.11822
632080.0000   -0.25566
632120.0000    0.01545
632160.0000   -0.70391
632200.0000   -0.75438
632240.0000   -0.52092
632280.0000   -0.34855
632320.0000   -0.29158
632360.0000   -0.58663
632400.0000   -0.14622
632440.0000   -0.48953
632480.0000   -0.46538
632520.0000   -0.39332
632560.0000   -0.16055
632600.0000   -0.05301
632640.0000   -0.62258
632680.0000   -0.62829
632720.0000   -0.70004
632760.0000   -0.71458
632800.0000   -0.20710
632840.0000   -0.25823
632880.0000   -0.22913
632920.0000   -0.44434
632960.0000   -0.49287
633000.0000   -0.52041
633040.0000   -0.34104
633080.0000   -0.18796
633120.0000   -0.25170
633160.0000   -0.21951
633200.0000   -0.20803
633240.0000   -0.47948
633280.0000   -0.14073
633320.0000   -0.37136
633360.0000   -0.33296
633400.0000   -0.20608
633440.0000   -0.18004
633480.0000   -0.19317
633520.0000   -0.08050
633560.0000   -0.14501
633600.0000    0.01957
633640.0000   -0.15804
633680.0000   -0.40455
633720.0000   -0.18417
633760.0000   -0.11398
633800.0000   -0.06842
633840.0000   -0.51746
633880.0000   -0.16695
633920.0000   -0.51039
633960.0000   -0.16928
634000.0000   -0.21615
634040.0000   -0.16451
634080.0000    0.02522
634120.0000   -0.15705
634160.0000   -0.21327
634200.0000   -0.34212
634240.0000   -0.52641
634280.0000   -0.30452
634320.0000   -0.20183
634360.0000   -0.24375
634400.0000   -0.33449
634440.0000    0.08013
634480.0000   -0.47734
634520.0000   -0.29978
634560.0000   -0.46490
634600.0000   -0.61922
634640.0000   -0.19969
634680.0000   -0.19515
634720.0000   -0.30856
634760.0000   -0.12907
634800.0000   -0.22814
634840.0000    0.02621
634880.0000    0.07010
634920.0000   -0.32712
634960.0000   -0.08185
635000.0000   -0.24344
635040.0000   -0.23148
635080.0000   -0.11714
635120.0000   -0.47468
635160.0000   -0.56004
635200.0000   -0.11523
635240.0000   -0.13789
635280.0000   -0.29184
635320.0000   -0.22823
635360.0000   -0.79248
635400.0000   -0.59971
635440.0000   -0.82195
635480.0000   -0.88126
635520.0000   -0.70678
635560.0000   -0.79705
635600.0000   -0.73164
635640.0000   -0.49541
635680.0000   -0.99119
635720.0000   -0.52712
635760.0000   -0.76310
635800.0000   -0.80660
635840.0000   -0.57868
635880.0000   -0.40567
635920.0000   -0.34843
635960.0000   -0.38409
636000.0000   -0.41888
636040.0000   -0.79621
636080.0000   -0.66494
636120.0000   -0.41653
636160.0000   -0.42030
636200.0000   -0.39312
636240.0000   -0.37973
636280.0000   -0.47796
636320.0000   -0.41382
636360.0000   -0.28268
636400.0000   -0.48432
636440.0000   -0.43311
636480.0000   -0.46526
636520.0000   -0.34289
636560.0000   -0.44554
636600.0000   -0.80431
636640.0000   -0.32553
636680.0000   -0.44951
636720.0000   -0.55570
636760.0000   -0.41866
636800.0000   -0.48558
636840.0000   -0.64298
636880.0000   -0.47302
636920.0000   -0.77500
636960.0000   -0.38233
637000.0000   -0.36975
637040.0000   -0.53074
637080.0000   -0.12073
637120.0000   -0.42240
637160.0000   -0.31199
637200.0000   -0.65244
637240.0000   -0.67291
637280.0000   -0.48041
637320.0000   -0.47461
637360.0000   -0.76084
637400.0000   -0.94150
637440.0000   -0.70513
637480.0000   -0.66535
637520.0000   -0.68090
637560.0000   -0.24744
637600.0000   -0.80366
637640.0000   -0.65670
637680.0000   -0.76215
637720.0000   -0.86728
637760.0000   -0.98712
637800.0000   -0.90002
637840.0000   -0.98105
637880.0000   -0.82361
637920.0000   -1.02366
637960.0000   -1.05565
638000.0000   -0.68891
638040.0000   -0.72100
638080.0000   -0.80065
638120.0000   -0.63019
638160.0000   -1.12244
638200.0000   -1.05428
638240.0000   -1.15348
638280.0000   -0.95596
638320.0000   -0.90445
638360.0000   -0.86076
638400.0000   -1.26794
638440.0000   -1.01368
638480.0000   -0.88077
638520.0000   -1.20696
638560.0000   -0.97386
638600.0000   -0.99720
638640.0000   -0.90036
638680.0000   -1.01519
638720.0000   -0.92039
638760.0000   -0.90453
638800.0000   -0.72739
638840.0000   -0.58846
638880.0000   -0.79619
638920.0000   -0.67891
638960.0000   -0.82068
639000.0000   -0.59143
639040.0000   -0.85764
639080.0000   -0.72799
639120.0000   -0.72339
639160.0000   -0.91755
639200.0000   -0.58807
639240.0000   -0.87911
639280.0000   -0.80806
639320.0000   -0.73022
639360.0000   -0.68440
639400.0000   -0.90016
639440.0000   -0.72780
639480.0000   -0.70254
639520.0000   -0.63723
639560.0000   -0.90561
639600.0000   -0.85947
639640.0000   -0.64131
639680.0000   -0.78082
639720.0000   -0.85165
639760.0000   -0.93267
639800.0000   -0.49417
639840.0000   -0.65906
639880.0000   -0.77779
639920.0000   -0.79818
639960.0000   -0.72445
640000.0000   -0.74322
640040.0000   -0.63225
640080.0000   -0.61145
640120.0000   -0.65605
640160.0000   -0.54896
640200.0000   -0.68686
640240.0000   -0.48957
640280.0000   -0.54521
640320.0000   -0.76898
640360.0000   -0.67243
640400.0000   -0.61189
640440.0000   -0.63424
640480.0000   -0.59800
640520.0000   -0.49226
640560.0000   -0.63454
640600.0000   -0.66129
640640.0000   -0.54805
640680.0000   -0.47303
640720.0000   -0.65996
640760.0000   -0.75171
640800.0000   -0.54579
640840.0000   -0.61035
640880.0000   -0.63776
640920.0000   -0.58609
640960.0000   -0.64299
641000.0000   -0.55277
641040.0000   -0.47012
641080.0000   -0.66420
641120.0000   -0.59657
641160.0000   -0.26869
641200.0000   -0.45452
641240.0000   -0.22529
641280.0000   -0.36843
641320.0000   -0.24436
641360.0000   -0.27098
641400.0000   -0.42357
641440.0000   -0.28052
641480.0000   -0.36183
641520.0000   -0.41455
641560.0000   -0.48315
641600.0000   -0.63912
641640.0000   -0.28172
641680.0000   -0.43072
641720.0000   -0.58584
641760.0000   -0.25776
641800.0000   -0.34387
641840.0000   -0.23895
641880.0000   -0.04528
641920.0000   -0.32141
641960.0000   -0.10224
642000.0000   -0.11924
642040.0000   -0.19550
642080.0000   -0.16802
642120.0000   -0.40962
642160.0000   -0.29013
642200.0000   -0.17241
642240.0000   -0.14253
642280.0000   -0.29848
642320.0000   -0.50936
642360.0000   -0.55555
642400.0000   -0.34635
642440.0000   -0.42578
642480.0000   -0.58872
642520.0000   -0.56089
642560.0000   -0.55822
642600.0000   -0.41947
642640.0000   -0.22114
642680.0000   -0.36602
642720.0000   -0.48307
642760.0000   -0.53289
642800.0000   -0.48369
642840.0000   -0.39469
642880.0000   -0.47694
642920.0000   -0.46332
642960.0000   -0.33395
643000.0000   -0.58844
643040.0000   -0.34048
643080.0000   -0.24067
643120.0000   -0.43200
643160.0000   -0.60410
643200.0000   -0.50608
643240.0000   -0.68506
643280.0000   -0.33422
643320.0000   -0.46174
643360.0000   -0.59831
643400.0000   -0.53091
643440.0000   -0.35789
643480.0000   -0.44637
643520.0000   -0.34600
643560.0000   -0.31427
643600.0000   -0.34305
643640.0000   -0.71845
643680.0000   -0.54948
643720.0000   -0.61094
643760.0000   -0.69527
643800.0000   -0.60576
643840.0000   -0.64074
643880.0000   -0.76815
643920.0000   -0.85760
643960.0000   -0.85100
644000.0000   -0.73254
644040.0000   -0.64336
644080.0000   -0.62946
644120.0000   -0.77961
644160.0000   -0.70265
644200.0000   -0.84237
644240.0000   -0.68962
644280.0000   -0.65081
644320.0000   -0.72755
644360.0000   -0.88053
644400.0000   -1.07040
644440.0000   -0.92066
644480.0000   -0.73181
644520.0000   -0.88826
644560.0000   -0.71860
644600.0000   -0.64364
644640.0000   -0.79108
644680.0000   -0.97492
644720.0000   -0.92360
644760.0000   -0.87712
644800.0000   -0.76284
644840.0000   -0.80357
644880.0000   -0.79250
644920.0000   -0.97026
644960.0000   -0.86341
645000.0000   -0.82013
645040.0000   -1.27221
645080.0000   -0.98589
645120.0000   -1.01797
645160.0000   -0.78018
645200.0000   -0.96907
645240.0000   -0.66125
645280.0000   -0.51121
645320.0000   -0.87512
645360.0000   -0.69653
645400.0000   -0.53401
645440.0000   -0.70642
645480.0000   -0.86986
645520.0000   -0.78036
645560.0000   -0.62282
645600.0000   -0.81817
645640.0000   -0.72303
645680.0000   -0.71303
645720.0000   -0.82080
645760.0000   -0.72190
645800.0000   -0.70582
645840.0000   -0.58631
645880.0000   -0.58965
645920.0000   -0.71870
645960.0000   -0.76492
646000.0000   -0.42695
646040.0000   -0.66808
646080.0000   -0.65164
646120.0000   -0.74516
646160.0000   -0.67824
646200.0000   -0.66064
646240.0000   -0.44930
646280.0000   -0.30318
646320.0000   -0.39878
646360.0000   -0.43078
646400.0000   -0.44858
646440.0000   -0.46661
646480.0000   -0.50842
646520.0000   -0.35570
646560.0000   -0.61261
646600.0000   -0.85925
646640.0000   -0.65226
646680.0000   -0.78928
646720.0000   -0.53812
646760.0000   -0.90063
646800.0000   -0.93158
646840.0000   -1.01224
646880.0000   -0.81416
646920.0000   -0.80044
646960.0000   -0.92337
647000.0000   -0.70395
647040.0000   -0.77831
647080.0000   -0.95794
647120.0000   -0.92766
647160.0000   -0.63944
647200.0000   -0.71938
647240.0000   -0.65704
647280.0000   -0.56632
647320.0000   -0.85514
647360.0000   -0.83774
647400.0000   -0.69751
647440.0000   -0.77337
647480.0000   -0.80365
647520.0000   -0.71184
647560.0000   -0.84778
647600.0000   -0.86070
647640.0000   -0.80814
647680.0000   -0.77050
647720.0000   -1.10266
647760.0000   -0.69969
647800.0000   -0.86757
647840.0000   -0.59648
647880.0000   -0.84375
647920.0000   -0.76105
647960.0000   -0.69434
648000.0000   -0.73122
648040.0000   -0.96951
648080.0000   -0.83011
648120.0000   -1.00935
648160.0000   -0.86542
648200.0000   -1.02815
648240.0000   -0.75973
648280.0000   -0.58373
648320.0000   -0.72134
648360.0000   -0.47820
648400.0000   -0.60369
648440.0000   -0.74624
648480.0000   -0.70679
648520.0000   -0.61549
648560.0000   -0.80145
648600.0000   -0.67647
648640.0000   -0.78032
648680.0000   -0.76698
648720.0000   -0.89373
648760.0000   -0.71924
648800.0000   -0.68983
648840.0000   -0.54287
648880.0000   -0.67806
648920.0000   -0.52767
648960.0000   -0.63821
649000.0000   -0.72967
649040.0000   -0.58861
649080.0000   -0.74709
649120.0000   -0.70186
649160.0000   -0.66534
649200.0000   -0.71740
649240.0000   -0.67627
649280.0000   -0.72245
649320.0000   -0.72547
649360.0000   -0.79854
649400.0000   -0.85142
649440.0000   -0.78476
649480.0000   -0.82548
649520.0000   -0.95393
649560.0000   -0.90359
649600.0000   -0.62893
649640.0000   -0.84626
649680.0000   -0.90811
649720.0000   -0.81824
649760.0000   -0.71512
649800.0000   -0.83544
649840.0000   -0.72536
649880.0000   -0.91736
649920.0000   -0.93264
649960.0000   -1.09460
650000.0000   -0.73246
650040.0000   -0.88830
650080.0000   -0.85819
650120.0000   -0.97835
650160.0000   -0.83844
650200.0000   -1.04448
650240.0000   -0.83893
650280.0000   -0.86846
650320.0000   -0.95243
650360.0000   -1.03616
650400.0000   -0.85604
650440.0000   -0.81356
650480.0000   -1.13354
650520.0000   -0.89979
650560.0000   -0.88503
650600.0000   -0.75101
650640.0000   -0.99816
650680.0000   -1.14168
650720.0000   -0.95385
650760.0000   -0.95258
650800.0000   -1.09515
650840.0000   -1.01113
650880.0000   -0.95131
650920.0000   -0.81281
650960.0000   -0.85408
651000.0000   -0.71387
651040.0000   -0.65839
651080.0000   -0.44136
651120.0000   -0.77331
651160.0000   -0.73142
651200.0000   -0.73124
651240.0000   -0.71551
651280.0000   -0.84582
651320.0000   -0.91668
651360.0000   -0.76307
651400.0000   -0.80085
651440.0000   -0.73650
651480.0000   -0.82430
651520.0000   -0.91274
651560.0000   -0.89584
651600.0000   -0.91494
651640.0000   -0.85245
651680.0000   -1.02502
651720.0000   -1.09510
651760.0000   -0.80869
651800.0000   -0.87359
651840.0000   -0.83582
651880.0000   -0.97546
651920.0000   -0.65764
651960.0000   -0.80769
652000.0000   -0.75833
652040.0000   -0.94865
652080.0000   -0.87258
652120.0000   -0.89084
652160.0000   -1.00477
652200.0000   -0.72494
652240.0000   -0.91147
652280.0000   -0.90514
652320.0000   -0.92295
652360.0000   -0.88838
652400.0000   -0.97023
652440.0000   -0.84645
652480.0000   -0.92008
652520.0000   -0.78670
652560.0000   -0.94545
652600.0000   -0.77962
652640.0000   -0.84662
652680.0000   -0.57119
652720.0000   -0.67538
652760.0000   -0.74550
652800.0000   -0.72075
652840.0000   -0.87751
652880.0000   -0.65522
652920.0000   -1.00676
652960.0000   -0.93655
653000.0000   -0.89570
653040.0000   -1.00243
653080.0000   -0.75345
653120.0000   -1.16710
653160.0000   -0.65850
653200.0000   -0.96102
653240.0000   -0.88992
653280.0000   -0.74143
653320.0000   -0.75515
653360.0000   -0.55421
653400.0000   -0.67476
653440.0000   -0.72689
653480.0000   -0.62427
653520.0000   -0.52081
653560.0000   -0.78950
653600.0000   -0.70493
653640.0000   -0.46509
653680.0000   -0.70567
653720.0000   -0.90820
653760.0000   -0.79061
653800.0000   -0.81289
653840.0000   -0.73897
653880.0000   -0.80677
653920.0000   -0.82063
653960.0000   -0.62912
654000.0000   -0.60862
654040.0000   -0.68405
654080.0000   -0.70957
654120.0000   -0.75868
654160.0000   -0.59641
654200.0000   -0.79058
654240.0000   -0.86193
654280.0000   -0.97416
654320.0000   -0.71519
654360.0000   -0.70570
654400.0000   -0.80770
654440.0000   -0.87490
654480.0000   -0.70890
654520.0000   -0.86812
654560.0000   -0.97729
654600.0000   -0.77042
654640.0000   -0.87216
654680.0000   -0.96151
654720.0000   -0.66597
654760.0000   -0.70091
654800.0000   -0.90544
654840.0000   -0.79292
654880.0000   -0.91077
654920.0000   -0.92376
654960.0000   -0.56983
655000.0000   -0.61190
655040.0000   -0.65058
655080.0000   -0.75859
655120.0000   -0.66563
655160.0000   -0.85593
655200.0000   -0.60233
655240.0000   -0.77060
655280.0000   -0.97191
655320.0000   -0.81961
655360.0000   -0.81845
655400.0000   -0.83333
655440.0000   -0.64715
655480.0000   -0.79415
655520.0000   -0.71741
655560.0000   -0.72316
655600.0000   -0.77942
655640.0000   -1.01386
655680.0000   -0.69982
655720.0000   -0.76988
655760.0000   -0.81977
655800.0000   -0.49764
655840.0000   -0.68830
655880.0000   -0.86252
655920.0000   -0.94030
655960.0000   -0.89211
656000.0000   -0.54482
656040.0000   -0.72262
656080.0000   -0.72863
656120.0000   -0.85540
656160.0000   -0.94499
656200.0000   -0.95162
656240.0000   -0.98369
656280.0000   -1.08476
656320.0000   -0.84987
656360.0000   -0.71416
656400.0000   -0.80553
656440.0000   -0.96936
656480.0000   -0.88646
656520.0000   -1.16227
656560.0000   -1.16788
656600.0000   -0.95812
656640.0000   -0.88489
656680.0000   -0.94275
656720.0000   -0.99276
656760.0000   -1.07065
656800.0000   -0.92722
656840.0000   -1.00946
656880.0000   -0.96529
656920.0000   -0.94042
656960.0000   -0.89038
657000.0000   -0.99864
657040.0000   -0.83880
657080.0000   -0.92528
657120.0000   -0.81049
657160.0000   -0.99930
657200.0000   -0.68811
657240.0000   -0.66523
657280.0000   -0.59854
657320.0000   -0.61348
657360.0000   -0.83247
657400.0000   -1.02786
657440.0000   -0.89276
657480.0000   -0.85860
657520.0000   -0.69205
657560.0000   -0.62030
657600.0000   -0.38121
657640.0000   -0.52543
657680.0000   -0.52179
657720.0000   -0.73724
657760.0000   -0.60496
657800.0000   -0.69626
657840.0000   -0.58244
657880.0000   -0.74168
657920.0000   -0.54191
657960.0000   -0.80930
658000.0000   -0.62997
658040.0000   -0.67833
658080.0000   -0.70374
658120.0000   -0.57498
658160.0000   -0.83618
658200.0000   -0.75998
658240.0000   -0.72863
658280.0000   -0.83983
658320.0000   -0.84340
658360.0000   -0.98569
658400.0000   -0.55335
658440.0000   -0.61636
658480.0000   -0.51181
658520.0000   -0.55067
658560.0000   -0.63508
658600.0000   -0.71308
658640.0000   -0.79324
658680.0000   -0.32488
658720.0000   -0.80088
658760.0000   -0.62035
658800.0000   -0.54985
658840.0000   -0.70343
658880.0000   -0.11616
658920.0000   -0.38506
658960.0000   -0.47279
659000.0000   -0.97950
659040.0000   -1.01067
659080.0000   -0.93707
659120.0000   -0.74039
659160.0000   -0.82763
659200.0000   -0.94339
659240.0000   -1.02007
659280.0000   -1.09732
659320.0000   -0.92498
659360.0000   -0.94179
659400.0000   -0.98003
659440.0000   -1.01340
659480.0000   -1.39523
659520.0000   -0.95254
659560.0000   -1.07559
659600.0000   -0.75594
659640.0000   -0.87993
659680.0000   -0.99714
659720.0000   -1.13424
659760.0000   -1.21283
659800.0000   -1.19746
659840.0000   -0.95507
659880.0000   -1.08316
659920.0000   -1.05548
659960.0000   -0.96553
660000.0000   -0.84295
660040.0000   -1.03672
660080.0000   -1.10082
660120.0000   -0.67799
660160.0000   -0.80669
660200.0000   -0.72611
660240.0000   -0.71927
660280.0000   -0.75041
660320.0000   -0.51091
660360.0000   -0.77759
660400.0000   -0.93272
660440.0000   -0.88375
660480.0000   -1.06898
660520.0000   -0.89373
660560.0000   -1.16371
660600.0000   -1.03865
660640.0000   -1.07628
660680.0000   -1.01196
660720.0000   -0.95135
660760.0000   -0.91771
660800.0000   -0.99761
660840.0000   -0.80230
660880.0000   -0.84548
660920.0000   -1.17263
660960.0000   -1.09180
661000.0000   -0.85594
661040.0000   -0.87486
661080.0000   -0.92267
661120.0000   -0.83263
661160.0000   -0.88493
661200.0000   -1.05937
661240.0000   -0.94507
661280.0000   -0.96243
661320.0000   -0.83639
661360.0000   -0.99437
661400.0000   -1.05201
661440.0000   -0.91688
661480.0000   -0.84362
661520.0000   -0.93484
661560.0000   -1.04668
661600.0000   -0.94014
661640.0000   -0.87632
661680.0000   -1.02325
661720.0000   -0.82393
661760.0000   -0.95430
661800.0000   -0.83724
661840.0000   -0.93940
661880.0000   -1.03721
661920.0000   -1.01539
661960.0000   -0.81445
662000.0000   -0.73799
662040.0000   -0.78877
662080.0000   -0.72645
662120.0000   -0.99876
662160.0000   -0.94349
662200.0000   -0.87328
662240.0000   -1.27155
662280.0000   -0.98821
662320.0000   -0.89202
662360.0000   -0.83994
662400.0000   -0.71825
662440.0000   -1.05169
662480.0000   -0.88501
662520.0000   -0.82166
662560.0000   -0.94733
662600.0000   -0.90051
662640.0000   -0.69588
662680.0000   -0.71722
662720.0000   -0.82736
662760.0000   -0.89127
662800.0000   -0.61597
662840.0000   -0.93535
662880.0000   -0.70807
662920.0000   -0.85271
662960.0000   -0.69206
663000.0000   -0.80961
663040.0000   -0.91093
663080.0000   -0.75386
663120.0000   -0.84765
663160.0000   -0.83846
663200.0000   -0.67941
663240.0000   -0.68208
663280.0000   -0.48798
663320.0000   -0.65900
663360.0000   -0.91644
663400.0000   -0.93824
663440.0000   -0.75744
663480.0000   -0.79669
663520.0000   -0.68420
663560.0000   -1.06838
663600.0000   -0.58444
663640.0000   -0.85478
663680.0000   -0.75010
663720.0000   -0.85548
663760.0000   -0.73893
663800.0000   -0.94357
663840.0000   -0.91417
663880.0000   -0.60192
663920.0000   -0.82513
663960.0000   -0.76439
664000.0000   -0.78229
664040.0000   -0.60972
664080.0000   -0.82205
664120.0000   -0.72256
664160.0000   -0.86982
664200.0000   -0.72855
664240.0000   -1.03121
664280.0000   -0.90160
664320.0000   -0.80400
664360.0000   -0.95521
664400.0000   -0.66312
664440.0000   -0.79579
664480.0000   -0.81275
664520.0000   -0.96801
664560.0000   -0.95992
664600.0000   -0.80577
664640.0000   -0.85410
664680.0000   -1.10799
664720.0000   -0.93854
664760.0000   -0.67611
664800.0000   -0.91658
664840.0000   -1.04034
664880.0000   -0.95808
664920.0000   -0.85317
664960.0000   -0.90562
665000.0000   -1.12128
665040.0000   -1.08086
665080.0000   -0.75418
665120.0000   -0.94408
665160.0000   -0.95075
665200.0000   -0.78264
665240.0000   -0.88195
665280.0000   -0.75637
665320.0000   -0.81254
665360.0000   -0.75447
665400.0000   -0.94138
665440.0000   -0.84892
665480.0000   -0.84040
665520.0000   -0.82175
665560.0000   -0.85054
665600.0000   -0.78348
665640.0000   -0.76286
665680.0000   -0.97526
665720.0000   -0.73632
665760.0000   -0.84629
665800.0000   -0.85193
665840.0000   -0.89233
665880.0000   -0.74210
665920.0000   -0.70012
665960.0000   -0.83968
666000.0000   -0.75108
666040.0000   -0.96787
666080.0000   -0.86154
666120.0000   -1.03509
666160.0000   -0.32356
666200.0000   -0.97681
666240.0000   -0.73129
666280.0000   -0.80082
666320.0000   -1.06489
666360.0000   -0.83343
666400.0000   -0.78814
666440.0000   -0.98424
666480.0000   -0.93139
666520.0000   -0.69654
666560.0000   -1.00483
666600.0000   -0.89216
666640.0000   -0.84439
666680.0000   -1.06841
666720.0000   -1.07261
666760.0000   -1.01858
666800.0000   -0.90448
666840.0000   -0.97173
666880.0000   -1.10125
666920.0000   -1.18269
666960.0000   -1.03295
667000.0000   -0.88891
667040.0000   -0.78409
667080.0000   -0.72986
667120.0000   -0.86766
667160.0000   -1.03033
667200.0000   -0.71616
667240.0000   -0.97111
667280.0000   -1.03297
667320.0000   -0.50899
667360.0000   -0.86919
667400.0000   -0.62651
667440.0000   -0.68852
667480.0000   -0.99581
667520.0000   -0.53522
667560.0000   -1.01917
667600.0000   -0.70838
667640.0000   -0.84416
667680.0000   -0.99760
667720.0000   -0.98590
667760.0000   -0.66903
667800.0000   -0.76053
667840.0000   -0.82043
667880.0000   -0.73674
667920.0000   -0.78277
667960.0000   -0.89425
668000.0000   -0.72473
668040.0000   -0.81350
668080.0000   -0.90530
668120.0000   -0.80550
668160.0000   -0.67743
668200.0000   -0.70993
668240.0000   -0.68403
668280.0000   -0.89374
668320.0000   -0.50623
668360.0000   -0.73909
668400.0000   -0.61458
668440.0000   -0.75061
668480.0000   -0.86006
668520.0000   -0.99406
668560.0000   -0.84384
668600.0000   -0.91106
668640.0000   -0.88852
668680.0000   -0.71804
668720.0000   -0.56744
668760.0000   -1.01145
668800.0000   -0.81712
668840.0000   -0.91637
668880.0000   -0.35911
668920.0000   -0.61015
668960.0000   -0.71470
669000.0000   -0.55962
669040.0000   -0.82142
669080.0000   -0.75155
669120.0000   -0.89432
669160.0000   -0.83238
669200.0000   -1.05550
669240.0000   -0.94043
669280.0000   -0.84265
669320.0000   -0.77876
669360.0000   -1.01197
669400.0000   -0.98025
669440.0000   -0.82515
669480.0000   -0.72178
669520.0000   -0.92026
669560.0000   -0.85154
669600.0000   -0.89473
669640.0000   -0.79522
669680.0000   -0.67558
669720.0000   -0.29011
669760.0000   -0.78884
669800.0000   -0.64488
669840.0000   -0.69711
669880.0000   -0.61763
669920.0000   -0.71634
669960.0000   -0.98913
670000.0000   -1.21451
670040.0000   -1.19330
670080.0000   -0.85780
670120.0000   -0.69690
670160.0000   -0.87489
670200.0000   -0.67293
670240.0000   -0.61672
670280.0000   -0.83479
670320.0000   -0.80503
670360.0000   -0.92023
670400.0000   -0.74202
670440.0000   -0.78186
670480.0000   -0.71548
670520.0000   -0.70059
670560.0000   -0.77822
670600.0000   -0.83276
670640.0000   -0.94847
670680.0000   -1.06948
670720.0000   -1.11262
670760.0000   -0.98952
670800.0000   -1.13561
670840.0000   -0.92493
670880.0000   -1.09373
670920.0000   -0.89636
670960.0000   -0.90590
671000.0000   -0.81817
671040.0000   -0.91727
671080.0000   -1.06528
671120.0000   -1.02855
671160.0000   -0.64667
671200.0000   -1.01873
671240.0000   -1.01940
671280.0000   -1.01307
671320.0000   -0.88751
671360.0000   -0.85062
671400.0000   -0.76806
671440.0000   -0.80760
671480.0000   -0.92772
671520.0000   -0.63189
671560.0000   -0.75492
671600.0000   -0.52461
671640.0000   -0.68282
671680.0000   -0.58368
671720.0000   -0.40633
671760.0000   -0.99341
671800.0000   -0.80336
671840.0000   -0.88156
671880.0000   -0.95210
671920.0000   -0.78587
671960.0000   -0.64514
672000.0000   -0.56367
672040.0000   -0.42642
672080.0000   -0.50778
672120.0000   -0.74679
672160.0000   -0.68822
672200.0000   -0.75563
672240.0000   -0.72022
672280.0000   -0.63231
672320.0000   -0.91595
672360.0000   -0.80710
672400.0000   -0.75519
672440.0000   -0.74280
672480.0000   -0.75077
672520.0000   -0.51276
672560.0000   -0.51958
672600.0000   -1.08716
672640.0000   -0.52052
672680.0000   -0.51257
672720.0000   -0.67373
672760.0000   -0.53019
672800.0000   -0.69686
672840.0000   -0.69187
672880.0000   -0.63574
672920.0000   -0.99294
672960.0000   -0.93402
673000.0000   -1.11113
673040.0000   -1.01943
673080.0000   -0.94178
673120.0000   -1.09355
673160.0000   -0.96558
673200.0000   -1.11997
673240.0000   -1.02858
673280.0000   -1.01562
673320.0000   -0.84593
673360.0000   -0.67808
673400.0000   -0.73977
673440.0000   -0.89807
673480.0000   -0.51445
673520.0000   -1.04534
673560.0000   -0.92055
673600.0000   -0.92999
673640.0000   -0.91624
673680.0000   -1.10154
673720.0000   -0.71509
673760.0000   -0.82873
673800.0000   -0.78012
673840.0000   -0.77365
673880.0000   -0.56641
673920.0000   -0.86289
673960.0000   -0.99911
674000.0000   -1.25080
674040.0000   -0.93264
674080.0000   -0.89141
674120.0000   -0.60786
674160.0000   -0.70011
674200.0000   -0.66214
674240.0000   -0.69535
674280.0000   -0.63110
674320.0000   -0.69638
674360.0000   -0.80006
674400.0000   -0.94311
674440.0000   -0.72334
674480.0000   -0.68398
674520.0000   -0.89534
674560.0000   -1.10125
674600.0000   -0.90996
674640.0000   -0.69809
674680.0000   -0.70042
674720.0000   -0.79212
674760.0000   -0.68422
674800.0000   -0.84238
674840.0000   -0.83135
674880.0000   -0.86251
674920.0000   -0.78703
674960.0000   -0.76430
675000.0000   -0.95430
675040.0000   -0.95659
675080.0000   -0.64740
675120.0000   -0.71764
675160.0000   -0.54018
675200.0000   -0.71889
675240.0000   -0.81401
675280.0000   -0.72947
675320.0000   -0.80043
675360.0000   -0.63054
675400.0000   -0.80822
675440.0000   -0.82298
675480.0000   -0.74102
675520.0000   -0.65849
675560.0000   -0.71463
675600.0000   -0.76678
675640.0000   -0.58409
675680.0000   -0.78182
675720.0000   -0.67775
675760.0000   -0.74979
675800.0000   -0.99863
675840.0000   -0.57170
675880.0000   -0.78372
675920.0000   -1.08008
675960.0000   -0.98666
676000.0000   -1.08010
676040.0000   -0.71408
676080.0000   -0.89990
676120.0000   -0.87782
676160.0000   -0.65137
676200.0000   -0.77819
676240.0000   -0.53308
676280.0000   -0.68752
676320.0000   -0.56017
676360.0000   -0.68225
676400.0000   -0.79919
676440.0000   -0.66960
676480.0000   -0.75622
676520.0000   -0.69191
676560.0000   -0.70680
676600.0000   -0.83793
676640.0000   -0.43619
676680.0000   -0.68415
676720.0000   -0.73322
676760.0000   -0.80246
676800.0000   -0.57408
676840.0000   -0.79772
676880.0000   -0.75916
676920.0000   -0.76567
676960.0000   -0.78232
677000.0000   -0.68663
677040.0000   -0.65603
677080.0000   -0.86709
677120.0000   -0.81305
677160.0000   -0.58795
677200.0000   -0.66196
677240.0000   -0.89672
677280.0000   -0.91128
677320.0000   -0.99915
677360.0000   -0.78177
677400.0000   -0.80155
677440.0000   -0.72226
677480.0000   -0.73582
677520.0000   -0.96004
677560.0000   -0.57655
677600.0000   -0.72150
677640.0000   -0.63030
677680.0000   -0.72454
677720.0000   -0.38714
677760.0000   -0.58783
677800.0000   -0.61168
677840.0000   -0.93473
677880.0000   -0.60621
677920.0000   -0.44023
677960.0000   -0.75885
678000.0000   -0.81812
678040.0000   -0.74133
678080.0000   -0.52989
678120.0000   -0.72146
678160.0000   -0.69227
678200.0000   -0.72181
678240.0000   -0.70719
678280.0000   -0.74166
678320.0000   -0.84213
678360.0000   -0.93564
678400.0000   -0.78273
678440.0000   -0.87214
678480.0000   -0.77807
678520.0000   -0.66335
678560.0000   -0.68841
678600.0000   -0.73326
678640.0000   -0.87363
678680.0000   -0.82398
678720.0000   -0.90555
678760.0000   -0.70543
678800.0000   -0.64741
678840.0000   -0.55994
678880.0000   -0.42000
678920.0000   -0.93090
678960.0000   -0.60894
679000.0000   -0.68373
679040.0000   -0.71339
679080.0000   -0.71553
679120.0000   -0.79111
679160.0000   -0.45212
679200.0000   -0.73025
679240.0000   -0.61414
679280.0000   -0.73025
679320.0000   -0.83970
679360.0000   -0.78747
679400.0000   -0.71497
679440.0000   -0.83931
679480.0000   -0.88468
679520.0000   -0.76715
679560.0000   -0.62168
679600.0000   -0.67621
679640.0000   -0.79201
679680.0000   -0.62553
679720.0000   -0.54894
679760.0000   -0.66151
679800.0000   -0.53993
679840.0000   -0.72223
679880.0000   -0.06250
679920.0000   -0.02471
679960.0000    0.06982
680000.0000    0.13235
680040.0000    0.22355
680080.0000    0.06530
680120.0000    0.35417
680160.0000    0.04259
680200.0000    0.20634
680240.0000    0.27868
680280.0000    0.12437
680320.0000    0.05352
680360.0000   -0.08346
680400.0000   -0.05664
680440.0000    0.22419
680480.0000    0.08940
680520.0000   -0.03964
680560.0000    0.04420
680600.0000   -0.12777
680640.0000   -0.14590
680680.0000    0.10116
680720.0000    0.16250
680760.0000    0.20590
680800.0000    0.27305
680840.0000    0.02736
680880.0000    0.09066
680920.0000   -0.02234
680960.0000    0.13331
681000.0000   -0.20847
681040.0000    0.00639
681080.0000    0.19314
681120.0000    0.10468
681160.0000    0.14619
681200.0000    0.04721
681240.0000    0.12843
681280.0000   -0.31108
681320.0000   -0.33502
681360.0000   -0.28106
681400.0000   -0.35581
681440.0000   -0.28640
681480.0000   -0.20299
681520.0000   -0.18954
681560.0000   -0.14979
681600.0000   -0.09338
681640.0000   -0.01485
681680.0000   -0.11677
681720.0000   -0.28263
681760.0000   -0.12827
681800.0000    0.03262
681840.0000   -0.17604
681880.0000   -0.16550
681920.0000   -0.09222
681960.0000   -0.01038
682000.0000   -0.01587
682040.0000   -0.06733
682080.0000   -0.15842
682120.0000   -0.25995
682160.0000   -0.46536
682200.0000   -0.25494
682240.0000   -0.31061
682280.0000   -0.26799
682320.0000   -0.04347
682360.0000   -0.00535
682400.0000   -0.14459
682440.0000   -0.09215
682480.0000   -0.17777
682520.0000   -0.09250
682560.0000    0.15387
682600.0000    0.02079
682640.0000    0.00621
682680.0000   -0.11662
682720.0000   -0.06513
682760.0000   -0.08855
682800.0000   -0.31238
682840.0000   -0.20248
682880.0000   -0.18995
682920.0000   -0.34736
682960.0000   -0.45359
683000.0000   -0.48960
683040.0000   -0.78764
683080.0000   -0.47960
683120.0000   -0.38664
683160.0000   -0.59543
683200.0000   -0.40613
683240.0000   -0.61012
683280.0000   -0.58548
683320.0000   -0.71213
683360.0000   -0.45573
683400.0000   -0.80752
683440.0000   -0.30613
683480.0000   -0.44259
683520.0000   -0.54364
683560.0000   -0.55412
683600.0000   -0.75751
683640.0000   -0.71635
683680.0000   -0.71371
683720.0000   -0.67215
683760.0000   -0.59061
683800.0000   -0.44397
683840.0000   -0.56825
683880.0000   -0.35368
683920.0000   -0.24248
683960.0000   -0.42154
684000.0000   -0.28988
684040.0000   -0.62178
684080.0000   -0.72595
684120.0000   -0.71323
684160.0000   -0.71697
684200.0000   -0.70667
684240.0000   -0.70331
684280.0000   -0.66089
684320.0000   -0.42111
684360.0000   -0.81619
684400.0000   -1.01113
684440.0000   -0.78642
684480.0000   -0.61678
684520.0000   -0.62046
684560.0000   -0.59631
684600.0000   -0.47574
684640.0000   -0.47280
684680.0000   -0.68642
684720.0000   -0.52838
684760.0000   -0.52571
684800.0000   -0.51277
684840.0000   -0.20577
684880.0000   -0.15623
684920.0000   -0.20664
684960.0000   -0.10577
685000.0000   -0.14242
685040.0000   -0.20796
685080.0000   -0.17899
685120.0000   -0.31838
685160.0000   -0.35557
685200.0000   -0.41800
685240.0000   -0.33257
685280.0000   -0.29532
685320.0000   -0.00149
685360.0000   -0.05806
685400.0000   -0.22097
685440.0000   -0.01100
685480.0000   -0.43909
685520.0000   -0.30887
685560.0000   -0.33902
685600.0000   -0.21012
685640.0000   -0.05699
685680.0000   -0.35370
685720.0000   -0.26776
685760.0000   -0.35675
685800.0000   -0.26949
685840.0000   -0.59186
685880.0000   -0.51164
685920.0000   -0.33160
685960.0000   -0.35373
686000.0000   -0.38511
686040.0000   -0.43533
686080.0000   -0.33826
686120.0000   -0.39700
686160.0000   -0.40251
686200.0000   -0.33284
686240.0000   -0.39723
686280.0000   -0.51435
686320.0000   -0.21731
686360.0000   -0.41278
686400.0000   -0.25687
686440.0000   -0.53815
686480.0000   -0.28665
686520.0000   -0.15851
686560.0000   -0.20145
686600.0000   -0.23806
686640.0000   -0.02024
686680.0000   -0.34375
686720.0000   -0.47279
686760.0000   -0.45193
686800.0000   -0.39963
686840.0000   -0.47354
686880.0000   -0.56761
686920.0000   -0.06871
686960.0000   -0.19003
687000.0000   -0.14678
687040.0000   -0.09943
687080.0000   -0.22356
687120.0000   -0.33466
687160.0000   -0.13156
687200.0000   -0.38403
687240.0000   -0.07702
687280.0000   -0.23638
687320.0000   -0.48716
687360.0000   -0.60288
687400.0000   -0.50122
687440.0000   -0.27949
687480.0000   -0.33809
687520.0000   -0.30434
687560.0000   -0.29708
687600.0000   -0.41450
687640.0000   -0.76621
687680.0000   -0.73418
687720.0000   -0.18570
687760.0000   -0.35455
687800.0000   -0.41300
687840.0000   -0.47402
687880.0000   -0.55229
687920.0000   -0.66080
687960.0000   -0.57420
688000.0000   -0.60279
688040.0000   -0.56440
688080.0000   -0.60263
688120.0000   -0.49705
688160.0000   -0.40785
688200.0000   -0.56356
688240.0000   -0.26233
688280.0000   -0.63131
688320.0000   -0.18990
688360.0000   -0.17925
688400.0000   -0.19763
688440.0000   -0.30366
688480.0000   -0.21565
688520.0000    0.07402
688560.0000    0.02827
688600.0000    0.13825
688640.0000    0.07850
688680.0000   -0.56188
688720.0000   -0.37258
688760.0000   -0.36965
688800.0000   -0.07837
688840.0000   -0.08838
688880.0000   -0.08167
688920.0000    0.02387
688960.0000   -0.03481
689000.0000   -0.23766
689040.0000   -0.15155
689080.0000   -0.28816
689120.0000    0.07856
689160.0000   -0.12181
689200.0000    0.01005
689240.0000   -0.02400
689280.0000   -0.21359
689320.0000    0.21067
689360.0000   -0.18356
689400.0000   -0.04336
689440.0000    0.02550
689480.0000    0.07510
689520.0000   -0.23805
689560.0000    0.20272
689600.0000   -0.06607
689640.0000   -0.16879
689680.0000   -0.48827
689720.0000   -0.16877
689760.0000   -0.11866
689800.0000   -0.27877
689840.0000   -0.42787
689880.0000   -0.50438
689920.0000   -0.26171
689960.0000   -0.18800
690000.0000   -0.19392
690040.0000   -0.17420
690080.0000   -0.00392
690120.0000    0.11399
690160.0000   -0.11985
690200.0000   -0.14933
690240.0000   -0.27153
690280.0000   -0.41023
690320.0000   -0.49176
690360.0000   -0.11820
690400.0000   -0.06667
690440.0000   -0.12275
690480.0000   -0.48423
690520.0000   -0.58006
690560.0000   -0.37155
690600.0000   -0.41419
690640.0000   -0.24827
690680.0000   -0.38361
690720.0000   -0.26919
690760.0000   -0.15836
690800.0000   -0.18902
690840.0000   -0.23825
690880.0000   -0.34441
690920.0000   -0.51686
690960.0000   -0.98843
691000.0000   -0.63113
691040.0000   -0.44521
691080.0000   -0.50216
691120.0000   -0.34541
691160.0000   -0.34584
691200.0000   -0.64330
691240.0000   -0.37522
691280.0000   -0.66770
691320.0000   -0.62180
691360.0000   -0.35874
691400.0000   -0.29071
691440.0000   -0.63859
691480.0000   -0.80219
691520.0000   -0.39336
691560.0000   -0.57199
691600.0000   -0.44890
691640.0000   -0.46300
691680.0000   -0.67102
691720.0000   -0.72961
691760.0000   -0.44865
691800.0000   -0.56465
691840.0000   -0.36940
691880.0000   -0.64350
691920.0000   -0.68711
691960.0000   -0.47980
692000.0000   -0.66134
692040.0000   -0.69767
692080.0000   -0.59246
692120.0000   -0.54710
692160.0000   -0.69165
692200.0000   -0.56879
692240.0000   -0.43657
692280.0000   -0.49771
692320.0000   -0.48306
692360.0000   -0.48164
692400.0000   -0.64192
692440.0000   -0.58097
692480.0000   -0.58542
692520.0000   -0.59078
692560.0000   -0.67661
692600.0000   -0.70823
692640.0000   -0.61387
692680.0000   -0.52958
692720.0000   -0.49869
692760.0000   -0.57950
692800.0000   -0.44876
692840.0000   -0.53309
692880.0000   -0.56568
692920.0000   -0.57306
692960.0000   -0.71532
693000.0000   -0.64098
693040.0000   -0.59690
693080.0000   -0.65822
693120.0000   -0.70985
693160.0000   -0.53746
693200.0000   -0.54466
693240.0000   -0.43712
693280.0000   -0.39994
693320.0000   -0.60699
693360.0000   -0.72285
693400.0000   -0.57349
693440.0000   -0.69342
693480.0000   -0.62761
693520.0000   -0.46177
693560.0000   -0.66841
693600.0000   -0.71700
693640.0000   -0.57423
693680.0000   -0.46292
693720.0000   -0.40442
693760.0000   -0.41498
693800.0000   -0.52717
693840.0000   -0.62039
693880.0000   -0.50830
693920.0000   -0.49987
693960.0000   -0.43864
694000.0000   -0.59215
694040.0000   -0.38335
694080.0000   -0.47338
694120.0000   -0.56603
694160.0000   -0.68972
694200.0000   -0.73168
694240.0000   -0.74758
694280.0000   -0.47999
694320.0000   -0.71450
694360.0000   -0.67208
694400.0000   -0.84142
694440.0000   -0.65364
694480.0000   -0.81551
694520.0000   -0.72446
694560.0000   -0.83073
694600.0000   -0.74553
694640.0000   -0.72249
694680.0000   -0.57435
694720.0000   -0.53868
694760.0000   -0.51252
694800.0000   -0.59554
694840.0000   -0.68892
694880.0000   -0.58758
694920.0000   -0.75153
694960.0000   -0.52503
695000.0000   -0.59438
695040.0000   -0.71201
695080.0000   -0.69720
695120.0000   -0.61206
695160.0000   -0.61633
695200.0000   -0.35505
695240.0000   -0.75555
695280.0000   -0.56971
695320.0000   -0.60736
695360.0000   -0.84347
695400.0000   -0.41219
695440.0000   -0.48342
695480.0000   -0.61238
695520.0000   -0.63257
695560.0000   -0.54822
695600.0000   -0.47464
695640.0000   -0.37476
695680.0000   -0.48497
695720.0000   -0.58821
695760.0000   -0.71869
695800.0000   -0.58212
695840.0000   -0.81186
695880.0000   -0.54706
695920.0000   -0.32513
695960.0000   -0.65625
696000.0000   -0.45753
696040.0000   -0.59084
696080.0000   -0.52991
696120.0000   -0.33298
696160.0000   -0.50675
696200.0000   -0.34657
696240.0000   -0.60832
696280.0000   -0.49937
696320.0000   -0.54303
696360.0000   -0.34069
696400.0000   -0.67173
696440.0000   -0.48904
696480.0000   -0.54154
696520.0000   -0.46161
696560.0000   -0.68678
696600.0000   -0.69885
696640.0000   -0.48019
696680.0000   -0.60263
696720.0000   -0.46881
696760.0000   -0.37022
696800.0000   -0.76439
696840.0000   -0.70725
696880.0000   -0.67957
696920.0000   -0.73252
696960.0000   -0.55955
697000.0000   -0.64335
697040.0000   -0.60977
697080.0000   -0.41489
697120.0000   -0.47930
697160.0000   -0.33135
697200.0000   -0.44161
697240.0000   -0.73892
697280.0000   -0.52149
697320.0000   -0.35715
697360.0000   -0.70091
697400.0000   -0.60746
697440.0000   -0.57452
697480.0000   -0.61617
697520.0000   -0.53196
697560.0000   -0.63118
697600.0000   -0.53497
697640.0000   -0.50075
697680.0000   -0.46584
697720.0000   -0.68888
697760.0000   -0.52938
697800.0000   -0.65696
697840.0000   -0.25020
697880.0000   -0.45003
697920.0000   -0.62413
697960.0000   -0.56924
698000.0000   -0.39917
698040.0000   -0.55788
698080.0000   -0.65625
698120.0000   -0.55061
698160.0000   -0.38960
698200.0000   -0.36499
698240.0000   -0.57079
698280.0000   -0.65140
698320.0000   -0.74417
698360.0000   -0.63452
698400.0000   -0.60529
698440.0000   -0.57071
698480.0000   -0.64198
698520.0000   -0.64443
698560.0000   -0.62609
698600.0000   -0.63376
698640.0000   -0.62775
698680.0000   -0.58751
698720.0000   -0.63812
698760.0000   -0.54009
698800.0000   -0.39719
698840.0000   -0.49260
698880.0000   -0.66626
698920.0000   -0.59238
698960.0000   -0.64480
699000.0000   -0.67801
699040.0000   -0.61991
699080.0000   -0.57942
699120.0000   -0.57759
699160.0000   -0.71101
699200.0000   -0.57148
699240.0000   -0.95860
699280.0000   -0.69135
699320.0000   -0.60292
699360.0000   -0.81100
699400.0000   -0.51416
699440.0000   -0.60739
699480.0000   -0.74098
699520.0000   -0.61662
699560.0000   -0.99616
699600.0000   -0.67950
699640.0000   -0.74956
699680.0000   -0.49935
699720.0000   -0.60194
699760.0000   -0.43883
699800.0000   -0.78368
699840.0000   -0.70378
699880.0000   -0.81860
699920.0000   -0.66108
699960.0000   -0.61419
700000.0000   -0.58549
700040.0000   -0.69271
700080.0000   -0.54108
700120.0000   -0.72008
700160.0000   -0.69726
700200.0000   -0.55442
700240.0000   -0.52878
700280.0000   -0.47103
700320.0000   -0.46780
700360.0000   -0.52346
700400.0000   -0.63236
700440.0000   -0.35439
700480.0000   -0.51665
700520.0000   -0.48264
700560.0000   -0.44751
700600.0000   -0.56816
700640.0000   -0.58205
700680.0000   -0.68882
700720.0000   -0.39324
700760.0000   -0.71115
700800.0000   -0.56723
700840.0000   -0.48641
700880.0000   -0.26417
700920.0000   -0.66856
700960.0000   -0.65324
701000.0000   -0.78332
701040.0000   -0.59302
701080.0000   -0.59869
701120.0000   -0.65327
701160.0000   -0.54077
701200.0000   -0.63717
701240.0000   -0.34131
701280.0000   -0.32391
701320.0000   -0.34889
701360.0000   -0.32698
701400.0000   -0.33750
701440.0000   -0.23776
701480.0000   -0.42786
701520.0000   -0.28199
701560.0000   -0.37275
701600.0000   -0.48369
701640.0000   -0.57446
701680.0000   -0.49298
701720.0000   -0.47978
701760.0000   -0.61812
701800.0000   -0.48998
701840.0000   -0.74940
701880.0000   -0.77235
701920.0000   -0.61318
701960.0000   -0.86582
702000.0000   -0.82479
702040.0000   -0.57789
702080.0000   -0.42246
702120.0000   -0.57270
702160.0000   -0.64563
702200.0000   -0.63547
702240.0000   -0.33156
702280.0000   -0.41493
702320.0000   -0.21641
702360.0000   -0.36471
702400.0000   -0.23414
702440.0000   -0.21130
702480.0000   -0.27556
702520.0000   -0.23931
702560.0000   -0.27867
702600.0000   -0.38327
702640.0000   -0.35421
702680.0000   -0.18979
702720.0000   -0.10802
702760.0000   -0.55279
702800.0000   -0.42447
702840.0000   -0.30934
702880.0000   -0.49849
702920.0000   -0.28667
702960.0000   -0.40660
703000.0000   -0.66227
703040.0000   -0.48989
703080.0000   -0.44638
703120.0000   -0.61438
703160.0000   -0.70541
703200.0000   -0.66117
703240.0000   -0.71723
703280.0000   -0.58975
703320.0000   -0.58187
703360.0000   -0.80057
703400.0000   -0.55776
703440.0000   -0.56259
703480.0000   -0.79588
703520.0000   -0.42518
703560.0000   -0.41626
703600.0000   -0.51986
703640.0000   -0.46049
703680.0000   -0.45304
703720.0000   -0.43553
703760.0000   -0.51288
703800.0000   -0.54374
703840.0000   -0.51763
703880.0000   -0.41754
703920.0000   -0.55831
703960.0000   -0.31610
704000.0000   -0.51404
704040.0000   -0.36811
704080.0000   -0.37105
704120.0000   -0.47785
704160.0000   -0.42309
704200.0000   -0.20594
704240.0000   -0.37564
704280.0000   -0.46571
704320.0000   -0.35704
704360.0000   -0.31553
704400.0000   -0.43163
704440.0000   -0.21644
704480.0000   -0.40547
704520.0000   -0.53665
704560.0000   -0.30028
704600.0000   -0.46041
704640.0000   -0.62692
704680.0000   -0.17424
704720.0000   -0.54117
704760.0000   -0.34176
704800.0000   -0.57524
704840.0000   -0.33142
704880.0000   -0.46426
704920.0000   -0.42834
704960.0000   -0.35516
705000.0000   -0.36798
705040.0000   -0.30987
705080.0000   -0.47336
705120.0000   -0.30206
705160.0000   -0.25706
705200.0000   -0.42934
705240.0000   -0.60841
705280.0000   -0.57781
705320.0000   -0.59722
705360.0000   -0.35524
705400.0000   -0.67454
705440.0000   -0.76444
705480.0000   -0.82607
705520.0000   -0.44065
705560.0000   -0.80952
705600.0000   -0.76411
705640.0000   -0.60457
705680.0000   -0.29431
705720.0000   -0.47969
705760.0000   -0.58801
705800.0000   -0.67648
705840.0000   -0.86943
705880.0000   -0.85518
705920.0000   -0.73862
705960.0000   -0.60848
706000.0000   -0.44912
706040.0000   -0.57348
706080.0000   -0.39980
706120.0000   -0.55366
706160.0000   -0.62312
706200.0000   -0.59350
706240.0000   -0.52438
706280.0000   -0.70901
706320.0000   -0.67447
706360.0000   -0.80650
706400.0000   -0.82552
706440.0000   -0.75942
706480.0000   -0.79902
706520.0000   -0.68745
706560.0000   -0.73851
706600.0000   -0.65321
706640.0000   -0.73829
706680.0000   -0.80040
706720.0000   -0.57566
706760.0000   -0.50921
706800.0000   -0.56197
706840.0000   -0.64516
706880.0000   -0.71382
706920.0000   -0.71042
706960.0000   -0.59402
707000.0000   -0.57476
707040.0000   -0.64708
707080.0000   -0.58755
707120.0000   -0.59244
707160.0000   -0.46182
707200.0000   -0.23607
707240.0000   -0.54316
707280.0000   -0.53626
707320.0000   -0.58086
707360.0000   -0.67030
707400.0000   -0.55656
707440.0000   -0.77952
707480.0000   -0.50660
707520.0000   -0.60407
707560.0000   -0.54421
707600.0000   -0.30677
707640.0000   -0.63574
707680.0000   -0.58803
707720.0000   -0.65954
707760.0000   -0.36054
707800.0000   -0.30314
707840.0000   -0.40191
707880.0000   -0.68321
707920.0000   -0.83867
707960.0000   -0.71114
708000.0000   -0.68808
708040.0000   -0.73388
708080.0000   -0.67216
708120.0000   -0.67884
708160.0000   -0.67117
708200.0000   -0.64450
708240.0000   -0.80457
708280.0000   -0.81596
708320.0000   -0.82657
708360.0000   -0.52646
708400.0000   -0.76347
708440.0000   -0.51177
708480.0000   -0.55069
708520.0000   -0.64093
708560.0000   -0.61284
708600.0000   -0.62105
708640.0000   -0.51881
708680.0000   -0.50506
708720.0000   -0.66291
708760.0000   -0.68967
708800.0000   -0.68191
708840.0000   -0.66780
708880.0000   -0.83276
708920.0000   -0.74537
708960.0000   -0.80442
709000.0000   -0.64162
709040.0000   -0.62976
709080.0000   -0.66480
709120.0000   -0.77406
709160.0000   -0.45586
709200.0000   -0.62561
709240.0000   -0.60431
709280.0000   -0.78787
709320.0000   -0.66372
709360.0000   -0.61801
709400.0000   -0.70012
709440.0000   -0.50519
709480.0000   -0.77023
709520.0000   -0.48652
709560.0000   -0.68429
709600.0000   -0.75910
709640.0000   -0.71686
709680.0000   -0.73908
709720.0000   -0.76326
709760.0000   -0.64707
709800.0000   -0.75001
709840.0000   -0.53943
709880.0000   -0.57543
709920.0000   -0.50604
709960.0000   -0.46280
710000.0000   -0.54074
710040.0000   -0.83161
710080.0000   -0.64309
710120.0000   -0.69692
710160.0000   -0.84168
710200.0000   -0.62471
710240.0000   -0.53158
710280.0000   -0.88345
710320.0000   -0.58030
710360.0000   -0.71961
710400.0000   -0.86248
710440.0000   -0.72728
710480.0000   -0.71880
710520.0000   -0.87408
710560.0000   -0.59830
710600.0000   -0.72127
710640.0000   -0.62071
710680.0000   -0.74055
710720.0000   -0.69644
710760.0000   -0.73334
710800.0000   -0.79843
710840.0000   -0.54500
710880.0000   -0.85219
710920.0000   -0.71394
710960.0000   -0.79205
711000.0000   -0.85899
711040.0000   -0.74188
711080.0000   -0.73157
711120.0000   -0.86102
711160.0000   -0.81360
711200.0000   -0.89105
711240.0000   -0.84625
711280.0000   -0.75821
711320.0000   -0.74416
711360.0000   -1.01580
711400.0000   -0.99945
711440.0000   -0.83834
711480.0000   -0.90591
711520.0000   -0.77019
711560.0000   -0.86494
711600.0000   -0.85705
711640.0000   -0.66735
711680.0000   -0.87556
711720.0000   -0.93868
711760.0000   -0.76988
711800.0000   -0.81883
711840.0000   -0.83030
711880.0000   -0.78680
711920.0000   -0.88912
711960.0000   -0.73379
712000.0000   -0.74599
712040.0000   -0.94150
712080.0000   -0.98142
712120.0000   -0.78977
712160.0000   -0.80869
712200.0000   -0.96156
712240.0000   -0.84145
712280.0000   -0.74622
712320.0000   -0.92409
712360.0000   -0.94320
712400.0000   -0.94740
712440.0000   -0.79541
712480.0000   -0.84661
712520.0000   -1.10012
712560.0000   -0.64440
712600.0000   -0.71893
712640.0000   -0.84868
712680.0000   -0.78209
712720.0000   -0.45692
712760.0000   -0.75691
712800.0000   -0.73158
712840.0000   -0.77843
712880.0000   -0.82807
712920.0000   -0.85417
712960.0000   -0.78833
713000.0000   -0.91463
713040.0000   -0.62843
713080.0000   -0.62838
713120.0000   -0.62628
713160.0000   -0.89971
713200.0000   -0.68859
713240.0000   -0.82631
713280.0000   -0.88173
713320.0000   -0.87946
713360.0000   -0.63623
713400.0000   -0.60403
713440.0000   -0.86956
713480.0000   -0.66375
713520.0000   -0.90139
713560.0000   -0.77868
713600.0000   -0.80967
713640.0000   -0.70620
713680.0000   -0.57880
713720.0000   -0.80289
713760.0000   -0.58826
713800.0000   -0.64201
713840.0000   -0.74282
713880.0000   -0.89347
713920.0000   -0.79190
713960.0000   -0.90888
714000.0000   -0.75872
714040.0000   -0.80083
714080.0000   -0.79519
714120.0000   -0.94211
714160.0000   -0.91701
714200.0000   -0.95723
714240.0000   -0.77637
714280.0000   -0.72893
714320.0000   -0.79017
714360.0000   -0.83415
714400.0000   -0.93181
714440.0000   -0.68422
714480.0000   -0.90321
714520.0000   -0.67118
714560.0000   -0.78485
714600.0000   -1.00083
714640.0000   -0.85743
714680.0000   -0.81295
714720.0000   -0.95833
714760.0000   -1.07159
714800.0000   -0.81569
714840.0000   -0.90604
714880.0000   -1.04682
714920.0000   -0.92558
714960.0000   -0.64984
715000.0000   -0.87094
715040.0000   -0.81093
715080.0000   -0.75762
715120.0000   -0.66983
715160.0000   -0.87323
715200.0000   -0.65989
715240.0000   -1.02802
715280.0000   -0.74619
715320.0000   -0.60296
715360.0000   -0.92570
715400.0000   -1.11439
715440.0000   -0.73994
715480.0000   -0.89220
715520.0000   -0.95858
715560.0000   -0.93710
715600.0000   -1.01429
715640.0000   -1.10868
715680.0000   -1.31959
715720.0000   -1.08990
715760.0000   -0.71828
715800.0000   -1.03002
715840.0000   -0.95217
715880.0000   -0.66231
715920.0000   -1.01881
715960.0000   -0.79953
716000.0000   -1.02568
716040.0000   -0.84506
716080.0000   -0.82270
716120.0000   -0.78483
716160.0000   -0.84790
716200.0000   -0.99572
716240.0000   -0.71191
716280.0000   -0.87281
716320.0000   -0.79488
716360.0000   -0.86755
716400.0000   -0.93814
716440.0000   -0.92552
716480.0000   -0.77982
716520.0000   -0.84476
716560.0000   -0.69700
716600.0000   -0.83351
716640.0000   -0.83978
716680.0000   -0.74269
716720.0000   -0.74799
716760.0000   -0.83742
716800.0000   -0.92587
716840.0000   -0.99600
716880.0000   -0.89740
716920.0000   -0.92765
716960.0000   -0.79166
717000.0000   -0.87958
717040.0000   -0.75569
717080.0000   -0.91011
717120.0000   -0.65939
717160.0000   -0.46316
717200.0000   -0.97686
717240.0000   -0.47115
717280.0000   -0.70922
717320.0000   -0.92912
717360.0000   -0.67273
717400.0000   -0.89311
717440.0000   -1.02820
717480.0000   -0.77150
717520.0000   -0.96136
717560.0000   -0.78044
717600.0000   -0.91790
717640.0000   -1.08305
717680.0000   -1.27539
717720.0000   -1.35512
717760.0000   -1.06518
717800.0000   -0.93033
717840.0000   -1.08241
717880.0000   -1.07667
717920.0000   -0.82512
717960.0000   -0.99958
718000.0000   -0.97296
718040.0000   -0.77912
718080.0000   -1.28309
718120.0000   -0.98548
718160.0000   -0.70040
718200.0000   -0.80256
718240.0000   -0.64244
718280.0000   -0.97470
718320.0000   -0.80884
718360.0000   -0.87298
718400.0000   -0.60797
718440.0000   -0.79386
718480.0000   -0.80898
718520.0000   -0.92900
718560.0000   -0.96482
718600.0000   -0.81681
718640.0000   -0.65990
718680.0000   -0.90028
718720.0000   -0.73360
718760.0000   -0.52793
718800.0000   -0.87144
718840.0000   -0.93686
718880.0000   -0.93287
718920.0000   -0.75410
718960.0000   -0.67171
719000.0000   -0.74909
719040.0000   -0.88693
719080.0000   -1.05379
719120.0000   -0.85015
719160.0000   -0.85270
719200.0000   -0.85116
719240.0000   -0.67113
719280.0000   -0.88966
719320.0000   -0.85080
719360.0000   -0.57313
719400.0000   -0.84519
719440.0000   -1.02357
719480.0000   -1.19549
719520.0000   -0.98679
719560.0000   -0.91480
719600.0000   -1.21395
719640.0000   -0.89830
719680.0000   -1.06321
719720.0000   -1.09706
719760.0000   -0.78076
719800.0000   -0.71596
719840.0000   -0.80037
719880.0000   -0.91771
719920.0000   -1.09237
719960.0000   -1.01873
720000.0000   -0.87752
720040.0000   -0.70500
720080.0000   -0.90889
720120.0000   -1.15313
720160.0000   -0.95408
720200.0000   -0.44673
720240.0000   -0.68640
720280.0000   -0.84774
720320.0000   -0.67380
720360.0000   -0.99484
720400.0000   -1.15648
720440.0000   -0.83884
720480.0000   -0.92384
720520.0000   -1.15828
720560.0000   -1.14099
720600.0000   -1.10186
720640.0000   -0.81838
720680.0000   -0.87744
720720.0000   -1.14566
720760.0000   -1.14052
720800.0000   -0.82721
720840.0000   -0.89354
720880.0000   -1.03903
720920.0000   -0.74506
720960.0000   -0.72150
721000.0000   -0.69349
721040.0000   -0.79009
721080.0000   -1.12025
721120.0000   -0.81669
721160.0000   -0.88967
721200.0000   -0.73940
721240.0000   -0.95087
721280.0000   -1.11781
721320.0000   -1.03840
721360.0000   -0.82847
721400.0000   -0.86157
721440.0000   -0.83687
721480.0000   -0.89473
721520.0000   -0.76789
721560.0000   -0.92630
721600.0000   -0.91498
721640.0000   -0.87463
721680.0000   -0.93824
721720.0000   -0.82314
721760.0000   -0.50577
721800.0000   -0.79890
721840.0000   -0.67592
721880.0000   -0.56999
721920.0000   -1.17582
721960.0000   -0.62421
722000.0000   -0.65240
722040.0000   -0.67446
722080.0000   -0.73953
722120.0000   -0.71583
722160.0000   -0.65348
722200.0000   -0.71048
722240.0000   -0.71380
722280.0000   -0.81844
722320.0000   -0.66987
722360.0000   -0.41593
722400.0000   -0.66945
722440.0000   -0.86308
722480.0000   -0.97289
722520.0000   -0.39231
722560.0000   -0.66000
722600.0000   -0.46136
722640.0000   -0.26592
722680.0000   -0.88105
722720.0000   -0.63322
722760.0000   -0.74519
722800.0000   -0.85338
722840.0000   -0.93014
722880.0000   -0.90430
722920.0000   -0.67659
722960.0000   -0.66811
723000.0000   -0.65261
723040.0000   -0.86074
723080.0000   -0.69676
723120.0000   -0.88009
723160.0000   -0.73266
723200.0000   -0.61188
723240.0000   -0.76859
723280.0000   -0.81091
723320.0000   -0.76999
723360.0000   -0.57483
723400.0000   -0.87899
723440.0000   -0.68587
723480.0000   -0.85059
723520.0000   -0.75814
723560.0000   -0.62945
723600.0000   -0.84016
723640.0000   -0.94022
723680.0000   -0.96109
723720.0000   -1.00593
723760.0000   -0.62702
723800.0000   -0.64802
723840.0000   -0.84393
[truncated: 158,795 more chars]
