# Supplementary material for: Comment on 'Valid molecular dynamics simulations of human hemoglobin require a surprisingly large box size'
Source: eLife. 2019 Jun 20;8:e44718. doi: 10.7554/eLife.44718 (PMC6586461; doi:10.7554/eLife.44718)
Supplement: Figure 4—source data 1. — The zip archive contains a README file describing which source files correspond to the different panels. [file elife-44718-fig4-data1.zip › figure4/panels_EF/charmm/box1/eq6/proj.xvg]

25000.0000    0.13552
25040.0000    0.31045
25080.0000    0.28777
25120.0000    0.27735
25160.0000    0.20946
25200.0000    0.23193
25240.0000    0.32956
25280.0000   -0.11808
25320.0000    0.37332
25360.0000    0.32626
25400.0000    0.27976
25440.0000   -0.00551
25480.0000    0.51112
25520.0000    0.08612
25560.0000    0.27985
25600.0000    0.36490
25640.0000    0.31290
25680.0000    0.22299
25720.0000    0.19841
25760.0000    0.26274
25800.0000   -0.08688
25840.0000    0.01361
25880.0000   -0.16072
25920.0000   -0.02697
25960.0000   -0.15927
26000.0000    0.09244
26040.0000    0.25880
26080.0000    0.34671
26120.0000    0.39499
26160.0000    0.34198
26200.0000    0.33250
26240.0000    0.33494
26280.0000    0.30199
26320.0000    0.39448
26360.0000    0.22626
26400.0000    0.23201
26440.0000    0.27925
26480.0000    0.20072
26520.0000    0.11915
26560.0000    0.39693
26600.0000    0.14638
26640.0000    0.26812
26680.0000    0.20013
26720.0000    0.34423
26760.0000    0.15475
26800.0000    0.26671
26840.0000    0.18599
26880.0000    0.20540
26920.0000    0.41349
26960.0000    0.23930
27000.0000    0.43080
27040.0000    0.34226
27080.0000    0.23467
27120.0000    0.45611
27160.0000    0.46217
27200.0000    0.29209
27240.0000    0.57143
27280.0000    0.24585
27320.0000    0.36415
27360.0000    0.26634
27400.0000    0.03222
27440.0000    0.04735
27480.0000    0.33401
27520.0000    0.24608
27560.0000    0.14342
27600.0000    0.10829
27640.0000    0.15410
27680.0000   -0.11926
27720.0000   -0.02467
27760.0000    0.23096
27800.0000    0.06932
27840.0000   -0.02749
27880.0000   -0.43709
27920.0000   -0.41325
27960.0000   -0.22579
28000.0000    0.03245
28040.0000   -0.14220
28080.0000   -0.16905
28120.0000   -0.26509
28160.0000   -0.34783
28200.0000   -0.11729
28240.0000    0.02421
28280.0000    0.11345
28320.0000    0.20281
28360.0000    0.06076
28400.0000    0.06060
28440.0000    0.23142
28480.0000    0.17789
28520.0000    0.26771
28560.0000    0.03578
28600.0000   -0.02092
28640.0000    0.29574
28680.0000    0.01479
28720.0000   -0.14230
28760.0000    0.27232
28800.0000    0.38153
28840.0000    0.51169
28880.0000    0.28443
28920.0000    0.32546
28960.0000    0.28937
29000.0000    0.26295
29040.0000    0.31477
29080.0000    0.23313
29120.0000    0.19931
29160.0000    0.19219
29200.0000    0.43557
29240.0000    0.15278
29280.0000    0.19476
29320.0000    0.32353
29360.0000    0.25716
29400.0000    0.33930
29440.0000    0.24862
29480.0000    0.24032
29520.0000    0.29124
29560.0000    0.28563
29600.0000    0.09038
29640.0000    0.40068
29680.0000    0.29972
29720.0000    0.20573
29760.0000    0.27901
29800.0000    0.31269
29840.0000    0.43235
29880.0000    0.19776
29920.0000    0.26836
29960.0000    0.22355
30000.0000    0.30966
30040.0000    0.37732
30080.0000    0.46848
30120.0000    0.25888
30160.0000    0.27135
30200.0000    0.18524
30240.0000    0.34547
30280.0000    0.34489
30320.0000    0.25545
30360.0000    0.11571
30400.0000    0.37727
30440.0000    0.25411
30480.0000    0.23554
30520.0000    0.25811
30560.0000    0.24586
30600.0000    0.40068
30640.0000    0.40730
30680.0000    0.33994
30720.0000    0.23508
30760.0000    0.31657
30800.0000    0.24389
30840.0000    0.25550
30880.0000    0.21527
30920.0000    0.42382
30960.0000    0.15639
31000.0000    0.29542
31040.0000    0.15460
31080.0000    0.25423
31120.0000    0.41163
31160.0000    0.26899
31200.0000    0.10440
31240.0000    0.21441
31280.0000    0.33083
31320.0000    0.23916
31360.0000    0.20840
31400.0000    0.11238
31440.0000    0.34433
31480.0000    0.08132
31520.0000    0.18412
31560.0000    0.22023
31600.0000    0.42075
31640.0000    0.27220
31680.0000    0.13447
31720.0000    0.23922
31760.0000    0.25122
31800.0000    0.17785
31840.0000    0.17400
31880.0000    0.19608
31920.0000    0.19247
31960.0000    0.14614
32000.0000    0.17630
32040.0000    0.47405
32080.0000    0.39770
32120.0000    0.32999
32160.0000    0.37834
32200.0000    0.19365
32240.0000    0.05727
32280.0000    0.20519
32320.0000    0.26419
32360.0000    0.10912
32400.0000    0.25086
32440.0000    0.31324
32480.0000    0.26170
32520.0000    0.10570
32560.0000    0.30206
32600.0000    0.21450
32640.0000    0.29230
32680.0000    0.19121
32720.0000   -0.06865
32760.0000    0.17185
32800.0000    0.16794
32840.0000   -0.09625
32880.0000    0.20232
32920.0000    0.16638
32960.0000    0.17805
33000.0000    0.09167
33040.0000    0.12549
33080.0000    0.07914
33120.0000    0.10226
33160.0000   -0.10341
33200.0000    0.27970
33240.0000    0.12919
33280.0000    0.37409
33320.0000    0.41037
33360.0000    0.26375
33400.0000    0.39563
33440.0000    0.20574
33480.0000    0.24024
33520.0000    0.19440
33560.0000   -0.09785
33600.0000    0.11147
33640.0000    0.09407
33680.0000    0.18064
33720.0000    0.10197
33760.0000    0.31550
33800.0000    0.26337
33840.0000    0.16517
33880.0000    0.21433
33920.0000    0.32255
33960.0000    0.24303
34000.0000    0.08043
34040.0000    0.20655
34080.0000    0.26079
34120.0000    0.12152
34160.0000    0.06188
34200.0000    0.28550
34240.0000    0.20370
34280.0000    0.13050
34320.0000    0.38098
34360.0000    0.29169
34400.0000    0.12018
34440.0000    0.32436
34480.0000    0.21707
34520.0000    0.20949
34560.0000    0.18392
34600.0000    0.28510
34640.0000    0.36648
34680.0000    0.14807
34720.0000    0.15183
34760.0000    0.12327
34800.0000    0.37250
34840.0000    0.29400
34880.0000    0.27383
34920.0000    0.41630
34960.0000    0.15151
35000.0000    0.14819
35040.0000    0.08738
35080.0000    0.26126
35120.0000    0.18927
35160.0000    0.27981
35200.0000    0.27308
35240.0000    0.36987
35280.0000    0.30982
35320.0000    0.15558
35360.0000    0.32049
35400.0000    0.23965
35440.0000    0.42754
35480.0000    0.19058
35520.0000    0.07106
35560.0000    0.02479
35600.0000   -0.05206
35640.0000    0.05321
35680.0000    0.38137
35720.0000    0.06227
35760.0000    0.19165
35800.0000    0.23766
35840.0000    0.34780
35880.0000    0.25639
35920.0000    0.18212
35960.0000    0.11667
36000.0000    0.27481
36040.0000    0.15042
36080.0000    0.18427
36120.0000    0.16473
36160.0000    0.42019
36200.0000    0.24013
36240.0000    0.45760
36280.0000    0.35165
36320.0000    0.24317
36360.0000    0.22544
36400.0000   -0.29180
36440.0000    0.17789
36480.0000    0.39410
36520.0000    0.14247
36560.0000    0.22079
36600.0000    0.22737
36640.0000    0.28925
36680.0000    0.33478
36720.0000    0.20479
36760.0000    0.36494
36800.0000    0.20785
36840.0000    0.33223
36880.0000    0.21776
36920.0000    0.23757
36960.0000    0.29101
37000.0000    0.36645
37040.0000    0.14172
37080.0000    0.15233
37120.0000   -0.19236
37160.0000    0.19017
37200.0000    0.23723
37240.0000    0.23747
37280.0000    0.14877
37320.0000    0.36298
37360.0000    0.28204
37400.0000    0.17560
37440.0000    0.16140
37480.0000    0.19102
37520.0000    0.18479
37560.0000   -0.18668
37600.0000   -0.13520
37640.0000   -0.26089
37680.0000    0.09285
37720.0000   -0.04341
37760.0000    0.21761
37800.0000    0.22667
37840.0000    0.26119
37880.0000    0.22115
37920.0000    0.17054
37960.0000    0.36781
38000.0000    0.26044
38040.0000    0.21250
38080.0000    0.15380
38120.0000    0.33631
38160.0000    0.24483
38200.0000    0.24504
38240.0000    0.43720
38280.0000    0.37612
38320.0000    0.26669
38360.0000    0.43311
38400.0000    0.31243
38440.0000    0.16972
38480.0000    0.12035
38520.0000    0.33475
38560.0000    0.20005
38600.0000    0.28043
38640.0000    0.45830
38680.0000    0.38731
38720.0000    0.25974
38760.0000    0.41823
38800.0000    0.42378
38840.0000    0.46207
38880.0000    0.61231
38920.0000    0.35986
38960.0000    0.16205
39000.0000    0.47833
39040.0000    0.06690
39080.0000    0.53541
39120.0000    0.24539
39160.0000    0.42971
39200.0000    0.38551
39240.0000    0.11572
39280.0000   -0.02489
39320.0000    0.23983
39360.0000    0.39701
39400.0000    0.12937
39440.0000    0.23390
39480.0000    0.16820
39520.0000   -0.03362
39560.0000    0.16834
39600.0000   -0.08495
39640.0000    0.15258
39680.0000    0.06988
39720.0000    0.11374
39760.0000    0.17020
39800.0000    0.21054
39840.0000    0.29048
39880.0000    0.34872
39920.0000    0.16572
39960.0000    0.27977
40000.0000    0.10890
40040.0000   -0.07171
40080.0000    0.01552
40120.0000    0.28520
40160.0000    0.01045
40200.0000    0.22182
40240.0000   -0.03647
40280.0000    0.04241
40320.0000   -0.14639
40360.0000    0.04572
40400.0000    0.12702
40440.0000    0.16070
40480.0000    0.11904
40520.0000    0.00128
40560.0000    0.26103
40600.0000    0.39962
40640.0000    0.17451
40680.0000    0.03170
40720.0000    0.12187
40760.0000    0.13826
40800.0000    0.15033
40840.0000    0.20841
40880.0000    0.39544
40920.0000    0.19886
40960.0000    0.18084
41000.0000    0.18246
41040.0000   -0.06032
41080.0000   -0.02844
41120.0000    0.00507
41160.0000    0.25963
41200.0000    0.27590
41240.0000   -0.05727
41280.0000    0.12233
41320.0000    0.17891
41360.0000   -0.13079
41400.0000    0.18552
41440.0000    0.19307
41480.0000    0.36052
41520.0000    0.31253
41560.0000    0.33811
41600.0000    0.16665
41640.0000    0.27956
41680.0000   -0.08874
41720.0000   -0.38779
41760.0000    0.30925
41800.0000    0.18780
41840.0000    0.38286
41880.0000    0.02528
41920.0000    0.34233
41960.0000    0.15941
42000.0000    0.13173
42040.0000    0.34825
42080.0000    0.18843
42120.0000    0.03739
42160.0000    0.24715
42200.0000    0.02730
42240.0000    0.21300
42280.0000    0.28737
42320.0000    0.34909
42360.0000    0.08805
42400.0000    0.12905
42440.0000    0.32464
42480.0000    0.27234
42520.0000    0.04546
42560.0000    0.01900
42600.0000    0.16423
42640.0000    0.14492
42680.0000    0.23198
42720.0000   -0.00726
42760.0000    0.14362
42800.0000    0.14603
42840.0000    0.23050
42880.0000    0.04191
42920.0000    0.12799
42960.0000    0.17107
43000.0000    0.04151
43040.0000    0.01071
43080.0000    0.18418
43120.0000    0.05846
43160.0000    0.29997
43200.0000   -0.09029
43240.0000    0.25374
43280.0000    0.42593
43320.0000    0.15644
43360.0000   -0.09531
43400.0000    0.28909
43440.0000    0.26229
43480.0000    0.19508
43520.0000    0.09007
43560.0000    0.19039
43600.0000    0.37795
43640.0000    0.21226
43680.0000    0.20134
43720.0000    0.20601
43760.0000   -0.00989
43800.0000   -0.04135
43840.0000    0.13223
43880.0000    0.28490
43920.0000    0.24738
43960.0000    0.24751
44000.0000    0.08444
44040.0000   -0.09022
44080.0000    0.23545
44120.0000   -0.14695
44160.0000   -0.13267
44200.0000   -0.27977
44240.0000   -0.04381
44280.0000    0.03738
44320.0000   -0.13538
44360.0000   -0.16068
44400.0000   -0.00333
44440.0000   -0.22672
44480.0000   -0.17508
44520.0000   -0.21048
44560.0000    0.11026
44600.0000   -0.25480
44640.0000    0.31573
44680.0000   -0.00127
44720.0000    0.29655
44760.0000    0.04850
44800.0000   -0.05246
44840.0000   -0.01371
44880.0000    0.16831
44920.0000    0.14338
44960.0000   -0.10564
45000.0000    0.16004
45040.0000   -0.08092
45080.0000    0.05935
45120.0000    0.27683
45160.0000    0.11340
45200.0000    0.35135
45240.0000    0.36039
45280.0000    0.14706
45320.0000    0.25011
45360.0000    0.12319
45400.0000    0.47820
45440.0000    0.24616
45480.0000    0.28769
45520.0000    0.18708
45560.0000    0.18384
45600.0000    0.22056
45640.0000   -0.02070
45680.0000   -0.00273
45720.0000    0.08489
45760.0000   -0.22337
45800.0000   -0.21265
45840.0000    0.05980
45880.0000   -0.14379
45920.0000   -0.06036
45960.0000    0.15853
46000.0000   -0.03607
46040.0000    0.01313
46080.0000    0.12910
46120.0000    0.26240
46160.0000    0.06238
46200.0000    0.32535
46240.0000    0.15302
46280.0000    0.24522
46320.0000    0.27219
46360.0000    0.06292
46400.0000    0.24228
46440.0000    0.32341
46480.0000    0.21610
46520.0000    0.17825
46560.0000    0.21540
46600.0000   -0.01352
46640.0000    0.04849
46680.0000    0.40810
46720.0000    0.26995
46760.0000    0.26040
46800.0000    0.22411
46840.0000    0.30991
46880.0000    0.23232
46920.0000    0.24957
46960.0000    0.19286
47000.0000   -0.11285
47040.0000    0.20568
47080.0000    0.23071
47120.0000    0.01655
47160.0000    0.08732
47200.0000   -0.01422
47240.0000    0.13530
47280.0000   -0.03088
47320.0000   -0.23540
47360.0000   -0.29191
47400.0000    0.06242
47440.0000    0.06955
47480.0000   -0.07536
47520.0000   -0.11399
47560.0000    0.09674
47600.0000    0.00478
47640.0000   -0.03126
47680.0000    0.19893
47720.0000    0.03805
47760.0000    0.00671
47800.0000    0.14058
47840.0000    0.24414
47880.0000    0.31288
47920.0000    0.13481
47960.0000    0.24303
48000.0000    0.26355
48040.0000    0.22499
48080.0000    0.37515
48120.0000    0.20831
48160.0000    0.23042
48200.0000    0.23361
48240.0000   -0.00908
48280.0000   -0.06141
48320.0000   -0.24884
48360.0000   -0.11634
48400.0000   -0.08486
48440.0000    0.06812
48480.0000    0.01440
48520.0000   -0.18775
48560.0000    0.12126
48600.0000   -0.03654
48640.0000    0.16439
48680.0000   -0.04677
48720.0000    0.20423
48760.0000   -0.14326
48800.0000   -0.09551
48840.0000    0.24159
48880.0000    0.60985
48920.0000    0.25359
48960.0000    0.14567
49000.0000    0.28178
49040.0000    0.04860
49080.0000    0.06363
49120.0000    0.16750
49160.0000    0.29334
49200.0000    0.13578
49240.0000    0.36033
49280.0000    0.27596
49320.0000    0.02395
49360.0000    0.27643
49400.0000    0.33048
49440.0000    0.43308
49480.0000    0.42636
49520.0000    0.35391
49560.0000    0.49246
49600.0000    0.19291
49640.0000    0.31671
49680.0000    0.36889
49720.0000    0.30081
49760.0000    0.31941
49800.0000    0.23638
49840.0000    0.26681
49880.0000    0.17569
49920.0000    0.02007
49960.0000    0.29432
50000.0000    0.25395
50040.0000    0.13070
50080.0000    0.13597
50120.0000    0.09507
50160.0000    0.14211
50200.0000    0.15018
50240.0000    0.22075
50280.0000    0.20367
50320.0000    0.31605
50360.0000    0.23471
50400.0000    0.26801
50440.0000    0.25142
50480.0000    0.32332
50520.0000    0.10234
50560.0000    0.22779
50600.0000    0.27403
50640.0000    0.30226
50680.0000    0.22587
50720.0000    0.29442
50760.0000    0.27684
50800.0000    0.20102
50840.0000    0.06115
50880.0000    0.14460
50920.0000    0.14569
50960.0000    0.01183
51000.0000    0.00913
51040.0000   -0.05728
51080.0000    0.27029
51120.0000    0.08878
51160.0000    0.21672
51200.0000    0.10534
51240.0000    0.24996
51280.0000    0.21180
51320.0000    0.15083
51360.0000    0.29531
51400.0000   -0.05819
51440.0000    0.24476
51480.0000   -0.08322
51520.0000   -0.06740
51560.0000    0.01834
51600.0000   -0.11054
51640.0000   -0.28628
51680.0000   -0.39936
51720.0000   -0.15967
51760.0000   -0.04093
51800.0000   -0.06853
51840.0000   -0.03802
51880.0000   -0.13220
51920.0000   -0.24810
51960.0000   -0.11512
52000.0000   -0.12700
52040.0000   -0.13135
52080.0000   -0.25327
52120.0000   -0.42416
52160.0000   -0.36470
52200.0000   -0.71150
52240.0000   -0.53205
52280.0000   -0.46359
52320.0000    0.06595
52360.0000   -0.52714
52400.0000   -0.43884
52440.0000   -0.41198
52480.0000   -0.42804
52520.0000   -0.12475
52560.0000   -0.33254
52600.0000   -0.77450
52640.0000   -0.51799
52680.0000   -0.73008
52720.0000   -0.64145
52760.0000   -0.68873
52800.0000   -0.43054
52840.0000   -1.00214
52880.0000   -0.86944
52920.0000   -0.82527
52960.0000   -0.66051
53000.0000   -0.47504
53040.0000   -0.38082
53080.0000   -0.65659
53120.0000   -0.74585
53160.0000   -0.67476
53200.0000   -0.96299
53240.0000   -0.91301
53280.0000   -1.02297
53320.0000   -0.91065
53360.0000   -0.68721
53400.0000   -0.50389
53440.0000   -0.54928
53480.0000   -0.72173
53520.0000   -0.86319
53560.0000   -0.87115
53600.0000   -0.49310
53640.0000   -0.62176
53680.0000   -0.49029
53720.0000   -0.49015
53760.0000   -0.46971
53800.0000   -0.62931
53840.0000   -0.81980
53880.0000   -0.72470
53920.0000   -0.76672
53960.0000   -0.82359
54000.0000   -0.72566
54040.0000   -0.65624
54080.0000   -0.65732
54120.0000   -0.88937
54160.0000   -0.87266
54200.0000   -0.71592
54240.0000   -0.76335
54280.0000   -0.77398
54320.0000   -0.57903
54360.0000   -0.88299
54400.0000   -0.72675
54440.0000   -0.82581
54480.0000   -0.82126
54520.0000   -0.75542
54560.0000   -0.68081
54600.0000   -0.78046
54640.0000   -0.76875
54680.0000   -0.52478
54720.0000   -0.77128
54760.0000   -0.90225
54800.0000   -0.81453
54840.0000   -0.71106
54880.0000   -0.47575
54920.0000   -0.60618
54960.0000   -0.75655
55000.0000   -0.89682
55040.0000   -0.87777
55080.0000   -0.59561
55120.0000   -0.91836
55160.0000   -0.89261
55200.0000   -0.74957
55240.0000   -0.67192
55280.0000   -0.66693
55320.0000   -0.65215
55360.0000   -0.55165
55400.0000   -0.50801
55440.0000   -0.89609
55480.0000   -0.96816
55520.0000   -0.68195
55560.0000   -0.77524
55600.0000   -1.05515
55640.0000   -1.07581
55680.0000   -1.05744
55720.0000   -0.79236
55760.0000   -0.77684
55800.0000   -0.72917
55840.0000   -0.73596
55880.0000   -0.74689
55920.0000   -0.69897
55960.0000   -0.65704
56000.0000   -0.97355
56040.0000   -0.90959
56080.0000   -0.89846
56120.0000   -1.28488
56160.0000   -1.04986
56200.0000   -0.95046
56240.0000   -0.66399
56280.0000   -0.64667
56320.0000   -0.70379
56360.0000   -0.78495
56400.0000   -0.72162
56440.0000   -0.83526
56480.0000   -0.93875
56520.0000   -1.37635
56560.0000   -1.05563
56600.0000   -0.75513
56640.0000   -0.54625
56680.0000   -0.79833
56720.0000   -0.66441
56760.0000   -0.66292
56800.0000   -1.00103
56840.0000   -0.97816
56880.0000   -0.99548
56920.0000   -0.85768
56960.0000   -1.09012
57000.0000   -1.12586
57040.0000   -0.85777
57080.0000   -0.73123
57120.0000   -0.51814
57160.0000   -0.51428
57200.0000   -0.65901
57240.0000   -0.96090
57280.0000   -0.62495
57320.0000   -0.54197
57360.0000   -0.75890
57400.0000   -0.61499
57440.0000   -1.08500
57480.0000   -0.72477
57520.0000   -0.51324
57560.0000   -0.86182
57600.0000   -0.66478
57640.0000   -0.68577
57680.0000   -0.74980
57720.0000   -0.89287
57760.0000   -0.24114
57800.0000   -0.40390
57840.0000   -0.64796
57880.0000   -0.59371
57920.0000   -0.72518
57960.0000   -0.53706
58000.0000   -0.86196
58040.0000   -0.46019
58080.0000   -0.24886
58120.0000   -0.52809
58160.0000   -0.58794
58200.0000   -0.42283
58240.0000   -0.43431
58280.0000   -0.29394
58320.0000   -0.65197
58360.0000   -0.63025
58400.0000   -0.88432
58440.0000   -0.68253
58480.0000   -0.60199
58520.0000   -0.85414
58560.0000   -0.86864
58600.0000   -0.17346
58640.0000   -0.60300
58680.0000   -0.74597
58720.0000   -0.57437
58760.0000   -0.64422
58800.0000   -0.46294
58840.0000   -0.54760
58880.0000   -0.36969
58920.0000   -0.87067
58960.0000   -0.53582
59000.0000   -0.57107
59040.0000   -0.28480
59080.0000   -0.52999
59120.0000   -0.62173
59160.0000   -0.87659
59200.0000   -1.07004
59240.0000   -1.10206
59280.0000   -0.75286
59320.0000   -0.38425
59360.0000   -0.49497
59400.0000   -0.26933
59440.0000   -0.83517
59480.0000   -0.55579
59520.0000   -0.48175
59560.0000   -0.34776
59600.0000   -0.29577
59640.0000   -0.20278
59680.0000   -0.47839
59720.0000   -0.49151
59760.0000   -0.61964
59800.0000   -0.48662
59840.0000   -1.04471
59880.0000   -0.68967
59920.0000   -0.60874
59960.0000   -0.59105
60000.0000   -0.56050
60040.0000   -0.40215
60080.0000   -0.72505
60120.0000   -0.77434
60160.0000   -0.89442
60200.0000   -0.86260
60240.0000   -0.70507
60280.0000   -0.80267
60320.0000   -0.74836
60360.0000   -0.96732
60400.0000   -0.94294
60440.0000   -0.87543
60480.0000   -1.14166
60520.0000   -0.88182
60560.0000   -0.97379
60600.0000   -0.80561
60640.0000   -0.69540
60680.0000   -0.95895
60720.0000   -0.87885
60760.0000   -1.04685
60800.0000   -0.76501
60840.0000   -1.25261
60880.0000   -1.14430
60920.0000   -0.87791
60960.0000   -1.08816
61000.0000   -1.13139
61040.0000   -1.12634
61080.0000   -0.96349
61120.0000   -0.88810
61160.0000   -1.09957
61200.0000   -0.98807
61240.0000   -1.17188
61280.0000   -0.60528
61320.0000   -0.83066
61360.0000   -0.98379
61400.0000   -0.69177
61440.0000   -0.81993
61480.0000   -1.01875
61520.0000   -0.94657
61560.0000   -1.05721
61600.0000   -0.86874
61640.0000   -1.14329
61680.0000   -1.10476
61720.0000   -1.11625
61760.0000   -0.94783
61800.0000   -1.12092
61840.0000   -0.48540
61880.0000   -0.69530
61920.0000   -0.80725
61960.0000   -0.81527
62000.0000   -0.80475
62040.0000   -0.66433
62080.0000   -0.55232
62120.0000   -0.34970
62160.0000   -0.18881
62200.0000   -0.14708
62240.0000   -0.62736
62280.0000   -0.23874
62320.0000   -0.41354
62360.0000   -0.35582
62400.0000   -0.46806
62440.0000   -0.71979
62480.0000   -0.34451
62520.0000   -0.36954
62560.0000   -0.36135
62600.0000   -0.21897
62640.0000   -0.56602
62680.0000   -0.49989
62720.0000   -0.71670
62760.0000   -0.31724
62800.0000   -0.33974
62840.0000   -0.56549
62880.0000   -0.69467
62920.0000   -0.24312
62960.0000   -0.64966
63000.0000   -0.13392
63040.0000   -0.51037
63080.0000   -0.58530
63120.0000   -0.56501
63160.0000   -0.85064
63200.0000   -0.30928
63240.0000   -0.62189
63280.0000   -0.81952
63320.0000   -0.56715
63360.0000   -0.32965
63400.0000   -0.59316
63440.0000   -0.77131
63480.0000   -0.34769
63520.0000   -0.63506
63560.0000   -0.45422
63600.0000   -0.28725
63640.0000   -0.27819
63680.0000   -0.30720
63720.0000   -0.60124
63760.0000   -0.62741
63800.0000   -0.54525
63840.0000   -0.59068
63880.0000   -0.06180
63920.0000   -0.18109
63960.0000   -0.46351
64000.0000   -0.61164
64040.0000   -0.91995
64080.0000   -0.66644
64120.0000   -0.76161
64160.0000   -0.88036
64200.0000   -0.73635
64240.0000   -0.76688
64280.0000   -0.53180
64320.0000   -0.69371
64360.0000   -1.02514
64400.0000   -0.51502
64440.0000   -0.99416
64480.0000   -0.84734
64520.0000   -0.64582
64560.0000   -0.59505
64600.0000   -0.75019
64640.0000   -0.89111
64680.0000   -0.51204
64720.0000   -0.54669
64760.0000   -0.84182
64800.0000   -0.83589
64840.0000   -0.64596
64880.0000   -0.80879
64920.0000   -0.93476
64960.0000   -0.77495
65000.0000   -0.67396
65040.0000   -0.69183
65080.0000   -0.59792
65120.0000   -0.46812
65160.0000   -0.65230
65200.0000   -0.58085
65240.0000   -0.79404
65280.0000   -0.71967
65320.0000   -0.62732
65360.0000   -0.62695
65400.0000   -0.79392
65440.0000   -0.59998
65480.0000   -0.55496
65520.0000   -0.57500
65560.0000   -0.65819
65600.0000   -0.66167
65640.0000   -0.55665
65680.0000   -0.64346
65720.0000   -0.63937
65760.0000   -0.87356
65800.0000   -0.77547
65840.0000   -0.56348
65880.0000   -1.00630
65920.0000   -0.88950
65960.0000   -0.91543
66000.0000   -0.86599
66040.0000   -1.00405
66080.0000   -0.46563
66120.0000   -0.72426
66160.0000   -0.57870
66200.0000   -0.78883
66240.0000   -0.72380
66280.0000   -0.77651
66320.0000   -0.67505
66360.0000   -0.60577
66400.0000   -0.46343
66440.0000   -0.47826
66480.0000   -0.73097
66520.0000   -0.56440
66560.0000   -0.66044
66600.0000   -0.23367
66640.0000   -0.26619
66680.0000   -0.04887
66720.0000   -0.41953
66760.0000   -0.35561
66800.0000   -0.83590
66840.0000   -0.65828
66880.0000   -0.59234
66920.0000   -0.37423
66960.0000   -0.62119
67000.0000   -0.93298
67040.0000   -0.70444
67080.0000   -0.95594
67120.0000   -1.05140
67160.0000   -0.72740
67200.0000   -0.47513
67240.0000   -0.17982
67280.0000   -0.49851
67320.0000   -0.68037
67360.0000   -0.71317
67400.0000   -0.52251
67440.0000   -0.62119
67480.0000   -0.65083
67520.0000   -0.58419
67560.0000   -0.44319
67600.0000   -0.69284
67640.0000   -0.77524
67680.0000   -0.56372
67720.0000   -0.72173
67760.0000   -0.57488
67800.0000   -0.79873
67840.0000   -0.54784
67880.0000   -0.36219
67920.0000   -0.73983
67960.0000   -0.72733
68000.0000   -0.71422
68040.0000   -0.71031
68080.0000   -0.41940
68120.0000   -0.67824
68160.0000   -0.56400
68200.0000   -0.67841
68240.0000   -0.66533
68280.0000   -0.58850
68320.0000   -0.73816
68360.0000   -0.67715
68400.0000   -0.67683
68440.0000   -0.62290
68480.0000   -0.51706
68520.0000   -0.36385
68560.0000   -0.14201
68600.0000   -0.73886
68640.0000   -0.45157
68680.0000   -0.49421
68720.0000   -0.25711
68760.0000   -0.41928
68800.0000   -0.45829
68840.0000   -0.40893
68880.0000   -0.65493
68920.0000   -0.61017
68960.0000   -0.60273
69000.0000   -0.68659
69040.0000   -0.60717
69080.0000   -0.78851
69120.0000   -0.79955
69160.0000   -0.71579
69200.0000   -0.95080
69240.0000   -0.58927
69280.0000   -0.94277
69320.0000   -0.79767
69360.0000   -0.74085
69400.0000   -0.83413
69440.0000   -0.37563
69480.0000   -0.79620
69520.0000   -0.77261
69560.0000   -0.93931
69600.0000   -0.68614
69640.0000   -0.89030
69680.0000   -0.98402
69720.0000   -0.89666
69760.0000   -0.94090
69800.0000   -0.99373
69840.0000   -0.92374
69880.0000   -0.79382
69920.0000   -0.52304
69960.0000   -0.43111
70000.0000   -0.49559
70040.0000   -0.72212
70080.0000   -0.52099
70120.0000   -0.91501
70160.0000   -0.22405
70200.0000   -0.33650
70240.0000   -0.35072
70280.0000   -0.50904
70320.0000   -0.39981
70360.0000   -0.51644
70400.0000   -0.65551
70440.0000   -0.49094
70480.0000   -0.75194
70520.0000   -0.22453
70560.0000   -0.57371
70600.0000   -0.41811
70640.0000   -0.73237
70680.0000   -0.47196
70720.0000   -0.40275
70760.0000   -0.36529
70800.0000   -0.23053
70840.0000   -0.57689
70880.0000   -0.32236
70920.0000   -0.34841
70960.0000   -0.40773
71000.0000   -0.42104
71040.0000   -0.64172
71080.0000   -0.73696
71120.0000   -0.54925
71160.0000   -0.79854
71200.0000   -0.72576
71240.0000   -0.87721
71280.0000   -0.82070
71320.0000   -0.88316
71360.0000   -0.46623
71400.0000   -1.00444
71440.0000   -0.84767
71480.0000   -0.68781
71520.0000   -0.71266
71560.0000   -0.42363
71600.0000   -0.98488
71640.0000   -0.75601
71680.0000   -0.80762
71720.0000   -0.73213
71760.0000   -0.84740
71800.0000   -0.81464
71840.0000   -0.78669
71880.0000   -0.88763
71920.0000   -0.62032
71960.0000   -0.45317
72000.0000   -0.49317
72040.0000   -0.80900
72080.0000   -0.57017
72120.0000   -0.42033
72160.0000   -0.68034
72200.0000   -0.57812
72240.0000   -0.45575
72280.0000   -0.58366
72320.0000   -0.41993
72360.0000   -0.47833
72400.0000   -0.54774
72440.0000   -0.45685
72480.0000   -0.02705
72520.0000   -0.46137
72560.0000   -0.47725
72600.0000   -0.45755
72640.0000   -0.60990
72680.0000   -0.64830
72720.0000   -0.73355
72760.0000   -0.80099
72800.0000   -0.91045
72840.0000   -0.87384
72880.0000   -0.93606
72920.0000   -0.84191
72960.0000   -0.76327
73000.0000   -0.58353
73040.0000   -0.79209
73080.0000   -0.72491
73120.0000   -0.37146
73160.0000   -0.11554
73200.0000    0.18109
73240.0000   -0.21698
73280.0000   -0.19621
73320.0000   -0.09639
73360.0000   -0.43424
73400.0000   -0.48469
73440.0000   -0.57675
73480.0000   -0.75591
73520.0000   -0.21944
73560.0000   -0.44803
73600.0000   -0.72184
73640.0000   -0.56955
73680.0000   -0.57571
73720.0000   -0.51229
73760.0000   -0.68233
73800.0000   -0.64844
73840.0000   -0.82556
73880.0000   -0.80642
73920.0000   -0.79782
73960.0000   -0.58501
74000.0000   -0.51476
74040.0000   -0.38946
74080.0000   -0.47572
74120.0000   -0.49824
74160.0000   -0.30907
74200.0000   -0.52505
74240.0000   -0.68484
74280.0000   -0.56375
74320.0000   -0.70229
74360.0000   -0.35973
74400.0000   -0.85763
74440.0000   -0.54400
74480.0000   -0.63550
74520.0000   -0.72437
74560.0000   -0.62365
74600.0000   -0.86060
74640.0000   -0.73876
74680.0000   -1.03179
74720.0000   -1.03797
74760.0000   -0.98024
74800.0000   -0.93635
74840.0000   -0.74324
74880.0000   -0.87911
74920.0000   -0.61531
74960.0000   -0.51490
75000.0000   -0.93122
75040.0000   -0.78439
75080.0000   -0.45202
75120.0000   -0.53271
75160.0000   -0.43163
75200.0000   -0.77179
75240.0000   -0.73820
75280.0000   -0.41059
75320.0000   -1.03500
75360.0000   -0.60157
75400.0000   -0.80374
75440.0000   -0.69455
75480.0000   -0.86524
75520.0000   -0.65091
75560.0000   -0.78074
75600.0000   -0.97798
75640.0000   -0.62521
75680.0000   -0.83490
75720.0000   -0.44887
75760.0000   -0.64521
75800.0000   -0.57125
75840.0000   -0.76039
75880.0000   -0.61280
75920.0000   -0.88661
75960.0000   -0.71309
76000.0000   -0.68188
76040.0000   -0.92489
76080.0000   -0.75513
76120.0000   -0.56128
76160.0000   -0.49386
76200.0000   -0.27804
76240.0000   -0.72567
76280.0000   -0.69553
76320.0000   -0.74889
76360.0000   -1.26003
76400.0000   -0.71020
76440.0000   -0.78211
76480.0000   -0.49797
76520.0000   -0.76700
76560.0000   -0.52642
76600.0000   -0.82119
76640.0000   -0.67997
76680.0000   -0.88376
76720.0000   -0.87167
76760.0000   -0.68252
76800.0000   -0.56798
76840.0000   -0.49417
76880.0000   -0.86078
76920.0000   -0.57967
76960.0000   -0.55200
77000.0000   -0.77323
77040.0000   -0.52907
77080.0000   -0.26122
77120.0000   -0.37267
77160.0000   -0.62475
77200.0000   -0.56914
77240.0000   -0.40907
77280.0000   -0.39969
77320.0000   -0.63352
77360.0000   -0.86512
77400.0000   -0.64668
77440.0000   -0.71482
77480.0000   -0.67362
77520.0000   -0.52565
77560.0000   -0.18494
77600.0000   -0.30894
77640.0000   -0.44881
77680.0000   -0.16894
77720.0000    0.00234
77760.0000   -0.01364
77800.0000    0.17202
77840.0000    0.05138
77880.0000    0.07273
77920.0000    0.06037
77960.0000   -0.02342
78000.0000    0.09238
78040.0000    0.07200
78080.0000   -0.46959
78120.0000   -0.32616
78160.0000   -0.25526
78200.0000   -0.41683
78240.0000   -0.35383
78280.0000   -0.31359
78320.0000   -0.11471
78360.0000   -0.65151
78400.0000   -0.49760
78440.0000   -0.50406
78480.0000   -0.70149
78520.0000   -0.59651
78560.0000   -0.51723
78600.0000   -0.21038
78640.0000   -0.74785
78680.0000   -0.34238
78720.0000   -0.59662
78760.0000   -0.60742
78800.0000   -0.24501
78840.0000   -0.48517
78880.0000   -0.71414
78920.0000   -0.79564
78960.0000   -0.36391
79000.0000   -0.38899
79040.0000   -0.55880
79080.0000   -0.26387
79120.0000   -0.43740
79160.0000   -0.42779
79200.0000   -0.17037
79240.0000   -0.61980
79280.0000   -0.55289
79320.0000   -0.45652
79360.0000   -0.58925
79400.0000   -0.32590
79440.0000   -0.56907
79480.0000   -0.61727
79520.0000   -0.63506
79560.0000   -0.46836
79600.0000   -0.71494
79640.0000   -0.43902
79680.0000   -0.73170
79720.0000   -0.56730
79760.0000   -0.70508
79800.0000   -0.60498
79840.0000   -0.35864
79880.0000   -0.26363
79920.0000   -0.46637
79960.0000   -0.55451
80000.0000   -0.45613
80040.0000   -0.46213
80080.0000   -0.48213
80120.0000   -0.39724
80160.0000   -0.46160
80200.0000   -0.44396
80240.0000   -0.29971
80280.0000   -0.48947
80320.0000   -0.44071
80360.0000   -0.19644
80400.0000   -0.65046
80440.0000   -0.30969
80480.0000   -0.44087
80520.0000   -0.41401
80560.0000   -0.40931
80600.0000   -0.60044
80640.0000   -0.59891
80680.0000   -0.43807
80720.0000   -0.71759
80760.0000   -0.41922
80800.0000   -0.39336
80840.0000   -0.40638
80880.0000   -0.25215
80920.0000   -0.11727
80960.0000   -0.30143
81000.0000   -0.37848
81040.0000   -0.29058
81080.0000   -0.11587
81120.0000   -0.51511
81160.0000   -0.26942
81200.0000   -0.15584
81240.0000   -0.32898
81280.0000   -0.08009
81320.0000   -0.71498
81360.0000   -0.74208
81400.0000   -0.60601
81440.0000   -0.59062
81480.0000   -0.46962
81520.0000   -0.14219
81560.0000   -0.16525
81600.0000   -0.55585
81640.0000   -0.59250
81680.0000   -0.53715
81720.0000   -0.47374
81760.0000   -0.46894
81800.0000   -0.51057
81840.0000   -0.70742
81880.0000   -0.52539
81920.0000   -0.68706
81960.0000   -0.54398
82000.0000   -0.34758
82040.0000   -0.71395
82080.0000   -0.64835
82120.0000   -0.73213
82160.0000   -0.40614
82200.0000   -0.64933
82240.0000   -0.46465
82280.0000   -0.34097
82320.0000   -0.31678
82360.0000   -0.40727
82400.0000   -0.71697
82440.0000   -0.72922
82480.0000   -0.55000
82520.0000   -0.48899
82560.0000   -0.74918
82600.0000   -0.29001
82640.0000   -0.74861
82680.0000   -0.48219
82720.0000   -0.72652
82760.0000   -0.64595
82800.0000   -0.33038
82840.0000   -0.47929
82880.0000   -0.64857
82920.0000   -0.28993
82960.0000   -0.38278
83000.0000   -0.43597
83040.0000   -0.51291
83080.0000   -0.23776
83120.0000   -0.41783
83160.0000   -0.13885
83200.0000   -0.31549
83240.0000   -0.51246
83280.0000   -0.42775
83320.0000   -0.40625
83360.0000   -0.49094
83400.0000   -0.32292
83440.0000   -0.10387
83480.0000   -0.52860
83520.0000   -0.30613
83560.0000   -0.17332
83600.0000   -0.34026
83640.0000   -0.41868
83680.0000   -0.30969
83720.0000   -0.10940
83760.0000   -0.61204
83800.0000   -0.39867
83840.0000   -0.89726
83880.0000   -0.27273
83920.0000   -0.31077
83960.0000   -0.43440
84000.0000   -0.57496
84040.0000   -0.43487
84080.0000   -0.33239
84120.0000   -0.46864
84160.0000   -0.29922
84200.0000   -0.45737
84240.0000   -0.81850
84280.0000   -0.29778
84320.0000   -0.39308
84360.0000   -0.24167
84400.0000   -0.49719
84440.0000   -0.82690
84480.0000   -0.49101
84520.0000   -0.47119
84560.0000   -0.66525
84600.0000   -0.63709
84640.0000   -0.28560
84680.0000   -0.24300
84720.0000   -0.09862
84760.0000   -0.14548
84800.0000   -0.21734
84840.0000    0.12147
84880.0000   -0.35101
84920.0000   -0.26922
84960.0000   -0.10574
85000.0000    0.00237
85040.0000   -0.07393
85080.0000   -0.26045
85120.0000    0.03986
85160.0000   -0.44582
85200.0000   -0.26112
85240.0000   -0.00099
85280.0000   -0.02153
85320.0000   -0.23443
85360.0000   -0.16759
85400.0000   -0.01824
85440.0000   -0.09351
85480.0000   -0.16655
85520.0000   -0.06287
85560.0000   -0.20400
85600.0000   -0.29558
85640.0000   -0.26783
85680.0000   -0.09651
85720.0000    0.06858
85760.0000   -0.04885
85800.0000    0.33818
85840.0000    0.06434
85880.0000    0.10285
85920.0000    0.10497
85960.0000    0.11947
86000.0000    0.06342
86040.0000   -0.15182
86080.0000   -0.04928
86120.0000   -0.03142
86160.0000   -0.15627
86200.0000   -0.15044
86240.0000   -0.09693
86280.0000   -0.30550
86320.0000   -0.05458
86360.0000   -0.16367
86400.0000   -0.05956
86440.0000    0.24390
86480.0000    0.15818
86520.0000   -0.04683
86560.0000    0.14680
86600.0000    0.14974
86640.0000    0.04043
86680.0000    0.10588
86720.0000   -0.13640
86760.0000   -0.13282
86800.0000    0.04707
86840.0000   -0.06798
86880.0000    0.10699
86920.0000   -0.19326
86960.0000   -0.13348
87000.0000   -0.24127
87040.0000   -0.29006
87080.0000   -0.45166
87120.0000   -0.47877
87160.0000   -0.36482
87200.0000   -0.29842
87240.0000   -0.11871
87280.0000   -0.42736
87320.0000   -0.38535
87360.0000   -0.08950
87400.0000   -0.34335
87440.0000   -0.35193
87480.0000   -0.29690
87520.0000   -0.55421
87560.0000   -0.55839
87600.0000   -0.60131
87640.0000   -0.52508
87680.0000   -0.53013
87720.0000   -0.42610
87760.0000   -0.33687
87800.0000   -0.81488
87840.0000   -0.36466
87880.0000   -0.41633
87920.0000   -0.42360
87960.0000   -0.29942
88000.0000   -0.25414
88040.0000   -0.24523
88080.0000   -0.28259
88120.0000   -0.62681
88160.0000   -0.78176
88200.0000   -0.55659
88240.0000   -0.72701
88280.0000   -0.52692
88320.0000   -0.73175
88360.0000   -0.69631
88400.0000   -0.94923
88440.0000   -0.90798
88480.0000   -1.02031
88520.0000   -0.83129
88560.0000   -0.97099
88600.0000   -0.69926
88640.0000   -0.68480
88680.0000   -0.87370
88720.0000   -0.77405
88760.0000   -0.77184
88800.0000   -0.68268
88840.0000   -0.64799
88880.0000   -0.99199
88920.0000   -0.99957
88960.0000   -0.90371
89000.0000   -0.71965
89040.0000   -0.70206
89080.0000   -0.62199
89120.0000   -0.80281
89160.0000   -0.86021
89200.0000   -0.68898
89240.0000   -0.93777
89280.0000   -0.70491
89320.0000   -0.63627
89360.0000   -0.77989
89400.0000   -0.77193
89440.0000   -0.65791
89480.0000   -1.00585
89520.0000   -0.67155
89560.0000   -0.75198
89600.0000   -0.88800
89640.0000   -0.42944
89680.0000   -0.80099
89720.0000   -0.84236
89760.0000   -0.89887
89800.0000   -0.94610
89840.0000   -0.74076
89880.0000   -0.96203
89920.0000   -0.90527
89960.0000   -0.49304
90000.0000   -0.77973
90040.0000   -0.87114
90080.0000   -0.80854
90120.0000   -0.61173
90160.0000   -0.39689
90200.0000   -0.14169
90240.0000   -0.29215
90280.0000   -0.34498
90320.0000   -0.19448
90360.0000   -0.57449
90400.0000   -0.52772
90440.0000   -0.62795
90480.0000   -0.51584
90520.0000   -0.53463
90560.0000   -0.59234
90600.0000   -0.82671
90640.0000   -0.52345
90680.0000   -0.49275
90720.0000   -0.72482
90760.0000   -0.54130
90800.0000   -0.65912
90840.0000   -0.88912
90880.0000   -0.59912
90920.0000   -0.80862
90960.0000   -0.48745
91000.0000   -0.55002
91040.0000   -0.43260
91080.0000   -0.59323
91120.0000   -0.26494
91160.0000   -0.65151
91200.0000   -0.77284
91240.0000   -0.60773
91280.0000   -0.85762
91320.0000   -0.63672
91360.0000   -0.64275
91400.0000   -0.80056
91440.0000   -0.84935
91480.0000   -0.32532
91520.0000   -0.16686
91560.0000   -0.64599
91600.0000   -0.32508
91640.0000   -0.81922
91680.0000   -0.67652
91720.0000   -1.03202
91760.0000   -0.69828
91800.0000   -0.39528
91840.0000   -0.37777
91880.0000   -0.46251
91920.0000   -0.85983
91960.0000   -0.40098
92000.0000   -0.62081
92040.0000   -0.56901
92080.0000   -0.33528
92120.0000   -0.54175
92160.0000   -0.41434
92200.0000   -0.77919
92240.0000   -1.06994
92280.0000   -0.88112
92320.0000   -0.87119
92360.0000   -1.00509
92400.0000   -0.81997
92440.0000   -0.83320
92480.0000   -0.62010
92520.0000   -0.81939
92560.0000   -0.55221
92600.0000   -0.66403
92640.0000   -0.84126
92680.0000   -0.83071
92720.0000   -0.79175
92760.0000   -0.66390
92800.0000   -0.47188
92840.0000   -0.74772
92880.0000   -0.71062
92920.0000   -1.05556
92960.0000   -0.88238
93000.0000   -0.94186
93040.0000   -0.67553
93080.0000   -0.64368
93120.0000   -0.61254
93160.0000   -0.94124
93200.0000   -0.59253
93240.0000   -1.12260
93280.0000   -0.94820
93320.0000   -0.59246
93360.0000   -0.86361
93400.0000   -1.13683
93440.0000   -0.97183
93480.0000   -1.07773
93520.0000   -1.13169
93560.0000   -1.24747
93600.0000   -0.90785
93640.0000   -0.83502
93680.0000   -0.98600
93720.0000   -0.92620
93760.0000   -0.81505
93800.0000   -0.76517
93840.0000   -0.59973
93880.0000   -0.58689
93920.0000   -0.76911
93960.0000   -0.97094
94000.0000   -0.42241
94040.0000   -0.51994
94080.0000   -0.72479
94120.0000   -0.85533
94160.0000   -0.93273
94200.0000   -0.52684
94240.0000   -0.67119
94280.0000   -0.88168
94320.0000   -0.63853
94360.0000   -0.40844
94400.0000   -0.39928
94440.0000   -0.72258
94480.0000   -0.57877
94520.0000   -0.56714
94560.0000   -0.54175
94600.0000   -0.36741
94640.0000   -0.62812
94680.0000   -0.72442
94720.0000   -0.31951
94760.0000   -0.74614
94800.0000   -0.60173
94840.0000   -0.73436
94880.0000   -0.64410
94920.0000   -0.65863
94960.0000   -0.42858
95000.0000   -0.47828
95040.0000   -0.68112
95080.0000   -0.72369
95120.0000   -0.51452
95160.0000   -0.63937
95200.0000   -0.88846
95240.0000   -0.71007
95280.0000   -0.64446
95320.0000   -0.73226
95360.0000   -0.77842
95400.0000   -0.91460
95440.0000   -0.97481
95480.0000   -0.71020
95520.0000   -0.45856
95560.0000   -0.49315
95600.0000   -0.68895
95640.0000   -0.85251
95680.0000   -0.57410
95720.0000   -0.95328
95760.0000   -1.11728
95800.0000   -0.87236
95840.0000   -0.85474
95880.0000   -0.81760
95920.0000   -0.65002
95960.0000   -0.56300
96000.0000   -0.41681
96040.0000   -0.91536
96080.0000   -0.78360
96120.0000   -0.85555
96160.0000   -0.77859
96200.0000   -0.72180
96240.0000   -0.69297
96280.0000   -0.54825
96320.0000   -0.67155
96360.0000   -0.58661
96400.0000   -0.66762
96440.0000   -0.80400
96480.0000   -0.87303
96520.0000   -1.09530
96560.0000   -0.95518
96600.0000   -0.79962
96640.0000   -0.75723
96680.0000   -0.89977
96720.0000   -1.14218
96760.0000   -0.68617
96800.0000   -0.62213
96840.0000   -0.64502
96880.0000   -0.63737
96920.0000   -0.51398
96960.0000   -0.77287
97000.0000   -0.77415
97040.0000   -0.97869
97080.0000   -0.63767
97120.0000   -0.66792
97160.0000   -0.70030
97200.0000   -0.82531
97240.0000   -0.80719
97280.0000   -0.85296
97320.0000   -0.86815
97360.0000   -0.87129
97400.0000   -0.86412
97440.0000   -0.91090
97480.0000   -0.76945
97520.0000   -0.94709
97560.0000   -0.63474
97600.0000   -0.51991
97640.0000   -0.83475
97680.0000   -0.99107
97720.0000   -0.94344
97760.0000   -0.72748
97800.0000   -0.76903
97840.0000   -0.85828
97880.0000   -0.75268
97920.0000   -0.64155
97960.0000   -1.06288
98000.0000   -0.67246
98040.0000   -0.73304
98080.0000   -0.72120
98120.0000   -0.77982
98160.0000   -0.66017
98200.0000   -0.91032
98240.0000   -0.92576
98280.0000   -0.87591
98320.0000   -0.80854
98360.0000   -0.64092
98400.0000   -0.85056
98440.0000   -0.69542
98480.0000   -0.84190
98520.0000   -0.81239
98560.0000   -0.74591
98600.0000   -0.97495
98640.0000   -0.62531
98680.0000   -0.60904
98720.0000   -0.70986
98760.0000   -0.94666
98800.0000   -0.91465
98840.0000   -0.87430
98880.0000   -0.79855
98920.0000   -0.88021
98960.0000   -0.68238
99000.0000   -0.72234
99040.0000   -0.53922
99080.0000   -0.61509
99120.0000   -0.58137
99160.0000   -0.53172
99200.0000   -0.63562
99240.0000   -0.58327
99280.0000   -0.75689
99320.0000   -0.68562
99360.0000   -0.60118
99400.0000   -0.62987
99440.0000   -0.41410
99480.0000   -0.68174
99520.0000   -0.66700
99560.0000   -0.66802
99600.0000   -0.39790
99640.0000   -0.70240
99680.0000   -0.54836
99720.0000   -0.42829
99760.0000   -0.65598
99800.0000   -0.71101
99840.0000   -0.88086
99880.0000   -0.49416
99920.0000   -0.86215
99960.0000   -0.57820
100000.0000   -0.57422
100040.0000   -0.71949
100080.0000   -0.85348
100120.0000   -0.82499
100160.0000   -0.41929
100200.0000   -0.46944
100240.0000   -0.66488
100280.0000   -0.59520
100320.0000   -0.76478
100360.0000   -0.70149
100400.0000   -0.70008
100440.0000   -0.77717
100480.0000   -0.66959
100520.0000   -0.58744
100560.0000   -0.73039
100600.0000   -0.57421
100640.0000   -0.83322
100680.0000   -0.61715
100720.0000   -0.73657
100760.0000   -0.95988
100800.0000   -0.59286
100840.0000   -0.81807
100880.0000   -0.69383
100920.0000   -0.20408
100960.0000   -0.94034
101000.0000   -0.67451
101040.0000   -0.72648
101080.0000   -0.54160
101120.0000   -0.66254
101160.0000   -0.64861
101200.0000   -0.52544
101240.0000   -0.47247
101280.0000   -0.64228
101320.0000   -0.67462
101360.0000   -0.59448
101400.0000   -0.75543
101440.0000   -0.70795
101480.0000   -0.69946
101520.0000   -0.60169
101560.0000   -0.76067
101600.0000   -0.71944
101640.0000   -0.54087
101680.0000   -0.78080
101720.0000   -0.54932
101760.0000   -0.58818
101800.0000   -0.41827
101840.0000   -0.73516
101880.0000   -0.54970
101920.0000   -0.65136
101960.0000   -0.65334
102000.0000   -0.50931
102040.0000   -0.68111
102080.0000   -0.56498
102120.0000   -0.51653
102160.0000   -0.77678
102200.0000   -0.55466
102240.0000   -0.52142
102280.0000   -0.79496
102320.0000   -0.63457
102360.0000   -0.64360
102400.0000   -0.61749
102440.0000   -0.57489
102480.0000   -0.70186
102520.0000   -0.66554
102560.0000   -0.69950
102600.0000   -0.45917
102640.0000   -0.75130
102680.0000   -0.73365
102720.0000   -0.35374
102760.0000   -0.50889
102800.0000   -0.76293
102840.0000   -0.88785
102880.0000   -0.63616
102920.0000   -0.77653
102960.0000   -1.01175
103000.0000   -0.67577
103040.0000   -1.09377
103080.0000   -1.05160
103120.0000   -0.71094
103160.0000   -0.65463
103200.0000   -0.85019
103240.0000   -0.72080
103280.0000   -0.73177
103320.0000   -0.73844
103360.0000   -0.70111
103400.0000   -0.88270
103440.0000   -1.02734
103480.0000   -0.94153
103520.0000   -0.80668
103560.0000   -0.60778
103600.0000   -0.97821
103640.0000   -0.65368
103680.0000   -0.35964
103720.0000   -0.71884
103760.0000   -0.75938
103800.0000   -1.09053
103840.0000   -0.77540
103880.0000   -0.97084
103920.0000   -0.90206
103960.0000   -0.97499
104000.0000   -0.52823
104040.0000   -0.69898
104080.0000   -0.88287
104120.0000   -0.90965
104160.0000   -1.12825
104200.0000   -0.89575
104240.0000   -0.99297
104280.0000   -1.00088
104320.0000   -1.04565
104360.0000   -0.93301
104400.0000   -1.10922
104440.0000   -0.96829
104480.0000   -1.14847
104520.0000   -1.13053
104560.0000   -1.06868
104600.0000   -0.64399
104640.0000   -0.62490
104680.0000   -1.10230
104720.0000   -0.92978
104760.0000   -0.81010
104800.0000   -0.90724
104840.0000   -0.74363
104880.0000   -0.56165
104920.0000   -0.81446
104960.0000   -0.85968
105000.0000   -1.02546
105040.0000   -0.70603
105080.0000   -0.71309
105120.0000   -0.75696
105160.0000   -1.01420
105200.0000   -1.13941
105240.0000   -0.86374
105280.0000   -0.82779
105320.0000   -0.81113
105360.0000   -0.96219
105400.0000   -0.94279
105440.0000   -0.67816
105480.0000   -0.66060
105520.0000   -1.04522
105560.0000   -0.85919
105600.0000   -1.06909
105640.0000   -0.56312
105680.0000   -1.26529
105720.0000   -0.74958
105760.0000   -0.67751
105800.0000   -0.53733
105840.0000   -0.56367
105880.0000   -0.60772
105920.0000   -0.71755
105960.0000   -0.96429
106000.0000   -0.89176
106040.0000   -0.86318
106080.0000   -0.89416
106120.0000   -0.88051
106160.0000   -0.91140
106200.0000   -0.81358
106240.0000   -0.95861
106280.0000   -1.07814
106320.0000   -0.79209
106360.0000   -0.51584
106400.0000   -0.86419
106440.0000   -1.01948
106480.0000   -0.87295
106520.0000   -0.85649
106560.0000   -0.88546
106600.0000   -0.97776
106640.0000   -0.84041
106680.0000   -0.77886
106720.0000   -0.82851
106760.0000   -0.91248
106800.0000   -1.07843
106840.0000   -0.82545
106880.0000   -0.74086
106920.0000   -0.95131
106960.0000   -0.89756
107000.0000   -0.84570
107040.0000   -0.68209
107080.0000   -1.14049
107120.0000   -0.98338
107160.0000   -1.00744
107200.0000   -0.72086
107240.0000   -0.97521
107280.0000   -0.86091
107320.0000   -1.05746
107360.0000   -0.88850
107400.0000   -0.76987
107440.0000   -1.11852
107480.0000   -0.99625
107520.0000   -0.93731
107560.0000   -0.84403
107600.0000   -0.90692
107640.0000   -1.07590
107680.0000   -1.04003
107720.0000   -1.05340
107760.0000   -1.12916
107800.0000   -1.11320
107840.0000   -1.14529
107880.0000   -0.96010
107920.0000   -0.89544
107960.0000   -0.85872
108000.0000   -0.79249
108040.0000   -0.84477
108080.0000   -0.85297
108120.0000   -1.14059
108160.0000   -0.89809
108200.0000   -0.95966
108240.0000   -1.23135
108280.0000   -1.06202
108320.0000   -1.00485
108360.0000   -1.01024
108400.0000   -1.09050
108440.0000   -1.04986
108480.0000   -0.93604
108520.0000   -1.01828
108560.0000   -1.09186
108600.0000   -1.27323
108640.0000   -0.74653
108680.0000   -0.98849
108720.0000   -0.92006
108760.0000   -1.01423
108800.0000   -0.98448
108840.0000   -0.85054
108880.0000   -0.96638
108920.0000   -0.99409
108960.0000   -0.95986
109000.0000   -0.82617
109040.0000   -0.94234
109080.0000   -0.76143
109120.0000   -0.83936
109160.0000   -0.94697
109200.0000   -0.94243
109240.0000   -0.92897
109280.0000   -0.76629
109320.0000   -0.71902
109360.0000   -1.04930
109400.0000   -0.89324
109440.0000   -1.08238
109480.0000   -0.90483
109520.0000   -0.96266
109560.0000   -0.89765
109600.0000   -1.02503
109640.0000   -1.04541
109680.0000   -1.05200
109720.0000   -1.20429
109760.0000   -0.89007
109800.0000   -1.08085
109840.0000   -0.90155
109880.0000   -0.99745
109920.0000   -0.99797
109960.0000   -0.99053
110000.0000   -1.13603
110040.0000   -0.72590
110080.0000   -0.87118
110120.0000   -0.75673
110160.0000   -0.74132
110200.0000   -0.86072
110240.0000   -0.78273
110280.0000   -1.13664
110320.0000   -0.83761
110360.0000   -0.92760
110400.0000   -1.12817
110440.0000   -0.66238
110480.0000   -0.63675
110520.0000   -1.08590
110560.0000   -0.92751
110600.0000   -0.78841
110640.0000   -0.91503
110680.0000   -0.92799
110720.0000   -0.82362
110760.0000   -1.01329
110800.0000   -0.77844
110840.0000   -0.73972
110880.0000   -0.62363
110920.0000   -0.73494
110960.0000   -0.66133
111000.0000   -0.77582
111040.0000   -0.76605
111080.0000   -0.71810
111120.0000   -1.06772
111160.0000   -0.89820
111200.0000   -0.97525
111240.0000   -1.14338
111280.0000   -0.55106
111320.0000   -0.70650
111360.0000   -1.11276
111400.0000   -1.12841
111440.0000   -1.03893
111480.0000   -0.76215
111520.0000   -0.81819
111560.0000   -0.97360
111600.0000   -1.02287
111640.0000   -0.89408
111680.0000   -0.85990
111720.0000   -0.83497
111760.0000   -0.95410
111800.0000   -1.15979
111840.0000   -1.08203
111880.0000   -0.89715
111920.0000   -0.74321
111960.0000   -0.77138
112000.0000   -0.82711
112040.0000   -0.81149
112080.0000   -0.97045
112120.0000   -0.76805
112160.0000   -0.46764
112200.0000   -0.96332
112240.0000   -0.80542
112280.0000   -0.75434
112320.0000   -0.74044
112360.0000   -0.56592
112400.0000   -0.80815
112440.0000   -0.43721
112480.0000   -0.81667
112520.0000   -0.79080
112560.0000   -0.62551
112600.0000   -0.83928
112640.0000   -1.04802
112680.0000   -0.86635
112720.0000   -0.89284
112760.0000   -0.73516
112800.0000   -0.66391
112840.0000   -0.85227
112880.0000   -0.86705
112920.0000   -0.79779
112960.0000   -0.75339
113000.0000   -0.84534
113040.0000   -0.64998
113080.0000   -0.87278
113120.0000   -0.68592
113160.0000   -0.57640
113200.0000   -0.95451
113240.0000   -1.12753
113280.0000   -0.91250
113320.0000   -0.50482
113360.0000   -0.44305
113400.0000   -0.32838
113440.0000   -0.70710
113480.0000   -0.75816
113520.0000   -0.53355
113560.0000   -0.76975
113600.0000   -0.68523
113640.0000   -0.79318
113680.0000   -0.92812
113720.0000   -0.99225
113760.0000   -0.83565
113800.0000   -0.54547
113840.0000   -0.46077
113880.0000   -0.36078
113920.0000   -0.74832
113960.0000   -0.51806
114000.0000   -0.75427
114040.0000   -0.65301
114080.0000   -0.79582
114120.0000   -0.55301
114160.0000   -0.36977
114200.0000   -0.72344
114240.0000   -0.82475
114280.0000   -0.55493
114320.0000   -0.91229
114360.0000   -0.81075
114400.0000   -1.03050
114440.0000   -0.95354
114480.0000   -0.63532
114520.0000   -0.28436
114560.0000   -0.56717
114600.0000   -0.64939
114640.0000   -0.56529
114680.0000   -0.70083
114720.0000   -0.67497
114760.0000   -0.26846
114800.0000   -0.74279
114840.0000   -0.58341
114880.0000   -0.41831
114920.0000   -0.86485
114960.0000   -0.47484
115000.0000   -0.58589
115040.0000   -0.34004
115080.0000   -0.85699
115120.0000   -0.59534
115160.0000   -0.65437
115200.0000   -0.75373
115240.0000   -0.55463
115280.0000   -0.82586
115320.0000   -0.62231
115360.0000   -0.41739
115400.0000   -0.67366
115440.0000   -0.93188
115480.0000   -1.00505
115520.0000   -0.66141
115560.0000   -0.49420
115600.0000   -0.37160
115640.0000   -0.65306
115680.0000   -0.90738
115720.0000   -0.47344
115760.0000   -0.80529
115800.0000   -0.75340
115840.0000   -0.65689
115880.0000   -0.71483
115920.0000   -0.80366
115960.0000   -0.66650
116000.0000   -0.59494
116040.0000   -0.70208
116080.0000   -0.73628
116120.0000   -0.32366
116160.0000   -0.62593
116200.0000   -0.59660
116240.0000   -0.43085
116280.0000   -0.44656
116320.0000   -0.51401
116360.0000   -0.71702
116400.0000   -0.50758
116440.0000   -0.57905
116480.0000   -0.56071
116520.0000   -0.35884
116560.0000   -0.80035
116600.0000   -0.46632
116640.0000   -0.59965
116680.0000   -0.24078
116720.0000   -0.64530
116760.0000   -0.42710
116800.0000   -0.21994
116840.0000   -0.14923
116880.0000   -0.28139
116920.0000   -0.37556
116960.0000   -0.24270
117000.0000   -0.11478
117040.0000    0.18986
117080.0000    0.12891
117120.0000    0.17819
117160.0000    0.15914
117200.0000   -0.21228
117240.0000    0.11057
117280.0000   -0.20456
117320.0000   -0.03955
117360.0000   -0.04757
117400.0000   -0.03171
117440.0000   -0.07713
117480.0000    0.18062
117520.0000    0.10818
117560.0000    0.05603
117600.0000   -0.08072
117640.0000    0.07268
117680.0000   -0.07792
117720.0000    0.09657
117760.0000    0.09284
117800.0000    0.24946
117840.0000    0.34708
117880.0000    0.18183
117920.0000    0.07426
117960.0000    0.10381
118000.0000    0.29310
118040.0000   -0.02502
118080.0000    0.22961
118120.0000   -0.04185
118160.0000    0.06336
118200.0000   -0.17459
118240.0000   -0.01746
118280.0000    0.12298
118320.0000    0.35014
118360.0000    0.15292
118400.0000   -0.16211
118440.0000    0.09181
118480.0000    0.30459
118520.0000    0.12011
118560.0000   -0.04422
118600.0000   -0.39369
118640.0000    0.07383
118680.0000    0.04793
118720.0000   -0.18186
118760.0000    0.19368
118800.0000    0.03540
118840.0000   -0.12958
118880.0000   -0.01150
118920.0000   -0.13834
118960.0000   -0.25371
119000.0000    0.02065
119040.0000   -0.18935
119080.0000   -0.16883
119120.0000   -0.00423
119160.0000   -0.21845
119200.0000   -0.27808
119240.0000   -0.11681
119280.0000   -0.33895
119320.0000   -0.29498
119360.0000   -0.20184
119400.0000   -0.29856
119440.0000   -0.23501
119480.0000    0.01586
119520.0000   -0.56157
119560.0000   -0.03672
119600.0000   -0.23073
119640.0000   -0.22845
119680.0000    0.10807
119720.0000   -0.22687
119760.0000   -0.21425
119800.0000   -0.26136
119840.0000   -0.39577
119880.0000   -0.40974
119920.0000   -0.28675
119960.0000   -0.42477
120000.0000   -0.61730
120040.0000   -0.47363
120080.0000   -0.64591
120120.0000   -0.47741
120160.0000   -0.56380
120200.0000   -0.63440
120240.0000   -0.35049
120280.0000   -0.83249
120320.0000   -0.38311
120360.0000   -0.74958
120400.0000   -0.63902
120440.0000   -0.72388
120480.0000   -0.16267
120520.0000   -0.39126
120560.0000   -0.24244
120600.0000   -0.38058
120640.0000   -0.26044
120680.0000   -0.55080
120720.0000   -0.21595
120760.0000   -0.56453
120800.0000   -0.50617
120840.0000   -0.99043
120880.0000   -0.57241
120920.0000   -0.57689
120960.0000   -0.89638
121000.0000   -0.64469
121040.0000   -0.89390
121080.0000   -1.01557
121120.0000   -0.90250
121160.0000   -0.87389
121200.0000   -1.04189
121240.0000   -1.24863
121280.0000   -1.02760
121320.0000   -1.24696
121360.0000   -1.43851
121400.0000   -1.18510
121440.0000   -1.35071
121480.0000   -1.08693
121520.0000   -1.03998
121560.0000   -0.96021
121600.0000   -0.68267
121640.0000   -0.75622
121680.0000   -0.49740
121720.0000   -0.61125
121760.0000   -0.40368
121800.0000   -0.31325
121840.0000   -0.39295
121880.0000   -0.12317
121920.0000   -0.74476
121960.0000   -0.11706
122000.0000   -0.30857
122040.0000   -0.41368
122080.0000   -0.70166
122120.0000   -0.62643
122160.0000   -0.73336
122200.0000   -0.53284
122240.0000   -0.30874
122280.0000   -0.43848
122320.0000   -0.56114
122360.0000   -0.38007
122400.0000   -0.40944
122440.0000   -0.46750
122480.0000   -0.14134
122520.0000   -0.33630
122560.0000   -0.31189
122600.0000   -0.33493
122640.0000   -0.90418
122680.0000   -0.44447
122720.0000   -0.69533
122760.0000   -0.39274
122800.0000   -0.35692
122840.0000   -0.59193
122880.0000   -0.26834
122920.0000   -0.35498
122960.0000   -0.16483
123000.0000   -0.29461
123040.0000    0.03090
123080.0000    0.03223
123120.0000   -0.02698
123160.0000   -0.24303
123200.0000   -0.38851
123240.0000   -0.34953
123280.0000   -0.52015
123320.0000   -0.21620
123360.0000   -0.43003
123400.0000   -0.11730
123440.0000   -0.09446
123480.0000   -0.40088
123520.0000   -0.46458
123560.0000   -0.09747
123600.0000   -0.01347
123640.0000   -0.34358
123680.0000   -0.14086
123720.0000   -0.27202
123760.0000   -0.35750
123800.0000   -0.03989
123840.0000   -0.25220
123880.0000   -0.11543
123920.0000   -0.17798
123960.0000   -0.39573
124000.0000   -0.29103
124040.0000   -0.39941
124080.0000   -0.28044
124120.0000   -0.27492
124160.0000   -0.40720
124200.0000   -0.44729
124240.0000   -0.40702
124280.0000   -0.43914
124320.0000   -0.25829
124360.0000   -0.33350
124400.0000   -0.38977
124440.0000   -0.46886
124480.0000   -0.95645
124520.0000   -0.86252
124560.0000   -0.75003
124600.0000   -0.86341
124640.0000   -0.53389
124680.0000   -0.70213
124720.0000   -0.73175
124760.0000   -0.59256
124800.0000   -0.55743
124840.0000   -0.80766
124880.0000   -0.71935
124920.0000   -1.00973
124960.0000   -0.36919
125000.0000   -0.29624
125040.0000   -0.18599
125080.0000   -0.32511
125120.0000   -0.41308
125160.0000   -0.32193
125200.0000   -0.41227
125240.0000   -0.45608
125280.0000   -0.71908
125320.0000   -0.64234
125360.0000   -0.33353
125400.0000   -0.42656
125440.0000   -0.24283
125480.0000   -0.59041
125520.0000   -0.29844
125560.0000   -0.49151
125600.0000   -0.28221
125640.0000   -0.38099
125680.0000   -0.73110
125720.0000   -0.90537
125760.0000   -0.64811
125800.0000   -0.61452
125840.0000   -0.49626
125880.0000   -0.56907
125920.0000   -0.59486
125960.0000   -0.50364
126000.0000   -0.64291
126040.0000   -0.87572
126080.0000   -0.72482
126120.0000   -0.78736
126160.0000   -0.69403
126200.0000   -0.69028
126240.0000   -0.34414
126280.0000   -0.91642
126320.0000   -0.61752
126360.0000   -0.41027
126400.0000   -0.30933
126440.0000   -0.39322
126480.0000   -0.43885
126520.0000   -0.58631
126560.0000   -0.45209
126600.0000   -0.37722
126640.0000   -0.65659
126680.0000   -0.39881
126720.0000   -0.41783
126760.0000   -0.65077
126800.0000   -0.81790
126840.0000   -0.68197
126880.0000   -0.50771
126920.0000   -0.61675
126960.0000   -0.68614
127000.0000   -0.58291
127040.0000   -0.52187
127080.0000   -0.38142
127120.0000   -0.53429
127160.0000   -0.47335
127200.0000   -0.59554
127240.0000   -0.87407
127280.0000   -0.70325
127320.0000   -0.70306
127360.0000   -0.72297
127400.0000   -0.79022
127440.0000   -0.92620
127480.0000   -0.68662
127520.0000   -0.87689
127560.0000   -0.51845
127600.0000   -0.80291
127640.0000   -0.61811
127680.0000   -0.87740
127720.0000   -0.69818
127760.0000   -0.69576
127800.0000   -0.56662
127840.0000   -0.48233
127880.0000   -0.48961
127920.0000   -0.74826
127960.0000   -0.48080
128000.0000   -0.47013
128040.0000   -0.73840
128080.0000   -0.65104
128120.0000   -0.89306
128160.0000   -1.04770
128200.0000   -0.51422
128240.0000   -0.68726
128280.0000   -0.35857
128320.0000   -0.42465
128360.0000   -0.81041
128400.0000   -0.35730
128440.0000   -0.54553
128480.0000   -0.71006
128520.0000   -0.85897
128560.0000   -0.86658
128600.0000   -0.70847
128640.0000   -1.11471
128680.0000   -0.79587
128720.0000   -0.81280
128760.0000   -0.63790
128800.0000   -0.48640
128840.0000   -0.48240
128880.0000   -0.83861
128920.0000   -0.89253
128960.0000   -0.70211
129000.0000   -0.55572
129040.0000   -0.87186
129080.0000   -0.92709
129120.0000   -0.77223
129160.0000   -0.34446
129200.0000   -0.41393
129240.0000   -0.48681
129280.0000   -0.51526
129320.0000   -0.75727
129360.0000   -0.71609
129400.0000   -0.61947
129440.0000   -0.69414
129480.0000   -0.51569
129520.0000   -0.40909
129560.0000   -0.30509
129600.0000   -0.68174
129640.0000   -0.43149
129680.0000   -0.36551
129720.0000   -0.53915
129760.0000   -0.64395
129800.0000   -0.16725
129840.0000   -0.16571
129880.0000   -0.18193
129920.0000   -0.31105
129960.0000   -0.28199
130000.0000   -0.21156
130040.0000   -0.10141
130080.0000   -0.25863
130120.0000   -0.32990
130160.0000   -0.47416
130200.0000   -0.29022
130240.0000   -0.45662
130280.0000    0.03698
130320.0000   -0.29343
130360.0000   -0.21842
130400.0000   -0.04993
130440.0000   -0.27387
130480.0000   -0.12698
130520.0000   -0.10454
130560.0000   -0.15861
130600.0000   -0.36787
130640.0000   -0.07605
130680.0000   -0.48267
130720.0000   -0.20787
130760.0000    0.04325
130800.0000   -0.13372
130840.0000   -0.29713
130880.0000    0.07468
130920.0000   -0.23014
130960.0000   -0.46483
131000.0000   -0.79880
131040.0000   -0.50049
131080.0000   -0.84240
131120.0000   -0.91174
131160.0000   -0.69699
131200.0000   -0.37488
131240.0000   -1.15500
131280.0000   -0.77220
131320.0000   -0.97422
131360.0000   -0.72280
131400.0000   -0.77119
131440.0000   -0.62044
131480.0000   -0.53489
131520.0000   -0.82695
131560.0000   -0.90673
131600.0000   -0.65493
131640.0000   -0.59094
131680.0000   -0.93857
131720.0000   -0.67248
131760.0000   -0.29560
131800.0000   -0.76427
131840.0000   -0.58679
131880.0000   -0.53594
131920.0000   -0.47884
131960.0000   -0.40082
132000.0000   -0.28599
132040.0000   -0.20904
132080.0000   -0.43971
132120.0000   -0.57821
132160.0000   -0.81706
132200.0000   -0.79674
132240.0000   -0.95954
132280.0000   -0.79701
132320.0000   -0.88139
132360.0000   -1.26314
132400.0000   -0.57790
132440.0000   -0.60561
132480.0000   -0.85127
132520.0000   -1.12484
132560.0000   -0.67390
132600.0000   -0.79674
132640.0000   -0.79961
132680.0000   -0.89718
132720.0000   -0.62933
132760.0000   -0.56082
132800.0000   -0.63284
132840.0000   -0.77514
132880.0000   -0.75187
132920.0000   -0.95957
132960.0000   -0.92069
133000.0000   -0.90767
133040.0000   -0.04553
133080.0000   -0.55687
133120.0000   -0.58409
133160.0000   -0.72199
133200.0000   -0.68122
133240.0000   -0.69313
133280.0000   -1.12297
133320.0000   -1.03309
133360.0000   -0.99029
133400.0000   -0.84236
133440.0000   -0.80903
133480.0000   -1.02612
133520.0000   -0.75150
133560.0000   -0.96207
133600.0000   -1.07482
133640.0000   -0.90378
133680.0000   -0.58737
133720.0000   -0.54627
133760.0000    0.04086
133800.0000   -0.47844
133840.0000   -0.45857
133880.0000   -0.25848
133920.0000   -0.51120
133960.0000   -0.52397
134000.0000   -0.61006
134040.0000   -0.47529
134080.0000   -0.48051
134120.0000   -0.45368
134160.0000   -0.48228
134200.0000   -0.51226
134240.0000   -0.76439
134280.0000   -0.22516
134320.0000   -0.32908
134360.0000   -0.34990
134400.0000   -0.60123
134440.0000   -0.44616
134480.0000   -0.83008
134520.0000   -1.08197
134560.0000   -0.66931
134600.0000   -0.46470
134640.0000   -0.45229
134680.0000   -1.01197
134720.0000   -0.88572
134760.0000   -0.99677
134800.0000   -0.55485
134840.0000   -0.74049
134880.0000   -0.86110
134920.0000   -0.67228
134960.0000   -0.40899
135000.0000   -0.57338
135040.0000   -0.62698
135080.0000   -0.49409
135120.0000   -0.32901
135160.0000   -0.51817
135200.0000   -0.36335
135240.0000   -0.37345
135280.0000   -0.15660
135320.0000   -0.42466
135360.0000   -0.33655
135400.0000   -0.20712
135440.0000   -0.53578
135480.0000   -0.32946
135520.0000   -0.43813
135560.0000   -0.38824
135600.0000   -0.18987
135640.0000   -0.39249
135680.0000   -0.40022
135720.0000   -0.42852
135760.0000   -0.45736
135800.0000   -0.59905
135840.0000   -0.59658
135880.0000   -0.49101
135920.0000   -0.75233
135960.0000   -0.56910
136000.0000   -0.85913
136040.0000   -0.68651
136080.0000   -0.62983
136120.0000   -0.95130
136160.0000   -0.80936
136200.0000   -0.72067
136240.0000   -0.94236
136280.0000   -0.27257
136320.0000   -0.61691
136360.0000   -0.59049
136400.0000   -1.34767
136440.0000   -1.19971
136480.0000   -1.21474
136520.0000   -1.24751
136560.0000   -1.24696
136600.0000   -1.13989
136640.0000   -1.11138
136680.0000   -1.23063
136720.0000   -1.06233
136760.0000   -0.79905
136800.0000   -1.15751
136840.0000   -0.84266
136880.0000   -0.84973
136920.0000   -1.43167
136960.0000   -1.07962
137000.0000   -1.30909
137040.0000   -1.36947
137080.0000   -1.41977
137120.0000   -1.37371
137160.0000   -1.21479
137200.0000   -1.35881
137240.0000   -1.64452
137280.0000   -1.73155
137320.0000   -1.56071
137360.0000   -1.24818
137400.0000   -1.18916
137440.0000   -1.20034
137480.0000   -1.31695
137520.0000   -1.31673
137560.0000   -1.39081
137600.0000   -1.44376
137640.0000   -1.32159
137680.0000   -1.35628
137720.0000   -1.18129
137760.0000   -0.98182
137800.0000   -0.93507
137840.0000   -1.10244
137880.0000   -0.88796
137920.0000   -0.92603
137960.0000   -0.73006
138000.0000   -0.43119
138040.0000   -0.58735
138080.0000   -0.95029
138120.0000   -0.59062
138160.0000   -0.84556
138200.0000   -0.78413
138240.0000   -0.47150
138280.0000   -0.58409
138320.0000   -0.91421
138360.0000   -1.14056
138400.0000   -0.51686
138440.0000   -0.69956
138480.0000   -0.79935
138520.0000   -0.65081
138560.0000   -0.59791
138600.0000   -0.73062
138640.0000   -0.85992
138680.0000   -0.65615
138720.0000   -0.79940
138760.0000   -0.50272
138800.0000   -0.52671
138840.0000   -0.65168
138880.0000   -0.55703
138920.0000   -0.61634
138960.0000   -0.56631
139000.0000   -0.67948
139040.0000   -0.57528
139080.0000   -0.61658
139120.0000   -0.61954
139160.0000   -0.71802
139200.0000   -0.58761
139240.0000   -0.86124
139280.0000   -1.14363
139320.0000   -0.73295
139360.0000   -0.71333
139400.0000   -0.88040
139440.0000   -0.42643
139480.0000   -0.83478
139520.0000   -0.46401
139560.0000   -0.32064
139600.0000   -0.48357
139640.0000   -0.47713
139680.0000   -0.20919
139720.0000    0.02799
139760.0000   -0.20431
139800.0000   -0.43804
139840.0000    0.06050
139880.0000   -0.39072
139920.0000   -0.53585
139960.0000   -0.55083
140000.0000   -0.69636
140040.0000   -0.64140
140080.0000   -0.78146
140120.0000   -0.65993
140160.0000   -0.60492
140200.0000   -0.79078
140240.0000   -0.65610
140280.0000   -0.32178
140320.0000   -0.26633
140360.0000   -0.27112
140400.0000   -0.23711
140440.0000   -0.27155
140480.0000   -0.17692
140520.0000   -0.49181
140560.0000   -0.43335
140600.0000   -0.61040
140640.0000   -0.34961
140680.0000   -0.50086
140720.0000   -0.51109
140760.0000   -0.27941
140800.0000   -0.20688
140840.0000   -0.30555
140880.0000   -0.57401
140920.0000   -0.45388
140960.0000   -0.41279
141000.0000   -0.28634
141040.0000   -0.55120
141080.0000   -0.34807
141120.0000   -0.18864
141160.0000   -0.30492
141200.0000   -0.09322
141240.0000   -0.47813
141280.0000   -0.36530
141320.0000   -0.20657
141360.0000   -0.34383
141400.0000   -0.56080
141440.0000   -0.34987
141480.0000   -0.34695
141520.0000   -0.20741
141560.0000   -0.59674
141600.0000   -0.31519
141640.0000   -0.33129
141680.0000   -0.26062
141720.0000   -0.19185
141760.0000   -0.25972
141800.0000   -0.28370
141840.0000   -0.51867
141880.0000   -0.33836
141920.0000   -0.56966
141960.0000   -0.47933
142000.0000   -0.51149
142040.0000   -0.55910
142080.0000   -0.30817
142120.0000   -0.41720
142160.0000   -0.62565
142200.0000   -0.13434
142240.0000   -0.21730
142280.0000   -0.42414
142320.0000   -0.39436
142360.0000   -0.29564
142400.0000   -0.42176
142440.0000   -0.55947
142480.0000   -0.77211
142520.0000   -0.53988
142560.0000   -0.47937
142600.0000   -0.30963
142640.0000   -0.29381
142680.0000   -0.49456
142720.0000   -0.94621
142760.0000   -0.57494
142800.0000   -0.93636
142840.0000   -0.75523
142880.0000   -0.85172
142920.0000   -0.46476
142960.0000   -0.48376
143000.0000   -0.49754
143040.0000   -0.52716
143080.0000   -0.55586
143120.0000   -0.53206
143160.0000   -0.64942
143200.0000   -0.48577
143240.0000   -0.44003
143280.0000   -0.38936
143320.0000   -0.73830
143360.0000   -0.46603
143400.0000   -0.66251
143440.0000   -0.39332
143480.0000   -0.24787
143520.0000   -0.62110
143560.0000   -0.76477
143600.0000   -0.77622
143640.0000   -0.83410
143680.0000   -0.97961
143720.0000   -0.75074
143760.0000   -0.65981
143800.0000   -0.42145
143840.0000   -0.32413
143880.0000   -0.78487
143920.0000   -0.44229
143960.0000   -0.72531
144000.0000   -1.05305
144040.0000   -0.67468
144080.0000   -0.83920
144120.0000   -0.71830
144160.0000   -0.61744
144200.0000   -0.87804
144240.0000   -0.74736
144280.0000   -0.58302
144320.0000   -0.62247
144360.0000   -0.54374
144400.0000   -0.66831
144440.0000   -0.81627
144480.0000   -0.97795
144520.0000   -0.57392
144560.0000   -0.79289
144600.0000   -0.80146
144640.0000   -0.76055
144680.0000   -0.54329
144720.0000   -0.33877
144760.0000   -0.56766
144800.0000   -0.61103
144840.0000   -0.51284
144880.0000   -0.32085
144920.0000   -0.01932
144960.0000   -0.31056
145000.0000   -0.45750
145040.0000   -0.21905
145080.0000   -0.44523
145120.0000   -0.53145
145160.0000   -0.53476
145200.0000   -0.69540
145240.0000   -0.41322
145280.0000   -0.65248
145320.0000   -0.53796
145360.0000   -0.23475
145400.0000   -0.40127
145440.0000   -0.65184
145480.0000   -0.59182
145520.0000   -0.79286
145560.0000   -0.72998
145600.0000   -0.76556
145640.0000   -0.89918
145680.0000   -0.51779
145720.0000   -0.25988
145760.0000   -0.58214
145800.0000   -0.40655
145840.0000   -1.08335
145880.0000   -0.77299
145920.0000   -0.90886
145960.0000   -1.09811
146000.0000   -0.56970
146040.0000   -0.76997
146080.0000   -1.02601
146120.0000   -0.85490
146160.0000   -0.79859
146200.0000   -1.39976
146240.0000   -0.93104
146280.0000   -0.72986
146320.0000   -0.88232
146360.0000   -0.77689
146400.0000   -0.90163
146440.0000   -0.75833
146480.0000   -0.61122
146520.0000   -0.63749
146560.0000   -0.71086
146600.0000   -0.62509
146640.0000   -0.61678
146680.0000   -0.90986
146720.0000   -0.48946
146760.0000   -0.58110
146800.0000   -0.50648
146840.0000   -0.46018
146880.0000   -0.49252
146920.0000   -0.42048
146960.0000   -0.70501
147000.0000   -0.62452
147040.0000   -0.39232
147080.0000   -0.38742
147120.0000   -0.29425
147160.0000   -0.21897
147200.0000   -0.24379
147240.0000   -0.49351
147280.0000   -0.39193
147320.0000   -0.70676
147360.0000   -0.78431
147400.0000   -0.50425
147440.0000   -0.29987
147480.0000   -0.45880
147520.0000   -0.58249
147560.0000   -0.61701
147600.0000   -0.57990
147640.0000   -0.63288
147680.0000   -0.61726
147720.0000   -0.55716
147760.0000   -0.61112
147800.0000   -0.45215
147840.0000   -0.42009
147880.0000   -0.37547
147920.0000   -0.55366
147960.0000   -0.45131
148000.0000   -0.44784
148040.0000   -0.74456
148080.0000   -0.90032
148120.0000   -0.82842
148160.0000   -0.63948
148200.0000   -1.05173
148240.0000   -0.63248
148280.0000   -0.84036
148320.0000   -0.43719
148360.0000   -0.53749
148400.0000   -0.47288
148440.0000   -0.25682
148480.0000   -0.48603
148520.0000   -0.64045
148560.0000   -0.52366
148600.0000   -0.42602
148640.0000   -0.78175
148680.0000   -0.55105
148720.0000   -0.29789
148760.0000   -0.56639
148800.0000   -0.54198
148840.0000   -0.23707
148880.0000   -0.62848
148920.0000   -0.66037
148960.0000   -0.86340
149000.0000   -0.68136
149040.0000   -0.64648
149080.0000   -0.60590
149120.0000   -0.51440
149160.0000   -0.59356
149200.0000   -0.74624
149240.0000   -0.64466
149280.0000   -0.33895
149320.0000   -0.41592
149360.0000   -0.65688
149400.0000   -0.59360
149440.0000   -0.54406
149480.0000   -0.50742
149520.0000   -0.80023
149560.0000   -0.48016
149600.0000   -0.35103
149640.0000   -0.53075
149680.0000   -0.41525
149720.0000   -0.51990
149760.0000   -0.46489
149800.0000   -0.46674
149840.0000   -0.37297
149880.0000   -0.52914
149920.0000   -0.48082
149960.0000   -0.39500
150000.0000   -1.10729
150040.0000   -0.99869
150080.0000   -0.88450
150120.0000   -0.89498
150160.0000   -0.57327
150200.0000   -0.88034
150240.0000   -0.75194
150280.0000   -0.77147
150320.0000   -0.79730
150360.0000   -0.88425
150400.0000   -0.93309
150440.0000   -1.27273
150480.0000   -0.75849
150520.0000   -0.74488
150560.0000   -0.60920
150600.0000   -0.69813
150640.0000   -0.63084
150680.0000   -0.55603
150720.0000   -0.29918
150760.0000   -0.38296
150800.0000   -0.55756
150840.0000   -0.66454
150880.0000   -0.79462
150920.0000   -0.55747
150960.0000   -0.17916
151000.0000   -0.08195
151040.0000   -0.28471
151080.0000   -0.30573
151120.0000   -0.30935
151160.0000   -0.33358
151200.0000   -0.38707
151240.0000   -0.34791
151280.0000   -0.50473
151320.0000   -0.27342
151360.0000   -0.46252
151400.0000   -0.39156
151440.0000   -0.27958
151480.0000   -0.22906
151520.0000   -0.65596
151560.0000   -0.58971
151600.0000   -0.68001
151640.0000   -0.40980
151680.0000   -0.61209
151720.0000   -0.81750
151760.0000   -0.41659
151800.0000   -0.67304
151840.0000   -0.41766
151880.0000   -0.26381
151920.0000   -0.68688
151960.0000   -0.61038
152000.0000   -0.55723
152040.0000   -0.52478
152080.0000   -0.53547
152120.0000   -0.64283
152160.0000   -0.48778
152200.0000   -0.57158
152240.0000   -0.65025
152280.0000   -0.72396
152320.0000   -0.44045
152360.0000   -0.52789
152400.0000   -0.45941
152440.0000   -0.49229
152480.0000   -0.47377
152520.0000   -0.48210
152560.0000   -0.46814
152600.0000   -0.61364
152640.0000   -0.60175
152680.0000   -0.50967
152720.0000   -0.57891
152760.0000   -0.45162
152800.0000   -0.53878
152840.0000   -0.70192
152880.0000   -0.47545
152920.0000   -0.56623
152960.0000   -0.46910
153000.0000   -0.53986
153040.0000   -0.10674
153080.0000   -0.53471
153120.0000   -0.41007
153160.0000   -0.65474
153200.0000   -0.58633
153240.0000   -0.67049
153280.0000   -0.69254
153320.0000   -0.51249
153360.0000   -0.82865
153400.0000   -0.62927
153440.0000   -0.63023
153480.0000   -0.66508
153520.0000   -0.84817
153560.0000   -0.66876
153600.0000   -0.57689
153640.0000   -0.49769
153680.0000   -0.75839
153720.0000   -0.56332
153760.0000   -0.41008
153800.0000   -0.42256
153840.0000   -0.50369
153880.0000   -0.72575
153920.0000   -0.71197
153960.0000   -0.65103
154000.0000   -0.58543
154040.0000   -0.64171
154080.0000   -0.40759
154120.0000   -0.42897
154160.0000   -0.32493
154200.0000   -0.67061
154240.0000   -0.49119
154280.0000   -0.52985
154320.0000   -0.49178
154360.0000   -0.40083
154400.0000   -0.47617
154440.0000   -0.42053
154480.0000   -0.58472
154520.0000   -0.47832
154560.0000   -0.45229
154600.0000   -0.57358
154640.0000   -0.48612
154680.0000   -0.43458
154720.0000   -0.50138
154760.0000   -0.57695
154800.0000   -0.60608
154840.0000   -0.56415
154880.0000   -0.40834
154920.0000   -0.63662
154960.0000   -0.69842
155000.0000   -0.69982
155040.0000   -0.52077
155080.0000   -0.33916
155120.0000   -0.56111
155160.0000   -0.63448
155200.0000   -0.69921
155240.0000   -0.80277
155280.0000   -0.63205
155320.0000   -0.59249
155360.0000   -0.55707
155400.0000   -0.60500
155440.0000   -0.62685
155480.0000   -0.93730
155520.0000   -0.86413
155560.0000   -0.66092
155600.0000   -0.87380
155640.0000   -0.38931
155680.0000   -0.70883
155720.0000   -0.52322
155760.0000   -0.46265
155800.0000   -0.40061
155840.0000   -0.55830
155880.0000   -0.51810
155920.0000   -0.51545
155960.0000   -0.63630
156000.0000   -0.38846
156040.0000   -0.65229
156080.0000   -0.47751
156120.0000   -0.28497
156160.0000   -0.56230
156200.0000   -0.53232
156240.0000   -0.39769
156280.0000   -0.52057
156320.0000   -0.56907
156360.0000   -0.71088
156400.0000   -0.93371
156440.0000   -0.69859
156480.0000   -0.45043
156520.0000   -0.48225
156560.0000   -0.72287
156600.0000   -0.37135
156640.0000   -0.34992
156680.0000   -0.09446
156720.0000   -0.25002
156760.0000   -0.64155
156800.0000   -0.50924
156840.0000   -0.52059
156880.0000   -0.46848
156920.0000   -0.50024
156960.0000   -0.63427
157000.0000   -0.60521
157040.0000   -0.73072
157080.0000   -0.58149
157120.0000   -0.66963
157160.0000   -0.47470
157200.0000   -0.68901
157240.0000   -0.47497
157280.0000   -0.73670
157320.0000   -0.68868
157360.0000   -0.76842
157400.0000   -0.83342
157440.0000   -0.80792
157480.0000   -0.74073
157520.0000   -0.61253
157560.0000   -0.71705
157600.0000   -0.59381
157640.0000   -0.59051
157680.0000   -0.67063
157720.0000   -0.50522
157760.0000   -0.46725
157800.0000   -0.56383
157840.0000   -0.49941
157880.0000   -0.50583
157920.0000   -0.50234
157960.0000   -0.36997
158000.0000   -0.80503
158040.0000   -0.58298
158080.0000   -0.26802
158120.0000   -0.40501
158160.0000   -0.46754
158200.0000   -0.45087
158240.0000   -0.53315
158280.0000   -0.04827
158320.0000   -0.09032
158360.0000   -0.37834
158400.0000   -0.70570
158440.0000   -0.27173
158480.0000   -0.46077
158520.0000   -0.58042
158560.0000   -0.24620
158600.0000   -0.37216
158640.0000   -0.58225
158680.0000   -0.43573
158720.0000   -0.33731
158760.0000   -0.54813
158800.0000   -0.42021
158840.0000   -0.46890
158880.0000   -0.61769
158920.0000   -0.64563
158960.0000   -0.53776
159000.0000   -0.66135
159040.0000   -0.34081
159080.0000   -0.63068
159120.0000   -0.48969
159160.0000   -0.62242
159200.0000   -0.53459
159240.0000   -0.52338
159280.0000   -0.51845
159320.0000   -0.56319
159360.0000   -0.41535
159400.0000   -0.43897
159440.0000   -0.54862
159480.0000   -0.70994
159520.0000   -0.43677
159560.0000   -0.69722
159600.0000   -0.46412
159640.0000   -0.33883
159680.0000   -0.54461
159720.0000   -0.29418
159760.0000   -0.55748
159800.0000   -0.49563
159840.0000   -0.73728
159880.0000   -0.35170
159920.0000   -0.51073
159960.0000   -0.45276
160000.0000   -0.44192
160040.0000   -0.21959
160080.0000   -0.33408
160120.0000   -0.57648
160160.0000   -0.35226
160200.0000   -0.34787
160240.0000   -0.44554
160280.0000   -0.36923
160320.0000   -0.38203
160360.0000   -0.60995
160400.0000   -0.44977
160440.0000   -0.64781
160480.0000   -0.63019
160520.0000   -0.66729
160560.0000   -0.49280
160600.0000   -0.38930
160640.0000   -0.33160
160680.0000   -0.45660
160720.0000   -0.29224
160760.0000   -0.25742
160800.0000   -0.47194
160840.0000   -0.57680
160880.0000   -0.52632
160920.0000   -0.54201
160960.0000   -0.73209
161000.0000   -0.27524
161040.0000   -0.20083
161080.0000   -0.31438
161120.0000   -0.17347
161160.0000   -0.34076
161200.0000   -0.30570
161240.0000   -0.33121
161280.0000   -0.40203
161320.0000   -0.35736
161360.0000   -0.11574
161400.0000   -0.46167
161440.0000   -0.28823
161480.0000   -0.25810
161520.0000   -0.57167
161560.0000   -0.33710
161600.0000   -0.36001
161640.0000   -0.36869
161680.0000   -0.35476
161720.0000   -0.16975
161760.0000   -0.35869
161800.0000   -0.25014
161840.0000   -0.36049
161880.0000   -0.23993
161920.0000   -0.44172
161960.0000   -0.43078
162000.0000   -0.38306
162040.0000   -0.56925
162080.0000   -0.46561
162120.0000   -0.40161
162160.0000   -0.44039
162200.0000   -0.28391
162240.0000   -0.39207
162280.0000   -0.33424
162320.0000   -0.63184
162360.0000   -0.28684
162400.0000   -0.37934
162440.0000   -0.24870
162480.0000   -0.24271
162520.0000   -0.38028
162560.0000   -0.27656
162600.0000   -0.38703
162640.0000   -0.20363
162680.0000   -0.38588
162720.0000   -0.46093
162760.0000   -0.55146
162800.0000   -0.43263
162840.0000   -0.47946
162880.0000   -0.37431
162920.0000   -0.34731
162960.0000   -0.41910
163000.0000   -0.28316
163040.0000   -0.52741
163080.0000   -0.30705
163120.0000   -0.60174
163160.0000   -0.36993
163200.0000   -0.42032
163240.0000   -0.42038
163280.0000   -0.39425
163320.0000   -0.35739
163360.0000   -0.42970
163400.0000   -0.53854
163440.0000   -0.37974
163480.0000   -0.54397
163520.0000   -0.53526
163560.0000   -0.50260
163600.0000   -0.29852
163640.0000   -0.36133
163680.0000   -0.16905
163720.0000   -0.21558
163760.0000   -0.25534
163800.0000   -0.13162
163840.0000   -0.19973
163880.0000   -0.29047
163920.0000   -0.42046
163960.0000   -0.20940
164000.0000   -0.38414
164040.0000   -0.40216
164080.0000   -0.38928
164120.0000   -0.28798
164160.0000   -0.31090
164200.0000   -0.27064
164240.0000   -0.30972
164280.0000   -0.18573
164320.0000   -0.45236
164360.0000   -0.48126
164400.0000   -0.55450
164440.0000   -0.28083
164480.0000   -0.45032
164520.0000   -0.37483
164560.0000   -0.16797
164600.0000   -0.32475
164640.0000   -0.16347
164680.0000   -0.29611
164720.0000   -0.29436
164760.0000   -0.16507
164800.0000   -0.24907
164840.0000   -0.27484
164880.0000   -0.23389
164920.0000   -0.25953
164960.0000   -0.17322
165000.0000   -0.21689
165040.0000   -0.09384
165080.0000   -0.31288
165120.0000   -0.15393
165160.0000   -0.41397
165200.0000   -0.23538
165240.0000   -0.11979
165280.0000   -0.35036
165320.0000   -0.02863
165360.0000   -0.06008
165400.0000   -0.25849
165440.0000   -0.15288
165480.0000   -0.17963
165520.0000   -0.37960
165560.0000   -0.30713
165600.0000   -0.03455
165640.0000   -0.36044
165680.0000   -0.16062
165720.0000   -0.42458
165760.0000   -0.46625
165800.0000   -0.30555
165840.0000   -0.44168
165880.0000   -0.19302
165920.0000   -0.18453
165960.0000   -0.27824
166000.0000   -0.17124
166040.0000   -0.19447
166080.0000   -0.03890
166120.0000   -0.14735
166160.0000   -0.28314
166200.0000   -0.05434
166240.0000   -0.38335
166280.0000   -0.47290
166320.0000   -0.34633
166360.0000   -0.47659
166400.0000   -0.59338
166440.0000   -0.23973
166480.0000   -0.16649
166520.0000   -0.13416
166560.0000   -0.16972
166600.0000   -0.05419
166640.0000   -0.32983
166680.0000   -0.43386
166720.0000   -0.20008
166760.0000   -0.26435
166800.0000   -0.35816
166840.0000   -0.24951
166880.0000   -0.19747
166920.0000   -0.01468
166960.0000   -0.25350
167000.0000   -0.04125
167040.0000   -0.24609
167080.0000   -0.13207
167120.0000   -0.37730
167160.0000   -0.31057
167200.0000    0.02410
167240.0000   -0.54179
167280.0000   -0.28269
167320.0000   -0.19790
167360.0000   -0.10560
167400.0000   -0.27219
167440.0000   -0.14497
167480.0000   -0.34559
167520.0000   -0.08406
167560.0000   -0.21246
167600.0000   -0.36449
167640.0000   -0.41747
167680.0000   -0.30880
167720.0000   -0.20077
167760.0000   -0.38899
167800.0000   -0.44033
167840.0000   -0.26765
167880.0000   -0.38104
167920.0000   -0.24104
167960.0000   -0.50202
168000.0000   -0.48545
168040.0000   -0.39099
168080.0000   -0.13486
168120.0000   -0.22487
168160.0000   -0.26818
168200.0000   -0.25836
168240.0000   -0.28747
168280.0000   -0.03542
168320.0000    0.02309
168360.0000   -0.29999
168400.0000   -0.18679
168440.0000   -0.04273
168480.0000   -0.31568
168520.0000   -0.03855
168560.0000   -0.05655
168600.0000   -0.27597
168640.0000   -0.22655
168680.0000   -0.10997
168720.0000   -0.01744
168760.0000   -0.10894
168800.0000   -0.04080
168840.0000   -0.19351
168880.0000   -0.41540
168920.0000   -0.31604
168960.0000   -0.25278
169000.0000   -0.46535
169040.0000   -0.55543
169080.0000   -0.62040
169120.0000   -0.45703
169160.0000   -0.52335
169200.0000   -0.55016
169240.0000   -0.82035
169280.0000   -0.71982
169320.0000   -0.63175
169360.0000   -0.61961
169400.0000   -0.40638
169440.0000   -0.49079
169480.0000   -0.66217
169520.0000   -0.61204
169560.0000   -0.41435
169600.0000   -0.59633
169640.0000   -0.71889
169680.0000   -0.70101
169720.0000   -0.46145
169760.0000   -0.64460
169800.0000   -0.71844
169840.0000   -0.74665
169880.0000   -0.66430
169920.0000   -0.76659
169960.0000   -0.60553
170000.0000   -0.71289
170040.0000   -0.78677
170080.0000   -0.67871
170120.0000   -0.75063
170160.0000   -0.66409
170200.0000   -0.51679
170240.0000   -0.76787
170280.0000   -0.63106
170320.0000   -0.62119
170360.0000   -0.74262
170400.0000   -0.88893
170440.0000   -0.75057
170480.0000   -0.71186
170520.0000   -0.50849
170560.0000   -0.54942
170600.0000   -0.82646
170640.0000   -0.65982
170680.0000   -0.67448
170720.0000   -0.57616
170760.0000   -0.65313
170800.0000   -0.67427
170840.0000   -0.60271
170880.0000   -0.64644
170920.0000   -0.71615
170960.0000   -0.72157
171000.0000   -0.59897
171040.0000   -0.47751
171080.0000   -0.22061
171120.0000   -0.59901
171160.0000   -0.45761
171200.0000   -0.40264
171240.0000   -0.60875
171280.0000   -0.72581
171320.0000   -0.42375
171360.0000   -0.52356
171400.0000   -0.58950
171440.0000   -0.35504
171480.0000   -0.56168
171520.0000   -0.71561
171560.0000   -0.52902
171600.0000   -0.47086
171640.0000   -0.71371
171680.0000   -0.66726
171720.0000   -0.63760
171760.0000   -0.76877
171800.0000   -0.64769
171840.0000   -0.87256
171880.0000   -0.74443
171920.0000   -0.86054
171960.0000   -0.61946
172000.0000   -0.61912
172040.0000   -0.64307
172080.0000   -0.66326
172120.0000   -0.78396
172160.0000   -0.66267
172200.0000   -0.74342
172240.0000   -0.85978
172280.0000   -0.75451
172320.0000   -0.84510
172360.0000   -0.86559
172400.0000   -0.53419
172440.0000   -0.61346
172480.0000   -1.05737
172520.0000   -0.81702
172560.0000   -0.72435
172600.0000   -0.70513
172640.0000   -0.46249
172680.0000   -0.60513
172720.0000   -0.67244
172760.0000   -0.59656
172800.0000   -0.65882
172840.0000   -0.70360
172880.0000   -0.46858
172920.0000   -0.48138
172960.0000   -0.56333
173000.0000   -0.53359
173040.0000   -0.55360
173080.0000   -0.65688
173120.0000   -0.62677
173160.0000   -0.88508
173200.0000   -0.77929
173240.0000   -0.74439
173280.0000   -1.06311
173320.0000   -1.20950
173360.0000   -1.13631
173400.0000   -0.85325
173440.0000   -0.69236
173480.0000   -0.66214
173520.0000   -0.83748
173560.0000   -0.62462
173600.0000   -0.91048
173640.0000   -1.05241
173680.0000   -0.70834
173720.0000   -0.86976
173760.0000   -0.58918
173800.0000   -0.61758
173840.0000   -0.28788
173880.0000   -0.52020
173920.0000   -0.52758
173960.0000   -0.55233
174000.0000   -0.45642
174040.0000   -0.59034
174080.0000   -0.61319
174120.0000   -0.54408
174160.0000   -0.63906
174200.0000   -0.83748
174240.0000   -0.70647
174280.0000   -0.81388
174320.0000   -0.77752
174360.0000   -0.56148
174400.0000   -0.92933
174440.0000   -0.82266
174480.0000   -0.75652
174520.0000   -0.62663
174560.0000   -0.85724
174600.0000   -0.68843
174640.0000   -0.75594
174680.0000   -0.70356
174720.0000   -0.70861
174760.0000   -0.47483
174800.0000   -0.50611
174840.0000   -0.59581
174880.0000   -0.52742
174920.0000   -0.58176
174960.0000   -0.58409
175000.0000   -0.44800
175040.0000   -0.58336
175080.0000   -0.42623
175120.0000   -0.46766
175160.0000   -0.70823
175200.0000   -1.00773
175240.0000   -0.72661
175280.0000   -0.59525
175320.0000   -0.57564
175360.0000   -0.56927
175400.0000   -0.68306
175440.0000   -0.81636
175480.0000   -0.54781
175520.0000   -0.68547
175560.0000   -0.74348
175600.0000   -0.72034
175640.0000   -0.79946
175680.0000   -0.57783
175720.0000   -0.44718
175760.0000   -0.91411
175800.0000   -0.56118
175840.0000   -0.74938
175880.0000   -0.50630
175920.0000   -0.63856
175960.0000   -0.65980
176000.0000   -0.62626
176040.0000   -0.64102
176080.0000   -0.79305
176120.0000   -0.69574
176160.0000   -0.70503
176200.0000   -0.57414
176240.0000   -0.51588
176280.0000   -0.73911
176320.0000   -0.75864
176360.0000   -0.55630
176400.0000   -0.69702
176440.0000   -1.02953
176480.0000   -0.63475
176520.0000   -0.59405
176560.0000   -0.58726
176600.0000   -0.67260
176640.0000   -0.57772
176680.0000   -0.69035
176720.0000   -0.88775
176760.0000   -0.56173
176800.0000   -0.45369
176840.0000   -0.54247
176880.0000   -0.39822
176920.0000   -0.51675
176960.0000   -0.71040
177000.0000   -0.57757
177040.0000   -0.59805
177080.0000   -0.67554
177120.0000   -0.63226
177160.0000   -0.58271
177200.0000   -0.73943
177240.0000   -0.56887
177280.0000   -0.60569
177320.0000   -0.62774
177360.0000   -0.34282
177400.0000   -0.56130
177440.0000   -0.49574
177480.0000   -0.48937
177520.0000   -0.44879
177560.0000   -0.41617
177600.0000   -0.42548
177640.0000   -0.37155
177680.0000   -0.47539
177720.0000   -0.62812
177760.0000   -0.53732
177800.0000   -0.41059
177840.0000   -0.65572
177880.0000   -0.59325
177920.0000   -0.37007
177960.0000   -0.50345
178000.0000   -0.42225
178040.0000   -0.52524
178080.0000   -0.40039
178120.0000   -0.54477
178160.0000   -0.62314
178200.0000   -0.44411
178240.0000   -0.46979
178280.0000   -0.64515
178320.0000   -0.61483
178360.0000   -0.41020
178400.0000   -0.60419
178440.0000   -0.47718
178480.0000   -0.55337
178520.0000   -0.34735
178560.0000   -0.30371
178600.0000   -0.48558
178640.0000   -0.37025
178680.0000   -0.54614
178720.0000   -0.44416
178760.0000   -0.11581
178800.0000   -0.21436
178840.0000   -0.25955
178880.0000   -0.15885
178920.0000   -0.37979
178960.0000   -0.47357
179000.0000   -0.25734
179040.0000   -0.28144
179080.0000   -0.06413
179120.0000   -0.23257
179160.0000    0.03511
179200.0000   -0.08026
179240.0000   -0.43752
179280.0000   -0.03906
179320.0000   -0.58106
179360.0000   -0.32646
179400.0000   -0.44332
179440.0000   -0.37070
179480.0000   -0.50929
179520.0000   -0.40811
179560.0000   -0.51095
179600.0000   -0.33642
179640.0000   -0.25628
179680.0000   -0.10602
179720.0000   -0.35752
179760.0000   -0.59462
179800.0000   -0.32316
179840.0000   -0.43508
179880.0000   -0.47659
179920.0000   -0.34508
179960.0000   -0.25171
180000.0000   -0.19927
180040.0000   -0.21236
180080.0000   -0.14053
180120.0000   -0.35475
180160.0000   -0.32563
180200.0000   -0.07707
180240.0000   -0.31602
180280.0000   -0.10618
180320.0000   -0.29467
180360.0000   -0.49673
180400.0000   -0.36002
180440.0000   -0.49818
180480.0000   -0.31467
180520.0000   -0.31118
180560.0000   -0.39731
180600.0000   -0.48010
180640.0000   -0.16709
180680.0000   -0.44227
180720.0000   -0.44683
180760.0000   -0.48284
180800.0000   -0.28885
180840.0000   -0.26754
180880.0000   -0.47159
180920.0000   -0.35948
180960.0000   -0.36236
181000.0000   -0.31724
181040.0000   -0.48720
181080.0000   -0.23705
181120.0000   -0.23453
181160.0000   -0.26797
181200.0000   -0.25497
181240.0000   -0.01677
181280.0000   -0.24587
181320.0000   -0.23241
181360.0000   -0.13279
181400.0000   -0.10581
181440.0000   -0.25177
181480.0000   -0.30854
181520.0000   -0.36947
181560.0000   -0.40347
181600.0000   -0.27435
181640.0000   -0.63902
181680.0000   -0.35154
181720.0000   -0.31401
181760.0000   -0.61353
181800.0000   -0.76668
181840.0000   -0.44863
181880.0000   -0.44464
181920.0000   -0.47454
181960.0000   -0.31378
182000.0000   -0.60749
182040.0000   -0.29900
182080.0000   -0.35188
182120.0000   -0.56339
182160.0000   -0.52877
182200.0000   -0.62368
182240.0000   -0.52785
182280.0000   -0.63619
182320.0000   -0.73929
182360.0000   -0.58487
182400.0000   -0.72410
182440.0000   -0.62809
182480.0000   -0.65807
182520.0000   -0.51193
182560.0000   -0.68948
182600.0000   -0.44638
182640.0000   -0.49520
182680.0000   -0.48147
182720.0000   -0.39851
182760.0000   -0.40462
182800.0000   -0.27749
182840.0000   -0.41179
182880.0000   -0.43372
182920.0000   -0.39736
182960.0000   -0.52123
183000.0000   -0.42386
183040.0000   -0.29644
183080.0000   -0.44672
183120.0000   -0.48695
183160.0000   -0.76490
183200.0000   -0.39871
183240.0000   -0.38877
183280.0000   -0.41636
183320.0000   -0.43313
183360.0000   -0.53357
183400.0000   -0.27198
183440.0000   -0.45527
183480.0000   -0.41446
183520.0000   -0.42139
183560.0000   -0.58637
183600.0000   -0.48432
183640.0000   -0.60196
183680.0000   -0.34741
183720.0000   -0.54630
183760.0000   -0.63292
183800.0000   -0.51087
183840.0000   -0.49509
183880.0000   -0.24538
183920.0000   -0.36473
183960.0000   -0.09666
184000.0000   -0.22858
184040.0000   -0.37187
184080.0000   -0.31705
184120.0000   -0.53864
184160.0000   -0.36790
184200.0000   -0.42774
184240.0000   -0.34464
184280.0000   -0.27430
184320.0000   -0.14428
184360.0000   -0.29875
184400.0000   -0.30350
184440.0000   -0.20745
184480.0000   -0.36184
184520.0000   -0.31364
184560.0000   -0.22683
184600.0000   -0.27170
184640.0000   -0.34717
184680.0000   -0.43634
184720.0000   -0.18784
184760.0000   -0.18000
184800.0000   -0.33650
184840.0000   -0.18850
184880.0000   -0.56111
184920.0000   -0.38967
184960.0000   -0.32613
185000.0000   -0.35998
185040.0000   -0.38529
185080.0000   -0.50152
185120.0000   -0.34609
185160.0000   -0.40479
185200.0000   -0.69067
185240.0000   -0.15959
185280.0000   -0.41935
185320.0000   -0.62238
185360.0000   -0.47469
185400.0000   -0.42286
185440.0000   -0.70996
185480.0000   -0.39613
185520.0000   -0.41905
185560.0000   -0.18242
185600.0000   -0.78060
185640.0000   -0.32922
185680.0000   -0.32060
185720.0000   -0.40192
185760.0000   -0.17599
185800.0000   -0.41279
185840.0000   -0.14128
185880.0000   -0.21074
185920.0000   -0.37670
185960.0000   -0.36070
186000.0000   -0.26098
186040.0000   -0.27553
186080.0000   -0.52410
186120.0000   -0.17693
186160.0000   -0.14791
186200.0000   -0.10802
186240.0000   -0.30540
186280.0000   -0.26136
186320.0000   -0.18396
186360.0000   -0.30604
186400.0000   -0.13493
186440.0000   -0.19997
186480.0000   -0.12491
186520.0000   -0.37715
186560.0000   -0.22651
186600.0000   -0.43283
186640.0000   -0.48433
186680.0000   -0.35016
186720.0000   -0.16615
186760.0000   -0.25147
186800.0000   -0.34321
186840.0000   -0.05710
186880.0000   -0.34041
186920.0000   -0.36218
186960.0000   -0.24553
187000.0000   -0.28640
187040.0000   -0.50828
187080.0000   -0.25543
187120.0000   -0.33331
187160.0000   -0.17375
187200.0000   -0.30326
187240.0000   -0.25249
187280.0000   -0.32794
187320.0000   -0.60136
187360.0000   -0.48073
187400.0000   -0.42123
187440.0000   -0.37519
187480.0000   -0.37401
187520.0000   -0.28016
187560.0000   -0.56164
187600.0000   -0.19509
187640.0000   -0.28003
187680.0000   -0.33681
187720.0000   -0.28214
187760.0000   -0.20554
187800.0000   -0.30445
187840.0000   -0.42636
187880.0000   -0.18661
187920.0000   -0.16185
187960.0000   -0.18741
188000.0000   -0.20718
188040.0000   -0.09088
188080.0000   -0.17604
188120.0000   -0.11976
188160.0000   -0.05983
188200.0000   -0.34703
188240.0000   -0.21895
188280.0000   -0.22396
188320.0000   -0.39177
188360.0000   -0.24459
188400.0000   -0.49240
188440.0000   -0.46722
188480.0000   -0.30408
188520.0000   -0.19119
188560.0000   -0.50618
188600.0000   -0.42743
188640.0000   -0.31275
188680.0000   -0.23171
188720.0000   -0.28578
188760.0000   -0.17546
188800.0000   -0.30646
188840.0000   -0.21046
188880.0000   -0.23276
188920.0000   -0.34869
188960.0000   -0.49762
189000.0000   -0.28994
189040.0000   -0.31597
189080.0000   -0.29249
189120.0000   -0.20885
189160.0000   -0.60989
189200.0000   -0.39189
189240.0000   -0.32893
189280.0000   -0.50811
189320.0000   -0.28169
189360.0000   -0.24049
189400.0000   -0.46730
189440.0000   -0.41280
189480.0000   -0.59251
189520.0000   -0.52137
189560.0000   -0.31985
189600.0000   -0.36477
189640.0000   -0.13684
189680.0000   -0.35980
189720.0000   -0.31836
189760.0000   -0.42482
189800.0000   -0.28262
189840.0000   -0.37162
189880.0000   -0.57907
189920.0000   -0.35283
189960.0000   -0.24354
190000.0000   -0.30322
190040.0000    0.01375
190080.0000   -0.07498
190120.0000   -0.45114
190160.0000   -0.43992
190200.0000   -0.23312
190240.0000   -0.39186
190280.0000   -0.30337
190320.0000   -0.13187
190360.0000   -0.33925
190400.0000   -0.29577
190440.0000   -0.34370
190480.0000   -0.33697
190520.0000   -0.34502
190560.0000   -0.23510
190600.0000   -0.21445
190640.0000   -0.30074
190680.0000   -0.31725
190720.0000   -0.44428
190760.0000   -0.61957
190800.0000   -0.40388
190840.0000   -0.45057
190880.0000   -0.28705
190920.0000   -0.20579
190960.0000   -0.19206
191000.0000   -0.21893
191040.0000   -0.30692
191080.0000   -0.26792
191120.0000   -0.27188
191160.0000   -0.26581
191200.0000   -0.15816
191240.0000   -0.09467
191280.0000    0.07638
191320.0000    0.05781
191360.0000   -0.11930
191400.0000    0.07798
191440.0000   -0.39501
191480.0000   -0.34057
191520.0000   -0.19639
191560.0000   -0.08025
191600.0000   -0.21654
191640.0000   -0.18469
191680.0000   -0.20542
191720.0000   -0.25906
191760.0000   -0.07946
191800.0000   -0.03149
191840.0000    0.01851
191880.0000   -0.47440
191920.0000   -0.17129
191960.0000   -0.16145
192000.0000   -0.44750
192040.0000   -0.35603
192080.0000   -0.21868
192120.0000   -0.34171
192160.0000   -0.28998
192200.0000   -0.23534
192240.0000   -0.20676
192280.0000   -0.45189
192320.0000   -0.33446
192360.0000   -0.30773
192400.0000   -0.44669
192440.0000   -0.41820
192480.0000   -0.41743
192520.0000   -0.42917
192560.0000   -0.22107
192600.0000   -0.17136
192640.0000   -0.44485
192680.0000   -0.27954
192720.0000   -0.34404
192760.0000   -0.12183
192800.0000   -0.23358
192840.0000   -0.38692
192880.0000   -0.06234
192920.0000   -0.36900
192960.0000   -0.17186
193000.0000   -0.14603
193040.0000   -0.24959
193080.0000   -0.36059
193120.0000   -0.39197
193160.0000   -0.39803
193200.0000   -0.37721
193240.0000   -0.17063
193280.0000   -0.22861
193320.0000   -0.19853
193360.0000   -0.16910
193400.0000   -0.41426
193440.0000   -0.45213
193480.0000   -0.37761
193520.0000   -0.49216
193560.0000   -0.39648
193600.0000   -0.42058
193640.0000   -0.34125
193680.0000   -0.39202
193720.0000   -0.45259
193760.0000   -0.35722
193800.0000   -0.25590
193840.0000   -0.33993
193880.0000   -0.27209
193920.0000   -0.43387
193960.0000   -0.31204
194000.0000   -0.20551
194040.0000   -0.35025
194080.0000   -0.24430
194120.0000   -0.43961
194160.0000   -0.27428
194200.0000   -0.36269
194240.0000   -0.36866
194280.0000   -0.41855
194320.0000   -0.52935
194360.0000   -0.33669
194400.0000   -0.39135
194440.0000   -0.46785
194480.0000   -0.21306
194520.0000   -0.32206
194560.0000   -0.26731
194600.0000   -0.41059
194640.0000   -0.12616
194680.0000   -0.34694
194720.0000   -0.34408
194760.0000   -0.20718
194800.0000   -0.39134
194840.0000   -0.34552
194880.0000   -0.16768
194920.0000   -0.35105
194960.0000   -0.25621
195000.0000   -0.38705
195040.0000   -0.18189
195080.0000   -0.36591
195120.0000   -0.28970
195160.0000   -0.31440
195200.0000   -0.28972
195240.0000   -0.22344
195280.0000    0.01076
195320.0000   -0.20046
195360.0000   -0.04391
195400.0000   -0.08286
195440.0000   -0.27268
195480.0000   -0.06863
195520.0000   -0.23350
195560.0000   -0.14647
195600.0000   -0.29807
195640.0000   -0.25535
195680.0000   -0.15505
195720.0000   -0.14460
195760.0000   -0.28909
195800.0000   -0.39905
195840.0000   -0.33948
195880.0000   -0.31455
195920.0000   -0.06734
195960.0000   -0.39415
196000.0000   -0.42057
196040.0000   -0.20426
196080.0000   -0.18691
196120.0000   -0.22163
196160.0000   -0.24327
196200.0000   -0.32883
196240.0000   -0.12198
196280.0000   -0.24298
196320.0000   -0.17406
196360.0000   -0.39346
196400.0000   -0.30883
196440.0000   -0.23119
196480.0000   -0.23382
196520.0000   -0.37120
196560.0000   -0.16672
196600.0000   -0.27181
196640.0000   -0.22990
196680.0000   -0.39373
196720.0000   -0.26199
196760.0000   -0.52038
196800.0000   -0.29061
196840.0000   -0.29265
196880.0000   -0.20158
196920.0000   -0.40122
196960.0000   -0.42598
197000.0000   -0.31562
197040.0000   -0.39483
197080.0000   -0.49676
197120.0000   -0.41020
197160.0000   -0.33011
197200.0000   -0.41897
197240.0000   -0.56963
197280.0000   -0.52699
197320.0000   -0.11098
197360.0000   -0.34763
197400.0000   -0.18713
197440.0000   -0.56749
197480.0000   -0.21916
197520.0000   -0.34342
197560.0000   -0.24981
197600.0000   -0.12019
197640.0000   -0.36661
197680.0000   -0.32333
197720.0000   -0.29717
197760.0000   -0.07564
197800.0000   -0.15290
197840.0000   -0.25022
197880.0000   -0.48048
197920.0000   -0.35143
197960.0000   -0.35502
198000.0000   -0.28616
198040.0000   -0.28956
198080.0000   -0.39223
198120.0000   -0.47572
198160.0000   -0.31359
198200.0000   -0.35826
198240.0000   -0.29739
198280.0000   -0.32840
198320.0000   -0.37479
198360.0000   -0.30393
198400.0000   -0.33452
198440.0000   -0.13916
198480.0000   -0.24624
198520.0000   -0.35239
198560.0000   -0.55239
198600.0000   -0.38172
198640.0000   -0.32078
198680.0000   -0.52306
198720.0000   -0.47821
198760.0000   -0.36936
198800.0000   -0.34273
198840.0000   -0.24422
198880.0000   -0.23208
198920.0000   -0.44915
198960.0000   -0.35083
199000.0000   -0.29120
199040.0000   -0.42441
199080.0000   -0.40764
199120.0000   -0.45711
199160.0000   -0.35447
199200.0000   -0.30965
199240.0000   -0.33801
199280.0000   -0.30943
199320.0000   -0.28937
199360.0000   -0.33141
199400.0000   -0.46053
199440.0000   -0.24934
199480.0000   -0.50973
199520.0000   -0.59038
199560.0000   -0.47279
199600.0000   -0.34404
199640.0000   -0.45540
199680.0000   -0.28367
199720.0000   -0.15005
199760.0000   -0.36998
199800.0000   -0.47213
199840.0000   -0.16879
199880.0000   -0.37607
199920.0000   -0.29197
199960.0000   -0.18647
200000.0000   -0.33859
200040.0000   -0.16114
200080.0000   -0.39858
200120.0000   -0.11303
200160.0000   -0.23695
200200.0000   -0.29467
200240.0000   -0.59618
200280.0000   -0.42075
200320.0000   -0.16544
200360.0000   -0.36592
200400.0000   -0.30501
200440.0000   -0.23866
200480.0000   -0.28653
200520.0000   -0.48261
200560.0000   -0.30506
200600.0000   -0.26233
200640.0000   -0.22905
200680.0000   -0.26310
200720.0000   -0.12594
200760.0000   -0.24274
200800.0000   -0.33191
200840.0000   -0.42992
200880.0000   -0.22329
200920.0000   -0.32619
200960.0000   -0.40176
201000.0000   -0.57640
201040.0000   -0.31682
201080.0000   -0.16137
201120.0000   -0.42131
201160.0000   -0.17548
201200.0000   -0.21546
201240.0000   -0.24914
201280.0000   -0.41424
201320.0000   -0.38363
201360.0000   -0.31923
201400.0000   -0.30298
201440.0000   -0.37218
201480.0000   -0.43436
201520.0000   -0.37817
201560.0000   -0.26769
201600.0000   -0.31953
201640.0000   -0.22894
201680.0000   -0.39037
201720.0000   -0.44076
201760.0000   -0.21595
201800.0000   -0.22757
201840.0000   -0.29761
201880.0000   -0.36635
201920.0000   -0.30595
201960.0000   -0.08644
202000.0000   -0.25432
202040.0000   -0.24245
202080.0000   -0.39377
202120.0000   -0.43492
202160.0000   -0.46147
202200.0000   -0.35513
202240.0000   -0.36502
202280.0000   -0.18195
202320.0000   -0.16042
202360.0000   -0.32011
202400.0000   -0.03434
202440.0000   -0.05898
202480.0000   -0.08191
202520.0000   -0.01914
202560.0000   -0.02002
202600.0000   -0.13690
202640.0000   -0.16139
202680.0000   -0.17975
202720.0000   -0.42437
202760.0000   -0.39644
202800.0000   -0.36183
202840.0000   -0.41230
202880.0000   -0.22099
202920.0000   -0.22594
202960.0000   -0.12889
203000.0000   -0.19070
203040.0000   -0.13389
203080.0000   -0.09780
203120.0000   -0.16070
203160.0000   -0.21340
203200.0000   -0.24175
203240.0000   -0.27259
203280.0000   -0.27760
203320.0000   -0.46450
203360.0000   -0.18100
203400.0000   -0.28245
203440.0000   -0.49499
203480.0000   -0.27032
203520.0000   -0.20673
203560.0000   -0.35489
203600.0000   -0.35764
203640.0000   -0.27888
203680.0000   -0.25135
203720.0000   -0.28153
203760.0000   -0.22756
203800.0000   -0.29957
203840.0000   -0.41827
203880.0000   -0.56886
203920.0000   -0.35940
203960.0000   -0.54062
204000.0000   -0.82915
204040.0000   -0.49399
204080.0000   -0.39172
204120.0000   -0.52665
204160.0000   -0.45221
204200.0000   -0.75725
204240.0000   -0.70492
204280.0000   -0.80268
204320.0000   -0.78358
204360.0000   -0.56881
204400.0000   -0.68953
204440.0000   -0.61274
204480.0000   -0.56747
204520.0000   -0.57656
204560.0000   -0.54865
204600.0000   -0.83258
204640.0000   -0.64335
204680.0000   -0.33653
204720.0000   -0.52492
204760.0000   -0.44519
204800.0000   -0.48238
204840.0000   -0.49997
204880.0000   -0.55519
204920.0000   -0.55186
204960.0000   -0.53816
205000.0000   -0.41871
205040.0000   -0.44717
205080.0000   -0.60242
205120.0000   -0.54774
205160.0000   -0.64132
205200.0000   -0.69722
205240.0000   -0.37070
205280.0000   -0.60277
205320.0000   -0.26368
205360.0000   -0.38244
205400.0000   -0.47078
205440.0000   -0.52477
205480.0000   -0.62651
205520.0000   -0.44042
205560.0000   -0.15401
205600.0000   -0.15636
205640.0000   -0.22066
205680.0000   -0.49089
205720.0000   -0.21151
205760.0000   -0.47423
205800.0000   -0.39806
205840.0000   -0.29754
205880.0000   -0.37381
205920.0000   -0.22032
205960.0000   -0.46077
206000.0000   -0.55428
206040.0000   -0.54914
206080.0000   -0.28837
206120.0000   -0.62784
206160.0000   -0.43252
206200.0000   -0.47914
206240.0000   -0.29004
206280.0000   -0.64980
206320.0000   -0.71630
206360.0000   -0.41375
206400.0000   -0.48276
206440.0000   -0.60912
206480.0000   -0.45702
206520.0000   -0.38209
206560.0000   -0.23151
206600.0000   -0.23165
206640.0000   -0.66458
206680.0000   -0.43592
206720.0000   -0.34482
206760.0000   -0.55059
206800.0000   -0.47697
206840.0000   -0.41389
206880.0000   -0.37301
206920.0000   -0.39789
206960.0000   -0.28981
207000.0000   -0.44149
207040.0000   -0.37379
207080.0000   -0.28816
207120.0000   -0.46866
207160.0000   -0.28484
207200.0000   -0.38135
207240.0000   -0.46118
207280.0000   -0.19906
207320.0000   -0.46067
207360.0000   -0.62025
207400.0000   -0.52589
207440.0000   -0.41474
207480.0000   -0.36023
207520.0000   -0.07290
207560.0000   -0.31123
207600.0000   -0.22163
207640.0000   -0.31231
207680.0000   -0.42117
207720.0000   -0.23387
207760.0000   -0.16139
207800.0000   -0.41727
207840.0000   -0.74597
207880.0000   -0.53279
207920.0000   -0.73480
207960.0000   -1.00728
208000.0000   -0.89458
208040.0000   -0.95161
208080.0000   -0.99022
208120.0000   -0.83985
208160.0000   -0.85400
208200.0000   -0.85583
208240.0000   -0.79820
208280.0000   -0.86761
208320.0000   -0.87139
208360.0000   -0.86868
208400.0000   -1.02436
208440.0000   -0.75214
208480.0000   -0.85900
208520.0000   -1.02050
208560.0000   -0.95684
208600.0000   -1.04944
208640.0000   -0.83817
208680.0000   -0.76062
208720.0000   -0.90902
208760.0000   -0.82707
208800.0000   -0.73794
208840.0000   -0.88743
208880.0000   -0.90346
208920.0000   -0.80687
208960.0000   -0.90455
209000.0000   -0.52284
209040.0000   -0.79217
209080.0000   -0.94093
209120.0000   -0.73007
209160.0000   -0.62623
209200.0000   -0.86367
209240.0000   -0.58143
209280.0000   -0.68115
209320.0000   -0.86538
209360.0000   -0.84939
209400.0000   -0.77465
209440.0000   -0.76438
209480.0000   -0.67245
209520.0000   -0.58353
209560.0000   -0.85784
209600.0000   -0.68950
209640.0000   -0.64299
209680.0000   -0.71847
209720.0000   -0.74905
209760.0000   -0.90238
209800.0000   -0.91728
209840.0000   -0.69152
209880.0000   -0.62506
209920.0000   -0.88371
209960.0000   -0.67698
210000.0000   -0.52643
210040.0000   -0.68840
210080.0000   -0.54939
210120.0000   -0.83831
210160.0000   -0.54513
210200.0000   -0.41791
210240.0000   -0.74341
210280.0000   -0.57445
210320.0000   -0.56339
210360.0000   -0.43387
210400.0000   -0.64513
210440.0000   -0.73286
210480.0000   -0.92315
210520.0000   -0.83669
210560.0000   -0.60138
210600.0000   -0.88340
210640.0000   -0.36523
210680.0000   -0.34284
210720.0000   -0.45345
210760.0000   -0.45472
210800.0000   -0.62426
210840.0000   -0.73586
210880.0000   -0.67547
210920.0000   -0.67384
210960.0000   -0.67630
211000.0000   -0.68703
211040.0000   -0.66527
211080.0000   -0.74262
211120.0000   -0.86320
211160.0000   -0.76144
211200.0000   -0.81630
211240.0000   -0.82137
211280.0000   -0.56436
211320.0000   -0.54374
211360.0000   -0.49132
211400.0000   -0.47848
211440.0000   -0.24771
211480.0000   -0.48401
211520.0000   -0.29634
211560.0000   -0.31912
211600.0000   -0.49927
211640.0000   -0.69497
211680.0000   -0.78811
211720.0000   -0.67094
211760.0000   -0.89079
211800.0000   -0.72774
211840.0000   -0.80562
211880.0000   -0.98337
211920.0000   -0.95891
211960.0000   -0.90113
212000.0000   -0.74277
212040.0000   -1.07914
212080.0000   -0.95902
212120.0000   -0.86426
212160.0000   -0.87126
212200.0000   -1.12158
212240.0000   -1.12075
212280.0000   -0.69659
212320.0000   -0.78481
212360.0000   -0.69025
212400.0000   -0.63098
212440.0000   -0.88543
212480.0000   -0.78063
212520.0000   -0.66543
212560.0000   -0.68144
212600.0000   -0.63696
212640.0000   -0.49658
212680.0000   -0.67008
212720.0000   -0.45738
212760.0000   -0.64536
212800.0000   -0.59497
212840.0000   -0.66266
212880.0000   -0.50396
212920.0000   -0.75616
212960.0000   -0.48898
213000.0000   -0.47557
213040.0000   -0.31918
213080.0000   -0.43216
213120.0000   -0.58104
213160.0000   -0.27746
213200.0000   -0.13436
213240.0000   -0.17976
213280.0000   -0.14604
213320.0000   -0.36519
213360.0000   -0.48025
213400.0000   -0.52534
213440.0000   -0.53190
213480.0000   -0.41064
213520.0000   -0.40447
213560.0000   -0.32304
213600.0000   -0.38955
213640.0000   -0.62906
213680.0000   -0.62322
213720.0000   -0.81490
213760.0000   -0.50677
213800.0000   -0.51051
213840.0000   -0.59528
213880.0000   -0.55628
213920.0000   -0.51031
213960.0000   -0.47673
214000.0000   -0.40015
214040.0000   -0.68177
214080.0000   -0.27442
214120.0000   -0.43678
214160.0000   -0.31600
214200.0000   -0.41561
214240.0000   -0.54033
214280.0000   -0.34459
214320.0000   -0.74858
214360.0000   -0.22933
214400.0000   -0.19707
214440.0000   -0.36356
214480.0000   -0.30094
214520.0000   -0.38052
214560.0000   -0.39199
214600.0000   -0.34889
214640.0000   -0.25333
214680.0000   -0.42046
214720.0000   -0.41337
214760.0000   -0.46478
214800.0000   -0.54532
214840.0000   -0.60875
214880.0000   -0.47725
214920.0000   -0.23916
214960.0000   -0.37776
215000.0000   -0.90499
215040.0000   -0.79656
215080.0000   -0.70184
215120.0000   -0.91189
215160.0000   -0.40395
215200.0000   -0.87345
215240.0000   -0.54034
215280.0000    0.01990
215320.0000   -0.50751
215360.0000   -0.50718
215400.0000   -0.68627
215440.0000   -0.43033
215480.0000   -0.39237
215520.0000   -0.62233
215560.0000   -0.42645
215600.0000   -0.46189
215640.0000   -0.59991
215680.0000   -0.34249
215720.0000   -0.44104
215760.0000   -0.40612
215800.0000   -0.37759
215840.0000   -0.45172
215880.0000   -0.20343
215920.0000   -0.31533
215960.0000   -0.36128
216000.0000   -0.59110
216040.0000   -0.51246
216080.0000   -0.52657
216120.0000   -0.46948
216160.0000   -0.51531
216200.0000   -0.41935
216240.0000   -0.57533
216280.0000   -0.64141
216320.0000   -0.44460
216360.0000   -0.29990
216400.0000   -0.29965
216440.0000   -0.44307
216480.0000   -0.26859
216520.0000   -0.56571
216560.0000   -0.61105
216600.0000   -0.53496
216640.0000   -0.81259
216680.0000   -0.65319
216720.0000   -0.61909
216760.0000   -0.66491
216800.0000   -0.48716
216840.0000   -0.42382
216880.0000   -0.30811
216920.0000   -0.16897
216960.0000   -0.16803
217000.0000   -0.35044
217040.0000   -0.26905
217080.0000   -0.46329
217120.0000   -0.42142
217160.0000   -0.56157
217200.0000   -0.56863
217240.0000   -0.82520
217280.0000   -0.56518
217320.0000   -0.73833
217360.0000   -0.58657
217400.0000   -0.68835
217440.0000   -0.76289
217480.0000   -0.85109
217520.0000   -0.46245
217560.0000   -0.51391
217600.0000   -0.58618
217640.0000   -0.78172
217680.0000   -0.95969
217720.0000   -0.78330
217760.0000   -0.87442
217800.0000   -0.69722
217840.0000   -0.60707
217880.0000   -0.82800
217920.0000   -0.69382
217960.0000   -0.79357
218000.0000   -0.53382
218040.0000   -0.78082
218080.0000   -0.77792
218120.0000   -0.59538
218160.0000   -0.73542
218200.0000   -0.46249
218240.0000   -0.48768
218280.0000   -0.42720
218320.0000   -0.47264
218360.0000   -0.28158
218400.0000   -0.65555
218440.0000   -0.67335
218480.0000   -0.70631
218520.0000   -0.65604
218560.0000   -0.71316
218600.0000   -0.73922
218640.0000   -0.72136
218680.0000   -0.76782
218720.0000   -0.84268
218760.0000   -0.61738
218800.0000   -0.83726
218840.0000   -0.76596
218880.0000   -0.66785
218920.0000   -0.72419
218960.0000   -0.60105
219000.0000   -0.63561
219040.0000   -0.65565
219080.0000   -0.69329
219120.0000   -0.70002
219160.0000   -0.71133
219200.0000   -1.11407
219240.0000   -0.64764
219280.0000   -0.73178
219320.0000   -0.33309
219360.0000   -0.42376
219400.0000   -0.82121
219440.0000   -0.62289
219480.0000   -0.77099
219520.0000   -0.73973
219560.0000   -0.91081
219600.0000   -0.85607
219640.0000   -0.36608
219680.0000   -0.63862
219720.0000   -0.77142
219760.0000   -0.59554
219800.0000   -0.63111
219840.0000   -0.72489
219880.0000   -0.50615
219920.0000   -0.47677
219960.0000   -0.47693
220000.0000   -0.80140
220040.0000   -0.67176
220080.0000   -0.93143
220120.0000   -0.59631
220160.0000   -0.54186
220200.0000   -0.95993
220240.0000   -0.98056
220280.0000   -0.86268
220320.0000   -0.61501
220360.0000   -1.04375
220400.0000   -0.59714
220440.0000   -0.71522
220480.0000   -0.89081
220520.0000   -0.89460
220560.0000   -0.99408
220600.0000   -0.82716
220640.0000   -0.84598
220680.0000   -0.85105
220720.0000   -0.63617
220760.0000   -0.85567
220800.0000   -0.63359
220840.0000   -0.78710
220880.0000   -0.57247
220920.0000   -0.53664
220960.0000   -0.84907
221000.0000   -0.82086
221040.0000   -0.52117
221080.0000   -0.61695
221120.0000   -0.77786
221160.0000   -0.68888
221200.0000   -0.70287
221240.0000   -0.66649
221280.0000   -0.41483
221320.0000   -0.52630
221360.0000   -0.42859
221400.0000   -0.66021
221440.0000   -0.38740
221480.0000   -0.68578
221520.0000   -0.42749
221560.0000   -0.53444
221600.0000   -0.56489
221640.0000   -0.59391
221680.0000   -0.61097
221720.0000   -0.32173
221760.0000   -0.40578
221800.0000   -0.17383
221840.0000   -0.38198
221880.0000   -0.58706
221920.0000   -0.68148
221960.0000   -0.84066
222000.0000   -0.71903
222040.0000   -0.84608
222080.0000   -0.87727
222120.0000   -0.97521
222160.0000   -0.95945
222200.0000   -1.10537
222240.0000   -0.70334
222280.0000   -1.06790
222320.0000   -0.29262
222360.0000   -0.66188
222400.0000   -0.73812
222440.0000   -0.90979
222480.0000   -0.62365
222520.0000   -0.66331
222560.0000   -0.65963
222600.0000   -0.47984
222640.0000   -0.49587
222680.0000   -0.71067
222720.0000   -0.85478
222760.0000   -0.68869
222800.0000   -0.58284
222840.0000   -0.67848
222880.0000   -0.71741
222920.0000   -0.69222
222960.0000   -0.80236
223000.0000   -0.60610
223040.0000   -0.84830
223080.0000   -0.64008
223120.0000   -0.47945
223160.0000   -0.64743
223200.0000   -0.77803
223240.0000   -0.49558
223280.0000   -0.99591
223320.0000   -0.78610
223360.0000   -1.04304
223400.0000   -1.02922
223440.0000   -1.66683
223480.0000   -1.35666
223520.0000   -1.40219
223560.0000   -1.11106
223600.0000   -1.23654
223640.0000   -1.12892
223680.0000   -0.93965
223720.0000   -0.95432
223760.0000   -0.93194
223800.0000   -1.05713
223840.0000   -1.01975
223880.0000   -0.82032
223920.0000   -0.67256
223960.0000   -0.62529
224000.0000   -1.02522
224040.0000   -0.91327
224080.0000   -0.51325
224120.0000   -0.77326
224160.0000   -0.43397
224200.0000   -0.46653
224240.0000   -0.90918
224280.0000   -0.51004
224320.0000   -0.62202
224360.0000   -0.46090
224400.0000   -0.32211
224440.0000   -0.23761
224480.0000   -0.40596
224520.0000   -0.51630
224560.0000   -0.80225
224600.0000   -0.41243
224640.0000   -0.42342
224680.0000   -0.55970
224720.0000   -0.71037
224760.0000   -0.80910
224800.0000   -0.62867
224840.0000   -0.48445
224880.0000   -0.49188
224920.0000   -0.32490
224960.0000   -0.64826
225000.0000   -0.70587
225040.0000   -0.70916
225080.0000   -0.77395
225120.0000   -0.79888
225160.0000   -0.80709
225200.0000   -1.00768
225240.0000   -0.57174
225280.0000   -0.78432
225320.0000   -0.66533
225360.0000   -0.82104
225400.0000   -0.79096
225440.0000   -0.80113
225480.0000   -1.04450
225520.0000   -0.94653
225560.0000   -0.73631
225600.0000   -0.86491
225640.0000   -0.81126
225680.0000   -0.70268
225720.0000   -0.79718
225760.0000   -0.84150
225800.0000   -1.10808
225840.0000   -0.78515
225880.0000   -0.78067
225920.0000   -0.72887
225960.0000   -0.62603
226000.0000   -0.59261
226040.0000   -0.53770
226080.0000   -0.58719
226120.0000   -0.64454
226160.0000   -0.50948
226200.0000   -0.68905
226240.0000   -1.09335
226280.0000   -0.84400
226320.0000   -0.95127
226360.0000   -0.82997
226400.0000   -0.84118
226440.0000   -0.63785
226480.0000   -0.73362
226520.0000   -0.51071
226560.0000   -0.40845
226600.0000   -0.61419
226640.0000   -0.56677
226680.0000   -0.51410
226720.0000   -0.50462
226760.0000   -0.47815
226800.0000   -0.66256
226840.0000   -0.57928
226880.0000   -0.28974
226920.0000   -0.18964
226960.0000   -0.39611
227000.0000   -0.56565
227040.0000   -0.51649
227080.0000   -0.39518
227120.0000   -0.51861
227160.0000   -0.53318
227200.0000   -0.41303
227240.0000   -0.35929
227280.0000   -0.34804
227320.0000   -0.23240
227360.0000   -0.39490
227400.0000   -0.38101
227440.0000   -0.26332
227480.0000   -0.42218
227520.0000   -0.38292
227560.0000   -0.34963
227600.0000   -0.45124
227640.0000   -0.37823
227680.0000   -0.56359
227720.0000   -0.30292
227760.0000   -0.31698
227800.0000   -0.34893
227840.0000   -0.37667
227880.0000   -0.44892
227920.0000   -0.75129
227960.0000   -0.50663
228000.0000   -0.38821
228040.0000   -0.48979
228080.0000   -0.44916
228120.0000   -0.40750
228160.0000   -0.53358
228200.0000   -0.46575
228240.0000   -0.61709
228280.0000   -0.42674
228320.0000   -0.58241
228360.0000   -0.65870
228400.0000   -0.77188
228440.0000   -0.59175
228480.0000   -0.51353
228520.0000   -0.31881
228560.0000   -0.57011
228600.0000   -0.41734
228640.0000   -0.16294
228680.0000   -0.58380
228720.0000   -0.54256
228760.0000   -0.49558
228800.0000   -0.70543
228840.0000   -0.67452
228880.0000   -0.79723
228920.0000   -0.75727
228960.0000   -0.72865
229000.0000   -0.54412
229040.0000   -0.80224
229080.0000   -0.80337
229120.0000   -0.57896
229160.0000   -0.77552
229200.0000   -0.73903
229240.0000   -0.69207
229280.0000   -0.83345
229320.0000   -0.66615
229360.0000   -0.64457
229400.0000   -0.60262
229440.0000   -0.55467
229480.0000   -0.84078
229520.0000   -0.76839
229560.0000   -0.67935
229600.0000   -0.66752
229640.0000   -0.79690
229680.0000   -0.58631
229720.0000   -0.62446
229760.0000   -0.80113
229800.0000   -0.95930
229840.0000   -0.68842
229880.0000   -0.61401
229920.0000   -0.80115
229960.0000   -0.67564
230000.0000   -0.65074
230040.0000   -0.77633
230080.0000   -0.76452
230120.0000   -0.74625
230160.0000   -0.76796
230200.0000   -0.74470
230240.0000   -0.56256
230280.0000   -0.73149
230320.0000   -0.85283
230360.0000   -0.94543
230400.0000   -0.73486
230440.0000   -0.58285
230480.0000   -0.73955
230520.0000   -0.54566
230560.0000   -0.80899
230600.0000   -0.68781
230640.0000   -0.72649
230680.0000   -0.81898
230720.0000   -0.62811
230760.0000   -0.63582
230800.0000   -0.68749
230840.0000   -0.85884
230880.0000   -0.73493
230920.0000   -0.89270
230960.0000   -0.70976
231000.0000   -0.69912
231040.0000   -0.65473
231080.0000   -0.71012
231120.0000   -0.66256
231160.0000   -0.75877
231200.0000   -0.86338
231240.0000   -0.79511
231280.0000   -0.84755
231320.0000   -0.83958
231360.0000   -0.75199
231400.0000   -0.87156
231440.0000   -0.75044
231480.0000   -0.76061
231520.0000   -0.80193
231560.0000   -0.86707
231600.0000   -0.70765
231640.0000   -0.92580
231680.0000   -0.83186
231720.0000   -0.85605
231760.0000   -0.84541
231800.0000   -0.84610
231840.0000   -0.79346
231880.0000   -0.67275
231920.0000   -0.77057
231960.0000   -0.83054
232000.0000   -0.84458
232040.0000   -0.76865
232080.0000   -1.06100
232120.0000   -1.22486
232160.0000   -0.79076
232200.0000   -0.99879
232240.0000   -0.91122
232280.0000   -0.92129
232320.0000   -0.89468
232360.0000   -1.02356
232400.0000   -0.82606
232440.0000   -0.83967
232480.0000   -1.06322
232520.0000   -1.11155
232560.0000   -0.90465
232600.0000   -1.23867
232640.0000   -1.07839
232680.0000   -1.17836
232720.0000   -0.94261
232760.0000   -0.98015
232800.0000   -1.06934
232840.0000   -1.09379
232880.0000   -0.64309
232920.0000   -0.76242
232960.0000   -0.92569
233000.0000   -0.90718
233040.0000   -0.73397
233080.0000   -0.80069
233120.0000   -0.93927
233160.0000   -1.07363
233200.0000   -0.94183
233240.0000   -0.81470
233280.0000   -1.08430
233320.0000   -1.05219
233360.0000   -1.04812
233400.0000   -1.18055
233440.0000   -0.96620
233480.0000   -0.97728
233520.0000   -1.08828
233560.0000   -0.90272
233600.0000   -1.04732
233640.0000   -0.94525
233680.0000   -1.04432
233720.0000   -1.00267
233760.0000   -1.12539
233800.0000   -1.21106
233840.0000   -1.27151
233880.0000   -1.08986
233920.0000   -0.88062
233960.0000   -0.84939
234000.0000   -0.86429
234040.0000   -0.95783
234080.0000   -1.01810
234120.0000   -1.07975
234160.0000   -0.68858
234200.0000   -0.78111
234240.0000   -1.00972
234280.0000   -0.74426
234320.0000   -0.87158
234360.0000   -0.98238
234400.0000   -0.75358
234440.0000   -1.06217
234480.0000   -0.75257
234520.0000   -0.63439
234560.0000   -0.83291
234600.0000   -0.94687
234640.0000   -0.92985
234680.0000   -0.80122
234720.0000   -0.63496
234760.0000   -0.76862
234800.0000   -0.46008
234840.0000   -0.32223
234880.0000   -0.65546
234920.0000   -0.56407
234960.0000   -0.64053
235000.0000   -0.52638
235040.0000   -0.44667
235080.0000   -0.26008
235120.0000    0.21596
235160.0000   -0.12949
235200.0000   -0.00244
235240.0000    0.27873
235280.0000    0.30089
235320.0000    0.35506
235360.0000    0.30025
235400.0000    0.40679
235440.0000    0.04979
235480.0000   -0.12553
235520.0000   -0.03945
235560.0000   -0.32152
235600.0000   -0.55844
235640.0000   -0.35365
235680.0000   -0.60873
235720.0000   -0.70477
235760.0000   -0.77756
235800.0000   -0.66910
235840.0000   -0.49210
235880.0000   -0.35892
235920.0000   -0.77377
235960.0000   -0.83048
236000.0000   -0.99901
236040.0000   -0.73860
236080.0000   -0.57748
236120.0000   -0.47162
236160.0000   -0.74995
236200.0000   -0.77047
236240.0000   -0.79275
236280.0000   -0.86861
236320.0000   -0.71313
236360.0000   -0.94343
236400.0000   -0.72240
236440.0000   -0.70046
236480.0000   -0.68101
236520.0000   -0.52378
236560.0000   -0.48103
236600.0000   -0.66551
236640.0000   -0.70065
236680.0000   -0.71422
236720.0000   -0.59049
236760.0000   -0.62438
236800.0000   -0.77342
236840.0000   -0.91244
236880.0000   -0.70160
236920.0000   -0.43779
236960.0000   -0.49685
237000.0000   -0.64188
237040.0000   -0.51091
237080.0000   -0.57683
237120.0000   -0.72410
237160.0000   -0.66159
237200.0000   -0.73592
237240.0000   -0.86666
237280.0000   -0.63745
237320.0000   -0.55407
237360.0000   -1.00549
237400.0000   -0.51109
237440.0000   -0.38650
237480.0000   -0.57376
237520.0000   -0.60432
237560.0000   -0.67506
237600.0000   -0.61787
237640.0000   -0.76555
237680.0000   -0.70257
237720.0000   -0.75793
237760.0000   -0.80468
237800.0000   -0.51608
237840.0000   -0.69142
237880.0000   -0.64279
237920.0000   -0.79689
237960.0000   -0.50956
238000.0000   -0.54008
238040.0000   -0.52062
238080.0000   -0.49614
238120.0000   -0.59396
238160.0000   -0.70637
238200.0000   -0.69560
238240.0000   -0.88632
238280.0000   -0.68907
238320.0000   -0.75330
238360.0000   -0.63206
238400.0000   -0.77513
238440.0000   -0.70937
238480.0000   -0.64586
238520.0000   -0.74533
238560.0000   -0.72418
238600.0000   -0.55362
238640.0000   -0.55804
238680.0000   -0.79557
238720.0000   -0.72573
238760.0000   -0.61770
238800.0000   -0.79211
238840.0000   -0.47112
238880.0000   -0.65859
238920.0000   -0.67496
238960.0000   -0.67124
239000.0000   -0.76921
239040.0000   -0.89664
239080.0000   -0.71071
239120.0000   -0.32538
239160.0000   -0.69632
239200.0000   -0.71535
239240.0000   -0.93730
239280.0000   -0.44346
239320.0000   -0.59786
239360.0000   -0.67101
239400.0000   -0.85303
239440.0000   -0.50737
239480.0000   -0.47514
239520.0000   -0.84169
239560.0000   -0.89130
239600.0000   -0.62855
239640.0000   -0.82811
239680.0000   -0.89305
239720.0000   -0.54207
239760.0000   -0.90068
239800.0000   -0.59104
239840.0000   -0.78408
239880.0000   -0.83748
239920.0000   -0.91029
239960.0000   -0.52606
240000.0000   -0.59542
240040.0000   -0.64541
240080.0000   -0.88897
240120.0000   -0.59204
240160.0000   -0.90600
240200.0000   -0.67268
240240.0000   -0.64953
240280.0000   -0.53228
240320.0000   -0.75593
240360.0000   -0.67908
240400.0000   -0.65026
240440.0000   -0.46389
240480.0000   -0.66459
240520.0000   -0.68849
240560.0000   -0.75680
240600.0000   -0.84109
240640.0000   -0.63118
240680.0000   -0.67424
240720.0000   -0.67583
240760.0000   -0.61184
240800.0000   -0.48392
240840.0000   -0.55715
240880.0000   -0.68111
240920.0000   -0.43233
240960.0000   -0.52073
241000.0000   -0.49247
241040.0000   -0.51672
241080.0000   -0.69536
241120.0000   -0.49968
241160.0000   -1.06705
241200.0000   -0.82092
241240.0000   -0.66164
241280.0000   -0.86373
241320.0000   -0.93240
241360.0000   -0.62677
241400.0000   -0.73597
241440.0000   -0.85994
241480.0000   -0.78848
241520.0000   -0.78673
241560.0000   -0.77876
241600.0000   -0.82465
241640.0000   -0.71815
241680.0000   -0.24118
241720.0000   -0.51315
241760.0000   -0.50330
241800.0000   -0.55602
241840.0000   -0.29160
241880.0000   -0.52940
241920.0000   -0.59568
241960.0000   -0.64438
242000.0000   -0.77903
242040.0000   -0.18877
242080.0000   -0.75900
242120.0000   -1.00088
242160.0000   -0.90221
242200.0000   -0.72658
242240.0000   -0.58010
242280.0000   -0.64316
242320.0000   -0.62158
242360.0000   -0.48876
242400.0000   -0.63028
242440.0000   -0.83186
242480.0000   -0.97606
242520.0000   -0.68228
242560.0000   -0.72952
242600.0000   -0.66552
242640.0000   -0.66820
242680.0000   -0.66495
242720.0000   -0.58202
242760.0000   -0.35925
242800.0000   -0.53315
242840.0000   -0.52919
242880.0000   -0.70726
242920.0000   -0.85481
242960.0000   -0.59544
243000.0000   -0.87769
243040.0000   -0.79371
243080.0000   -0.71268
243120.0000   -0.65587
243160.0000   -0.41533
243200.0000   -0.53575
243240.0000   -0.45546
243280.0000   -0.32612
243320.0000   -0.36637
243360.0000   -0.59485
243400.0000   -0.76504
243440.0000   -0.68907
243480.0000   -0.54846
243520.0000   -0.65927
243560.0000   -0.61804
243600.0000   -0.64314
243640.0000   -0.61455
243680.0000   -0.55567
243720.0000   -0.44040
243760.0000   -0.75095
243800.0000   -0.69340
243840.0000   -0.61692
243880.0000   -0.67072
243920.0000   -0.75213
243960.0000   -0.74358
244000.0000   -0.50621
244040.0000   -0.28958
244080.0000   -0.58468
244120.0000   -0.66030
244160.0000   -0.50426
244200.0000   -0.64561
244240.0000   -0.45452
244280.0000   -0.41939
244320.0000   -0.41225
244360.0000   -0.32164
244400.0000   -0.53902
244440.0000   -0.79556
244480.0000   -0.71745
244520.0000   -0.49570
244560.0000   -0.61412
244600.0000   -0.53383
244640.0000   -0.23689
244680.0000   -0.44407
244720.0000   -0.45298
244760.0000   -0.59848
244800.0000   -0.61487
244840.0000   -0.51828
244880.0000   -0.48786
244920.0000   -0.54424
244960.0000   -0.49671
245000.0000   -0.22079
245040.0000   -0.50744
245080.0000   -0.64814
245120.0000   -0.57404
245160.0000   -0.70296
245200.0000   -0.58508
245240.0000   -0.54903
245280.0000   -0.68274
245320.0000   -0.69075
245360.0000   -0.42983
245400.0000   -0.69438
245440.0000   -0.41115
245480.0000   -0.18375
245520.0000   -0.39079
245560.0000   -0.32247
245600.0000   -0.22520
245640.0000   -0.39360
245680.0000   -0.41670
245720.0000   -0.50775
245760.0000   -0.25875
245800.0000   -0.55863
245840.0000   -0.59425
245880.0000   -0.95417
245920.0000   -0.61636
245960.0000   -0.63522
246000.0000   -0.71067
246040.0000   -0.74281
246080.0000   -0.82318
246120.0000   -0.72737
246160.0000   -0.95690
246200.0000   -0.76524
246240.0000   -0.73014
246280.0000   -0.52568
246320.0000   -0.44129
246360.0000   -0.68527
246400.0000   -0.64996
246440.0000   -0.70167
246480.0000   -0.57692
246520.0000   -0.32966
246560.0000   -0.33382
246600.0000   -0.64382
246640.0000   -0.86439
246680.0000   -0.59341
246720.0000   -0.81448
246760.0000   -0.68473
246800.0000   -0.63818
246840.0000   -0.32707
246880.0000   -0.35506
246920.0000   -0.28276
246960.0000   -0.48130
247000.0000   -0.51835
247040.0000   -0.65107
247080.0000   -0.69842
247120.0000   -0.61353
247160.0000   -0.59213
247200.0000   -0.57796
247240.0000   -0.87945
247280.0000   -0.58968
247320.0000   -0.37986
247360.0000   -0.67239
247400.0000   -0.68852
247440.0000   -0.45219
247480.0000   -0.49714
247520.0000   -0.14190
247560.0000   -0.05964
247600.0000   -0.62882
247640.0000   -0.29059
247680.0000   -0.55492
247720.0000   -0.85893
247760.0000   -0.57286
247800.0000   -0.85303
247840.0000   -0.57129
247880.0000   -0.41867
247920.0000   -0.61235
247960.0000   -0.24059
248000.0000   -0.34369
248040.0000   -0.54710
248080.0000   -0.73304
248120.0000   -0.44077
248160.0000   -0.80387
248200.0000   -0.98003
248240.0000   -0.67362
248280.0000   -0.42634
248320.0000   -0.39505
248360.0000   -0.06446
248400.0000   -0.09422
248440.0000   -0.21232
248480.0000   -0.44253
248520.0000   -0.30271
248560.0000   -0.52026
248600.0000   -0.59171
248640.0000   -0.72065
248680.0000   -0.52087
248720.0000   -0.41845
248760.0000   -0.40682
248800.0000   -0.72069
248840.0000   -0.67112
248880.0000   -0.45379
248920.0000   -0.59334
248960.0000   -0.51352
249000.0000   -0.40578
249040.0000   -0.62282
249080.0000   -0.72775
249120.0000   -0.56566
249160.0000   -0.71165
249200.0000   -0.74250
249240.0000   -0.68810
249280.0000   -0.83733
249320.0000   -0.77287
249360.0000   -0.79777
249400.0000   -0.48264
249440.0000   -0.59816
249480.0000   -0.41445
249520.0000   -0.71046
249560.0000   -0.31940
249600.0000   -0.87669
249640.0000   -0.53225
249680.0000   -0.27063
249720.0000   -0.36305
249760.0000   -0.37179
249800.0000   -0.57624
249840.0000   -0.31326
249880.0000   -0.91356
249920.0000   -1.00436
249960.0000   -0.74383
250000.0000   -0.92248
250040.0000   -0.67677
250080.0000   -0.77025
250120.0000   -0.72667
250160.0000   -0.51123
250200.0000   -0.78008
250240.0000   -1.00368
250280.0000   -0.89905
250320.0000   -0.71902
250360.0000   -0.62127
250400.0000   -0.69541
250440.0000   -0.60705
250480.0000   -0.55547
250520.0000   -0.61573
250560.0000   -0.42812
250600.0000   -0.68536
250640.0000   -0.95800
250680.0000   -0.67433
250720.0000   -0.80779
250760.0000   -0.63219
250800.0000   -0.67532
250840.0000   -0.56470
250880.0000   -0.77178
250920.0000   -0.62300
250960.0000   -0.83961
251000.0000   -0.78105
251040.0000   -0.66419
251080.0000   -0.75674
251120.0000   -0.69625
251160.0000   -0.52604
251200.0000   -0.86166
251240.0000   -0.66423
251280.0000   -0.80317
251320.0000   -0.72143
251360.0000   -0.70552
251400.0000   -0.87902
251440.0000   -0.58915
251480.0000   -0.67969
251520.0000   -0.53097
251560.0000   -0.59247
251600.0000   -0.52230
251640.0000   -0.75313
251680.0000   -0.63984
251720.0000   -0.66482
251760.0000   -0.77859
251800.0000   -0.40917
251840.0000   -0.69345
251880.0000   -0.56198
251920.0000   -0.90066
251960.0000   -0.61191
252000.0000   -0.57582
252040.0000   -0.89297
252080.0000   -0.76220
252120.0000   -0.59889
252160.0000   -0.97387
252200.0000   -0.64881
252240.0000   -0.91112
252280.0000   -1.00648
252320.0000   -0.67073
252360.0000   -0.90788
252400.0000   -0.53644
252440.0000   -0.84014
252480.0000   -0.70386
252520.0000   -0.14359
252560.0000   -0.46679
252600.0000   -0.69374
252640.0000   -0.70902
252680.0000   -0.49284
252720.0000   -0.81651
252760.0000   -0.53028
252800.0000   -0.57881
252840.0000   -0.71417
252880.0000   -0.76582
252920.0000   -0.47402
252960.0000   -0.70786
253000.0000   -0.52036
253040.0000   -0.86670
253080.0000   -0.26331
253120.0000   -0.74104
253160.0000   -0.28342
253200.0000   -0.44770
253240.0000   -0.34800
253280.0000   -0.33519
253320.0000   -0.93664
253360.0000   -0.78183
253400.0000   -0.62573
253440.0000   -0.76397
253480.0000   -0.70275
253520.0000   -0.54348
253560.0000   -0.30604
253600.0000   -0.37915
253640.0000   -0.76854
253680.0000   -0.88892
253720.0000   -0.78217
253760.0000   -0.97999
253800.0000   -0.26883
253840.0000   -0.54787
253880.0000   -0.68551
253920.0000   -0.60027
253960.0000   -0.82530
254000.0000   -0.77322
254040.0000   -0.82794
254080.0000   -0.72187
254120.0000   -0.64278
254160.0000   -0.75983
254200.0000   -0.70907
254240.0000   -0.71522
254280.0000   -0.63836
254320.0000   -0.73015
254360.0000   -0.70548
254400.0000   -0.60668
254440.0000   -0.64579
254480.0000   -0.82263
254520.0000   -0.76949
254560.0000   -0.57153
254600.0000   -0.57704
254640.0000   -0.58256
254680.0000   -0.58970
254720.0000   -0.50947
254760.0000   -0.55299
254800.0000   -0.80474
254840.0000   -0.85444
254880.0000   -0.89397
254920.0000   -0.35352
254960.0000   -0.63730
255000.0000   -0.61308
255040.0000   -0.84373
255080.0000   -0.72980
255120.0000   -0.39882
255160.0000   -0.66402
255200.0000   -0.71936
255240.0000   -0.58340
255280.0000   -0.94170
255320.0000   -0.69765
255360.0000   -0.48282
255400.0000   -0.83746
255440.0000   -0.63138
255480.0000   -0.84662
255520.0000   -0.82044
255560.0000   -0.91986
255600.0000   -0.73216
255640.0000   -0.72178
255680.0000   -0.83449
255720.0000   -0.73644
255760.0000   -0.38481
255800.0000   -0.84279
255840.0000   -0.72758
255880.0000   -0.77100
255920.0000   -0.81333
255960.0000   -0.24804
256000.0000   -0.90678
256040.0000   -0.83896
256080.0000   -0.88763
256120.0000   -0.96279
256160.0000   -0.75315
256200.0000   -1.05984
256240.0000   -0.63672
256280.0000   -0.79584
256320.0000   -0.75039
256360.0000   -0.65622
256400.0000   -0.81831
256440.0000   -0.50003
256480.0000   -0.63750
256520.0000   -0.96489
256560.0000   -0.98374
256600.0000   -0.74990
256640.0000   -0.74135
256680.0000   -0.94608
256720.0000   -0.90197
256760.0000   -1.00682
256800.0000   -0.96135
256840.0000   -0.83019
256880.0000   -0.85145
256920.0000   -0.70705
256960.0000   -0.92711
257000.0000   -0.99603
257040.0000   -0.61724
257080.0000   -0.86693
257120.0000   -0.98378
257160.0000   -0.95796
257200.0000   -1.00916
257240.0000   -0.71284
257280.0000   -0.60982
257320.0000   -0.89463
257360.0000   -1.11029
257400.0000   -0.90393
257440.0000   -0.72606
257480.0000   -0.86164
257520.0000   -1.03331
257560.0000   -1.01066
257600.0000   -0.97497
257640.0000   -0.88391
257680.0000   -0.48291
257720.0000   -0.87234
257760.0000   -0.90289
257800.0000   -1.02721
257840.0000   -0.77572
257880.0000   -0.83781
257920.0000   -0.94510
257960.0000   -0.86876
258000.0000   -0.73874
258040.0000   -1.00966
258080.0000   -0.99939
258120.0000   -0.99058
258160.0000   -1.02714
258200.0000   -0.72981
258240.0000   -1.02264
258280.0000   -1.04278
258320.0000   -0.96424
258360.0000   -0.79170
258400.0000   -0.74150
258440.0000   -0.82917
258480.0000   -1.00542
258520.0000   -0.73091
258560.0000   -0.88754
258600.0000   -0.89253
258640.0000   -0.81109
258680.0000   -0.93112
258720.0000   -1.04324
258760.0000   -0.89695
258800.0000   -0.89563
258840.0000   -0.85331
258880.0000   -1.00376
258920.0000   -0.78895
258960.0000   -0.88360
259000.0000   -0.53987
259040.0000   -0.64778
259080.0000   -0.65873
259120.0000   -1.14166
259160.0000   -0.98485
259200.0000   -0.72068
259240.0000   -0.69280
259280.0000   -0.63563
259320.0000   -0.37383
259360.0000   -0.57232
259400.0000   -0.64841
259440.0000   -0.76690
259480.0000   -1.05318
259520.0000   -0.72458
259560.0000   -0.60200
259600.0000   -0.77698
259640.0000   -0.76138
259680.0000   -0.70273
259720.0000   -0.71679
259760.0000   -0.80475
259800.0000   -0.85057
259840.0000   -0.79270
259880.0000   -0.61155
259920.0000   -0.63890
259960.0000   -0.88212
260000.0000   -0.49087
260040.0000   -0.55823
260080.0000   -0.57592
260120.0000   -0.87060
260160.0000   -0.59554
260200.0000   -0.56506
260240.0000   -0.94964
260280.0000   -0.64589
260320.0000   -0.88125
260360.0000   -0.96879
260400.0000   -0.87816
260440.0000   -0.96571
260480.0000   -1.02936
260520.0000   -0.84803
260560.0000   -1.04656
260600.0000   -0.56174
260640.0000   -0.74659
260680.0000   -0.79799
260720.0000   -0.98407
260760.0000   -0.76647
260800.0000   -0.76409
260840.0000   -0.60570
260880.0000   -0.67004
260920.0000   -0.83497
260960.0000   -1.09041
261000.0000   -0.91850
261040.0000   -0.66312
261080.0000   -0.92233
261120.0000   -0.93661
261160.0000   -0.72609
261200.0000   -0.88868
261240.0000   -0.97300
261280.0000   -0.81631
261320.0000   -0.92471
261360.0000   -0.91575
261400.0000   -0.90107
261440.0000   -0.80775
261480.0000   -0.77074
261520.0000   -0.87326
261560.0000   -0.66074
261600.0000   -0.87418
261640.0000   -0.97833
261680.0000   -0.77029
261720.0000   -0.87587
261760.0000   -0.73615
261800.0000   -0.63416
261840.0000   -0.43659
261880.0000   -0.69989
261920.0000   -0.69665
261960.0000   -0.85712
262000.0000   -0.54647
262040.0000   -0.80620
262080.0000   -0.48802
262120.0000   -0.87097
262160.0000   -0.77837
262200.0000   -0.83318
262240.0000   -0.99150
262280.0000   -0.61782
262320.0000   -0.89417
262360.0000   -0.74311
262400.0000   -0.99651
262440.0000   -0.94358
262480.0000   -0.81714
262520.0000   -0.87912
262560.0000   -0.71190
262600.0000   -0.85941
262640.0000   -0.98035
262680.0000   -0.83599
262720.0000   -0.97585
262760.0000   -0.92974
262800.0000   -1.13117
262840.0000   -0.97758
262880.0000   -1.04058
262920.0000   -0.86847
262960.0000   -0.98526
263000.0000   -0.93739
263040.0000   -0.94579
263080.0000   -1.01565
263120.0000   -0.75011
263160.0000   -0.70729
263200.0000   -0.50971
263240.0000   -0.44706
263280.0000   -0.55486
263320.0000   -0.58957
263360.0000   -0.68949
263400.0000   -0.57071
263440.0000   -0.62298
263480.0000   -0.65296
263520.0000   -0.60284
263560.0000   -0.56829
263600.0000   -0.67788
263640.0000   -0.62900
263680.0000   -0.62448
263720.0000   -0.64689
263760.0000   -0.66824
263800.0000   -0.64838
263840.0000   -0.72944
263880.0000   -0.64490
263920.0000   -0.71282
263960.0000   -0.74943
264000.0000   -0.56049
264040.0000   -0.53948
264080.0000   -0.65334
264120.0000   -0.53341
264160.0000   -0.38901
264200.0000   -0.55034
264240.0000   -0.64167
264280.0000   -0.55856
264320.0000   -0.51336
264360.0000   -0.65758
264400.0000   -0.57955
264440.0000   -0.59737
264480.0000   -0.45155
264520.0000   -0.36823
264560.0000   -0.56466
264600.0000   -0.61813
264640.0000   -0.69460
264680.0000   -0.64404
264720.0000   -0.59607
264760.0000   -0.59255
264800.0000   -0.77808
264840.0000   -0.55724
264880.0000   -0.62941
264920.0000   -0.55140
264960.0000   -0.89721
265000.0000   -0.83999
265040.0000   -0.58464
265080.0000   -0.75626
265120.0000   -0.85774
265160.0000   -0.71846
265200.0000   -0.63130
265240.0000   -0.76530
265280.0000   -0.52288
265320.0000   -0.60892
265360.0000   -0.46110
265400.0000   -0.46493
265440.0000   -0.47719
265480.0000   -0.66399
265520.0000   -0.79356
265560.0000   -0.48361
265600.0000   -0.61305
265640.0000   -0.53389
265680.0000   -0.71135
265720.0000   -0.72519
265760.0000   -0.63482
265800.0000   -0.61133
265840.0000   -0.48270
265880.0000   -0.61390
265920.0000   -0.60742
265960.0000   -0.67449
266000.0000   -0.59695
266040.0000   -0.51357
266080.0000   -0.65821
266120.0000   -0.72240
266160.0000   -0.46503
266200.0000   -0.61115
266240.0000   -0.74964
266280.0000   -0.49170
266320.0000   -0.58815
266360.0000   -0.70294
266400.0000   -0.60646
266440.0000   -0.64489
266480.0000   -0.50942
266520.0000   -0.79017
266560.0000   -0.52954
266600.0000   -0.56458
266640.0000   -0.53046
266680.0000   -0.73964
266720.0000   -0.82262
266760.0000   -0.72311
266800.0000   -0.72543
266840.0000   -0.87660
266880.0000   -0.79213
266920.0000   -0.85843
266960.0000   -0.77384
267000.0000   -0.75489
267040.0000   -0.78126
267080.0000   -0.88733
267120.0000   -0.97106
267160.0000   -0.79558
267200.0000   -0.86571
267240.0000   -1.03110
267280.0000   -0.78196
267320.0000   -0.70251
267360.0000   -0.82252
267400.0000   -0.64436
267440.0000   -0.82137
267480.0000   -0.84502
267520.0000   -0.82656
267560.0000   -0.92273
267600.0000   -0.70282
267640.0000   -0.88886
267680.0000   -0.78952
267720.0000   -0.77971
267760.0000   -0.86747
267800.0000   -0.87094
267840.0000   -0.84646
267880.0000   -0.89204
267920.0000   -0.91467
267960.0000   -1.05501
268000.0000   -0.92479
268040.0000   -0.97396
268080.0000   -0.91235
268120.0000   -0.81131
268160.0000   -0.84647
268200.0000   -0.83002
268240.0000   -0.67699
268280.0000   -0.79253
268320.0000   -0.54944
268360.0000   -0.76317
268400.0000   -0.78209
268440.0000   -0.75648
268480.0000   -0.69082
268520.0000   -0.92756
268560.0000   -0.81453
268600.0000   -0.64533
268640.0000   -0.67410
268680.0000   -0.63213
268720.0000   -0.78099
268760.0000   -0.70183
268800.0000   -0.82835
268840.0000   -0.59124
268880.0000   -0.75603
268920.0000   -0.83534
268960.0000   -0.79023
269000.0000   -0.67973
269040.0000   -0.71550
269080.0000   -0.79867
269120.0000   -0.52784
269160.0000   -0.89744
269200.0000   -0.89831
269240.0000   -0.83973
269280.0000   -0.82065
269320.0000   -0.79407
269360.0000   -0.95169
269400.0000   -0.79397
269440.0000   -0.82480
269480.0000   -0.83803
269520.0000   -0.95061
269560.0000   -0.69307
269600.0000   -0.66746
269640.0000   -0.89460
269680.0000   -0.93597
269720.0000   -1.06224
269760.0000   -1.08818
269800.0000   -0.96669
269840.0000   -0.82866
269880.0000   -0.74887
269920.0000   -0.89706
269960.0000   -0.78178
270000.0000   -0.75146
270040.0000   -0.86877
270080.0000   -0.61222
270120.0000   -0.74967
270160.0000   -0.91739
270200.0000   -0.89957
270240.0000   -0.88614
270280.0000   -0.87378
270320.0000   -0.80590
270360.0000   -0.97319
270400.0000   -0.84652
270440.0000   -0.84372
270480.0000   -0.71544
270520.0000   -0.73128
270560.0000   -0.90466
270600.0000   -0.83976
270640.0000   -0.79190
270680.0000   -0.73256
270720.0000   -0.74547
270760.0000   -0.58710
270800.0000   -0.80230
270840.0000   -0.70417
270880.0000   -0.87463
270920.0000   -1.02590
270960.0000   -0.86874
271000.0000   -0.93379
271040.0000   -0.88583
271080.0000   -1.04641
271120.0000   -0.85306
271160.0000   -0.85868
271200.0000   -0.90478
271240.0000   -1.00951
271280.0000   -1.05589
271320.0000   -0.81511
271360.0000   -0.76923
271400.0000   -0.80619
271440.0000   -0.66838
271480.0000   -0.80507
271520.0000   -0.83854
271560.0000   -0.67933
271600.0000   -0.67551
271640.0000   -0.83829
271680.0000   -0.70203
271720.0000   -0.92335
271760.0000   -0.77391
271800.0000   -0.94534
271840.0000   -0.83288
271880.0000   -0.92112
271920.0000   -0.83281
271960.0000   -0.76314
272000.0000   -0.76385
272040.0000   -0.71792
272080.0000   -0.66405
272120.0000   -0.62389
272160.0000   -0.58396
272200.0000   -0.80751
272240.0000   -0.59826
272280.0000   -0.69192
272320.0000   -0.36236
272360.0000   -0.94424
272400.0000   -0.88539
272440.0000   -0.53372
272480.0000   -0.73100
272520.0000   -0.74539
272560.0000   -0.71308
272600.0000   -0.65438
272640.0000   -0.86631
272680.0000   -0.88127
272720.0000   -0.93056
272760.0000   -0.80833
272800.0000   -0.79569
272840.0000   -0.96612
272880.0000   -0.59588
272920.0000   -0.91131
272960.0000   -0.89898
273000.0000   -0.87152
273040.0000   -1.13948
273080.0000   -1.15842
273120.0000   -0.66690
273160.0000   -0.82574
273200.0000   -0.85506
273240.0000   -0.89838
273280.0000   -1.10360
273320.0000   -1.10788
273360.0000   -1.18773
273400.0000   -1.24937
273440.0000   -0.87788
273480.0000   -0.94153
273520.0000   -0.82921
273560.0000   -0.99809
273600.0000   -0.41946
273640.0000   -0.33370
273680.0000   -0.36269
273720.0000   -0.41189
273760.0000   -0.58428
273800.0000   -0.74260
273840.0000   -0.70772
273880.0000   -0.75588
273920.0000   -0.86774
273960.0000   -0.88415
274000.0000   -0.85160
274040.0000   -0.81370
274080.0000   -0.98276
274120.0000   -0.80239
274160.0000   -0.79030
274200.0000   -0.65912
274240.0000   -0.31565
274280.0000   -0.28941
274320.0000   -0.68223
274360.0000   -0.64650
274400.0000   -0.29390
274440.0000   -0.56219
274480.0000   -0.44784
274520.0000   -0.62963
274560.0000   -0.67220
274600.0000   -0.43881
274640.0000   -0.31483
274680.0000   -0.02895
274720.0000   -0.23921
274760.0000   -0.05747
274800.0000   -0.09082
274840.0000   -0.39076
274880.0000   -0.19189
274920.0000   -0.44118
274960.0000   -0.61400
275000.0000   -0.38413
275040.0000   -0.36450
275080.0000   -0.47252
275120.0000   -0.26049
275160.0000   -0.31390
275200.0000   -0.26347
275240.0000   -0.21582
275280.0000   -0.23345
275320.0000   -0.23652
275360.0000    0.17725
275400.0000    0.01122
275440.0000    0.08261
275480.0000   -0.02113
275520.0000    0.12799
275560.0000    0.00330
275600.0000    0.03679
275640.0000   -0.01721
275680.0000    0.12284
275720.0000    0.11223
275760.0000    0.15472
275800.0000    0.01378
275840.0000    0.18244
275880.0000    0.25931
275920.0000    0.28992
275960.0000    0.00466
276000.0000    0.65757
276040.0000    0.33164
276080.0000   -0.03091
276120.0000   -0.39394
276160.0000   -0.39627
276200.0000   -0.17997
276240.0000   -0.11765
276280.0000   -0.35240
276320.0000   -0.40081
276360.0000   -0.46056
276400.0000   -0.41267
276440.0000   -0.07591
276480.0000   -0.69323
276520.0000   -0.38775
276560.0000   -0.47002
276600.0000   -0.73456
276640.0000   -0.28103
276680.0000   -0.50625
276720.0000   -0.61170
276760.0000   -0.72501
276800.0000   -0.58532
276840.0000   -0.46207
276880.0000   -0.55868
276920.0000   -0.72726
276960.0000   -0.24498
277000.0000   -0.51849
277040.0000   -0.58775
277080.0000   -0.54477
277120.0000   -0.52446
277160.0000   -0.38788
277200.0000   -0.32600
277240.0000   -0.56113
277280.0000   -0.34064
277320.0000   -0.62475
277360.0000   -0.67045
277400.0000   -0.58262
277440.0000   -0.84418
277480.0000   -0.72851
277520.0000   -0.68735
277560.0000   -0.70515
277600.0000   -0.63491
277640.0000   -0.77568
277680.0000   -0.28902
277720.0000   -0.50977
277760.0000   -0.69595
277800.0000   -0.39631
277840.0000   -0.40835
277880.0000   -0.42669
277920.0000   -0.63618
277960.0000   -0.40516
278000.0000   -0.71263
278040.0000   -0.53453
278080.0000   -0.62005
278120.0000   -0.37656
278160.0000   -0.38525
278200.0000   -0.79077
278240.0000   -0.72827
278280.0000   -0.57688
278320.0000   -0.51646
278360.0000   -0.47881
278400.0000   -0.74062
278440.0000   -0.80561
278480.0000   -0.60498
278520.0000   -0.57480
278560.0000   -0.58131
278600.0000   -0.75759
278640.0000   -0.79253
278680.0000   -0.78055
278720.0000   -0.46660
278760.0000   -0.54850
278800.0000   -0.62268
278840.0000   -0.85553
278880.0000   -0.75306
278920.0000   -0.61807
278960.0000   -0.57747
279000.0000   -0.81501
279040.0000   -0.84699
279080.0000   -0.75376
279120.0000   -0.63654
279160.0000   -0.90925
279200.0000   -0.53752
279240.0000   -0.68103
279280.0000   -0.62053
279320.0000   -0.55794
279360.0000   -0.44674
279400.0000   -0.70751
279440.0000   -0.55403
279480.0000   -0.56167
279520.0000   -0.42146
279560.0000   -0.90522
279600.0000   -0.58025
279640.0000   -0.53589
279680.0000   -0.55433
279720.0000   -0.82655
279760.0000   -0.55663
279800.0000   -0.40723
279840.0000   -0.36548
279880.0000   -0.42702
279920.0000   -0.35412
279960.0000   -0.29502
280000.0000   -0.67471
280040.0000   -0.43034
280080.0000   -0.32702
280120.0000   -0.21487
280160.0000   -0.47280
280200.0000   -0.23872
280240.0000   -0.30801
280280.0000   -0.16290
280320.0000   -0.12924
280360.0000   -0.37709
280400.0000   -0.42829
280440.0000   -0.23303
280480.0000   -0.44101
280520.0000   -0.14796
280560.0000   -0.27048
280600.0000   -0.42475
280640.0000   -0.11687
280680.0000   -0.24455
280720.0000   -0.47958
280760.0000   -0.37232
280800.0000   -0.32100
280840.0000   -0.51082
280880.0000   -0.35635
280920.0000   -0.15258
280960.0000   -0.22527
281000.0000   -0.42295
281040.0000   -0.18413
281080.0000   -0.45837
281120.0000   -0.42271
281160.0000   -0.01257
281200.0000   -0.29897
281240.0000   -0.16624
281280.0000    0.02115
281320.0000   -0.00785
281360.0000    0.11504
281400.0000   -0.06077
281440.0000   -0.20346
281480.0000   -0.29493
281520.0000    0.29099
281560.0000    0.05299
281600.0000   -0.04257
281640.0000   -0.26338
281680.0000   -0.17031
281720.0000   -0.14684
281760.0000    0.06892
281800.0000   -0.01794
281840.0000    0.25500
281880.0000   -0.22712
281920.0000   -0.45355
281960.0000   -0.29615
282000.0000   -0.24916
282040.0000   -0.37427
282080.0000   -0.27208
282120.0000   -0.13005
282160.0000   -0.38892
282200.0000   -0.15648
282240.0000   -0.05388
282280.0000   -0.26366
282320.0000   -0.11846
282360.0000   -0.77517
282400.0000   -0.70002
282440.0000   -0.48361
282480.0000   -0.08395
282520.0000   -0.21754
282560.0000   -0.28355
282600.0000   -0.08116
282640.0000   -0.24983
282680.0000   -0.16640
282720.0000   -0.24815
282760.0000   -0.17797
282800.0000   -0.28026
282840.0000   -0.45849
282880.0000   -0.52120
282920.0000   -0.29321
282960.0000   -0.15583
283000.0000   -0.25741
283040.0000   -0.31790
283080.0000   -0.21150
283120.0000    0.04072
283160.0000   -0.19051
283200.0000   -0.11508
283240.0000   -0.05786
283280.0000   -0.18487
283320.0000   -0.25701
283360.0000   -0.27771
283400.0000   -0.11293
283440.0000   -0.22452
283480.0000   -0.46201
283520.0000   -0.25769
283560.0000   -0.32076
283600.0000   -0.35422
283640.0000   -0.16953
283680.0000   -0.02182
283720.0000   -0.16120
283760.0000   -0.11412
283800.0000   -0.13460
283840.0000   -0.17924
283880.0000   -0.09922
283920.0000   -0.57031
283960.0000    0.08001
284000.0000   -0.22456
284040.0000   -0.24915
284080.0000   -0.06563
284120.0000   -0.02361
284160.0000    0.05900
284200.0000   -0.29790
284240.0000   -0.29461
284280.0000   -0.23117
284320.0000   -0.67466
284360.0000   -0.66008
284400.0000   -0.77329
284440.0000   -0.64718
284480.0000   -0.64523
284520.0000   -0.26081
284560.0000   -0.75713
284600.0000   -0.57218
284640.0000   -0.77908
284680.0000   -0.65685
284720.0000   -0.82344
284760.0000   -0.62656
284800.0000   -0.72065
284840.0000   -0.72141
284880.0000   -0.73369
284920.0000   -0.56674
284960.0000   -0.81817
285000.0000   -0.60969
285040.0000   -0.64413
285080.0000   -0.55285
285120.0000   -0.80422
285160.0000   -0.70773
285200.0000   -0.85444
285240.0000   -0.55753
285280.0000   -0.59346
285320.0000   -0.59954
285360.0000   -0.55095
285400.0000   -0.56794
285440.0000   -0.54966
285480.0000   -0.50582
285520.0000   -0.56019
285560.0000   -0.45420
285600.0000   -0.36928
285640.0000   -0.77520
285680.0000   -0.65792
285720.0000   -0.39083
285760.0000   -0.53572
285800.0000   -0.67347
285840.0000   -0.64082
285880.0000   -0.72717
285920.0000   -0.46409
285960.0000   -0.62749
286000.0000   -0.63472
286040.0000   -0.46687
286080.0000   -0.54875
286120.0000   -0.38298
286160.0000   -0.66629
286200.0000   -0.53115
286240.0000   -0.44999
286280.0000   -0.51102
286320.0000   -0.72935
286360.0000   -0.57777
286400.0000   -0.59370
286440.0000   -0.47326
286480.0000   -0.55256
286520.0000   -0.40975
286560.0000   -0.27627
286600.0000   -0.47156
286640.0000   -0.36266
286680.0000   -0.06072
286720.0000    0.06490
286760.0000   -0.21256
286800.0000   -0.09258
286840.0000   -0.45065
286880.0000   -0.37675
286920.0000   -0.34333
286960.0000   -0.47772
287000.0000   -0.21382
287040.0000   -0.32314
287080.0000   -0.32059
287120.0000   -0.59932
287160.0000   -0.81324
287200.0000   -0.48907
287240.0000   -0.62863
287280.0000   -0.70433
287320.0000   -0.41979
287360.0000   -0.68939
287400.0000   -0.64814
287440.0000   -0.46348
287480.0000   -0.51838
287520.0000   -0.54930
287560.0000   -0.18622
287600.0000   -0.55126
287640.0000   -0.76292
287680.0000   -0.68641
287720.0000   -0.60517
287760.0000   -0.52435
287800.0000   -0.62125
287840.0000   -0.51223
287880.0000   -0.68270
287920.0000   -0.57188
287960.0000   -0.61421
288000.0000   -0.64021
288040.0000   -0.56821
288080.0000   -0.53107
288120.0000   -0.41114
288160.0000   -0.42457
288200.0000   -0.68888
288240.0000   -0.44141
288280.0000   -0.25203
288320.0000   -0.55289
288360.0000   -0.71938
288400.0000   -0.52418
288440.0000   -0.37780
288480.0000   -0.73643
288520.0000   -0.76256
288560.0000   -0.51441
288600.0000   -0.67097
288640.0000   -0.46745
288680.0000   -0.34140
288720.0000   -0.44787
288760.0000   -0.19175
288800.0000   -0.40678
288840.0000   -0.21601
288880.0000   -0.29709
288920.0000   -0.52670
288960.0000   -0.53935
289000.0000   -0.37937
289040.0000   -0.65408
289080.0000   -0.67607
289120.0000   -0.09927
289160.0000   -0.54185
289200.0000   -0.63924
289240.0000   -0.61338
289280.0000   -0.49985
289320.0000   -0.49898
289360.0000   -0.59145
289400.0000   -0.50602
289440.0000   -0.43223
289480.0000   -0.58944
289520.0000   -0.56458
289560.0000   -0.64802
289600.0000   -0.45162
289640.0000   -0.41756
289680.0000   -0.54691
289720.0000   -0.60187
289760.0000   -0.72903
289800.0000   -0.30516
289840.0000   -0.12321
289880.0000   -0.50801
289920.0000   -0.45380
289960.0000   -0.46979
290000.0000   -0.36919
290040.0000   -0.47264
290080.0000   -0.60194
290120.0000   -0.85673
290160.0000   -0.52726
290200.0000   -0.26525
290240.0000   -0.48726
290280.0000   -0.74783
290320.0000   -0.95433
290360.0000   -0.68259
290400.0000   -0.79005
290440.0000   -0.82223
290480.0000   -0.68747
290520.0000   -0.81820
290560.0000   -0.77398
290600.0000   -0.50809
290640.0000   -0.76139
290680.0000   -0.87794
290720.0000   -0.17780
290760.0000   -0.78121
290800.0000   -0.67920
290840.0000   -0.69248
290880.0000   -0.49548
290920.0000   -0.05862
290960.0000   -0.43416
291000.0000   -0.44310
291040.0000   -0.43958
291080.0000   -0.53051
291120.0000   -0.47108
291160.0000   -0.51543
291200.0000   -0.42543
291240.0000   -0.37893
291280.0000   -0.37397
291320.0000   -0.48031
291360.0000   -0.72553
291400.0000   -0.74453
291440.0000   -0.76941
291480.0000   -0.77667
291520.0000   -0.38684
291560.0000   -0.54363
291600.0000   -0.43756
291640.0000   -0.87641
291680.0000   -0.76929
291720.0000   -0.65512
291760.0000   -0.86405
291800.0000   -1.15710
291840.0000   -1.12989
291880.0000   -0.85937
291920.0000   -1.06303
291960.0000   -0.77136
292000.0000   -0.92006
292040.0000   -0.67255
292080.0000   -0.54200
292120.0000   -0.82883
292160.0000   -0.69038
292200.0000   -0.54633
292240.0000   -0.93279
292280.0000   -0.83143
292320.0000   -0.99024
292360.0000   -0.58245
292400.0000   -0.83274
292440.0000   -0.56312
292480.0000   -0.64968
292520.0000   -0.46583
292560.0000   -0.55804
292600.0000   -0.78116
292640.0000   -0.83135
292680.0000   -0.63054
292720.0000   -0.46002
292760.0000   -0.44519
292800.0000   -0.52696
292840.0000   -0.59545
292880.0000   -0.48520
292920.0000   -0.50945
292960.0000   -0.58344
293000.0000   -0.78627
293040.0000   -0.78226
293080.0000   -0.87277
293120.0000   -0.75870
293160.0000   -0.73016
293200.0000   -1.07947
293240.0000   -0.80573
293280.0000   -0.99850
293320.0000   -1.12455
293360.0000   -0.99055
293400.0000   -1.00333
293440.0000   -0.63937
293480.0000   -0.90454
293520.0000   -0.66363
293560.0000   -0.82440
293600.0000   -0.62239
293640.0000   -0.75601
293680.0000   -0.62676
293720.0000   -0.78190
293760.0000   -0.88269
293800.0000   -0.71328
293840.0000   -0.77731
293880.0000   -0.91384
293920.0000   -0.77653
293960.0000   -0.57544
294000.0000   -0.92012
294040.0000   -0.44193
294080.0000   -0.90225
294120.0000   -1.11174
294160.0000   -1.06782
294200.0000   -0.84291
294240.0000   -0.79793
294280.0000   -0.94863
294320.0000   -0.97299
294360.0000   -0.81890
294400.0000   -0.57564
294440.0000   -0.91222
294480.0000   -0.59077
294520.0000   -0.68845
294560.0000   -0.53771
294600.0000   -0.71803
294640.0000   -0.63739
294680.0000   -0.51736
294720.0000   -0.43186
294760.0000   -0.37688
294800.0000   -0.59796
294840.0000   -0.66463
294880.0000   -0.58733
294920.0000   -0.45738
294960.0000   -0.58100
295000.0000   -0.80824
295040.0000   -0.65794
295080.0000   -0.82290
295120.0000   -0.66311
295160.0000   -0.51373
295200.0000   -0.54176
295240.0000   -0.52238
295280.0000   -0.72882
295320.0000   -0.75859
295360.0000   -0.72483
295400.0000   -0.61449
295440.0000   -0.32540
295480.0000   -0.34060
295520.0000   -0.33697
295560.0000   -0.17936
295600.0000   -0.35048
295640.0000   -0.27587
295680.0000   -0.47776
295720.0000   -0.46209
295760.0000   -0.06629
295800.0000   -0.27041
295840.0000   -0.42119
295880.0000   -0.40624
295920.0000   -0.46894
295960.0000   -0.36956
296000.0000   -0.25230
296040.0000   -0.42416
296080.0000   -0.32422
296120.0000   -0.37576
296160.0000   -0.18350
296200.0000   -0.04828
296240.0000   -0.00789
296280.0000   -0.09824
296320.0000   -0.07991
296360.0000   -0.45866
296400.0000   -0.36615
296440.0000   -0.37791
296480.0000   -0.29669
296520.0000   -0.47700
296560.0000   -0.54304
296600.0000   -0.62403
296640.0000   -0.62925
296680.0000   -0.66884
296720.0000   -0.71224
296760.0000   -0.75393
296800.0000   -0.58124
296840.0000   -0.61964
296880.0000   -0.66027
296920.0000   -0.79422
296960.0000   -0.80597
297000.0000   -0.69143
297040.0000   -0.63536
297080.0000   -0.52302
297120.0000   -0.70722
297160.0000   -0.60591
297200.0000   -0.53227
297240.0000   -0.73507
297280.0000   -0.61395
297320.0000   -0.48103
297360.0000   -0.58566
297400.0000   -0.47407
297440.0000   -0.65699
297480.0000   -0.43027
297520.0000   -0.65192
297560.0000   -0.67747
297600.0000   -0.52330
297640.0000   -0.48544
297680.0000   -0.48987
297720.0000   -0.57703
297760.0000   -0.61795
297800.0000   -0.63758
297840.0000   -0.64702
297880.0000   -0.61559
297920.0000   -0.76995
297960.0000   -0.61880
298000.0000   -0.62423
298040.0000   -0.70268
298080.0000   -0.65467
298120.0000   -0.57434
298160.0000   -0.51078
298200.0000   -0.70836
298240.0000   -0.33798
298280.0000   -0.28428
298320.0000   -0.35987
298360.0000   -0.72214
298400.0000   -0.70451
298440.0000   -0.41019
298480.0000   -0.50977
298520.0000   -0.69970
298560.0000   -0.39203
298600.0000   -0.17320
298640.0000   -0.24763
298680.0000   -0.94867
298720.0000   -0.71756
298760.0000   -0.63163
298800.0000   -0.72079
298840.0000   -0.46795
298880.0000   -0.67020
298920.0000   -0.60704
298960.0000   -0.46701
299000.0000   -0.49949
299040.0000   -0.69383
299080.0000   -0.30620
299120.0000   -0.45092
299160.0000   -0.66053
299200.0000   -0.67551
299240.0000   -0.65204
299280.0000   -0.54678
299320.0000   -0.82236
299360.0000   -0.62923
299400.0000   -0.66539
299440.0000   -0.53556
299480.0000   -0.65190
299520.0000   -0.51376
299560.0000   -0.80440
299600.0000   -0.47268
299640.0000   -0.74371
299680.0000   -0.46892
299720.0000   -0.45089
299760.0000   -0.54581
299800.0000   -0.63050
299840.0000   -0.53291
299880.0000   -0.65252
299920.0000   -0.77290
299960.0000   -0.55110
300000.0000   -0.60014
300040.0000   -0.68248
300080.0000   -0.89287
300120.0000   -0.70309
300160.0000   -0.56910
300200.0000   -0.39182
300240.0000   -0.35650
300280.0000   -0.56075
300320.0000   -0.44427
300360.0000   -0.68125
300400.0000   -0.32780
300440.0000   -0.76100
300480.0000   -0.54033
300520.0000   -0.37524
300560.0000   -0.49761
300600.0000   -0.61074
300640.0000   -0.48482
300680.0000   -0.57569
300720.0000   -0.63874
300760.0000   -0.73533
300800.0000   -0.65452
300840.0000   -0.50056
300880.0000   -0.46300
300920.0000   -0.52757
300960.0000   -0.37375
301000.0000   -0.59384
301040.0000   -0.62182
301080.0000   -0.39972
301120.0000   -0.29707
301160.0000   -0.74096
301200.0000   -0.56567
301240.0000   -0.52517
301280.0000   -0.58683
301320.0000   -0.61637
301360.0000   -0.66488
301400.0000   -0.58472
301440.0000   -0.64429
301480.0000   -0.71878
301520.0000   -0.56473
301560.0000   -0.53892
301600.0000   -0.69220
301640.0000   -0.60077
301680.0000   -0.61426
301720.0000   -0.53631
301760.0000   -0.57813
301800.0000   -0.75784
301840.0000   -0.73311
301880.0000   -0.67811
301920.0000   -0.73932
301960.0000   -0.76918
302000.0000   -0.41864
302040.0000   -0.59737
302080.0000   -0.82902
302120.0000   -0.52315
302160.0000   -0.52942
302200.0000   -0.54752
302240.0000   -0.69110
302280.0000   -0.60191
302320.0000   -0.45668
302360.0000   -0.56790
302400.0000   -0.69023
302440.0000   -0.64409
302480.0000   -0.40326
302520.0000   -0.68468
302560.0000   -0.58847
302600.0000   -0.30742
302640.0000   -0.52148
302680.0000   -0.36077
302720.0000   -0.44734
302760.0000   -0.51010
302800.0000   -0.54031
302840.0000   -0.53696
302880.0000   -0.20788
302920.0000   -0.52557
302960.0000   -0.48615
303000.0000   -0.54177
303040.0000   -0.62569
303080.0000   -0.69266
303120.0000   -0.58723
303160.0000   -0.73988
303200.0000   -0.59488
303240.0000   -0.48963
303280.0000   -0.70768
303320.0000   -0.67391
303360.0000   -0.57463
303400.0000   -0.56597
303440.0000   -0.59823
303480.0000   -0.67617
303520.0000   -0.69416
303560.0000   -0.89518
303600.0000   -0.37375
303640.0000   -0.78023
303680.0000   -0.61207
303720.0000   -0.42693
303760.0000   -0.53483
303800.0000   -0.46055
303840.0000   -0.70365
303880.0000   -0.73317
303920.0000   -0.77023
303960.0000   -0.79262
304000.0000   -0.65712
304040.0000   -0.77367
304080.0000   -0.67157
304120.0000   -0.68745
304160.0000   -0.84483
304200.0000   -0.58180
304240.0000   -0.82129
304280.0000   -0.64072
304320.0000   -0.45558
304360.0000   -0.54451
304400.0000   -0.53012
304440.0000   -0.38914
304480.0000   -0.13169
304520.0000   -0.41608
304560.0000   -0.78134
304600.0000   -0.47733
304640.0000   -0.79965
304680.0000   -0.78942
304720.0000   -0.55640
304760.0000   -0.54170
304800.0000   -0.31722
304840.0000   -0.63543
304880.0000   -0.74522
304920.0000   -0.67687
304960.0000   -0.33666
305000.0000   -0.51461
305040.0000   -0.84905
305080.0000   -0.75742
305120.0000   -0.70593
305160.0000   -0.64318
305200.0000   -0.49118
305240.0000   -0.51827
305280.0000   -0.51965
305320.0000   -0.44744
305360.0000   -0.57235
305400.0000    0.10294
305440.0000   -0.41778
305480.0000   -0.23709
305520.0000   -0.42794
305560.0000   -0.46816
305600.0000   -0.56722
305640.0000   -0.65843
305680.0000   -0.41369
305720.0000   -0.48586
305760.0000   -0.64912
305800.0000   -0.51727
305840.0000   -0.53383
305880.0000   -0.32468
305920.0000   -0.39403
305960.0000   -0.36727
306000.0000   -0.51399
306040.0000   -0.56659
306080.0000   -0.48334
306120.0000   -0.38180
306160.0000   -0.60714
306200.0000   -0.56780
306240.0000   -0.49254
306280.0000   -0.59533
306320.0000   -0.65694
306360.0000   -0.38150
306400.0000   -0.44960
306440.0000   -0.63736
306480.0000   -0.32355
306520.0000   -0.30265
306560.0000   -0.37754
306600.0000   -0.44861
306640.0000   -0.38131
306680.0000   -0.29706
306720.0000   -0.59237
306760.0000   -0.18474
306800.0000   -0.23091
306840.0000   -0.15084
306880.0000   -0.53978
306920.0000   -0.43090
306960.0000   -0.60584
307000.0000   -0.44135
307040.0000   -0.51536
307080.0000   -0.45683
307120.0000   -0.28499
307160.0000   -0.70442
307200.0000   -0.91020
307240.0000   -0.55784
307280.0000   -0.47367
307320.0000   -0.58192
307360.0000   -0.49136
307400.0000   -0.63430
307440.0000   -0.31788
307480.0000   -0.23702
307520.0000   -0.64495
307560.0000   -0.24151
307600.0000   -0.26783
307640.0000   -0.54445
307680.0000   -0.48946
307720.0000   -0.71794
307760.0000   -0.45624
307800.0000   -0.66359
307840.0000   -0.57080
307880.0000   -0.59160
307920.0000   -0.42055
307960.0000   -0.43639
308000.0000   -0.71628
308040.0000   -0.55024
308080.0000   -0.49706
308120.0000   -0.66127
308160.0000   -0.30691
308200.0000   -0.40837
308240.0000   -0.59961
308280.0000   -0.47750
308320.0000   -0.52148
308360.0000   -0.58226
308400.0000   -0.31763
308440.0000   -0.48851
308480.0000   -0.47977
308520.0000   -0.62261
308560.0000   -0.48417
308600.0000   -0.44389
308640.0000   -0.59007
308680.0000   -0.41539
308720.0000   -0.35207
308760.0000   -0.46803
308800.0000   -0.46321
308840.0000   -0.45183
308880.0000   -0.37983
308920.0000   -0.52963
308960.0000   -0.03616
309000.0000   -0.23521
309040.0000   -0.47003
309080.0000   -0.26787
309120.0000   -0.49552
309160.0000   -0.45153
309200.0000   -0.64937
309240.0000   -0.50927
309280.0000   -0.52316
309320.0000   -0.56681
309360.0000   -0.63432
309400.0000   -0.32541
309440.0000   -0.61444
309480.0000   -0.54958
309520.0000   -0.26321
309560.0000   -0.45064
309600.0000   -0.15997
309640.0000   -0.42173
309680.0000   -0.35015
309720.0000   -0.29787
309760.0000   -0.69792
309800.0000   -0.55468
309840.0000   -0.29130
309880.0000   -0.51935
309920.0000   -0.41591
309960.0000   -0.35808
310000.0000   -0.42207
310040.0000   -0.54536
310080.0000   -0.40257
310120.0000   -0.43737
310160.0000   -0.56465
310200.0000   -0.67614
310240.0000   -0.82210
310280.0000   -0.54664
310320.0000   -0.72765
310360.0000   -0.67804
310400.0000   -0.55878
310440.0000   -0.64692
310480.0000   -0.59263
310520.0000   -0.33688
310560.0000   -0.51743
310600.0000   -0.65334
310640.0000   -0.50719
310680.0000   -0.74826
310720.0000   -0.65782
310760.0000   -0.65684
310800.0000   -0.54318
310840.0000   -0.66512
310880.0000   -0.49446
310920.0000   -0.43744
310960.0000   -0.43175
311000.0000   -0.60005
311040.0000   -0.52058
311080.0000   -0.52492
311120.0000   -0.59050
311160.0000   -0.68618
311200.0000   -0.54175
311240.0000   -0.70564
311280.0000   -0.61271
311320.0000   -0.53676
311360.0000   -0.57641
311400.0000   -0.18253
311440.0000   -0.55779
311480.0000   -0.49121
311520.0000   -0.38949
311560.0000   -0.43412
311600.0000   -0.39141
311640.0000   -0.66343
311680.0000   -0.78269
311720.0000   -0.57661
311760.0000   -0.50257
311800.0000   -0.60778
311840.0000   -0.53775
311880.0000   -0.37848
311920.0000   -0.53444
311960.0000   -0.58776
312000.0000   -0.62926
312040.0000   -0.56349
312080.0000   -0.55766
312120.0000   -0.65254
312160.0000   -0.48263
312200.0000   -0.67298
312240.0000   -0.67326
312280.0000   -0.57180
312320.0000   -0.45645
312360.0000   -0.43786
312400.0000   -0.51318
312440.0000   -0.55081
312480.0000   -0.50439
312520.0000   -0.68498
312560.0000   -0.65560
312600.0000   -0.45033
312640.0000   -0.67815
312680.0000   -0.58661
312720.0000   -0.40933
312760.0000   -0.39490
312800.0000   -0.72439
312840.0000   -0.54201
312880.0000   -0.72736
312920.0000   -0.75933
312960.0000   -0.50613
313000.0000   -0.61008
313040.0000   -0.38889
313080.0000   -0.58319
313120.0000   -0.64926
313160.0000   -0.50393
313200.0000   -0.67872
313240.0000   -0.73948
313280.0000   -0.52067
313320.0000   -0.48259
313360.0000   -0.51380
313400.0000   -0.53805
313440.0000   -0.73064
313480.0000   -0.59742
313520.0000   -0.50037
313560.0000   -0.59886
313600.0000   -0.57338
313640.0000   -0.51362
313680.0000   -0.42782
313720.0000   -0.55918
313760.0000   -0.77461
313800.0000   -0.67982
313840.0000   -0.68282
313880.0000   -0.44007
313920.0000   -0.69786
313960.0000   -0.60749
314000.0000   -0.61815
314040.0000   -0.39219
314080.0000   -0.73059
314120.0000   -0.47144
314160.0000   -0.64351
314200.0000   -0.53366
314240.0000   -0.63723
314280.0000   -0.75160
314320.0000   -0.64588
314360.0000   -0.57234
314400.0000   -0.57877
314440.0000   -0.49442
314480.0000   -0.70929
314520.0000   -0.59282
314560.0000   -0.75512
314600.0000   -0.78707
314640.0000   -0.69294
314680.0000   -0.88960
314720.0000   -0.45252
314760.0000   -0.48188
314800.0000   -0.49771
314840.0000   -0.81177
314880.0000   -0.53801
314920.0000   -0.65725
314960.0000   -0.47873
315000.0000   -0.60946
315040.0000   -0.66192
315080.0000   -0.58090
315120.0000   -0.64908
315160.0000   -0.58372
315200.0000   -0.77037
315240.0000   -0.68176
315280.0000   -0.54863
315320.0000   -0.68101
315360.0000   -0.49174
315400.0000   -0.81539
315440.0000   -0.59943
315480.0000   -0.84263
315520.0000   -0.56012
315560.0000   -0.55580
315600.0000   -0.67835
315640.0000   -0.55792
315680.0000   -0.73805
315720.0000   -0.74860
315760.0000   -0.58329
315800.0000   -0.71651
315840.0000   -0.72099
315880.0000   -0.58609
315920.0000   -0.90248
315960.0000   -0.73118
316000.0000   -0.45459
316040.0000   -0.54023
316080.0000   -0.93656
316120.0000   -0.62332
316160.0000   -0.64748
316200.0000   -0.70781
316240.0000   -0.75264
316280.0000   -0.60991
316320.0000   -0.72581
316360.0000   -0.75229
316400.0000   -0.78903
316440.0000   -0.74457
316480.0000   -0.86351
316520.0000   -0.93545
316560.0000   -0.62469
316600.0000   -0.60929
316640.0000   -0.70443
316680.0000   -0.67721
316720.0000   -0.80615
316760.0000   -0.68965
316800.0000   -0.19973
316840.0000   -0.41126
316880.0000   -0.29681
316920.0000   -0.49995
316960.0000   -0.58669
317000.0000   -0.52134
317040.0000   -0.81831
317080.0000   -0.58596
317120.0000   -0.41844
317160.0000   -0.71863
317200.0000   -0.61481
317240.0000   -0.74809
317280.0000   -0.51309
317320.0000   -0.74322
317360.0000   -0.79009
317400.0000   -0.58142
317440.0000   -0.49924
317480.0000   -0.52067
317520.0000   -0.53097
317560.0000   -0.79683
317600.0000   -0.57142
317640.0000   -0.79474
317680.0000   -0.50115
317720.0000   -0.65517
317760.0000   -0.51319
317800.0000   -0.89331
317840.0000   -0.85067
317880.0000   -0.69225
317920.0000   -0.76162
317960.0000   -0.76289
318000.0000   -0.64401
318040.0000   -0.86097
318080.0000   -0.41573
318120.0000   -0.75568
318160.0000   -0.49011
318200.0000   -0.51664
318240.0000   -0.53098
318280.0000   -0.68506
318320.0000   -0.55060
318360.0000   -0.70524
318400.0000   -0.69164
318440.0000   -0.88733
318480.0000   -0.72980
318520.0000   -0.67798
318560.0000   -0.65392
318600.0000   -0.70213
318640.0000   -0.53251
318680.0000   -0.50396
318720.0000   -0.53995
318760.0000   -0.43758
318800.0000   -0.44806
318840.0000   -0.18678
318880.0000   -0.17951
318920.0000   -0.06966
318960.0000   -0.24258
319000.0000   -0.13535
319040.0000   -0.57891
319080.0000   -0.55501
319120.0000   -0.44574
319160.0000   -0.57526
319200.0000   -0.34863
319240.0000   -0.61298
319280.0000   -0.60896
319320.0000   -0.49667
319360.0000   -0.45010
319400.0000   -0.47072
319440.0000   -0.29560
319480.0000   -0.55089
319520.0000   -0.45456
319560.0000   -0.28310
319600.0000   -0.36426
319640.0000   -0.29725
319680.0000   -0.28421
319720.0000   -0.29917
319760.0000   -0.46300
319800.0000   -0.30929
319840.0000    0.00633
319880.0000    0.04683
319920.0000   -0.27660
319960.0000   -0.38202
320000.0000    0.07199
320040.0000   -0.23417
320080.0000    0.03207
320120.0000   -0.53409
320160.0000   -0.39057
320200.0000   -0.31646
320240.0000   -0.14623
320280.0000   -0.25565
320320.0000   -0.41258
320360.0000   -0.34522
320400.0000   -0.49925
320440.0000   -0.75140
320480.0000   -0.60361
320520.0000   -0.43309
320560.0000   -0.34843
320600.0000   -0.32820
320640.0000   -0.33632
320680.0000   -0.25201
320720.0000   -0.66564
320760.0000   -0.68447
320800.0000   -0.72106
320840.0000   -0.37224
320880.0000   -0.37567
320920.0000   -0.44898
320960.0000   -0.36467
321000.0000   -0.51657
321040.0000   -0.48128
321080.0000   -0.42280
321120.0000   -0.58900
321160.0000   -0.45115
321200.0000   -0.55583
321240.0000   -0.33763
321280.0000   -0.68209
321320.0000   -0.18032
321360.0000   -0.42173
321400.0000   -0.20142
321440.0000   -0.48669
321480.0000   -0.47466
321520.0000   -0.48354
321560.0000   -0.66259
321600.0000   -0.61528
321640.0000   -0.54555
321680.0000   -0.34498
321720.0000   -0.42664
321760.0000   -0.39707
321800.0000   -0.47431
321840.0000   -0.52710
321880.0000   -0.48283
321920.0000   -0.61421
321960.0000   -0.15303
322000.0000    0.15252
322040.0000   -0.17132
322080.0000   -0.32014
322120.0000   -0.35335
322160.0000   -0.13804
322200.0000   -0.00295
322240.0000   -0.18583
322280.0000   -0.15523
322320.0000   -0.44654
322360.0000   -0.36744
322400.0000   -0.38436
322440.0000   -0.65753
322480.0000   -0.48484
322520.0000   -0.29351
322560.0000   -0.46681
322600.0000   -0.80540
322640.0000   -0.47182
322680.0000   -0.49428
322720.0000   -0.62095
322760.0000   -0.64106
322800.0000   -0.85689
322840.0000   -0.69078
322880.0000   -0.73782
322920.0000   -0.81152
322960.0000   -0.95723
323000.0000   -0.78387
323040.0000   -0.70207
323080.0000   -1.18025
323120.0000   -0.95610
323160.0000   -0.96384
323200.0000   -0.91407
323240.0000   -0.72895
323280.0000   -0.79319
323320.0000   -0.62132
323360.0000   -0.87568
323400.0000   -0.57929
323440.0000   -0.46967
323480.0000   -0.53142
323520.0000   -0.63517
323560.0000   -0.68553
323600.0000   -0.56443
323640.0000   -0.47898
323680.0000   -0.35901
323720.0000   -0.64944
323760.0000   -0.86065
323800.0000   -0.71845
323840.0000   -0.77373
323880.0000   -0.46944
323920.0000   -0.92825
323960.0000   -0.70964
324000.0000   -0.73735
324040.0000   -0.58657
324080.0000   -0.53163
324120.0000   -0.73542
324160.0000   -0.78714
324200.0000   -0.74429
324240.0000   -0.76264
324280.0000   -0.79920
324320.0000   -0.77313
324360.0000   -0.87697
324400.0000   -0.62319
324440.0000   -0.71819
324480.0000   -0.51400
324520.0000   -0.84484
324560.0000   -0.75365
324600.0000   -0.79758
324640.0000   -0.30350
324680.0000   -0.62630
324720.0000   -0.73375
324760.0000   -0.70152
324800.0000   -0.77014
324840.0000   -0.67726
324880.0000   -0.49275
324920.0000   -0.65066
324960.0000   -0.45117
325000.0000   -0.51067
325040.0000   -0.32364
325080.0000   -0.61899
325120.0000   -0.70932
325160.0000   -0.38917
325200.0000   -0.88524
325240.0000   -0.69415
325280.0000   -0.85782
325320.0000   -0.74926
325360.0000   -0.67740
325400.0000   -0.51113
325440.0000   -0.48886
325480.0000   -0.61747
325520.0000   -0.59035
325560.0000   -0.62531
325600.0000   -0.53974
325640.0000   -0.64362
325680.0000   -0.66294
325720.0000   -0.73744
325760.0000   -0.61962
325800.0000   -0.63510
325840.0000   -0.61132
325880.0000   -0.65906
325920.0000   -0.86357
325960.0000   -0.92497
326000.0000   -0.77630
326040.0000   -0.99192
326080.0000   -0.72799
326120.0000   -0.79962
326160.0000   -0.68094
326200.0000   -0.66992
326240.0000   -0.63044
326280.0000   -0.64686
326320.0000   -0.57626
326360.0000   -0.46926
326400.0000   -0.60705
326440.0000   -0.54944
326480.0000   -0.67619
326520.0000   -1.04303
326560.0000   -0.43170
326600.0000   -0.30077
326640.0000   -0.58016
326680.0000   -0.68190
326720.0000   -0.50495
326760.0000   -0.52828
326800.0000   -0.82993
326840.0000   -0.69166
326880.0000   -0.60180
326920.0000   -0.81294
326960.0000   -0.71466
327000.0000   -0.68718
327040.0000   -0.89779
327080.0000   -0.81862
327120.0000   -0.55877
327160.0000   -0.61802
327200.0000   -0.71469
327240.0000   -0.87411
327280.0000   -0.85748
327320.0000   -0.95729
327360.0000   -0.70631
327400.0000   -0.81479
327440.0000   -0.86394
327480.0000   -0.59469
327520.0000   -0.76367
327560.0000   -0.87003
327600.0000   -0.67306
327640.0000   -0.71675
327680.0000   -0.85822
327720.0000   -0.39149
327760.0000   -0.77989
327800.0000   -0.65204
327840.0000   -0.63090
327880.0000   -0.81643
327920.0000   -0.77721
327960.0000   -0.82381
328000.0000   -0.73253
328040.0000   -0.68048
328080.0000   -0.72658
328120.0000   -0.66740
328160.0000   -0.67701
328200.0000   -0.56406
328240.0000   -0.77870
328280.0000   -0.87432
328320.0000   -0.93188
328360.0000   -0.80014
328400.0000   -0.94178
328440.0000   -0.50009
328480.0000   -0.65698
328520.0000   -0.69449
328560.0000   -0.46624
328600.0000   -0.63725
328640.0000   -0.69076
328680.0000   -0.79596
328720.0000   -0.47571
328760.0000   -0.64816
328800.0000   -0.73602
328840.0000   -0.63844
328880.0000   -0.71371
328920.0000   -0.82039
328960.0000   -0.61312
329000.0000   -0.66205
329040.0000   -0.43376
329080.0000   -0.55973
329120.0000   -0.74423
329160.0000   -0.65971
329200.0000   -0.72052
329240.0000   -0.59915
329280.0000   -0.79055
329320.0000   -0.78967
329360.0000   -0.62307
329400.0000   -0.41480
329440.0000   -0.46885
329480.0000   -0.51424
329520.0000   -0.52118
329560.0000   -0.49120
329600.0000   -0.66938
329640.0000   -0.64795
329680.0000   -0.78926
329720.0000   -0.60616
329760.0000   -0.54964
329800.0000   -0.76721
329840.0000   -0.90602
329880.0000   -0.70023
329920.0000   -0.70059
329960.0000   -0.62843
330000.0000   -0.62349
330040.0000   -0.78264
330080.0000   -0.82363
330120.0000   -0.67300
330160.0000   -1.10428
330200.0000   -1.41760
330240.0000   -1.01712
330280.0000   -0.94202
330320.0000   -0.76699
330360.0000   -0.82740
330400.0000   -0.35073
330440.0000   -0.54729
330480.0000   -0.99568
330520.0000   -0.89290
330560.0000   -0.95851
330600.0000   -0.75355
330640.0000   -0.68311
330680.0000   -0.40173
330720.0000   -0.74795
330760.0000   -0.35415
330800.0000   -0.19458
330840.0000   -0.46722
330880.0000   -0.28927
330920.0000   -0.59352
330960.0000   -0.18201
331000.0000   -0.32000
331040.0000   -0.36734
331080.0000   -0.67021
331120.0000   -0.47336
331160.0000   -0.48635
331200.0000   -0.55122
331240.0000   -0.62948
331280.0000   -0.62011
331320.0000   -0.52727
331360.0000   -0.75286
331400.0000   -0.82861
331440.0000   -0.70926
331480.0000   -0.76467
331520.0000   -0.67203
331560.0000   -0.87986
331600.0000   -1.06386
331640.0000   -0.67023
331680.0000   -0.66658
331720.0000   -0.62776
331760.0000   -0.42962
331800.0000   -0.44889
331840.0000   -0.63034
331880.0000   -0.50248
331920.0000   -0.57753
331960.0000   -0.57285
332000.0000   -0.71695
332040.0000   -0.84806
332080.0000   -0.80720
332120.0000   -0.65654
332160.0000   -0.68039
332200.0000   -0.75239
332240.0000   -0.71890
332280.0000   -0.72954
332320.0000   -0.65887
332360.0000   -0.52225
332400.0000   -0.60811
332440.0000   -0.86498
332480.0000   -0.92948
332520.0000   -0.61921
332560.0000   -0.82658
332600.0000   -0.74191
332640.0000   -0.72782
332680.0000   -0.60248
332720.0000   -0.85738
332760.0000   -0.55401
332800.0000   -0.42485
332840.0000   -0.72751
332880.0000   -0.80554
332920.0000   -0.68284
332960.0000   -0.60244
333000.0000   -0.40160
333040.0000   -0.51259
333080.0000   -0.77772
333120.0000   -0.52903
333160.0000   -0.71195
333200.0000   -0.47032
333240.0000   -0.61303
333280.0000   -0.62112
333320.0000   -0.36980
333360.0000   -0.53284
333400.0000   -0.57039
333440.0000   -0.76398
333480.0000   -0.86738
333520.0000   -0.79151
333560.0000   -0.87460
333600.0000   -0.54810
333640.0000   -0.69405
333680.0000   -0.68300
333720.0000   -0.86964
333760.0000   -0.64400
333800.0000   -0.84440
333840.0000   -0.73806
333880.0000   -0.54627
333920.0000   -0.52447
333960.0000   -0.65412
334000.0000   -0.63269
334040.0000   -0.82949
334080.0000   -0.47555
334120.0000   -0.53117
334160.0000   -0.64937
334200.0000   -0.68946
334240.0000   -0.46897
334280.0000   -0.76205
334320.0000   -0.73956
334360.0000   -0.85898
334400.0000   -0.77715
334440.0000   -0.86637
334480.0000   -0.80720
334520.0000   -0.53554
334560.0000   -0.39143
334600.0000   -0.74003
334640.0000   -0.61715
334680.0000   -0.64432
334720.0000   -0.46402
334760.0000   -0.46296
334800.0000   -0.34561
334840.0000   -0.59521
334880.0000   -0.49482
334920.0000   -0.80880
334960.0000   -0.62998
335000.0000   -0.67046
335040.0000   -0.50748
335080.0000   -0.50781
335120.0000   -0.59426
335160.0000   -0.53907
335200.0000   -0.90943
335240.0000   -0.80152
335280.0000   -0.66385
335320.0000   -0.70907
335360.0000   -0.67275
335400.0000   -0.49489
335440.0000   -0.66367
335480.0000   -0.77758
335520.0000   -0.85426
335560.0000   -0.67082
335600.0000   -0.56617
335640.0000   -0.66749
335680.0000   -0.86273
335720.0000   -0.62364
335760.0000   -0.66797
335800.0000   -0.64189
335840.0000   -0.52579
335880.0000   -0.80592
335920.0000   -0.62993
335960.0000   -0.89767
336000.0000   -0.73641
336040.0000   -0.77150
336080.0000   -0.50754
336120.0000   -0.44145
336160.0000   -0.72194
336200.0000   -0.42575
336240.0000   -0.54731
336280.0000   -0.83284
336320.0000   -0.68884
336360.0000   -0.64947
336400.0000   -0.72843
336440.0000   -0.60055
336480.0000   -0.74031
336520.0000   -0.68028
336560.0000   -0.85429
336600.0000   -0.83788
336640.0000   -0.58839
336680.0000   -0.68105
336720.0000   -0.60891
336760.0000   -0.56040
336800.0000   -0.57579
336840.0000   -0.46529
336880.0000   -0.49154
336920.0000   -0.54191
336960.0000   -0.54923
337000.0000   -0.28483
337040.0000   -0.57355
337080.0000   -0.40802
337120.0000   -0.58753
337160.0000   -0.66641
337200.0000   -0.74432
337240.0000   -0.72451
337280.0000   -0.53398
337320.0000   -0.85708
337360.0000   -0.67703
337400.0000   -0.78252
337440.0000   -0.70150
337480.0000   -0.71094
337520.0000   -0.61348
337560.0000   -0.67062
337600.0000   -0.97971
337640.0000   -0.73281
337680.0000   -0.69886
337720.0000   -0.46448
337760.0000   -0.59461
337800.0000   -0.57446
337840.0000   -0.70414
337880.0000   -0.73336
337920.0000   -0.51891
337960.0000   -1.04141
338000.0000   -0.64127
338040.0000   -0.74084
338080.0000   -0.70256
338120.0000   -0.49616
338160.0000   -0.77278
338200.0000   -0.91450
338240.0000   -0.58676
338280.0000   -0.78754
338320.0000   -0.74720
338360.0000   -0.48700
338400.0000   -0.69551
338440.0000   -0.59779
338480.0000   -0.89639
338520.0000   -0.60460
338560.0000   -0.70172
338600.0000   -0.36054
338640.0000   -0.80515
338680.0000   -0.14939
338720.0000   -0.50808
338760.0000   -0.65910
338800.0000   -0.70647
338840.0000   -0.70875
338880.0000   -0.64531
338920.0000   -0.53652
338960.0000   -0.70548
339000.0000   -0.68723
339040.0000   -0.41788
339080.0000   -0.37928
339120.0000   -0.61169
339160.0000   -0.62614
339200.0000   -0.79275
339240.0000   -0.58334
339280.0000   -0.88179
339320.0000   -0.71711
339360.0000   -0.56024
339400.0000   -0.54264
339440.0000   -0.73280
339480.0000   -0.80254
339520.0000   -0.57886
339560.0000   -0.67192
339600.0000   -0.46830
339640.0000   -0.69281
339680.0000   -0.47632
339720.0000   -0.71860
339760.0000   -0.64802
339800.0000   -0.76707
339840.0000   -0.63104
339880.0000   -0.65565
339920.0000   -0.60504
339960.0000   -0.62519
340000.0000   -0.74731
340040.0000   -0.65687
340080.0000   -0.62561
340120.0000   -0.68468
340160.0000   -0.52545
340200.0000   -0.71814
340240.0000   -0.68129
340280.0000   -0.68884
340320.0000   -0.54102
340360.0000   -0.71442
340400.0000   -0.79067
340440.0000   -0.75485
340480.0000   -0.58611
340520.0000   -0.64231
340560.0000   -0.63397
340600.0000   -0.60803
340640.0000   -0.39119
340680.0000   -0.72394
340720.0000   -0.65047
340760.0000   -0.84881
340800.0000   -0.68750
340840.0000   -0.60843
340880.0000   -0.79108
340920.0000   -0.54166
340960.0000   -0.67612
341000.0000   -0.53924
341040.0000   -0.88158
341080.0000   -0.67060
341120.0000   -0.73302
341160.0000   -0.65176
341200.0000   -0.78177
341240.0000   -0.68197
341280.0000   -0.57899
341320.0000   -0.70286
341360.0000   -0.75172
341400.0000   -0.68553
341440.0000   -0.88191
341480.0000   -0.72563
341520.0000   -0.79052
341560.0000   -0.63727
341600.0000   -0.58303
341640.0000   -0.80081
341680.0000   -0.71853
341720.0000   -0.58700
341760.0000   -0.73750
341800.0000   -0.44825
341840.0000   -0.55169
341880.0000   -0.61388
341920.0000   -0.81218
341960.0000   -0.97527
342000.0000   -0.66133
342040.0000   -0.70524
342080.0000   -0.89151
342120.0000   -0.60942
342160.0000   -0.87287
342200.0000   -0.58497
342240.0000   -0.82645
342280.0000   -0.61457
342320.0000   -0.71500
342360.0000   -0.80864
342400.0000   -0.61092
342440.0000   -0.81265
342480.0000   -0.71657
342520.0000   -1.00908
342560.0000   -0.73375
342600.0000   -0.63366
342640.0000   -0.61390
342680.0000   -0.59630
342720.0000   -0.74319
342760.0000   -0.75122
342800.0000   -0.53574
342840.0000   -0.48813
342880.0000   -0.15165
342920.0000   -0.49805
342960.0000   -0.30448
343000.0000   -0.34831
343040.0000   -0.62792
343080.0000   -0.46620
343120.0000   -0.63486
343160.0000   -0.74358
343200.0000   -0.72479
343240.0000   -0.54592
343280.0000   -0.56777
343320.0000   -0.66386
343360.0000   -0.80925
343400.0000   -0.80568
343440.0000   -0.65536
343480.0000   -0.57356
343520.0000   -0.50664
343560.0000   -0.57767
343600.0000   -0.63963
343640.0000   -0.62267
343680.0000   -0.72927
343720.0000   -0.59308
343760.0000   -0.46550
343800.0000   -0.54775
343840.0000   -0.81480
343880.0000   -0.88086
343920.0000   -0.42110
343960.0000   -0.95529
344000.0000   -0.50587
344040.0000   -0.60933
344080.0000   -0.57653
344120.0000   -0.69039
344160.0000   -0.66208
344200.0000   -0.62578
344240.0000   -0.42208
344280.0000   -0.86771
344320.0000   -0.53699
344360.0000   -0.57407
344400.0000   -0.54197
344440.0000   -0.76665
344480.0000   -0.82884
344520.0000   -0.68687
344560.0000   -0.70470
344600.0000   -0.85862
344640.0000   -0.67322
344680.0000   -0.57331
344720.0000   -0.78318
344760.0000   -0.68666
344800.0000   -0.43534
344840.0000   -0.74839
344880.0000   -0.66176
344920.0000   -0.67885
344960.0000   -0.77008
345000.0000   -0.58438
345040.0000   -0.68713
345080.0000   -0.62813
345120.0000   -0.76862
345160.0000   -0.65265
345200.0000   -0.82819
345240.0000   -0.56067
345280.0000   -0.83064
345320.0000   -0.89381
345360.0000   -0.78578
345400.0000   -0.81554
345440.0000   -0.67291
345480.0000   -0.47459
345520.0000   -0.34376
345560.0000   -0.54365
345600.0000   -0.69059
345640.0000   -0.54556
345680.0000   -0.76184
345720.0000   -0.41611
345760.0000   -0.49328
345800.0000   -0.65633
345840.0000   -0.84630
345880.0000   -0.78242
345920.0000   -0.62241
345960.0000   -0.74064
346000.0000   -0.57951
346040.0000   -0.57255
346080.0000   -0.49618
346120.0000   -0.49697
346160.0000   -0.67917
346200.0000   -0.38878
346240.0000   -0.52678
346280.0000   -0.32581
346320.0000   -0.60852
346360.0000   -0.39157
346400.0000   -0.37673
346440.0000   -0.40907
346480.0000   -0.44699
346520.0000   -0.73428
346560.0000   -0.76312
346600.0000   -0.84265
346640.0000   -0.81316
346680.0000   -0.63964
346720.0000   -0.65629
346760.0000   -0.75603
346800.0000   -0.73603
346840.0000   -0.69668
346880.0000   -0.79352
346920.0000   -0.71763
346960.0000   -0.85877
347000.0000   -0.55132
347040.0000   -0.72104
347080.0000   -0.94643
347120.0000   -0.56059
347160.0000   -0.84349
347200.0000   -0.69117
347240.0000   -0.95215
347280.0000   -0.76605
347320.0000   -0.58380
347360.0000   -0.60621
347400.0000   -0.32243
347440.0000   -0.74862
347480.0000   -0.60016
347520.0000   -0.78274
347560.0000   -0.61554
347600.0000   -0.69105
347640.0000   -0.37065
347680.0000   -0.78538
347720.0000   -0.73753
347760.0000   -0.75776
347800.0000   -0.54316
347840.0000   -0.70983
347880.0000   -0.81317
347920.0000   -0.73377
347960.0000   -0.71096
348000.0000   -0.66829
348040.0000   -0.68431
348080.0000   -0.61551
348120.0000   -0.57789
348160.0000   -0.61109
348200.0000   -0.63698
348240.0000   -0.83800
348280.0000   -0.66932
348320.0000   -0.85798
348360.0000   -0.55450
348400.0000   -0.75442
348440.0000   -0.54133
348480.0000   -0.70408
348520.0000   -0.56802
348560.0000   -0.37426
348600.0000   -0.70261
348640.0000   -0.74447
348680.0000   -0.68946
348720.0000   -0.75351
348760.0000   -0.65422
348800.0000   -0.70109
348840.0000   -0.64567
348880.0000   -0.60350
348920.0000   -0.33366
348960.0000   -0.69035
349000.0000   -0.71525
349040.0000   -0.54412
349080.0000   -0.65779
349120.0000   -0.67527
349160.0000   -0.61138
349200.0000   -0.67359
349240.0000   -0.30426
349280.0000   -0.59055
349320.0000   -0.47926
349360.0000   -0.21658
349400.0000   -0.52714
349440.0000   -0.66640
349480.0000   -0.65811
349520.0000   -0.50245
349560.0000   -0.58643
349600.0000   -0.45080
349640.0000   -0.42758
349680.0000   -0.56838
349720.0000   -0.48491
349760.0000   -0.45294
349800.0000   -0.37592
349840.0000   -0.26583
349880.0000   -0.19678
349920.0000   -0.42936
349960.0000   -0.44326
350000.0000   -0.80437
350040.0000   -0.55270
350080.0000   -0.59848
350120.0000   -0.59416
350160.0000   -0.53747
350200.0000   -0.52082
350240.0000   -0.52968
350280.0000   -0.39867
350320.0000   -0.49564
350360.0000   -0.51513
350400.0000   -0.31101
350440.0000   -0.38250
350480.0000   -0.59475
350520.0000   -0.50395
350560.0000   -0.48654
350600.0000   -0.48448
350640.0000   -0.37607
350680.0000   -0.75871
350720.0000   -0.33483
350760.0000   -0.55530
350800.0000   -0.38503
350840.0000   -0.48114
350880.0000   -0.49808
350920.0000   -0.60281
350960.0000   -0.56405
351000.0000   -0.71297
351040.0000   -0.62168
351080.0000   -0.35931
351120.0000   -0.61062
351160.0000   -0.60960
351200.0000   -0.66917
351240.0000   -0.54308
351280.0000   -0.37194
351320.0000   -0.39144
351360.0000   -0.54910
351400.0000   -0.45161
351440.0000   -0.46272
351480.0000   -0.41401
351520.0000   -0.48946
351560.0000   -0.14482
351600.0000   -0.60641
351640.0000   -0.41838
351680.0000   -0.50451
351720.0000   -0.54863
351760.0000   -0.54177
351800.0000   -0.45518
351840.0000   -0.72485
351880.0000   -0.58055
351920.0000   -0.40764
351960.0000   -0.49606
352000.0000   -0.61996
352040.0000   -0.45896
352080.0000   -0.23429
352120.0000   -0.05514
352160.0000   -0.23927
352200.0000   -0.19126
352240.0000   -0.34454
352280.0000   -0.62817
352320.0000   -0.61464
352360.0000   -0.53443
352400.0000   -0.31338
352440.0000   -0.57616
352480.0000   -0.31177
352520.0000   -0.07032
352560.0000   -0.48145
352600.0000   -0.04653
352640.0000   -0.33989
352680.0000   -0.49115
352720.0000   -0.34722
352760.0000   -0.55179
352800.0000   -0.53395
352840.0000   -0.35588
352880.0000   -0.12861
352920.0000   -0.38432
352960.0000   -0.27986
353000.0000   -0.49844
353040.0000   -0.33427
353080.0000   -0.51556
353120.0000   -0.53101
353160.0000   -0.45993
353200.0000   -0.64522
353240.0000   -0.54546
353280.0000   -0.79827
353320.0000   -0.61499
353360.0000   -0.72056
353400.0000   -0.64511
353440.0000   -0.57854
353480.0000   -0.53758
353520.0000   -0.47594
353560.0000   -0.44103
353600.0000   -0.71335
353640.0000   -0.54321
353680.0000   -0.24559
353720.0000   -0.24585
353760.0000   -0.48301
353800.0000   -1.04242
353840.0000   -0.96363
353880.0000   -0.66866
353920.0000   -0.54800
353960.0000   -0.47545
354000.0000   -0.40861
354040.0000   -0.26804
354080.0000   -0.61059
354120.0000   -0.49362
354160.0000   -0.56268
354200.0000   -0.42556
354240.0000   -0.35372
354280.0000   -0.39364
354320.0000   -0.46726
354360.0000   -0.61357
354400.0000   -0.32143
354440.0000   -0.45975
354480.0000   -0.43292
354520.0000   -0.40888
354560.0000   -0.66276
354600.0000   -0.82004
354640.0000   -0.48126
354680.0000   -0.60170
354720.0000   -0.49813
354760.0000   -0.31493
354800.0000   -0.34146
354840.0000   -0.59318
354880.0000   -0.43854
354920.0000   -0.67143
354960.0000   -0.54261
355000.0000   -0.63393
355040.0000   -0.55630
355080.0000   -0.63765
355120.0000   -0.74572
355160.0000   -0.42587
355200.0000   -0.62729
355240.0000   -0.84885
355280.0000   -0.55662
355320.0000   -0.68058
355360.0000   -0.69085
355400.0000   -0.68763
355440.0000   -0.69043
355480.0000   -0.48140
355520.0000   -0.53837
355560.0000   -0.61686
355600.0000   -0.76628
355640.0000   -0.71119
355680.0000   -0.49721
355720.0000   -0.38005
355760.0000   -0.43795
355800.0000   -0.33584
355840.0000   -0.57985
355880.0000   -0.74202
355920.0000   -0.45956
355960.0000   -0.74917
356000.0000   -0.52002
356040.0000   -0.86601
356080.0000   -0.68338
356120.0000   -0.83269
356160.0000   -0.61172
356200.0000   -0.64102
356240.0000   -0.65723
356280.0000   -0.88953
356320.0000   -0.71960
356360.0000   -0.67205
356400.0000   -0.44109
356440.0000   -0.30160
356480.0000   -0.37160
356520.0000   -0.60593
356560.0000   -0.64481
356600.0000   -0.46883
356640.0000   -0.74081
356680.0000   -0.75381
356720.0000   -0.35918
356760.0000   -0.75021
356800.0000   -0.69237
356840.0000   -0.56809
356880.0000   -0.54316
356920.0000   -0.39580
356960.0000   -0.43646
357000.0000   -0.63606
357040.0000   -0.40676
357080.0000   -0.51308
357120.0000   -0.52222
357160.0000   -0.34339
357200.0000   -0.65544
357240.0000   -0.21016
357280.0000   -0.81424
357320.0000   -0.36822
357360.0000   -0.43814
357400.0000   -0.60937
357440.0000   -0.90247
357480.0000   -0.91084
357520.0000   -0.74601
357560.0000   -0.59893
357600.0000   -0.73486
357640.0000   -0.84803
357680.0000   -0.63331
357720.0000   -0.85409
357760.0000   -0.62443
357800.0000   -0.63509
357840.0000   -0.76119
357880.0000   -0.90982
357920.0000   -0.68492
357960.0000   -0.61287
358000.0000   -0.66233
358040.0000   -0.63282
358080.0000   -0.75417
358120.0000   -0.66703
358160.0000   -0.69438
358200.0000   -0.61412
358240.0000   -0.84413
358280.0000   -0.65595
358320.0000   -0.65177
358360.0000   -0.65295
358400.0000   -0.71849
358440.0000   -0.77416
358480.0000   -0.64480
358520.0000   -0.62715
358560.0000   -0.67303
358600.0000   -0.71892
358640.0000   -0.67413
358680.0000   -0.94003
358720.0000   -0.66574
358760.0000   -0.72966
358800.0000   -0.59921
358840.0000   -0.60537
358880.0000   -0.68274
358920.0000   -0.71291
358960.0000   -0.58943
359000.0000   -0.78572
359040.0000   -0.61743
359080.0000   -0.78282
359120.0000   -0.82511
359160.0000   -0.48101
359200.0000   -0.48019
359240.0000   -0.44452
359280.0000   -0.45142
359320.0000   -0.46078
359360.0000   -0.35694
359400.0000   -0.41659
359440.0000   -0.63454
359480.0000   -0.86089
359520.0000   -0.76264
359560.0000   -0.59898
359600.0000   -0.51286
359640.0000   -0.59271
359680.0000   -0.76962
359720.0000   -0.61906
359760.0000   -0.71387
359800.0000   -0.63894
359840.0000   -0.60564
359880.0000   -0.65686
359920.0000   -0.72280
359960.0000   -0.62464
360000.0000   -0.57276
360040.0000   -0.62498
360080.0000   -0.84949
360120.0000   -0.99518
360160.0000   -0.68665
360200.0000   -0.77024
360240.0000   -0.64209
360280.0000   -0.55877
360320.0000   -0.75588
360360.0000   -0.65324
360400.0000   -0.41387
360440.0000   -0.69023
360480.0000   -0.64326
360520.0000   -0.58741
360560.0000   -0.61172
360600.0000   -0.68041
360640.0000   -0.64483
360680.0000   -0.61271
360720.0000   -0.63526
360760.0000   -0.80159
360800.0000   -0.68718
360840.0000   -0.74123
360880.0000   -0.58681
360920.0000   -0.69468
360960.0000   -0.34465
361000.0000   -0.57477
361040.0000   -0.56924
361080.0000   -0.67525
361120.0000   -0.78851
361160.0000   -0.58648
361200.0000   -0.72556
361240.0000   -0.31550
361280.0000   -0.28274
361320.0000   -0.43247
361360.0000   -0.40820
361400.0000   -0.59514
361440.0000   -0.39086
361480.0000   -0.29781
361520.0000   -0.53450
361560.0000   -0.29158
361600.0000   -0.13459
361640.0000   -0.35672
361680.0000   -0.42080
361720.0000   -0.42683
361760.0000   -0.55751
361800.0000   -0.55522
361840.0000   -0.47037
361880.0000   -0.60289
361920.0000   -0.42740
361960.0000   -0.50621
362000.0000   -0.61756
362040.0000   -0.49588
362080.0000   -0.67786
362120.0000   -0.86501
362160.0000   -0.72578
362200.0000   -0.79993
362240.0000   -0.96902
362280.0000   -0.66480
362320.0000   -1.06997
362360.0000   -0.97821
362400.0000   -0.75110
362440.0000   -0.51258
362480.0000   -0.51157
362520.0000   -0.94108
362560.0000   -0.64393
362600.0000   -0.46385
362640.0000   -0.65117
362680.0000   -0.93082
362720.0000   -0.70275
362760.0000   -0.47727
362800.0000   -0.60854
362840.0000   -0.54599
362880.0000   -0.66270
362920.0000   -0.72752
362960.0000   -0.70722
363000.0000   -0.30051
363040.0000   -0.55943
363080.0000   -0.60878
363120.0000   -0.58769
363160.0000   -0.66018
363200.0000   -0.53208
363240.0000   -0.45992
363280.0000   -0.65381
363320.0000   -0.49385
363360.0000   -0.53842
363400.0000   -0.85896
363440.0000   -0.69920
363480.0000   -0.69535
363520.0000   -0.67887
363560.0000   -0.65312
363600.0000   -0.37454
363640.0000   -0.52492
363680.0000   -0.43550
363720.0000   -0.42736
363760.0000   -0.64949
363800.0000   -0.70010
363840.0000   -0.88857
363880.0000   -0.82836
363920.0000   -0.95713
363960.0000   -0.72759
364000.0000   -0.43517
364040.0000   -0.66564
364080.0000   -0.51344
364120.0000   -0.41562
364160.0000   -0.47471
364200.0000   -0.71841
364240.0000   -0.60428
364280.0000   -0.75589
364320.0000   -0.97219
364360.0000   -0.99077
364400.0000   -0.98565
364440.0000   -1.11156
364480.0000   -0.92178
364520.0000   -0.83457
364560.0000   -0.99088
364600.0000   -0.83006
364640.0000   -0.80573
364680.0000   -0.97693
364720.0000   -0.83745
364760.0000   -0.73223
364800.0000   -0.80140
364840.0000   -1.10240
364880.0000   -0.87553
364920.0000   -0.89270
364960.0000   -0.82506
365000.0000   -1.02165
365040.0000   -0.58338
365080.0000   -0.92600
365120.0000   -1.01918
365160.0000   -0.77949
365200.0000   -0.79132
365240.0000   -1.01866
365280.0000   -0.94332
365320.0000   -0.74509
365360.0000   -0.66346
365400.0000   -0.77820
365440.0000   -0.54869
365480.0000   -0.62761
365520.0000   -0.47397
365560.0000   -0.82728
365600.0000   -0.74597
365640.0000   -0.78110
365680.0000   -0.78294
365720.0000   -0.72152
365760.0000   -0.69730
365800.0000   -0.64939
365840.0000   -0.97451
365880.0000   -0.97403
365920.0000   -0.59856
365960.0000   -0.67718
366000.0000   -0.74637
366040.0000   -0.80511
366080.0000   -0.71726
366120.0000   -0.81353
366160.0000   -0.58106
366200.0000   -0.59492
366240.0000   -0.72038
366280.0000   -0.56491
366320.0000   -0.69317
366360.0000   -0.67700
366400.0000   -0.85547
366440.0000   -0.75100
366480.0000   -0.55294
366520.0000   -0.85554
366560.0000   -0.55798
366600.0000   -0.56478
366640.0000   -0.94184
366680.0000   -0.59009
366720.0000   -0.86093
366760.0000   -0.68491
366800.0000   -0.69790
366840.0000   -0.76325
366880.0000   -0.77051
366920.0000   -0.94707
366960.0000   -0.83445
367000.0000   -0.77184
367040.0000   -0.68598
367080.0000   -0.62200
367120.0000   -0.79194
367160.0000   -0.50205
367200.0000   -0.86508
367240.0000   -0.64182
367280.0000   -0.46911
367320.0000   -0.58292
367360.0000   -0.64029
367400.0000   -0.64601
367440.0000   -0.92783
367480.0000   -0.79286
367520.0000   -0.88151
367560.0000   -0.86123
367600.0000   -0.68425
367640.0000   -0.56465
367680.0000   -0.70190
367720.0000   -0.77614
367760.0000   -0.52525
367800.0000   -0.56509
367840.0000   -0.65352
367880.0000   -0.74871
367920.0000   -0.64601
367960.0000   -0.86501
368000.0000   -0.60058
368040.0000   -0.57994
368080.0000   -0.46448
368120.0000   -0.56586
368160.0000   -0.52217
368200.0000   -0.45770
368240.0000   -0.54233
368280.0000   -0.66928
368320.0000   -0.77181
368360.0000   -0.79134
368400.0000   -0.88317
368440.0000   -0.78653
368480.0000   -0.99603
368520.0000   -0.60031
368560.0000   -0.61002
368600.0000   -0.90859
368640.0000   -1.12400
368680.0000   -0.74370
368720.0000   -0.49928
368760.0000   -0.49736
368800.0000   -0.58342
368840.0000   -0.66897
368880.0000   -0.52581
368920.0000   -0.61152
368960.0000   -0.61892
369000.0000   -0.67152
369040.0000   -0.76717
369080.0000   -0.49419
369120.0000   -0.56800
369160.0000   -0.63705
369200.0000   -0.63293
369240.0000   -0.74662
369280.0000   -0.47212
369320.0000   -0.47773
369360.0000   -0.64065
369400.0000   -0.41620
369440.0000   -0.51216
369480.0000   -0.45559
369520.0000   -0.70535
369560.0000   -0.65618
369600.0000   -0.73571
369640.0000   -0.64332
369680.0000   -0.53563
369720.0000   -0.67659
369760.0000   -0.56975
369800.0000   -0.46031
369840.0000   -0.53134
369880.0000   -0.66104
369920.0000   -0.59180
369960.0000   -0.56664
370000.0000   -0.50668
370040.0000   -0.38898
370080.0000   -0.35242
370120.0000   -0.29016
370160.0000   -0.77756
370200.0000   -0.67330
370240.0000   -0.73727
370280.0000   -0.38244
370320.0000   -0.62468
370360.0000   -0.35605
370400.0000   -0.13769
370440.0000   -0.02912
370480.0000   -0.09890
370520.0000   -0.04361
370560.0000    0.10055
370600.0000    0.12728
370640.0000    0.08411
370680.0000   -0.30952
370720.0000   -0.30485
370760.0000   -0.52404
370800.0000   -0.37823
370840.0000   -0.46620
370880.0000   -0.63715
370920.0000   -0.40362
370960.0000   -0.18004
371000.0000   -0.48174
371040.0000   -0.38271
371080.0000   -0.47363
371120.0000   -0.71496
371160.0000   -0.62120
371200.0000   -0.68848
371240.0000   -0.46321
371280.0000   -0.52360
371320.0000   -0.22906
371360.0000   -0.29936
371400.0000   -0.53216
371440.0000   -0.56067
371480.0000   -0.61957
371520.0000   -0.44061
371560.0000   -0.75183
371600.0000   -0.55388
371640.0000   -0.60659
371680.0000   -0.58042
371720.0000   -0.45312
371760.0000   -0.55207
371800.0000   -0.52507
371840.0000   -0.38790
371880.0000   -0.36840
371920.0000   -0.54780
371960.0000   -0.44890
372000.0000   -0.46442
372040.0000   -0.50224
372080.0000   -0.91539
372120.0000   -0.28006
372160.0000   -0.79228
372200.0000   -0.49226
372240.0000   -0.61432
372280.0000   -0.76026
372320.0000   -0.52927
372360.0000   -0.50067
372400.0000   -0.57500
372440.0000   -0.43872
372480.0000   -0.67753
372520.0000   -0.44248
372560.0000   -0.66852
372600.0000   -0.39677
372640.0000   -0.48190
372680.0000   -0.32666
372720.0000   -0.47715
372760.0000   -0.51111
372800.0000   -0.45537
372840.0000   -0.46014
372880.0000   -0.41827
372920.0000   -0.49952
372960.0000   -0.74338
373000.0000   -0.83596
373040.0000   -0.46191
373080.0000   -0.50714
373120.0000   -0.49904
373160.0000   -0.39329
373200.0000   -0.68077
373240.0000   -0.58316
373280.0000   -0.51039
373320.0000   -0.49884
373360.0000   -0.76978
373400.0000   -0.63850
373440.0000   -0.71225
373480.0000   -0.75943
373520.0000   -0.64157
373560.0000   -0.88019
373600.0000   -0.62529
373640.0000   -0.69884
373680.0000   -0.63748
373720.0000   -0.68758
373760.0000   -0.70521
373800.0000   -0.77326
373840.0000   -0.49710
373880.0000   -0.61046
373920.0000   -0.74007
373960.0000   -0.64693
374000.0000   -0.53255
374040.0000   -0.66526
374080.0000   -0.69201
374120.0000   -0.70350
374160.0000   -0.57173
374200.0000   -0.37663
374240.0000   -0.91388
374280.0000   -0.53560
374320.0000   -0.76719
374360.0000   -0.60809
374400.0000   -0.58156
374440.0000   -0.63801
374480.0000   -0.76100
374520.0000   -0.81349
374560.0000   -0.96006
374600.0000   -0.79268
374640.0000   -0.64569
374680.0000   -0.70436
374720.0000   -0.62240
374760.0000   -0.75708
374800.0000   -0.56555
374840.0000   -0.65246
374880.0000   -0.67381
374920.0000   -0.49700
374960.0000   -0.65027
375000.0000   -0.73984
375040.0000   -0.67103
375080.0000   -0.81229
375120.0000   -0.77954
375160.0000   -0.59962
375200.0000   -0.60713
375240.0000   -0.84291
375280.0000   -0.70774
375320.0000   -0.51095
375360.0000   -0.66240
375400.0000   -0.74427
375440.0000   -0.78605
375480.0000   -0.65848
375520.0000   -0.77473
375560.0000   -0.62630
375600.0000   -0.98370
375640.0000   -0.71585
375680.0000   -0.77030
375720.0000   -0.57849
375760.0000   -0.60931
375800.0000   -0.83691
375840.0000   -0.55086
375880.0000   -0.37391
375920.0000   -0.65020
375960.0000   -0.68422
376000.0000   -0.59643
376040.0000   -0.82841
376080.0000   -0.68551
376120.0000   -0.69372
376160.0000   -0.74838
376200.0000   -0.66082
376240.0000   -0.70637
376280.0000   -0.66765
376320.0000   -0.48422
376360.0000   -0.37348
376400.0000   -0.76358
376440.0000   -0.52585
376480.0000   -0.52276
376520.0000   -0.60691
376560.0000   -0.79853
376600.0000   -0.83519
376640.0000   -0.75456
376680.0000   -0.62036
376720.0000   -0.68632
376760.0000   -0.78066
376800.0000   -0.69577
376840.0000   -0.64644
376880.0000   -0.78365
376920.0000   -0.66363
376960.0000   -0.55848
377000.0000   -0.63382
377040.0000   -0.72779
377080.0000   -0.62700
377120.0000   -0.67463
377160.0000   -0.58563
377200.0000   -0.57277
377240.0000   -0.56942
377280.0000   -0.64182
377320.0000   -0.76641
377360.0000   -0.51804
377400.0000   -0.69939
377440.0000   -0.60944
377480.0000   -0.68082
377520.0000   -0.55611
377560.0000   -0.52926
377600.0000   -0.56562
377640.0000   -0.42071
377680.0000   -0.55546
377720.0000   -0.40337
377760.0000   -0.52034
377800.0000   -0.58743
377840.0000   -0.73455
377880.0000   -0.64777
377920.0000   -0.51616
377960.0000   -0.71278
378000.0000   -0.73799
378040.0000   -0.53076
378080.0000   -0.63703
378120.0000   -0.50396
378160.0000   -0.45633
378200.0000   -0.75912
378240.0000   -0.31900
378280.0000   -0.49179
378320.0000   -0.40690
378360.0000   -0.54662
378400.0000   -0.61756
378440.0000   -0.75904
378480.0000   -0.50228
378520.0000   -0.59476
378560.0000   -0.73154
378600.0000   -0.69717
378640.0000   -0.55118
378680.0000   -0.85459
378720.0000   -0.44794
378760.0000   -0.62649
378800.0000   -0.50907
378840.0000   -0.77675
378880.0000   -0.37332
378920.0000   -0.59699
378960.0000   -0.37779
379000.0000   -0.48683
379040.0000   -0.94583
379080.0000   -0.70885
379120.0000   -0.78514
379160.0000   -0.55204
379200.0000   -0.70414
379240.0000   -0.81805
379280.0000   -0.56745
379320.0000   -0.51406
379360.0000   -0.64060
379400.0000   -0.77478
379440.0000   -0.49701
379480.0000   -0.73816
379520.0000   -0.73249
379560.0000   -0.60944
379600.0000   -0.84998
379640.0000   -0.78917
379680.0000   -0.77154
379720.0000   -0.68719
379760.0000   -0.70082
379800.0000   -0.60590
379840.0000   -0.65614
379880.0000   -0.67630
379920.0000   -0.73274
379960.0000   -0.67813
380000.0000   -0.53982
380040.0000   -0.60627
380080.0000   -0.79104
380120.0000   -0.86370
380160.0000   -0.66422
380200.0000   -0.81184
380240.0000   -0.64015
380280.0000   -0.83836
380320.0000   -0.71263
380360.0000   -0.39385
380400.0000   -0.58256
380440.0000   -0.64736
380480.0000   -0.72943
380520.0000   -0.67810
380560.0000   -0.37127
380600.0000   -0.65659
380640.0000   -0.66447
380680.0000   -0.60892
380720.0000   -0.43151
380760.0000   -0.55590
380800.0000   -0.65010
380840.0000   -0.85794
380880.0000   -0.71721
380920.0000   -0.76818
380960.0000   -0.84497
381000.0000   -0.60275
381040.0000   -0.60985
381080.0000   -0.63135
381120.0000   -0.70978
381160.0000   -0.50463
381200.0000   -0.76121
381240.0000   -0.67422
381280.0000   -0.58560
381320.0000   -0.70383
381360.0000   -0.60665
381400.0000   -0.88199
381440.0000   -0.75164
381480.0000   -0.54655
381520.0000   -0.47054
381560.0000   -0.71567
381600.0000   -0.75472
381640.0000   -0.75630
381680.0000   -0.70942
381720.0000   -0.51435
381760.0000   -0.43747
381800.0000   -0.63665
381840.0000   -0.56493
381880.0000   -0.53371
381920.0000   -0.67295
381960.0000   -0.59340
382000.0000   -0.74322
382040.0000   -0.63388
382080.0000   -0.63974
382120.0000   -0.62791
382160.0000   -0.67788
382200.0000   -0.59235
382240.0000   -0.87392
382280.0000   -0.68440
382320.0000   -0.74217
382360.0000   -0.94861
382400.0000   -0.69838
382440.0000   -0.64666
382480.0000   -0.85700
382520.0000   -0.82218
382560.0000   -0.51767
382600.0000   -0.67885
382640.0000   -0.69429
382680.0000   -0.76637
382720.0000   -0.80168
382760.0000   -0.85165
382800.0000   -0.81888
382840.0000   -0.68337
382880.0000   -0.71160
382920.0000   -0.70445
382960.0000   -0.70187
383000.0000   -0.63922
383040.0000   -0.59895
383080.0000   -0.90695
383120.0000   -0.74366
383160.0000   -0.60679
383200.0000   -0.50436
383240.0000   -0.46898
383280.0000   -0.46153
383320.0000   -0.74574
383360.0000   -0.60253
383400.0000   -0.76008
383440.0000   -0.83583
383480.0000   -0.69037
383520.0000   -0.78875
383560.0000   -0.69353
383600.0000   -0.71063
383640.0000   -0.94866
383680.0000   -0.77410
383720.0000   -0.66929
383760.0000   -0.43995
383800.0000   -0.65228
383840.0000   -0.39751
383880.0000   -0.65996
383920.0000   -0.92756
383960.0000   -0.67603
384000.0000   -0.74284
384040.0000   -0.71333
384080.0000   -0.74782
384120.0000   -0.65650
384160.0000   -0.75405
384200.0000   -0.86323
384240.0000   -0.62834
384280.0000   -0.69547
384320.0000   -0.68321
384360.0000   -0.71997
384400.0000   -0.84778
384440.0000   -0.59455
384480.0000   -0.74375
384520.0000   -0.67890
384560.0000   -0.52216
384600.0000   -0.53117
384640.0000   -0.63766
384680.0000   -0.67348
384720.0000   -0.78698
384760.0000   -0.64418
384800.0000   -0.40269
384840.0000   -0.59975
384880.0000   -0.77245
384920.0000   -0.61525
384960.0000   -0.84166
385000.0000   -0.53781
385040.0000   -0.75002
385080.0000   -0.77070
385120.0000   -0.77897
385160.0000   -0.64136
385200.0000   -0.54171
385240.0000   -0.74014
385280.0000   -0.56180
385320.0000   -0.59200
385360.0000   -0.74448
385400.0000   -0.58074
385440.0000   -0.80841
385480.0000   -0.63185
385520.0000   -0.69590
385560.0000   -0.66748
385600.0000   -0.71029
385640.0000   -0.83755
385680.0000   -0.70743
385720.0000   -0.60878
385760.0000   -0.73816
385800.0000   -0.76560
385840.0000   -0.73856
385880.0000   -0.76183
385920.0000   -1.00542
385960.0000   -0.63453
386000.0000   -0.67150
386040.0000   -0.87339
386080.0000   -0.64807
386120.0000   -0.77050
386160.0000   -1.01774
386200.0000   -0.93902
386240.0000   -0.93597
386280.0000   -0.88275
386320.0000   -0.82544
386360.0000   -0.85597
386400.0000   -0.60440
386440.0000   -0.48801
386480.0000   -0.97440
386520.0000   -0.99536
386560.0000   -0.88880
386600.0000   -0.93341
386640.0000   -0.90288
386680.0000   -0.82367
386720.0000   -0.86487
386760.0000   -0.72879
386800.0000   -0.73189
386840.0000   -0.73727
386880.0000   -0.91459
386920.0000   -0.71806
386960.0000   -0.54159
387000.0000   -0.53836
387040.0000   -0.66874
387080.0000   -0.74622
387120.0000   -0.68492
387160.0000   -0.75817
387200.0000   -0.61892
387240.0000   -0.71074
387280.0000   -0.67629
387320.0000   -0.79069
387360.0000   -0.77890
387400.0000   -0.81257
387440.0000   -0.81679
387480.0000   -0.67253
387520.0000   -0.82851
387560.0000   -0.64608
387600.0000   -0.78513
387640.0000   -0.70219
387680.0000   -0.69270
387720.0000   -0.50982
387760.0000   -0.62726
387800.0000   -0.67791
387840.0000   -0.68484
387880.0000   -0.65951
387920.0000   -0.60355
387960.0000   -0.53314
388000.0000   -0.68286
388040.0000   -0.74639
388080.0000   -0.59370
388120.0000   -0.48443
388160.0000   -0.59058
388200.0000   -0.93803
388240.0000   -0.89593
388280.0000   -0.63425
388320.0000   -0.58318
388360.0000   -0.55922
388400.0000   -0.61622
388440.0000   -0.86044
388480.0000   -0.51647
388520.0000   -0.80217
388560.0000   -0.72170
388600.0000   -0.60266
388640.0000   -0.67113
388680.0000   -0.51415
388720.0000   -0.53923
388760.0000   -0.59091
388800.0000   -0.73236
388840.0000   -0.59378
388880.0000   -0.57651
388920.0000   -0.64098
388960.0000   -0.49993
389000.0000   -0.62708
389040.0000   -0.64431
389080.0000   -0.64392
389120.0000   -0.30140
389160.0000   -0.64995
389200.0000   -0.72006
389240.0000   -0.48546
389280.0000   -0.56466
389320.0000   -0.79939
389360.0000   -0.63764
389400.0000   -0.64312
389440.0000   -0.47866
389480.0000   -0.46699
389520.0000   -0.46337
389560.0000   -0.48417
389600.0000   -0.61761
389640.0000   -0.68710
389680.0000   -0.52672
389720.0000   -0.65697
389760.0000   -0.76097
389800.0000   -0.60792
389840.0000   -0.69487
389880.0000   -0.69499
389920.0000   -0.75750
389960.0000   -0.61742
390000.0000   -0.61591
390040.0000   -0.73784
390080.0000   -0.86363
390120.0000   -0.69292
390160.0000   -0.66369
390200.0000   -0.62394
390240.0000   -0.63399
390280.0000   -0.73104
390320.0000   -0.51831
390360.0000   -0.73748
390400.0000   -0.90364
390440.0000   -0.82834
390480.0000   -0.67792
390520.0000   -0.63776
390560.0000   -0.69289
390600.0000   -0.73679
390640.0000   -0.78007
390680.0000   -0.68673
390720.0000   -0.76126
390760.0000   -0.40439
390800.0000   -0.72233
390840.0000   -0.78340
390880.0000   -1.03232
390920.0000   -0.69194
390960.0000   -0.63292
391000.0000   -0.57752
391040.0000   -0.70764
391080.0000   -0.47016
391120.0000   -0.45024
391160.0000   -0.74786
391200.0000   -0.44729
391240.0000   -0.63446
391280.0000   -0.82277
391320.0000   -0.76771
391360.0000   -0.86222
391400.0000   -0.57896
391440.0000   -0.85810
391480.0000   -0.62330
391520.0000   -0.68546
391560.0000   -0.60324
391600.0000   -0.45102
391640.0000   -0.40830
391680.0000   -0.39119
391720.0000   -0.49521
391760.0000   -0.70797
391800.0000   -0.41274
391840.0000   -0.42416
391880.0000   -0.34549
391920.0000   -0.42694
391960.0000   -0.77466
392000.0000   -0.84042
392040.0000   -0.78980
392080.0000   -0.80021
392120.0000   -0.80033
392160.0000   -0.61681
392200.0000   -0.82166
392240.0000   -0.77710
392280.0000   -0.78535
392320.0000   -0.74218
392360.0000   -0.60019
392400.0000   -0.72707
392440.0000   -0.51561
392480.0000   -0.69462
392520.0000   -0.53300
392560.0000   -0.73094
392600.0000   -0.89903
392640.0000   -0.71611
392680.0000   -0.70701
392720.0000   -0.94478
392760.0000   -0.77781
392800.0000   -0.84035
392840.0000   -0.53915
392880.0000   -0.65169
392920.0000   -0.81708
392960.0000   -0.54690
393000.0000   -0.53918
393040.0000   -0.65373
393080.0000   -0.69164
393120.0000   -0.55615
393160.0000   -0.61749
393200.0000   -0.69365
393240.0000   -0.71017
393280.0000   -0.71806
393320.0000   -0.51149
393360.0000   -0.77466
393400.0000   -0.72814
393440.0000   -0.74592
393480.0000   -0.45353
393520.0000   -0.49524
393560.0000   -0.54005
393600.0000   -0.39700
393640.0000   -0.58308
393680.0000   -0.36444
393720.0000   -0.67947
393760.0000   -0.40983
393800.0000   -0.55642
393840.0000   -0.41552
393880.0000   -0.40633
393920.0000   -0.55618
393960.0000   -0.45822
394000.0000   -0.63497
394040.0000   -0.57889
394080.0000   -0.22586
394120.0000   -0.67240
394160.0000   -0.72729
394200.0000   -0.72533
394240.0000   -0.64458
394280.0000   -0.63364
394320.0000   -0.57414
394360.0000   -0.67775
394400.0000   -0.85230
394440.0000   -0.33076
394480.0000   -0.37492
394520.0000   -0.52683
394560.0000   -0.66397
394600.0000   -0.50873
394640.0000   -0.69812
394680.0000   -0.62912
394720.0000   -0.75348
394760.0000   -0.57975
394800.0000   -0.67541
394840.0000   -0.41182
394880.0000   -0.42423
394920.0000   -0.36361
394960.0000   -0.29824
395000.0000   -0.32266
395040.0000   -0.25994
395080.0000   -0.27479
395120.0000   -0.31851
395160.0000   -0.43604
395200.0000   -0.35643
395240.0000   -0.05098
395280.0000   -0.02972
395320.0000    0.00217
395360.0000    0.05634
395400.0000    0.20983
395440.0000    0.03371
395480.0000    0.03351
395520.0000   -0.18858
395560.0000   -0.10172
395600.0000   -0.25774
395640.0000   -0.19059
395680.0000   -0.44717
395720.0000   -0.39017
395760.0000   -0.59584
395800.0000   -0.63621
395840.0000   -0.73675
395880.0000   -0.62114
395920.0000   -0.58955
395960.0000   -0.18941
396000.0000   -0.38016
396040.0000   -0.27435
396080.0000   -0.15529
396120.0000   -0.16406
396160.0000   -0.23119
396200.0000   -0.59580
396240.0000   -0.29692
396280.0000   -0.51721
396320.0000    0.04584
396360.0000    0.15510
396400.0000    0.09634
396440.0000   -0.03248
396480.0000    0.07171
396520.0000    0.18266
396560.0000   -0.00341
396600.0000    0.09566
396640.0000    0.21244
396680.0000   -0.38641
396720.0000    0.20933
396760.0000    0.24624
396800.0000   -0.18992
396840.0000   -0.02854
396880.0000    0.25596
396920.0000    0.15723
396960.0000    0.30897
397000.0000    0.10028
397040.0000   -0.06773
397080.0000    0.25328
397120.0000    0.27255
397160.0000    0.15561
397200.0000   -0.05449
397240.0000   -0.07918
397280.0000   -0.11180
397320.0000    0.29289
397360.0000    0.27192
397400.0000   -0.07984
397440.0000    0.40323
397480.0000    0.26393
397520.0000    0.06598
397560.0000    0.21309
397600.0000    0.11736
397640.0000    0.11085
397680.0000    0.27044
397720.0000    0.02410
397760.0000   -0.05107
397800.0000    0.04656
397840.0000    0.07039
397880.0000    0.09556
397920.0000    0.21734
397960.0000    0.16184
398000.0000   -0.18147
398040.0000   -0.05700
398080.0000   -0.16903
398120.0000   -0.15880
398160.0000   -0.24571
398200.0000    0.03878
398240.0000   -0.13581
398280.0000   -0.12240
398320.0000   -0.07362
398360.0000   -0.12572
398400.0000    0.11629
398440.0000    0.06323
398480.0000    0.05607
398520.0000    0.05398
398560.0000    0.19725
398600.0000   -0.06576
398640.0000   -0.10572
398680.0000    0.17788
398720.0000    0.06709
398760.0000   -0.28875
398800.0000   -0.27832
398840.0000   -0.10594
398880.0000   -0.24365
398920.0000   -0.28923
398960.0000   -0.39832
399000.0000   -0.55615
399040.0000   -0.51341
399080.0000   -0.30136
399120.0000   -0.50922
399160.0000   -0.42844
399200.0000   -0.09903
399240.0000   -0.27796
399280.0000   -0.47881
399320.0000   -0.25776
399360.0000   -0.01379
399400.0000   -0.13764
399440.0000    0.05952
399480.0000   -0.43599
399520.0000   -0.01900
399560.0000   -0.27200
399600.0000   -0.15480
399640.0000   -0.15310
399680.0000   -0.04660
399720.0000   -0.70861
399760.0000   -0.64855
399800.0000   -0.53970
399840.0000   -0.60428
399880.0000   -0.41376
399920.0000   -0.51631
399960.0000   -0.60409
400000.0000   -0.69862
400040.0000   -0.57539
400080.0000   -0.54569
400120.0000   -0.69342
400160.0000   -0.23479
400200.0000   -0.69800
400240.0000   -0.60451
400280.0000   -0.50057
400320.0000   -0.20139
400360.0000   -0.19371
400400.0000   -0.27599
400440.0000   -0.09474
400480.0000   -0.44579
400520.0000   -0.50818
400560.0000   -0.61140
400600.0000   -0.58619
400640.0000   -0.56242
400680.0000   -0.51655
400720.0000   -0.65827
400760.0000   -0.32840
400800.0000   -0.38262
400840.0000   -0.02295
400880.0000    0.31058
400920.0000   -0.06588
400960.0000    0.14937
401000.0000   -0.02853
401040.0000   -0.18535
401080.0000    0.02091
401120.0000    0.05751
401160.0000    0.03748
401200.0000    0.06948
401240.0000   -0.05120
401280.0000    0.21759
401320.0000    0.15668
401360.0000    0.09122
401400.0000    0.36751
401440.0000    0.37217
401480.0000    0.42597
401520.0000    0.06634
401560.0000    0.25182
401600.0000    0.26385
401640.0000    0.15913
401680.0000   -0.02274
401720.0000    0.12363
401760.0000   -0.19429
401800.0000   -0.30962
401840.0000   -0.26960
401880.0000   -0.12457
401920.0000    0.06673
401960.0000   -0.22861
402000.0000    0.16147
402040.0000    0.07854
402080.0000    0.19243
402120.0000    0.12264
402160.0000    0.22333
402200.0000    0.13987
402240.0000   -0.01160
402280.0000    0.05857
402320.0000   -0.05555
402360.0000   -0.25757
402400.0000   -0.27104
402440.0000   -0.38272
402480.0000   -0.39467
402520.0000   -0.17151
402560.0000   -0.37534
402600.0000   -0.15864
402640.0000    0.23874
402680.0000    0.19835
402720.0000    0.05092
402760.0000    0.04274
402800.0000   -0.23644
402840.0000   -0.24276
402880.0000   -0.12739
402920.0000   -0.20757
402960.0000   -0.09288
403000.0000   -0.36849
403040.0000   -0.08866
403080.0000    0.03242
403120.0000   -0.18302
403160.0000    0.20517
403200.0000    0.05611
403240.0000    0.04862
403280.0000    0.14344
403320.0000   -0.22388
403360.0000   -0.25079
403400.0000   -0.30560
403440.0000   -0.38561
403480.0000   -0.21215
403520.0000    0.26472
403560.0000    0.42378
403600.0000   -0.01676
403640.0000   -0.26307
403680.0000    0.18017
403720.0000    0.00749
403760.0000    0.05434
403800.0000    0.26466
403840.0000   -0.24017
403880.0000    0.16914
403920.0000    0.01238
403960.0000    0.05020
404000.0000    0.08452
404040.0000   -0.29056
404080.0000   -0.09106
404120.0000    0.15972
404160.0000    0.08375
404200.0000    0.03909
404240.0000    0.28890
404280.0000    0.15001
404320.0000    0.09601
404360.0000    0.24271
404400.0000    0.25741
404440.0000    0.06423
404480.0000    0.28261
404520.0000    0.01399
404560.0000   -0.04290
404600.0000   -0.30608
404640.0000    0.33609
404680.0000   -0.01664
404720.0000    0.06210
404760.0000    0.16497
404800.0000    0.10145
404840.0000    0.30037
404880.0000   -0.39203
404920.0000    0.11401
404960.0000    0.07251
405000.0000    0.22358
405040.0000    0.34184
405080.0000    0.11123
405120.0000   -0.16722
405160.0000   -0.31449
405200.0000   -0.10585
405240.0000   -0.06279
405280.0000   -0.08455
405320.0000   -0.27584
405360.0000    0.16513
405400.0000    0.08113
405440.0000   -0.00100
405480.0000    0.04064
405520.0000   -0.11436
405560.0000   -0.07731
405600.0000   -0.43737
405640.0000   -0.30126
405680.0000   -0.12935
405720.0000    0.01677
405760.0000    0.17825
405800.0000   -0.41436
405840.0000   -0.29593
405880.0000   -0.35488
405920.0000   -0.37046
405960.0000   -0.49371
406000.0000   -0.15794
406040.0000    0.08191
406080.0000   -0.47173
406120.0000   -0.08669
406160.0000   -0.22134
406200.0000   -0.55802
406240.0000   -0.42283
406280.0000   -0.76748
406320.0000   -0.37145
406360.0000   -0.47954
406400.0000   -0.74507
406440.0000   -0.54374
406480.0000   -0.47541
406520.0000   -0.41815
406560.0000   -0.59703
406600.0000   -0.48750
406640.0000   -0.76836
406680.0000   -0.62129
406720.0000   -0.58875
406760.0000   -0.50729
406800.0000   -0.49959
406840.0000   -0.57090
406880.0000   -0.60614
406920.0000   -0.49491
406960.0000   -0.44281
407000.0000   -0.50715
407040.0000   -0.81961
407080.0000   -0.31814
407120.0000   -0.51052
407160.0000   -0.56259
407200.0000   -0.48039
407240.0000   -0.74027
407280.0000   -0.67271
407320.0000   -0.47929
407360.0000   -0.56055
407400.0000   -0.67169
407440.0000   -0.90612
407480.0000   -0.87194
407520.0000   -0.66786
407560.0000   -0.73319
407600.0000   -0.72206
407640.0000   -0.47919
407680.0000   -0.58895
407720.0000   -0.50000
407760.0000   -0.85745
407800.0000   -0.58589
407840.0000   -0.62028
407880.0000   -0.52853
407920.0000   -0.39247
407960.0000   -0.62660
408000.0000   -0.66296
408040.0000   -0.56726
408080.0000   -0.72760
408120.0000   -0.74665
408160.0000   -0.49758
408200.0000   -0.64928
408240.0000   -0.62870
408280.0000   -0.60767
408320.0000   -0.37113
408360.0000   -0.41384
408400.0000   -0.51870
408440.0000   -0.43072
408480.0000   -0.02466
408520.0000   -0.57332
408560.0000   -0.49422
408600.0000   -0.13981
408640.0000   -0.31828
408680.0000   -0.37236
408720.0000   -0.70227
408760.0000   -0.49143
408800.0000   -0.65193
408840.0000   -0.62498
408880.0000   -0.51523
408920.0000   -0.22035
408960.0000   -0.23597
409000.0000   -0.33914
409040.0000   -0.62668
409080.0000   -0.80059
409120.0000   -0.68119
409160.0000   -0.57314
409200.0000   -0.66335
409240.0000   -0.59721
409280.0000   -0.63494
409320.0000   -0.45177
409360.0000   -0.55474
409400.0000   -0.75846
409440.0000   -0.43855
409480.0000   -0.58355
409520.0000   -0.52161
409560.0000   -0.51496
409600.0000   -0.41890
409640.0000   -0.47748
409680.0000   -0.73300
409720.0000   -0.22192
409760.0000   -0.45765
409800.0000   -0.39706
409840.0000   -0.45120
409880.0000   -0.63551
409920.0000   -0.70979
409960.0000   -0.61523
410000.0000   -0.55001
410040.0000   -0.56339
410080.0000   -0.61798
410120.0000   -0.38287
410160.0000   -0.61393
410200.0000   -0.61049
410240.0000   -0.85722
410280.0000   -0.50646
410320.0000   -0.75271
410360.0000   -0.52199
410400.0000   -0.55111
410440.0000   -0.23858
410480.0000   -0.17682
410520.0000   -0.21640
410560.0000   -0.53709
410600.0000   -0.22778
410640.0000   -0.29040
410680.0000   -0.27992
410720.0000   -0.10123
410760.0000   -0.42549
410800.0000   -0.22126
410840.0000   -0.39076
410880.0000   -0.62779
410920.0000   -0.52685
410960.0000   -0.49703
411000.0000   -0.88307
411040.0000   -0.58661
411080.0000   -0.52052
411120.0000   -0.82144
411160.0000   -0.60806
411200.0000   -0.71247
411240.0000   -0.62362
411280.0000   -0.81234
411320.0000   -0.70212
411360.0000   -0.66185
411400.0000   -0.81562
411440.0000   -0.75789
411480.0000   -0.85304
411520.0000   -0.70758
411560.0000   -0.72041
411600.0000   -0.88074
411640.0000   -0.75992
411680.0000   -0.68195
411720.0000   -0.71430
411760.0000   -0.55502
411800.0000   -0.72865
411840.0000   -0.35813
411880.0000    0.08691
411920.0000   -0.40893
411960.0000   -0.22509
412000.0000    0.14998
412040.0000   -0.29697
412080.0000   -0.12993
412120.0000   -0.25169
412160.0000   -0.34480
412200.0000   -0.41267
412240.0000   -0.37978
412280.0000   -0.35274
412320.0000   -0.13490
412360.0000    0.09141
412400.0000    0.08211
412440.0000    0.08674
412480.0000   -0.06327
412520.0000    0.15604
412560.0000   -0.18591
412600.0000   -0.57238
412640.0000   -0.69955
412680.0000   -0.48122
412720.0000   -0.72091
412760.0000   -0.41634
412800.0000   -0.44164
412840.0000   -0.53383
412880.0000   -0.51988
412920.0000   -0.41244
412960.0000   -0.95235
413000.0000   -0.56431
413040.0000   -0.51600
413080.0000   -0.69328
413120.0000   -0.33560
413160.0000   -0.19787
413200.0000   -0.27544
413240.0000   -0.60952
413280.0000   -0.54385
413320.0000   -0.39094
413360.0000   -0.66539
413400.0000   -0.66856
413440.0000   -0.48662
413480.0000   -0.60477
413520.0000   -0.21783
413560.0000   -0.15475
413600.0000   -0.15842
413640.0000    0.02594
413680.0000   -0.06572
413720.0000   -0.38015
413760.0000   -0.26395
413800.0000   -0.31530
413840.0000   -0.37115
413880.0000   -0.22446
413920.0000   -0.49269
413960.0000    0.13931
414000.0000   -0.01656
414040.0000   -0.29261
414080.0000   -0.83336
414120.0000   -0.73880
414160.0000   -0.64115
414200.0000   -0.46076
414240.0000   -0.73280
414280.0000   -0.78443
414320.0000   -0.80859
414360.0000   -0.58535
414400.0000   -0.77212
414440.0000   -0.63119
414480.0000   -0.52994
414520.0000   -0.19424
414560.0000    0.01277
414600.0000   -0.08882
414640.0000    0.08304
414680.0000    0.14599
414720.0000    0.20082
414760.0000    0.13731
414800.0000    0.15166
414840.0000   -0.01326
414880.0000    0.14905
414920.0000   -0.10127
414960.0000   -0.19473
415000.0000   -0.44806
415040.0000   -0.26439
415080.0000   -0.37492
415120.0000   -0.25304
415160.0000   -0.47852
415200.0000   -0.31539
415240.0000   -0.21066
415280.0000   -0.00243
415320.0000   -0.18907
415360.0000   -0.32586
415400.0000    0.16504
415440.0000    0.00283
415480.0000   -0.09442
415520.0000   -0.37951
415560.0000   -0.21219
415600.0000    0.16301
415640.0000   -0.10822
415680.0000   -0.52817
415720.0000   -0.40190
415760.0000   -0.37024
415800.0000   -0.18222
415840.0000   -0.60058
415880.0000   -0.64450
415920.0000   -0.38154
415960.0000   -0.70128
416000.0000   -0.63208
416040.0000   -0.36010
416080.0000   -0.55261
416120.0000   -0.63062
416160.0000   -0.44708
416200.0000   -0.41095
416240.0000   -0.03004
416280.0000   -0.06292
416320.0000   -0.29576
416360.0000   -0.21639
416400.0000   -0.05605
416440.0000   -0.58814
416480.0000   -0.55911
416520.0000   -0.53023
416560.0000   -0.45808
416600.0000   -0.41227
416640.0000   -0.77960
416680.0000   -0.59854
416720.0000   -0.32646
416760.0000   -0.47128
416800.0000   -0.57795
416840.0000   -0.42107
416880.0000    0.00337
416920.0000   -0.09326
416960.0000   -0.00639
417000.0000   -0.36765
417040.0000   -0.22038
417080.0000   -0.17973
417120.0000   -0.24141
417160.0000    0.05299
417200.0000   -0.20106
417240.0000   -0.22063
417280.0000   -0.00425
417320.0000    0.04020
417360.0000   -0.16870
417400.0000   -0.40699
417440.0000   -0.84062
417480.0000   -0.71225
417520.0000   -0.56945
417560.0000   -0.33648
417600.0000   -0.56279
417640.0000   -0.45473
417680.0000   -0.57871
417720.0000   -0.65977
417760.0000   -0.54645
417800.0000   -0.40668
417840.0000   -0.42222
417880.0000   -0.32252
417920.0000   -0.42541
417960.0000   -0.37523
418000.0000    0.00684
418040.0000   -0.28615
418080.0000   -0.07254
418120.0000   -0.25235
418160.0000   -0.33329
418200.0000   -0.01590
418240.0000   -0.23661
418280.0000   -0.51766
418320.0000   -0.26904
418360.0000   -0.24761
418400.0000    0.14544
418440.0000   -0.03874
418480.0000   -0.11240
418520.0000   -0.06332
418560.0000   -0.13641
418600.0000   -0.02885
418640.0000   -0.08727
418680.0000   -0.16007
418720.0000   -0.37468
418760.0000   -0.15616
418800.0000   -0.11689
418840.0000   -0.37131
418880.0000   -0.34970
418920.0000   -0.35951
418960.0000   -0.43814
419000.0000    0.05418
419040.0000   -0.02294
419080.0000   -0.52197
419120.0000   -0.60308
419160.0000   -0.41928
419200.0000   -0.41382
419240.0000   -0.72080
419280.0000   -0.43399
419320.0000   -0.39431
419360.0000    0.05671
419400.0000   -0.32702
419440.0000   -0.14015
419480.0000   -0.66091
419520.0000   -0.42971
419560.0000   -0.33285
419600.0000   -0.31405
419640.0000    0.05133
419680.0000   -0.07603
419720.0000   -0.48898
419760.0000   -0.35892
419800.0000   -0.08056
419840.0000   -0.16017
419880.0000   -0.37114
419920.0000   -0.47833
419960.0000   -0.36293
420000.0000   -0.17119
420040.0000   -0.23405
420080.0000   -0.47962
420120.0000   -0.38080
420160.0000   -0.38716
420200.0000   -0.42728
420240.0000   -0.28894
420280.0000   -0.21343
420320.0000   -0.20573
420360.0000    0.01957
420400.0000   -0.05953
420440.0000   -0.36151
420480.0000   -0.53057
420520.0000   -0.53336
420560.0000   -0.03055
420600.0000   -0.01975
420640.0000   -0.11216
420680.0000    0.11145
420720.0000   -0.39918
420760.0000   -0.28665
420800.0000   -0.32136
420840.0000   -0.42491
420880.0000   -0.25951
420920.0000   -0.41002
420960.0000   -0.43068
421000.0000   -0.52053
421040.0000   -0.71463
421080.0000   -0.67273
421120.0000   -0.59078
421160.0000   -0.62321
421200.0000   -0.46094
421240.0000   -0.46437
421280.0000   -0.45726
421320.0000   -0.53652
421360.0000   -0.30327
421400.0000   -0.54854
421440.0000   -0.56725
421480.0000   -0.10035
421520.0000   -0.29573
421560.0000   -0.36250
421600.0000   -0.34688
421640.0000   -0.40454
421680.0000   -0.60341
421720.0000   -0.44791
421760.0000   -0.26549
421800.0000   -0.39846
421840.0000   -0.44939
421880.0000   -0.56137
421920.0000   -0.37273
421960.0000   -0.12185
422000.0000   -0.06351
422040.0000   -0.24596
422080.0000   -0.40666
422120.0000   -0.52641
422160.0000   -0.39573
422200.0000   -0.52915
422240.0000   -0.49849
422280.0000   -0.54614
422320.0000   -0.54304
422360.0000   -0.59803
422400.0000   -0.33816
422440.0000   -0.38424
422480.0000   -0.15997
422520.0000   -0.63541
422560.0000   -0.62137
422600.0000   -0.47849
422640.0000   -0.35084
422680.0000   -0.12178
422720.0000   -0.17936
422760.0000   -0.47128
422800.0000   -0.46279
422840.0000   -0.36543
422880.0000   -0.34383
422920.0000   -0.38534
422960.0000   -0.19459
423000.0000   -0.24897
423040.0000   -0.26339
423080.0000   -0.29166
423120.0000   -0.29136
423160.0000   -0.57645
423200.0000   -0.68954
423240.0000   -0.43084
423280.0000   -0.24224
423320.0000   -0.42487
423360.0000   -0.08138
423400.0000   -0.32389
423440.0000   -0.24770
423480.0000   -0.34379
423520.0000   -0.50850
423560.0000    0.13141
423600.0000    0.30091
423640.0000    0.03412
423680.0000    0.03600
423720.0000   -0.42435
423760.0000   -0.06458
423800.0000   -0.13039
423840.0000    0.11579
423880.0000   -0.07714
423920.0000   -0.15854
423960.0000   -0.48318
424000.0000   -0.60335
424040.0000   -0.31245
424080.0000   -0.48345
424120.0000   -0.44076
424160.0000   -0.11291
424200.0000    0.10408
424240.0000    0.08271
424280.0000   -0.10266
424320.0000    0.22283
424360.0000    0.20093
424400.0000   -0.04783
424440.0000    0.11060
424480.0000   -0.19772
424520.0000   -0.18152
424560.0000   -0.21332
424600.0000   -0.12101
424640.0000    0.01244
424680.0000   -0.39637
424720.0000   -0.04094
424760.0000   -0.10997
424800.0000   -0.16476
424840.0000    0.10442
424880.0000    0.12231
424920.0000   -0.04815
424960.0000   -0.32643
425000.0000   -0.03269
425040.0000   -0.21680
425080.0000   -0.57831
425120.0000   -0.92833
425160.0000   -0.89738
425200.0000   -0.67478
425240.0000   -0.44045
425280.0000   -0.78780
425320.0000   -0.59498
425360.0000   -0.59453
425400.0000   -0.66823
425440.0000   -0.72893
425480.0000   -0.86219
425520.0000   -0.58807
425560.0000   -0.38399
425600.0000   -0.27125
425640.0000   -0.37068
425680.0000   -0.46179
425720.0000   -0.47867
425760.0000   -0.70130
425800.0000   -0.54377
425840.0000   -0.59760
425880.0000   -0.40128
425920.0000   -0.76289
425960.0000   -0.63705
426000.0000   -0.56572
426040.0000   -0.51600
426080.0000   -0.50216
426120.0000   -0.32056
426160.0000   -0.36461
426200.0000    0.06526
426240.0000   -0.45657
426280.0000   -0.38625
426320.0000   -0.49103
426360.0000   -0.57294
426400.0000   -0.57327
426440.0000   -0.77721
426480.0000   -0.70088
426520.0000   -0.49055
426560.0000   -0.54629
426600.0000   -0.66443
426640.0000   -0.45729
426680.0000   -0.54630
426720.0000   -0.18533
426760.0000   -0.51229
426800.0000   -0.33246
426840.0000   -0.66928
426880.0000   -0.63057
426920.0000   -0.41682
426960.0000   -0.68366
427000.0000   -0.23922
427040.0000   -0.14389
427080.0000   -0.09946
427120.0000   -0.53079
427160.0000   -0.56777
427200.0000   -0.68780
427240.0000   -0.51043
427280.0000   -0.69297
427320.0000   -0.49604
427360.0000   -0.64793
427400.0000   -0.31390
427440.0000   -0.66835
427480.0000   -0.58823
427520.0000   -0.38503
427560.0000   -0.43667
427600.0000   -0.39087
427640.0000   -0.30958
427680.0000   -0.41649
427720.0000   -0.73200
427760.0000   -0.52825
427800.0000   -0.57739
427840.0000   -0.56773
427880.0000   -0.66879
427920.0000   -0.66824
427960.0000   -0.55347
428000.0000   -0.75185
428040.0000   -0.64271
428080.0000   -0.70482
428120.0000   -0.47956
428160.0000   -0.48493
428200.0000   -0.80521
428240.0000   -0.50727
428280.0000   -0.57174
428320.0000   -0.86014
428360.0000   -0.56819
428400.0000   -0.73690
428440.0000   -0.70086
428480.0000   -0.67650
428520.0000   -0.49195
428560.0000   -0.41386
428600.0000   -0.27739
428640.0000   -0.30266
428680.0000   -0.69261
428720.0000   -0.22443
428760.0000   -0.47108
428800.0000   -0.42822
428840.0000   -0.35685
428880.0000   -0.32026
428920.0000   -0.08411
428960.0000   -0.23074
429000.0000   -0.11990
429040.0000   -0.08268
429080.0000   -0.29722
429120.0000   -0.34010
429160.0000    0.01389
429200.0000   -0.33661
429240.0000   -0.19401
429280.0000   -0.14812
429320.0000   -0.39946
429360.0000   -0.35893
429400.0000   -0.43861
429440.0000   -0.21310
429480.0000    0.21518
429520.0000    0.14835
429560.0000   -0.10646
429600.0000   -0.27134
429640.0000   -0.13993
429680.0000   -0.18021
429720.0000   -0.29780
429760.0000   -0.24735
429800.0000   -0.33231
429840.0000   -0.34479
429880.0000   -0.22929
429920.0000   -0.34419
429960.0000   -0.13077
430000.0000   -0.20894
430040.0000   -0.18309
430080.0000   -0.20865
430120.0000   -0.34960
430160.0000   -0.44831
430200.0000   -0.03796
430240.0000   -0.16900
430280.0000   -0.30122
430320.0000   -0.23423
430360.0000   -0.00787
430400.0000   -0.13357
430440.0000   -0.21286
430480.0000    0.01848
430520.0000    0.08086
430560.0000   -0.04063
430600.0000   -0.03811
430640.0000    0.03202
430680.0000    0.01431
430720.0000    0.05511
430760.0000    0.08271
430800.0000   -0.13723
430840.0000   -0.14104
430880.0000   -0.14960
430920.0000   -0.20565
430960.0000   -0.23670
431000.0000   -0.03863
431040.0000   -0.08119
431080.0000   -0.05608
431120.0000   -0.07475
431160.0000   -0.18717
431200.0000   -0.07058
431240.0000   -0.20845
431280.0000   -0.13084
431320.0000   -0.20482
431360.0000    0.11784
431400.0000   -0.11782
431440.0000   -0.24143
431480.0000   -0.30001
431520.0000   -0.11804
431560.0000   -0.27646
431600.0000   -0.23637
431640.0000   -0.46693
431680.0000   -0.20474
431720.0000   -0.22694
431760.0000   -0.59022
431800.0000   -0.59643
431840.0000   -0.43218
431880.0000   -0.28364
431920.0000   -0.38556
431960.0000   -0.36175
432000.0000   -0.43284
432040.0000   -0.51173
432080.0000   -0.44104
432120.0000   -0.41072
432160.0000   -0.56329
432200.0000   -0.25942
432240.0000   -0.57097
432280.0000   -0.50936
432320.0000   -0.46843
432360.0000   -0.44333
432400.0000   -0.19577
432440.0000   -0.30958
432480.0000   -0.59652
432520.0000   -0.72686
432560.0000   -0.47940
432600.0000   -0.60110
432640.0000   -0.53406
432680.0000   -0.45548
432720.0000   -0.41357
432760.0000   -0.04512
432800.0000   -0.16070
432840.0000    0.03740
432880.0000    0.20509
432920.0000   -0.47893
432960.0000   -0.47599
433000.0000   -0.15487
433040.0000   -0.08681
433080.0000    0.02579
433120.0000    0.05396
433160.0000   -0.00357
433200.0000    0.00172
433240.0000   -0.16282
433280.0000    0.10376
433320.0000   -0.04063
433360.0000   -0.26491
433400.0000    0.06395
433440.0000    0.27762
433480.0000    0.32641
433520.0000    0.18620
433560.0000    0.17259
433600.0000    0.22143
433640.0000   -0.08969
433680.0000   -0.26277
433720.0000    0.25496
433760.0000    0.16156
433800.0000    0.35491
433840.0000   -0.08469
433880.0000   -0.11844
433920.0000    0.12055
433960.0000    0.10788
434000.0000   -0.43713
434040.0000   -0.12040
434080.0000   -0.65307
434120.0000   -0.71270
434160.0000   -0.35098
434200.0000   -0.52819
434240.0000   -0.35994
434280.0000   -0.28849
434320.0000   -0.31622
434360.0000   -0.40622
434400.0000   -0.62069
434440.0000   -0.10698
434480.0000   -0.23483
434520.0000   -0.44792
434560.0000   -0.52083
434600.0000   -0.38380
434640.0000   -0.58650
434680.0000   -0.49963
434720.0000   -0.21362
434760.0000   -0.40138
434800.0000   -0.02818
434840.0000   -0.19745
434880.0000   -0.22913
434920.0000   -0.41624
434960.0000   -0.34698
435000.0000   -0.31692
435040.0000   -0.39444
435080.0000   -0.50556
435120.0000   -0.69084
435160.0000   -0.66537
435200.0000   -0.00391
435240.0000   -0.53037
435280.0000    0.07901
435320.0000    0.18977
435360.0000    0.17105
435400.0000    0.03112
435440.0000   -0.45519
435480.0000   -0.42477
435520.0000   -0.38112
435560.0000   -0.48193
435600.0000   -0.47548
435640.0000   -0.32765
435680.0000   -0.49004
435720.0000   -0.47042
435760.0000   -0.36039
435800.0000   -0.58938
435840.0000   -0.26554
435880.0000   -0.00721
435920.0000    0.19247
435960.0000   -0.30118
436000.0000    0.27801
436040.0000   -0.03668
436080.0000   -0.03670
436120.0000   -0.06401
436160.0000   -0.16909
436200.0000   -0.51648
436240.0000   -0.28752
436280.0000   -0.06223
436320.0000    0.21988
436360.0000   -0.12310
436400.0000   -0.05845
436440.0000    0.12811
436480.0000    0.00326
436520.0000    0.01053
436560.0000   -0.26451
436600.0000   -0.02663
436640.0000    0.22449
436680.0000    0.05929
436720.0000    0.07357
436760.0000   -0.33867
436800.0000   -0.52204
436840.0000   -0.44660
436880.0000   -0.58936
436920.0000   -0.50727
436960.0000   -0.45856
437000.0000   -0.30971
437040.0000   -0.16441
437080.0000    0.05178
437120.0000    0.00940
437160.0000    0.12988
437200.0000   -0.11089
437240.0000   -0.00394
437280.0000   -0.25681
437320.0000    0.12011
437360.0000   -0.07302
437400.0000    0.01379
437440.0000   -0.11516
437480.0000   -0.05629
437520.0000   -0.44765
437560.0000    0.09634
437600.0000   -0.20057
437640.0000   -0.27903
437680.0000   -0.55934
437720.0000   -0.48353
437760.0000   -0.65410
437800.0000   -0.39008
437840.0000   -0.68177
437880.0000   -0.45840
437920.0000   -0.60862
437960.0000   -0.66500
438000.0000   -0.27951
438040.0000   -0.39911
438080.0000   -0.36778
438120.0000   -0.45617
438160.0000   -0.35109
438200.0000   -0.48129
438240.0000   -0.51355
438280.0000   -0.50800
438320.0000   -0.38555
438360.0000   -0.55582
438400.0000   -0.50407
438440.0000   -0.69430
438480.0000   -0.51629
438520.0000   -0.58005
438560.0000   -0.52429
438600.0000   -0.45150
438640.0000   -0.49306
438680.0000   -0.59347
438720.0000   -0.64167
438760.0000   -0.72959
438800.0000   -0.55797
438840.0000   -0.57899
438880.0000   -0.50252
438920.0000   -0.50724
438960.0000   -0.87401
439000.0000   -0.69767
439040.0000   -0.53375
439080.0000   -0.54694
439120.0000   -0.43094
439160.0000   -0.46761
439200.0000   -0.66808
439240.0000   -0.56538
439280.0000   -0.47239
439320.0000   -0.34431
439360.0000   -0.47779
439400.0000   -0.66756
439440.0000   -0.36356
439480.0000   -0.80528
439520.0000   -0.47589
439560.0000   -0.45791
439600.0000   -0.80754
439640.0000   -0.28725
439680.0000   -0.60221
439720.0000   -0.53994
439760.0000   -0.62477
439800.0000   -0.60152
439840.0000   -0.46765
439880.0000   -0.60269
439920.0000   -0.61959
439960.0000   -0.18315
440000.0000   -0.00451
440040.0000   -0.38098
440080.0000   -0.15254
440120.0000   -0.25935
440160.0000   -0.31528
440200.0000    0.20387
440240.0000    0.27411
440280.0000    0.08108
440320.0000   -0.04390
440360.0000   -0.37208
440400.0000   -0.26212
440440.0000   -0.43836
440480.0000   -0.41569
440520.0000   -0.55201
440560.0000   -0.02302
440600.0000   -0.06430
440640.0000   -0.14469
440680.0000   -0.13306
440720.0000    0.03588
440760.0000   -0.11928
440800.0000   -0.50379
440840.0000    0.12852
440880.0000   -0.13762
440920.0000   -0.17123
440960.0000    0.11528
441000.0000   -0.28254
441040.0000   -0.13357
441080.0000    0.01478
441120.0000    0.08532
441160.0000    0.12649
441200.0000    0.25112
441240.0000    0.26903
441280.0000    0.10213
441320.0000    0.16495
441360.0000   -0.00014
441400.0000    0.33261
441440.0000   -0.12345
441480.0000    0.31614
441520.0000    0.08536
441560.0000   -0.04669
441600.0000    0.29302
441640.0000    0.09069
441680.0000    0.13948
441720.0000   -0.17177
441760.0000   -0.21678
441800.0000   -0.23005
441840.0000   -0.02080
441880.0000   -0.16273
441920.0000   -0.33091
441960.0000   -0.11237
442000.0000   -0.34528
442040.0000   -0.33532
442080.0000   -0.15992
442120.0000   -0.22240
442160.0000   -0.63426
442200.0000   -0.42019
442240.0000   -0.15049
442280.0000   -0.28919
442320.0000   -0.11060
442360.0000   -0.39548
442400.0000   -0.52594
442440.0000   -0.57242
442480.0000    0.05621
442520.0000   -0.02883
442560.0000    0.01134
442600.0000   -0.23215
442640.0000   -0.40605
442680.0000   -0.48293
442720.0000   -0.33699
442760.0000   -0.47320
442800.0000   -0.41532
442840.0000   -0.40051
442880.0000   -0.57815
442920.0000   -0.24595
442960.0000   -0.45675
443000.0000    0.05992
443040.0000   -0.05368
443080.0000   -0.11072
443120.0000   -0.27359
443160.0000   -0.44039
443200.0000   -0.29541
443240.0000   -0.66188
443280.0000   -0.37040
443320.0000   -0.33776
443360.0000   -0.34704
443400.0000   -0.26315
443440.0000   -0.31595
443480.0000   -0.26879
443520.0000   -0.48653
443560.0000   -0.41127
443600.0000   -0.17465
443640.0000   -0.41394
443680.0000   -0.34819
443720.0000   -0.55366
443760.0000   -0.44606
443800.0000   -0.46218
443840.0000   -0.77624
443880.0000   -0.07661
443920.0000   -0.17785
443960.0000   -0.18864
444000.0000   -0.22065
444040.0000   -0.37807
444080.0000   -0.16549
444120.0000   -0.19265
444160.0000   -0.06230
444200.0000   -0.10475
444240.0000   -0.06730
444280.0000   -0.00601
444320.0000   -0.13441
444360.0000   -0.25852
444400.0000   -0.54315
444440.0000   -0.41551
444480.0000   -0.51546
444520.0000   -0.44331
444560.0000   -0.65786
444600.0000   -0.78343
444640.0000   -0.56060
444680.0000   -0.58640
444720.0000   -0.52905
444760.0000   -0.64661
444800.0000   -0.41898
444840.0000   -0.25533
444880.0000   -0.67612
444920.0000   -0.53534
444960.0000   -0.68421
445000.0000   -0.43932
445040.0000   -0.35572
445080.0000   -0.43040
445120.0000   -0.78573
445160.0000   -0.92708
445200.0000   -0.90908
445240.0000   -0.66265
445280.0000   -0.36273
445320.0000   -0.61647
445360.0000   -0.83474
445400.0000   -0.61460
445440.0000   -0.77788
445480.0000   -0.53872
445520.0000   -0.66403
445560.0000   -0.65666
445600.0000   -0.52524
445640.0000   -0.46419
445680.0000   -0.47210
445720.0000   -0.35147
445760.0000   -0.48918
445800.0000   -0.67267
445840.0000   -0.57892
445880.0000   -0.61214
445920.0000   -0.57015
445960.0000   -0.45871
446000.0000   -0.32088
446040.0000   -0.45812
446080.0000    0.03407
446120.0000   -0.07894
446160.0000    0.10292
446200.0000    0.18561
446240.0000    0.31565
446280.0000   -0.23622
446320.0000    0.13484
446360.0000    0.28962
446400.0000    0.11014
446440.0000   -0.02650
446480.0000   -0.21883
446520.0000    0.26348
446560.0000    0.16942
446600.0000    0.00113
446640.0000   -0.51549
446680.0000   -0.40194
446720.0000   -0.54840
446760.0000   -0.18983
446800.0000   -0.10708
446840.0000    0.03344
446880.0000    0.03471
446920.0000   -0.01680
446960.0000    0.04143
447000.0000   -0.40627
447040.0000   -0.44429
447080.0000   -0.36860
447120.0000   -0.04210
447160.0000   -0.25172
447200.0000   -0.33465
447240.0000   -0.28412
447280.0000   -0.01822
447320.0000   -0.07274
447360.0000   -0.00876
447400.0000   -0.03571
447440.0000   -0.04758
447480.0000    0.04592
447520.0000    0.12170
447560.0000   -0.43082
447600.0000   -0.12588
447640.0000   -0.11027
447680.0000   -0.09375
447720.0000   -0.16771
447760.0000   -0.35372
447800.0000   -0.28758
447840.0000    0.01657
447880.0000    0.11203
447920.0000   -0.13755
447960.0000   -0.14208
448000.0000   -0.11812
448040.0000   -0.31555
448080.0000    0.26894
448120.0000    0.04980
448160.0000   -0.13104
448200.0000   -0.38793
448240.0000   -0.08570
448280.0000    0.02483
448320.0000   -0.18150
448360.0000   -0.47095
448400.0000   -0.14718
448440.0000   -0.42076
448480.0000   -0.01419
448520.0000   -0.08402
448560.0000   -0.13774
448600.0000    0.04086
448640.0000   -0.00221
448680.0000    0.10253
448720.0000    0.19581
448760.0000   -0.03488
448800.0000    0.03207
448840.0000   -0.18724
448880.0000    0.15521
448920.0000    0.36107
448960.0000    0.15421
449000.0000    0.45954
449040.0000    0.52461
449080.0000    0.03919
449120.0000   -0.46532
449160.0000   -0.10031
449200.0000   -0.15510
449240.0000    0.09945
449280.0000   -0.15826
449320.0000   -0.27654
449360.0000   -0.36643
449400.0000   -0.40797
449440.0000   -0.36723
449480.0000   -0.43889
449520.0000   -0.34767
449560.0000   -0.46663
449600.0000   -0.31975
449640.0000   -0.30835
449680.0000   -0.30294
449720.0000   -0.09823
449760.0000   -0.39421
449800.0000   -0.26631
449840.0000   -0.36451
449880.0000   -0.86563
449920.0000   -0.48510
449960.0000   -0.35419
450000.0000   -0.51915
450040.0000   -0.16531
450080.0000   -0.50099
450120.0000   -0.24533
450160.0000   -0.47181
450200.0000   -0.34510
450240.0000   -0.48089
450280.0000   -0.24187
450320.0000   -0.51362
450360.0000   -0.57928
450400.0000   -0.35730
450440.0000   -0.30005
450480.0000    0.17034
450520.0000   -0.11168
450560.0000    0.35348
450600.0000    0.00517
450640.0000    0.13964
450680.0000    0.03977
450720.0000   -0.19467
450760.0000   -0.07172
450800.0000   -0.33683
450840.0000   -0.22064
450880.0000    0.03822
450920.0000    0.05668
450960.0000   -0.27699
451000.0000    0.02246
451040.0000    0.09955
451080.0000   -0.38686
451120.0000    0.10804
451160.0000    0.00743
451200.0000   -0.07913
451240.0000   -0.23577
451280.0000   -0.31018
451320.0000   -0.18004
451360.0000   -0.03197
451400.0000   -0.22694
451440.0000   -0.03036
451480.0000   -0.27638
451520.0000   -0.29991
451560.0000    0.00680
451600.0000    0.04677
451640.0000   -0.00398
451680.0000   -0.01859
451720.0000   -0.32614
451760.0000   -0.21710
451800.0000   -0.31459
451840.0000   -0.06906
451880.0000   -0.22658
451920.0000    0.14808
451960.0000   -0.13272
452000.0000   -0.17274
452040.0000   -0.12558
452080.0000    0.03750
452120.0000   -0.21365
452160.0000   -0.17387
452200.0000   -0.01697
452240.0000   -0.45376
452280.0000   -0.16060
452320.0000    0.05881
452360.0000   -0.15015
452400.0000   -0.10280
452440.0000    0.16819
452480.0000   -0.01779
452520.0000   -0.09435
452560.0000   -0.29711
452600.0000    0.21939
452640.0000   -0.17608
452680.0000   -0.17556
452720.0000    0.09690
452760.0000   -0.12770
452800.0000   -0.16519
452840.0000   -0.17746
452880.0000   -0.06857
452920.0000    0.04179
452960.0000   -0.00338
453000.0000    0.15935
453040.0000    0.18133
453080.0000    0.24917
453120.0000   -0.09523
453160.0000   -0.27113
453200.0000    0.02547
453240.0000   -0.28941
453280.0000    0.19745
453320.0000    0.19683
453360.0000    0.53851
453400.0000    0.04484
453440.0000   -0.35540
453480.0000    0.02171
453520.0000    0.07404
453560.0000    0.02251
453600.0000    0.08849
453640.0000    0.14571
453680.0000    0.00057
453720.0000    0.23319
453760.0000    0.05378
453800.0000   -0.39141
453840.0000   -0.31308
453880.0000   -0.00788
453920.0000   -0.18124
453960.0000    0.08428
454000.0000   -0.14639
454040.0000   -0.01728
454080.0000   -0.25337
454120.0000   -0.03422
454160.0000   -0.35344
454200.0000   -0.17132
454240.0000   -0.16550
454280.0000   -0.31342
454320.0000    0.05172
454360.0000   -0.00942
454400.0000    0.10579
454440.0000    0.03234
454480.0000   -0.31208
454520.0000   -0.10573
454560.0000    0.02383
454600.0000   -0.07262
454640.0000   -0.03836
454680.0000   -0.28952
454720.0000   -0.23653
454760.0000   -0.12076
454800.0000   -0.10355
454840.0000   -0.11548
454880.0000   -0.20793
454920.0000   -0.14611
454960.0000   -0.02512
455000.0000    0.04684
455040.0000    0.02574
455080.0000   -0.20503
455120.0000    0.01842
455160.0000   -0.24591
455200.0000   -0.06980
455240.0000    0.05374
455280.0000   -0.13859
455320.0000   -0.02301
455360.0000    0.05767
455400.0000    0.21274
455440.0000    0.03956
455480.0000   -0.02937
455520.0000    0.06649
455560.0000    0.10872
455600.0000    0.06480
455640.0000   -0.08953
455680.0000    0.12863
455720.0000   -0.07117
455760.0000   -0.22360
455800.0000    0.03389
455840.0000    0.02803
455880.0000    0.04340
455920.0000    0.05063
455960.0000    0.08040
456000.0000   -0.20787
456040.0000   -0.13640
456080.0000   -0.36076
456120.0000   -0.31887
456160.0000   -0.09193
456200.0000    0.09979
456240.0000   -0.30233
456280.0000    0.22860
456320.0000    0.19775
456360.0000    0.26956
456400.0000    0.28735
456440.0000   -0.03766
456480.0000    0.09244
456520.0000    0.13343
456560.0000   -0.03115
456600.0000   -0.01231
456640.0000    0.01584
456680.0000    0.29674
456720.0000    0.20041
456760.0000    0.13433
456800.0000    0.27138
456840.0000    0.50440
456880.0000   -0.22291
456920.0000   -0.02914
456960.0000   -0.13588
457000.0000    0.15914
457040.0000    0.34514
457080.0000    0.32228
457120.0000    0.36279
457160.0000    0.24122
457200.0000    0.12352
457240.0000    0.00406
457280.0000   -0.01137
457320.0000   -0.22455
457360.0000   -0.09995
457400.0000    0.00393
457440.0000   -0.05069
457480.0000    0.02570
457520.0000   -0.25821
457560.0000   -0.21620
457600.0000    0.10553
457640.0000   -0.18209
457680.0000   -0.21767
457720.0000   -0.34024
457760.0000   -0.18863
457800.0000   -0.18410
457840.0000    0.00052
457880.0000   -0.11012
457920.0000   -0.13233
457960.0000   -0.12954
458000.0000   -0.04707
458040.0000   -0.14736
458080.0000    0.20983
458120.0000    0.11565
458160.0000    0.10793
458200.0000    0.12822
458240.0000    0.17700
458280.0000    0.23455
458320.0000    0.23520
458360.0000    0.35467
458400.0000   -0.05053
458440.0000    0.06049
458480.0000   -0.03771
458520.0000    0.09931
458560.0000   -0.05120
458600.0000    0.03258
458640.0000   -0.10998
458680.0000   -0.32231
458720.0000    0.00505
458760.0000    0.25989
458800.0000    0.11515
458840.0000    0.28466
458880.0000    0.26140
458920.0000    0.41838
458960.0000    0.44532
459000.0000    0.50536
459040.0000    0.65063
459080.0000    0.53627
459120.0000    0.52225
459160.0000    0.31055
459200.0000    0.26879
459240.0000    0.48298
459280.0000    0.60389
459320.0000    0.29846
459360.0000    0.43354
459400.0000    0.25784
459440.0000    0.35930
459480.0000    0.47576
459520.0000    0.31732
459560.0000    0.17573
459600.0000    0.19997
459640.0000    0.34526
459680.0000    0.24976
459720.0000    0.00385
459760.0000    0.12695
459800.0000    0.53270
459840.0000    0.48138
459880.0000    0.50228
459920.0000    0.41659
459960.0000    0.57278
460000.0000    0.53100
460040.0000    0.48458
460080.0000    0.68442
460120.0000    0.36641
460160.0000    0.50264
460200.0000    0.59600
460240.0000    0.52245
460280.0000    0.59427
460320.0000    0.57931
460360.0000    0.43150
460400.0000    0.37699
460440.0000    0.67097
460480.0000    0.57516
460520.0000    0.48277
460560.0000    0.65750
460600.0000    0.59577
460640.0000    0.58371
460680.0000    0.66091
460720.0000    0.54095
460760.0000    0.53859
460800.0000    0.73168
460840.0000    0.57897
460880.0000    0.47030
460920.0000    0.59336
460960.0000    0.61011
461000.0000    0.48242
461040.0000    0.80676
461080.0000    0.74888
461120.0000    0.37205
461160.0000    0.48352
461200.0000    0.60304
461240.0000    0.34969
461280.0000    0.51670
461320.0000    0.50183
461360.0000    0.45458
461400.0000    0.62046
461440.0000    0.63015
461480.0000    0.74657
461520.0000    0.60178
461560.0000    0.58948
461600.0000    0.48295
461640.0000    0.39075
461680.0000    0.59456
461720.0000    0.39415
461760.0000    0.23169
461800.0000    0.31557
461840.0000    0.29684
461880.0000   -0.15003
461920.0000    0.34355
461960.0000    0.36277
462000.0000    0.55426
462040.0000    0.33981
462080.0000    0.33552
462120.0000    0.35836
462160.0000    0.36700
462200.0000    0.35082
462240.0000    0.46777
462280.0000    0.48743
462320.0000    0.34675
462360.0000    0.47764
462400.0000    0.45196
462440.0000    0.36761
462480.0000    0.43643
462520.0000    0.06972
462560.0000    0.26663
462600.0000    0.41141
462640.0000    0.14464
462680.0000    0.27753
462720.0000    0.40005
462760.0000    0.29664
462800.0000    0.23836
462840.0000    0.33130
462880.0000    0.44348
462920.0000    0.63950
462960.0000    0.49148
463000.0000    0.29897
463040.0000    0.30590
463080.0000    0.21666
463120.0000    0.30647
463160.0000    0.24948
463200.0000    0.27035
463240.0000    0.32591
463280.0000    0.35872
463320.0000   -0.26120
463360.0000    0.23639
463400.0000    0.34867
463440.0000    0.35358
463480.0000    0.14823
463520.0000    0.34352
463560.0000   -0.09061
463600.0000    0.24558
463640.0000    0.02812
463680.0000    0.16187
463720.0000    0.18989
463760.0000    0.12130
463800.0000    0.26412
463840.0000    0.21099
463880.0000    0.03485
463920.0000   -0.03855
463960.0000    0.31117
464000.0000    0.46950
464040.0000    0.11499
464080.0000    0.11331
464120.0000   -0.46467
464160.0000   -0.24160
464200.0000    0.01705
464240.0000    0.28304
464280.0000   -0.20725
464320.0000   -0.30673
464360.0000   -0.26894
464400.0000   -0.05911
464440.0000    0.13258
464480.0000    0.07502
464520.0000    0.32554
464560.0000    0.33435
464600.0000   -0.17900
464640.0000   -0.56171
464680.0000   -0.15776
464720.0000    0.11199
464760.0000   -0.48721
464800.0000   -0.38203
464840.0000   -0.35983
464880.0000   -0.48947
464920.0000   -0.40256
464960.0000   -0.48349
465000.0000   -0.35876
465040.0000   -0.22664
465080.0000    0.00937
465120.0000   -0.15138
465160.0000   -0.22958
465200.0000   -0.43742
465240.0000   -0.35388
465280.0000   -0.43336
465320.0000   -0.43527
465360.0000   -0.28573
465400.0000   -0.54488
465440.0000   -0.36423
465480.0000   -0.18437
465520.0000   -0.16664
465560.0000   -0.13007
465600.0000    0.18815
465640.0000   -0.23418
465680.0000   -0.13888
465720.0000    0.04414
465760.0000   -0.07982
465800.0000   -0.25873
465840.0000   -0.44212
465880.0000   -0.32384
465920.0000   -0.36942
465960.0000   -0.42444
466000.0000    0.08070
466040.0000    0.19537
466080.0000    0.10707
466120.0000   -0.02779
466160.0000   -0.13942
466200.0000   -0.09239
466240.0000   -0.13558
466280.0000   -0.02678
466320.0000   -0.10251
466360.0000   -0.11084
466400.0000    0.06454
466440.0000    0.03851
466480.0000   -0.02273
466520.0000    0.10820
466560.0000    0.24668
466600.0000   -0.15201
466640.0000   -0.07785
466680.0000    0.17801
466720.0000    0.07312
466760.0000   -0.02229
466800.0000    0.12859
466840.0000    0.08820
466880.0000   -0.01091
466920.0000    0.08301
466960.0000    0.09627
467000.0000   -0.06909
467040.0000   -0.01592
467080.0000    0.05382
467120.0000   -0.40349
467160.0000   -0.23081
467200.0000   -0.64388
467240.0000   -0.28435
467280.0000   -0.05072
467320.0000    0.23781
467360.0000   -0.19653
467400.0000    0.20064
467440.0000   -0.29905
467480.0000    0.09534
467520.0000    0.04709
467560.0000    0.02459
467600.0000    0.34211
467640.0000   -0.11324
467680.0000   -0.35063
467720.0000   -0.22397
467760.0000   -0.45742
467800.0000   -0.65584
467840.0000   -0.37664
467880.0000   -0.43210
467920.0000   -0.28430
467960.0000    0.02913
468000.0000   -0.16290
468040.0000   -0.34793
468080.0000   -0.09595
468120.0000   -0.34785
468160.0000   -0.03826
468200.0000   -0.28828
468240.0000    0.05206
468280.0000   -0.18364
468320.0000    0.02506
468360.0000   -0.55700
468400.0000   -0.55660
468440.0000   -0.60661
468480.0000   -0.27550
468520.0000   -0.45589
468560.0000   -0.40408
468600.0000   -0.51865
468640.0000   -0.23153
468680.0000   -0.07977
468720.0000   -0.31622
468760.0000   -0.06478
468800.0000    0.11810
468840.0000   -0.11654
468880.0000    0.01665
468920.0000   -0.17649
468960.0000    0.01109
469000.0000    0.01782
469040.0000    0.11203
469080.0000   -0.04016
469120.0000   -0.10874
469160.0000    0.01228
469200.0000   -0.17469
469240.0000    0.13669
469280.0000    0.28191
469320.0000   -0.11801
469360.0000    0.03279
469400.0000   -0.24585
469440.0000   -0.29590
469480.0000   -0.16861
469520.0000    0.00936
469560.0000   -0.06203
469600.0000   -0.22307
469640.0000   -0.16608
469680.0000   -0.46645
469720.0000    0.03834
469760.0000   -0.26404
469800.0000   -0.18041
469840.0000   -0.06239
469880.0000   -0.39025
469920.0000   -0.15563
469960.0000   -0.10398
470000.0000   -0.03130
470040.0000   -0.20324
470080.0000   -0.25300
470120.0000   -0.33778
470160.0000   -0.33113
470200.0000   -0.44525
470240.0000   -0.26204
470280.0000   -0.39964
470320.0000   -0.27100
470360.0000   -0.10868
470400.0000    0.01752
470440.0000   -0.33752
470480.0000   -0.22579
470520.0000   -0.31716
470560.0000   -0.24776
470600.0000   -0.51119
470640.0000   -0.11605
470680.0000   -0.20336
470720.0000   -0.44847
470760.0000   -0.04438
470800.0000   -0.17083
470840.0000   -0.31046
470880.0000   -0.35503
470920.0000   -0.00456
470960.0000   -0.27055
471000.0000   -0.46369
471040.0000   -0.05257
471080.0000   -0.44748
471120.0000   -0.40015
471160.0000   -0.25820
471200.0000   -0.22490
471240.0000   -0.69284
471280.0000   -0.15490
471320.0000   -0.61195
471360.0000   -0.32470
471400.0000   -0.27022
471440.0000   -0.12908
471480.0000   -0.30601
471520.0000   -0.10500
471560.0000   -0.27190
471600.0000   -0.06040
471640.0000   -0.08400
471680.0000    0.01361
471720.0000   -0.03948
471760.0000   -0.12256
471800.0000   -0.02750
471840.0000    0.18998
471880.0000   -0.04883
471920.0000   -0.32040
471960.0000   -0.26705
472000.0000   -0.68087
472040.0000    0.02183
472080.0000   -0.20302
472120.0000   -0.12137
472160.0000   -0.29500
472200.0000   -0.39215
472240.0000   -0.12894
472280.0000   -0.29145
472320.0000   -0.35237
472360.0000    0.05265
472400.0000   -0.15871
472440.0000    0.10247
472480.0000   -0.38825
472520.0000   -0.19142
472560.0000   -0.28137
472600.0000   -0.20954
472640.0000   -0.05303
472680.0000   -0.19539
472720.0000   -0.36731
472760.0000   -0.24867
472800.0000    0.07612
472840.0000   -0.09370
472880.0000   -0.03172
472920.0000   -0.38052
472960.0000   -0.24206
473000.0000   -0.10974
473040.0000    0.14833
473080.0000   -0.27948
473120.0000   -0.13713
473160.0000   -0.25889
473200.0000   -0.19448
473240.0000    0.00723
473280.0000   -0.13460
473320.0000   -0.27685
473360.0000    0.07807
473400.0000   -0.00131
473440.0000   -0.27611
473480.0000   -0.28526
473520.0000   -0.16700
473560.0000   -0.59883
473600.0000   -0.27362
473640.0000   -0.09519
473680.0000   -0.00353
473720.0000   -0.01005
473760.0000    0.01855
473800.0000    0.05240
473840.0000   -0.05734
473880.0000    0.07301
473920.0000    0.20003
473960.0000   -0.06700
474000.0000   -0.13835
474040.0000   -0.21651
474080.0000   -0.11937
474120.0000   -0.09350
474160.0000   -0.18846
474200.0000   -0.10487
474240.0000   -0.18062
474280.0000   -0.37445
474320.0000   -0.06909
474360.0000   -0.30367
474400.0000   -0.36607
474440.0000   -0.31679
474480.0000   -0.20318
474520.0000   -0.31895
474560.0000   -0.50079
474600.0000   -0.14574
474640.0000   -0.47847
474680.0000   -0.49715
474720.0000   -0.35477
474760.0000   -0.11070
474800.0000   -0.20036
474840.0000   -0.22415
474880.0000   -0.24335
474920.0000   -0.48481
474960.0000   -0.07071
475000.0000   -0.02638
475040.0000   -0.07463
475080.0000   -0.11157
475120.0000   -0.44916
475160.0000   -0.10129
475200.0000   -0.29239
475240.0000   -0.38856
475280.0000   -0.27096
475320.0000   -0.44027
475360.0000   -0.51736
475400.0000   -0.24937
475440.0000   -0.19080
475480.0000   -0.38178
475520.0000   -0.16659
475560.0000   -0.35273
475600.0000    0.09912
475640.0000   -0.20954
475680.0000   -0.40896
475720.0000   -0.18704
475760.0000   -0.05137
475800.0000   -0.14099
475840.0000   -0.06260
475880.0000    0.15508
475920.0000    0.05984
475960.0000   -0.26935
476000.0000   -0.31247
476040.0000   -0.20197
476080.0000   -0.22958
476120.0000   -0.25803
476160.0000   -0.19757
476200.0000   -0.36947
476240.0000   -0.10627
476280.0000   -0.05215
476320.0000    0.14896
476360.0000   -0.32791
476400.0000   -0.15400
476440.0000   -0.39308
476480.0000   -0.25603
476520.0000   -0.17229
476560.0000    0.05853
476600.0000   -0.26257
476640.0000   -0.20501
476680.0000   -0.23240
476720.0000   -0.21647
476760.0000   -0.08852
476800.0000   -0.15836
476840.0000   -0.19521
476880.0000   -0.33685
476920.0000   -0.59356
476960.0000   -0.31178
477000.0000   -0.51115
477040.0000   -0.22760
477080.0000    0.10992
477120.0000    0.07769
477160.0000   -0.11953
477200.0000   -0.71398
477240.0000   -0.44489
477280.0000   -0.40843
477320.0000   -0.41123
477360.0000   -0.52691
477400.0000   -0.57581
477440.0000   -0.62592
477480.0000   -0.25589
477520.0000   -0.70879
477560.0000   -0.34857
477600.0000   -0.63997
477640.0000   -0.83566
477680.0000   -0.54723
477720.0000   -0.57359
477760.0000   -0.01296
477800.0000   -0.10318
477840.0000   -0.11030
477880.0000   -0.31741
477920.0000    0.05153
477960.0000   -0.01535
478000.0000   -0.34622
478040.0000   -0.32816
478080.0000   -0.37166
478120.0000   -0.53907
478160.0000   -0.15724
478200.0000    0.00713
478240.0000   -0.17148
478280.0000    0.02066
478320.0000   -0.28796
478360.0000   -0.47022
478400.0000   -0.16058
478440.0000   -0.46908
478480.0000   -0.30321
478520.0000   -0.02505
478560.0000   -0.19124
478600.0000   -0.22612
478640.0000   -0.37220
478680.0000   -0.43741
478720.0000   -0.19085
478760.0000   -0.04154
478800.0000    0.09730
478840.0000   -0.19157
478880.0000   -0.12671
478920.0000   -0.16500
478960.0000   -0.40512
479000.0000   -0.21988
479040.0000   -0.28078
479080.0000   -0.59243
479120.0000   -0.36937
479160.0000   -0.17255
479200.0000   -0.52977
479240.0000   -0.10607
479280.0000   -0.13966
479320.0000   -0.38878
479360.0000   -0.27951
479400.0000   -0.36260
479440.0000   -0.25958
479480.0000   -0.18448
479520.0000   -0.28687
479560.0000   -0.24037
479600.0000   -0.00500
479640.0000   -0.42115
479680.0000   -0.64685
479720.0000   -0.03679
479760.0000   -0.02155
479800.0000   -0.37893
479840.0000   -0.23469
479880.0000   -0.56220
479920.0000   -0.55476
479960.0000   -0.40653
480000.0000   -0.35651
480040.0000   -0.61715
480080.0000   -0.38906
480120.0000   -0.27813
480160.0000   -0.39038
480200.0000   -0.33697
480240.0000   -0.66560
480280.0000   -0.74362
480320.0000   -0.41395
480360.0000   -0.64613
480400.0000   -0.35064
480440.0000   -0.37464
480480.0000   -0.49812
480520.0000   -0.40326
480560.0000   -0.33448
480600.0000   -0.38133
480640.0000   -0.30292
480680.0000   -0.36358
480720.0000   -0.19578
480760.0000   -0.64991
480800.0000   -0.21286
480840.0000   -0.34921
480880.0000   -0.16309
480920.0000   -0.37535
480960.0000   -0.51630
481000.0000   -0.46852
481040.0000   -0.26274
481080.0000   -0.50478
481120.0000   -0.68286
481160.0000   -0.22403
481200.0000   -0.31412
481240.0000   -0.24364
481280.0000   -0.22679
481320.0000   -0.04563
481360.0000   -0.10465
481400.0000    0.02660
481440.0000   -0.05718
481480.0000   -0.07112
481520.0000   -0.27801
481560.0000    0.02050
481600.0000    0.07366
481640.0000   -0.30243
481680.0000   -0.23944
481720.0000   -0.26610
481760.0000   -0.08726
481800.0000    0.07899
481840.0000   -0.02414
481880.0000   -0.06353
481920.0000   -0.30824
481960.0000   -0.25321
482000.0000   -0.51169
482040.0000   -0.68011
482080.0000   -0.80718
482120.0000   -0.23293
482160.0000   -0.50410
482200.0000   -0.45882
482240.0000   -0.67305
482280.0000   -0.29457
482320.0000   -0.20743
482360.0000   -0.22030
482400.0000   -0.48938
482440.0000   -0.21621
482480.0000   -0.11917
482520.0000    0.03037
482560.0000    0.29160
482600.0000   -0.22144
482640.0000    0.11391
482680.0000    0.12149
482720.0000    0.51912
482760.0000    0.32075
482800.0000    0.71564
482840.0000    0.50805
482880.0000    0.53166
482920.0000    0.24115
482960.0000    0.10942
483000.0000   -0.01880
483040.0000    0.68717
483080.0000    0.42302
483120.0000    0.36488
483160.0000    0.27812
483200.0000    0.23004
483240.0000    0.76861
483280.0000    0.54691
483320.0000    0.46832
483360.0000    0.51776
483400.0000    0.59367
483440.0000    0.36233
483480.0000    0.26855
483520.0000    0.36934
483560.0000    0.59068
483600.0000    0.17148
483640.0000    0.43727
483680.0000    0.64441
483720.0000    0.22615
483760.0000    0.24413
483800.0000    0.29649
483840.0000    0.51390
483880.0000    0.49266
483920.0000    0.63801
483960.0000    0.28193
484000.0000    0.33968
484040.0000    0.23440
484080.0000    0.51242
484120.0000    0.38527
484160.0000    0.26590
484200.0000    0.35725
484240.0000    0.18556
484280.0000   -0.22385
484320.0000   -0.16731
484360.0000    0.16933
484400.0000    0.33286
484440.0000    0.28198
484480.0000    0.06114
484520.0000    0.14094
484560.0000    0.26019
484600.0000    0.07091
484640.0000    0.11264
484680.0000    0.30439
484720.0000    0.14069
484760.0000    0.10315
484800.0000   -0.32751
484840.0000   -0.06518
484880.0000   -0.32773
484920.0000    0.35325
484960.0000   -0.31183
485000.0000   -0.10019
485040.0000   -0.23022
485080.0000   -0.00976
485120.0000   -0.17163
485160.0000   -0.20180
485200.0000    0.03460
485240.0000   -0.24579
485280.0000    0.03478
485320.0000   -0.09134
485360.0000    0.30983
485400.0000    0.45590
485440.0000    0.12305
485480.0000   -0.01225
485520.0000   -0.09441
485560.0000    0.48502
485600.0000   -0.00133
485640.0000   -0.21178
485680.0000   -0.03130
485720.0000   -0.23577
485760.0000    0.00971
485800.0000   -0.04587
485840.0000    0.13573
485880.0000   -0.05202
485920.0000   -0.10376
485960.0000   -0.34260
486000.0000    0.16365
486040.0000   -0.24285
486080.0000   -0.28348
486120.0000   -0.21629
486160.0000    0.17956
486200.0000   -0.17526
486240.0000   -0.08715
486280.0000   -0.21771
486320.0000   -0.13356
486360.0000   -0.05745
486400.0000   -0.10581
486440.0000    0.07509
486480.0000   -0.06881
486520.0000   -0.22803
486560.0000   -0.08104
486600.0000   -0.08018
486640.0000    0.09368
486680.0000    0.03759
486720.0000   -0.02586
486760.0000    0.04860
486800.0000   -0.10356
486840.0000   -0.25123
486880.0000   -0.05941
486920.0000    0.18332
486960.0000   -0.00514
487000.0000   -0.13521
487040.0000   -0.04351
487080.0000   -0.28450
487120.0000   -0.05702
487160.0000    0.01652
487200.0000   -0.13288
487240.0000   -0.28868
487280.0000   -0.19783
487320.0000   -0.22633
487360.0000   -0.25886
487400.0000   -0.11098
487440.0000   -0.13406
487480.0000   -0.20081
487520.0000   -0.30218
487560.0000   -0.05671
487600.0000   -0.17224
487640.0000   -0.12802
487680.0000   -0.17987
487720.0000   -0.29224
487760.0000   -0.37440
487800.0000   -0.40305
487840.0000   -0.45896
487880.0000   -0.05811
487920.0000   -0.33284
487960.0000   -0.04438
488000.0000   -0.52313
488040.0000   -0.44293
488080.0000   -0.35808
488120.0000   -0.13193
488160.0000    0.00896
488200.0000   -0.13538
488240.0000   -0.09020
488280.0000   -0.24137
488320.0000   -0.24670
488360.0000    0.02434
488400.0000    0.04347
488440.0000   -0.22273
488480.0000   -0.04567
488520.0000   -0.16404
488560.0000   -0.15243
488600.0000   -0.14745
488640.0000   -0.31020
488680.0000   -0.13720
488720.0000   -0.16150
488760.0000   -0.27756
488800.0000   -0.30510
488840.0000   -0.30336
488880.0000   -0.01456
488920.0000   -0.07746
488960.0000   -0.31539
489000.0000   -0.11026
489040.0000   -0.16034
489080.0000    0.00016
489120.0000    0.02480
489160.0000   -0.02504
489200.0000   -0.35121
489240.0000   -0.22478
489280.0000   -0.36550
489320.0000   -0.54223
489360.0000   -0.75605
489400.0000   -0.26017
489440.0000   -0.44126
489480.0000   -0.25278
489520.0000   -0.70815
489560.0000   -0.57817
489600.0000   -0.68172
489640.0000   -0.87031
489680.0000   -0.65085
489720.0000   -0.78815
489760.0000   -0.52237
489800.0000   -0.71272
489840.0000   -0.55406
489880.0000   -0.43464
489920.0000   -0.88455
489960.0000   -0.72386
490000.0000   -0.64225
490040.0000   -0.83264
490080.0000   -0.72363
490120.0000   -0.54577
490160.0000   -0.29889
490200.0000   -0.48902
490240.0000   -0.57364
490280.0000   -0.56513
490320.0000   -0.58808
490360.0000   -0.47595
490400.0000   -0.67333
490440.0000   -0.34676
490480.0000   -0.00147
490520.0000   -0.53098
490560.0000   -0.35950
490600.0000   -0.58433
490640.0000   -0.61703
490680.0000   -0.70863
490720.0000   -0.40825
490760.0000   -0.48781
490800.0000   -0.48716
490840.0000   -0.04424
490880.0000   -0.48004
490920.0000   -0.54622
490960.0000   -0.39790
491000.0000   -0.66295
491040.0000   -0.43066
491080.0000   -0.29156
491120.0000   -0.55135
491160.0000   -0.43690
491200.0000   -0.62027
491240.0000   -0.51780
491280.0000   -0.63807
491320.0000   -0.40129
491360.0000   -0.41030
491400.0000   -0.24240
491440.0000   -0.29697
491480.0000   -0.26543
491520.0000   -0.23283
491560.0000   -0.20277
491600.0000   -0.08814
491640.0000   -0.40526
491680.0000   -0.38286
491720.0000   -0.23199
491760.0000   -0.32159
491800.0000   -0.34070
491840.0000   -0.49978
491880.0000   -0.53137
491920.0000   -0.59513
491960.0000   -0.42831
492000.0000   -0.29144
492040.0000   -0.16054
492080.0000   -0.69958
492120.0000   -0.63283
492160.0000   -0.40620
492200.0000   -0.52939
492240.0000   -0.98642
492280.0000   -0.91535
492320.0000   -0.56568
492360.0000   -0.61175
492400.0000   -0.77564
492440.0000   -0.64406
492480.0000   -0.79034
492520.0000   -0.53341
492560.0000   -0.74249
492600.0000   -0.44923
492640.0000   -0.47916
492680.0000   -0.64791
492720.0000   -0.63172
492760.0000   -0.37281
492800.0000   -0.52542
492840.0000   -0.53274
492880.0000   -0.68432
492920.0000   -0.61736
492960.0000   -0.50160
493000.0000   -0.86356
493040.0000   -0.74886
493080.0000   -0.75095
493120.0000   -0.76397
493160.0000   -0.78884
493200.0000   -0.62653
493240.0000   -0.75745
493280.0000   -0.77003
493320.0000   -0.60976
493360.0000   -0.67424
493400.0000   -0.63768
493440.0000   -0.39322
493480.0000   -0.63591
493520.0000   -0.60595
493560.0000   -0.85801
493600.0000   -0.80400
493640.0000   -0.62337
493680.0000   -0.82627
493720.0000   -0.73720
493760.0000   -0.70001
493800.0000   -0.45174
493840.0000   -0.25850
493880.0000   -0.11381
493920.0000   -0.15364
493960.0000   -0.68327
494000.0000   -0.65813
494040.0000   -0.34600
494080.0000   -0.54925
494120.0000   -0.56725
494160.0000   -0.79094
494200.0000   -0.75112
494240.0000   -0.67793
494280.0000   -0.71051
494320.0000   -0.72783
494360.0000   -0.76183
494400.0000   -1.08802
494440.0000   -0.90070
494480.0000   -0.95157
494520.0000   -0.51341
494560.0000   -0.70423
494600.0000   -0.69255
494640.0000   -0.88372
494680.0000   -0.48648
494720.0000   -0.97004
494760.0000   -0.73930
494800.0000   -0.70020
494840.0000   -0.73275
494880.0000   -0.84058
494920.0000   -0.98797
494960.0000   -0.68934
495000.0000   -0.70248
495040.0000   -0.57532
495080.0000   -0.67483
495120.0000   -0.43206
495160.0000   -0.16848
495200.0000   -0.44786
495240.0000   -0.43995
495280.0000   -0.16833
495320.0000   -0.49181
495360.0000   -0.22729
495400.0000   -0.44385
495440.0000   -0.54255
495480.0000   -0.55548
495520.0000   -0.47405
495560.0000   -0.50433
495600.0000   -0.75266
495640.0000   -0.49046
495680.0000   -0.70866
495720.0000   -0.77586
495760.0000   -0.64939
495800.0000   -0.58112
495840.0000   -0.55567
495880.0000   -0.63331
495920.0000   -0.56823
495960.0000   -0.67566
496000.0000   -0.63932
496040.0000   -0.78558
496080.0000   -0.61740
496120.0000   -0.46886
496160.0000   -0.78370
496200.0000   -0.69738
496240.0000   -0.72868
496280.0000   -0.50788
496320.0000   -0.67911
496360.0000   -0.75681
496400.0000   -0.63411
496440.0000   -0.69146
496480.0000   -0.62882
496520.0000   -0.40085
496560.0000   -0.50560
496600.0000   -0.44544
496640.0000   -0.46726
496680.0000   -0.68849
496720.0000   -0.63455
496760.0000   -0.52967
496800.0000   -0.52373
496840.0000   -0.62819
496880.0000   -0.71454
496920.0000   -0.55014
496960.0000   -0.62886
497000.0000   -0.98586
497040.0000   -0.55668
497080.0000   -0.90673
497120.0000   -0.70905
497160.0000   -0.53112
497200.0000   -0.76617
497240.0000   -0.52955
497280.0000   -0.70567
497320.0000   -0.70710
497360.0000   -0.56873
497400.0000   -0.89940
497440.0000   -0.73698
497480.0000   -0.33695
497520.0000   -0.68688
497560.0000   -0.70516
497600.0000   -0.41405
497640.0000   -0.79761
497680.0000   -0.74318
497720.0000   -0.67940
497760.0000   -0.74411
497800.0000   -0.41608
497840.0000   -0.53088
497880.0000   -0.67054
497920.0000   -0.54161
497960.0000   -0.52476
498000.0000   -0.66050
498040.0000   -0.78217
498080.0000   -0.70132
498120.0000   -0.60779
498160.0000   -0.72678
498200.0000   -0.50438
498240.0000   -0.49314
498280.0000   -0.83512
498320.0000   -0.68440
498360.0000   -0.65572
498400.0000   -0.46917
498440.0000   -0.76257
498480.0000   -0.72548
498520.0000   -0.86496
498560.0000   -0.22487
498600.0000   -0.27274
498640.0000   -0.47384
498680.0000   -0.21254
498720.0000   -0.28187
498760.0000   -0.83438
498800.0000   -0.60763
498840.0000   -0.75365
498880.0000   -0.60028
498920.0000   -0.78575
498960.0000   -0.60309
499000.0000   -0.65521
499040.0000   -0.64837
499080.0000   -0.57250
499120.0000   -0.41019
499160.0000   -0.55567
499200.0000   -0.58957
499240.0000   -0.74436
499280.0000   -0.68877
499320.0000   -0.61882
499360.0000   -0.58154
499400.0000   -0.50341
499440.0000   -0.67404
499480.0000   -0.60626
499520.0000   -0.49671
499560.0000   -0.56934
499600.0000   -0.61164
499640.0000   -0.67461
499680.0000   -0.38225
499720.0000   -0.61786
499760.0000   -0.43987
499800.0000   -0.42508
499840.0000   -0.82047
499880.0000   -0.73769
499920.0000   -0.62281
499960.0000   -0.47017
500000.0000   -0.38762
500040.0000   -0.52688
500080.0000   -0.51688
500120.0000   -0.56419
500160.0000   -0.58545
500200.0000   -0.49653
500240.0000   -0.43442
500280.0000   -0.68443
500320.0000   -0.39878
500360.0000   -0.77517
500400.0000   -0.59655
500440.0000   -0.52367
500480.0000   -0.41394
500520.0000   -0.88967
500560.0000   -0.59048
500600.0000   -0.57268
500640.0000   -0.45683
500680.0000   -0.55726
500720.0000   -0.42049
500760.0000   -0.84494
500800.0000   -0.75484
500840.0000   -0.72977
500880.0000   -0.65500
500920.0000   -0.61563
500960.0000   -0.74395
501000.0000   -0.77687
501040.0000   -0.56197
501080.0000   -0.67725
501120.0000   -0.66977
501160.0000   -0.86551
501200.0000   -0.54649
501240.0000   -0.47384
501280.0000   -0.68299
501320.0000   -0.58349
501360.0000   -0.64639
501400.0000   -0.65747
501440.0000   -0.66991
501480.0000   -0.52404
501520.0000   -0.59540
501560.0000   -0.74371
501600.0000   -0.57544
501640.0000   -0.42875
501680.0000   -0.69762
501720.0000   -0.93202
501760.0000   -0.77575
501800.0000   -0.71596
501840.0000   -0.80147
501880.0000   -0.96006
501920.0000   -0.75902
501960.0000   -0.94712
502000.0000   -0.77709
502040.0000   -0.76763
502080.0000   -0.68787
502120.0000   -0.53145
502160.0000   -0.59794
502200.0000   -0.82575
502240.0000   -0.64073
502280.0000   -0.56879
502320.0000   -0.74849
502360.0000   -0.64309
502400.0000   -0.63323
502440.0000   -0.60637
502480.0000   -0.71109
502520.0000   -0.80805
502560.0000   -0.70729
502600.0000   -0.76813
502640.0000   -0.87755
502680.0000   -0.64107
502720.0000   -0.71762
502760.0000   -0.63760
502800.0000   -0.67958
502840.0000   -0.87370
502880.0000   -0.56896
502920.0000   -0.69074
502960.0000   -0.80518
503000.0000   -0.73444
503040.0000   -0.66680
503080.0000   -0.51122
503120.0000   -0.85288
503160.0000   -0.34903
503200.0000   -0.91700
503240.0000   -0.58515
503280.0000   -0.63920
503320.0000   -0.51597
503360.0000   -0.63907
503400.0000   -0.63437
503440.0000   -0.68701
503480.0000   -0.77081
503520.0000   -0.75919
503560.0000   -0.78919
503600.0000   -0.44579
503640.0000   -0.71100
503680.0000   -0.61404
503720.0000   -0.65947
503760.0000   -0.68779
503800.0000   -0.59210
503840.0000   -0.49630
503880.0000   -0.65328
503920.0000   -0.76979
503960.0000   -0.72631
504000.0000   -0.43753
504040.0000   -0.35656
504080.0000   -0.25906
504120.0000   -0.44482
504160.0000   -0.61714
504200.0000   -0.31601
504240.0000   -0.08069
504280.0000   -0.17907
504320.0000   -0.31630
504360.0000   -0.23134
504400.0000   -0.21800
504440.0000   -0.19569
504480.0000   -0.16622
504520.0000   -0.03739
504560.0000   -0.38589
504600.0000   -0.40461
504640.0000   -0.49640
504680.0000   -0.42278
504720.0000   -0.49714
504760.0000   -0.91796
504800.0000   -0.56894
504840.0000   -0.56516
504880.0000   -0.69851
504920.0000   -0.60862
504960.0000   -0.54298
505000.0000   -0.83792
505040.0000   -0.75172
505080.0000   -0.79218
505120.0000   -0.64543
505160.0000   -0.64723
505200.0000   -0.67483
505240.0000   -0.51797
505280.0000   -0.57221
505320.0000   -0.65785
505360.0000   -0.90893
505400.0000   -0.74393
505440.0000   -0.56931
505480.0000   -0.61871
505520.0000   -0.57427
505560.0000   -0.35220
505600.0000   -0.47081
505640.0000   -0.37234
505680.0000   -0.59690
505720.0000   -0.37019
505760.0000   -0.82184
505800.0000   -0.38781
505840.0000   -0.31794
505880.0000   -0.38181
505920.0000   -0.08203
505960.0000   -0.30832
506000.0000   -0.42346
506040.0000   -0.36331
506080.0000   -0.40411
506120.0000   -0.60645
506160.0000   -0.65445
506200.0000   -0.55711
506240.0000   -0.71299
506280.0000   -0.78264
506320.0000   -0.38094
506360.0000   -0.45888
506400.0000   -0.61194
506440.0000   -0.71198
506480.0000   -0.40150
506520.0000   -0.48045
506560.0000   -0.61023
506600.0000   -0.66202
506640.0000   -0.41875
506680.0000   -0.51692
506720.0000   -0.65931
506760.0000   -0.55774
506800.0000   -0.62749
506840.0000   -0.75989
506880.0000   -0.60641
506920.0000   -0.44561
506960.0000   -0.25328
507000.0000   -0.57956
507040.0000   -0.68764
507080.0000   -0.51176
507120.0000   -0.58610
507160.0000   -0.49524
507200.0000   -0.48849
507240.0000   -0.75898
507280.0000   -0.55027
507320.0000   -0.43751
507360.0000   -0.07876
507400.0000   -0.28675
507440.0000   -0.31042
507480.0000   -0.31152
507520.0000   -0.24054
507560.0000   -0.23835
507600.0000   -0.27230
507640.0000   -0.00731
507680.0000   -0.40780
507720.0000    0.07918
507760.0000   -0.36935
507800.0000   -0.48236
507840.0000   -0.10019
507880.0000   -0.25251
507920.0000   -0.32920
507960.0000   -0.40917
508000.0000   -0.34043
508040.0000   -0.45439
508080.0000   -0.77446
508120.0000   -0.59505
508160.0000   -0.34382
508200.0000   -0.50741
508240.0000   -0.22378
508280.0000   -0.61346
508320.0000   -0.26694
508360.0000   -0.26251
508400.0000   -0.27250
508440.0000   -0.57142
508480.0000   -0.64471
508520.0000   -0.52587
508560.0000   -0.37654
508600.0000   -0.48547
508640.0000   -0.06223
508680.0000   -0.23582
508720.0000   -0.28146
508760.0000   -0.28672
508800.0000   -0.10527
508840.0000   -0.07417
508880.0000   -0.62259
508920.0000   -0.46828
508960.0000   -0.24798
509000.0000   -0.05838
509040.0000   -0.62210
509080.0000   -0.31736
509120.0000   -0.06606
509160.0000   -0.20203
509200.0000   -0.15147
509240.0000   -0.20714
509280.0000    0.04311
509320.0000   -0.25805
509360.0000    0.13968
509400.0000    0.04958
509440.0000   -0.61162
509480.0000   -0.56200
509520.0000   -0.32202
509560.0000   -0.26478
509600.0000   -0.30430
509640.0000   -0.35535
509680.0000   -0.04670
509720.0000   -0.43380
509760.0000   -0.36295
509800.0000   -0.03901
509840.0000   -0.02469
509880.0000   -0.10314
509920.0000   -0.08244
509960.0000   -0.37199
510000.0000   -0.54073
510040.0000   -0.36310
510080.0000   -0.38170
510120.0000    0.03491
510160.0000    0.16893
510200.0000   -0.05620
510240.0000   -0.25176
510280.0000    0.04663
510320.0000   -0.18329
510360.0000   -0.40572
510400.0000    0.06130
510440.0000   -0.03719
510480.0000    0.01554
510520.0000   -0.39013
510560.0000   -0.14821
510600.0000   -0.47234
510640.0000   -0.34912
510680.0000   -0.36859
510720.0000   -0.27521
510760.0000   -0.61210
510800.0000   -0.67033
510840.0000   -0.38512
510880.0000   -0.22936
510920.0000   -0.24574
510960.0000   -0.13923
511000.0000   -0.31722
511040.0000   -0.24917
511080.0000   -0.42705
511120.0000   -0.32616
511160.0000   -0.48347
511200.0000   -0.45121
511240.0000   -0.39705
511280.0000   -0.30962
511320.0000   -0.58190
511360.0000   -0.27259
511400.0000   -0.37860
511440.0000   -0.51835
511480.0000   -0.36272
511520.0000   -0.33007
511560.0000    0.07840
511600.0000   -0.12887
511640.0000   -0.32608
511680.0000   -0.49625
511720.0000   -0.56076
511760.0000   -0.46983
511800.0000   -0.46876
511840.0000   -0.09288
511880.0000   -0.07421
511920.0000    0.20640
511960.0000    0.10932
512000.0000    0.27215
512040.0000   -0.00035
512080.0000    0.01689
512120.0000    0.19761
512160.0000   -0.02072
512200.0000   -0.22684
512240.0000   -0.07238
512280.0000   -0.09016
512320.0000   -0.26749
512360.0000    0.05918
512400.0000    0.12314
512440.0000   -0.02283
512480.0000    0.05975
512520.0000    0.17665
512560.0000    0.13171
512600.0000    0.15927
512640.0000    0.01015
512680.0000    0.11004
512720.0000    0.17580
512760.0000    0.04465
512800.0000    0.15594
512840.0000    0.15177
512880.0000    0.09766
512920.0000    0.16284
512960.0000    0.14539
513000.0000   -0.05981
513040.0000    0.02299
513080.0000    0.01966
513120.0000    0.18825
513160.0000   -0.21433
513200.0000    0.31736
513240.0000    0.35784
513280.0000    0.09777
513320.0000    0.07446
513360.0000   -0.08971
513400.0000    0.02037
513440.0000    0.18259
513480.0000    0.16419
513520.0000    0.15269
513560.0000    0.13969
513600.0000    0.20154
513640.0000   -0.36815
513680.0000   -0.15378
513720.0000   -0.13843
513760.0000   -0.30879
513800.0000   -0.15158
513840.0000   -0.34469
513880.0000   -0.05913
513920.0000   -0.04686
513960.0000    0.00293
514000.0000    0.01622
514040.0000   -0.03989
514080.0000   -0.17924
514120.0000   -0.14951
514160.0000   -0.06095
514200.0000   -0.02883
514240.0000    0.14222
514280.0000   -0.10590
514320.0000    0.04759
514360.0000    0.05558
514400.0000    0.14546
514440.0000   -0.01900
514480.0000    0.14419
514520.0000   -0.60339
514560.0000   -0.48825
514600.0000   -0.38529
514640.0000   -0.17703
514680.0000   -0.27226
514720.0000   -0.50367
514760.0000   -0.57004
514800.0000   -0.11462
514840.0000   -0.41556
514880.0000   -0.54518
514920.0000   -0.63309
514960.0000   -0.39046
515000.0000   -0.75359
515040.0000   -0.51265
515080.0000   -0.41595
515120.0000   -0.44660
515160.0000   -0.31089
515200.0000   -0.50468
515240.0000   -0.27491
515280.0000   -0.18440
515320.0000   -0.03454
515360.0000   -0.00544
515400.0000   -0.01887
515440.0000   -0.21699
515480.0000   -0.20070
515520.0000   -0.08503
515560.0000   -0.73139
515600.0000   -0.64783
515640.0000   -0.64371
515680.0000   -0.59550
515720.0000   -0.48136
515760.0000   -0.50837
515800.0000   -0.79932
515840.0000   -0.33331
515880.0000   -0.48548
515920.0000   -0.29558
515960.0000   -0.16747
516000.0000   -0.08181
516040.0000    0.13443
516080.0000   -0.09783
516120.0000   -0.26136
516160.0000   -0.25183
516200.0000   -0.31548
516240.0000   -0.39039
516280.0000   -0.08187
516320.0000   -0.04260
516360.0000   -0.04546
516400.0000    0.13110
516440.0000    0.18970
516480.0000   -0.25778
516520.0000    0.01040
516560.0000    0.01068
516600.0000   -0.17257
516640.0000    0.05539
516680.0000    0.10676
516720.0000   -0.09774
516760.0000   -0.01850
516800.0000    0.15420
516840.0000   -0.02655
516880.0000    0.18488
516920.0000    0.11240
516960.0000    0.05179
517000.0000    0.11903
517040.0000   -0.21820
517080.0000   -0.30404
517120.0000   -0.45416
517160.0000   -0.20326
517200.0000   -0.45270
517240.0000   -0.05604
517280.0000   -0.22362
517320.0000   -0.41971
517360.0000   -0.14728
517400.0000   -0.21438
517440.0000   -0.32930
517480.0000   -0.26634
517520.0000    0.24650
517560.0000    0.07555
517600.0000    0.11161
517640.0000   -0.21463
517680.0000   -0.26647
517720.0000   -0.29218
517760.0000   -0.23387
517800.0000   -0.30935
517840.0000   -0.00249
517880.0000   -0.20075
517920.0000   -0.03894
517960.0000    0.06731
518000.0000   -0.32103
518040.0000   -0.01720
518080.0000   -0.13499
518120.0000   -0.07376
518160.0000   -0.15512
518200.0000   -0.16452
518240.0000   -0.19588
518280.0000    0.18574
518320.0000    0.23068
518360.0000    0.03896
518400.0000   -0.13060
518440.0000    0.00749
518480.0000   -0.05547
518520.0000    0.01429
518560.0000   -0.36150
518600.0000   -0.35242
518640.0000   -0.26660
518680.0000   -0.31546
518720.0000   -0.13207
518760.0000   -0.20657
518800.0000   -0.24894
518840.0000   -0.52482
518880.0000   -0.56482
518920.0000    0.00230
518960.0000   -0.06915
519000.0000    0.07569
519040.0000   -0.11102
519080.0000   -0.43397
519120.0000   -0.04391
519160.0000   -0.14415
519200.0000   -0.64918
519240.0000   -0.55778
519280.0000   -0.70917
519320.0000   -0.39494
519360.0000   -0.51360
519400.0000   -0.38690
519440.0000   -0.50258
519480.0000   -0.45795
519520.0000   -0.27362
519560.0000   -0.47428
519600.0000   -0.33966
519640.0000   -0.48648
519680.0000   -0.53707
519720.0000   -0.23731
519760.0000    0.07479
519800.0000   -0.15086
519840.0000   -0.00465
519880.0000   -0.37811
519920.0000   -0.48894
519960.0000   -0.68593
520000.0000   -0.67216
520040.0000   -0.61332
520080.0000   -0.48414
520120.0000   -0.24941
520160.0000   -0.40142
520200.0000   -0.06564
520240.0000   -0.13724
520280.0000   -0.16278
520320.0000   -0.30869
520360.0000   -0.63574
520400.0000   -0.39068
520440.0000   -0.23812
520480.0000   -0.28022
520520.0000   -0.27587
520560.0000    0.15110
520600.0000    0.47976
520640.0000    0.58857
520680.0000    0.53404
520720.0000    0.23923
520760.0000    0.15787
520800.0000    0.12359
520840.0000   -0.43963
520880.0000   -0.16625
520920.0000   -0.20805
520960.0000    0.14990
521000.0000    0.00073
521040.0000    0.07797
521080.0000    0.22815
521120.0000   -0.17765
521160.0000    0.38906
521200.0000    0.28677
521240.0000    0.17174
521280.0000    0.07901
521320.0000   -0.21286
521360.0000   -0.32231
521400.0000   -0.31932
521440.0000   -0.30151
521480.0000   -0.49182
521520.0000   -0.35141
521560.0000   -0.53228
521600.0000   -0.24691
521640.0000   -0.44681
521680.0000   -0.42710
521720.0000   -0.53409
521760.0000   -0.41967
521800.0000   -0.52054
521840.0000   -0.22257
521880.0000   -0.37753
521920.0000   -0.37848
521960.0000    0.03930
522000.0000    0.02922
522040.0000    0.00475
522080.0000   -0.05164
522120.0000   -0.22729
522160.0000   -0.68588
522200.0000    0.14047
522240.0000    0.10229
522280.0000    0.14617
522320.0000   -0.07650
522360.0000    0.15638
522400.0000    0.08155
522440.0000   -0.35961
522480.0000   -0.26694
522520.0000   -0.32978
522560.0000   -0.46374
522600.0000   -0.44168
522640.0000   -0.32168
522680.0000   -0.58714
522720.0000   -0.73892
522760.0000   -0.87353
522800.0000   -0.67364
522840.0000   -0.57282
522880.0000   -0.73093
522920.0000   -0.05381
522960.0000   -0.08061
523000.0000    0.17706
523040.0000    0.14842
523080.0000    0.31074
523120.0000    0.49020
523160.0000    0.38269
523200.0000    0.35024
523240.0000    0.30748
523280.0000    0.13576
523320.0000    0.30140
523360.0000    0.42444
523400.0000    0.41186
523440.0000    0.47136
523480.0000    0.28023
523520.0000    0.34952
523560.0000    0.28960
523600.0000    0.39677
523640.0000    0.51627
523680.0000    0.32820
523720.0000    0.29891
523760.0000    0.37962
523800.0000    0.46349
523840.0000    0.35078
523880.0000    0.29976
523920.0000    0.28891
523960.0000    0.40913
524000.0000    0.27162
524040.0000    0.38948
524080.0000    0.39121
524120.0000    0.28709
524160.0000    0.39113
524200.0000    0.43496
524240.0000    0.51152
524280.0000    0.31600
524320.0000    0.37386
524360.0000    0.55440
524400.0000    0.38158
524440.0000    0.24925
524480.0000    0.32223
524520.0000    0.20317
524560.0000    0.46885
524600.0000    0.48672
524640.0000    0.31420
524680.0000    0.34243
524720.0000    0.27849
524760.0000    0.36693
524800.0000    0.40246
524840.0000    0.57668
524880.0000    0.53680
524920.0000    0.46680
524960.0000    0.44701
525000.0000    0.34332
525040.0000    0.48836
525080.0000    0.57251
525120.0000    0.49066
525160.0000    0.53425
525200.0000    0.59630
525240.0000    0.37780
525280.0000    0.23783
525320.0000    0.28902
525360.0000    0.49962
525400.0000    0.21265
525440.0000    0.46948
525480.0000    0.24277
525520.0000    0.37594
525560.0000    0.37273
525600.0000    0.33743
525640.0000    0.35241
525680.0000    0.30055
525720.0000    0.34736
525760.0000    0.36828
525800.0000    0.30183
525840.0000    0.27717
525880.0000    0.59503
525920.0000    0.16050
525960.0000    0.39459
526000.0000    0.22504
526040.0000    0.44349
526080.0000    0.37392
526120.0000    0.38929
526160.0000    0.12519
526200.0000    0.02187
526240.0000    0.18778
526280.0000    0.12763
526320.0000    0.42117
526360.0000    0.39818
526400.0000    0.25965
526440.0000    0.37442
526480.0000    0.21135
526520.0000    0.34829
526560.0000    0.45314
526600.0000    0.29418
526640.0000    0.14336
526680.0000    0.53906
526720.0000    0.38844
526760.0000    0.48795
526800.0000    0.33677
526840.0000    0.67037
526880.0000    0.14225
526920.0000    0.54710
526960.0000    0.32659
527000.0000    0.24090
527040.0000    0.46199
527080.0000    0.33610
527120.0000    0.32583
527160.0000    0.49884
527200.0000    0.62923
527240.0000    0.37370
527280.0000    0.58040
527320.0000    0.46485
527360.0000    0.55802
527400.0000    0.56561
527440.0000    0.37940
527480.0000    0.23454
527520.0000    0.41332
527560.0000    0.65055
527600.0000    0.28165
527640.0000    0.36607
527680.0000    0.47111
527720.0000    0.42194
527760.0000    0.34703
527800.0000    0.27958
527840.0000    0.51513
527880.0000    0.33854
527920.0000    0.16911
527960.0000    0.04303
528000.0000    0.27015
528040.0000    0.35465
528080.0000    0.51065
528120.0000    0.45201
528160.0000    0.22346
528200.0000    0.15009
528240.0000    0.20117
528280.0000   -0.01533
528320.0000    0.13053
528360.0000    0.10510
528400.0000    0.21419
528440.0000    0.04912
528480.0000   -0.32788
528520.0000    0.14137
528560.0000    0.28507
528600.0000    0.41585
528640.0000    0.42934
528680.0000    0.57694
528720.0000    0.22303
528760.0000    0.03374
528800.0000    0.18550
528840.0000    0.21192
528880.0000    0.31070
528920.0000    0.33977
528960.0000    0.19356
529000.0000    0.37773
529040.0000    0.47997
529080.0000    0.18410
529120.0000    0.52170
529160.0000    0.22950
529200.0000    0.43239
529240.0000    0.33366
529280.0000    0.29324
529320.0000    0.48978
529360.0000    0.26917
529400.0000    0.28765
529440.0000    0.30612
529480.0000    0.30753
529520.0000    0.46066
529560.0000    0.21489
529600.0000    0.51571
529640.0000    0.36038
529680.0000    0.19163
529720.0000    0.11222
529760.0000    0.16006
529800.0000    0.16338
529840.0000    0.30836
529880.0000   -0.10937
529920.0000   -0.36534
529960.0000    0.26732
530000.0000    0.26288
530040.0000    0.43058
530080.0000    0.12836
530120.0000    0.15756
530160.0000    0.01618
530200.0000   -0.26308
530240.0000    0.05521
530280.0000   -0.59469
530320.0000    0.29137
530360.0000    0.22043
530400.0000   -0.08795
530440.0000    0.06583
530480.0000   -0.26635
530520.0000    0.23214
530560.0000   -0.07916
530600.0000    0.53757
530640.0000    0.43480
530680.0000    0.36090
530720.0000    0.15619
530760.0000    0.19185
530800.0000    0.10830
530840.0000   -0.00488
530880.0000    0.05036
530920.0000    0.13821
530960.0000    0.18178
531000.0000   -0.29560
531040.0000   -0.08833
531080.0000    0.15850
531120.0000    0.24508
531160.0000    0.33315
531200.0000    0.18956
531240.0000    0.07479
531280.0000    0.42781
531320.0000    0.06160
531360.0000    0.46928
531400.0000    0.12659
531440.0000    0.13041
531480.0000    0.37065
531520.0000    0.05835
531560.0000    0.07296
531600.0000   -0.08365
531640.0000    0.09747
531680.0000   -0.04521
531720.0000   -0.11271
531760.0000   -0.13430
531800.0000    0.18544
531840.0000    0.29764
531880.0000   -0.10256
531920.0000   -0.41808
531960.0000   -0.08445
532000.0000   -0.08907
532040.0000   -0.05918
532080.0000   -0.13732
532120.0000   -0.03291
532160.0000   -0.10080
532200.0000    0.10188
532240.0000    0.20819
532280.0000   -0.11858
532320.0000   -0.11636
532360.0000   -0.22411
532400.0000   -0.29160
532440.0000   -0.04948
532480.0000   -0.08816
532520.0000    0.39347
532560.0000    0.34419
532600.0000    0.42446
532640.0000    0.32551
532680.0000    0.08607
532720.0000    0.02401
532760.0000   -0.11647
532800.0000   -0.01142
532840.0000    0.17432
532880.0000    0.03612
532920.0000   -0.03140
532960.0000    0.17432
533000.0000    0.39691
533040.0000    0.12966
533080.0000    0.34044
533120.0000    0.06933
533160.0000   -0.14333
533200.0000   -0.13581
533240.0000   -0.09100
533280.0000   -0.01445
533320.0000    0.17355
533360.0000   -0.06028
533400.0000    0.14339
533440.0000    0.05993
533480.0000    0.12812
533520.0000   -0.12435
533560.0000    0.14874
533600.0000    0.09233
533640.0000   -0.16127
533680.0000   -0.23440
533720.0000   -0.07936
533760.0000   -0.30581
533800.0000    0.06446
533840.0000    0.03883
533880.0000   -0.18891
533920.0000   -0.14878
533960.0000   -0.00018
534000.0000   -0.32360
534040.0000   -0.35926
534080.0000   -0.38478
534120.0000   -0.04027
534160.0000   -0.33119
534200.0000   -0.18744
534240.0000    0.13464
534280.0000    0.11587
534320.0000    0.01216
534360.0000    0.03862
534400.0000   -0.23715
534440.0000   -0.23179
534480.0000   -0.16950
534520.0000   -0.37846
534560.0000   -0.20538
534600.0000   -0.23073
534640.0000   -0.19365
534680.0000   -0.47262
534720.0000   -0.28133
534760.0000   -0.19693
534800.0000   -0.17822
534840.0000   -0.00794
534880.0000   -0.17620
534920.0000    0.09743
534960.0000    0.03358
535000.0000   -0.24778
535040.0000   -0.12563
535080.0000    0.01954
535120.0000   -0.49398
535160.0000   -0.55181
535200.0000   -0.52020
535240.0000   -0.50501
535280.0000   -0.59353
535320.0000   -0.34684
535360.0000   -0.02098
535400.0000    0.04863
535440.0000    0.00812
535480.0000    0.20080
535520.0000    0.04173
535560.0000   -0.09385
535600.0000   -0.12566
535640.0000   -0.07924
535680.0000   -0.11463
535720.0000   -0.57132
535760.0000    0.02333
535800.0000   -0.02750
535840.0000   -0.18982
535880.0000   -0.10507
535920.0000   -0.03068
535960.0000   -0.54705
536000.0000   -0.09139
536040.0000   -0.01270
536080.0000   -0.11048
536120.0000    0.07534
536160.0000    0.18251
536200.0000   -0.39398
536240.0000   -0.15514
536280.0000   -0.36977
536320.0000   -0.01661
536360.0000   -0.00287
536400.0000   -0.03286
536440.0000   -0.08809
536480.0000   -0.04449
536520.0000    0.13941
536560.0000   -0.03204
536600.0000   -0.11047
536640.0000   -0.02342
536680.0000   -0.14939
536720.0000   -0.55684
536760.0000   -0.55178
536800.0000   -0.12256
536840.0000    0.00410
536880.0000    0.01959
536920.0000    0.05185
536960.0000    0.13659
537000.0000   -0.37353
537040.0000   -0.19542
537080.0000   -0.21766
537120.0000   -0.03390
537160.0000   -0.38426
537200.0000   -0.76402
537240.0000   -0.69619
537280.0000   -0.76555
537320.0000   -0.51615
537360.0000   -0.68760
537400.0000   -0.53331
537440.0000   -0.27474
537480.0000   -0.29362
537520.0000   -0.54486
537560.0000   -0.65077
537600.0000   -0.38270
537640.0000    0.05532
537680.0000    0.03484
537720.0000   -0.38250
537760.0000   -0.11190
537800.0000   -0.07460
537840.0000   -0.27683
537880.0000   -0.03631
537920.0000   -0.00971
537960.0000    0.26702
538000.0000   -0.18631
538040.0000    0.17981
538080.0000    0.03843
538120.0000    0.18235
538160.0000    0.11477
538200.0000    0.06675
538240.0000   -0.00685
538280.0000    0.04678
538320.0000    0.02614
538360.0000   -0.43871
538400.0000   -0.01470
538440.0000    0.18399
538480.0000    0.13734
538520.0000   -0.38241
538560.0000   -0.44566
538600.0000   -0.66042
538640.0000   -0.43078
538680.0000   -0.45186
538720.0000   -0.54964
538760.0000   -0.39556
538800.0000   -0.25802
538840.0000   -0.48857
538880.0000   -0.32364
538920.0000   -0.33322
538960.0000   -0.37654
539000.0000   -0.57793
539040.0000   -0.52048
539080.0000   -0.42718
539120.0000   -0.19883
539160.0000   -0.41034
539200.0000   -0.31970
539240.0000   -0.32397
539280.0000    0.07597
539320.0000    0.03732
539360.0000   -0.07528
539400.0000   -0.12347
539440.0000   -0.14694
539480.0000    0.14557
539520.0000   -0.00648
539560.0000    0.19795
539600.0000    0.02230
539640.0000   -0.05749
539680.0000   -0.10627
539720.0000    0.10791
539760.0000    0.06864
539800.0000    0.20292
539840.0000   -0.28690
539880.0000   -0.29355
539920.0000   -0.21502
539960.0000    0.05486
540000.0000    0.04159
540040.0000   -0.39181
540080.0000   -0.15004
540120.0000   -0.49534
540160.0000   -0.29801
540200.0000   -0.44562
540240.0000   -0.76319
540280.0000   -0.48636
540320.0000   -0.43211
540360.0000   -0.38023
540400.0000   -0.38581
540440.0000   -0.35021
540480.0000   -0.18017
540520.0000   -0.39926
540560.0000   -0.38063
540600.0000   -0.47740
540640.0000   -0.25201
540680.0000   -0.30717
540720.0000   -0.49237
540760.0000   -0.46955
540800.0000   -0.32165
540840.0000   -0.20931
540880.0000   -0.10414
540920.0000   -0.13557
540960.0000    0.04063
541000.0000   -0.03305
541040.0000   -0.24964
541080.0000   -0.17987
541120.0000   -0.01474
541160.0000    0.11567
541200.0000    0.09132
541240.0000   -0.16241
541280.0000   -0.04595
541320.0000   -0.01197
541360.0000    0.02138
541400.0000   -0.00925
541440.0000   -0.23038
541480.0000   -0.04471
541520.0000   -0.08039
541560.0000   -0.16670
541600.0000   -0.17301
541640.0000    0.12970
541680.0000    0.07094
541720.0000    0.24287
541760.0000   -0.25394
541800.0000    0.20377
541840.0000    0.03562
541880.0000    0.23530
541920.0000   -0.00859
541960.0000   -0.26268
542000.0000    0.17928
542040.0000   -0.07149
542080.0000   -0.36013
542120.0000   -0.25119
542160.0000   -0.32644
542200.0000   -0.21208
542240.0000   -0.02791
542280.0000    0.05802
542320.0000    0.19501
542360.0000   -0.11012
542400.0000   -0.07068
542440.0000   -0.15299
542480.0000   -0.42721
542520.0000   -0.10169
542560.0000    0.03380
542600.0000   -0.14839
542640.0000   -0.14239
542680.0000   -0.17316
542720.0000   -0.20426
542760.0000   -0.12137
542800.0000   -0.17176
542840.0000   -0.27338
542880.0000   -0.35688
542920.0000   -0.32943
542960.0000   -0.16492
543000.0000   -0.31124
543040.0000   -0.27248
543080.0000   -0.14346
543120.0000   -0.12663
543160.0000   -0.14973
543200.0000   -0.54842
543240.0000   -0.45436
543280.0000   -0.54375
543320.0000   -0.02537
543360.0000   -0.17981
543400.0000   -0.45900
543440.0000   -0.51594
543480.0000   -0.51058
543520.0000   -0.59109
543560.0000   -0.65911
543600.0000   -0.59143
543640.0000   -0.52444
543680.0000   -0.84789
543720.0000   -0.50427
543760.0000   -0.64083
543800.0000   -0.22401
543840.0000   -0.31157
543880.0000   -0.02029
543920.0000   -0.04639
543960.0000   -0.06520
544000.0000    0.06513
544040.0000   -0.22721
544080.0000    0.18888
544120.0000   -0.22128
544160.0000   -0.48833
544200.0000   -0.37158
544240.0000   -0.25794
544280.0000   -0.49469
544320.0000   -0.57913
544360.0000   -0.50963
544400.0000   -0.42569
544440.0000   -0.59543
544480.0000   -0.32816
544520.0000   -0.49218
544560.0000   -0.51987
544600.0000   -0.55597
544640.0000   -0.00160
544680.0000    0.03425
544720.0000   -0.20166
544760.0000   -0.04668
544800.0000   -0.38972
544840.0000   -0.09147
544880.0000    0.00231
544920.0000    0.11359
544960.0000   -0.35370
545000.0000   -0.04767
545040.0000   -0.46216
545080.0000   -0.23337
545120.0000   -0.49979
545160.0000   -0.50983
545200.0000   -0.30452
545240.0000   -0.40657
545280.0000   -0.51821
545320.0000   -0.40000
545360.0000   -0.33620
545400.0000   -0.71355
545440.0000   -0.52430
545480.0000   -0.69019
545520.0000   -0.34901
545560.0000   -0.28703
545600.0000   -0.17633
545640.0000   -0.34574
545680.0000   -0.29636
545720.0000   -0.19720
545760.0000   -0.61777
545800.0000   -0.31980
545840.0000   -0.16321
545880.0000   -0.26265
545920.0000   -0.21628
545960.0000   -0.09959
546000.0000   -0.07913
546040.0000    0.02187
546080.0000   -0.19043
546120.0000   -0.35816
546160.0000   -0.52465
546200.0000   -0.18249
546240.0000   -0.23853
546280.0000   -0.28185
546320.0000   -0.16639
546360.0000   -0.41129
546400.0000   -0.42548
546440.0000   -0.45789
546480.0000    0.07209
546520.0000    0.23876
546560.0000   -0.62757
546600.0000   -0.35713
546640.0000   -0.52370
546680.0000   -0.63023
546720.0000   -0.58490
546760.0000   -0.13481
546800.0000   -0.18597
546840.0000   -0.53359
546880.0000   -0.35675
546920.0000   -0.14851
546960.0000   -0.28766
547000.0000   -0.56008
547040.0000   -0.56694
547080.0000   -0.18515
547120.0000   -0.22913
547160.0000   -0.15289
547200.0000   -0.06146
547240.0000   -0.49036
547280.0000   -0.08463
547320.0000   -0.09957
547360.0000   -0.07484
547400.0000   -0.18276
547440.0000   -0.25502
547480.0000   -0.25180
547520.0000   -0.22381
547560.0000   -0.18109
547600.0000   -0.09865
547640.0000   -0.52662
547680.0000   -0.65726
547720.0000   -0.71555
547760.0000   -0.36292
547800.0000   -0.18052
547840.0000   -0.36351
547880.0000   -0.56182
547920.0000   -0.51410
547960.0000   -0.52882
548000.0000   -0.60283
548040.0000   -0.76362
548080.0000   -0.63904
548120.0000   -0.44303
548160.0000   -0.59676
548200.0000   -0.40953
548240.0000   -0.69926
548280.0000   -0.23971
548320.0000    0.02552
548360.0000    0.07829
548400.0000   -0.13025
548440.0000   -0.00665
548480.0000    0.18408
548520.0000   -0.03376
548560.0000   -0.16823
548600.0000    0.04507
548640.0000   -0.06778
548680.0000    0.05282
548720.0000   -0.03619
548760.0000   -0.06839
548800.0000    0.17254
548840.0000   -0.12981
548880.0000   -0.10606
548920.0000   -0.28727
548960.0000    0.06853
549000.0000   -0.21649
549040.0000   -0.06297
549080.0000   -0.31001
549120.0000   -0.02207
549160.0000   -0.24515
549200.0000   -0.01127
549240.0000   -0.03529
549280.0000   -0.05977
549320.0000    0.04186
549360.0000   -0.26276
549400.0000   -0.00431
549440.0000   -0.64774
549480.0000   -0.05942
549520.0000   -0.04750
549560.0000   -0.05948
549600.0000   -0.24026
549640.0000   -0.04251
549680.0000   -0.16113
549720.0000   -0.19255
549760.0000   -0.02420
549800.0000   -0.00271
549840.0000   -0.05064
549880.0000    0.00006
549920.0000   -0.21164
549960.0000   -0.29309
550000.0000   -0.57741
550040.0000   -0.41299
550080.0000   -0.60846
550120.0000   -0.49252
550160.0000   -0.31066
550200.0000   -0.48343
550240.0000   -0.33151
550280.0000   -0.74082
550320.0000   -0.57846
550360.0000   -0.51860
550400.0000   -0.49475
550440.0000   -0.53253
550480.0000   -0.41973
550520.0000   -0.46139
550560.0000   -0.29574
550600.0000   -0.47606
550640.0000   -0.30557
550680.0000   -0.26024
550720.0000   -0.05291
550760.0000    0.20350
550800.0000   -0.34019
550840.0000    0.05382
550880.0000   -0.11773
550920.0000   -0.19393
550960.0000   -0.23864
551000.0000   -0.42326
551040.0000   -0.50112
551080.0000   -0.37683
551120.0000   -0.43114
551160.0000   -0.42234
551200.0000   -0.27167
551240.0000   -0.27926
551280.0000   -0.65568
551320.0000   -0.74361
551360.0000   -0.58091
551400.0000   -0.56837
551440.0000   -0.48023
551480.0000   -0.70195
551520.0000   -0.51039
551560.0000   -0.72498
551600.0000   -0.53062
551640.0000   -0.57948
551680.0000   -0.03163
551720.0000   -0.24059
551760.0000   -0.41839
551800.0000   -0.12965
551840.0000   -0.32398
551880.0000   -0.27258
551920.0000   -0.44777
551960.0000   -0.60540
552000.0000   -0.30135
552040.0000   -0.35429
552080.0000   -0.25373
552120.0000   -0.39556
552160.0000   -0.44241
552200.0000   -0.13160
552240.0000   -0.50621
552280.0000   -0.29947
552320.0000   -0.36874
552360.0000   -0.69484
552400.0000   -0.75655
552440.0000   -0.81335
552480.0000   -0.55210
552520.0000   -0.93032
552560.0000   -0.86456
552600.0000   -0.74121
552640.0000   -0.78620
552680.0000   -0.83279
552720.0000   -0.52241
552760.0000   -0.48550
552800.0000   -0.46643
552840.0000   -0.07456
552880.0000   -0.04910
552920.0000   -0.05071
552960.0000   -0.42379
553000.0000   -0.87744
553040.0000   -0.59975
553080.0000   -0.71932
553120.0000   -0.60577
553160.0000   -0.39386
553200.0000   -0.44682
553240.0000   -0.59357
553280.0000   -0.68505
553320.0000   -0.87844
553360.0000   -1.04638
553400.0000   -0.93770
553440.0000   -0.48777
553480.0000   -0.60476
553520.0000   -0.85768
553560.0000   -0.62227
553600.0000   -0.69188
553640.0000   -0.57841
553680.0000   -0.69332
553720.0000   -0.83577
553760.0000   -0.54358
553800.0000   -0.33852
553840.0000   -0.39983
553880.0000   -0.41446
553920.0000   -0.27318
553960.0000   -0.11002
554000.0000    0.00937
554040.0000   -0.01443
554080.0000   -0.15445
554120.0000   -0.08129
554160.0000   -0.11496
554200.0000   -0.14002
554240.0000    0.09232
554280.0000    0.03098
554320.0000   -0.31922
554360.0000   -0.20423
554400.0000   -0.27724
554440.0000   -0.37163
554480.0000   -0.27622
554520.0000   -0.01794
554560.0000   -0.13006
554600.0000    0.01119
554640.0000   -0.16060
554680.0000    0.01316
554720.0000    0.15046
554760.0000   -0.20008
554800.0000   -0.35216
554840.0000   -0.22837
554880.0000   -0.08371
554920.0000   -0.32126
554960.0000   -0.12017
555000.0000   -0.17265
555040.0000   -0.22627
555080.0000   -0.11592
555120.0000   -0.45461
555160.0000   -0.16547
555200.0000   -0.19261
555240.0000   -0.21016
555280.0000   -0.14273
555320.0000   -0.43351
555360.0000   -0.32969
555400.0000   -0.10776
555440.0000   -0.49829
555480.0000   -0.24998
555520.0000   -0.42399
555560.0000   -0.49716
555600.0000   -0.56292
555640.0000   -0.05443
555680.0000   -0.03682
555720.0000   -0.01397
555760.0000   -0.50974
555800.0000   -0.43694
555840.0000   -0.50248
555880.0000   -0.48115
555920.0000   -0.43366
555960.0000   -0.14845
556000.0000   -0.37796
556040.0000   -0.42039
556080.0000   -0.70165
556120.0000   -0.52736
556160.0000   -0.74486
556200.0000   -0.47199
556240.0000   -0.73088
556280.0000   -0.47364
556320.0000   -0.11461
556360.0000   -0.40040
556400.0000   -0.35758
556440.0000   -0.24892
556480.0000   -0.06458
556520.0000   -0.43356
556560.0000   -0.00693
556600.0000   -0.16112
556640.0000   -0.63285
556680.0000   -0.34082
556720.0000    0.09176
556760.0000    0.29984
556800.0000    0.12574
556840.0000    0.26832
556880.0000    0.13691
556920.0000    0.22510
556960.0000    0.27728
557000.0000    0.41689
557040.0000    0.00279
557080.0000    0.01657
557120.0000   -0.04914
557160.0000    0.02701
557200.0000    0.18703
557240.0000   -0.31283
557280.0000   -0.61401
557320.0000   -0.36096
557360.0000   -0.11415
557400.0000   -0.43174
557440.0000   -0.09139
557480.0000    0.12570
557520.0000   -0.03073
557560.0000   -0.54917
557600.0000   -0.14058
557640.0000    0.07544
557680.0000   -0.19861
557720.0000    0.10952
557760.0000    0.09597
557800.0000   -0.14297
557840.0000   -0.31195
557880.0000    0.12827
557920.0000    0.30362
557960.0000   -0.00395
558000.0000   -0.21054
558040.0000   -0.06351
558080.0000   -0.00231
558120.0000   -0.15010
558160.0000   -0.30125
558200.0000   -0.02568
558240.0000    0.05554
558280.0000    0.03564
558320.0000    0.08173
558360.0000    0.12612
558400.0000   -0.02761
558440.0000    0.24147
558480.0000    0.25094
558520.0000   -0.08601
558560.0000   -0.06926
558600.0000   -0.16693
558640.0000   -0.17524
558680.0000    0.02598
558720.0000   -0.07449
558760.0000   -0.06984
558800.0000    0.04419
558840.0000    0.06505
558880.0000   -0.01732
558920.0000    0.26827
558960.0000    0.01397
559000.0000    0.33512
559040.0000    0.19316
559080.0000    0.24615
559120.0000    0.13430
559160.0000    0.30648
559200.0000    0.26531
559240.0000    0.42970
559280.0000    0.63873
559320.0000    0.37228
559360.0000    0.17023
559400.0000   -0.07501
559440.0000    0.15965
559480.0000    0.07876
559520.0000    0.04087
559560.0000    0.09742
559600.0000    0.12052
559640.0000   -0.44960
559680.0000   -0.44495
559720.0000   -0.25511
559760.0000   -0.36151
559800.0000   -0.06674
559840.0000    0.08751
559880.0000   -0.12286
559920.0000   -0.23063
559960.0000    0.07098
560000.0000   -0.05793
560040.0000   -0.73343
560080.0000   -0.41272
560120.0000   -0.29506
560160.0000   -0.32333
560200.0000   -0.60548
560240.0000   -0.39391
560280.0000   -0.40293
560320.0000   -0.63828
560360.0000   -0.35582
560400.0000    0.01720
560440.0000   -0.79924
560480.0000   -0.53085
560520.0000   -0.43835
560560.0000   -0.48600
560600.0000   -0.38966
560640.0000   -0.08571
560680.0000   -0.03661
560720.0000   -0.11336
560760.0000    0.16964
560800.0000    0.05902
560840.0000   -0.28225
560880.0000   -0.51813
560920.0000   -0.20039
560960.0000    0.31739
561000.0000    0.18825
561040.0000    0.31699
561080.0000    0.41924
561120.0000    0.32028
561160.0000   -0.47836
561200.0000   -0.15763
561240.0000    0.10627
561280.0000    0.47023
561320.0000    0.34875
561360.0000    0.12972
561400.0000    0.22452
561440.0000   -0.15757
561480.0000    0.25878
561520.0000    0.04544
561560.0000    0.08009
561600.0000    0.33350
561640.0000    0.23674
561680.0000    0.21946
561720.0000   -0.30931
561760.0000   -0.03643
561800.0000   -0.04803
561840.0000    0.43458
561880.0000    0.18201
561920.0000    0.19905
561960.0000    0.08793
562000.0000    0.61198
562040.0000   -0.33975
562080.0000   -0.47386
562120.0000   -0.18075
562160.0000   -0.06063
562200.0000    0.32547
562240.0000   -0.30965
562280.0000   -0.32134
562320.0000   -0.30130
562360.0000    0.03007
562400.0000    0.19338
562440.0000   -0.00408
562480.0000   -0.17500
562520.0000   -0.46130
562560.0000   -0.67498
562600.0000   -0.66191
562640.0000   -0.78925
562680.0000   -0.54552
562720.0000   -0.61935
562760.0000   -0.32310
562800.0000   -0.15725
562840.0000   -0.58726
562880.0000    0.00418
562920.0000   -0.32240
562960.0000   -0.56904
563000.0000   -0.32502
563040.0000   -0.24966
563080.0000   -0.47064
563120.0000   -0.18667
563160.0000    0.31412
563200.0000    0.41254
563240.0000    0.13022
563280.0000    0.31270
563320.0000    0.16000
563360.0000    0.50656
563400.0000    0.24206
563440.0000    0.28193
563480.0000    0.42093
563520.0000    0.40179
563560.0000    0.25050
563600.0000    0.30530
563640.0000    0.42723
563680.0000    0.53468
563720.0000    0.41083
563760.0000    0.35003
563800.0000    0.40490
563840.0000   -0.03808
563880.0000   -0.08564
563920.0000    0.19051
563960.0000    0.25413
564000.0000    0.39933
564040.0000    0.11408
564080.0000    0.10167
564120.0000    0.34519
564160.0000    0.36016
564200.0000    0.44568
564240.0000    0.30191
564280.0000    0.47215
564320.0000    0.22148
564360.0000    0.50572
564400.0000    0.36284
564440.0000    0.12645
564480.0000    0.26866
564520.0000    0.23820
564560.0000    0.46249
564600.0000    0.43790
564640.0000    0.62977
564680.0000    0.32190
564720.0000    0.51065
564760.0000    0.04391
564800.0000    0.35174
564840.0000   -0.05780
564880.0000   -0.05918
564920.0000   -0.02562
564960.0000    0.22407
565000.0000   -0.25713
565040.0000   -0.17827
565080.0000   -0.33965
565120.0000   -0.22236
565160.0000    0.01076
565200.0000   -0.11619
565240.0000    0.21236
565280.0000   -0.00458
565320.0000   -0.20918
565360.0000    0.31535
565400.0000    0.14617
565440.0000   -0.13492
565480.0000   -0.20483
565520.0000   -0.16061
565560.0000   -0.03263
565600.0000   -0.15063
565640.0000   -0.10954
565680.0000    0.14628
565720.0000   -0.10394
565760.0000   -0.16420
565800.0000   -0.00376
565840.0000   -0.02155
565880.0000   -0.09184
565920.0000   -0.06905
565960.0000   -0.10884
566000.0000   -0.05086
566040.0000    0.01113
566080.0000   -0.01191
566120.0000    0.05249
566160.0000   -0.03190
566200.0000   -0.15398
566240.0000   -0.28297
566280.0000    0.09382
566320.0000   -0.10942
566360.0000    0.07866
566400.0000   -0.23246
566440.0000   -0.15158
566480.0000    0.02065
566520.0000    0.00825
566560.0000   -0.15936
566600.0000   -0.15507
566640.0000    0.01629
566680.0000    0.21214
566720.0000    0.05896
566760.0000    0.10902
566800.0000   -0.10204
566840.0000   -0.01166
566880.0000   -0.18252
566920.0000    0.02703
566960.0000    0.12533
567000.0000    0.09545
567040.0000   -0.02023
567080.0000    0.04605
567120.0000   -0.04702
567160.0000   -0.07687
567200.0000   -0.02073
567240.0000    0.09680
567280.0000   -0.03680
567320.0000    0.07106
567360.0000   -0.04726
567400.0000   -0.10877
567440.0000    0.17240
567480.0000    0.03675
567520.0000   -0.16479
567560.0000   -0.07291
567600.0000   -0.14857
567640.0000   -0.34934
567680.0000   -0.08410
567720.0000    0.02523
567760.0000    0.25535
567800.0000    0.04050
567840.0000   -0.22042
567880.0000   -0.20300
567920.0000   -0.07610
567960.0000   -0.26771
568000.0000   -0.11113
568040.0000   -0.36680
568080.0000   -0.03739
568120.0000    0.00648
568160.0000   -0.24905
568200.0000   -0.07639
568240.0000   -0.16510
568280.0000    0.01515
568320.0000    0.08597
568360.0000   -0.03206
568400.0000   -0.00073
568440.0000    0.02623
568480.0000    0.04368
568520.0000   -0.00551
568560.0000   -0.07535
568600.0000    0.11043
568640.0000   -0.14681
568680.0000    0.20961
568720.0000   -0.13983
568760.0000    0.01642
568800.0000   -0.00968
568840.0000    0.03645
568880.0000    0.28399
568920.0000    0.45218
568960.0000    0.09961
569000.0000    0.14131
569040.0000    0.07264
569080.0000    0.09008
569120.0000    0.10601
569160.0000    0.29296
569200.0000    0.04929
569240.0000    0.17723
569280.0000    0.31589
569320.0000    0.23539
569360.0000   -0.06098
569400.0000   -0.10349
569440.0000   -0.07464
569480.0000    0.17104
569520.0000   -0.07624
569560.0000   -0.10068
569600.0000   -0.33058
569640.0000   -0.15213
569680.0000    0.10938
569720.0000   -0.15180
569760.0000   -0.01073
569800.0000   -0.16788
569840.0000   -0.06338
569880.0000    0.07535
569920.0000    0.02554
569960.0000    0.09395
570000.0000    0.01114
570040.0000   -0.02593
570080.0000    0.03133
570120.0000   -0.01912
570160.0000   -0.13546
570200.0000    0.17746
570240.0000    0.15733
570280.0000    0.09215
570320.0000   -0.08865
570360.0000    0.05200
570400.0000   -0.09963
570440.0000   -0.11606
570480.0000    0.14589
570520.0000    0.13352
570560.0000   -0.04237
570600.0000    0.04725
570640.0000   -0.25908
570680.0000   -0.06717
570720.0000    0.07118
570760.0000   -0.01683
570800.0000    0.00523
570840.0000   -0.29334
570880.0000   -0.06779
570920.0000   -0.01791
570960.0000    0.13658
571000.0000   -0.00182
571040.0000   -0.02887
571080.0000   -0.45147
571120.0000   -0.40047
571160.0000   -0.29300
571200.0000   -0.13153
571240.0000   -0.14707
571280.0000   -0.06460
571320.0000   -0.12944
571360.0000    0.11412
571400.0000    0.09437
571440.0000   -0.05070
571480.0000   -0.06320
571520.0000   -0.28777
571560.0000   -0.09148
571600.0000    0.13846
571640.0000   -0.11152
571680.0000   -0.13683
571720.0000   -0.15918
571760.0000   -0.15708
571800.0000   -0.43863
571840.0000   -0.10159
571880.0000    0.08728
571920.0000    0.15327
571960.0000   -0.21386
572000.0000   -0.14675
572040.0000    0.06571
572080.0000   -0.18163
572120.0000    0.31128
572160.0000    0.76006
572200.0000    0.49051
572240.0000    0.52770
572280.0000    0.56913
572320.0000    0.59723
572360.0000    0.66335
572400.0000    0.47092
572440.0000    0.39449
572480.0000    0.43566
572520.0000    0.75851
572560.0000    0.47927
572600.0000    0.56607
572640.0000    0.48972
572680.0000    0.56681
572720.0000    0.36029
572760.0000    0.22403
572800.0000    0.17539
572840.0000    0.12507
572880.0000    0.24653
572920.0000    0.34843
572960.0000    0.37568
573000.0000    0.48646
573040.0000    0.22842
573080.0000    0.36106
573120.0000    0.32011
573160.0000    0.27851
573200.0000    0.45124
573240.0000    0.43536
573280.0000    0.32685
573320.0000    0.20761
573360.0000    0.45905
573400.0000    0.51179
573440.0000    0.33595
573480.0000    0.17848
573520.0000    0.51884
573560.0000    0.39896
573600.0000    0.63286
573640.0000    0.31949
573680.0000    0.22189
573720.0000    0.41346
573760.0000    0.30328
573800.0000    0.27592
573840.0000    0.40038
573880.0000    0.47557
573920.0000    0.58301
573960.0000    0.34933
574000.0000    0.14116
574040.0000    0.24796
574080.0000    0.54431
574120.0000    0.31862
574160.0000    0.28647
574200.0000    0.47466
574240.0000    0.51346
574280.0000    0.46147
574320.0000    0.43862
574360.0000    0.44610
574400.0000    0.41339
574440.0000    0.33538
574480.0000    0.30632
574520.0000    0.35480
574560.0000    0.31011
574600.0000    0.48080
574640.0000    0.43492
574680.0000    0.62702
574720.0000    0.23854
574760.0000    0.40092
574800.0000    0.41189
574840.0000    0.35875
574880.0000    0.58271
574920.0000    0.43291
574960.0000    0.41813
575000.0000    0.50947
575040.0000    0.41632
575080.0000    0.30379
575120.0000    0.40267
575160.0000    0.45386
575200.0000    0.48053
575240.0000    0.37776
575280.0000    0.53220
575320.0000    0.54131
575360.0000    0.55913
575400.0000    0.34931
575440.0000    0.45417
575480.0000    0.55301
575520.0000    0.35876
575560.0000    0.40159
575600.0000    0.24064
575640.0000    0.42851
575680.0000    0.26066
575720.0000    0.37965
575760.0000    0.48051
575800.0000    0.54621
575840.0000    0.40875
575880.0000    0.49512
575920.0000    0.60276
575960.0000    0.44551
576000.0000    0.36514
576040.0000    0.36588
576080.0000    0.53312
576120.0000    0.62703
576160.0000    0.48040
576200.0000    0.47063
576240.0000    0.41286
576280.0000    0.45888
576320.0000    0.63345
576360.0000    0.55068
576400.0000    0.53090
576440.0000    0.56437
576480.0000    0.36589
576520.0000    0.61169
576560.0000    0.58271
576600.0000    0.39640
576640.0000    0.47418
576680.0000    0.34651
576720.0000    0.61392
576760.0000    0.48819
576800.0000    0.36100
576840.0000    0.43431
576880.0000    0.51495
576920.0000    0.14061
576960.0000    0.34250
577000.0000    0.36980
577040.0000    0.27881
577080.0000    0.46694
577120.0000    0.25409
577160.0000    0.39255
577200.0000    0.18819
577240.0000    0.32315
577280.0000    0.51828
577320.0000    0.43811
577360.0000    0.41623
577400.0000    0.48969
577440.0000    0.38771
577480.0000    0.41337
577520.0000    0.62313
577560.0000    0.34507
577600.0000    0.42510
577640.0000    0.42921
577680.0000    0.34272
577720.0000    0.38129
577760.0000    0.53324
577800.0000    0.46642
577840.0000    0.34143
577880.0000    0.46747
577920.0000    0.57239
577960.0000    0.39492
578000.0000    0.36434
578040.0000    0.42215
578080.0000    0.48884
578120.0000    0.40554
578160.0000    0.51496
578200.0000    0.50497
578240.0000    0.52523
578280.0000    0.48362
578320.0000    0.58141
578360.0000    0.61582
578400.0000    0.30921
578440.0000    0.39218
578480.0000    0.43557
578520.0000    0.43486
578560.0000    0.28720
578600.0000    0.43929
578640.0000    0.45046
578680.0000    0.35896
578720.0000    0.51286
578760.0000    0.41261
578800.0000    0.51022
578840.0000    0.48070
578880.0000    0.47742
578920.0000    0.38720
578960.0000    0.38664
579000.0000    0.61465
579040.0000    0.46058
579080.0000    0.44464
579120.0000    0.55525
579160.0000    0.44607
579200.0000    0.49259
579240.0000    0.47689
579280.0000    0.38043
579320.0000    0.39631
579360.0000    0.55227
579400.0000    0.33708
579440.0000    0.38679
579480.0000    0.38742
579520.0000    0.25496
579560.0000    0.43551
579600.0000    0.43399
579640.0000    0.68571
579680.0000    0.23037
579720.0000    0.43963
579760.0000    0.50115
579800.0000    0.43655
579840.0000    0.65867
579880.0000    0.42011
579920.0000    0.40351
579960.0000    0.44279
580000.0000    0.37624
580040.0000    0.49317
580080.0000    0.41070
580120.0000    0.37520
580160.0000    0.26096
580200.0000    0.33022
580240.0000    0.43968
580280.0000    0.40496
580320.0000    0.35279
580360.0000    0.44635
580400.0000    0.57377
580440.0000    0.51115
580480.0000    0.47870
580520.0000    0.36947
580560.0000    0.51358
580600.0000    0.49909
580640.0000    0.50413
580680.0000    0.44227
580720.0000    0.38692
580760.0000    0.29540
580800.0000    0.24344
580840.0000    0.26002
580880.0000    0.21890
580920.0000    0.47305
580960.0000    0.51725
581000.0000    0.43093
581040.0000    0.52474
581080.0000    0.25346
581120.0000    0.42330
581160.0000    0.28152
581200.0000    0.55618
581240.0000    0.45843
581280.0000    0.33538
581320.0000    0.34854
581360.0000    0.07048
581400.0000    0.20336
581440.0000    0.34994
581480.0000    0.39223
581520.0000    0.43836
581560.0000    0.19862
581600.0000    0.30619
581640.0000    0.48873
581680.0000    0.41680
581720.0000    0.50786
581760.0000    0.48350
581800.0000    0.31938
581840.0000    0.54864
581880.0000    0.41847
581920.0000    0.40452
581960.0000    0.32249
582000.0000    0.43620
582040.0000    0.45798
582080.0000    0.40996
582120.0000    0.50934
582160.0000    0.43592
582200.0000    0.47047
582240.0000    0.62362
582280.0000    0.47100
582320.0000    0.27260
582360.0000    0.41341
582400.0000    0.44572
582440.0000    0.41553
582480.0000    0.48258
582520.0000    0.61777
582560.0000    0.24152
582600.0000    0.41092
582640.0000    0.38798
582680.0000    0.32008
582720.0000    0.50089
582760.0000    0.25700
582800.0000    0.38539
582840.0000    0.37247
582880.0000    0.14819
582920.0000    0.29733
582960.0000    0.34389
583000.0000    0.14564
583040.0000    0.43558
583080.0000    0.50823
583120.0000    0.41530
583160.0000    0.37768
583200.0000    0.35147
583240.0000    0.29630
583280.0000    0.29298
583320.0000    0.41734
583360.0000    0.33202
583400.0000    0.49852
583440.0000    0.30996
583480.0000    0.19044
583520.0000    0.53650
583560.0000    0.17028
583600.0000    0.51239
583640.0000    0.23424
583680.0000    0.30148
583720.0000    0.26437
583760.0000    0.37851
583800.0000    0.32720
583840.0000    0.49005
583880.0000    0.23523
583920.0000    0.29493
583960.0000    0.36575
584000.0000    0.43214
584040.0000    0.60912
584080.0000    0.38101
584120.0000    0.38460
584160.0000    0.37492
584200.0000    0.16787
584240.0000    0.27618
584280.0000    0.36483
584320.0000    0.25607
584360.0000    0.18297
584400.0000    0.29652
584440.0000    0.47237
584480.0000    0.32897
584520.0000    0.52669
584560.0000    0.60434
584600.0000    0.46713
584640.0000    0.47891
584680.0000    0.42723
584720.0000    0.46744
584760.0000    0.06080
584800.0000    0.45773
584840.0000    0.60476
584880.0000    0.38785
584920.0000    0.54739
584960.0000    0.30456
585000.0000    0.54200
585040.0000    0.36670
585080.0000    0.37619
585120.0000    0.36991
585160.0000    0.45440
585200.0000    0.41532
585240.0000    0.51301
585280.0000    0.27272
585320.0000    0.26098
585360.0000    0.40218
585400.0000    0.51281
585440.0000    0.39475
585480.0000    0.35159
585520.0000    0.42092
585560.0000    0.66967
585600.0000    0.38661
585640.0000    0.47279
585680.0000    0.51710
585720.0000    0.41130
585760.0000    0.46873
585800.0000    0.37886
585840.0000    0.49794
585880.0000    0.59146
585920.0000    0.45496
585960.0000    0.48337
586000.0000    0.26951
586040.0000    0.40020
586080.0000    0.49335
586120.0000    0.30190
586160.0000    0.37461
586200.0000    0.45235
586240.0000    0.50571
586280.0000    0.46474
586320.0000    0.51604
586360.0000    0.55702
586400.0000    0.36494
586440.0000    0.24667
586480.0000    0.54297
586520.0000    0.52491
586560.0000    0.38617
586600.0000    0.44818
586640.0000    0.54734
586680.0000    0.51092
586720.0000    0.49350
586760.0000    0.40749
586800.0000    0.51463
586840.0000    0.53438
586880.0000    0.58594
586920.0000    0.74314
586960.0000    0.49677
587000.0000    0.56442
587040.0000    0.50153
587080.0000    0.55061
587120.0000    0.55608
587160.0000    0.56423
587200.0000    0.50575
587240.0000    0.49932
587280.0000    0.58685
587320.0000    0.44874
587360.0000    0.34561
587400.0000    0.46847
587440.0000    0.41998
587480.0000    0.53898
587520.0000    0.62890
587560.0000    0.34468
587600.0000    0.47714
587640.0000    0.24555
587680.0000    0.53110
587720.0000    0.12468
587760.0000    0.43610
587800.0000    0.36373
587840.0000    0.37715
587880.0000    0.47127
587920.0000    0.40787
587960.0000    0.22655
588000.0000    0.38417
588040.0000    0.47281
588080.0000    0.08205
588120.0000    0.18955
588160.0000    0.34265
588200.0000    0.49672
588240.0000    0.40652
588280.0000    0.39268
588320.0000    0.41482
588360.0000    0.26162
588400.0000    0.50892
588440.0000    0.41309
588480.0000    0.58096
588520.0000    0.23245
588560.0000    0.41227
588600.0000    0.30002
588640.0000    0.22316
588680.0000    0.30980
588720.0000    0.40201
588760.0000    0.42344
588800.0000    0.27918
588840.0000    0.34787
588880.0000    0.03421
588920.0000    0.39711
588960.0000    0.49009
589000.0000    0.26650
589040.0000    0.48808
589080.0000    0.06663
589120.0000    0.44269
589160.0000    0.39218
589200.0000    0.47021
589240.0000    0.51877
589280.0000    0.40869
589320.0000    0.31149
589360.0000    0.43645
589400.0000    0.36600
589440.0000    0.40100
589480.0000    0.52815
589520.0000    0.36916
589560.0000    0.45852
589600.0000    0.50452
589640.0000    0.29106
589680.0000    0.39079
589720.0000    0.47193
589760.0000    0.32603
589800.0000    0.66703
589840.0000    0.30868
589880.0000    0.41321
589920.0000    0.49749
589960.0000    0.43712
590000.0000    0.23572
590040.0000    0.39618
590080.0000    0.32032
590120.0000    0.47006
590160.0000    0.38159
590200.0000    0.43611
590240.0000    0.40484
590280.0000    0.47453
590320.0000    0.53442
590360.0000    0.90753
590400.0000    0.80321
590440.0000    0.89111
590480.0000    0.58626
590520.0000    0.60835
590560.0000    0.25510
590600.0000    0.47154
590640.0000    0.58477
590680.0000    0.53017
590720.0000    0.47927
590760.0000    0.51596
590800.0000    0.42917
590840.0000    0.43569
590880.0000    0.56402
590920.0000    0.70616
590960.0000    0.24999
591000.0000    0.50663
591040.0000    0.53841
591080.0000    0.37570
591120.0000    0.21138
591160.0000    0.45410
591200.0000    0.40471
591240.0000    0.30929
591280.0000    0.61031
591320.0000    0.48158
591360.0000    0.61490
591400.0000    0.51995
591440.0000    0.41382
591480.0000    0.24091
591520.0000    0.18321
591560.0000    0.33347
591600.0000    0.53138
591640.0000    0.54057
591680.0000    0.53497
591720.0000    0.32134
591760.0000    0.20334
591800.0000    0.31415
591840.0000    0.07799
591880.0000    0.01534
591920.0000    0.14189
591960.0000    0.54713
592000.0000   -0.00496
592040.0000    0.66810
592080.0000    0.28388
592120.0000    0.42254
592160.0000    0.31394
592200.0000    0.03573
592240.0000    0.27724
592280.0000    0.61784
592320.0000    0.49537
592360.0000    0.37358
592400.0000   -0.02176
592440.0000   -0.20838
592480.0000    0.28613
592520.0000   -0.09631
592560.0000    0.04411
592600.0000    0.03018
592640.0000   -0.25190
592680.0000   -0.04926
592720.0000   -0.13697
592760.0000   -0.09063
592800.0000    0.27700
592840.0000   -0.10693
592880.0000   -0.08594
592920.0000   -0.14962
592960.0000   -0.07049
593000.0000    0.11418
593040.0000    0.13075
593080.0000    0.10771
593120.0000   -0.11110
593160.0000   -0.23140
593200.0000   -0.01127
593240.0000   -0.41123
593280.0000   -0.04184
593320.0000    0.09801
593360.0000    0.02492
593400.0000   -0.28746
593440.0000   -0.29435
593480.0000   -0.05774
593520.0000    0.19756
593560.0000    0.07433
593600.0000    0.12649
593640.0000    0.35727
593680.0000   -0.17960
593720.0000   -0.02175
593760.0000   -0.09484
593800.0000   -0.28934
593840.0000    0.10161
593880.0000   -0.38313
593920.0000   -0.24336
593960.0000    0.01454
594000.0000   -0.00526
594040.0000   -0.05024
594080.0000   -0.22588
594120.0000   -0.38691
594160.0000   -0.37063
594200.0000   -0.40095
594240.0000   -0.35112
594280.0000   -0.35730
594320.0000   -0.24851
594360.0000   -0.62342
594400.0000   -0.64912
594440.0000   -0.21456
594480.0000   -0.48655
594520.0000   -0.65801
594560.0000   -0.28967
594600.0000   -0.49346
594640.0000   -0.53693
594680.0000   -0.44170
594720.0000   -0.14453
594760.0000   -0.17438
594800.0000   -0.07677
594840.0000   -0.67307
594880.0000   -0.41470
594920.0000   -0.48078
594960.0000   -0.17137
595000.0000   -0.78161
595040.0000   -0.87691
595080.0000   -0.62277
595120.0000   -0.35258
595160.0000   -0.42813
595200.0000   -0.42594
595240.0000   -0.36737
595280.0000   -0.54995
595320.0000   -0.05006
595360.0000   -0.50068
595400.0000   -0.38213
595440.0000   -0.79825
595480.0000   -0.45676
595520.0000   -0.61729
595560.0000   -0.52961
595600.0000   -0.09212
595640.0000   -0.40677
595680.0000   -0.56664
595720.0000   -0.36155
595760.0000   -0.35899
595800.0000   -0.06797
595840.0000   -0.19762
595880.0000    0.03910
595920.0000    0.03637
595960.0000    0.00748
596000.0000    0.16813
596040.0000    0.30604
596080.0000    0.21380
596120.0000   -0.23049
596160.0000   -0.20476
596200.0000    0.39332
596240.0000    0.47893
596280.0000    0.67117
596320.0000    0.68891
596360.0000    0.51801
596400.0000    0.36138
596440.0000    0.53693
596480.0000    0.34517
596520.0000    0.42978
596560.0000    0.43767
596600.0000    0.45627
596640.0000    0.41328
596680.0000    0.52726
596720.0000    0.52736
596760.0000    0.33930
596800.0000    0.53641
596840.0000    0.57305
596880.0000    0.35297
596920.0000    0.34550
596960.0000    0.16269
597000.0000    0.09129
597040.0000    0.38294
597080.0000    0.16871
597120.0000    0.22126
597160.0000    0.29016
597200.0000    0.22305
597240.0000    0.27710
597280.0000    0.25137
597320.0000    0.32451
597360.0000    0.38603
597400.0000    0.35564
597440.0000    0.31191
597480.0000    0.35701
597520.0000    0.42540
597560.0000    0.04025
597600.0000    0.03483
597640.0000    0.27333
597680.0000    0.24573
597720.0000    0.35175
597760.0000    0.27612
597800.0000   -0.05727
597840.0000    0.12988
597880.0000    0.02150
597920.0000    0.15537
597960.0000    0.07457
598000.0000    0.20262
598040.0000    0.15468
598080.0000    0.42327
598120.0000    0.33634
598160.0000    0.25400
598200.0000    0.21640
598240.0000    0.34778
598280.0000    0.48527
598320.0000    0.33071
598360.0000    0.52258
598400.0000    0.36502
598440.0000    0.48458
598480.0000    0.17245
598520.0000    0.18604
598560.0000    0.24529
598600.0000    0.38072
598640.0000    0.30277
598680.0000    0.17222
598720.0000    0.21527
598760.0000    0.45077
598800.0000    0.26720
598840.0000    0.20178
598880.0000    0.33162
598920.0000    0.35803
598960.0000    0.35556
599000.0000    0.36617
599040.0000    0.36879
599080.0000    0.24445
599120.0000    0.32209
599160.0000    0.41973
599200.0000    0.33374
599240.0000    0.35613
599280.0000    0.39950
599320.0000    0.10983
599360.0000    0.19354
599400.0000    0.16232
599440.0000    0.40086
599480.0000    0.23830
599520.0000    0.11287
599560.0000    0.18822
599600.0000    0.24777
599640.0000    0.39285
599680.0000    0.40737
599720.0000    0.22424
599760.0000    0.23502
599800.0000    0.18137
599840.0000    0.46606
599880.0000    0.42155
599920.0000    0.52655
599960.0000    0.17294
600000.0000    0.33696
600040.0000    0.41325
600080.0000    0.34102
600120.0000    0.10208
600160.0000    0.21550
600200.0000    0.20241
600240.0000    0.31408
600280.0000    0.49882
600320.0000    0.48430
600360.0000    0.27487
600400.0000    0.50318
600440.0000    0.29735
600480.0000    0.68740
600520.0000    0.59101
600560.0000    0.14031
600600.0000    0.33441
600640.0000    0.54045
600680.0000    0.47435
600720.0000    0.22788
600760.0000    0.49515
600800.0000    0.42798
600840.0000    0.43952
600880.0000    0.48210
600920.0000    0.47069
600960.0000    0.45722
601000.0000    0.37723
601040.0000    0.72521
601080.0000    0.53707
601120.0000    0.37889
601160.0000    0.50238
601200.0000    0.50739
601240.0000    0.42746
601280.0000    0.47559
601320.0000    0.42193
601360.0000    0.50571
601400.0000    0.34057
601440.0000    0.42102
601480.0000    0.34337
601520.0000    0.45682
601560.0000    0.39183
601600.0000    0.14997
601640.0000    0.29175
601680.0000    0.42245
601720.0000    0.29575
601760.0000    0.38122
601800.0000    0.33985
601840.0000    0.38680
601880.0000    0.35685
601920.0000    0.23476
601960.0000    0.27295
602000.0000    0.44105
602040.0000    0.48195
602080.0000    0.38930
602120.0000    0.46619
602160.0000    0.50724
602200.0000    0.33065
602240.0000    0.62124
602280.0000    0.48511
602320.0000    0.43182
602360.0000    0.51198
602400.0000    0.35107
602440.0000    0.43941
602480.0000    0.29425
602520.0000    0.48629
602560.0000    0.70403
602600.0000    0.44107
602640.0000    0.39863
602680.0000    0.46009
602720.0000    0.35556
602760.0000    0.35334
602800.0000    0.45030
602840.0000    0.38749
602880.0000    0.43534
602920.0000    0.50334
602960.0000    0.59469
603000.0000    0.57937
603040.0000    0.33949
603080.0000    0.40152
603120.0000    0.37179
603160.0000    0.24141
603200.0000    0.32674
603240.0000    0.38995
603280.0000    0.38245
603320.0000    0.16808
603360.0000    0.48800
603400.0000    0.38052
603440.0000    0.22644
603480.0000    0.33719
603520.0000    0.21741
603560.0000    0.29110
603600.0000    0.46252
603640.0000    0.35716
603680.0000    0.15105
603720.0000    0.37156
603760.0000    0.27657
603800.0000    0.19798
603840.0000    0.32270
603880.0000    0.36039
603920.0000    0.33885
603960.0000    0.44872
604000.0000    0.44593
604040.0000    0.28440
604080.0000    0.38637
604120.0000    0.41894
604160.0000    0.43081
604200.0000    0.58033
604240.0000    0.39444
604280.0000    0.50784
604320.0000    0.40564
604360.0000    0.64953
604400.0000    0.57003
604440.0000    0.56328
604480.0000    0.36791
604520.0000    0.39429
604560.0000    0.45291
604600.0000    0.48352
604640.0000    0.43138
604680.0000    0.40406
604720.0000    0.47810
604760.0000    0.26319
604800.0000    0.29858
604840.0000    0.31769
604880.0000    0.19781
604920.0000    0.48111
604960.0000    0.43595
605000.0000    0.30474
605040.0000    0.44687
605080.0000    0.33988
605120.0000    0.22063
605160.0000    0.18846
605200.0000    0.34100
605240.0000    0.26826
605280.0000    0.44352
605320.0000    0.23749
605360.0000    0.46428
605400.0000    0.43557
605440.0000    0.25471
605480.0000    0.35738
605520.0000    0.41322
605560.0000    0.43601
605600.0000    0.55834
605640.0000    0.50333
605680.0000    0.41010
605720.0000    0.33753
605760.0000    0.43387
605800.0000    0.27595
605840.0000    0.59307
605880.0000    0.33243
605920.0000    0.40690
605960.0000    0.39548
606000.0000    0.29898
606040.0000    0.33703
606080.0000    0.30519
606120.0000    0.40789
606160.0000    0.47480
606200.0000    0.42698
606240.0000    0.37910
606280.0000    0.25125
606320.0000    0.41151
606360.0000    0.41234
606400.0000    0.50299
606440.0000    0.40012
606480.0000    0.31748
606520.0000    0.53536
606560.0000    0.19702
606600.0000    0.53888
606640.0000    0.60351
606680.0000    0.61042
606720.0000    0.52411
606760.0000    0.61777
606800.0000    0.65636
606840.0000    0.55188
606880.0000    0.48577
606920.0000    0.55907
606960.0000    0.55778
607000.0000    0.69577
607040.0000    0.47736
607080.0000    0.41107
607120.0000    0.46639
607160.0000    0.49544
607200.0000    0.58843
607240.0000    0.39370
607280.0000    0.39451
607320.0000    0.47576
607360.0000    0.40438
607400.0000    0.31296
607440.0000    0.36010
607480.0000    0.38301
607520.0000    0.42164
607560.0000    0.24889
607600.0000    0.39052
607640.0000    0.40021
607680.0000    0.34904
607720.0000    0.56600
607760.0000    0.31333
607800.0000    0.26078
607840.0000    0.43956
607880.0000    0.36582
607920.0000    0.35312
607960.0000    0.33871
608000.0000    0.29377
608040.0000    0.12010
608080.0000    0.31677
608120.0000    0.30833
608160.0000    0.38570
608200.0000    0.34133
608240.0000    0.33141
608280.0000    0.39527
608320.0000    0.58304
608360.0000    0.19883
608400.0000    0.22362
608440.0000    0.41514
608480.0000    0.26207
608520.0000    0.42474
608560.0000    0.28357
608600.0000    0.39294
608640.0000    0.56086
608680.0000    0.41694
608720.0000    0.31737
608760.0000    0.15142
608800.0000    0.27680
608840.0000    0.28264
608880.0000    0.38917
608920.0000    0.33936
608960.0000    0.49977
609000.0000    0.63751
609040.0000    0.22681
609080.0000    0.34356
609120.0000    0.35453
609160.0000    0.48263
609200.0000    0.14175
609240.0000    0.36440
609280.0000    0.29945
609320.0000    0.27734
609360.0000    0.47465
609400.0000    0.34395
609440.0000    0.44763
609480.0000    0.30885
609520.0000    0.22985
609560.0000    0.49727
609600.0000    0.40334
609640.0000    0.19479
609680.0000    0.24991
609720.0000    0.27155
609760.0000   -0.11357
609800.0000   -0.24447
609840.0000    0.21633
609880.0000    0.28934
609920.0000    0.22501
609960.0000    0.38555
610000.0000    0.40349
610040.0000    0.24394
610080.0000    0.26637
610120.0000    0.34393
610160.0000    0.48902
610200.0000    0.63636
610240.0000    0.46371
610280.0000    0.43053
610320.0000    0.46651
610360.0000    0.41666
610400.0000    0.41902
610440.0000    0.33709
610480.0000    0.44596
610520.0000    0.58693
610560.0000    0.51047
610600.0000    0.39171
610640.0000    0.38527
610680.0000    0.29789
610720.0000    0.24884
610760.0000    0.46006
610800.0000    0.34226
610840.0000    0.17989
610880.0000    0.48426
610920.0000    0.53351
610960.0000    0.36276
611000.0000    0.50273
611040.0000    0.20798
611080.0000    0.19802
611120.0000    0.40671
611160.0000    0.35461
611200.0000    0.24920
611240.0000    0.35443
611280.0000   -0.07115
611320.0000    0.03552
611360.0000   -0.21921
611400.0000    0.05667
611440.0000   -0.12466
611480.0000   -0.06537
611520.0000    0.00003
611560.0000   -0.17019
611600.0000   -0.14158
611640.0000   -0.00206
611680.0000   -0.06748
611720.0000   -0.14548
611760.0000   -0.00255
611800.0000   -0.17701
611840.0000    0.08829
611880.0000   -0.25909
611920.0000   -0.07875
611960.0000    0.02395
612000.0000   -0.15510
612040.0000    0.07703
612080.0000    0.09084
612120.0000   -0.04775
612160.0000    0.04090
612200.0000    0.05180
612240.0000    0.04707
612280.0000   -0.39228
612320.0000   -0.62424
612360.0000   -0.77919
612400.0000   -0.36789
612440.0000   -0.48693
612480.0000   -0.36971
612520.0000   -0.50630
612560.0000   -0.79275
612600.0000   -0.70698
612640.0000   -0.54252
612680.0000   -0.53290
612720.0000   -0.49860
612760.0000   -0.64363
612800.0000   -0.76464
612840.0000   -0.86992
612880.0000   -0.82642
612920.0000   -0.60810
612960.0000   -0.77077
613000.0000   -0.72466
613040.0000   -0.49735
613080.0000   -0.71570
613120.0000   -0.52633
613160.0000   -0.52910
613200.0000   -0.47046
613240.0000   -0.56030
613280.0000   -0.68069
613320.0000   -0.43046
613360.0000   -0.41185
613400.0000   -1.03526
613440.0000   -0.62665
613480.0000   -0.23009
613520.0000   -0.05769
613560.0000   -0.22592
613600.0000   -0.30024
613640.0000   -0.43855
613680.0000   -0.50988
613720.0000   -0.10310
613760.0000   -0.45159
613800.0000   -0.43009
613840.0000   -0.55048
613880.0000   -0.58685
613920.0000   -0.52006
613960.0000   -0.68083
614000.0000   -0.93052
614040.0000   -0.86611
614080.0000   -0.57017
614120.0000   -0.23607
614160.0000   -0.55619
614200.0000   -0.48852
614240.0000   -0.35958
614280.0000   -0.22311
614320.0000   -0.47785
614360.0000   -0.41224
614400.0000   -0.64956
614440.0000   -0.15209
614480.0000   -0.13688
614520.0000   -0.39025
614560.0000   -0.10693
614600.0000   -0.15380
614640.0000    0.26227
614680.0000    0.25305
614720.0000    0.09061
614760.0000    0.08786
614800.0000   -0.04502
614840.0000    0.24891
614880.0000    0.15880
614920.0000    0.05161
614960.0000    0.15578
615000.0000    0.06757
615040.0000    0.09009
615080.0000   -0.19768
615120.0000   -0.31719
615160.0000   -0.32135
615200.0000   -0.45325
615240.0000    0.20324
615280.0000   -0.19788
615320.0000   -0.17204
615360.0000    0.14997
615400.0000   -0.05767
615440.0000   -0.06075
615480.0000   -0.06450
615520.0000    0.01850
615560.0000   -0.10363
615600.0000   -0.19780
615640.0000    0.00555
615680.0000   -0.04499
615720.0000   -0.05444
615760.0000   -0.29376
615800.0000    0.11428
615840.0000    0.25692
615880.0000    0.21888
615920.0000   -0.11391
615960.0000   -0.28999
616000.0000   -0.69248
616040.0000   -0.27074
616080.0000   -0.26772
616120.0000   -0.15796
616160.0000    0.20648
616200.0000    0.06111
616240.0000    0.11316
616280.0000    0.06867
616320.0000   -0.52915
616360.0000   -0.16708
616400.0000   -0.28258
616440.0000   -0.33826
616480.0000    0.04475
616520.0000    0.11314
616560.0000    0.13378
616600.0000    0.02156
616640.0000    0.34206
616680.0000   -0.27776
616720.0000   -0.02619
616760.0000   -0.03893
616800.0000   -0.23670
616840.0000   -0.56102
616880.0000   -0.63902
616920.0000   -0.40637
616960.0000   -0.04403
617000.0000   -0.15273
617040.0000    0.07567
617080.0000    0.24490
617120.0000    0.31702
617160.0000    0.01222
617200.0000   -0.15485
617240.0000   -0.18215
617280.0000   -0.36485
617320.0000   -0.13671
617360.0000   -0.13812
617400.0000   -0.28271
617440.0000   -0.23065
617480.0000    0.02647
617520.0000   -0.16889
617560.0000   -0.34642
617600.0000   -0.15508
617640.0000   -0.33713
617680.0000   -0.46090
617720.0000   -0.27726
617760.0000   -0.27092
617800.0000   -0.24658
617840.0000   -0.12723
617880.0000   -0.13617
617920.0000    0.18686
617960.0000    0.32924
618000.0000    0.50022
618040.0000   -0.13595
618080.0000    0.64867
618120.0000    0.35764
618160.0000    0.19291
618200.0000    0.59435
618240.0000    0.30228
618280.0000    0.39580
618320.0000    0.24059
618360.0000    0.15192
618400.0000    0.49625
618440.0000    0.14952
618480.0000   -0.01502
618520.0000   -0.00781
618560.0000   -0.01639
618600.0000    0.13190
618640.0000    0.30262
618680.0000    0.34869
618720.0000    0.30048
618760.0000    0.33869
618800.0000    0.39191
618840.0000   -0.04419
618880.0000    0.28546
618920.0000    0.15781
618960.0000    0.12199
619000.0000    0.01782
619040.0000   -0.03705
619080.0000    0.36081
619120.0000    0.35942
619160.0000    0.08633
619200.0000   -0.20050
619240.0000   -0.14503
619280.0000    0.23340
619320.0000    0.15175
619360.0000    0.08802
619400.0000    0.31542
619440.0000   -0.34516
619480.0000   -0.21853
619520.0000   -0.26007
619560.0000   -0.11855
619600.0000    0.12463
619640.0000    0.17344
619680.0000    0.07259
619720.0000   -0.30545
619760.0000   -0.50724
619800.0000    0.00510
619840.0000    0.04187
619880.0000    0.33097
619920.0000   -0.05997
619960.0000   -0.20538
620000.0000   -0.45193
620040.0000   -0.23217
620080.0000   -0.26166
620120.0000   -0.26455
620160.0000   -0.39027
620200.0000   -0.38635
620240.0000   -0.40376
620280.0000   -0.38849
620320.0000   -0.19116
620360.0000    0.13886
620400.0000   -0.49175
620440.0000   -0.52838
620480.0000   -0.18814
620520.0000   -0.11725
620560.0000   -0.20421
620600.0000   -0.27919
620640.0000   -0.41937
620680.0000   -0.03222
620720.0000    0.01909
620760.0000    0.06459
620800.0000   -0.20176
620840.0000   -0.03114
620880.0000    0.16989
620920.0000    0.08707
620960.0000    0.08715
621000.0000   -0.28976
621040.0000   -0.47107
621080.0000   -0.40043
621120.0000   -0.07874
621160.0000    0.09763
621200.0000   -0.02404
621240.0000    0.00209
621280.0000    0.41756
621320.0000    0.02745
621360.0000    0.01847
621400.0000    0.16555
621440.0000   -0.21163
621480.0000   -0.10776
621520.0000   -0.47425
621560.0000   -0.20456
621600.0000   -0.12791
621640.0000   -0.08925
621680.0000   -0.22000
621720.0000   -0.39940
621760.0000   -0.25493
621800.0000    0.35549
621840.0000    0.03269
621880.0000   -0.11316
621920.0000   -0.28063
621960.0000   -0.64959
622000.0000   -0.50851
622040.0000   -0.13588
622080.0000   -0.00735
622120.0000    0.05087
622160.0000   -0.12727
622200.0000   -0.05269
622240.0000    0.03981
622280.0000    0.06650
622320.0000    0.16670
622360.0000   -0.00637
622400.0000    0.15661
622440.0000    0.15334
622480.0000   -0.06509
622520.0000   -0.12143
622560.0000    0.16498
622600.0000    0.08034
622640.0000    0.20314
622680.0000    0.08363
622720.0000    0.08387
622760.0000   -0.07004
622800.0000    0.06569
622840.0000   -0.22435
622880.0000   -0.12383
622920.0000    0.07897
622960.0000    0.12691
623000.0000    0.00713
623040.0000    0.06376
623080.0000   -0.09294
623120.0000    0.17882
623160.0000    0.01903
623200.0000    0.13035
623240.0000    0.10659
623280.0000    0.07320
623320.0000    0.13685
623360.0000    0.17616
623400.0000    0.16029
623440.0000   -0.03289
623480.0000   -0.08055
623520.0000   -0.25642
623560.0000   -0.54096
623600.0000   -0.62202
623640.0000   -0.21442
623680.0000   -0.28362
623720.0000   -0.05214
623760.0000    0.05564
623800.0000    0.02312
623840.0000   -0.07578
623880.0000   -0.01919
623920.0000    0.07919
623960.0000   -0.08887
624000.0000   -0.22576
624040.0000   -0.07333
624080.0000   -0.07296
624120.0000   -0.07821
624160.0000   -0.07863
624200.0000    0.04920
624240.0000   -0.04906
624280.0000   -0.00253
624320.0000   -0.30070
624360.0000   -0.00646
624400.0000    0.08402
624440.0000   -0.17775
624480.0000    0.28371
624520.0000   -0.17667
624560.0000    0.04782
624600.0000   -0.05818
624640.0000   -0.00161
624680.0000   -0.16843
624720.0000    0.07191
624760.0000   -0.02333
624800.0000   -0.09772
624840.0000   -0.03965
624880.0000    0.04534
624920.0000    0.08692
624960.0000   -0.01949
625000.0000    0.09663
625040.0000   -0.11575
625080.0000   -0.00981
625120.0000   -0.30646
625160.0000   -0.35985
625200.0000   -0.25330
625240.0000    0.00529
625280.0000    0.18906
625320.0000    0.12781
625360.0000   -0.16593
625400.0000   -0.21300
625440.0000    0.05008
625480.0000   -0.45501
625520.0000   -0.10310
625560.0000   -0.06961
625600.0000   -0.13451
625640.0000    0.03132
625680.0000   -0.03107
625720.0000    0.18097
625760.0000    0.16216
625800.0000    0.14537
625840.0000    0.41057
625880.0000    0.09123
625920.0000    0.31314
625960.0000    0.24610
626000.0000   -0.08769
626040.0000   -0.35749
626080.0000    0.08237
626120.0000   -0.06090
626160.0000    0.21607
626200.0000    0.20034
626240.0000    0.01175
626280.0000   -0.04456
626320.0000   -0.33139
626360.0000    0.00170
626400.0000   -0.03877
626440.0000   -0.01502
626480.0000   -0.22629
626520.0000   -0.23876
626560.0000   -0.01241
626600.0000    0.04903
626640.0000   -0.00094
626680.0000    0.03996
626720.0000   -0.00062
626760.0000   -0.00424
626800.0000    0.07112
626840.0000   -0.00770
626880.0000    0.23380
626920.0000    0.11055
626960.0000    0.12581
627000.0000    0.06513
627040.0000    0.13853
627080.0000    0.25616
627120.0000    0.11501
627160.0000   -0.11962
627200.0000    0.23295
627240.0000    0.13193
627280.0000    0.00669
627320.0000   -0.06311
627360.0000    0.03372
627400.0000   -0.34035
627440.0000   -0.05369
627480.0000   -0.25657
627520.0000   -0.05865
627560.0000   -0.22516
627600.0000   -0.01850
627640.0000    0.09210
627680.0000   -0.02386
627720.0000    0.07703
627760.0000    0.13520
627800.0000   -0.43948
627840.0000    0.03843
627880.0000   -0.11181
627920.0000   -0.46954
627960.0000   -0.14646
628000.0000    0.08708
628040.0000    0.11380
628080.0000   -0.05223
628120.0000   -0.28543
628160.0000   -0.22520
628200.0000    0.17191
628240.0000   -0.27012
628280.0000   -0.01428
628320.0000   -0.05727
628360.0000   -0.16135
628400.0000   -0.14468
628440.0000    0.29452
628480.0000    0.08896
628520.0000    0.03812
628560.0000   -0.27666
628600.0000   -0.29935
628640.0000   -0.36016
628680.0000   -0.43649
628720.0000   -0.08521
628760.0000   -0.05430
628800.0000    0.07727
628840.0000   -0.13774
628880.0000   -0.22512
628920.0000   -0.40726
628960.0000    0.07852
629000.0000    0.30488
629040.0000    0.06837
629080.0000    0.21194
629120.0000    0.11510
629160.0000   -0.08319
629200.0000   -0.18707
629240.0000   -0.34075
629280.0000    0.13940
629320.0000   -0.13744
629360.0000   -0.29424
629400.0000   -0.03063
629440.0000    0.08004
629480.0000   -0.24357
629520.0000   -0.07228
629560.0000   -0.05555
629600.0000    0.28399
629640.0000    0.26596
629680.0000   -0.00375
629720.0000    0.02463
629760.0000   -0.15496
629800.0000   -0.13904
629840.0000   -0.23476
629880.0000   -0.30229
629920.0000   -0.20652
629960.0000   -0.24294
630000.0000    0.06807
630040.0000   -0.03919
630080.0000   -0.05201
630120.0000   -0.18738
630160.0000    0.09500
630200.0000    0.31367
630240.0000    0.23003
630280.0000    0.26959
630320.0000    0.18700
630360.0000    0.15615
630400.0000    0.01897
630440.0000    0.09980
630480.0000    0.01710
630520.0000   -0.05048
630560.0000    0.11146
630600.0000    0.08871
630640.0000    0.39858
630680.0000   -0.06130
630720.0000   -0.33831
630760.0000    0.11926
630800.0000   -0.15151
630840.0000    0.03465
630880.0000   -0.01020
630920.0000    0.16327
630960.0000    0.18178
631000.0000    0.14816
631040.0000    0.29166
631080.0000    0.15625
631120.0000    0.23257
631160.0000    0.21388
631200.0000    0.24860
631240.0000    0.17469
631280.0000    0.20724
631320.0000    0.23190
631360.0000    0.21767
631400.0000    0.13296
631440.0000    0.15750
631480.0000    0.06732
631520.0000   -0.11782
631560.0000    0.01878
631600.0000   -0.33007
631640.0000   -0.01977
631680.0000   -0.06996
631720.0000    0.01492
631760.0000   -0.01699
631800.0000   -0.10712
631840.0000   -0.00713
631880.0000   -0.56625
631920.0000   -0.45704
631960.0000   -0.50752
632000.0000   -0.44165
632040.0000   -0.16513
632080.0000   -0.09197
632120.0000    0.03292
632160.0000   -0.26684
632200.0000   -0.04199
632240.0000    0.09589
632280.0000   -0.36801
632320.0000   -0.00806
632360.0000   -0.24653
632400.0000    0.02585
632440.0000   -0.15837
632480.0000   -0.05138
632520.0000    0.06151
632560.0000   -0.00363
632600.0000   -0.13892
632640.0000   -0.03917
632680.0000   -0.34123
632720.0000   -0.45730
632760.0000   -0.49921
632800.0000   -0.04009
632840.0000    0.02143
632880.0000   -0.00335
632920.0000    0.19937
632960.0000    0.22423
633000.0000   -0.14164
633040.0000    0.00954
633080.0000    0.15484
633120.0000    0.09094
633160.0000   -0.02637
633200.0000    0.03718
633240.0000    0.13129
633280.0000   -0.11376
633320.0000    0.14534
633360.0000   -0.04689
633400.0000    0.04801
633440.0000   -0.04350
633480.0000   -0.04658
633520.0000   -0.09399
633560.0000    0.14950
633600.0000    0.27800
633640.0000    0.14594
633680.0000   -0.10347
633720.0000    0.01139
633760.0000   -0.07784
633800.0000   -0.10191
633840.0000    0.04720
633880.0000    0.07991
633920.0000    0.05765
633960.0000    0.24782
634000.0000    0.01669
634040.0000    0.12122
634080.0000    0.27289
634120.0000    0.19125
634160.0000    0.15262
634200.0000    0.20962
634240.0000    0.19099
634280.0000    0.07646
634320.0000    0.11465
634360.0000    0.00901
634400.0000    0.06955
634440.0000    0.13015
634480.0000    0.01959
634520.0000    0.18961
634560.0000    0.06861
634600.0000    0.11103
634640.0000    0.12523
634680.0000   -0.21770
634720.0000   -0.48719
634760.0000   -0.67184
634800.0000   -0.59138
634840.0000   -0.31315
634880.0000   -0.16870
634920.0000    0.18027
634960.0000   -0.04861
635000.0000    0.23797
635040.0000    0.03535
635080.0000    0.23409
635120.0000   -0.08638
635160.0000    0.16818
635200.0000    0.36738
635240.0000   -0.15444
635280.0000    0.27089
635320.0000   -0.10291
635360.0000   -0.34131
635400.0000   -0.42004
635440.0000   -0.52770
635480.0000   -0.51553
635520.0000    0.17863
635560.0000   -0.11528
635600.0000    0.14157
635640.0000    0.10619
635680.0000    0.10064
635720.0000    0.06845
635760.0000   -0.06553
635800.0000    0.18769
635840.0000   -0.17480
635880.0000   -0.12349
635920.0000   -0.11242
635960.0000   -0.66888
636000.0000   -0.58356
636040.0000   -0.02813
636080.0000   -0.00125
636120.0000   -0.22082
636160.0000   -0.16449
636200.0000    0.11869
636240.0000    0.03410
636280.0000   -0.23347
636320.0000    0.00134
636360.0000   -0.01004
636400.0000   -0.15424
636440.0000   -0.03061
636480.0000    0.12161
636520.0000    0.23867
636560.0000    0.19269
636600.0000    0.05199
636640.0000    0.09032
636680.0000    0.08609
636720.0000   -0.30510
636760.0000    0.17578
636800.0000    0.21056
636840.0000    0.28192
636880.0000    0.36911
636920.0000    0.35350
636960.0000    0.26131
637000.0000    0.18923
637040.0000    0.17608
637080.0000    0.30334
637120.0000    0.29218
637160.0000    0.37509
637200.0000    0.27485
637240.0000    0.41038
637280.0000    0.43029
637320.0000    0.38400
637360.0000    0.25418
637400.0000    0.17120
637440.0000    0.02618
637480.0000    0.03392
637520.0000    0.34924
637560.0000    0.61909
637600.0000    0.41710
637640.0000    0.54207
637680.0000    0.28647
637720.0000    0.51244
637760.0000    0.41871
637800.0000    0.24407
637840.0000    0.45667
637880.0000    0.41426
637920.0000    0.33951
637960.0000    0.43687
638000.0000    0.30184
638040.0000    0.35051
638080.0000    0.17181
638120.0000    0.16314
638160.0000    0.50980
638200.0000    0.37902
638240.0000    0.30133
638280.0000    0.52945
638320.0000    0.31622
638360.0000    0.43664
638400.0000    0.31645
638440.0000    0.27662
638480.0000    0.52230
638520.0000    0.60536
638560.0000    0.02564
638600.0000    0.37730
638640.0000    0.39847
638680.0000    0.44748
638720.0000    0.37943
638760.0000    0.45167
638800.0000    0.34479
638840.0000    0.54726
638880.0000    0.23872
638920.0000    0.28038
638960.0000    0.38293
639000.0000    0.39279
639040.0000    0.24263
639080.0000    0.43019
639120.0000    0.23114
639160.0000    0.34904
639200.0000    0.35319
639240.0000    0.36983
639280.0000    0.44388
639320.0000    0.23814
639360.0000    0.07213
639400.0000    0.17791
639440.0000    0.45566
639480.0000    0.29390
639520.0000    0.17904
639560.0000    0.28149
639600.0000    0.47144
639640.0000    0.36713
639680.0000    0.18620
639720.0000    0.22376
639760.0000    0.08167
639800.0000    0.29511
639840.0000    0.35771
639880.0000    0.05456
639920.0000    0.35374
639960.0000    0.18734
640000.0000    0.24999
640040.0000    0.26960
640080.0000    0.30947
640120.0000    0.13583
640160.0000    0.12359
640200.0000    0.19366
640240.0000    0.31276
640280.0000    0.21667
640320.0000    0.33771
640360.0000    0.30152
640400.0000    0.27492
640440.0000    0.32354
640480.0000    0.07690
640520.0000    0.20715
640560.0000    0.31725
640600.0000    0.46472
640640.0000    0.35882
640680.0000    0.21183
640720.0000   -0.07486
640760.0000    0.08706
640800.0000   -0.20580
640840.0000    0.36348
640880.0000   -0.02705
640920.0000   -0.22969
640960.0000    0.12531
641000.0000    0.02948
641040.0000    0.15876
641080.0000    0.24053
641120.0000    0.17429
641160.0000    0.11904
641200.0000    0.07841
641240.0000   -0.05172
641280.0000    0.19693
641320.0000    0.41482
641360.0000    0.20156
641400.0000    0.18130
641440.0000    0.14399
641480.0000    0.06722
641520.0000    0.14791
641560.0000    0.19766
641600.0000    0.28392
641640.0000    0.30413
641680.0000    0.00090
641720.0000    0.10983
641760.0000    0.12686
641800.0000    0.12762
641840.0000    0.55228
641880.0000    0.47794
641920.0000    0.10052
641960.0000   -0.06760
642000.0000    0.11505
642040.0000    0.06391
642080.0000   -0.09241
642120.0000    0.17385
642160.0000    0.23272
642200.0000    0.25504
642240.0000    0.41431
642280.0000    0.29963
642320.0000    0.38396
642360.0000    0.64091
642400.0000    0.02053
642440.0000    0.23779
642480.0000   -0.02304
642520.0000    0.14869
642560.0000    0.05814
642600.0000    0.04692
642640.0000    0.22642
642680.0000    0.43163
642720.0000    0.26881
642760.0000   -0.03884
642800.0000   -0.03525
642840.0000   -0.08226
642880.0000   -0.13982
642920.0000    0.14715
642960.0000    0.08349
643000.0000   -0.17026
643040.0000    0.05415
643080.0000   -0.02195
643120.0000    0.07704
643160.0000    0.06671
643200.0000    0.09989
643240.0000   -0.07170
643280.0000    0.04412
643320.0000    0.32942
643360.0000   -0.17524
643400.0000    0.00035
643440.0000    0.02980
643480.0000    0.05373
643520.0000    0.03866
643560.0000    0.09906
643600.0000    0.17620
643640.0000   -0.06288
643680.0000    0.45900
643720.0000    0.40918
643760.0000    0.16916
643800.0000    0.22854
643840.0000    0.33724
643880.0000    0.47777
643920.0000    0.44318
643960.0000    0.49214
644000.0000    0.22866
644040.0000    0.08024
644080.0000    0.24118
644120.0000    0.24192
644160.0000    0.20036
644200.0000    0.16097
644240.0000    0.24573
644280.0000    0.36072
644320.0000    0.38658
644360.0000    0.26828
644400.0000    0.25981
644440.0000    0.31718
644480.0000    0.19402
644520.0000    0.34184
644560.0000    0.78825
644600.0000    0.70168
644640.0000    0.73778
644680.0000    0.78620
644720.0000    0.34156
644760.0000    0.10342
644800.0000    0.10358
644840.0000   -0.09874
644880.0000    0.13045
644920.0000    0.05799
644960.0000    0.28865
645000.0000    0.07301
645040.0000    0.19685
645080.0000   -0.05610
645120.0000    0.34885
645160.0000    0.30975
645200.0000    0.34421
645240.0000    0.40636
645280.0000    0.16326
645320.0000    0.08304
645360.0000    0.26018
645400.0000    0.25385
645440.0000    0.56801
645480.0000    0.03061
645520.0000    0.23422
645560.0000    0.20671
645600.0000    0.02717
645640.0000    0.23913
645680.0000    0.27567
645720.0000    0.10681
645760.0000    0.41493
645800.0000    0.34760
645840.0000    0.18827
645880.0000    0.08551
645920.0000    0.36606
645960.0000    0.26099
646000.0000    0.02133
646040.0000    0.26198
646080.0000    0.34989
646120.0000    0.35592
646160.0000    0.19621
646200.0000    0.38866
646240.0000    0.27307
646280.0000    0.20898
646320.0000    0.47473
646360.0000    0.33439
646400.0000    0.28634
646440.0000    0.25344
646480.0000   -0.02463
646520.0000    0.22897
646560.0000    0.09453
646600.0000    0.47077
646640.0000    0.34530
646680.0000    0.40210
646720.0000    0.32076
646760.0000    0.38163
646800.0000    0.13148
646840.0000    0.33688
646880.0000    0.32869
646920.0000    0.20487
646960.0000    0.21001
647000.0000    0.16399
647040.0000    0.53046
647080.0000    0.27644
647120.0000    0.31744
647160.0000    0.31757
647200.0000    0.39016
647240.0000    0.42525
647280.0000    0.36420
647320.0000    0.35664
647360.0000    0.13845
647400.0000    0.21523
647440.0000    0.10129
647480.0000    0.26551
647520.0000    0.16647
647560.0000    0.25282
647600.0000    0.55337
647640.0000    0.58663
647680.0000    0.54327
647720.0000    0.11956
647760.0000    0.39275
647800.0000    0.45780
647840.0000    0.44832
647880.0000    0.33745
647920.0000    0.44750
647960.0000    0.27527
648000.0000    0.34408
648040.0000    0.31520
648080.0000    0.53313
648120.0000    0.37054
648160.0000    0.08103
648200.0000    0.02319
648240.0000    0.17407
648280.0000   -0.16219
648320.0000    0.29847
648360.0000   -0.11343
648400.0000    0.00616
648440.0000    0.09766
648480.0000    0.06222
648520.0000    0.21014
648560.0000   -0.14772
648600.0000   -0.09567
648640.0000   -0.32533
648680.0000   -0.22483
648720.0000    0.10663
648760.0000    0.23627
648800.0000    0.29749
648840.0000    0.28506
648880.0000    0.40371
648920.0000    0.24669
648960.0000    0.18653
649000.0000    0.25120
649040.0000    0.10246
649080.0000    0.07915
649120.0000    0.20546
649160.0000    0.09965
649200.0000    0.38442
649240.0000    0.20889
649280.0000    0.12929
649320.0000    0.11437
649360.0000    0.04514
649400.0000    0.00910
649440.0000    0.21758
649480.0000   -0.15707
649520.0000    0.18708
649560.0000    0.05782
649600.0000    0.07665
649640.0000    0.10596
649680.0000    0.35923
649720.0000    0.25256
649760.0000   -0.16324
649800.0000   -0.13567
649840.0000   -0.45808
649880.0000   -0.44779
649920.0000    0.11599
649960.0000    0.02630
650000.0000   -0.26331
650040.0000   -0.37426
650080.0000    0.23934
650120.0000   -0.18381
650160.0000   -0.39136
650200.0000    0.20806
650240.0000    0.07084
650280.0000   -0.21454
650320.0000   -0.08242
650360.0000    0.08323
650400.0000    0.19249
650440.0000   -0.09574
650480.0000   -0.09502
650520.0000    0.12910
650560.0000    0.32655
650600.0000    0.13961
650640.0000   -0.07289
650680.0000   -0.64559
650720.0000   -0.57613
650760.0000   -0.28728
650800.0000   -0.41584
650840.0000   -0.09572
650880.0000    0.05249
650920.0000   -0.23697
650960.0000   -0.14493
651000.0000    0.38241
651040.0000    0.03485
651080.0000   -0.28895
651120.0000    0.00719
651160.0000   -0.15796
651200.0000    0.19539
651240.0000    0.21632
651280.0000   -0.10255
651320.0000   -0.15358
651360.0000   -0.03249
651400.0000    0.14029
651440.0000    0.13591
651480.0000    0.03631
651520.0000   -0.00876
651560.0000    0.00466
651600.0000    0.19890
651640.0000    0.23511
651680.0000    0.07076
651720.0000   -0.12709
651760.0000    0.01110
651800.0000   -0.24238
651840.0000   -0.15539
651880.0000   -0.39254
651920.0000   -0.26385
651960.0000    0.09052
652000.0000   -0.22107
652040.0000    0.38096
652080.0000    0.29350
652120.0000   -0.12761
652160.0000   -0.30301
652200.0000    0.27432
652240.0000    0.18358
652280.0000   -0.21909
652320.0000   -0.22998
652360.0000    0.16300
652400.0000    0.27919
652440.0000    0.00672
652480.0000    0.06799
652520.0000   -0.04038
652560.0000   -0.19375
652600.0000   -0.06614
652640.0000    0.07968
652680.0000   -0.11123
652720.0000    0.11878
652760.0000    0.10446
652800.0000   -0.25918
652840.0000   -0.09575
652880.0000    0.10040
652920.0000   -0.26877
652960.0000   -0.23555
653000.0000   -0.31122
653040.0000   -0.48684
653080.0000   -0.15689
653120.0000   -0.11427
653160.0000   -0.38718
653200.0000   -0.21500
653240.0000   -0.23155
653280.0000   -0.09928
653320.0000   -0.14624
653360.0000    0.03580
653400.0000    0.12167
653440.0000   -0.18920
653480.0000   -0.31708
653520.0000   -0.29754
653560.0000   -0.05106
653600.0000   -0.06736
653640.0000   -0.36575
653680.0000    0.13602
653720.0000    0.08185
653760.0000   -0.08280
653800.0000   -0.03714
653840.0000   -0.23753
653880.0000    0.06232
653920.0000   -0.04106
653960.0000   -0.28060
654000.0000    0.09697
654040.0000   -0.34486
654080.0000   -0.18989
654120.0000   -0.28361
654160.0000   -0.10985
654200.0000    0.09191
654240.0000    0.11479
654280.0000   -0.01880
654320.0000    0.06218
654360.0000   -0.03799
654400.0000   -0.06027
654440.0000   -0.10398
654480.0000   -0.43308
654520.0000   -0.18071
654560.0000    0.04915
654600.0000   -0.19538
654640.0000   -0.28653
654680.0000   -0.34692
654720.0000   -0.21591
654760.0000   -0.07679
654800.0000   -0.08420
654840.0000   -0.07192
654880.0000   -0.06890
654920.0000   -0.11572
654960.0000    0.00030
655000.0000   -0.01377
655040.0000    0.08730
655080.0000    0.17132
655120.0000    0.03317
655160.0000   -0.06174
655200.0000   -0.16014
655240.0000   -0.28981
655280.0000   -0.04981
655320.0000    0.27319
655360.0000   -0.18950
655400.0000   -0.06822
655440.0000   -0.11439
655480.0000   -0.02487
655520.0000    0.03792
655560.0000   -0.10589
655600.0000    0.26945
655640.0000   -0.03016
655680.0000   -0.09467
655720.0000   -0.05257
655760.0000    0.01865
655800.0000    0.10703
655840.0000    0.10789
655880.0000    0.14987
655920.0000    0.08599
655960.0000    0.31390
656000.0000   -0.06910
656040.0000    0.01450
656080.0000   -0.03737
656120.0000   -0.17336
656160.0000   -0.16944
656200.0000   -0.08388
656240.0000    0.07618
656280.0000    0.20139
656320.0000   -0.00116
656360.0000    0.41399
656400.0000    0.46173
656440.0000    0.13788
656480.0000   -0.03087
656520.0000    0.17779
656560.0000    0.29142
656600.0000   -0.20086
656640.0000    0.15427
656680.0000    0.28436
656720.0000    0.18604
656760.0000    0.23983
656800.0000    0.15657
656840.0000    0.08930
656880.0000    0.13306
656920.0000    0.33340
656960.0000    0.14644
657000.0000    0.35917
657040.0000    0.28676
657080.0000    0.28215
657120.0000    0.29178
657160.0000    0.15221
657200.0000    0.27438
657240.0000    0.36080
657280.0000    0.26353
657320.0000    0.24695
657360.0000    0.40863
657400.0000    0.25328
657440.0000    0.27071
657480.0000    0.41392
657520.0000    0.11657
657560.0000    0.32083
657600.0000    0.29848
657640.0000    0.24314
657680.0000    0.43261
657720.0000    0.33183
657760.0000    0.22746
657800.0000    0.06670
657840.0000    0.21757
657880.0000    0.24915
657920.0000    0.41000
657960.0000    0.27351
658000.0000    0.30764
658040.0000    0.24329
658080.0000    0.36302
658120.0000    0.33755
658160.0000    0.24576
658200.0000    0.52813
658240.0000    0.35529
658280.0000    0.15961
658320.0000    0.31793
658360.0000    0.34716
658400.0000    0.21836
658440.0000    0.43142
658480.0000    0.23631
658520.0000    0.07898
658560.0000    0.29263
658600.0000    0.42760
658640.0000    0.33617
658680.0000    0.11618
658720.0000    0.25357
658760.0000    0.35604
658800.0000    0.37210
658840.0000    0.41224
658880.0000    0.33159
658920.0000    0.28289
658960.0000    0.38889
659000.0000    0.30363
659040.0000    0.28384
659080.0000    0.18078
659120.0000    0.29153
659160.0000    0.26743
659200.0000    0.40152
659240.0000   -0.07181
659280.0000    0.35068
659320.0000    0.23534
659360.0000    0.18717
659400.0000    0.09264
659440.0000   -0.04758
659480.0000    0.17931
659520.0000   -0.16848
659560.0000   -0.05539
659600.0000   -0.03162
659640.0000   -0.28457
659680.0000   -0.09488
659720.0000   -0.40669
659760.0000    0.48569
659800.0000   -0.04936
659840.0000    0.15150
659880.0000    0.46206
659920.0000    0.21522
659960.0000    0.38527
660000.0000    0.23591
660040.0000    0.21852
660080.0000    0.19189
660120.0000    0.24642
660160.0000    0.11548
660200.0000    0.15606
660240.0000    0.29623
660280.0000    0.59697
660320.0000    0.37999
660360.0000    0.25660
660400.0000    0.28827
660440.0000    0.14004
660480.0000    0.05547
660520.0000    0.23130
660560.0000    0.07064
660600.0000    0.03213
660640.0000   -0.02481
660680.0000    0.14824
660720.0000    0.19615
660760.0000    0.05363
660800.0000    0.21710
660840.0000    0.35180
660880.0000    0.22226
660920.0000    0.35581
660960.0000    0.41839
661000.0000    0.45471
661040.0000    0.22766
661080.0000    0.36324
661120.0000    0.29623
661160.0000    0.27937
661200.0000    0.24952
661240.0000    0.43701
661280.0000    0.30921
661320.0000    0.47239
661360.0000    0.47891
661400.0000    0.39783
661440.0000    0.46259
661480.0000    0.18951
661520.0000    0.27453
661560.0000    0.22509
661600.0000    0.12890
661640.0000    0.24878
661680.0000    0.35968
661720.0000    0.23422
661760.0000    0.15923
661800.0000    0.24631
661840.0000    0.37020
661880.0000    0.14765
661920.0000    0.38098
661960.0000    0.38400
662000.0000    0.20638
662040.0000    0.37130
662080.0000    0.41903
662120.0000    0.41595
662160.0000    0.13845
662200.0000    0.35269
662240.0000    0.30887
662280.0000    0.30587
662320.0000    0.34964
662360.0000    0.19955
662400.0000    0.26754
662440.0000    0.29848
662480.0000    0.25752
662520.0000    0.40428
662560.0000    0.37088
662600.0000    0.25884
662640.0000    0.54394
662680.0000    0.21324
662720.0000    0.42049
662760.0000    0.15384
662800.0000    0.29168
662840.0000    0.46729
662880.0000    0.24850
662920.0000    0.19002
662960.0000    0.40868
663000.0000    0.41499
663040.0000    0.42265
663080.0000    0.32269
663120.0000    0.42403
663160.0000    0.33372
663200.0000    0.34306
663240.0000    0.43872
663280.0000    0.38785
663320.0000    0.39881
663360.0000    0.31736
663400.0000    0.36968
663440.0000    0.26102
663480.0000    0.31800
663520.0000    0.24602
663560.0000    0.31532
663600.0000    0.48774
663640.0000    0.27716
663680.0000    0.20530
663720.0000    0.23826
663760.0000    0.38155
663800.0000    0.18740
663840.0000    0.28486
663880.0000    0.32467
663920.0000    0.33312
663960.0000    0.30484
664000.0000    0.40038
664040.0000    0.16818
664080.0000    0.40588
664120.0000    0.26889
664160.0000    0.25360
664200.0000    0.28456
664240.0000    0.22648
664280.0000    0.35562
664320.0000    0.18302
664360.0000    0.30191
664400.0000    0.37874
664440.0000    0.37848
664480.0000    0.12428
664520.0000    0.35412
664560.0000    0.29305
664600.0000    0.46277
664640.0000    0.27904
664680.0000    0.35469
664720.0000    0.31882
664760.0000    0.31787
664800.0000    0.51775
664840.0000    0.22939
664880.0000    0.33845
664920.0000    0.32870
664960.0000    0.43795
665000.0000    0.48688
665040.0000    0.08785
665080.0000    0.44064
665120.0000    0.43247
665160.0000    0.43420
665200.0000    0.35699
665240.0000    0.37953
665280.0000    0.36111
665320.0000    0.52775
665360.0000    0.38341
665400.0000    0.15517
665440.0000    0.30566
665480.0000    0.49359
665520.0000    0.08490
665560.0000    0.43992
665600.0000    0.23281
665640.0000    0.31978
665680.0000    0.37622
665720.0000    0.24321
665760.0000    0.42863
665800.0000    0.36320
665840.0000    0.33724
665880.0000    0.18488
665920.0000    0.31450
665960.0000    0.32001
666000.0000    0.25550
666040.0000    0.29320
666080.0000    0.50709
666120.0000    0.23692
666160.0000    0.40079
666200.0000    0.34178
666240.0000    0.20036
666280.0000    0.16760
666320.0000    0.29253
666360.0000    0.40521
666400.0000    0.26595
666440.0000    0.31661
666480.0000    0.42740
666520.0000    0.23250
666560.0000    0.18637
666600.0000    0.17880
666640.0000    0.08139
666680.0000    0.00440
666720.0000    0.37320
666760.0000   -0.07363
666800.0000    0.07023
666840.0000    0.20877
666880.0000    0.24920
666920.0000    0.16555
666960.0000    0.38554
667000.0000    0.27922
667040.0000    0.38896
667080.0000    0.10313
667120.0000   -0.03204
667160.0000   -0.14776
667200.0000    0.19669
667240.0000   -0.19176
667280.0000   -0.27963
667320.0000   -0.28209
667360.0000   -0.30546
667400.0000    0.08820
667440.0000   -0.05300
667480.0000   -0.24857
667520.0000   -0.07988
667560.0000   -0.50763
667600.0000   -0.22238
667640.0000   -0.36189
667680.0000   -0.26740
667720.0000   -0.28659
667760.0000   -0.30559
667800.0000   -0.22508
667840.0000   -0.68230
667880.0000   -0.39867
667920.0000   -0.40008
667960.0000    0.08765
668000.0000   -0.33016
668040.0000   -0.17414
668080.0000   -0.31525
668120.0000   -0.45792
668160.0000   -0.00575
668200.0000   -0.18744
668240.0000   -0.35146
668280.0000   -0.20706
668320.0000   -0.16343
668360.0000   -0.74057
668400.0000   -0.44715
668440.0000   -0.38895
668480.0000    0.05228
668520.0000   -0.20992
668560.0000   -0.06459
668600.0000   -0.05513
668640.0000   -0.03062
668680.0000   -0.12378
668720.0000   -0.12454
668760.0000   -0.13428
668800.0000   -0.26676
668840.0000   -0.25533
668880.0000   -0.16044
668920.0000   -0.14569
668960.0000    0.09810
669000.0000    0.17609
669040.0000   -0.04422
669080.0000    0.01849
669120.0000    0.05411
669160.0000    0.08700
669200.0000    0.24810
669240.0000   -0.02288
669280.0000    0.61996
669320.0000    0.37129
669360.0000    0.47076
669400.0000    0.43145
669440.0000    0.11058
669480.0000   -0.33394
669520.0000   -0.17221
669560.0000   -0.31565
669600.0000    0.03647
669640.0000   -0.33644
669680.0000   -0.63303
669720.0000   -0.39396
669760.0000   -0.50030
669800.0000   -0.52462
669840.0000   -0.51303
669880.0000   -0.46578
669920.0000   -0.44518
669960.0000   -0.48821
670000.0000   -0.33709
670040.0000   -0.42051
670080.0000   -0.35544
670120.0000   -0.36046
670160.0000   -0.06827
670200.0000   -0.43324
670240.0000   -0.16479
670280.0000   -0.45726
670320.0000    0.16837
670360.0000    0.05499
670400.0000    0.03190
670440.0000   -0.39888
670480.0000   -0.04328
670520.0000    0.00587
670560.0000    0.10670
670600.0000   -0.18117
670640.0000   -0.06109
670680.0000   -0.00099
670720.0000   -0.53728
670760.0000   -0.54293
670800.0000   -0.27811
670840.0000   -0.55769
670880.0000   -0.41426
670920.0000   -0.27555
670960.0000   -0.25355
671000.0000   -0.42479
671040.0000   -0.67997
671080.0000   -0.75015
671120.0000   -0.28258
671160.0000    0.20541
671200.0000    0.16234
671240.0000    0.25474
671280.0000    0.08493
671320.0000    0.03760
671360.0000   -0.13490
671400.0000   -0.49861
671440.0000   -0.29923
671480.0000   -0.17308
671520.0000   -0.17643
671560.0000    0.01677
671600.0000    0.04883
671640.0000   -0.15845
671680.0000   -0.04700
671720.0000   -0.25608
671760.0000   -0.26562
671800.0000    0.03362
671840.0000   -0.31194
671880.0000   -0.19726
671920.0000    0.04204
671960.0000   -0.44968
672000.0000   -0.55833
672040.0000   -0.13082
672080.0000   -0.00888
672120.0000   -0.50996
672160.0000   -0.35072
672200.0000   -0.38234
672240.0000   -0.50995
672280.0000   -0.79410
672320.0000   -0.64121
672360.0000   -0.50991
672400.0000   -0.66763
672440.0000   -0.26889
672480.0000   -0.63249
672520.0000   -0.61184
672560.0000   -0.59966
672600.0000   -0.10390
672640.0000   -0.54631
672680.0000   -0.46740
672720.0000   -0.08654
672760.0000   -0.17353
672800.0000   -0.36702
672840.0000   -0.00709
672880.0000   -0.21934
672920.0000   -0.45576
672960.0000   -0.19709
673000.0000   -0.23159
673040.0000   -0.44474
673080.0000   -0.37556
673120.0000    0.05952
673160.0000   -0.06117
673200.0000   -0.18852
673240.0000   -0.28899
673280.0000   -0.16305
673320.0000   -0.08115
673360.0000   -0.39750
673400.0000   -0.06635
673440.0000   -0.06881
673480.0000   -0.46451
673520.0000   -0.54871
673560.0000   -0.44289
673600.0000   -0.16876
673640.0000   -0.11404
673680.0000   -0.43739
673720.0000   -0.60075
673760.0000   -0.68392
673800.0000   -0.69778
673840.0000   -0.65747
673880.0000   -0.71690
673920.0000   -0.60457
673960.0000   -0.39641
674000.0000   -0.36471
674040.0000   -0.30989
674080.0000   -0.80202
674120.0000   -0.40709
674160.0000   -0.65396
674200.0000   -0.36138
674240.0000   -0.66717
674280.0000   -0.53232
674320.0000   -0.37765
674360.0000   -0.31108
674400.0000   -0.44002
674440.0000   -0.48983
674480.0000   -0.64620
674520.0000   -0.57187
674560.0000   -0.67585
674600.0000   -0.58379
674640.0000   -0.68290
674680.0000   -0.79996
674720.0000   -0.75647
674760.0000   -0.35888
674800.0000   -0.35290
674840.0000   -0.34405
674880.0000   -0.24697
674920.0000   -0.34174
674960.0000   -0.75837
675000.0000   -0.45034
675040.0000   -0.18249
675080.0000    0.05236
675120.0000    0.15558
675160.0000    0.31054
675200.0000    0.04147
675240.0000   -0.05256
675280.0000    0.15759
675320.0000   -0.10221
675360.0000    0.00724
675400.0000   -0.49652
675440.0000   -0.05073
675480.0000   -0.27968
675520.0000    0.09884
675560.0000   -0.11247
675600.0000   -0.08455
675640.0000    0.01304
675680.0000    0.00839
675720.0000   -0.04910
675760.0000    0.30042
675800.0000    0.02731
675840.0000   -0.02578
675880.0000   -0.12735
675920.0000   -0.11194
675960.0000   -0.00335
676000.0000   -0.19447
676040.0000   -0.06469
676080.0000   -0.17055
676120.0000    0.11040
676160.0000    0.18779
676200.0000   -0.55256
676240.0000   -0.51729
676280.0000   -0.23664
676320.0000   -0.14698
676360.0000   -0.36008
676400.0000   -0.25491
676440.0000   -0.11276
676480.0000   -0.21033
676520.0000   -0.63504
676560.0000   -0.45384
676600.0000   -0.39963
676640.0000   -0.31209
676680.0000   -0.74327
676720.0000   -0.42595
676760.0000    0.01833
676800.0000   -0.34380
676840.0000   -0.30169
676880.0000   -0.21653
676920.0000    0.17291
676960.0000   -0.00407
677000.0000   -0.04181
677040.0000   -0.15555
677080.0000   -0.43023
677120.0000   -0.42624
677160.0000   -0.34170
677200.0000   -0.24760
677240.0000   -0.10303
677280.0000   -0.47592
677320.0000   -0.48697
677360.0000   -0.30343
677400.0000   -0.58419
677440.0000   -0.43870
677480.0000   -0.32222
677520.0000   -0.13260
677560.0000    0.04766
677600.0000    0.04138
677640.0000   -0.12783
677680.0000    0.15939
677720.0000   -0.06039
677760.0000    0.02723
677800.0000    0.10162
677840.0000   -0.21728
677880.0000   -0.26305
677920.0000   -0.17141
677960.0000   -0.29721
678000.0000   -0.25974
678040.0000    0.07001
678080.0000   -0.15709
678120.0000    0.11037
678160.0000    0.04207
678200.0000   -0.01175
678240.0000   -0.36218
678280.0000   -0.36781
678320.0000   -0.31267
678360.0000   -0.48139
678400.0000   -0.09915
678440.0000   -0.16024
678480.0000   -0.20189
678520.0000   -0.28223
678560.0000   -0.30524
678600.0000   -0.24805
678640.0000   -0.25907
678680.0000   -0.26453
678720.0000    0.01154
678760.0000   -0.12759
678800.0000   -0.06897
678840.0000   -0.06400
678880.0000   -0.05983
678920.0000   -0.18073
678960.0000   -0.09027
679000.0000   -0.04602
679040.0000   -0.05258
679080.0000    0.02127
679120.0000    0.37390
679160.0000    0.04357
679200.0000   -0.08753
679240.0000   -0.17971
679280.0000    0.01889
679320.0000    0.02746
679360.0000   -0.10863
679400.0000   -0.36423
679440.0000   -0.39619
679480.0000   -0.45717
679520.0000   -0.46901
679560.0000   -0.58800
679600.0000   -0.31307
679640.0000   -0.36916
679680.0000   -0.41159
679720.0000   -0.43875
679760.0000   -0.41297
679800.0000   -0.55878
679840.0000   -0.10050
679880.0000   -0.14423
679920.0000   -0.15586
679960.0000   -0.11705
680000.0000   -0.19596
680040.0000   -0.07650
680080.0000   -0.25211
680120.0000   -0.31137
680160.0000   -0.41355
680200.0000   -0.61662
680240.0000   -0.55755
680280.0000   -0.28656
680320.0000   -0.39070
680360.0000   -0.49400
680400.0000   -0.18362
680440.0000   -0.20203
680480.0000   -0.30070
680520.0000    0.00625
680560.0000   -0.15130
680600.0000    0.08668
680640.0000    0.00008
680680.0000    0.04268
680720.0000   -0.09511
680760.0000   -0.05051
680800.0000   -0.17175
680840.0000    0.01615
680880.0000   -0.10046
680920.0000   -0.19742
680960.0000   -0.07184
681000.0000    0.00678
681040.0000   -0.38309
681080.0000   -0.13479
681120.0000   -0.15488
681160.0000   -0.33605
681200.0000    0.04787
681240.0000   -0.10537
681280.0000    0.16202
681320.0000   -0.02716
681360.0000   -0.35281
681400.0000   -0.34906
681440.0000   -0.28149
681480.0000   -0.09215
681520.0000   -0.60260
681560.0000   -0.31319
681600.0000   -0.32862
681640.0000   -0.42309
681680.0000   -0.65577
681720.0000    0.10539
681760.0000    0.11656
681800.0000   -0.37152
681840.0000   -0.19625
681880.0000    0.42945
681920.0000    0.32063
681960.0000   -0.17475
682000.0000    0.09757
682040.0000   -0.40285
682080.0000   -0.48464
682120.0000   -0.50595
682160.0000   -0.58970
682200.0000   -0.30826
682240.0000   -0.64555
682280.0000   -0.39536
682320.0000   -0.03231
682360.0000    0.03767
682400.0000   -0.24203
682440.0000   -0.20211
682480.0000   -0.16240
682520.0000   -0.52338
682560.0000   -0.26386
682600.0000   -0.36260
682640.0000   -0.28183
682680.0000   -0.35600
682720.0000    0.07393
682760.0000   -0.13376
682800.0000   -0.34244
682840.0000   -0.22927
682880.0000   -0.58379
682920.0000    0.30137
682960.0000    0.07775
683000.0000    0.14302
683040.0000    0.15787
683080.0000   -0.00269
683120.0000    0.01141
683160.0000    0.09479
683200.0000   -0.01362
683240.0000   -0.14926
683280.0000    0.33771
683320.0000    0.41420
683360.0000    0.22757
683400.0000    0.17314
683440.0000   -0.00497
683480.0000   -0.11381
683520.0000    0.04883
683560.0000    0.12250
683600.0000   -0.13549
683640.0000    0.19548
683680.0000   -0.37530
683720.0000   -0.79325
683760.0000   -1.02757
683800.0000   -0.73899
683840.0000   -0.54513
683880.0000   -0.40752
683920.0000   -0.36860
683960.0000   -0.52200
684000.0000   -0.61495
684040.0000   -0.45740
684080.0000   -0.32829
684120.0000   -0.61339
684160.0000   -0.46244
684200.0000   -0.30787
684240.0000    0.05457
684280.0000   -0.01051
684320.0000    0.03256
684360.0000   -0.29623
684400.0000    0.03273
684440.0000   -0.05188
684480.0000    0.06250
684520.0000   -0.13169
684560.0000    0.09251
684600.0000   -0.24141
684640.0000   -0.26757
684680.0000   -0.39384
684720.0000   -0.13433
684760.0000   -0.06468
684800.0000   -0.15576
684840.0000   -0.07805
684880.0000    0.07147
684920.0000    0.14815
684960.0000    0.20338
685000.0000    0.08281
685040.0000   -0.13270
685080.0000   -0.46002
685120.0000    0.08165
685160.0000    0.04851
685200.0000    0.10329
685240.0000    0.09349
685280.0000   -0.05794
685320.0000   -0.10371
685360.0000    0.18377
685400.0000    0.18791
685440.0000    0.07928
685480.0000    0.26007
685520.0000   -0.18851
685560.0000   -0.09895
685600.0000   -0.14136
685640.0000   -0.12788
685680.0000   -0.08852
685720.0000   -0.04105
685760.0000   -0.03270
685800.0000   -0.06111
685840.0000    0.01090
685880.0000   -0.25393
685920.0000   -0.21221
685960.0000   -0.04477
686000.0000   -0.16831
686040.0000   -0.17248
686080.0000   -0.27965
686120.0000   -0.58720
686160.0000   -0.27973
686200.0000   -0.46560
686240.0000   -0.65360
686280.0000   -0.56623
686320.0000   -0.32198
686360.0000   -0.62178
686400.0000   -0.48609
686440.0000   -0.55484
686480.0000   -0.51909
686520.0000   -0.50839
686560.0000   -0.43463
686600.0000   -0.45532
686640.0000   -0.51794
686680.0000   -0.33873
686720.0000   -0.17520
686760.0000   -0.42274
686800.0000   -0.38800
686840.0000   -0.46861
686880.0000   -0.56409
686920.0000   -0.70770
686960.0000   -0.56376
687000.0000   -0.25107
687040.0000   -0.40713
687080.0000   -0.38736
687120.0000   -0.48916
687160.0000   -0.45798
687200.0000   -0.52204
687240.0000   -0.24806
687280.0000   -0.42001
687320.0000   -0.43871
687360.0000   -0.77423
687400.0000   -0.66568
687440.0000   -0.74671
687480.0000   -0.45908
687520.0000   -0.59464
687560.0000   -0.50835
687600.0000   -0.49608
687640.0000   -0.52865
687680.0000   -0.72323
687720.0000   -0.81761
687760.0000   -0.64188
687800.0000   -0.55360
687840.0000   -0.65860
687880.0000   -0.56159
687920.0000   -0.69948
687960.0000   -0.61509
688000.0000   -0.65742
688040.0000   -0.69058
688080.0000   -0.95232
688120.0000   -0.44097
688160.0000   -0.79680
688200.0000   -0.46455
688240.0000   -0.70285
688280.0000   -0.66719
688320.0000   -0.72733
688360.0000   -0.81226
688400.0000   -0.68178
688440.0000   -0.78642
688480.0000   -0.76169
688520.0000   -0.57592
688560.0000   -0.48436
688600.0000   -0.38788
688640.0000   -0.24663
688680.0000   -0.42321
688720.0000   -0.68348
688760.0000   -0.67175
688800.0000   -0.39813
688840.0000   -0.62247
688880.0000   -0.70980
688920.0000   -0.43617
688960.0000   -0.69834
689000.0000   -0.49396
689040.0000   -0.66071
689080.0000   -0.56854
689120.0000   -0.72953
689160.0000   -0.89618
689200.0000   -0.73303
689240.0000   -0.87130
689280.0000   -0.70235
689320.0000   -0.68845
689360.0000   -0.45881
689400.0000   -0.44475
689440.0000   -0.66726
689480.0000   -0.54912
689520.0000   -0.48391
689560.0000   -0.45860
689600.0000   -0.80753
689640.0000   -0.52785
689680.0000   -0.51713
689720.0000   -0.68779
689760.0000   -0.76621
689800.0000   -0.65497
689840.0000   -0.63093
689880.0000   -0.54275
689920.0000   -0.56868
689960.0000   -0.58008
690000.0000   -0.68557
690040.0000   -0.49139
690080.0000   -0.40951
690120.0000   -0.57702
690160.0000   -0.26765
690200.0000   -0.48080
690240.0000   -0.20483
690280.0000   -0.61976
690320.0000   -0.57446
690360.0000   -0.45797
690400.0000   -0.52647
690440.0000   -0.43164
690480.0000   -0.43978
690520.0000   -0.31243
690560.0000   -0.18707
690600.0000   -0.12442
690640.0000   -0.62230
690680.0000    0.15803
690720.0000   -0.36993
690760.0000   -0.02571
690800.0000    0.16897
690840.0000   -0.32346
690880.0000    0.20967
690920.0000    0.29383
690960.0000   -0.06852
691000.0000    0.42967
691040.0000    0.10764
691080.0000    0.37555
691120.0000    0.31225
691160.0000    0.39595
691200.0000    0.46558
691240.0000    0.28620
691280.0000    0.44036
691320.0000    0.60268
691360.0000    0.66773
691400.0000    0.59031
691440.0000    0.57694
691480.0000    0.65834
691520.0000    0.56592
691560.0000    0.41495
691600.0000    0.70599
691640.0000    0.44337
691680.0000    0.70688
691720.0000    0.44431
691760.0000    0.18066
691800.0000    0.29694
691840.0000    0.43002
691880.0000    0.58853
691920.0000    0.56110
691960.0000    0.52559
692000.0000    0.62432
692040.0000    0.60801
692080.0000    0.52176
692120.0000    0.61928
692160.0000    0.65621
692200.0000    0.41203
692240.0000    0.58604
692280.0000    0.36291
692320.0000    0.17631
692360.0000    0.38918
692400.0000    0.69832
692440.0000    0.67621
692480.0000    0.00900
692520.0000   -0.49932
692560.0000   -0.35200
692600.0000   -0.53764
692640.0000   -0.36575
692680.0000   -0.26610
692720.0000   -0.42573
692760.0000   -0.41888
692800.0000   -0.61742
692840.0000   -0.68751
692880.0000   -0.35068
692920.0000   -0.40588
692960.0000   -0.03368
693000.0000    0.14030
693040.0000    0.05961
693080.0000    0.33465
693120.0000    0.10264
693160.0000    0.41583
693200.0000    0.39355
693240.0000    0.36862
693280.0000    0.23896
693320.0000    0.42567
693360.0000    0.25950
693400.0000    0.46941
693440.0000    0.15771
693480.0000   -0.11027
693520.0000    0.14031
693560.0000   -0.09882
693600.0000    0.29583
693640.0000    0.22231
693680.0000    0.45332
693720.0000    0.34898
693760.0000    0.45655
693800.0000    0.30017
693840.0000    0.14258
693880.0000    0.21666
693920.0000    0.05963
693960.0000    0.12953
694000.0000    0.17877
694040.0000    0.44998
694080.0000    0.30439
694120.0000    0.31865
694160.0000    0.22227
694200.0000   -0.02761
694240.0000    0.28583
694280.0000    0.33954
694320.0000    0.24779
694360.0000    0.35115
694400.0000    0.68083
694440.0000    0.30614
694480.0000    0.01111
694520.0000    0.28993
694560.0000    0.40352
694600.0000    0.58310
694640.0000    0.48829
694680.0000    0.74292
694720.0000    0.90154
694760.0000    0.95251
694800.0000    0.58304
694840.0000    0.32645
694880.0000    0.12689
694920.0000    0.18212
694960.0000    0.08551
695000.0000    0.20665
695040.0000    0.40335
695080.0000    0.55493
695120.0000    0.42093
695160.0000    0.56018
695200.0000    0.43491
695240.0000    0.34392
695280.0000    0.33209
695320.0000    0.45612
695360.0000    0.28434
695400.0000   -0.06974
695440.0000    0.00684
695480.0000   -0.58549
695520.0000   -0.12993
695560.0000   -0.47347
695600.0000   -0.12411
695640.0000   -0.19912
695680.0000   -0.25195
695720.0000   -0.11795
695760.0000   -0.05185
695800.0000   -0.77856
695840.0000   -0.39429
695880.0000   -0.30723
695920.0000   -0.05012
695960.0000   -0.09225
696000.0000    0.01045
696040.0000    0.04628
696080.0000   -0.05735
696120.0000    0.00378
696160.0000    0.04721
696200.0000   -0.32271
696240.0000   -0.33917
696280.0000   -0.39373
696320.0000   -0.38658
696360.0000   -0.26801
696400.0000   -0.38839
696440.0000   -0.43524
696480.0000   -0.18335
696520.0000   -0.20118
696560.0000   -0.24539
696600.0000   -0.62804
696640.0000   -0.38251
696680.0000   -0.32121
696720.0000   -0.52053
696760.0000    0.16460
696800.0000   -0.36680
696840.0000   -0.00313
696880.0000   -0.08897
696920.0000   -0.19479
696960.0000   -0.42422
697000.0000   -0.46396
697040.0000   -0.30107
697080.0000   -0.24198
697120.0000   -0.35782
697160.0000   -0.33015
697200.0000   -0.11005
697240.0000   -0.09250
697280.0000   -0.06575
697320.0000   -0.20838
697360.0000   -0.17975
697400.0000   -0.17261
697440.0000   -0.19049
697480.0000   -0.13915
697520.0000   -0.30366
697560.0000   -0.25139
697600.0000   -0.15988
697640.0000   -0.27822
697680.0000   -0.38456
697720.0000   -0.65944
697760.0000   -0.16835
697800.0000   -0.50612
697840.0000   -0.31680
697880.0000   -0.41485
697920.0000   -0.20429
697960.0000   -0.47661
698000.0000   -0.35455
698040.0000   -0.49831
698080.0000   -0.20692
698120.0000   -0.17753
698160.0000   -0.13058
698200.0000   -0.06718
698240.0000    0.00645
698280.0000   -0.03645
698320.0000    0.07898
698360.0000   -0.07835
698400.0000   -0.26695
698440.0000   -0.35272
698480.0000   -0.16579
698520.0000   -0.08223
698560.0000   -0.32583
698600.0000   -0.27452
698640.0000   -0.18320
698680.0000   -0.09351
698720.0000   -0.19305
698760.0000   -0.01697
698800.0000   -0.07709
698840.0000   -0.15944
698880.0000   -0.21708
698920.0000   -0.22186
698960.0000   -0.20300
699000.0000   -0.33052
699040.0000   -0.04300
699080.0000   -0.12558
699120.0000   -0.07588
699160.0000   -0.07288
699200.0000    0.05432
699240.0000   -0.16734
699280.0000   -0.24715
699320.0000   -0.21328
699360.0000   -0.32570
699400.0000   -0.28731
699440.0000   -0.26600
699480.0000   -0.48605
699520.0000   -0.41355
699560.0000   -0.39208
699600.0000   -0.12494
699640.0000   -0.55232
699680.0000   -0.65702
699720.0000   -0.37352
699760.0000   -0.41633
699800.0000   -0.98947
699840.0000   -0.23127
699880.0000   -0.68835
699920.0000   -0.66405
699960.0000   -0.86328
700000.0000   -0.70368
700040.0000   -0.89195
700080.0000   -0.75520
700120.0000   -0.63688
700160.0000   -0.85889
700200.0000   -0.80172
700240.0000   -0.55601
700280.0000   -0.61346
700320.0000   -0.51945
700360.0000   -0.50166
700400.0000   -0.20590
700440.0000   -0.43079
700480.0000   -0.21857
700520.0000   -0.31084
700560.0000   -0.34987
700600.0000   -0.35142
700640.0000   -0.25877
700680.0000   -0.20689
700720.0000   -0.23174
700760.0000   -0.27715
700800.0000   -0.40988
700840.0000   -0.07478
700880.0000   -0.39838
700920.0000   -0.13301
700960.0000   -0.19739
701000.0000    0.07575
701040.0000   -0.12308
701080.0000   -0.10924
701120.0000    0.19805
701160.0000   -0.04157
701200.0000   -0.02825
701240.0000    0.05696
701280.0000    0.09249
701320.0000   -0.08290
701360.0000    0.23499
701400.0000    0.19414
701440.0000   -0.04220
701480.0000   -0.16322
701520.0000   -0.00687
701560.0000    0.14301
701600.0000    0.16987
701640.0000   -0.37020
701680.0000   -0.36303
701720.0000   -0.46027
701760.0000   -0.31343
701800.0000   -0.11122
701840.0000   -0.09232
701880.0000   -0.05544
701920.0000   -0.19252
701960.0000   -0.09780
702000.0000   -0.05752
702040.0000   -0.17056
702080.0000   -0.22646
702120.0000   -0.33015
702160.0000   -0.41627
702200.0000   -0.11019
702240.0000    0.09076
702280.0000    0.19136
702320.0000   -0.00667
702360.0000    0.16297
702400.0000    0.08947
702440.0000   -0.23126
702480.0000    0.08198
702520.0000    0.24853
702560.0000    0.05257
702600.0000    0.09997
702640.0000   -0.10286
702680.0000    0.04236
702720.0000   -0.02282
702760.0000   -0.21976
702800.0000   -0.02951
702840.0000   -0.11781
702880.0000    0.07712
702920.0000    0.03517
702960.0000    0.08494
703000.0000   -0.09536
703040.0000    0.03672
703080.0000   -0.02653
703120.0000   -0.26093
703160.0000   -0.07681
703200.0000   -0.31750
703240.0000   -0.15948
703280.0000    0.04801
703320.0000    0.12023
703360.0000   -0.28384
703400.0000   -0.31243
703440.0000   -0.12369
703480.0000   -0.34066
703520.0000   -0.04004
703560.0000   -0.20899
703600.0000   -0.13083
703640.0000    0.07216
703680.0000   -0.20869
703720.0000   -0.05863
703760.0000   -0.13210
703800.0000   -0.07108
703840.0000   -0.39007
703880.0000   -0.07035
703920.0000   -0.16396
703960.0000   -0.37214
704000.0000   -0.33015
704040.0000   -0.31174
704080.0000   -0.36535
704120.0000   -0.08613
704160.0000   -0.20402
704200.0000   -0.28018
704240.0000   -0.21378
704280.0000   -0.03219
704320.0000   -0.31269
704360.0000   -0.42510
704400.0000   -0.08074
704440.0000   -0.24007
704480.0000   -0.26138
704520.0000   -0.25825
704560.0000   -0.57818
704600.0000   -0.22991
704640.0000   -0.01116
704680.0000    0.08831
704720.0000   -0.60962
704760.0000   -0.57647
704800.0000   -0.36522
704840.0000   -0.10280
704880.0000   -0.25251
704920.0000   -0.10901
704960.0000   -0.19416
705000.0000   -0.17750
705040.0000   -0.20059
705080.0000    0.05690
705120.0000   -0.17986
705160.0000   -0.02441
705200.0000    0.10845
705240.0000    0.20184
705280.0000    0.10324
705320.0000    0.30498
705360.0000    0.13743
705400.0000   -0.05506
705440.0000    0.32735
705480.0000    0.23607
705520.0000    0.14344
705560.0000    0.20007
705600.0000    0.01398
705640.0000    0.22377
705680.0000    0.28463
705720.0000   -0.03774
705760.0000   -0.18437
705800.0000    0.09945
705840.0000   -0.42974
705880.0000   -0.05780
705920.0000   -0.16442
705960.0000   -0.06290
706000.0000   -0.33844
706040.0000   -0.13811
706080.0000   -0.58404
706120.0000   -0.23223
706160.0000   -0.11911
706200.0000   -0.19164
706240.0000   -0.40676
706280.0000   -0.08932
706320.0000    0.01743
706360.0000    0.04709
706400.0000   -0.10194
706440.0000    0.20330
706480.0000    0.48811
706520.0000    0.23313
706560.0000    0.13573
706600.0000   -0.00141
706640.0000    0.32535
706680.0000    0.14243
706720.0000    0.19486
706760.0000    0.19423
706800.0000    0.18413
706840.0000    0.22605
706880.0000    0.22474
706920.0000    0.35035
706960.0000    0.18553
707000.0000    0.07872
707040.0000    0.17093
707080.0000   -0.08426
707120.0000    0.11261
707160.0000    0.28536
707200.0000    0.04819
707240.0000    0.09728
707280.0000    0.16168
707320.0000    0.10384
707360.0000    0.13746
707400.0000   -0.40383
707440.0000    0.37083
707480.0000   -0.05996
707520.0000   -0.31208
707560.0000   -0.28029
707600.0000   -0.37779
707640.0000   -0.43746
707680.0000   -0.14462
707720.0000   -0.25625
707760.0000   -0.18339
707800.0000   -0.03416
707840.0000   -0.06335
707880.0000   -0.10449
707920.0000    0.14621
707960.0000   -0.34107
708000.0000   -0.15450
708040.0000   -0.17282
708080.0000   -0.17297
708120.0000   -0.30284
708160.0000   -0.43320
708200.0000   -0.59774
708240.0000   -0.43482
708280.0000   -0.36554
708320.0000   -0.51051
708360.0000   -0.18357
708400.0000   -0.29215
708440.0000   -0.50927
708480.0000   -0.20289
708520.0000   -0.31480
708560.0000   -0.55486
708600.0000   -0.37894
708640.0000   -0.41752
708680.0000   -0.63846
708720.0000   -0.31448
708760.0000   -0.12118
708800.0000   -0.02287
708840.0000   -0.28010
708880.0000   -0.22891
708920.0000   -0.30418
708960.0000   -0.12769
709000.0000    0.10937
709040.0000   -0.27430
709080.0000   -0.24186
709120.0000   -0.11542
709160.0000   -0.25411
709200.0000    0.00430
709240.0000   -0.31170
709280.0000    0.03451
709320.0000    0.01353
709360.0000   -0.49357
709400.0000   -0.49980
709440.0000   -0.26112
709480.0000   -0.36205
709520.0000   -0.43190
709560.0000   -0.32202
709600.0000   -0.33994
709640.0000   -0.30964
709680.0000   -0.26544
709720.0000   -0.00643
709760.0000   -0.12504
709800.0000   -0.14845
709840.0000   -0.61365
709880.0000   -0.12031
709920.0000   -0.01651
709960.0000   -0.29449
710000.0000   -0.48289
710040.0000   -0.44685
710080.0000   -0.33408
710120.0000   -0.11841
710160.0000   -0.30647
710200.0000   -0.49223
710240.0000   -0.25024
710280.0000   -0.55635
710320.0000   -0.18231
710360.0000   -0.38420
710400.0000    0.03431
710440.0000   -0.40445
710480.0000   -0.33909
710520.0000   -0.58219
710560.0000   -0.29451
710600.0000   -0.25834
710640.0000   -0.09468
710680.0000   -0.21972
710720.0000   -0.40425
710760.0000   -0.52090
710800.0000   -0.43716
710840.0000   -0.33199
710880.0000   -0.50005
710920.0000   -0.32691
710960.0000   -0.23974
711000.0000   -0.05609
711040.0000   -0.34462
711080.0000   -0.35312
711120.0000   -0.09006
711160.0000   -0.19463
711200.0000   -0.13061
711240.0000   -0.32418
711280.0000   -0.51387
711320.0000   -0.46491
711360.0000   -0.12811
711400.0000   -0.32546
711440.0000   -0.31430
711480.0000   -0.37473
711520.0000   -0.39476
711560.0000   -0.42067
711600.0000   -0.18632
711640.0000   -0.12737
711680.0000    0.14895
711720.0000   -0.17917
711760.0000   -0.10957
711800.0000   -0.21715
711840.0000   -0.51977
711880.0000   -0.19964
711920.0000   -0.48156
711960.0000   -0.58509
712000.0000   -0.28975
712040.0000   -0.41098
712080.0000   -0.29190
712120.0000   -0.27681
712160.0000   -0.39591
712200.0000   -0.58083
712240.0000   -0.58038
712280.0000   -0.73847
712320.0000   -0.71510
712360.0000   -0.45950
712400.0000   -0.52934
712440.0000   -0.83808
712480.0000   -0.50528
712520.0000   -0.67816
712560.0000   -0.43433
712600.0000   -0.66132
712640.0000   -0.38262
712680.0000   -0.50775
712720.0000   -0.42970
712760.0000   -1.02201
712800.0000   -0.79141
712840.0000   -0.64954
712880.0000   -0.57900
712920.0000   -0.38548
712960.0000   -0.64165
713000.0000   -0.71768
713040.0000   -0.50378
713080.0000   -0.91533
713120.0000   -0.69858
713160.0000   -0.61582
713200.0000   -0.48877
713240.0000   -0.82380
713280.0000   -0.91452
713320.0000   -0.56242
713360.0000   -0.56192
713400.0000   -0.67069
713440.0000   -0.72894
713480.0000   -0.73703
713520.0000   -0.89455
713560.0000   -0.71975
713600.0000   -0.66309
713640.0000   -0.68115
713680.0000   -0.70760
713720.0000   -0.85647
713760.0000   -0.72617
713800.0000   -0.67068
713840.0000   -0.50781
713880.0000   -0.69405
713920.0000   -0.84676
713960.0000   -1.04255
714000.0000   -1.01051
714040.0000   -0.81931
714080.0000   -0.77971
714120.0000   -1.12334
714160.0000   -0.65655
714200.0000   -0.65797
714240.0000   -0.96265
714280.0000   -0.82811
714320.0000   -0.83103
714360.0000   -0.87357
714400.0000   -0.81959
714440.0000   -0.96244
714480.0000   -0.94494
714520.0000   -1.08847
714560.0000   -0.76825
714600.0000   -0.90589
714640.0000   -0.66687
714680.0000   -0.91154
714720.0000   -0.80185
714760.0000   -0.90266
714800.0000   -0.88069
714840.0000   -0.73493
714880.0000   -0.74835
714920.0000   -0.83055
714960.0000   -0.65318
715000.0000   -0.72153
715040.0000   -0.74777
715080.0000   -0.76986
715120.0000   -0.85249
715160.0000   -0.78610
715200.0000   -0.71327
715240.0000   -0.96421
715280.0000   -0.86028
715320.0000   -0.91940
715360.0000   -1.07002
715400.0000   -0.79654
715440.0000   -0.73788
715480.0000   -0.63365
715520.0000   -0.82669
715560.0000   -0.86740
715600.0000   -0.90165
715640.0000   -0.70449
715680.0000   -0.45936
715720.0000   -0.88177
715760.0000   -0.71368
715800.0000   -0.69295
715840.0000   -0.67352
715880.0000   -0.76481
715920.0000   -0.70237
715960.0000   -0.73961
716000.0000   -0.93378
716040.0000   -0.67367
716080.0000   -0.68779
716120.0000   -0.78929
716160.0000   -0.68371
716200.0000   -0.73210
716240.0000   -0.76949
716280.0000   -0.88240
716320.0000   -0.87998
716360.0000   -0.98443
716400.0000   -0.98509
716440.0000   -0.89063
716480.0000   -0.72616
716520.0000   -0.74335
716560.0000   -0.75474
716600.0000   -0.80749
716640.0000   -0.54798
716680.0000   -0.67977
716720.0000   -0.75243
716760.0000   -0.67551
716800.0000   -0.55094
716840.0000   -0.82119
716880.0000   -0.67072
716920.0000   -0.69961
716960.0000   -0.59370
717000.0000   -0.66702
717040.0000   -0.88041
717080.0000   -0.75280
717120.0000   -0.82334
717160.0000   -0.72521
717200.0000   -0.36596
717240.0000   -0.62328
717280.0000   -0.66951
717320.0000   -0.68130
717360.0000   -1.04090
717400.0000   -1.12313
717440.0000   -0.62931
717480.0000   -0.56570
717520.0000   -0.52464
717560.0000   -0.52383
717600.0000   -0.46074
717640.0000   -0.75098
717680.0000   -0.54369
717720.0000   -0.78180
717760.0000   -0.50961
717800.0000   -0.68105
717840.0000   -0.71847
717880.0000   -0.82966
717920.0000   -1.05025
717960.0000   -0.72869
718000.0000   -0.83122
718040.0000   -0.62551
718080.0000   -0.77382
718120.0000   -1.02211
718160.0000   -0.60257
718200.0000   -0.83777
718240.0000   -1.01886
718280.0000   -0.81686
718320.0000   -0.79514
718360.0000   -0.68012
718400.0000   -0.96233
718440.0000   -0.64823
718480.0000   -0.96833
718520.0000   -0.91709
718560.0000   -0.91823
718600.0000   -0.90993
718640.0000   -0.84791
718680.0000   -0.75833
718720.0000   -0.85688
718760.0000   -0.92671
718800.0000   -0.98625
718840.0000   -0.96203
718880.0000   -0.76756
718920.0000   -0.71054
718960.0000   -0.79558
719000.0000   -0.86224
719040.0000   -0.81740
719080.0000   -0.95026
719120.0000   -0.91752
719160.0000   -1.04007
719200.0000   -0.78145
719240.0000   -0.83447
719280.0000   -0.80802
719320.0000   -0.55232
719360.0000   -0.75058
719400.0000   -0.76815
719440.0000   -0.72877
719480.0000   -0.94316
719520.0000   -0.57720
719560.0000   -0.83311
719600.0000   -0.99819
719640.0000   -0.51019
719680.0000   -0.56984
719720.0000   -0.64640
719760.0000   -0.45715
719800.0000   -0.33448
719840.0000   -0.61063
719880.0000   -0.74365
719920.0000   -0.84947
719960.0000   -0.84925
720000.0000   -0.37185
720040.0000   -0.59885
720080.0000   -0.63289
720120.0000   -0.44741
720160.0000   -0.86555
720200.0000   -0.89223
720240.0000   -0.94265
720280.0000   -0.90002
720320.0000   -0.79852
720360.0000   -0.99325
720400.0000   -0.93778
720440.0000   -0.90301
720480.0000   -0.96093
720520.0000   -0.72182
720560.0000   -0.96712
720600.0000   -0.88161
720640.0000   -0.87334
720680.0000   -0.75717
720720.0000   -0.84264
720760.0000   -0.82268
720800.0000   -0.67928
720840.0000   -0.74576
720880.0000   -0.88787
720920.0000   -0.89849
720960.0000   -0.91924
721000.0000   -1.00991
721040.0000   -0.85492
721080.0000   -0.72376
721120.0000   -0.66507
721160.0000   -0.54417
721200.0000   -0.87589
721240.0000   -0.83758
721280.0000   -0.66767
721320.0000   -1.02590
721360.0000   -0.71648
721400.0000   -0.80097
721440.0000   -0.76902
721480.0000   -0.68535
721520.0000   -0.68999
721560.0000   -1.24385
721600.0000   -0.78866
721640.0000   -0.87420
721680.0000   -0.74122
721720.0000   -0.87724
721760.0000   -0.83892
721800.0000   -0.82499
721840.0000   -1.04990
721880.0000   -0.76780
721920.0000   -0.99148
721960.0000   -0.82509
722000.0000   -0.96056
722040.0000   -0.98041
722080.0000   -0.84361
722120.0000   -0.97647
722160.0000   -0.79739
722200.0000   -0.89001
722240.0000   -0.71287
722280.0000   -1.03809
722320.0000   -0.92555
722360.0000   -0.63845
722400.0000   -0.85579
722440.0000   -0.89748
722480.0000   -1.09962
722520.0000   -1.00553
722560.0000   -0.89287
722600.0000   -0.58756
722640.0000   -0.78051
722680.0000   -0.75121
722720.0000   -0.90114
722760.0000   -0.84211
722800.0000   -0.63561
722840.0000   -0.98889
722880.0000   -0.81303
722920.0000   -0.97984
722960.0000   -0.74420
723000.0000   -0.87495
723040.0000   -0.71222
723080.0000   -1.00120
723120.0000   -0.94863
723160.0000   -0.79210
723200.0000   -1.02260
723240.0000   -0.91672
723280.0000   -0.90415
723320.0000   -0.89082
723360.0000   -0.87711
723400.0000   -1.06900
723440.0000   -1.00898
723480.0000   -0.69738
723520.0000   -0.93414
723560.0000   -0.83766
723600.0000   -0.89891
723640.0000   -0.77433
723680.0000   -0.91206
723720.0000   -1.17191
723760.0000   -1.05824
723800.0000   -1.06621
723840.0000   -0.96519
[truncated: 158,795 more chars]
