# Supplementary material for: Comment on 'Valid molecular dynamics simulations of human hemoglobin require a surprisingly large box size'
Source: eLife. 2019 Jun 20;8:e44718. doi: 10.7554/eLife.44718 (PMC6586461; doi:10.7554/eLife.44718)
Supplement: Figure 4—source data 1. — The zip archive contains a README file describing which source files correspond to the different panels. [file elife-44718-fig4-data1.zip › figure4/panels_EF/charmm/box1/eq2/proj.xvg]

25000.0000    0.00321
25040.0000    0.12435
25080.0000    0.30483
25120.0000    0.19032
25160.0000    0.14039
25200.0000    0.28818
25240.0000    0.12476
25280.0000    0.13723
25320.0000    0.26280
25360.0000    0.32492
25400.0000    0.09913
25440.0000    0.09203
25480.0000    0.21828
25520.0000    0.00497
25560.0000    0.03510
25600.0000    0.36138
25640.0000    0.28699
25680.0000    0.34511
25720.0000    0.31103
25760.0000    0.03132
25800.0000    0.23057
25840.0000    0.27834
25880.0000    0.18061
25920.0000    0.29754
25960.0000    0.28009
26000.0000    0.25008
26040.0000    0.19427
26080.0000    0.14343
26120.0000    0.12331
26160.0000    0.20002
26200.0000    0.30072
26240.0000    0.22404
26280.0000    0.29799
26320.0000    0.21789
26360.0000    0.24609
26400.0000    0.07965
26440.0000    0.49883
26480.0000   -0.23072
26520.0000   -0.19245
26560.0000    0.27967
26600.0000    0.13112
26640.0000    0.45165
26680.0000    0.16846
26720.0000    0.38058
26760.0000    0.36160
26800.0000    0.62148
26840.0000   -0.09729
26880.0000    0.49667
26920.0000    0.40160
26960.0000    0.56758
27000.0000    0.38369
27040.0000    0.50936
27080.0000    0.47688
27120.0000    0.17392
27160.0000    0.09540
27200.0000    0.33792
27240.0000    0.49251
27280.0000    0.58957
27320.0000    0.75669
27360.0000    0.76647
27400.0000    0.68805
27440.0000    0.73198
27480.0000    0.59329
27520.0000    0.93789
27560.0000    0.90525
27600.0000    0.15776
27640.0000   -0.16009
27680.0000    0.03675
27720.0000    0.04147
27760.0000    0.33691
27800.0000    0.02004
27840.0000    0.29903
27880.0000    0.39003
27920.0000   -0.05908
27960.0000    0.38028
28000.0000    0.31457
28040.0000    0.29716
28080.0000    0.43024
28120.0000    0.26283
28160.0000    0.02978
28200.0000    0.12192
28240.0000    0.25409
28280.0000   -0.20667
28320.0000   -0.36253
28360.0000    0.09887
28400.0000    0.22432
28440.0000   -0.02857
28480.0000   -0.02338
28520.0000   -0.35815
28560.0000   -0.39396
28600.0000   -0.24899
28640.0000   -0.51670
28680.0000    0.00703
28720.0000   -0.15608
28760.0000   -0.28194
28800.0000   -0.05264
28840.0000   -0.23823
28880.0000   -0.26980
28920.0000   -0.03951
28960.0000   -0.26567
29000.0000   -0.18717
29040.0000   -0.24609
29080.0000   -0.40857
29120.0000   -0.49758
29160.0000   -0.19454
29200.0000   -0.38612
29240.0000   -0.08907
29280.0000    0.14360
29320.0000   -0.49879
29360.0000   -0.02267
29400.0000   -0.03110
29440.0000   -0.02947
29480.0000   -0.11105
29520.0000    0.13295
29560.0000   -0.10742
29600.0000   -0.03048
29640.0000   -0.36818
29680.0000   -0.05619
29720.0000   -0.66885
29760.0000   -0.58418
29800.0000   -0.70698
29840.0000   -0.71618
29880.0000   -0.77413
29920.0000   -0.77868
29960.0000   -0.66092
30000.0000   -0.59468
30040.0000   -0.49609
30080.0000   -0.46480
30120.0000   -0.48972
30160.0000   -0.69951
30200.0000   -0.66462
30240.0000   -0.58187
30280.0000   -0.76885
30320.0000   -0.76517
30360.0000   -0.61076
30400.0000   -0.56134
30440.0000   -0.25031
30480.0000   -0.20049
30520.0000   -0.06471
30560.0000   -0.32227
30600.0000   -0.17601
30640.0000   -0.30274
30680.0000   -0.61149
30720.0000   -0.45046
30760.0000   -0.61101
30800.0000   -0.44145
30840.0000   -0.58926
30880.0000   -0.41383
30920.0000   -0.55743
30960.0000   -0.45644
31000.0000   -0.39635
31040.0000   -0.24231
31080.0000   -0.30792
31120.0000   -0.38387
31160.0000   -0.42155
31200.0000   -0.33947
31240.0000   -0.48436
31280.0000   -0.37934
31320.0000   -0.18658
31360.0000   -0.15461
31400.0000   -0.11985
31440.0000   -0.25547
31480.0000    0.06471
31520.0000    0.08416
31560.0000   -0.13462
31600.0000   -0.32029
31640.0000   -0.15187
31680.0000   -0.07308
31720.0000    0.00859
31760.0000   -0.00225
31800.0000   -0.14269
31840.0000    0.30911
31880.0000    0.16728
31920.0000    0.08513
31960.0000    0.19288
32000.0000    0.37470
32040.0000    0.21765
32080.0000    0.30956
32120.0000    0.01339
32160.0000    0.31728
32200.0000    0.27460
32240.0000    0.11792
32280.0000    0.26414
32320.0000    0.09580
32360.0000   -0.01981
32400.0000   -0.05545
32440.0000   -0.05195
32480.0000   -0.12826
32520.0000    0.12293
32560.0000    0.16973
32600.0000    0.00698
32640.0000    0.08517
32680.0000   -0.04562
32720.0000   -0.00379
32760.0000    0.08771
32800.0000   -0.07352
32840.0000   -0.07269
32880.0000    0.08924
32920.0000    0.19139
32960.0000    0.14959
33000.0000    0.09467
33040.0000    0.03960
33080.0000   -0.00045
33120.0000    0.04415
33160.0000    0.19632
33200.0000    0.02458
33240.0000    0.04047
33280.0000   -0.00103
33320.0000    0.19957
33360.0000   -0.04141
33400.0000   -0.03174
33440.0000    0.16958
33480.0000    0.10105
33520.0000    0.12282
33560.0000    0.03108
33600.0000    0.12054
33640.0000   -0.25778
33680.0000   -0.05876
33720.0000    0.37209
33760.0000    0.19975
33800.0000   -0.08370
33840.0000    0.38896
33880.0000    0.13973
33920.0000    0.06476
33960.0000   -0.05014
34000.0000    0.31314
34040.0000    0.08116
34080.0000    0.04339
34120.0000    0.37645
34160.0000    0.48115
34200.0000    0.19519
34240.0000    0.34804
34280.0000    0.43225
34320.0000    0.32094
34360.0000   -0.08514
34400.0000   -0.15343
34440.0000    0.02319
34480.0000   -0.14071
34520.0000   -0.18662
34560.0000   -0.01248
34600.0000   -0.13958
34640.0000   -0.06850
34680.0000   -0.00225
34720.0000    0.18243
34760.0000    0.14424
34800.0000   -0.09308
34840.0000   -0.22760
34880.0000   -0.12265
34920.0000   -0.06577
34960.0000   -0.01655
35000.0000   -0.12109
35040.0000    0.05486
35080.0000   -0.00325
35120.0000    0.18767
35160.0000    0.29778
35200.0000    0.17776
35240.0000    0.14389
35280.0000    0.27495
35320.0000    0.56027
35360.0000    0.36844
35400.0000    0.36044
35440.0000    0.35693
35480.0000    0.60001
35520.0000    0.64062
35560.0000    0.63564
35600.0000    0.68233
35640.0000    0.60669
35680.0000    0.72573
35720.0000    0.65763
35760.0000    0.38206
35800.0000    0.52210
35840.0000    0.49792
35880.0000    0.16974
35920.0000    0.25563
35960.0000   -0.08575
36000.0000   -0.03726
36040.0000    0.09459
36080.0000    0.15983
36120.0000    0.08103
36160.0000   -0.07493
36200.0000    0.11830
36240.0000    0.35648
36280.0000    0.05703
36320.0000    0.38067
36360.0000    0.14796
36400.0000    0.53634
36440.0000    0.33237
36480.0000    0.40047
36520.0000    0.12149
36560.0000    0.03238
36600.0000    0.47620
36640.0000    0.15102
36680.0000    0.42280
36720.0000    0.49281
36760.0000    0.54350
36800.0000    0.27635
36840.0000    0.23034
36880.0000    0.21858
36920.0000    0.21749
36960.0000    0.13389
37000.0000    0.05493
37040.0000    0.36142
37080.0000    0.24784
37120.0000    0.27258
37160.0000    0.21153
37200.0000    0.08792
37240.0000    0.07931
37280.0000    0.32173
37320.0000    0.22756
37360.0000    0.08734
37400.0000    0.12369
37440.0000    0.31706
37480.0000    0.32782
37520.0000    0.37268
37560.0000    0.16538
37600.0000    0.42341
37640.0000    0.35877
37680.0000    0.27256
37720.0000    0.00802
37760.0000    0.25423
37800.0000    0.20743
37840.0000   -0.08313
37880.0000    0.49852
37920.0000    0.22085
37960.0000    0.33574
38000.0000    0.38585
38040.0000    0.24088
38080.0000    0.05781
38120.0000    0.08365
38160.0000    0.05393
38200.0000   -0.05260
38240.0000   -0.08150
38280.0000    0.18791
38320.0000   -0.07029
38360.0000    0.42112
38400.0000    0.49056
38440.0000    0.13925
38480.0000    0.04979
38520.0000   -0.00917
38560.0000   -0.22180
38600.0000    0.29075
38640.0000    0.11584
38680.0000    0.39107
38720.0000    0.20577
38760.0000    0.27753
38800.0000    0.34637
38840.0000    0.45297
38880.0000    0.28286
38920.0000    0.28058
38960.0000    0.35184
39000.0000    0.45254
39040.0000    0.35821
39080.0000    0.21004
39120.0000   -0.03944
39160.0000    0.36648
39200.0000    0.44335
39240.0000    0.51611
39280.0000    0.51987
39320.0000    0.33035
39360.0000   -0.01010
39400.0000   -0.14543
39440.0000   -0.12389
39480.0000    0.09341
39520.0000   -0.05256
39560.0000    0.32694
39600.0000    0.12506
39640.0000    0.40768
39680.0000    0.24962
39720.0000    0.29874
39760.0000    0.38376
39800.0000    0.09541
39840.0000    0.26367
39880.0000    0.29848
39920.0000    0.45899
39960.0000    0.38344
40000.0000    0.33072
40040.0000    0.24006
40080.0000    0.57188
40120.0000    0.03435
40160.0000    0.45743
40200.0000    0.43252
40240.0000    0.06774
40280.0000    0.15870
40320.0000   -0.06143
40360.0000   -0.07879
40400.0000   -0.00560
40440.0000    0.31261
40480.0000    0.17685
40520.0000    0.39280
40560.0000    0.41610
40600.0000    0.60011
40640.0000    0.82547
40680.0000    0.36142
40720.0000    0.32836
40760.0000    0.27520
40800.0000    0.37408
40840.0000    0.09052
40880.0000   -0.15972
40920.0000   -0.30425
40960.0000   -0.09642
41000.0000    0.08339
41040.0000   -0.05928
41080.0000    0.30706
41120.0000    0.23791
41160.0000    0.52072
41200.0000    0.33960
41240.0000    0.24519
41280.0000    0.26128
41320.0000    0.30625
41360.0000   -0.00062
41400.0000   -0.03712
41440.0000    0.08596
41480.0000    0.01780
41520.0000    0.20139
41560.0000    0.48497
41600.0000    0.18327
41640.0000    0.09689
41680.0000    0.17104
41720.0000    0.17884
41760.0000    0.16652
41800.0000   -0.06096
41840.0000    0.00824
41880.0000   -0.03384
41920.0000    0.09749
41960.0000   -0.17579
42000.0000    0.16844
42040.0000    0.25920
42080.0000    0.39147
42120.0000    0.32230
42160.0000    0.40374
42200.0000    0.14735
42240.0000    0.16370
42280.0000    0.31858
42320.0000    0.18849
42360.0000    0.69624
42400.0000    0.34981
42440.0000    0.71657
42480.0000    0.79824
42520.0000    0.82275
42560.0000    0.91372
42600.0000    0.91871
42640.0000    0.61814
42680.0000    0.82495
42720.0000    0.98932
42760.0000    0.94527
42800.0000    1.22825
42840.0000    1.11069
42880.0000    1.17032
42920.0000    1.15363
42960.0000    1.06639
43000.0000    1.08868
43040.0000    1.12183
43080.0000    1.13385
43120.0000    1.07883
43160.0000    1.18066
43200.0000    1.23542
43240.0000    0.61772
43280.0000    0.75030
43320.0000    0.57186
43360.0000    0.63703
43400.0000    1.13081
43440.0000    0.67348
43480.0000    0.15658
43520.0000    0.74610
43560.0000    0.31394
43600.0000    0.56863
43640.0000    0.43333
43680.0000    0.42595
43720.0000    0.43503
43760.0000    0.20232
43800.0000   -0.00589
43840.0000    0.17555
43880.0000    0.40124
43920.0000    0.40372
43960.0000    0.56859
44000.0000    0.50906
44040.0000    0.56399
44080.0000    0.32303
44120.0000    0.10060
44160.0000   -0.19522
44200.0000   -0.04803
44240.0000    0.22759
44280.0000    0.02207
44320.0000    0.13413
44360.0000    0.12199
44400.0000   -0.02078
44440.0000    0.09995
44480.0000    0.11292
44520.0000   -0.12979
44560.0000    0.19455
44600.0000    0.28115
44640.0000    0.21513
44680.0000    0.66927
44720.0000    0.60458
44760.0000    0.52033
44800.0000    0.35939
44840.0000    0.15956
44880.0000    0.37246
44920.0000    0.31982
44960.0000    0.19072
45000.0000    0.41565
45040.0000    0.62213
45080.0000    0.29533
45120.0000    0.84937
45160.0000    0.53533
45200.0000    0.60186
45240.0000    0.30876
45280.0000    0.42343
45320.0000    0.39648
45360.0000    0.04382
45400.0000    0.44344
45440.0000    0.22647
45480.0000    0.35086
45520.0000    0.01692
45560.0000   -0.02001
45600.0000   -0.00339
45640.0000    0.28512
45680.0000    0.23220
45720.0000    0.29341
45760.0000   -0.15079
45800.0000    0.16289
45840.0000   -0.03149
45880.0000    0.08217
45920.0000   -0.00695
45960.0000    0.15068
46000.0000    0.35471
46040.0000    0.56397
46080.0000    0.19329
46120.0000    0.56134
46160.0000    0.14249
46200.0000    0.53324
46240.0000    0.14443
46280.0000    0.32875
46320.0000    0.14486
46360.0000    0.14407
46400.0000   -0.02062
46440.0000    0.19388
46480.0000    0.17687
46520.0000    0.42944
46560.0000    0.43649
46600.0000    0.24609
46640.0000    0.00575
46680.0000    0.25691
46720.0000   -0.07432
46760.0000    0.12676
46800.0000    0.04727
46840.0000    0.11275
46880.0000   -0.05422
46920.0000   -0.15473
46960.0000   -0.15630
47000.0000   -0.09140
47040.0000    0.02547
47080.0000    0.07516
47120.0000   -0.07835
47160.0000   -0.01144
47200.0000   -0.20794
47240.0000   -0.29676
47280.0000    0.07554
47320.0000   -0.31652
47360.0000   -0.20087
47400.0000   -0.16239
47440.0000   -0.06698
47480.0000    0.22585
47520.0000    0.24219
47560.0000    0.45250
47600.0000    0.34764
47640.0000    0.13001
47680.0000    0.18193
47720.0000    0.57489
47760.0000    0.71887
47800.0000    0.59176
47840.0000    0.25138
47880.0000    0.14174
47920.0000    0.57288
47960.0000    0.09489
48000.0000   -0.15287
48040.0000   -0.17997
48080.0000   -0.13836
48120.0000    0.02220
48160.0000    0.06557
48200.0000   -0.02587
48240.0000   -0.07660
48280.0000   -0.13574
48320.0000    0.11910
48360.0000    0.03750
48400.0000   -0.27305
48440.0000    0.08690
48480.0000   -0.18233
48520.0000   -0.28224
48560.0000   -0.22239
48600.0000   -0.62679
48640.0000   -0.23036
48680.0000   -0.37397
48720.0000   -0.38751
48760.0000   -0.27433
48800.0000   -0.02899
48840.0000   -0.32318
48880.0000   -0.03109
48920.0000   -0.15933
48960.0000   -0.13154
49000.0000   -0.17024
49040.0000   -0.27395
49080.0000   -0.26222
49120.0000   -0.28490
49160.0000   -0.12034
49200.0000   -0.23835
49240.0000   -0.26104
49280.0000   -0.15725
49320.0000   -0.19021
49360.0000   -0.47409
49400.0000   -0.32408
49440.0000   -0.15132
49480.0000   -0.28413
49520.0000    0.17387
49560.0000   -0.04433
49600.0000   -0.35227
49640.0000   -0.29136
49680.0000   -0.63753
49720.0000   -0.24345
49760.0000   -0.27053
49800.0000   -0.35464
49840.0000   -0.25070
49880.0000   -0.08194
49920.0000    0.06536
49960.0000   -0.02700
50000.0000   -0.20392
50040.0000   -0.11648
50080.0000    0.01723
50120.0000   -0.25523
50160.0000   -0.45860
50200.0000    0.16537
50240.0000    0.18018
50280.0000   -0.06862
50320.0000   -0.33485
50360.0000   -0.60495
50400.0000   -0.36555
50440.0000    0.12679
50480.0000   -0.12072
50520.0000   -0.04140
50560.0000   -0.19572
50600.0000    0.08165
50640.0000   -0.13345
50680.0000   -0.26840
50720.0000   -0.12379
50760.0000   -0.18257
50800.0000    0.12195
50840.0000    0.06645
50880.0000    0.05400
50920.0000   -0.12427
50960.0000    0.20787
51000.0000    0.22507
51040.0000   -0.05708
51080.0000    0.03744
51120.0000   -0.28507
51160.0000   -0.31837
51200.0000   -0.33243
51240.0000   -0.44641
51280.0000    0.03829
51320.0000    0.07591
51360.0000   -0.29314
51400.0000    0.20010
51440.0000    0.03045
51480.0000   -0.11768
51520.0000    0.07773
51560.0000   -0.08060
51600.0000   -0.33660
51640.0000   -0.16180
51680.0000   -0.03942
51720.0000   -0.04733
51760.0000   -0.12769
51800.0000   -0.34562
51840.0000   -0.10021
51880.0000   -0.25739
51920.0000   -0.19775
51960.0000   -0.06565
52000.0000   -0.06411
52040.0000   -0.01015
52080.0000    0.06917
52120.0000    0.10174
52160.0000   -0.02343
52200.0000   -0.19297
52240.0000    0.00323
52280.0000    0.21333
52320.0000   -0.04549
52360.0000   -0.05684
52400.0000   -0.25645
52440.0000   -0.02621
52480.0000    0.11008
52520.0000    0.07672
52560.0000    0.05637
52600.0000    0.17556
52640.0000    0.00348
52680.0000   -0.01983
52720.0000   -0.26201
52760.0000   -0.24166
52800.0000    0.02900
52840.0000   -0.08584
52880.0000   -0.14160
52920.0000   -0.01742
52960.0000   -0.21876
53000.0000   -0.03287
53040.0000   -0.15677
53080.0000   -0.10808
53120.0000    0.03088
53160.0000   -0.14726
53200.0000    0.22456
53240.0000    0.10243
53280.0000    0.28024
53320.0000    0.22774
53360.0000    0.08516
53400.0000    0.18163
53440.0000    0.29343
53480.0000   -0.03500
53520.0000    0.00926
53560.0000    0.17604
53600.0000    0.06259
53640.0000    0.27665
53680.0000    0.15008
53720.0000    0.39337
53760.0000    0.14911
53800.0000    0.08285
53840.0000    0.08446
53880.0000    0.10063
53920.0000    0.19945
53960.0000   -0.02684
54000.0000    0.08645
54040.0000   -0.01547
54080.0000   -0.07113
54120.0000   -0.10421
54160.0000   -0.25128
54200.0000   -0.10050
54240.0000   -0.31725
54280.0000    0.08832
54320.0000    0.30775
54360.0000    0.18322
54400.0000   -0.08664
54440.0000   -0.01357
54480.0000   -0.11270
54520.0000    0.00662
54560.0000    0.18125
54600.0000    0.18097
54640.0000    0.13611
54680.0000    0.24421
54720.0000   -0.10393
54760.0000   -0.04022
54800.0000   -0.02790
54840.0000   -0.31156
54880.0000   -0.19354
54920.0000    0.06291
54960.0000    0.10412
55000.0000   -0.04220
55040.0000   -0.02289
55080.0000    0.48182
55120.0000    0.30604
55160.0000    0.07119
55200.0000   -0.01049
55240.0000    0.13560
55280.0000    0.17950
55320.0000    0.07815
55360.0000    0.06776
55400.0000    0.10131
55440.0000    0.09882
55480.0000    0.19152
55520.0000    0.00443
55560.0000    0.12752
55600.0000    0.17920
55640.0000    0.02920
55680.0000    0.12050
55720.0000   -0.05192
55760.0000   -0.19130
55800.0000    0.04065
55840.0000    0.00813
55880.0000   -0.11730
55920.0000   -0.23119
55960.0000   -0.13387
56000.0000   -0.02065
56040.0000   -0.15176
56080.0000    0.04097
56120.0000   -0.09273
56160.0000   -0.05626
56200.0000    0.08669
56240.0000    0.38171
56280.0000    0.10045
56320.0000    0.20760
56360.0000    0.22263
56400.0000   -0.04981
56440.0000    0.34611
56480.0000    0.08946
56520.0000    0.24070
56560.0000   -0.07561
56600.0000   -0.18615
56640.0000   -0.29398
56680.0000   -0.07159
56720.0000   -0.15922
56760.0000   -0.20039
56800.0000    0.02353
56840.0000    0.15115
56880.0000   -0.20396
56920.0000   -0.19854
56960.0000   -0.09906
57000.0000   -0.03997
57040.0000    0.03153
57080.0000   -0.07086
57120.0000   -0.24882
57160.0000   -0.12770
57200.0000   -0.13633
57240.0000   -0.00828
57280.0000   -0.23650
57320.0000   -0.33077
57360.0000   -0.29655
57400.0000   -0.42628
57440.0000    0.00026
57480.0000   -0.20124
57520.0000   -0.35901
57560.0000   -0.31597
57600.0000    0.01136
57640.0000   -0.16456
57680.0000    0.24762
57720.0000    0.11244
57760.0000    0.36693
57800.0000    0.15605
57840.0000    0.35577
57880.0000   -0.18787
57920.0000    0.04411
57960.0000    0.30088
58000.0000    0.39449
58040.0000    0.49130
58080.0000    0.59287
58120.0000    0.38164
58160.0000    0.14502
58200.0000    0.07471
58240.0000    0.13843
58280.0000    0.20246
58320.0000    0.38570
58360.0000    0.31470
58400.0000    0.50288
58440.0000    0.34437
58480.0000    0.32431
58520.0000    0.66865
58560.0000    0.09202
58600.0000    0.04684
58640.0000    0.13365
58680.0000   -0.01051
58720.0000   -0.07294
58760.0000   -0.02961
58800.0000    0.11445
58840.0000    0.09195
58880.0000    0.10726
58920.0000   -0.13848
58960.0000   -0.42068
59000.0000   -0.55065
59040.0000   -0.20950
59080.0000    0.05882
59120.0000    0.03982
59160.0000   -0.00871
59200.0000    0.01166
59240.0000    0.16034
59280.0000   -0.16813
59320.0000   -0.03489
59360.0000   -0.11773
59400.0000   -0.10716
59440.0000   -0.12472
59480.0000   -0.00416
59520.0000   -0.25173
59560.0000    0.20844
59600.0000   -0.27977
59640.0000   -0.09696
59680.0000   -0.07961
59720.0000   -0.39456
59760.0000   -0.21782
59800.0000   -0.05708
59840.0000    0.27702
59880.0000    0.12107
59920.0000    0.03101
59960.0000    0.18331
60000.0000    0.07078
60040.0000   -0.29082
60080.0000   -0.34868
60120.0000   -0.45617
60160.0000    0.11651
60200.0000    0.08614
60240.0000    0.03139
60280.0000    0.43891
60320.0000    0.53520
60360.0000    0.59575
60400.0000    0.23844
60440.0000    0.10309
60480.0000    0.39812
60520.0000   -0.00471
60560.0000    0.34069
60600.0000    0.01429
60640.0000    0.23786
60680.0000    0.22550
60720.0000    0.23673
60760.0000    0.05523
60800.0000   -0.09295
60840.0000    0.08148
60880.0000    0.31939
60920.0000   -0.02721
60960.0000   -0.15059
61000.0000   -0.10560
61040.0000   -0.13478
61080.0000   -0.06535
61120.0000   -0.24227
61160.0000    0.14617
61200.0000    0.24048
61240.0000    0.02010
61280.0000    0.22190
61320.0000   -0.16132
61360.0000    0.14151
61400.0000   -0.02363
61440.0000    0.15569
61480.0000   -0.06064
61520.0000   -0.33855
61560.0000   -0.40746
61600.0000   -0.35619
61640.0000   -0.09173
61680.0000   -0.35450
61720.0000   -0.16467
61760.0000    0.25274
61800.0000   -0.14783
61840.0000   -0.09607
61880.0000    0.10814
61920.0000    0.53513
61960.0000   -0.28114
62000.0000   -0.03793
62040.0000   -0.13881
62080.0000   -0.10109
62120.0000    0.19295
62160.0000    0.10708
62200.0000   -0.00972
62240.0000   -0.19146
62280.0000   -0.17169
62320.0000    0.00395
62360.0000   -0.03772
62400.0000   -0.17520
62440.0000   -0.00775
62480.0000   -0.13388
62520.0000    0.26672
62560.0000    0.17447
62600.0000   -0.09260
62640.0000   -0.10951
62680.0000   -0.04527
62720.0000   -0.18275
62760.0000   -0.04330
62800.0000   -0.12917
62840.0000    0.47739
62880.0000   -0.11244
62920.0000   -0.11944
62960.0000   -0.38786
63000.0000   -0.15871
63040.0000   -0.24099
63080.0000   -0.14221
63120.0000   -0.09238
63160.0000   -0.19963
63200.0000    0.23747
63240.0000    0.42144
63280.0000    0.09647
63320.0000    0.04382
63360.0000   -0.35354
63400.0000    0.20030
63440.0000   -0.12087
63480.0000   -0.16418
63520.0000   -0.10561
63560.0000   -0.28761
63600.0000   -0.13699
63640.0000   -0.16612
63680.0000    0.20709
63720.0000    0.25451
63760.0000    0.40382
63800.0000   -0.16889
63840.0000   -0.27365
63880.0000   -0.13057
63920.0000   -0.15024
63960.0000   -0.21482
64000.0000   -0.11039
64040.0000   -0.30077
64080.0000   -0.05637
64120.0000   -0.40302
64160.0000   -0.13575
64200.0000   -0.10278
64240.0000    0.11177
64280.0000   -0.07473
64320.0000    0.09683
64360.0000    0.31539
64400.0000   -0.11364
64440.0000   -0.20483
64480.0000   -0.04067
64520.0000   -0.03065
64560.0000    0.00058
64600.0000    0.09471
64640.0000   -0.01268
64680.0000   -0.06231
64720.0000   -0.31124
64760.0000   -0.16895
64800.0000   -0.10153
64840.0000   -0.43460
64880.0000   -0.09276
64920.0000    0.19683
64960.0000   -0.39262
65000.0000   -0.26491
65040.0000   -0.03972
65080.0000   -0.25418
65120.0000   -0.02380
65160.0000   -0.00550
65200.0000   -0.24768
65240.0000   -0.47359
65280.0000   -0.29452
65320.0000   -0.43239
65360.0000   -0.36115
65400.0000   -0.05844
65440.0000   -0.40311
65480.0000   -0.03166
65520.0000    0.11902
65560.0000   -0.32834
65600.0000   -0.10242
65640.0000   -0.10145
65680.0000   -0.11775
65720.0000   -0.02258
65760.0000   -0.04672
65800.0000   -0.05586
65840.0000   -0.32756
65880.0000    0.08109
65920.0000   -0.04297
65960.0000   -0.17693
66000.0000   -0.19523
66040.0000    0.09912
66080.0000    0.00489
66120.0000   -0.62893
66160.0000   -0.44888
66200.0000   -0.30054
66240.0000   -0.29992
66280.0000   -0.14929
66320.0000   -0.40973
66360.0000   -0.22919
66400.0000   -0.10546
66440.0000   -0.30418
66480.0000   -0.37703
66520.0000   -0.03021
66560.0000   -0.31012
66600.0000   -0.08041
66640.0000   -0.47156
66680.0000   -0.57629
66720.0000   -0.25946
66760.0000   -0.41419
66800.0000   -0.16748
66840.0000   -0.53147
66880.0000   -0.37058
66920.0000   -0.44258
66960.0000   -0.65220
67000.0000   -0.57041
67040.0000   -0.64691
67080.0000   -0.58784
67120.0000   -0.52304
67160.0000   -0.42374
67200.0000   -0.52889
67240.0000   -0.69735
67280.0000   -0.61965
67320.0000   -0.75189
67360.0000   -0.87308
67400.0000   -0.78351
67440.0000   -0.92340
67480.0000   -0.66482
67520.0000   -0.48785
67560.0000   -0.67712
67600.0000   -0.24233
67640.0000   -0.25523
67680.0000   -0.43378
67720.0000   -0.59235
67760.0000   -0.63231
67800.0000   -0.63449
67840.0000   -0.56150
67880.0000   -0.73949
67920.0000   -0.74862
67960.0000   -0.88424
68000.0000   -0.76117
68040.0000   -0.45617
68080.0000   -0.28242
68120.0000   -0.69300
68160.0000   -0.53720
68200.0000   -0.59881
68240.0000   -0.70840
68280.0000   -0.71248
68320.0000   -0.62164
68360.0000   -0.67221
68400.0000   -0.67329
68440.0000   -0.81899
68480.0000   -0.99296
68520.0000   -0.86308
68560.0000   -0.67539
68600.0000   -0.38761
68640.0000   -0.57241
68680.0000   -0.23784
68720.0000   -0.54798
68760.0000   -0.47772
68800.0000   -0.58148
68840.0000   -0.70604
68880.0000   -0.67957
68920.0000   -0.78068
68960.0000   -0.84459
69000.0000   -0.45206
69040.0000   -0.69616
69080.0000   -0.62020
69120.0000   -0.67222
69160.0000   -0.51642
69200.0000   -0.65845
69240.0000   -0.75739
69280.0000   -0.74795
69320.0000   -0.52042
69360.0000   -0.60344
69400.0000   -0.65731
69440.0000   -0.50475
69480.0000   -0.74386
69520.0000   -0.70507
69560.0000   -0.51942
69600.0000   -0.46230
69640.0000   -0.70570
69680.0000   -0.61964
69720.0000   -0.74579
69760.0000   -0.73247
69800.0000   -0.37667
69840.0000   -0.60235
69880.0000   -0.65141
69920.0000   -0.31681
69960.0000   -0.01693
70000.0000   -0.54113
70040.0000   -0.75380
70080.0000   -0.55597
70120.0000   -0.38922
70160.0000   -0.70608
70200.0000   -0.40770
70240.0000   -0.65099
70280.0000   -0.58721
70320.0000   -0.33040
70360.0000   -0.63864
70400.0000   -0.89662
70440.0000   -0.67770
70480.0000   -0.75777
70520.0000   -0.46523
70560.0000   -0.38987
70600.0000   -0.47684
70640.0000   -0.68573
70680.0000   -0.62786
70720.0000   -0.72027
70760.0000   -0.43563
70800.0000   -0.85172
70840.0000   -0.66916
70880.0000   -0.63838
70920.0000   -0.77426
70960.0000   -0.59764
71000.0000   -0.47270
71040.0000   -0.45265
71080.0000   -0.61541
71120.0000   -0.52398
71160.0000   -0.44230
71200.0000   -0.68739
71240.0000   -0.49039
71280.0000   -0.68115
71320.0000   -0.66368
71360.0000   -0.80964
71400.0000   -0.54028
71440.0000   -0.57529
71480.0000   -0.64744
71520.0000   -0.71084
71560.0000   -0.65930
71600.0000   -0.51608
71640.0000   -0.42524
71680.0000   -0.50948
71720.0000   -0.65859
71760.0000   -0.41706
71800.0000   -0.79971
71840.0000   -0.73749
71880.0000   -0.75875
71920.0000   -0.72754
71960.0000   -0.63361
72000.0000   -0.99122
72040.0000   -0.82607
72080.0000   -0.77062
72120.0000   -0.74390
72160.0000   -0.68089
72200.0000   -0.67599
72240.0000   -0.76792
72280.0000   -0.72749
72320.0000   -0.64527
72360.0000   -0.77633
72400.0000   -0.76247
72440.0000   -0.71368
72480.0000   -0.68392
72520.0000   -0.81985
72560.0000   -0.90446
72600.0000   -0.74295
72640.0000   -0.75443
72680.0000   -0.48720
72720.0000   -0.83282
72760.0000   -0.54521
72800.0000   -0.79829
72840.0000   -0.67709
72880.0000   -0.43921
72920.0000   -0.80969
72960.0000   -0.94685
73000.0000   -0.25555
73040.0000   -0.46415
73080.0000   -0.50985
73120.0000   -0.37283
73160.0000   -0.56502
73200.0000   -0.47438
73240.0000   -0.45268
73280.0000   -0.68652
73320.0000   -0.66989
73360.0000   -0.38479
73400.0000   -0.53559
73440.0000   -0.25817
73480.0000   -0.32847
73520.0000   -0.43396
73560.0000   -0.40669
73600.0000   -0.23629
73640.0000   -0.26670
73680.0000   -0.34838
73720.0000   -0.51276
73760.0000   -0.59983
73800.0000   -0.65040
73840.0000   -0.41470
73880.0000   -0.19607
73920.0000   -0.48449
73960.0000   -0.39717
74000.0000   -0.65803
74040.0000   -0.66710
74080.0000   -0.60571
74120.0000   -0.52467
74160.0000   -0.63539
74200.0000   -0.21220
74240.0000   -0.43788
74280.0000   -0.58128
74320.0000   -0.55965
74360.0000   -0.57604
74400.0000   -0.63168
74440.0000   -0.59901
74480.0000   -0.68757
74520.0000   -0.52981
74560.0000   -0.46080
74600.0000   -0.75093
74640.0000   -0.66845
74680.0000   -0.54833
74720.0000   -0.36331
74760.0000   -0.36941
74800.0000   -0.47738
74840.0000   -0.83054
74880.0000   -0.53828
74920.0000   -0.44955
74960.0000   -0.61292
75000.0000   -0.44834
75040.0000   -0.47524
75080.0000   -0.60669
75120.0000   -0.60072
75160.0000   -0.63305
75200.0000   -0.62333
75240.0000   -0.37489
75280.0000   -0.53003
75320.0000   -0.36904
75360.0000   -0.60119
75400.0000   -0.81943
75440.0000   -0.39498
75480.0000   -0.47743
75520.0000   -0.50095
75560.0000   -0.66612
75600.0000   -0.60501
75640.0000   -0.38516
75680.0000   -0.50621
75720.0000   -0.46881
75760.0000   -0.68405
75800.0000   -0.71509
75840.0000   -0.74169
75880.0000   -0.44922
75920.0000   -0.50058
75960.0000   -0.15981
76000.0000   -0.19183
76040.0000   -0.06989
76080.0000   -0.24115
76120.0000   -0.37313
76160.0000   -0.24873
76200.0000   -0.27579
76240.0000   -0.44131
76280.0000    0.03491
76320.0000    0.04419
76360.0000   -0.29123
76400.0000    0.10308
76440.0000   -0.03206
76480.0000    0.00113
76520.0000   -0.13733
76560.0000   -0.04504
76600.0000   -0.17964
76640.0000   -0.53896
76680.0000   -0.43575
76720.0000   -0.41896
76760.0000   -0.68991
76800.0000   -0.59929
76840.0000   -1.01014
76880.0000   -0.50597
76920.0000   -0.45170
76960.0000   -0.60849
77000.0000   -0.46047
77040.0000   -0.66161
77080.0000   -0.43943
77120.0000   -0.56441
77160.0000   -0.78783
77200.0000   -0.68778
77240.0000   -0.17637
77280.0000   -0.21682
77320.0000   -0.28563
77360.0000   -0.40669
77400.0000   -0.10508
77440.0000   -0.68516
77480.0000   -0.43764
77520.0000   -0.15865
77560.0000   -0.22572
77600.0000   -0.49346
77640.0000   -0.40715
77680.0000   -0.50781
77720.0000   -0.46887
77760.0000   -0.36145
77800.0000   -0.33299
77840.0000   -0.24255
77880.0000   -0.51558
77920.0000   -0.18995
77960.0000   -0.06490
78000.0000   -0.28738
78040.0000   -0.45410
78080.0000   -0.26010
78120.0000   -0.68630
78160.0000   -0.43151
78200.0000   -0.49224
78240.0000   -0.46532
78280.0000   -0.49867
78320.0000   -0.55558
78360.0000   -0.61050
78400.0000   -0.62522
78440.0000   -0.68715
78480.0000   -0.47823
78520.0000   -0.37595
78560.0000   -0.68283
78600.0000   -0.59973
78640.0000   -0.26687
78680.0000   -0.42583
78720.0000   -0.34301
78760.0000   -0.31701
78800.0000   -0.33183
78840.0000   -0.33528
78880.0000   -0.35055
78920.0000   -0.14390
78960.0000   -0.64111
79000.0000   -0.42679
79040.0000   -0.22834
79080.0000   -0.41639
79120.0000   -0.42298
79160.0000   -0.26814
79200.0000   -0.39570
79240.0000   -0.38534
79280.0000   -0.29933
79320.0000   -0.19380
79360.0000   -0.03863
79400.0000   -0.15214
79440.0000   -0.24515
79480.0000   -0.20533
79520.0000    0.09784
79560.0000   -0.11866
79600.0000    0.07138
79640.0000    0.05881
79680.0000   -0.19988
79720.0000   -0.11206
79760.0000   -0.19014
79800.0000   -0.61527
79840.0000   -0.53731
79880.0000   -0.50357
79920.0000   -0.71393
79960.0000   -0.83367
80000.0000   -0.16638
80040.0000   -0.27047
80080.0000    0.03630
80120.0000   -0.37196
80160.0000   -0.38867
80200.0000   -0.35731
80240.0000   -0.32825
80280.0000   -0.80099
80320.0000   -0.53839
80360.0000   -0.58886
80400.0000   -0.51206
80440.0000   -0.40402
80480.0000   -0.60691
80520.0000   -0.57261
80560.0000   -0.63245
80600.0000   -0.55948
80640.0000   -0.65800
80680.0000   -0.21631
80720.0000   -0.25071
80760.0000   -0.22917
80800.0000   -0.36109
80840.0000   -0.66729
80880.0000   -0.47999
80920.0000   -0.44141
80960.0000   -0.75566
81000.0000   -0.19838
81040.0000   -0.29830
81080.0000   -0.01953
81120.0000   -0.24638
81160.0000   -0.44560
81200.0000   -0.17365
81240.0000   -0.18527
81280.0000   -0.22658
81320.0000   -0.09360
81360.0000    0.16282
81400.0000    0.00480
81440.0000   -0.04957
81480.0000    0.14799
81520.0000   -0.45317
81560.0000   -0.40461
81600.0000   -0.38982
81640.0000   -0.48409
81680.0000   -0.25436
81720.0000   -0.42500
81760.0000   -0.48440
81800.0000   -0.33479
81840.0000   -0.36738
81880.0000   -0.37502
81920.0000   -0.36212
81960.0000   -0.55779
82000.0000   -0.49749
82040.0000   -0.75563
82080.0000   -0.68536
82120.0000   -0.75795
82160.0000   -0.94393
82200.0000   -0.62161
82240.0000   -0.81000
82280.0000   -0.96472
82320.0000   -0.49124
82360.0000   -0.47768
82400.0000   -0.29722
82440.0000   -0.28141
82480.0000   -0.63055
82520.0000   -0.49792
82560.0000   -0.76846
82600.0000   -0.24037
82640.0000   -0.42747
82680.0000   -0.46045
82720.0000   -0.48098
82760.0000   -0.34854
82800.0000   -0.42038
82840.0000   -0.48492
82880.0000   -0.53552
82920.0000   -0.49222
82960.0000   -0.76340
83000.0000   -0.66227
83040.0000   -0.70257
83080.0000   -0.49593
83120.0000   -0.77600
83160.0000   -0.44926
83200.0000   -0.46090
83240.0000   -0.68136
83280.0000   -0.88439
83320.0000   -0.00805
83360.0000   -0.43742
83400.0000   -0.47274
83440.0000   -0.15841
83480.0000   -0.35011
83520.0000    0.03234
83560.0000   -0.16566
83600.0000   -0.30583
83640.0000   -0.08853
83680.0000   -0.30344
83720.0000   -0.21735
83760.0000   -0.30072
83800.0000   -0.25446
83840.0000   -0.36474
83880.0000   -0.18049
83920.0000   -0.06138
83960.0000   -0.07643
84000.0000   -0.24471
84040.0000   -0.25606
84080.0000   -0.51076
84120.0000   -0.42346
84160.0000   -0.40247
84200.0000   -0.22239
84240.0000   -0.50054
84280.0000   -0.72864
84320.0000   -0.62279
84360.0000   -0.58984
84400.0000   -0.42101
84440.0000   -0.39289
84480.0000   -0.30273
84520.0000   -0.34054
84560.0000   -0.36681
84600.0000   -0.25888
84640.0000   -0.33178
84680.0000   -0.53749
84720.0000   -0.28909
84760.0000   -0.15635
84800.0000   -0.02368
84840.0000   -0.30196
84880.0000   -0.04191
84920.0000   -0.25575
84960.0000   -0.30777
85000.0000   -0.13083
85040.0000   -0.27355
85080.0000   -0.14247
85120.0000   -0.22500
85160.0000   -0.50525
85200.0000   -0.42996
85240.0000   -0.14896
85280.0000   -0.05391
85320.0000   -0.04696
85360.0000   -0.12625
85400.0000   -0.27966
85440.0000   -0.56145
85480.0000   -0.51914
85520.0000   -0.28883
85560.0000   -0.38987
85600.0000   -0.32812
85640.0000   -0.42770
85680.0000   -0.38041
85720.0000   -0.12529
85760.0000   -0.34357
85800.0000   -0.16526
85840.0000    0.06203
85880.0000   -0.02039
85920.0000    0.09765
85960.0000   -0.19929
86000.0000    0.19353
86040.0000   -0.38602
86080.0000   -0.36833
86120.0000   -0.14340
86160.0000    0.10920
86200.0000   -0.22906
86240.0000   -0.00898
86280.0000   -0.15791
86320.0000   -0.06172
86360.0000   -0.18516
86400.0000   -0.10334
86440.0000   -0.11390
86480.0000   -0.09314
86520.0000   -0.18518
86560.0000    0.05818
86600.0000   -0.18961
86640.0000   -0.10065
86680.0000   -0.48146
86720.0000   -0.12816
86760.0000   -0.16528
86800.0000   -0.32413
86840.0000   -0.07995
86880.0000   -0.10203
86920.0000    0.10596
86960.0000   -0.01470
87000.0000   -0.12879
87040.0000   -0.29631
87080.0000   -0.07283
87120.0000   -0.31561
87160.0000   -0.50141
87200.0000   -0.16617
87240.0000   -0.17565
87280.0000   -0.46094
87320.0000   -0.42278
87360.0000   -0.14275
87400.0000   -0.27648
87440.0000   -0.41721
87480.0000   -0.44802
87520.0000   -0.33237
87560.0000   -0.22823
87600.0000   -0.24102
87640.0000   -0.48231
87680.0000   -0.23923
87720.0000   -0.48307
87760.0000   -0.01109
87800.0000   -0.39256
87840.0000   -0.25709
87880.0000    0.08180
87920.0000   -0.43956
87960.0000   -0.27083
88000.0000   -0.51287
88040.0000   -0.41582
88080.0000   -0.46522
88120.0000   -0.38992
88160.0000   -0.35196
88200.0000   -0.30092
88240.0000   -0.37548
88280.0000   -0.18102
88320.0000   -0.29543
88360.0000   -0.48754
88400.0000   -0.22354
88440.0000   -0.12138
88480.0000   -0.05903
88520.0000   -0.34743
88560.0000   -0.32152
88600.0000   -0.15888
88640.0000   -0.25539
88680.0000   -0.30659
88720.0000   -0.25802
88760.0000   -0.06973
88800.0000   -0.28191
88840.0000   -0.22150
88880.0000   -0.29086
88920.0000   -0.06377
88960.0000   -0.42147
89000.0000   -0.12673
89040.0000   -0.30887
89080.0000   -0.05230
89120.0000   -0.29550
89160.0000   -0.17026
89200.0000   -0.18532
89240.0000   -0.05991
89280.0000    0.01058
89320.0000    0.12429
89360.0000   -0.24802
89400.0000   -0.34172
89440.0000   -0.29039
89480.0000   -0.47989
89520.0000   -0.25356
89560.0000   -0.37739
89600.0000    0.04454
89640.0000   -0.01461
89680.0000    0.06479
89720.0000   -0.38159
89760.0000   -0.36617
89800.0000    0.00035
89840.0000   -0.27309
89880.0000   -0.42215
89920.0000   -0.42015
89960.0000   -0.15450
90000.0000   -0.31749
90040.0000   -0.36997
90080.0000   -0.16165
90120.0000   -0.33121
90160.0000   -0.29306
90200.0000   -0.31507
90240.0000   -0.43864
90280.0000   -0.36994
90320.0000   -0.11609
90360.0000   -0.28160
90400.0000   -0.40119
90440.0000   -0.48060
90480.0000   -0.30855
90520.0000   -0.41371
90560.0000   -0.31596
90600.0000   -0.47290
90640.0000   -0.48387
90680.0000   -0.28892
90720.0000   -0.39157
90760.0000   -0.19917
90800.0000   -0.20428
90840.0000   -0.48831
90880.0000   -0.02819
90920.0000   -0.42734
90960.0000   -0.26088
91000.0000   -0.35275
91040.0000   -0.30891
91080.0000   -0.29513
91120.0000   -0.35974
91160.0000   -0.21362
91200.0000   -0.39887
91240.0000   -0.67107
91280.0000   -0.23440
91320.0000   -0.29862
91360.0000   -0.36892
91400.0000   -0.21952
91440.0000   -0.27593
91480.0000   -0.25789
91520.0000   -0.26427
91560.0000   -0.27289
91600.0000   -0.37061
91640.0000   -0.18603
91680.0000   -0.53886
91720.0000   -0.56023
91760.0000   -0.47374
91800.0000   -0.53784
91840.0000   -0.56670
91880.0000   -0.33171
91920.0000   -0.48859
91960.0000   -0.28495
92000.0000   -0.46261
92040.0000   -0.41832
92080.0000   -0.29546
92120.0000   -0.40425
92160.0000   -0.31939
92200.0000   -0.10942
92240.0000   -0.13436
92280.0000   -0.21910
92320.0000   -0.29875
92360.0000   -0.32848
92400.0000   -0.25984
92440.0000   -0.38134
92480.0000   -0.32617
92520.0000   -0.27295
92560.0000   -0.08115
92600.0000   -0.07667
92640.0000   -0.13329
92680.0000   -0.35546
92720.0000   -0.43259
92760.0000   -0.38695
92800.0000   -0.59088
92840.0000   -0.29432
92880.0000   -0.44399
92920.0000   -0.23714
92960.0000   -0.45517
93000.0000   -0.27817
93040.0000   -0.07463
93080.0000   -0.37432
93120.0000   -0.21280
93160.0000   -0.26366
93200.0000   -0.22146
93240.0000   -0.22318
93280.0000   -0.20307
93320.0000   -0.29201
93360.0000   -0.30163
93400.0000   -0.17379
93440.0000   -0.09351
93480.0000   -0.25539
93520.0000   -0.11757
93560.0000   -0.20414
93600.0000   -0.46883
93640.0000   -0.43273
93680.0000   -0.32166
93720.0000   -0.50455
93760.0000   -0.18950
93800.0000   -0.04139
93840.0000   -0.14004
93880.0000   -0.11511
93920.0000   -0.14954
93960.0000   -0.33963
94000.0000   -0.50689
94040.0000   -0.24593
94080.0000   -0.49636
94120.0000   -0.49183
94160.0000   -0.43765
94200.0000   -0.45725
94240.0000    0.13521
94280.0000   -0.14991
94320.0000   -0.32968
94360.0000   -0.25248
94400.0000   -0.07887
94440.0000   -0.21981
94480.0000   -0.34153
94520.0000   -0.24723
94560.0000   -0.41628
94600.0000   -0.13083
94640.0000   -0.35937
94680.0000   -0.15383
94720.0000   -0.08369
94760.0000   -0.53231
94800.0000   -0.13889
94840.0000   -0.10613
94880.0000   -0.27091
94920.0000   -0.32308
94960.0000   -0.22422
95000.0000   -0.55244
95040.0000   -0.21549
95080.0000   -0.43937
95120.0000   -0.05121
95160.0000   -0.54907
95200.0000   -0.20058
95240.0000   -0.25302
95280.0000   -0.49774
95320.0000   -0.34387
95360.0000   -0.21330
95400.0000   -0.22084
95440.0000   -0.32591
95480.0000   -0.37099
95520.0000   -0.33064
95560.0000   -0.26224
95600.0000   -0.14037
95640.0000   -0.15584
95680.0000   -0.12027
95720.0000    0.04640
95760.0000   -0.11329
95800.0000   -0.25866
95840.0000   -0.11715
95880.0000   -0.31226
95920.0000    0.03212
95960.0000    0.03845
96000.0000   -0.36973
96040.0000   -0.66600
96080.0000   -0.32172
96120.0000   -0.34907
96160.0000   -0.24198
96200.0000   -0.27734
96240.0000   -0.65471
96280.0000   -0.36439
96320.0000   -0.23883
96360.0000   -0.19734
96400.0000   -0.22331
96440.0000   -0.24246
96480.0000   -0.41880
96520.0000   -0.42828
96560.0000   -0.46308
96600.0000   -0.23278
96640.0000   -0.58806
96680.0000   -0.33594
96720.0000   -0.49493
96760.0000   -0.39429
96800.0000   -0.75521
96840.0000   -0.75108
96880.0000   -0.30390
96920.0000   -0.37987
96960.0000   -0.35120
97000.0000   -0.57529
97040.0000   -0.17841
97080.0000   -0.44680
97120.0000   -0.32957
97160.0000   -0.29227
97200.0000   -0.46747
97240.0000   -0.07847
97280.0000   -0.33127
97320.0000   -0.46137
97360.0000   -0.48967
97400.0000   -0.32982
97440.0000   -0.20793
97480.0000   -0.26979
97520.0000   -0.18976
97560.0000   -0.37013
97600.0000   -0.27274
97640.0000   -0.60214
97680.0000   -0.37188
97720.0000   -0.36090
97760.0000   -0.57412
97800.0000   -0.23528
97840.0000    0.18684
97880.0000   -0.22438
97920.0000   -0.37035
97960.0000   -0.10778
98000.0000   -0.21464
98040.0000   -0.11393
98080.0000   -0.46822
98120.0000   -0.40462
98160.0000   -0.27924
98200.0000   -0.29271
98240.0000   -0.46137
98280.0000   -0.36246
98320.0000   -0.30307
98360.0000   -0.32142
98400.0000   -0.18372
98440.0000   -0.58437
98480.0000   -0.61574
98520.0000   -0.43238
98560.0000   -0.13104
98600.0000   -0.37973
98640.0000   -0.18922
98680.0000   -0.29814
98720.0000   -0.34677
98760.0000   -0.62159
98800.0000   -0.47456
98840.0000   -0.74697
98880.0000   -0.40673
98920.0000   -0.85450
98960.0000   -0.20553
99000.0000   -0.32716
99040.0000   -0.15701
99080.0000   -0.15181
99120.0000   -0.10154
99160.0000   -0.43084
99200.0000   -0.69084
99240.0000   -0.11287
99280.0000   -0.46122
99320.0000   -0.63750
99360.0000   -0.50704
99400.0000   -0.27731
99440.0000    0.02356
99480.0000   -0.16178
99520.0000   -0.07423
99560.0000    0.08653
99600.0000   -0.10014
99640.0000   -0.53848
99680.0000   -0.29843
99720.0000   -0.20849
99760.0000   -0.44524
99800.0000   -0.43302
99840.0000   -0.37796
99880.0000   -0.36766
99920.0000   -0.33323
99960.0000   -0.22787
100000.0000   -0.30016
100040.0000   -0.55184
100080.0000   -0.41767
100120.0000   -0.37035
100160.0000   -0.38818
100200.0000   -0.67752
100240.0000   -0.36620
100280.0000   -0.33169
100320.0000   -0.67975
100360.0000   -0.39939
100400.0000   -0.35889
100440.0000   -0.19612
100480.0000   -0.28376
100520.0000   -0.28825
100560.0000   -0.04050
100600.0000   -0.26071
100640.0000    0.23088
100680.0000    0.37038
100720.0000   -0.12602
100760.0000   -0.05125
100800.0000   -0.19048
100840.0000   -0.25851
100880.0000   -0.59920
100920.0000   -0.25843
100960.0000   -0.08177
101000.0000   -0.06712
101040.0000    0.01908
101080.0000   -0.32928
101120.0000   -0.40657
101160.0000   -0.47724
101200.0000   -0.38102
101240.0000   -0.56938
101280.0000   -0.58050
101320.0000   -0.47230
101360.0000   -0.36949
101400.0000   -0.07493
101440.0000   -0.71275
101480.0000   -0.58920
101520.0000   -0.37284
101560.0000   -0.20723
101600.0000   -0.51668
101640.0000   -0.48080
101680.0000   -0.61498
101720.0000   -0.12842
101760.0000   -0.40007
101800.0000   -0.48723
101840.0000   -0.50646
101880.0000   -0.42694
101920.0000   -0.48289
101960.0000   -0.42445
102000.0000   -0.32330
102040.0000   -0.43188
102080.0000   -0.26560
102120.0000   -0.33163
102160.0000   -0.11841
102200.0000   -0.22680
102240.0000   -0.31338
102280.0000   -0.35752
102320.0000   -0.28327
102360.0000   -0.25430
102400.0000   -0.42166
102440.0000   -0.11532
102480.0000   -0.36374
102520.0000   -0.47675
102560.0000   -0.29451
102600.0000   -0.67853
102640.0000   -0.38733
102680.0000   -0.42820
102720.0000   -0.31171
102760.0000   -0.28429
102800.0000   -0.51863
102840.0000   -0.60909
102880.0000   -0.38574
102920.0000   -0.39990
102960.0000   -0.35900
103000.0000   -0.33176
103040.0000   -0.35660
103080.0000   -0.33716
103120.0000   -0.35487
103160.0000   -0.25439
103200.0000   -0.58525
103240.0000   -0.41718
103280.0000   -0.59245
103320.0000   -0.61999
103360.0000   -0.30782
103400.0000   -0.35560
103440.0000   -0.47720
103480.0000   -0.43205
103520.0000   -0.43601
103560.0000   -0.40100
103600.0000   -0.45446
103640.0000   -0.29139
103680.0000   -0.40013
103720.0000   -0.46415
103760.0000   -0.61479
103800.0000   -0.21420
103840.0000   -0.44173
103880.0000   -0.46821
103920.0000   -0.53980
103960.0000   -0.56990
104000.0000   -0.62561
104040.0000   -0.50708
104080.0000   -0.51498
104120.0000   -0.44551
104160.0000   -0.32129
104200.0000   -0.38962
104240.0000   -0.46688
104280.0000   -0.36714
104320.0000   -0.52812
104360.0000   -0.49098
104400.0000   -0.55091
104440.0000   -0.47349
104480.0000   -0.35395
104520.0000   -0.40340
104560.0000   -0.28086
104600.0000   -0.45487
104640.0000   -0.38376
104680.0000   -0.52305
104720.0000   -0.57040
104760.0000   -0.48952
104800.0000   -0.60770
104840.0000   -0.58516
104880.0000   -0.57014
104920.0000   -0.76117
104960.0000   -0.58949
105000.0000   -0.33758
105040.0000   -0.30522
105080.0000   -0.30677
105120.0000   -0.21115
105160.0000   -0.14320
105200.0000   -0.19162
105240.0000   -0.34876
105280.0000   -0.54724
105320.0000   -0.49901
105360.0000   -0.66117
105400.0000   -0.60290
105440.0000   -0.42404
105480.0000   -0.53995
105520.0000   -0.68620
105560.0000   -0.48026
105600.0000   -0.25335
105640.0000   -0.40276
105680.0000   -0.31370
105720.0000   -0.34974
105760.0000   -0.15509
105800.0000   -0.29675
105840.0000   -0.40875
105880.0000   -0.65060
105920.0000   -0.38143
105960.0000   -0.35308
106000.0000   -0.27746
106040.0000   -0.12930
106080.0000   -0.36558
106120.0000   -0.32649
106160.0000   -0.29366
106200.0000   -0.17164
106240.0000   -0.25415
106280.0000   -0.15927
106320.0000   -0.28402
106360.0000   -0.51340
106400.0000   -0.48231
106440.0000   -0.47198
106480.0000   -0.45224
106520.0000   -0.32749
106560.0000   -0.35499
106600.0000   -0.17249
106640.0000   -0.23015
106680.0000   -0.17928
106720.0000   -0.49450
106760.0000   -0.39963
106800.0000   -0.44897
106840.0000   -0.34480
106880.0000   -0.19337
106920.0000   -0.25708
106960.0000   -0.55453
107000.0000   -0.62498
107040.0000   -0.67785
107080.0000   -0.38194
107120.0000   -0.05584
107160.0000   -0.11975
107200.0000   -0.19696
107240.0000   -0.14254
107280.0000    0.00633
107320.0000   -0.68660
107360.0000   -0.50767
107400.0000   -0.52659
107440.0000   -0.66816
107480.0000   -0.53829
107520.0000   -0.58463
107560.0000   -0.44363
107600.0000   -0.51632
107640.0000   -0.63610
107680.0000   -0.36225
107720.0000   -0.33824
107760.0000   -0.42436
107800.0000   -0.50357
107840.0000   -0.45702
107880.0000   -0.29669
107920.0000   -0.58880
107960.0000   -0.34099
108000.0000   -0.67731
108040.0000   -0.29556
108080.0000   -0.33864
108120.0000   -0.41923
108160.0000   -0.51001
108200.0000   -0.32871
108240.0000   -0.50690
108280.0000   -0.50598
108320.0000   -0.48580
108360.0000   -0.52182
108400.0000   -0.43431
108440.0000   -0.38994
108480.0000   -0.63587
108520.0000   -0.58465
108560.0000   -0.66020
108600.0000   -0.65501
108640.0000   -0.72160
108680.0000   -0.61839
108720.0000   -0.54310
108760.0000   -0.54922
108800.0000   -0.76239
108840.0000   -0.35252
108880.0000   -0.75211
108920.0000   -0.53274
108960.0000   -0.56907
109000.0000   -0.70742
109040.0000   -0.66677
109080.0000   -0.65677
109120.0000   -0.69005
109160.0000   -0.65332
109200.0000   -0.68641
109240.0000   -0.71300
109280.0000   -0.91029
109320.0000   -0.43200
109360.0000   -0.46306
109400.0000   -0.45917
109440.0000   -0.59148
109480.0000   -0.42431
109520.0000   -0.55020
109560.0000   -0.62097
109600.0000   -0.34018
109640.0000   -0.33904
109680.0000   -0.29389
109720.0000   -0.36941
109760.0000   -0.17784
109800.0000   -0.40386
109840.0000   -0.51185
109880.0000   -0.13211
109920.0000   -0.29359
109960.0000   -0.54814
110000.0000   -0.48960
110040.0000   -0.51353
110080.0000   -0.37566
110120.0000   -0.31511
110160.0000   -0.27936
110200.0000   -0.31051
110240.0000   -0.37078
110280.0000   -0.26473
110320.0000   -0.43662
110360.0000   -0.52346
110400.0000   -0.50127
110440.0000   -0.42477
110480.0000   -0.39103
110520.0000   -0.41880
110560.0000   -0.29747
110600.0000   -0.59555
110640.0000   -0.58258
110680.0000   -0.52572
110720.0000   -0.40651
110760.0000   -0.46969
110800.0000   -0.21752
110840.0000   -0.36120
110880.0000    0.00225
110920.0000   -0.06690
110960.0000   -0.11608
111000.0000   -0.14384
111040.0000   -0.44879
111080.0000   -0.52779
111120.0000   -0.45703
111160.0000   -0.78042
111200.0000   -0.61424
111240.0000   -0.52920
111280.0000   -0.37869
111320.0000   -0.14809
111360.0000   -0.34455
111400.0000   -0.26690
111440.0000   -0.08864
111480.0000   -0.41630
111520.0000   -0.33397
111560.0000   -0.49169
111600.0000   -0.14897
111640.0000   -0.26044
111680.0000   -0.67044
111720.0000   -0.25889
111760.0000   -0.16302
111800.0000   -0.26989
111840.0000   -0.74636
111880.0000   -0.28831
111920.0000   -0.43583
111960.0000   -0.27966
112000.0000   -0.41810
112040.0000   -0.42548
112080.0000   -0.40956
112120.0000   -0.51626
112160.0000   -0.43026
112200.0000   -0.39105
112240.0000   -0.37685
112280.0000   -0.08519
112320.0000   -0.14876
112360.0000   -0.12741
112400.0000   -0.09732
112440.0000   -0.31727
112480.0000    0.07832
112520.0000   -0.14671
112560.0000    0.14929
112600.0000    0.10882
112640.0000    0.14178
112680.0000    0.51388
112720.0000    0.00809
112760.0000   -0.33855
112800.0000   -0.16546
112840.0000   -0.37537
112880.0000   -0.27127
112920.0000   -0.04093
112960.0000   -0.54487
113000.0000   -0.25600
113040.0000   -0.45313
113080.0000   -0.29501
113120.0000   -0.03831
113160.0000   -0.19437
113200.0000   -0.26451
113240.0000    0.16691
113280.0000   -0.22542
113320.0000   -0.15750
113360.0000   -0.20445
113400.0000    0.15994
113440.0000   -0.06390
113480.0000   -0.23377
113520.0000   -0.09894
113560.0000   -0.56636
113600.0000   -0.13492
113640.0000   -0.21888
113680.0000    0.01387
113720.0000   -0.27921
113760.0000   -0.46359
113800.0000   -0.44063
113840.0000   -0.55172
113880.0000   -0.38676
113920.0000   -0.22748
113960.0000   -0.10527
114000.0000   -0.16494
114040.0000   -0.34591
114080.0000   -0.10044
114120.0000   -0.11236
114160.0000   -0.35785
114200.0000   -0.15935
114240.0000   -0.16120
114280.0000   -0.48808
114320.0000   -0.45076
114360.0000   -0.04286
114400.0000   -0.02721
114440.0000   -0.04304
114480.0000    0.05124
114520.0000    0.13759
114560.0000    0.12143
114600.0000    0.06984
114640.0000    0.09413
114680.0000   -0.14785
114720.0000    0.00543
114760.0000    0.37484
114800.0000   -0.01184
114840.0000    0.13405
114880.0000    0.13733
114920.0000   -0.32475
114960.0000   -0.08305
115000.0000   -0.06507
115040.0000    0.13825
115080.0000   -0.11053
115120.0000    0.17386
115160.0000    0.54894
115200.0000    0.10546
115240.0000    0.36686
115280.0000    0.42699
115320.0000    0.27330
115360.0000    0.56275
115400.0000   -0.31284
115440.0000   -0.13716
115480.0000    0.10863
115520.0000    0.13242
115560.0000    0.13137
115600.0000    0.31025
115640.0000   -0.39855
115680.0000   -0.23062
115720.0000   -0.10315
115760.0000   -0.64975
115800.0000   -0.16152
115840.0000    0.01883
115880.0000   -0.02853
115920.0000    0.16489
115960.0000    0.21276
116000.0000    0.07729
116040.0000   -0.14904
116080.0000   -0.14284
116120.0000   -0.01016
116160.0000    0.33372
116200.0000    0.17135
116240.0000   -0.14784
116280.0000   -0.67920
116320.0000   -0.51334
116360.0000   -0.45096
116400.0000   -0.38100
116440.0000   -0.37593
116480.0000   -0.35907
116520.0000   -0.37840
116560.0000   -0.51508
116600.0000    0.00439
116640.0000   -0.21105
116680.0000   -0.07002
116720.0000   -0.31866
116760.0000   -0.66218
116800.0000   -0.30680
116840.0000   -0.60142
116880.0000   -0.47092
116920.0000   -0.16028
116960.0000   -0.42439
117000.0000   -0.43584
117040.0000   -0.52073
117080.0000   -0.43993
117120.0000   -0.53757
117160.0000   -0.27305
117200.0000   -0.69503
117240.0000   -0.22032
117280.0000   -0.27370
117320.0000   -0.32496
117360.0000   -0.57471
117400.0000   -0.57988
117440.0000   -0.46640
117480.0000   -0.51104
117520.0000   -0.32020
117560.0000   -0.53496
117600.0000   -0.45775
117640.0000   -0.51396
117680.0000   -0.36616
117720.0000   -0.47378
117760.0000   -0.27083
117800.0000   -0.50571
117840.0000   -0.70538
117880.0000   -0.46132
117920.0000   -0.40846
117960.0000   -0.54179
118000.0000   -0.67208
118040.0000   -0.51488
118080.0000   -0.34666
118120.0000   -0.87313
118160.0000   -0.45317
118200.0000   -0.69242
118240.0000   -0.27059
118280.0000   -0.30591
118320.0000   -0.34429
118360.0000   -0.24302
118400.0000   -0.33386
118440.0000   -0.56261
118480.0000   -0.10662
118520.0000   -0.27888
118560.0000   -0.31158
118600.0000   -0.30844
118640.0000   -0.41806
118680.0000   -0.81441
118720.0000   -0.39237
118760.0000   -0.52860
118800.0000   -0.23932
118840.0000   -0.46140
118880.0000   -0.37256
118920.0000   -0.45635
118960.0000   -0.56621
119000.0000   -0.19018
119040.0000   -0.35851
119080.0000   -0.40425
119120.0000   -0.55504
119160.0000   -0.34778
119200.0000   -0.54489
119240.0000   -0.57170
119280.0000   -0.62344
119320.0000   -0.54830
119360.0000   -0.55417
119400.0000   -0.63616
119440.0000   -0.55318
119480.0000   -0.63336
119520.0000   -0.76616
119560.0000   -0.42830
119600.0000   -0.56810
119640.0000   -0.54731
119680.0000   -0.56139
119720.0000   -0.47814
119760.0000   -0.47524
119800.0000   -0.42823
119840.0000   -0.39555
119880.0000   -0.57024
119920.0000   -0.19360
119960.0000   -0.66618
120000.0000   -0.51558
120040.0000   -0.31669
120080.0000   -0.14661
120120.0000   -0.64073
120160.0000   -0.33363
120200.0000   -0.67917
120240.0000   -0.43389
120280.0000   -0.33821
120320.0000   -0.17422
120360.0000   -0.24760
120400.0000   -0.32449
120440.0000   -0.55424
120480.0000   -0.49709
120520.0000   -0.56912
120560.0000   -0.41289
120600.0000   -0.36198
120640.0000   -0.25121
120680.0000   -0.44920
120720.0000   -1.01386
120760.0000   -0.65132
120800.0000   -0.52830
120840.0000   -0.39695
120880.0000   -0.38795
120920.0000   -0.52536
120960.0000   -0.40917
121000.0000   -0.53254
121040.0000   -0.63303
121080.0000   -0.67860
121120.0000   -0.68117
121160.0000   -0.52393
121200.0000   -0.52963
121240.0000   -0.43902
121280.0000   -0.66461
121320.0000   -0.55663
121360.0000   -0.72664
121400.0000   -0.42808
121440.0000   -0.63128
121480.0000   -0.69506
121520.0000   -0.74717
121560.0000   -0.72987
121600.0000   -0.39966
121640.0000   -0.45917
121680.0000   -0.68511
121720.0000   -0.26930
121760.0000   -0.58861
121800.0000   -0.47999
121840.0000   -0.44649
121880.0000   -0.38636
121920.0000   -0.44748
121960.0000   -0.55551
122000.0000   -0.64761
122040.0000   -0.55771
122080.0000   -0.60968
122120.0000   -0.52600
122160.0000   -0.59965
122200.0000   -0.67116
122240.0000   -0.45990
122280.0000   -0.58487
122320.0000   -0.58843
122360.0000   -0.83339
122400.0000   -0.56050
122440.0000   -0.54047
122480.0000   -0.54830
122520.0000   -0.52318
122560.0000   -0.55018
122600.0000   -0.67373
122640.0000   -0.57071
122680.0000   -0.64919
122720.0000   -0.50617
122760.0000   -0.78381
122800.0000   -0.71052
122840.0000   -0.54656
122880.0000   -0.58008
122920.0000   -0.77477
122960.0000   -0.62118
123000.0000   -0.32265
123040.0000   -0.55466
123080.0000   -0.33741
123120.0000   -0.75274
123160.0000   -0.66119
123200.0000   -0.68405
123240.0000   -0.60352
123280.0000   -0.68266
123320.0000   -0.61993
123360.0000   -0.58886
123400.0000   -0.52729
123440.0000   -0.61732
123480.0000   -0.39820
123520.0000   -0.41748
123560.0000   -0.38261
123600.0000   -0.51850
123640.0000   -0.64202
123680.0000   -0.65176
123720.0000   -0.47883
123760.0000   -0.65711
123800.0000   -0.64026
123840.0000   -0.72917
123880.0000   -0.87752
123920.0000   -0.85338
123960.0000   -0.20552
124000.0000   -0.61757
124040.0000   -0.35739
124080.0000   -0.38541
124120.0000   -0.34720
124160.0000   -0.31804
124200.0000   -0.26405
124240.0000   -0.53470
124280.0000   -0.19499
124320.0000   -0.46316
124360.0000   -0.28496
124400.0000   -0.50606
124440.0000   -0.16508
124480.0000   -0.32234
124520.0000   -0.16057
124560.0000   -0.34875
124600.0000   -0.23635
124640.0000   -0.29098
124680.0000   -0.31435
124720.0000    0.12334
124760.0000   -0.51984
124800.0000   -0.35104
124840.0000   -0.67582
124880.0000   -0.36217
124920.0000   -0.33625
124960.0000   -0.41322
125000.0000   -0.61313
125040.0000   -0.70236
125080.0000   -0.63495
125120.0000   -0.87504
125160.0000   -0.81998
125200.0000   -0.63883
125240.0000   -0.54783
125280.0000   -0.80165
125320.0000   -0.45731
125360.0000   -0.52936
125400.0000   -0.33459
125440.0000   -0.63568
125480.0000   -0.35942
125520.0000   -0.05151
125560.0000   -0.31722
125600.0000   -0.45072
125640.0000   -0.62480
125680.0000   -0.30843
125720.0000   -0.64222
125760.0000   -0.41146
125800.0000   -0.02558
125840.0000   -0.63775
125880.0000   -0.66311
125920.0000   -0.12642
125960.0000   -0.50531
126000.0000   -0.73734
126040.0000   -0.78823
126080.0000   -0.57816
126120.0000   -0.67219
126160.0000   -0.78118
126200.0000   -0.59128
126240.0000   -0.59852
126280.0000   -0.70937
126320.0000   -0.51760
126360.0000   -0.65815
126400.0000   -0.62634
126440.0000   -0.94712
126480.0000   -0.65107
126520.0000   -0.28265
126560.0000   -0.15151
126600.0000   -0.33719
126640.0000   -0.27116
126680.0000   -0.66518
126720.0000   -0.84235
126760.0000   -0.48340
126800.0000   -0.49572
126840.0000   -0.67395
126880.0000   -0.62939
126920.0000   -0.25109
126960.0000   -0.65812
127000.0000   -0.48271
127040.0000   -0.69750
127080.0000   -0.64962
127120.0000   -0.66592
127160.0000   -0.82151
127200.0000   -0.93925
127240.0000   -0.40187
127280.0000   -0.36665
127320.0000   -0.49827
127360.0000   -0.38048
127400.0000   -0.25390
127440.0000   -0.31260
127480.0000   -0.19303
127520.0000   -0.19285
127560.0000   -0.16967
127600.0000   -0.12761
127640.0000   -0.04335
127680.0000    0.16901
127720.0000   -0.00920
127760.0000    0.04198
127800.0000   -0.03688
127840.0000   -0.13738
127880.0000   -0.04288
127920.0000   -0.13819
127960.0000    0.00813
128000.0000    0.16316
128040.0000   -0.22310
128080.0000   -0.39199
128120.0000   -0.32947
128160.0000   -0.51137
128200.0000   -0.47235
128240.0000   -0.47477
128280.0000   -0.43704
128320.0000   -0.31032
128360.0000   -0.31790
128400.0000   -0.63627
128440.0000   -0.41345
128480.0000   -0.48425
128520.0000   -0.31436
128560.0000   -0.08989
128600.0000   -0.08002
128640.0000   -0.39897
128680.0000   -0.46568
128720.0000   -0.40071
128760.0000   -0.53558
128800.0000   -0.43010
128840.0000   -0.46513
128880.0000   -0.42624
128920.0000   -0.07506
128960.0000   -0.27674
129000.0000   -0.00823
129040.0000    0.25388
129080.0000    0.08676
129120.0000    0.41112
129160.0000   -0.13570
129200.0000   -0.44716
129240.0000   -0.12633
129280.0000   -0.06297
129320.0000   -0.13340
129360.0000   -0.24679
129400.0000   -0.14506
129440.0000    0.01720
129480.0000    0.01463
129520.0000   -0.14343
129560.0000    0.23191
129600.0000   -0.09666
129640.0000    0.28726
129680.0000    0.26060
129720.0000    0.27106
129760.0000   -0.39584
129800.0000   -0.28249
129840.0000   -0.32730
129880.0000   -0.31579
129920.0000    0.16226
129960.0000    0.19961
130000.0000    0.40345
130040.0000    0.02558
130080.0000   -0.12202
130120.0000   -0.17332
130160.0000   -0.26557
130200.0000    0.21947
130240.0000   -0.11323
130280.0000   -0.51266
130320.0000   -0.14468
130360.0000   -0.20534
130400.0000    0.04758
130440.0000   -0.04414
130480.0000   -0.35500
130520.0000   -0.26306
130560.0000   -0.57841
130600.0000    0.00633
130640.0000   -0.13406
130680.0000   -0.07341
130720.0000   -0.33976
130760.0000   -0.01226
130800.0000   -0.13576
130840.0000   -0.25250
130880.0000   -0.31566
130920.0000   -0.35885
130960.0000   -0.12748
131000.0000   -0.30229
131040.0000   -0.54173
131080.0000   -0.08353
131120.0000   -0.21050
131160.0000   -0.19033
131200.0000   -0.31534
131240.0000    0.03168
131280.0000   -0.00486
131320.0000   -0.07986
131360.0000    0.04447
131400.0000   -0.15708
131440.0000   -0.34232
131480.0000   -0.33841
131520.0000   -0.10688
131560.0000   -0.32123
131600.0000    0.06690
131640.0000   -0.11898
131680.0000   -0.02312
131720.0000   -0.32408
131760.0000    0.23807
131800.0000   -0.06321
131840.0000    0.08574
131880.0000    0.01096
131920.0000    0.16796
131960.0000    0.26823
132000.0000    0.08649
132040.0000   -0.13548
132080.0000   -0.09741
132120.0000    0.03109
132160.0000   -0.15938
132200.0000    0.19238
132240.0000    0.10792
132280.0000    0.15849
132320.0000    0.14414
132360.0000    0.13795
132400.0000   -0.00899
132440.0000   -0.39349
132480.0000    0.09712
132520.0000    0.16268
132560.0000   -0.06192
132600.0000    0.02999
132640.0000    0.02304
132680.0000   -0.03836
132720.0000   -0.44089
132760.0000   -0.12052
132800.0000   -0.29076
132840.0000   -0.17546
132880.0000   -0.10046
132920.0000   -0.07820
132960.0000    0.13456
133000.0000    0.10120
133040.0000    0.12621
133080.0000    0.15833
133120.0000   -0.13481
133160.0000   -0.22415
133200.0000    0.04332
133240.0000    0.22927
133280.0000    0.17682
133320.0000    0.13134
133360.0000    0.52143
133400.0000    0.16175
133440.0000    0.15805
133480.0000    0.15638
133520.0000    0.29150
133560.0000   -0.25041
133600.0000   -0.19527
133640.0000   -0.27824
133680.0000   -0.25506
133720.0000   -0.78335
133760.0000   -0.20241
133800.0000   -0.40544
133840.0000   -0.40115
133880.0000   -0.38795
133920.0000   -0.59583
133960.0000   -0.13624
134000.0000   -0.20638
134040.0000   -0.67370
134080.0000   -0.48562
134120.0000   -0.60408
134160.0000    0.00836
134200.0000   -0.34979
134240.0000   -0.12220
134280.0000    0.08799
134320.0000   -0.18933
134360.0000   -0.11849
134400.0000   -0.04296
134440.0000    0.04035
134480.0000   -0.32073
134520.0000    0.00320
134560.0000   -0.73652
134600.0000   -0.70621
134640.0000   -0.12842
134680.0000    0.09287
134720.0000    0.05637
134760.0000    0.01583
134800.0000   -0.04758
134840.0000    0.12696
134880.0000    0.00052
134920.0000   -0.19283
134960.0000   -0.40028
135000.0000   -0.12831
135040.0000   -0.40275
135080.0000   -0.43796
135120.0000   -0.28924
135160.0000   -0.21251
135200.0000   -0.15541
135240.0000   -0.03822
135280.0000   -0.45565
135320.0000   -0.22588
135360.0000   -0.03874
135400.0000   -0.20188
135440.0000   -0.18177
135480.0000   -0.13447
135520.0000   -0.40418
135560.0000   -0.18608
135600.0000   -0.51735
135640.0000   -0.63993
135680.0000   -0.25098
135720.0000   -0.27514
135760.0000   -0.35971
135800.0000   -0.40087
135840.0000    0.00772
135880.0000   -0.18177
135920.0000   -0.28880
135960.0000   -0.29238
136000.0000   -0.39599
136040.0000   -0.55046
136080.0000   -0.48744
136120.0000   -0.38990
136160.0000   -0.33895
136200.0000   -0.34053
136240.0000   -0.33314
136280.0000   -0.47704
136320.0000   -0.00791
136360.0000   -0.21128
136400.0000   -0.39357
136440.0000   -0.50589
136480.0000   -0.27880
136520.0000   -0.65790
136560.0000   -0.55026
136600.0000   -0.34564
136640.0000   -0.41558
136680.0000   -0.26356
136720.0000   -0.29361
136760.0000   -0.24862
136800.0000    0.09984
136840.0000   -0.14288
136880.0000    0.13810
136920.0000   -0.08458
136960.0000   -0.13243
137000.0000   -0.06600
137040.0000   -0.20641
137080.0000    0.02783
137120.0000   -0.30982
137160.0000   -0.41628
137200.0000   -0.27579
137240.0000   -0.08670
137280.0000   -0.39575
137320.0000   -0.62167
137360.0000   -0.57012
137400.0000   -0.83629
137440.0000   -0.31858
137480.0000   -0.40876
137520.0000   -0.09513
137560.0000   -0.52020
137600.0000   -0.39971
137640.0000   -0.38048
137680.0000   -0.28294
137720.0000   -0.02155
137760.0000   -0.09009
137800.0000   -0.03473
137840.0000    0.07184
137880.0000    0.13796
137920.0000   -0.36575
137960.0000   -0.35102
138000.0000    0.00341
138040.0000   -0.67262
138080.0000   -0.65627
138120.0000   -0.10967
138160.0000    0.15859
138200.0000   -0.03933
138240.0000   -0.29726
138280.0000   -0.26583
138320.0000   -0.32710
138360.0000   -0.24597
138400.0000   -0.63936
138440.0000   -0.21819
138480.0000   -0.58083
138520.0000   -0.29988
138560.0000   -0.34416
138600.0000   -0.30623
138640.0000   -0.11696
138680.0000   -0.08818
138720.0000   -0.13314
138760.0000    0.17080
138800.0000    0.09008
138840.0000   -0.06522
138880.0000    0.07587
138920.0000   -0.01088
138960.0000    0.07995
139000.0000   -0.35273
139040.0000    0.15038
139080.0000    0.00720
139120.0000   -0.52295
139160.0000    0.07681
139200.0000   -0.14260
139240.0000   -0.19341
139280.0000    0.46197
139320.0000    0.50558
139360.0000    0.18567
139400.0000    0.06450
139440.0000   -0.08892
139480.0000   -0.29864
139520.0000   -0.13218
139560.0000   -0.06580
139600.0000    0.07416
139640.0000   -0.12315
139680.0000    0.13973
139720.0000   -0.23005
139760.0000    0.10148
139800.0000    0.20174
139840.0000    0.21524
139880.0000   -0.04104
139920.0000    0.25409
139960.0000   -0.12279
140000.0000   -0.08614
140040.0000    0.12841
140080.0000   -0.30545
140120.0000   -0.06115
140160.0000   -0.18575
140200.0000   -0.20366
140240.0000    0.07364
140280.0000   -0.00327
140320.0000    0.40370
140360.0000    0.01549
140400.0000   -0.09495
140440.0000   -0.12869
140480.0000    0.17367
140520.0000   -0.01243
140560.0000    0.11521
140600.0000    0.54233
140640.0000    0.34751
140680.0000   -0.02153
140720.0000   -0.23115
140760.0000   -0.40832
140800.0000   -0.18701
140840.0000    0.01308
140880.0000   -0.07514
140920.0000    0.44120
140960.0000   -0.04489
141000.0000   -0.06134
141040.0000    0.07150
141080.0000    0.02096
141120.0000   -0.40696
141160.0000   -0.37628
141200.0000   -0.33068
141240.0000   -0.47284
141280.0000   -0.32706
141320.0000   -0.28659
141360.0000   -0.33933
141400.0000   -0.34387
141440.0000   -0.28547
141480.0000   -0.30777
141520.0000   -0.60973
141560.0000   -0.38602
141600.0000   -0.38298
141640.0000   -0.06222
141680.0000   -0.15285
141720.0000   -0.41760
141760.0000   -0.68709
141800.0000   -0.61919
141840.0000   -0.36061
141880.0000   -0.22297
141920.0000   -0.41320
141960.0000   -0.08083
142000.0000   -0.33526
142040.0000   -0.45367
142080.0000   -0.68439
142120.0000   -0.75144
142160.0000   -0.55784
142200.0000   -0.56166
142240.0000   -0.68400
142280.0000   -0.28120
142320.0000   -0.36720
142360.0000   -0.21060
142400.0000   -0.37660
142440.0000   -0.44357
142480.0000   -0.42593
142520.0000   -0.38701
142560.0000   -0.34543
142600.0000   -0.51717
142640.0000   -0.31848
142680.0000   -0.35316
142720.0000   -0.38925
142760.0000   -0.54791
142800.0000   -0.08848
142840.0000   -0.29026
142880.0000   -0.34029
142920.0000   -0.41696
142960.0000   -0.01140
143000.0000   -0.21937
143040.0000    0.05448
143080.0000   -0.03292
143120.0000   -0.37901
143160.0000    0.02030
143200.0000    0.03570
143240.0000    0.06381
143280.0000    0.33940
143320.0000    0.45251
143360.0000    0.45867
143400.0000    0.42442
143440.0000    0.43777
143480.0000   -0.10855
143520.0000   -0.08712
143560.0000   -0.26280
143600.0000   -0.18916
143640.0000   -0.06932
143680.0000    0.08778
143720.0000   -0.30979
143760.0000   -0.32912
143800.0000   -0.01149
143840.0000    0.25975
143880.0000   -0.27386
143920.0000   -0.02205
143960.0000   -0.21781
144000.0000   -0.16440
144040.0000    0.14132
144080.0000   -0.18289
144120.0000   -0.29352
144160.0000   -0.18693
144200.0000   -0.20631
144240.0000   -0.18608
144280.0000   -0.22900
144320.0000    0.06672
144360.0000   -0.14824
144400.0000   -0.09874
144440.0000   -0.14227
144480.0000   -0.09869
144520.0000   -0.01435
144560.0000   -0.15505
144600.0000    0.06944
144640.0000    0.03449
144680.0000    0.14133
144720.0000    0.15185
144760.0000   -0.37694
144800.0000   -0.09622
144840.0000   -0.00406
144880.0000    0.06537
144920.0000    0.13164
144960.0000    0.18042
145000.0000   -0.11117
145040.0000   -0.10092
145080.0000   -0.73606
145120.0000   -0.53817
145160.0000   -0.50997
145200.0000   -0.64253
145240.0000   -0.48707
145280.0000   -0.81938
145320.0000   -0.53648
145360.0000   -0.64915
145400.0000   -0.50235
145440.0000   -0.39777
145480.0000   -0.62457
145520.0000   -0.43999
145560.0000   -0.53599
145600.0000   -0.32485
145640.0000   -0.37354
145680.0000   -0.18931
145720.0000   -0.41130
145760.0000   -0.60065
145800.0000   -0.34725
145840.0000   -0.49616
145880.0000   -0.37515
145920.0000   -0.61666
145960.0000   -0.26510
146000.0000   -0.15916
146040.0000   -0.04017
146080.0000    0.02793
146120.0000   -0.21691
146160.0000   -0.07197
146200.0000   -0.28481
146240.0000   -0.03406
146280.0000   -0.34442
146320.0000   -0.38848
146360.0000   -0.67116
146400.0000   -0.33964
146440.0000   -0.51798
146480.0000   -0.52379
146520.0000   -0.49987
146560.0000   -0.52053
146600.0000   -0.45265
146640.0000   -0.45709
146680.0000   -0.69469
146720.0000   -0.68613
146760.0000   -0.48050
146800.0000   -0.60179
146840.0000   -0.50746
146880.0000   -0.39770
146920.0000   -0.42871
146960.0000   -0.40871
147000.0000   -0.58349
147040.0000   -0.39465
147080.0000   -0.28976
147120.0000   -0.45258
147160.0000   -0.63231
147200.0000   -0.73937
147240.0000   -0.92661
147280.0000   -0.57593
147320.0000   -0.51742
147360.0000   -0.66104
147400.0000   -0.35909
147440.0000   -0.63370
147480.0000   -0.55098
147520.0000   -0.66044
147560.0000   -0.59221
147600.0000   -0.55755
147640.0000   -0.55860
147680.0000   -0.57219
147720.0000   -0.57548
147760.0000   -0.49708
147800.0000   -0.42119
147840.0000   -0.37038
147880.0000   -0.45517
147920.0000   -0.50022
147960.0000   -0.55058
148000.0000   -0.55568
148040.0000   -0.71087
148080.0000   -0.54510
148120.0000   -0.29275
148160.0000   -0.64280
148200.0000   -0.42856
148240.0000   -0.54863
148280.0000   -0.34869
148320.0000   -0.31466
148360.0000   -0.57455
148400.0000   -0.38012
148440.0000   -0.57411
148480.0000   -0.38002
148520.0000   -0.57106
148560.0000   -0.69227
148600.0000   -0.53152
148640.0000   -0.29926
148680.0000   -0.69142
148720.0000   -0.50696
148760.0000   -0.45681
148800.0000   -0.51598
148840.0000   -0.72075
148880.0000   -0.45017
148920.0000   -0.61732
148960.0000   -0.45360
149000.0000   -0.50691
149040.0000   -0.48060
149080.0000   -0.48858
149120.0000   -0.59569
149160.0000   -0.36969
149200.0000   -0.61296
149240.0000   -0.46060
149280.0000   -0.43014
149320.0000   -0.51201
149360.0000   -0.50671
149400.0000   -0.37279
149440.0000   -0.18408
149480.0000   -0.41623
149520.0000   -0.57995
149560.0000   -0.34801
149600.0000   -0.43781
149640.0000   -0.57398
149680.0000   -0.60096
149720.0000   -0.43273
149760.0000   -0.57936
149800.0000   -0.65570
149840.0000   -0.75642
149880.0000   -0.28261
149920.0000   -0.59185
149960.0000   -0.65696
150000.0000   -0.67302
150040.0000   -0.55927
150080.0000   -0.65640
150120.0000   -0.55996
150160.0000   -0.49888
150200.0000   -0.65619
150240.0000   -0.54899
150280.0000   -0.37048
150320.0000   -0.48525
150360.0000   -0.41098
150400.0000   -0.60883
150440.0000   -0.36964
150480.0000   -0.48265
150520.0000   -0.49345
150560.0000   -0.50438
150600.0000   -0.62473
150640.0000   -0.39038
150680.0000   -0.48468
150720.0000   -0.29933
150760.0000   -0.47564
150800.0000   -0.41651
150840.0000   -0.33789
150880.0000   -0.51465
150920.0000   -0.41246
150960.0000   -0.47654
151000.0000   -0.46135
151040.0000   -0.30062
151080.0000   -0.39793
151120.0000   -0.27051
151160.0000   -0.47682
151200.0000   -0.47399
151240.0000   -0.37763
151280.0000   -0.37450
151320.0000   -0.23662
151360.0000   -0.38334
151400.0000   -0.51850
151440.0000   -0.49040
151480.0000   -0.52802
151520.0000   -0.40801
151560.0000   -0.45514
151600.0000   -0.40151
151640.0000   -0.43715
151680.0000   -0.60795
151720.0000   -0.51811
151760.0000   -0.61992
151800.0000   -0.34648
151840.0000   -0.51655
151880.0000   -0.40858
151920.0000   -0.34903
151960.0000   -0.26647
152000.0000   -0.44935
152040.0000   -0.37366
152080.0000   -0.48056
152120.0000   -0.54365
152160.0000   -0.61893
152200.0000   -0.39462
152240.0000   -0.54523
152280.0000   -0.81148
152320.0000   -0.52178
152360.0000   -0.52712
152400.0000   -0.45293
152440.0000   -0.28964
152480.0000   -0.61642
152520.0000   -0.47802
152560.0000   -0.31887
152600.0000   -0.46384
152640.0000   -0.37479
152680.0000   -0.42720
152720.0000   -0.39515
152760.0000   -0.25921
152800.0000   -0.53533
152840.0000   -0.60348
152880.0000   -0.50986
152920.0000   -0.54196
152960.0000   -0.88709
153000.0000   -0.75930
153040.0000   -0.91294
153080.0000   -0.73486
153120.0000   -0.70699
153160.0000   -0.87946
153200.0000   -0.67876
153240.0000   -0.46619
153280.0000   -0.67105
153320.0000   -0.56644
153360.0000   -0.55194
153400.0000   -0.36261
153440.0000   -0.37023
153480.0000   -0.50570
153520.0000   -0.42832
153560.0000   -0.49896
153600.0000   -0.28450
153640.0000   -0.55059
153680.0000   -0.37240
153720.0000   -0.47253
153760.0000   -0.67799
153800.0000   -0.48958
153840.0000   -0.55648
153880.0000   -0.49485
153920.0000   -0.53061
153960.0000   -0.41745
154000.0000   -0.39892
154040.0000   -0.68851
154080.0000   -0.69607
154120.0000   -0.63460
154160.0000   -0.44729
154200.0000   -0.22455
154240.0000   -0.42795
154280.0000   -0.49615
154320.0000   -0.55091
154360.0000   -0.51160
154400.0000   -0.56958
154440.0000   -0.54806
154480.0000   -0.55842
154520.0000   -0.48752
154560.0000   -0.47042
154600.0000   -0.49004
154640.0000   -0.36774
154680.0000   -0.45458
154720.0000   -0.46980
154760.0000   -0.40665
154800.0000   -0.58496
154840.0000   -0.59295
154880.0000   -0.37141
154920.0000   -0.30835
154960.0000   -0.47772
155000.0000   -0.47196
155040.0000   -0.36172
155080.0000   -0.17848
155120.0000   -0.55037
155160.0000   -0.59326
155200.0000   -0.49701
155240.0000   -0.47820
155280.0000   -0.43037
155320.0000   -0.44963
155360.0000   -0.54234
155400.0000   -0.46828
155440.0000   -0.60997
155480.0000   -0.55796
155520.0000   -0.36894
155560.0000   -0.32041
155600.0000   -0.29236
155640.0000   -0.32514
155680.0000   -0.27015
155720.0000   -0.43484
155760.0000   -0.59395
155800.0000   -0.61250
155840.0000   -0.64080
155880.0000   -0.51726
155920.0000   -0.57197
155960.0000   -0.40360
156000.0000   -0.43242
156040.0000   -0.27797
156080.0000   -0.53579
156120.0000   -0.52024
156160.0000   -0.55705
156200.0000   -0.20705
156240.0000   -0.49671
156280.0000   -0.28155
156320.0000   -0.48120
156360.0000   -0.24782
156400.0000    0.01348
156440.0000   -0.17244
156480.0000    0.14054
156520.0000   -0.21080
156560.0000   -0.28966
156600.0000   -0.70940
156640.0000   -0.84998
156680.0000   -0.56317
156720.0000   -0.41378
156760.0000   -0.56987
156800.0000   -0.25170
156840.0000   -0.22369
156880.0000   -0.51459
156920.0000   -0.78112
156960.0000   -0.66107
157000.0000   -0.35216
157040.0000   -0.55063
157080.0000   -0.62586
157120.0000   -0.51531
157160.0000   -0.21304
157200.0000   -0.47607
157240.0000   -0.29221
157280.0000    0.07067
157320.0000    0.05750
157360.0000    0.28508
157400.0000    0.19543
157440.0000   -0.39221
157480.0000   -0.41298
157520.0000   -0.15096
157560.0000   -0.10804
157600.0000   -0.31475
157640.0000   -0.04203
157680.0000   -0.13141
157720.0000    0.04604
157760.0000   -0.08131
157800.0000   -0.33727
157840.0000   -0.24033
157880.0000   -0.38861
157920.0000   -0.24335
157960.0000   -0.37632
158000.0000   -0.32346
158040.0000   -0.18504
158080.0000    0.00332
158120.0000   -0.18269
158160.0000   -0.23519
158200.0000   -0.42250
158240.0000   -0.18648
158280.0000   -0.18338
158320.0000   -0.08765
158360.0000    0.04450
158400.0000   -0.09406
158440.0000   -0.52610
158480.0000   -0.39920
158520.0000   -0.33716
158560.0000   -0.50362
158600.0000    0.13860
158640.0000    0.11557
158680.0000    0.11121
158720.0000    0.13177
158760.0000   -0.15852
158800.0000    0.09142
158840.0000   -0.11415
158880.0000    0.01834
158920.0000    0.20516
158960.0000    0.05272
159000.0000   -0.17860
159040.0000   -0.23083
159080.0000   -0.08773
159120.0000   -0.17515
159160.0000   -0.19220
159200.0000   -0.28090
159240.0000   -0.32011
159280.0000   -0.20897
159320.0000   -0.14286
159360.0000    0.02439
159400.0000   -0.09106
159440.0000   -0.07869
159480.0000    0.04975
159520.0000   -0.25847
159560.0000   -0.04288
159600.0000    0.05085
159640.0000   -0.12875
159680.0000   -0.14909
159720.0000   -0.07833
159760.0000   -0.21382
159800.0000   -0.08928
159840.0000   -0.13427
159880.0000   -0.20725
159920.0000   -0.22677
159960.0000   -0.23686
160000.0000   -0.07022
160040.0000   -0.22468
160080.0000   -0.27325
160120.0000   -0.21467
160160.0000   -0.33565
160200.0000   -0.36046
160240.0000   -0.20158
160280.0000   -0.12092
160320.0000   -0.22534
160360.0000   -0.40774
160400.0000   -0.07918
160440.0000   -0.27006
160480.0000   -0.34229
160520.0000   -0.31437
160560.0000   -0.56502
160600.0000   -0.68316
160640.0000   -0.71344
160680.0000   -0.69943
160720.0000   -0.50791
160760.0000   -0.51602
160800.0000   -0.52106
160840.0000   -0.47927
160880.0000   -0.61081
160920.0000   -0.21316
160960.0000   -0.55662
161000.0000   -0.52672
161040.0000   -0.77561
161080.0000   -0.60783
161120.0000   -0.44875
161160.0000   -0.47058
161200.0000   -0.57365
161240.0000   -0.43681
161280.0000   -0.46643
161320.0000   -0.17471
161360.0000   -0.17494
161400.0000   -0.27037
161440.0000   -0.40319
161480.0000   -0.29617
161520.0000   -0.45610
161560.0000   -0.78555
161600.0000   -0.48089
161640.0000   -0.53247
161680.0000   -0.31002
161720.0000   -0.63232
161760.0000   -0.67719
161800.0000   -0.54831
161840.0000   -0.64847
161880.0000   -0.74617
161920.0000   -0.78662
161960.0000   -0.57730
162000.0000   -0.42427
162040.0000   -0.50769
162080.0000   -0.39843
162120.0000   -0.66410
162160.0000   -0.57549
162200.0000   -0.53469
162240.0000   -0.65268
162280.0000   -0.87175
162320.0000   -0.82250
162360.0000   -0.69506
162400.0000   -0.85981
162440.0000   -0.73655
162480.0000   -0.74427
162520.0000   -0.61741
162560.0000   -0.72405
162600.0000   -0.78808
162640.0000   -0.93456
162680.0000   -0.80377
162720.0000   -0.44278
162760.0000   -0.40588
162800.0000   -0.67168
162840.0000   -0.87927
162880.0000   -0.75790
162920.0000   -0.29055
162960.0000   -0.43666
163000.0000   -0.16736
163040.0000   -0.59792
163080.0000   -0.75676
163120.0000   -0.30090
163160.0000   -0.49670
163200.0000   -0.32209
163240.0000   -0.47996
163280.0000   -0.35610
163320.0000   -0.62472
163360.0000   -0.65613
163400.0000   -0.60669
163440.0000   -1.03942
163480.0000   -0.92669
163520.0000   -0.81814
163560.0000   -0.87588
163600.0000   -0.56531
163640.0000   -0.58186
163680.0000   -0.61653
163720.0000   -0.40540
163760.0000   -0.30881
163800.0000   -0.24056
163840.0000   -0.48159
163880.0000   -0.35552
163920.0000   -0.21269
163960.0000   -0.31159
164000.0000   -0.33806
164040.0000   -0.33854
164080.0000   -0.26622
164120.0000   -0.30265
164160.0000   -0.23163
164200.0000   -0.42864
164240.0000   -0.16746
164280.0000   -0.26218
164320.0000   -0.36149
164360.0000   -0.21896
164400.0000   -0.30247
164440.0000   -0.26476
164480.0000   -0.35285
164520.0000   -0.33304
164560.0000    0.02773
164600.0000   -0.30399
164640.0000   -0.39590
164680.0000   -0.21035
164720.0000   -0.15133
164760.0000   -0.30694
164800.0000   -0.43810
164840.0000   -0.33221
164880.0000   -0.38080
164920.0000   -0.06645
164960.0000   -0.75947
165000.0000   -0.56812
165040.0000   -0.51908
165080.0000   -0.53117
165120.0000   -0.52141
165160.0000   -0.50961
165200.0000   -0.48611
165240.0000   -0.70586
165280.0000   -0.74987
165320.0000   -0.45435
165360.0000   -0.79521
165400.0000   -0.58143
165440.0000   -0.59540
165480.0000   -0.74332
165520.0000   -0.68042
165560.0000   -0.69689
165600.0000   -0.70737
165640.0000   -0.77508
165680.0000   -0.26442
165720.0000   -0.56938
165760.0000   -0.54928
165800.0000   -0.66683
165840.0000   -0.44026
165880.0000   -0.54863
165920.0000   -0.66791
165960.0000   -0.72445
166000.0000   -0.63888
166040.0000   -0.90845
166080.0000   -0.54943
166120.0000   -0.70264
166160.0000   -0.96031
166200.0000   -0.73902
166240.0000   -0.67694
166280.0000   -0.76809
166320.0000   -0.63796
166360.0000   -0.76309
166400.0000   -0.64265
166440.0000   -0.43099
166480.0000   -0.39555
166520.0000   -0.60618
166560.0000   -0.87640
166600.0000   -0.74470
166640.0000   -0.53808
166680.0000   -0.68251
166720.0000   -0.80354
166760.0000   -0.88423
166800.0000   -0.66309
166840.0000   -0.65627
166880.0000   -0.60189
166920.0000   -0.80964
166960.0000   -0.73279
167000.0000   -0.39891
167040.0000   -0.52141
167080.0000   -0.46710
167120.0000   -0.75073
167160.0000   -0.82377
167200.0000   -0.31238
167240.0000   -0.55964
167280.0000   -0.58408
167320.0000   -0.63825
167360.0000   -0.71281
167400.0000   -0.93210
167440.0000   -0.59963
167480.0000   -0.56694
167520.0000   -0.43570
167560.0000   -0.50245
167600.0000   -0.63432
167640.0000   -0.51965
167680.0000   -0.47718
167720.0000   -0.49350
167760.0000   -0.50714
167800.0000   -0.40668
167840.0000   -0.52604
167880.0000   -0.67673
167920.0000   -0.69320
167960.0000   -0.81537
168000.0000   -0.51887
168040.0000   -0.87911
168080.0000   -0.64662
168120.0000   -0.44235
168160.0000   -0.52104
168200.0000   -0.47164
168240.0000   -0.44685
168280.0000   -0.67237
168320.0000   -0.52819
168360.0000   -0.56955
168400.0000   -0.64819
168440.0000   -0.40121
168480.0000   -0.58873
168520.0000   -0.43778
168560.0000   -0.42395
168600.0000   -0.46654
168640.0000   -0.60455
168680.0000   -0.59941
168720.0000   -0.53797
168760.0000   -0.38097
168800.0000   -0.72183
168840.0000   -0.45779
168880.0000   -0.59247
168920.0000   -0.76735
168960.0000   -0.74535
169000.0000   -0.47753
169040.0000   -0.49548
169080.0000   -0.47154
169120.0000   -0.44541
169160.0000   -0.51493
169200.0000   -0.52439
169240.0000   -0.53092
169280.0000   -0.52992
169320.0000   -0.45812
169360.0000   -0.59969
169400.0000   -0.79797
169440.0000   -0.53088
169480.0000   -0.65478
169520.0000   -0.72824
169560.0000   -0.65733
169600.0000   -0.66232
169640.0000   -0.62329
169680.0000   -0.48008
169720.0000   -0.69684
169760.0000   -0.46971
169800.0000   -0.47574
169840.0000   -0.65888
169880.0000   -0.63756
169920.0000   -0.60932
169960.0000   -0.70457
170000.0000   -0.34040
170040.0000   -0.62253
170080.0000   -0.71949
170120.0000   -0.88159
170160.0000   -0.72102
170200.0000   -0.90275
170240.0000   -0.89478
170280.0000   -1.04629
170320.0000   -0.68949
170360.0000   -0.84494
170400.0000   -0.74492
170440.0000   -0.87888
170480.0000   -0.88493
170520.0000   -1.04099
170560.0000   -0.91657
170600.0000   -0.89774
170640.0000   -0.69257
170680.0000   -0.47340
170720.0000   -0.61994
170760.0000   -0.37322
170800.0000   -0.88974
170840.0000   -0.92479
170880.0000   -0.69094
170920.0000   -0.60187
170960.0000   -0.42449
171000.0000   -0.47426
171040.0000   -0.55723
171080.0000   -0.60345
171120.0000   -0.78134
171160.0000   -0.82619
171200.0000   -0.99260
171240.0000   -0.50393
171280.0000   -0.50034
171320.0000   -0.66421
171360.0000   -0.20930
171400.0000   -0.65762
171440.0000   -0.61919
171480.0000   -0.58148
171520.0000   -0.61156
171560.0000   -0.54057
171600.0000   -0.72039
171640.0000   -0.81579
171680.0000   -0.38509
171720.0000   -0.78076
171760.0000   -0.84285
171800.0000   -0.72167
171840.0000   -0.70791
171880.0000   -0.81067
171920.0000   -0.75663
171960.0000   -0.88690
172000.0000   -0.61714
172040.0000   -0.66059
172080.0000   -0.76502
172120.0000   -0.50598
172160.0000   -0.51098
172200.0000   -0.24657
172240.0000   -0.52723
172280.0000   -0.49421
172320.0000   -0.79883
172360.0000   -0.75481
172400.0000   -0.53498
172440.0000   -0.67344
172480.0000   -0.54130
172520.0000   -0.65622
172560.0000   -0.65981
172600.0000   -0.62769
172640.0000   -0.58838
172680.0000   -0.50061
172720.0000   -0.57371
172760.0000   -0.50642
172800.0000   -0.69558
172840.0000   -0.35904
172880.0000   -0.33307
172920.0000   -0.93937
172960.0000   -0.63091
173000.0000   -0.66073
173040.0000   -0.47400
173080.0000   -0.69153
173120.0000   -0.43355
173160.0000   -0.82255
173200.0000   -0.71651
173240.0000   -0.75520
173280.0000   -0.04820
173320.0000   -0.44604
173360.0000   -0.37257
173400.0000   -0.34375
173440.0000   -0.34784
173480.0000   -0.65957
173520.0000   -0.30524
173560.0000   -0.45495
173600.0000   -0.54420
173640.0000   -0.43732
173680.0000   -0.31415
173720.0000   -0.56784
173760.0000   -0.56792
173800.0000   -0.42644
173840.0000   -0.18050
173880.0000    0.10300
173920.0000   -0.40070
173960.0000   -0.46292
174000.0000   -0.39521
174040.0000   -0.51288
174080.0000   -0.49639
174120.0000   -0.12759
174160.0000   -0.24962
174200.0000   -0.35174
174240.0000   -0.53913
174280.0000   -0.08793
174320.0000   -0.25444
174360.0000   -0.34815
174400.0000   -0.37497
174440.0000   -0.30515
174480.0000    0.03245
174520.0000    0.18770
174560.0000    0.12398
174600.0000    0.27265
174640.0000    0.06903
174680.0000   -0.10706
174720.0000   -0.07961
174760.0000   -0.09921
174800.0000    0.37269
174840.0000   -0.04665
174880.0000    0.02717
174920.0000   -0.20745
174960.0000   -0.13960
175000.0000   -0.37630
175040.0000   -0.48244
175080.0000   -0.35909
175120.0000   -0.44465
175160.0000   -0.27693
175200.0000   -0.63465
175240.0000   -0.16027
175280.0000   -0.22140
175320.0000   -0.22986
175360.0000   -0.49060
175400.0000   -0.39878
175440.0000   -0.29380
175480.0000   -0.25632
175520.0000   -0.20032
175560.0000   -0.16793
175600.0000   -0.19656
175640.0000   -0.33294
175680.0000   -0.68074
175720.0000   -0.52667
175760.0000   -0.54786
175800.0000   -0.38403
175840.0000   -0.52848
175880.0000   -0.35744
175920.0000   -0.54946
175960.0000   -0.60380
176000.0000   -0.55282
176040.0000   -0.53923
176080.0000   -0.61586
176120.0000   -0.46168
176160.0000   -0.64087
176200.0000   -0.50243
176240.0000   -0.51321
176280.0000   -0.53751
176320.0000   -0.31513
176360.0000   -0.70688
176400.0000   -0.28374
176440.0000   -0.22217
176480.0000   -0.18594
176520.0000   -0.07775
176560.0000   -0.16762
176600.0000   -0.12552
176640.0000   -0.28906
176680.0000   -0.13488
176720.0000   -0.31522
176760.0000   -0.07921
176800.0000   -0.27585
176840.0000   -0.59838
176880.0000   -0.75887
176920.0000   -0.50045
176960.0000   -0.48022
177000.0000   -0.49100
177040.0000   -0.36678
177080.0000   -0.43375
177120.0000   -0.44435
177160.0000   -0.54355
177200.0000   -0.75771
177240.0000   -0.50162
177280.0000   -0.08187
177320.0000   -0.30395
177360.0000    0.05544
177400.0000    0.05193
177440.0000   -0.27005
177480.0000   -0.18704
177520.0000   -0.63218
177560.0000   -0.48424
177600.0000   -0.50190
177640.0000   -0.58773
177680.0000   -0.48127
177720.0000   -0.62415
177760.0000   -0.66266
177800.0000   -0.57322
177840.0000   -0.20689
177880.0000   -0.15548
177920.0000   -0.21474
177960.0000   -0.26457
178000.0000   -0.47455
178040.0000   -0.63136
178080.0000   -0.30911
178120.0000   -0.25308
178160.0000   -0.51725
178200.0000   -0.37570
178240.0000   -0.62756
178280.0000   -0.55074
178320.0000   -0.39420
178360.0000   -0.33494
178400.0000   -0.35374
178440.0000   -0.38979
178480.0000   -0.36953
178520.0000   -0.34391
178560.0000   -0.21835
178600.0000   -0.12172
178640.0000   -0.27314
178680.0000   -0.41928
178720.0000   -0.44691
178760.0000   -0.32886
178800.0000   -0.37035
178840.0000   -0.48350
178880.0000   -0.44523
178920.0000    0.03233
178960.0000    0.05254
179000.0000   -0.07360
179040.0000    0.00286
179080.0000   -0.68155
179120.0000   -0.16629
179160.0000   -0.18489
179200.0000   -0.07896
179240.0000   -0.43665
179280.0000   -0.16316
179320.0000   -0.45336
179360.0000   -0.53337
179400.0000   -0.42940
179440.0000   -0.06600
179480.0000   -0.13740
179520.0000   -0.61433
179560.0000   -0.51544
179600.0000   -0.62522
179640.0000    0.18715
179680.0000    0.21205
179720.0000   -0.12612
179760.0000    0.03871
179800.0000   -0.27806
179840.0000   -0.25879
179880.0000   -0.06093
179920.0000   -0.69578
179960.0000   -0.43606
180000.0000   -0.18826
180040.0000   -0.31584
180080.0000   -0.20360
180120.0000   -0.28756
180160.0000   -0.05844
180200.0000   -0.50821
180240.0000   -0.29759
180280.0000   -0.56776
180320.0000   -0.55499
180360.0000   -0.37399
180400.0000   -0.47273
180440.0000   -0.58499
180480.0000   -0.09531
180520.0000   -0.34499
180560.0000   -0.26596
180600.0000   -0.52746
180640.0000   -0.06831
180680.0000   -0.33863
180720.0000   -0.17617
180760.0000   -0.31161
180800.0000   -0.27577
180840.0000   -0.33962
180880.0000   -0.51890
180920.0000   -0.32458
180960.0000   -0.44593
181000.0000   -0.19749
181040.0000   -0.35851
181080.0000   -0.42011
181120.0000   -0.54312
181160.0000   -0.94384
181200.0000   -0.23376
181240.0000   -0.34325
181280.0000   -0.46321
181320.0000   -0.17606
181360.0000   -0.47282
181400.0000   -0.36703
181440.0000   -0.12216
181480.0000   -0.02610
181520.0000   -0.31040
181560.0000   -0.08846
181600.0000   -0.09035
181640.0000   -0.23609
181680.0000   -0.00028
181720.0000   -0.06733
181760.0000   -0.58929
181800.0000   -0.35862
181840.0000   -0.34055
181880.0000   -0.26404
181920.0000   -0.23045
181960.0000   -0.25897
182000.0000   -0.12010
182040.0000   -0.16315
182080.0000   -0.31404
182120.0000   -0.03770
182160.0000   -0.42662
182200.0000    0.04806
182240.0000   -0.37756
182280.0000   -0.18608
182320.0000   -0.17366
182360.0000   -0.07822
182400.0000   -0.68691
182440.0000   -0.41834
182480.0000   -0.20238
182520.0000   -0.43236
182560.0000   -0.21600
182600.0000   -0.24357
182640.0000   -0.27058
182680.0000   -0.09417
182720.0000   -0.24785
182760.0000    0.03921
182800.0000   -0.07022
182840.0000   -0.27324
182880.0000   -0.39564
182920.0000   -0.35884
182960.0000   -0.63073
183000.0000   -0.39764
183040.0000   -0.25617
183080.0000   -0.17750
183120.0000    0.40085
183160.0000    0.00639
183200.0000    0.03106
183240.0000   -0.25926
183280.0000   -0.15083
183320.0000   -0.31880
183360.0000   -0.25320
183400.0000   -0.02394
183440.0000   -0.00811
183480.0000   -0.22142
183520.0000   -0.08496
183560.0000   -0.12375
183600.0000   -0.66392
183640.0000   -0.17646
183680.0000   -0.09486
183720.0000   -0.23626
183760.0000   -0.12759
183800.0000   -0.25911
183840.0000   -0.25487
183880.0000   -0.15872
183920.0000    0.04525
183960.0000    0.03803
184000.0000    0.18032
184040.0000   -0.07287
184080.0000   -0.02831
184120.0000   -0.01520
184160.0000   -0.01501
184200.0000   -0.04455
184240.0000    0.05110
184280.0000   -0.25582
184320.0000   -0.36934
184360.0000   -0.50962
184400.0000   -0.16290
184440.0000   -0.60591
184480.0000   -0.23588
184520.0000   -0.05274
184560.0000   -0.28690
184600.0000   -0.23051
184640.0000   -0.11391
184680.0000   -0.19046
184720.0000   -0.35723
184760.0000   -0.03778
184800.0000   -0.05530
184840.0000    0.01924
184880.0000    0.15029
184920.0000    0.11642
184960.0000   -0.09863
185000.0000   -0.39061
185040.0000   -0.30437
185080.0000    0.01241
185120.0000    0.07892
185160.0000   -0.28763
185200.0000   -0.25236
185240.0000   -0.43290
185280.0000   -0.11742
185320.0000   -0.01483
185360.0000   -0.29275
185400.0000   -0.03626
185440.0000    0.07811
185480.0000    0.12726
185520.0000    0.02198
185560.0000   -0.05478
185600.0000    0.14254
185640.0000   -0.10178
185680.0000   -0.11429
185720.0000   -0.11527
185760.0000   -0.04246
185800.0000   -0.27043
185840.0000   -0.38381
185880.0000    0.20187
185920.0000   -0.02769
185960.0000   -0.07495
186000.0000   -0.05177
186040.0000   -0.07559
186080.0000   -0.20426
186120.0000   -0.19555
186160.0000   -0.17325
186200.0000   -0.28653
186240.0000    0.06503
186280.0000   -0.50198
186320.0000    0.12169
186360.0000    0.08829
186400.0000    0.12430
186440.0000   -0.10642
186480.0000   -0.07716
186520.0000    0.06386
186560.0000   -0.20908
186600.0000   -0.07798
186640.0000   -0.16418
186680.0000    0.02800
186720.0000   -0.10115
186760.0000    0.01799
186800.0000   -0.05502
186840.0000   -0.05788
186880.0000   -0.06250
186920.0000   -0.66840
186960.0000   -0.17496
187000.0000   -0.14313
187040.0000   -0.19241
187080.0000   -0.46405
187120.0000   -0.33204
187160.0000   -0.26656
187200.0000   -0.35975
187240.0000   -0.26925
187280.0000   -0.14283
187320.0000   -0.37534
187360.0000   -0.10173
187400.0000   -0.44435
187440.0000   -0.41466
187480.0000   -0.46734
187520.0000   -0.41703
187560.0000   -0.61779
187600.0000   -0.13550
187640.0000   -0.01961
187680.0000   -0.76207
187720.0000   -0.72121
187760.0000   -0.37399
187800.0000   -0.30640
187840.0000   -0.28830
187880.0000   -0.65232
187920.0000   -0.32165
187960.0000   -0.45021
188000.0000   -0.39422
188040.0000   -0.55860
188080.0000   -0.16292
188120.0000   -0.67699
188160.0000   -0.28774
188200.0000   -0.30397
188240.0000   -0.37976
188280.0000   -0.36784
188320.0000   -0.27209
188360.0000   -0.20637
188400.0000   -0.23386
188440.0000   -0.27363
188480.0000    0.09287
188520.0000    0.09348
188560.0000    0.25553
188600.0000   -0.05531
188640.0000   -0.09812
188680.0000   -0.22660
188720.0000   -0.13739
188760.0000    0.36745
188800.0000   -0.00397
188840.0000    0.10103
188880.0000    0.07575
188920.0000    0.09337
188960.0000    0.37381
189000.0000    0.22962
189040.0000    0.09962
189080.0000    0.35841
189120.0000   -0.19598
189160.0000   -0.17270
189200.0000   -0.22037
189240.0000   -0.30382
189280.0000   -0.14595
189320.0000   -0.00105
189360.0000   -0.04899
189400.0000   -0.62283
189440.0000   -0.22006
189480.0000   -0.22185
189520.0000   -0.04229
189560.0000   -0.46658
189600.0000   -0.23942
189640.0000   -0.47916
189680.0000   -0.34394
189720.0000   -0.18969
189760.0000   -0.21851
189800.0000   -0.30492
189840.0000    0.02767
189880.0000   -0.06850
189920.0000   -0.16747
189960.0000   -0.65548
190000.0000   -0.16784
190040.0000   -0.71513
190080.0000   -0.59898
190120.0000   -0.46538
190160.0000   -1.06661
190200.0000   -0.88893
190240.0000   -0.88510
190280.0000   -0.99295
190320.0000   -0.93274
190360.0000   -0.95948
190400.0000   -0.84408
190440.0000   -0.72461
190480.0000   -0.73411
190520.0000   -0.69401
190560.0000   -0.49847
190600.0000   -0.51074
190640.0000   -0.32220
190680.0000   -0.45089
190720.0000   -0.21623
190760.0000   -0.13790
190800.0000   -0.25756
190840.0000   -0.32180
190880.0000   -0.61399
190920.0000   -0.45100
190960.0000   -0.64863
191000.0000   -0.53046
191040.0000   -0.67424
191080.0000   -0.79811
191120.0000   -0.62249
191160.0000   -0.38313
191200.0000   -0.51828
191240.0000   -0.80433
191280.0000   -1.01243
191320.0000   -1.12138
191360.0000   -0.96156
191400.0000   -0.94766
191440.0000   -1.17612
191480.0000   -1.10220
191520.0000   -1.02077
191560.0000   -0.89626
191600.0000   -0.71107
191640.0000   -0.84635
191680.0000   -0.86005
191720.0000   -0.94019
191760.0000   -0.94168
191800.0000   -0.96324
191840.0000   -0.90475
191880.0000   -0.91882
191920.0000   -0.90333
191960.0000   -0.88220
192000.0000   -0.89835
192040.0000   -0.85939
192080.0000   -0.59143
192120.0000   -0.63206
192160.0000   -0.58214
192200.0000   -0.54782
192240.0000   -0.49899
192280.0000   -0.50012
192320.0000   -0.49924
192360.0000   -0.56332
192400.0000   -0.51559
192440.0000   -0.45662
192480.0000   -0.41231
192520.0000   -0.40731
192560.0000   -0.61892
192600.0000   -0.84188
192640.0000   -0.83639
192680.0000   -1.07663
192720.0000   -0.78126
192760.0000   -0.79521
192800.0000   -0.87947
192840.0000   -0.92319
192880.0000   -0.94049
192920.0000   -1.08842
192960.0000   -0.76387
193000.0000   -0.66955
193040.0000   -0.71023
193080.0000   -1.07590
193120.0000   -0.75529
193160.0000   -0.83157
193200.0000   -1.00828
193240.0000   -0.98427
193280.0000   -0.95914
193320.0000   -0.93240
193360.0000   -0.95562
193400.0000   -0.83427
193440.0000   -1.13472
193480.0000   -1.05879
193520.0000   -1.05939
193560.0000   -0.84650
193600.0000   -0.82933
193640.0000   -0.84506
193680.0000   -0.81030
193720.0000   -0.85276
193760.0000   -0.76467
193800.0000   -0.81992
193840.0000   -0.97799
193880.0000   -1.17737
193920.0000   -0.99862
193960.0000   -1.02853
194000.0000   -0.71663
194040.0000   -1.06347
194080.0000   -0.92495
194120.0000   -0.81326
194160.0000   -1.00965
194200.0000   -0.96700
194240.0000   -1.03593
194280.0000   -0.97136
194320.0000   -0.96261
194360.0000   -0.87482
194400.0000   -0.66450
194440.0000   -1.10128
194480.0000   -0.71417
194520.0000   -0.71276
194560.0000   -0.72786
194600.0000   -0.77342
194640.0000   -0.71429
194680.0000   -1.03960
194720.0000   -0.86919
194760.0000   -0.73989
194800.0000   -0.94342
194840.0000   -0.73819
194880.0000   -0.05478
194920.0000   -0.27919
194960.0000   -0.22532
195000.0000   -0.23062
195040.0000   -0.37266
195080.0000   -0.30781
195120.0000   -0.52490
195160.0000   -0.29740
195200.0000   -0.44804
195240.0000   -0.28893
195280.0000   -0.15310
195320.0000   -0.14854
195360.0000   -0.32123
195400.0000   -0.33038
195440.0000   -0.17083
195480.0000   -0.12708
195520.0000   -0.23328
195560.0000   -0.19546
195600.0000   -0.19795
195640.0000   -0.25571
195680.0000   -0.77830
195720.0000   -0.37017
195760.0000   -0.60313
195800.0000   -0.62474
195840.0000   -0.67798
195880.0000   -0.14710
195920.0000   -0.62364
195960.0000   -0.47149
196000.0000   -0.60829
196040.0000   -0.77843
196080.0000   -0.73113
196120.0000   -0.84977
196160.0000   -0.66517
196200.0000   -0.69236
196240.0000   -0.54324
196280.0000   -0.32909
196320.0000   -0.47979
196360.0000   -0.39312
196400.0000   -0.71960
196440.0000   -0.68829
196480.0000   -0.56340
196520.0000   -0.66588
196560.0000   -0.43047
196600.0000   -0.70989
196640.0000   -0.44241
196680.0000   -0.35225
196720.0000   -0.41716
196760.0000   -0.61670
196800.0000   -0.31047
196840.0000   -0.41376
196880.0000   -0.35408
196920.0000   -0.31887
196960.0000   -0.23409
197000.0000   -0.56507
197040.0000   -0.28448
197080.0000   -0.98808
197120.0000   -0.41402
197160.0000   -0.49608
197200.0000   -0.65959
197240.0000   -0.64288
197280.0000   -0.38710
197320.0000   -0.45503
197360.0000   -0.54776
197400.0000   -0.58442
197440.0000   -0.45929
197480.0000   -0.53710
197520.0000   -0.57049
197560.0000   -0.44990
197600.0000   -0.33462
197640.0000   -0.45896
197680.0000   -0.91294
197720.0000   -0.74793
197760.0000   -0.85313
197800.0000   -0.87075
197840.0000   -0.30783
197880.0000   -0.69849
197920.0000   -0.39626
197960.0000   -0.58663
198000.0000   -0.82790
198040.0000   -0.49702
198080.0000   -0.60626
198120.0000   -0.67641
198160.0000   -0.79465
198200.0000   -0.62451
198240.0000   -0.67351
198280.0000   -0.46120
198320.0000   -0.73704
198360.0000   -0.16487
198400.0000   -0.23613
198440.0000   -0.35708
198480.0000   -0.26328
198520.0000   -0.54556
198560.0000   -0.29559
198600.0000   -0.20533
198640.0000    0.07510
198680.0000   -0.21753
198720.0000   -0.33445
198760.0000   -0.25305
198800.0000   -0.20130
198840.0000   -0.23169
198880.0000   -0.24290
198920.0000   -0.40238
198960.0000   -0.63518
199000.0000   -0.52159
199040.0000   -0.80591
199080.0000   -0.76410
199120.0000   -0.46396
199160.0000   -0.61527
199200.0000   -0.60347
199240.0000   -0.40652
199280.0000   -0.37507
199320.0000   -0.52496
199360.0000   -0.72175
199400.0000   -0.51981
199440.0000   -0.79980
199480.0000   -0.62910
199520.0000   -0.60340
199560.0000   -0.60259
199600.0000   -0.98530
199640.0000   -1.14244
199680.0000   -0.99465
199720.0000   -0.45832
199760.0000   -0.50313
199800.0000   -0.54496
199840.0000   -0.99608
199880.0000   -0.78232
199920.0000   -0.87382
199960.0000   -0.84432
200000.0000   -0.71594
200040.0000   -1.03387
200080.0000   -0.92491
200120.0000   -0.77998
200160.0000   -0.71443
200200.0000   -0.41287
200240.0000   -0.65875
200280.0000   -0.83570
200320.0000   -0.74162
200360.0000   -0.66036
200400.0000   -0.71643
200440.0000   -0.94645
200480.0000   -0.75638
200520.0000   -0.64679
200560.0000   -0.61658
200600.0000   -0.65185
200640.0000   -0.86312
200680.0000   -0.83009
200720.0000   -0.40626
200760.0000   -0.77740
200800.0000   -0.52131
200840.0000   -0.44380
200880.0000   -0.65337
200920.0000   -0.75747
200960.0000   -0.61442
201000.0000   -0.64408
201040.0000   -0.31814
201080.0000   -0.30964
201120.0000   -0.44748
201160.0000   -0.50744
201200.0000   -0.30433
201240.0000   -0.26059
201280.0000   -0.48123
201320.0000   -0.49507
201360.0000   -0.38183
201400.0000   -0.70288
201440.0000   -0.50415
201480.0000   -0.51451
201520.0000   -0.39172
201560.0000   -0.26071
201600.0000   -0.54719
201640.0000   -0.62438
201680.0000   -0.78858
201720.0000   -0.56376
201760.0000   -0.45840
201800.0000   -0.56433
201840.0000   -0.42769
201880.0000   -0.26910
201920.0000   -0.27091
201960.0000   -0.83228
202000.0000   -0.55942
202040.0000   -0.71519
202080.0000   -0.86477
202120.0000   -0.47526
202160.0000   -0.40079
202200.0000   -0.75154
202240.0000   -0.47293
202280.0000   -0.60329
202320.0000   -0.38573
202360.0000   -0.17459
202400.0000   -0.21127
202440.0000   -0.00690
202480.0000   -0.24584
202520.0000   -0.19090
202560.0000    0.17221
202600.0000   -0.00467
202640.0000    0.14881
202680.0000    0.09404
202720.0000   -0.19736
202760.0000   -0.53622
202800.0000   -0.57795
202840.0000   -0.50292
202880.0000   -0.08632
202920.0000   -0.25325
202960.0000   -0.39401
203000.0000   -0.04038
203040.0000   -0.80351
203080.0000   -0.35391
203120.0000   -0.81731
203160.0000   -0.68486
203200.0000   -0.49539
203240.0000   -0.52402
203280.0000   -0.29311
203320.0000   -0.70315
203360.0000   -0.70001
203400.0000   -0.87788
203440.0000   -0.33849
203480.0000   -0.43671
203520.0000   -0.53511
203560.0000   -0.35482
203600.0000   -0.56634
203640.0000   -0.65175
203680.0000   -0.59008
203720.0000   -0.45886
203760.0000   -0.37088
203800.0000   -0.71132
203840.0000   -0.54262
203880.0000   -0.39195
203920.0000   -0.45747
203960.0000   -0.57103
204000.0000   -0.35564
204040.0000   -0.38570
204080.0000   -0.21680
204120.0000   -0.01887
204160.0000   -0.56148
204200.0000   -0.64206
204240.0000   -0.19153
204280.0000   -0.49684
204320.0000   -0.68617
204360.0000   -0.64424
204400.0000   -0.52261
204440.0000   -0.54729
204480.0000   -0.18584
204520.0000   -0.55103
204560.0000   -0.29552
204600.0000   -0.23102
204640.0000   -0.44968
204680.0000   -0.63802
204720.0000   -0.32689
204760.0000   -0.56215
204800.0000   -0.56735
204840.0000   -0.20007
204880.0000   -0.61885
204920.0000   -0.61499
204960.0000   -0.66956
205000.0000   -0.47541
205040.0000   -0.83667
205080.0000   -0.87566
205120.0000   -0.59131
205160.0000   -0.77439
205200.0000   -0.66474
205240.0000   -1.03139
205280.0000   -0.71118
205320.0000   -0.69452
205360.0000   -0.50162
205400.0000   -0.59952
205440.0000   -0.86442
205480.0000   -0.85586
205520.0000   -0.64542
205560.0000   -0.60703
205600.0000   -0.55947
205640.0000   -0.54367
205680.0000   -0.65883
205720.0000   -0.76783
205760.0000   -0.26426
205800.0000   -0.78053
205840.0000   -0.90334
205880.0000   -0.36991
205920.0000   -0.81189
205960.0000   -0.86722
206000.0000   -0.78268
206040.0000   -0.75348
206080.0000   -0.88471
206120.0000   -0.71543
206160.0000   -0.70949
206200.0000   -0.70999
206240.0000   -0.78018
206280.0000   -0.54895
206320.0000   -0.75585
206360.0000   -0.73062
206400.0000   -0.86241
206440.0000   -0.61861
206480.0000   -0.68025
206520.0000   -0.64767
206560.0000   -0.65488
206600.0000   -0.74536
206640.0000   -0.81892
206680.0000   -0.79849
206720.0000   -0.72863
206760.0000   -0.65851
206800.0000   -0.42121
206840.0000   -0.73981
206880.0000   -0.87449
206920.0000   -0.59552
206960.0000   -0.86109
207000.0000   -0.89955
207040.0000   -0.65561
207080.0000   -0.82184
207120.0000   -0.73604
207160.0000   -0.84842
207200.0000   -0.88231
207240.0000   -1.02906
207280.0000   -0.58230
207320.0000   -0.50789
207360.0000   -0.61442
207400.0000   -0.78378
207440.0000   -0.78559
207480.0000   -0.88755
207520.0000   -0.80109
207560.0000   -1.01332
207600.0000   -1.05829
207640.0000   -1.08891
207680.0000   -0.93471
207720.0000   -0.89651
207760.0000   -0.85648
207800.0000   -0.90007
207840.0000   -0.94479
207880.0000   -0.69081
207920.0000   -0.82742
207960.0000   -0.81041
208000.0000   -0.37295
208040.0000   -0.70311
208080.0000   -0.58216
208120.0000   -0.85160
208160.0000   -0.87243
208200.0000   -0.86497
208240.0000   -0.96661
208280.0000   -0.88202
208320.0000   -0.63073
208360.0000   -0.97619
208400.0000   -0.80843
208440.0000   -0.81636
208480.0000   -0.77241
208520.0000   -0.64525
208560.0000   -1.00159
208600.0000   -1.00471
208640.0000   -0.66343
208680.0000   -0.71794
208720.0000   -0.79069
208760.0000   -0.59051
208800.0000   -1.10441
208840.0000   -0.78083
208880.0000   -0.66376
208920.0000   -0.65892
208960.0000   -0.69904
209000.0000   -0.46874
209040.0000   -0.82563
209080.0000   -0.78417
209120.0000   -0.56261
209160.0000   -0.65479
209200.0000   -0.98344
209240.0000   -0.42922
209280.0000   -0.71747
209320.0000   -0.76464
209360.0000   -0.59925
209400.0000   -0.61474
209440.0000   -0.57139
209480.0000   -0.68762
209520.0000   -0.29619
209560.0000   -0.48881
209600.0000   -0.65170
209640.0000   -0.60087
209680.0000   -0.72657
209720.0000   -0.96746
209760.0000   -1.02838
209800.0000   -0.86315
209840.0000   -0.87224
209880.0000   -0.84311
209920.0000   -0.90382
209960.0000   -0.83151
210000.0000   -0.90594
210040.0000   -0.68005
210080.0000   -0.89573
210120.0000   -0.64425
210160.0000   -0.62584
210200.0000   -0.71857
210240.0000   -0.94605
210280.0000   -0.88239
210320.0000   -0.62424
210360.0000   -0.71063
210400.0000   -0.68291
210440.0000   -0.56607
210480.0000   -0.72160
210520.0000   -0.80600
210560.0000   -0.70573
210600.0000   -0.96128
210640.0000   -0.84648
210680.0000   -0.82724
210720.0000   -0.50625
210760.0000   -0.57961
210800.0000   -0.64145
210840.0000   -0.85042
210880.0000   -0.63221
210920.0000   -0.70896
210960.0000   -0.57414
211000.0000   -0.97677
211040.0000   -0.65800
211080.0000   -0.92055
211120.0000   -0.59991
211160.0000   -0.90781
211200.0000   -0.92375
211240.0000   -1.08476
211280.0000   -0.94281
211320.0000   -0.93438
211360.0000   -1.04614
211400.0000   -0.84663
211440.0000   -0.60936
211480.0000   -0.80228
211520.0000   -0.49152
211560.0000   -0.70939
211600.0000   -0.79021
211640.0000   -0.53219
211680.0000   -0.75110
211720.0000   -0.54362
211760.0000   -0.72792
211800.0000   -0.40443
211840.0000   -0.67872
211880.0000   -0.69530
211920.0000   -0.64945
211960.0000   -0.92858
212000.0000   -0.72789
212040.0000   -0.64871
212080.0000   -0.96039
212120.0000   -0.64781
212160.0000   -0.71339
212200.0000   -0.64026
212240.0000   -0.68922
212280.0000   -0.74201
212320.0000   -0.62540
212360.0000   -0.71495
212400.0000   -0.66666
212440.0000   -0.81523
212480.0000   -0.67468
212520.0000   -0.61596
212560.0000   -0.75453
212600.0000   -0.54190
212640.0000   -0.88218
212680.0000   -0.64641
212720.0000   -0.78068
212760.0000   -0.91076
212800.0000   -0.77596
212840.0000   -0.59579
212880.0000   -0.55093
212920.0000   -0.70273
212960.0000   -0.75290
213000.0000   -0.61397
213040.0000   -0.62045
213080.0000   -0.82654
213120.0000   -0.86917
213160.0000   -0.99168
213200.0000   -0.75836
213240.0000   -0.87050
213280.0000   -0.75485
213320.0000   -0.72222
213360.0000   -0.67154
213400.0000   -0.86352
213440.0000   -0.98560
213480.0000   -0.80929
213520.0000   -0.83534
213560.0000   -0.78472
213600.0000   -0.76536
213640.0000   -1.01612
213680.0000   -0.69834
213720.0000   -0.81859
213760.0000   -0.67956
213800.0000   -0.97076
213840.0000   -0.64958
213880.0000   -0.75445
213920.0000   -0.47904
213960.0000   -1.02078
214000.0000   -0.57593
214040.0000   -0.71250
214080.0000   -0.79211
214120.0000   -0.90602
214160.0000   -0.69692
214200.0000   -0.95505
214240.0000   -0.85671
214280.0000   -0.71079
214320.0000   -0.75213
214360.0000   -0.85988
214400.0000   -0.75331
214440.0000   -0.93478
214480.0000   -0.55018
214520.0000   -0.33950
214560.0000   -0.79566
214600.0000   -0.77340
214640.0000   -0.53589
214680.0000   -0.72547
214720.0000   -0.41351
214760.0000   -0.69772
214800.0000   -0.60902
214840.0000   -0.84130
214880.0000   -0.51338
214920.0000   -0.93340
214960.0000   -0.97083
215000.0000   -0.79275
215040.0000   -1.05880
215080.0000   -0.89456
215120.0000   -0.84509
215160.0000   -0.64904
215200.0000   -1.06866
215240.0000   -0.79875
215280.0000   -0.63075
215320.0000   -0.72879
215360.0000   -0.80304
215400.0000   -0.55217
215440.0000   -0.79711
215480.0000   -0.72878
215520.0000   -0.94625
215560.0000   -0.62463
215600.0000   -0.43184
215640.0000   -0.49481
215680.0000   -0.48928
215720.0000   -0.68813
215760.0000   -0.74069
215800.0000   -0.40025
215840.0000   -0.60323
215880.0000   -0.68062
215920.0000   -0.87863
215960.0000   -0.90073
216000.0000   -0.92974
216040.0000   -0.61331
216080.0000   -0.87067
216120.0000   -0.76208
216160.0000   -0.57927
216200.0000   -0.40549
216240.0000   -0.61293
216280.0000   -0.65675
216320.0000   -0.77249
216360.0000   -0.62169
216400.0000   -0.47837
216440.0000   -0.58881
216480.0000   -0.32231
216520.0000   -0.62163
216560.0000   -0.93392
216600.0000   -0.69039
216640.0000   -0.61087
216680.0000   -1.01332
216720.0000   -0.95121
216760.0000   -0.67676
216800.0000   -0.79013
216840.0000   -0.91986
216880.0000   -0.81533
216920.0000   -0.62452
216960.0000   -0.90592
217000.0000   -0.52309
217040.0000   -0.84559
217080.0000   -0.73388
217120.0000   -0.27670
217160.0000   -0.73298
217200.0000   -0.72196
217240.0000   -0.49927
217280.0000   -0.90142
217320.0000   -0.67510
217360.0000   -0.64265
217400.0000   -0.51521
217440.0000   -0.58377
217480.0000   -0.89791
217520.0000   -0.40829
217560.0000   -0.84180
217600.0000   -0.59864
217640.0000   -0.83732
217680.0000   -0.61351
217720.0000   -0.00089
217760.0000   -0.55505
217800.0000   -0.52981
217840.0000   -0.71047
217880.0000   -0.86418
217920.0000   -0.64756
217960.0000   -0.35061
218000.0000   -0.44608
218040.0000   -0.39714
218080.0000   -0.10903
218120.0000   -0.29165
218160.0000   -0.06353
218200.0000   -0.41962
218240.0000   -0.19571
218280.0000   -0.41164
218320.0000   -0.37309
218360.0000   -0.16029
218400.0000    0.12981
218440.0000    0.30882
218480.0000    0.12559
218520.0000   -0.07811
218560.0000   -0.03860
218600.0000   -0.27203
218640.0000   -0.04490
218680.0000   -0.20245
218720.0000   -0.10582
218760.0000    0.05544
218800.0000   -0.02337
218840.0000   -0.08478
218880.0000   -0.09257
218920.0000    0.20768
218960.0000    0.15425
219000.0000    0.16162
219040.0000    0.15032
219080.0000   -0.16173
219120.0000    0.00842
219160.0000   -0.05587
219200.0000   -0.09618
219240.0000   -0.02254
219280.0000   -0.07115
219320.0000   -0.02243
219360.0000   -0.19513
219400.0000   -0.03603
219440.0000   -0.18241
219480.0000   -0.07317
219520.0000    0.03586
219560.0000    0.03514
219600.0000   -0.22010
219640.0000   -0.07106
219680.0000    0.07053
219720.0000   -0.07174
219760.0000   -0.10196
219800.0000    0.09716
219840.0000   -0.01722
219880.0000   -0.21966
219920.0000    0.07859
219960.0000   -0.04219
220000.0000   -0.11255
220040.0000    0.03435
220080.0000    0.06066
220120.0000    0.11636
220160.0000   -0.16398
220200.0000   -0.21955
220240.0000   -0.38775
220280.0000    0.06564
220320.0000   -0.01352
220360.0000    0.08640
220400.0000   -0.20214
220440.0000    0.14535
220480.0000   -0.06171
220520.0000    0.00007
220560.0000    0.06227
220600.0000    0.00277
220640.0000   -0.02036
220680.0000   -0.17287
220720.0000   -0.06675
220760.0000    0.11177
220800.0000    0.01039
220840.0000    0.01934
220880.0000   -0.02222
220920.0000   -0.28170
220960.0000   -0.03747
221000.0000    0.03837
221040.0000   -0.01908
221080.0000   -0.17717
221120.0000   -0.16064
221160.0000   -0.26035
221200.0000    0.17947
221240.0000   -0.00787
221280.0000    0.06168
221320.0000   -0.08503
221360.0000   -0.13939
221400.0000    0.26399
221440.0000   -0.08200
221480.0000   -0.16866
221520.0000    0.00456
221560.0000   -0.02151
221600.0000   -0.06473
221640.0000    0.01491
221680.0000   -0.07986
221720.0000   -0.15447
221760.0000   -0.12736
221800.0000    0.23636
221840.0000   -0.09808
221880.0000   -0.02350
221920.0000    0.00394
221960.0000   -0.24598
222000.0000   -0.45936
222040.0000   -0.17828
222080.0000   -0.10209
222120.0000   -0.24139
222160.0000   -0.16557
222200.0000   -0.53139
222240.0000   -0.44810
222280.0000   -0.45429
222320.0000   -0.33797
222360.0000   -0.49837
222400.0000   -0.24389
222440.0000   -0.36060
222480.0000   -0.17965
222520.0000    0.00322
222560.0000   -0.06962
222600.0000   -0.23613
222640.0000   -0.10394
222680.0000   -0.29689
222720.0000   -0.14918
222760.0000   -0.55328
222800.0000   -0.27629
222840.0000   -0.06318
222880.0000   -0.14469
222920.0000   -0.23640
222960.0000   -0.37631
223000.0000   -0.25221
223040.0000   -0.40926
223080.0000   -0.41070
223120.0000   -0.26542
223160.0000   -0.13237
223200.0000   -0.20786
223240.0000   -0.48713
223280.0000   -0.31274
223320.0000   -0.08630
223360.0000   -0.15147
223400.0000   -0.27486
223440.0000   -0.10773
223480.0000   -0.19713
223520.0000   -0.22713
223560.0000   -0.22548
223600.0000   -0.40464
223640.0000   -0.27194
223680.0000   -0.37699
223720.0000   -0.22542
223760.0000   -0.37779
223800.0000   -0.34287
223840.0000   -0.12349
223880.0000    0.08534
223920.0000    0.00593
223960.0000   -0.16586
224000.0000   -0.63277
224040.0000   -0.50787
224080.0000   -0.33769
224120.0000   -0.38607
224160.0000   -0.29053
224200.0000   -0.47825
224240.0000   -0.29421
224280.0000   -0.12854
224320.0000   -0.27129
224360.0000   -0.21999
224400.0000   -0.25469
224440.0000   -0.09479
224480.0000   -0.19843
224520.0000   -0.26793
224560.0000   -0.13230
224600.0000   -0.35812
224640.0000   -0.26602
224680.0000   -0.00856
224720.0000   -0.17062
224760.0000   -0.05500
224800.0000   -0.05850
224840.0000   -0.13481
224880.0000   -0.10393
224920.0000    0.14717
224960.0000    0.41703
225000.0000    0.27186
225040.0000   -0.35876
225080.0000   -0.31821
225120.0000   -0.05194
225160.0000   -0.21893
225200.0000   -0.38134
225240.0000   -0.30516
225280.0000   -0.28216
225320.0000   -0.16706
225360.0000   -0.54929
225400.0000   -0.59308
225440.0000   -0.86575
225480.0000   -0.41477
225520.0000   -0.52727
225560.0000   -0.58164
225600.0000   -0.63861
225640.0000   -0.75410
225680.0000   -1.03231
225720.0000   -0.97593
225760.0000   -0.78606
225800.0000   -0.49178
225840.0000   -0.56674
225880.0000   -0.73895
225920.0000   -0.72974
225960.0000   -1.06985
226000.0000   -0.95673
226040.0000   -0.94365
226080.0000   -0.73810
226120.0000   -0.71371
226160.0000   -0.75586
226200.0000   -0.39644
226240.0000   -0.55296
226280.0000   -0.65389
226320.0000   -0.55900
226360.0000   -0.51845
226400.0000   -0.83066
226440.0000   -0.50221
226480.0000   -0.67443
226520.0000   -0.87142
226560.0000   -0.67855
226600.0000   -0.89841
226640.0000   -0.86222
226680.0000   -0.83522
226720.0000   -0.77016
226760.0000   -0.58618
226800.0000   -0.62663
226840.0000   -0.68949
226880.0000   -0.46078
226920.0000   -0.65080
226960.0000   -0.45214
227000.0000   -0.34918
227040.0000   -0.44151
227080.0000   -0.45594
227120.0000   -0.48139
227160.0000   -0.28431
227200.0000   -0.29748
227240.0000   -0.17777
227280.0000   -0.05596
227320.0000   -0.25725
227360.0000   -0.11477
227400.0000   -0.11170
227440.0000   -0.16738
227480.0000   -0.12182
227520.0000   -0.08095
227560.0000    0.01427
227600.0000    0.23052
227640.0000   -0.42841
227680.0000   -0.31137
227720.0000    0.01279
227760.0000   -0.15742
227800.0000    0.01963
227840.0000   -0.23294
227880.0000   -0.07034
227920.0000   -0.24901
227960.0000   -0.20061
228000.0000   -0.31156
228040.0000   -0.02693
228080.0000   -0.51755
228120.0000   -0.40720
228160.0000   -0.46099
228200.0000   -0.23241
228240.0000   -0.03984
228280.0000   -0.49757
228320.0000   -0.45689
228360.0000   -0.43871
228400.0000   -0.46163
228440.0000   -0.32860
228480.0000   -0.08393
228520.0000   -0.51357
228560.0000   -0.45904
228600.0000   -0.46824
228640.0000   -0.37473
228680.0000   -0.31291
228720.0000   -0.52327
228760.0000   -0.12850
228800.0000   -0.06078
228840.0000   -0.20945
228880.0000   -0.18531
228920.0000   -0.37146
228960.0000   -0.35824
229000.0000   -0.06525
229040.0000   -0.30053
229080.0000    0.01240
229120.0000   -0.39184
229160.0000   -0.31208
229200.0000   -0.44587
229240.0000   -0.24154
229280.0000   -0.27338
229320.0000   -0.37640
229360.0000   -0.63315
229400.0000   -0.42341
229440.0000   -0.17656
229480.0000   -0.36831
229520.0000   -0.29515
229560.0000   -0.51935
229600.0000   -0.19750
229640.0000   -0.40351
229680.0000   -0.55191
229720.0000    0.01272
229760.0000    0.43526
229800.0000   -0.15944
229840.0000    0.20324
229880.0000   -0.39880
229920.0000   -0.17102
229960.0000    0.00018
230000.0000   -0.05363
230040.0000   -0.20416
230080.0000   -0.18012
230120.0000   -0.15296
230160.0000    0.18049
230200.0000    0.21867
230240.0000   -0.05149
230280.0000    0.18344
230320.0000   -0.30580
230360.0000   -0.44172
230400.0000   -0.35766
230440.0000   -0.03721
230480.0000   -0.38635
230520.0000   -0.09546
230560.0000   -0.31691
230600.0000   -0.19583
230640.0000   -0.00161
230680.0000   -0.15190
230720.0000   -0.18134
230760.0000   -0.24471
230800.0000   -0.30484
230840.0000   -0.12089
230880.0000   -0.05361
230920.0000   -0.17187
230960.0000   -0.18926
231000.0000   -0.09497
231040.0000   -0.34367
231080.0000   -0.15399
231120.0000    0.04561
231160.0000   -0.12160
231200.0000   -0.26344
231240.0000   -0.11784
231280.0000   -0.05785
231320.0000   -0.18286
231360.0000   -0.10241
231400.0000    0.11918
231440.0000   -0.05230
231480.0000    0.09233
231520.0000    0.09792
231560.0000    0.02512
231600.0000    0.29963
231640.0000    0.27793
231680.0000    0.08386
231720.0000   -0.30738
231760.0000   -0.36588
231800.0000   -0.03882
231840.0000   -0.09857
231880.0000    0.31542
231920.0000    0.32507
231960.0000   -0.33505
232000.0000   -0.25331
232040.0000   -0.02345
232080.0000   -0.18533
232120.0000   -0.28653
232160.0000   -0.21431
232200.0000   -0.13849
232240.0000   -0.68297
232280.0000   -0.16564
232320.0000   -0.32400
232360.0000   -0.36190
232400.0000   -0.18144
232440.0000   -0.39552
232480.0000   -0.19566
232520.0000   -0.33461
232560.0000   -0.04701
232600.0000   -0.12459
232640.0000   -0.19417
232680.0000   -0.18194
232720.0000   -0.39273
232760.0000   -0.10169
232800.0000   -0.36076
232840.0000   -0.34762
232880.0000    0.21139
232920.0000    0.06650
232960.0000    0.04126
233000.0000   -0.01546
233040.0000    0.11290
233080.0000   -0.20169
233120.0000   -0.90056
233160.0000   -0.20607
233200.0000   -0.40914
233240.0000   -0.56992
233280.0000   -0.18220
233320.0000   -0.25882
233360.0000   -0.45833
233400.0000   -0.47690
233440.0000   -0.42231
233480.0000   -0.33514
233520.0000   -0.20835
233560.0000   -0.23119
233600.0000   -0.43481
233640.0000   -0.45063
233680.0000   -0.11311
233720.0000   -0.08226
233760.0000   -0.25643
233800.0000   -0.47026
233840.0000   -0.47068
233880.0000   -0.24628
233920.0000   -0.37430
233960.0000   -0.11403
234000.0000   -0.08528
234040.0000    0.06413
234080.0000   -0.14390
234120.0000   -0.09098
234160.0000   -0.57470
234200.0000   -0.43018
234240.0000   -0.23791
234280.0000    0.06047
234320.0000   -0.19541
234360.0000   -0.56112
234400.0000   -0.20808
234440.0000   -0.86866
234480.0000   -0.48773
234520.0000   -0.60691
234560.0000   -0.66291
234600.0000   -0.38379
234640.0000   -0.27234
234680.0000    0.15351
234720.0000    0.00133
234760.0000   -0.23293
234800.0000   -0.59915
234840.0000   -0.31107
234880.0000   -0.25064
234920.0000   -0.31537
234960.0000   -0.61783
235000.0000   -0.75468
235040.0000   -0.55246
235080.0000   -0.52574
235120.0000   -0.75167
235160.0000   -0.42830
235200.0000   -0.36944
235240.0000   -0.31235
235280.0000   -0.46948
235320.0000   -0.39659
235360.0000   -0.51078
235400.0000   -0.39330
235440.0000   -0.30173
235480.0000   -0.41975
235520.0000    0.01340
235560.0000    0.03035
235600.0000   -0.26574
235640.0000    0.07420
235680.0000   -0.22601
235720.0000   -0.37510
235760.0000   -0.33402
235800.0000   -0.37484
235840.0000   -0.33226
235880.0000   -0.35451
235920.0000   -0.59054
235960.0000   -0.62857
236000.0000   -0.37697
236040.0000   -0.55415
236080.0000   -0.57716
236120.0000   -0.61385
236160.0000   -0.69864
236200.0000   -0.35644
236240.0000   -0.75373
236280.0000   -0.40137
236320.0000   -0.80649
236360.0000   -0.22162
236400.0000   -0.43072
236440.0000   -0.31702
236480.0000   -0.51790
236520.0000   -0.44388
236560.0000   -0.30741
236600.0000   -0.25500
236640.0000   -0.14057
236680.0000   -0.52012
236720.0000   -0.73514
236760.0000   -0.66147
236800.0000   -0.52106
236840.0000   -0.58238
236880.0000   -0.49998
236920.0000   -0.81177
236960.0000   -0.60021
237000.0000   -0.38367
237040.0000   -0.55359
237080.0000   -0.37313
237120.0000   -0.42701
237160.0000   -0.16317
237200.0000   -0.47078
237240.0000   -0.61340
237280.0000   -0.58212
237320.0000   -0.65098
237360.0000   -0.40009
237400.0000   -0.45361
237440.0000   -0.60151
237480.0000   -0.72037
237520.0000   -0.57924
237560.0000   -0.40229
237600.0000   -0.48323
237640.0000   -0.46690
237680.0000   -0.32072
237720.0000   -0.41400
237760.0000   -0.50149
237800.0000   -0.29938
237840.0000   -0.68589
237880.0000   -0.74941
237920.0000   -0.33408
237960.0000   -0.39262
238000.0000   -0.46434
238040.0000   -0.50353
238080.0000   -0.65646
238120.0000   -0.67276
238160.0000   -0.48132
238200.0000   -0.66604
238240.0000   -0.24854
238280.0000   -0.16570
238320.0000   -0.53801
238360.0000   -0.65186
238400.0000   -0.58162
238440.0000   -0.67835
238480.0000   -0.51166
238520.0000   -0.53476
238560.0000   -0.50005
238600.0000   -0.76522
238640.0000   -0.63973
238680.0000   -0.46123
238720.0000   -0.28022
238760.0000   -0.63178
238800.0000   -0.13932
238840.0000   -0.46960
238880.0000   -0.41408
238920.0000   -0.59137
238960.0000   -0.28455
239000.0000   -0.40539
239040.0000   -0.40424
239080.0000   -0.19846
239120.0000   -0.52991
239160.0000   -0.74112
239200.0000   -0.84238
239240.0000   -0.43222
239280.0000   -0.28573
239320.0000   -0.52992
239360.0000   -0.44568
239400.0000   -0.36456
239440.0000   -0.38152
239480.0000   -0.04381
239520.0000   -0.40601
239560.0000   -0.51880
239600.0000   -0.42464
239640.0000   -0.04455
239680.0000    0.12769
239720.0000    0.02555
239760.0000    0.11612
239800.0000   -0.19173
239840.0000    0.36768
239880.0000    0.44958
239920.0000    0.20845
239960.0000    0.35704
240000.0000   -0.20791
240040.0000   -0.16300
240080.0000   -0.13436
240120.0000    0.03244
240160.0000   -0.28359
240200.0000   -0.25773
240240.0000   -0.04906
240280.0000   -0.19676
240320.0000   -0.38040
240360.0000    0.02338
240400.0000    0.00898
240440.0000   -0.22477
240480.0000   -0.25696
240520.0000   -0.44792
240560.0000   -0.42892
240600.0000   -0.12553
240640.0000   -0.46262
240680.0000   -0.18804
240720.0000   -0.16880
240760.0000   -0.24402
240800.0000   -0.31695
240840.0000   -0.45650
240880.0000   -0.60662
240920.0000    0.00336
240960.0000   -0.07574
241000.0000   -0.14570
241040.0000   -0.80784
241080.0000   -0.42159
241120.0000   -0.50139
241160.0000   -0.50500
241200.0000   -0.52506
241240.0000   -0.33060
241280.0000    0.06014
241320.0000    0.19131
241360.0000    0.10392
241400.0000    0.10231
241440.0000    0.21653
241480.0000    0.02197
241520.0000    0.30179
241560.0000   -0.46876
241600.0000   -0.36820
241640.0000   -0.53751
241680.0000   -0.26769
241720.0000   -0.69827
241760.0000   -0.66791
241800.0000   -0.80971
241840.0000   -0.67096
241880.0000   -0.63591
241920.0000   -0.71723
241960.0000   -0.56370
242000.0000   -0.58313
242040.0000   -0.58535
242080.0000   -0.35079
242120.0000   -0.62435
242160.0000   -0.58744
242200.0000   -0.50469
242240.0000   -0.58810
242280.0000   -0.64421
242320.0000   -0.62144
242360.0000   -0.59190
242400.0000   -0.34051
242440.0000   -0.32822
242480.0000   -0.43126
242520.0000   -0.57907
242560.0000   -0.49152
242600.0000   -0.87766
242640.0000   -0.54897
242680.0000   -0.77995
242720.0000   -0.61862
242760.0000   -0.70833
242800.0000   -0.33758
242840.0000   -0.23993
242880.0000   -0.72192
242920.0000   -0.58090
242960.0000   -0.82402
243000.0000   -1.04587
243040.0000   -0.94494
243080.0000   -0.39133
243120.0000   -0.62097
243160.0000   -0.48401
243200.0000   -0.73505
243240.0000   -0.51086
243280.0000   -0.64969
243320.0000   -0.33574
243360.0000   -0.64608
243400.0000   -0.16996
243440.0000   -0.48790
243480.0000   -0.20948
243520.0000   -0.35557
243560.0000   -0.02652
243600.0000   -0.48835
243640.0000   -0.71463
243680.0000   -0.49678
243720.0000   -0.24238
243760.0000   -0.41752
243800.0000   -0.18938
243840.0000   -0.57944
243880.0000   -0.23786
243920.0000   -0.49598
243960.0000   -0.46942
244000.0000   -0.46524
244040.0000   -0.14493
244080.0000   -0.53711
244120.0000   -0.22286
244160.0000   -0.05364
244200.0000    0.33547
244240.0000    0.12064
244280.0000    0.04911
244320.0000   -0.26806
244360.0000   -0.48847
244400.0000   -0.25397
244440.0000   -0.10708
244480.0000   -0.18832
244520.0000   -0.41824
244560.0000   -0.36301
244600.0000   -0.35733
244640.0000   -0.23077
244680.0000   -0.33150
244720.0000    0.14388
244760.0000   -0.08686
244800.0000    0.06171
244840.0000    0.11897
244880.0000   -0.04806
244920.0000   -0.05660
244960.0000   -0.25662
245000.0000    0.14835
245040.0000    0.16304
245080.0000    0.21880
245120.0000    0.06911
245160.0000   -0.00955
245200.0000    0.00860
245240.0000   -0.02869
245280.0000    0.12435
245320.0000    0.01662
245360.0000   -0.02822
245400.0000    0.07165
245440.0000    0.19521
245480.0000    0.11434
245520.0000   -0.08083
245560.0000    0.23042
245600.0000    0.00737
245640.0000    0.22167
245680.0000   -0.01210
245720.0000   -0.15512
245760.0000    0.07323
245800.0000   -0.32579
245840.0000    0.25482
245880.0000    0.22274
245920.0000    0.09550
245960.0000    0.28265
246000.0000    0.04850
246040.0000    0.02800
246080.0000   -0.23960
246120.0000   -0.31291
246160.0000   -0.49342
246200.0000    0.02231
246240.0000   -0.36128
246280.0000   -0.15915
246320.0000    0.08409
246360.0000   -0.25976
246400.0000    0.10125
246440.0000   -0.23700
246480.0000   -0.48009
246520.0000   -0.47850
246560.0000    0.02745
246600.0000   -0.15073
246640.0000   -0.14158
246680.0000   -0.10996
246720.0000   -0.15433
246760.0000   -0.04805
246800.0000    0.16483
246840.0000    0.22541
246880.0000    0.17322
246920.0000   -0.20450
246960.0000   -0.06704
247000.0000    0.09953
247040.0000   -0.11670
247080.0000   -0.04963
247120.0000    0.25968
247160.0000   -0.11608
247200.0000   -0.13733
247240.0000    0.00902
247280.0000    0.14263
247320.0000    0.00137
247360.0000    0.22759
247400.0000    0.35762
247440.0000    0.54250
247480.0000    0.22630
247520.0000   -0.11285
247560.0000   -0.44642
247600.0000   -0.22387
247640.0000   -0.00886
247680.0000    0.43518
247720.0000   -0.03068
247760.0000   -0.33638
247800.0000   -0.28957
247840.0000   -0.07972
247880.0000   -0.00541
247920.0000   -0.32015
247960.0000   -0.20384
248000.0000   -0.46747
248040.0000   -0.45857
248080.0000   -0.43880
248120.0000   -0.21520
248160.0000   -0.21888
248200.0000   -0.30298
248240.0000   -0.31819
248280.0000   -0.20426
248320.0000   -0.55252
248360.0000   -0.40019
248400.0000    0.16077
248440.0000    0.02531
248480.0000   -0.33433
248520.0000   -0.14757
248560.0000   -0.35087
248600.0000   -0.22357
248640.0000   -0.27195
248680.0000   -0.13693
248720.0000   -0.08700
248760.0000   -0.08368
248800.0000   -0.31397
248840.0000   -0.07173
248880.0000   -0.10999
248920.0000   -0.20765
248960.0000   -0.29164
249000.0000   -0.41952
249040.0000   -0.03928
249080.0000   -0.18692
249120.0000   -0.50809
249160.0000    0.02392
249200.0000   -0.28277
249240.0000    0.00412
249280.0000    0.03209
249320.0000   -0.20003
249360.0000   -0.11844
249400.0000   -0.08319
249440.0000   -0.39919
249480.0000   -0.16479
249520.0000   -0.51401
249560.0000   -0.29834
249600.0000   -0.34883
249640.0000   -0.08712
249680.0000    0.13662
249720.0000   -0.13786
249760.0000    0.18056
249800.0000    0.47088
249840.0000    0.41711
249880.0000    0.11816
249920.0000    0.16963
249960.0000    0.05733
250000.0000    0.23261
250040.0000    0.31492
250080.0000    0.00678
250120.0000    0.24211
250160.0000    0.11551
250200.0000    0.07228
250240.0000    0.13765
250280.0000   -0.07940
250320.0000    0.16841
250360.0000    0.43643
250400.0000    0.36789
250440.0000    0.24409
250480.0000    0.31821
250520.0000    0.49233
250560.0000    0.25564
250600.0000    0.32973
250640.0000    0.31411
250680.0000    0.21515
250720.0000   -0.30657
250760.0000   -0.01483
250800.0000   -0.26186
250840.0000    0.00850
250880.0000    0.08143
250920.0000    0.57061
250960.0000    0.14778
251000.0000    0.09227
251040.0000    0.16711
251080.0000   -0.49141
251120.0000   -0.26137
251160.0000   -0.49196
251200.0000   -0.38534
251240.0000   -0.33309
251280.0000   -0.21362
251320.0000   -0.37148
251360.0000    0.03513
251400.0000   -0.09144
251440.0000   -0.16199
251480.0000    0.11038
251520.0000   -0.12771
251560.0000   -0.02451
251600.0000    0.08424
251640.0000   -0.25566
251680.0000   -0.10504
251720.0000   -0.16705
251760.0000   -0.05726
251800.0000   -0.15512
251840.0000   -0.21502
251880.0000   -0.25595
251920.0000   -0.32955
251960.0000    0.45537
252000.0000    0.24234
252040.0000    0.08819
252080.0000    0.06980
252120.0000    0.28168
252160.0000   -0.41539
252200.0000   -0.15984
252240.0000   -0.03734
252280.0000   -0.25274
252320.0000   -0.05364
252360.0000   -0.31038
252400.0000    0.01736
252440.0000   -0.05078
252480.0000   -0.10908
252520.0000   -0.28488
252560.0000   -0.16295
252600.0000   -0.30531
252640.0000    0.17731
252680.0000    0.09668
252720.0000   -0.38552
252760.0000   -0.17488
252800.0000   -0.28812
252840.0000   -0.02698
252880.0000   -0.44315
252920.0000   -0.50464
252960.0000   -0.53260
253000.0000   -0.39679
253040.0000   -0.03257
253080.0000   -0.35790
253120.0000    0.11512
253160.0000    0.24124
253200.0000    0.07770
253240.0000    0.08092
253280.0000    0.26666
253320.0000    0.07988
253360.0000    0.28943
253400.0000    0.10602
253440.0000    0.26893
253480.0000    0.01339
253520.0000   -0.23285
253560.0000   -0.12403
253600.0000   -0.10937
253640.0000    0.11195
253680.0000    0.40989
253720.0000   -0.29214
253760.0000    0.18580
253800.0000   -0.10119
253840.0000    0.22141
253880.0000   -0.03198
253920.0000   -0.02623
253960.0000    0.04597
254000.0000    0.00646
254040.0000    0.10062
254080.0000   -0.13462
254120.0000   -0.25212
254160.0000   -0.27417
254200.0000    0.07396
254240.0000   -0.02900
254280.0000   -0.11953
254320.0000   -0.06224
254360.0000   -0.12397
254400.0000   -0.11470
254440.0000   -0.16429
254480.0000   -0.28887
254520.0000    0.08309
254560.0000    0.02947
254600.0000   -0.09476
254640.0000   -0.00970
254680.0000    0.19001
254720.0000    0.06923
254760.0000    0.35680
254800.0000    0.07455
254840.0000    0.15110
254880.0000    0.20706
254920.0000   -0.01757
254960.0000    0.09608
255000.0000    0.28103
255040.0000    0.11266
255080.0000   -0.05074
255120.0000    0.11948
255160.0000    0.00965
255200.0000    0.11852
255240.0000    0.21714
255280.0000    0.11542
255320.0000    0.00413
255360.0000   -0.16881
255400.0000   -0.07658
255440.0000   -0.13481
255480.0000   -0.15443
255520.0000   -0.13761
255560.0000   -0.13184
255600.0000   -0.17789
255640.0000   -0.25449
255680.0000   -0.06084
255720.0000    0.01093
255760.0000   -0.29066
255800.0000   -0.50786
255840.0000   -0.53401
255880.0000   -0.22336
255920.0000   -0.01146
255960.0000   -0.44167
256000.0000   -0.79377
256040.0000   -0.69618
256080.0000   -0.40221
256120.0000   -0.40758
256160.0000   -0.11798
256200.0000    0.16756
256240.0000   -0.00871
256280.0000    0.25591
256320.0000   -0.00664
256360.0000    0.15805
256400.0000    0.08622
256440.0000    0.05491
256480.0000    0.00207
256520.0000    0.03651
256560.0000    0.16124
256600.0000    0.25229
256640.0000    0.27079
256680.0000    0.05816
256720.0000    0.28656
256760.0000    0.34677
256800.0000   -0.22679
256840.0000    0.11537
256880.0000    0.00836
256920.0000    0.19493
256960.0000   -0.01838
257000.0000   -0.32051
257040.0000   -0.22721
257080.0000   -0.04451
257120.0000   -0.00093
257160.0000   -0.28144
257200.0000    0.08439
257240.0000   -0.24833
257280.0000   -0.19133
257320.0000    0.09201
257360.0000   -0.14263
257400.0000   -0.30575
257440.0000   -0.04217
257480.0000    0.15422
257520.0000   -0.19122
257560.0000    0.18524
257600.0000    0.15682
257640.0000   -0.10355
257680.0000   -0.08284
257720.0000   -0.37256
257760.0000   -0.05242
257800.0000    0.27805
257840.0000   -0.00967
257880.0000   -0.00496
257920.0000   -0.45860
257960.0000   -0.06619
258000.0000    0.03235
258040.0000   -0.21923
258080.0000   -0.06384
258120.0000   -0.12743
258160.0000   -0.26121
258200.0000   -0.21947
258240.0000   -0.36944
258280.0000    0.02970
258320.0000   -0.26799
258360.0000   -0.14957
258400.0000    0.11231
258440.0000    0.03083
258480.0000    0.02481
258520.0000    0.00403
258560.0000   -0.21657
258600.0000    0.04858
258640.0000   -0.07409
258680.0000   -0.04421
258720.0000    0.15053
258760.0000    0.09815
258800.0000   -0.24100
258840.0000   -0.39828
258880.0000   -0.23543
258920.0000   -0.14672
258960.0000   -0.10145
259000.0000   -0.15856
259040.0000   -0.26138
259080.0000   -0.39311
259120.0000   -0.57092
259160.0000   -0.36818
259200.0000   -0.44446
259240.0000   -0.29968
259280.0000   -0.33491
259320.0000    0.09471
259360.0000   -0.43853
259400.0000   -0.24933
259440.0000   -0.02683
259480.0000   -0.47217
259520.0000    0.11642
259560.0000    0.28501
259600.0000    0.17175
259640.0000   -0.03460
259680.0000    0.03803
259720.0000    0.11587
259760.0000    0.00964
259800.0000    0.07845
259840.0000   -0.13958
259880.0000   -0.03228
259920.0000    0.05144
259960.0000   -0.05557
260000.0000    0.17039
260040.0000    0.03404
260080.0000    0.24691
260120.0000    0.21177
260160.0000    0.04702
260200.0000    0.11787
260240.0000   -0.30650
260280.0000   -0.38045
260320.0000    0.01338
260360.0000   -0.21400
260400.0000    0.23655
260440.0000   -0.43619
260480.0000   -0.30504
260520.0000   -0.31342
260560.0000    0.17189
260600.0000   -0.07241
260640.0000    0.19647
260680.0000   -0.06248
260720.0000   -0.16499
260760.0000   -0.33082
260800.0000   -0.10633
260840.0000   -0.12996
260880.0000   -0.17002
260920.0000   -0.28398
260960.0000   -0.20803
261000.0000   -0.33813
261040.0000   -0.46890
261080.0000   -0.15993
261120.0000   -0.61649
261160.0000   -0.33214
261200.0000   -0.57490
261240.0000   -0.26694
261280.0000   -0.47432
261320.0000   -0.13082
261360.0000   -0.24802
261400.0000   -0.22207
261440.0000   -0.36551
261480.0000   -0.26311
261520.0000   -0.51053
261560.0000   -0.50490
261600.0000   -0.39718
261640.0000   -0.38330
261680.0000   -0.61673
261720.0000   -0.59083
261760.0000   -0.20557
261800.0000   -0.59806
261840.0000   -0.34302
261880.0000   -0.44144
261920.0000   -0.64524
261960.0000   -0.67851
262000.0000   -0.26115
262040.0000   -0.45139
262080.0000   -0.00415
262120.0000   -0.06760
262160.0000   -0.26472
262200.0000    0.00149
262240.0000   -0.29349
262280.0000   -0.03691
262320.0000   -0.17666
262360.0000   -0.29385
262400.0000   -0.18694
262440.0000   -0.29537
262480.0000   -0.33167
262520.0000   -0.27833
262560.0000   -0.18455
262600.0000   -0.24928
262640.0000   -0.42652
262680.0000   -0.28272
262720.0000   -0.36485
262760.0000   -0.47872
262800.0000    0.00983
262840.0000    0.08698
262880.0000   -0.04513
262920.0000   -0.33486
262960.0000   -0.18372
263000.0000   -0.26720
263040.0000   -0.47045
263080.0000   -0.33079
263120.0000   -0.21000
263160.0000   -0.13234
263200.0000   -0.17298
263240.0000   -0.12142
263280.0000   -0.39656
263320.0000   -0.27562
263360.0000   -0.70449
263400.0000   -0.34884
263440.0000   -0.36515
263480.0000   -0.39467
263520.0000   -0.38018
263560.0000   -0.67191
263600.0000   -0.36003
263640.0000   -0.26981
263680.0000    0.00387
263720.0000   -0.11028
263760.0000   -0.27237
263800.0000   -0.28078
263840.0000    0.00120
263880.0000   -0.46450
263920.0000   -0.28701
263960.0000   -0.73138
264000.0000   -0.41036
264040.0000   -0.15384
264080.0000   -0.53013
264120.0000   -0.39341
264160.0000   -0.38525
264200.0000   -0.66366
264240.0000   -0.44479
264280.0000   -0.20067
264320.0000   -0.04975
264360.0000   -0.03551
264400.0000   -0.05044
264440.0000   -0.09374
264480.0000    0.20184
264520.0000   -0.25472
264560.0000   -0.25019
264600.0000   -0.14641
264640.0000   -0.27275
264680.0000   -0.31617
264720.0000   -0.15311
264760.0000    0.05581
264800.0000    0.04105
264840.0000   -0.28069
264880.0000   -0.48798
264920.0000   -0.36281
264960.0000   -0.28032
265000.0000   -0.31455
265040.0000   -0.03073
265080.0000    0.02220
265120.0000   -0.44080
265160.0000   -0.10864
265200.0000   -0.60129
265240.0000   -0.26458
265280.0000   -0.07128
265320.0000   -0.10195
265360.0000    0.11428
265400.0000    0.03162
265440.0000   -0.36801
265480.0000   -0.60835
265520.0000    0.16636
265560.0000   -0.20883
265600.0000   -0.69688
265640.0000   -0.45336
265680.0000   -0.46903
265720.0000    0.03814
265760.0000    0.16623
265800.0000   -0.01191
265840.0000    0.03890
265880.0000   -0.42058
265920.0000   -0.39385
265960.0000   -0.25360
266000.0000   -0.69814
266040.0000   -0.31408
266080.0000   -0.47989
266120.0000   -0.41819
266160.0000   -0.40292
266200.0000   -0.60936
266240.0000   -0.22040
266280.0000   -0.55277
266320.0000   -0.24047
266360.0000   -0.35363
266400.0000   -0.40504
266440.0000   -0.08625
266480.0000   -0.21015
266520.0000   -0.55114
266560.0000   -0.43553
266600.0000   -0.37117
266640.0000   -0.33186
266680.0000   -0.76240
266720.0000   -0.33932
266760.0000   -0.35875
266800.0000   -0.22560
266840.0000   -0.19749
266880.0000    0.35314
266920.0000   -0.14399
266960.0000    0.02024
267000.0000   -0.00227
267040.0000    0.13656
267080.0000   -0.39595
267120.0000   -0.63109
267160.0000   -0.68288
267200.0000   -0.46712
267240.0000   -0.51144
267280.0000   -0.54625
267320.0000   -0.56193
267360.0000   -0.37246
267400.0000   -0.48160
267440.0000   -0.35467
267480.0000   -0.61850
267520.0000   -0.15325
267560.0000   -0.50713
267600.0000   -0.55772
267640.0000   -0.22263
267680.0000   -0.30179
267720.0000   -0.53967
267760.0000   -0.50917
267800.0000   -0.30255
267840.0000   -0.09129
267880.0000   -0.22996
267920.0000   -0.57388
267960.0000   -0.62289
268000.0000   -0.44673
268040.0000   -0.46545
268080.0000   -0.53319
268120.0000   -0.71401
268160.0000   -0.85025
268200.0000   -0.70614
268240.0000   -0.65868
268280.0000   -0.47565
268320.0000   -0.70897
268360.0000   -0.77999
268400.0000   -0.75972
268440.0000   -0.43894
268480.0000   -0.43002
268520.0000   -0.62611
268560.0000   -0.28470
268600.0000   -0.47853
268640.0000   -0.50673
268680.0000   -0.30712
268720.0000   -0.98207
268760.0000   -0.80399
268800.0000   -0.81759
268840.0000   -0.66300
268880.0000   -0.67924
268920.0000   -0.95084
268960.0000   -0.91474
269000.0000   -0.57759
269040.0000   -0.85099
269080.0000   -0.62734
269120.0000   -0.56969
269160.0000   -0.87066
269200.0000   -0.79059
269240.0000   -0.84728
269280.0000   -0.53135
269320.0000   -0.94090
269360.0000   -0.91675
269400.0000   -0.73934
269440.0000   -0.66105
269480.0000   -0.77960
269520.0000   -0.60759
269560.0000   -0.76585
269600.0000   -0.76454
269640.0000   -0.76568
269680.0000   -0.60732
269720.0000   -0.52326
269760.0000   -0.67916
269800.0000   -0.68826
269840.0000   -0.91605
269880.0000   -0.60139
269920.0000   -0.99751
269960.0000   -0.46788
270000.0000   -0.38359
270040.0000   -0.65419
270080.0000   -0.34265
270120.0000   -0.64268
270160.0000   -0.07544
270200.0000   -0.59291
270240.0000   -0.10102
270280.0000   -0.31099
270320.0000   -0.55330
270360.0000   -0.68693
270400.0000   -0.46063
270440.0000   -0.74054
270480.0000   -0.44516
270520.0000   -0.77923
270560.0000   -0.63110
270600.0000   -0.91423
270640.0000   -0.93807
270680.0000   -0.58917
270720.0000   -0.71796
270760.0000   -0.48411
270800.0000   -0.54169
270840.0000   -0.64360
270880.0000   -0.66980
270920.0000   -0.34413
270960.0000   -0.69119
271000.0000   -0.61501
271040.0000   -0.72826
271080.0000   -0.86104
271120.0000   -0.87123
271160.0000   -0.68346
271200.0000   -0.47770
271240.0000   -0.07821
271280.0000   -0.35503
271320.0000   -0.23193
271360.0000   -0.06344
271400.0000   -0.23448
271440.0000   -0.16588
271480.0000   -0.23970
271520.0000   -0.24254
271560.0000   -0.28651
271600.0000   -0.19754
271640.0000   -0.06210
271680.0000   -0.48961
271720.0000   -0.21057
271760.0000   -0.54035
271800.0000   -0.25447
271840.0000   -0.67059
271880.0000   -0.41404
271920.0000   -0.45113
271960.0000   -0.45897
272000.0000   -0.34921
272040.0000   -0.61466
272080.0000   -0.36003
272120.0000   -0.35391
272160.0000   -0.63392
272200.0000   -0.21554
272240.0000   -0.51337
272280.0000   -0.56011
272320.0000   -0.46138
272360.0000   -0.72141
272400.0000   -0.78760
272440.0000   -0.83011
272480.0000   -0.75240
272520.0000   -0.39022
272560.0000   -0.53804
272600.0000   -0.79197
272640.0000   -0.51382
272680.0000   -0.49805
272720.0000   -0.23448
272760.0000   -0.30552
272800.0000   -0.79844
272840.0000   -0.23663
272880.0000   -0.47093
272920.0000   -0.26470
272960.0000   -0.19023
273000.0000   -0.48038
273040.0000   -0.36263
273080.0000   -0.71776
273120.0000   -0.70428
273160.0000   -0.43431
273200.0000   -0.33304
273240.0000   -0.29908
273280.0000   -0.33990
273320.0000   -0.67925
273360.0000   -0.19806
273400.0000   -0.12311
273440.0000    0.17146
273480.0000   -0.05195
273520.0000    0.06803
273560.0000   -0.10734
273600.0000   -0.15430
273640.0000   -0.06251
273680.0000   -0.52322
273720.0000   -0.05232
273760.0000   -0.20030
273800.0000   -0.43682
273840.0000   -0.50444
273880.0000   -0.49812
273920.0000   -0.43818
273960.0000   -0.62581
274000.0000   -0.30849
274040.0000   -0.36926
274080.0000   -0.51151
274120.0000   -0.39551
274160.0000   -0.65897
274200.0000   -0.65590
274240.0000   -0.64389
274280.0000   -0.83659
274320.0000   -0.68695
274360.0000   -0.96748
274400.0000   -0.46024
274440.0000   -0.50049
274480.0000   -0.64424
274520.0000   -0.67886
274560.0000   -0.62910
274600.0000   -0.47919
274640.0000   -0.82082
274680.0000   -0.48367
274720.0000   -0.69408
274760.0000   -0.53020
274800.0000   -0.44288
274840.0000   -0.88669
274880.0000   -0.63691
274920.0000   -0.68002
274960.0000   -0.50733
275000.0000   -0.49681
275040.0000   -0.67556
275080.0000   -0.28494
275120.0000   -0.33282
275160.0000   -0.68001
275200.0000   -0.40737
275240.0000   -0.73325
275280.0000   -0.51505
275320.0000   -0.57842
275360.0000   -0.76954
275400.0000   -0.58129
275440.0000   -0.39441
275480.0000   -0.73928
275520.0000   -0.72285
275560.0000   -0.59297
275600.0000   -0.71614
275640.0000   -0.72269
275680.0000   -0.69435
275720.0000   -0.71195
275760.0000   -0.32162
275800.0000   -0.66167
275840.0000   -0.65406
275880.0000   -0.58935
275920.0000   -0.64489
275960.0000   -0.06979
276000.0000   -0.30907
276040.0000   -0.39621
276080.0000   -0.64002
276120.0000   -0.67243
276160.0000   -0.33418
276200.0000   -0.19902
276240.0000   -0.49557
276280.0000   -0.41747
276320.0000   -0.30571
276360.0000   -0.38654
276400.0000   -0.47615
276440.0000   -0.26033
276480.0000   -0.38900
276520.0000   -0.74904
276560.0000   -0.92369
276600.0000   -0.89878
276640.0000   -0.81012
276680.0000   -0.90928
276720.0000   -0.63427
276760.0000   -0.51972
276800.0000   -0.38820
276840.0000   -0.59518
276880.0000   -0.37354
276920.0000   -0.53100
276960.0000   -0.32355
277000.0000   -0.32706
277040.0000   -0.65490
277080.0000   -0.41603
277120.0000   -0.88232
277160.0000   -0.32090
277200.0000   -0.98223
277240.0000   -0.65146
277280.0000   -0.95062
277320.0000   -0.69438
277360.0000   -0.71148
277400.0000   -0.64323
277440.0000   -0.88400
277480.0000   -0.99088
277520.0000   -0.75479
277560.0000   -0.49364
277600.0000   -0.37076
277640.0000   -0.54209
277680.0000   -0.32080
277720.0000   -0.33937
277760.0000   -0.66398
277800.0000   -0.70637
277840.0000   -0.34040
277880.0000   -0.41256
277920.0000   -0.24245
277960.0000   -0.31387
278000.0000   -0.00326
278040.0000   -0.36729
278080.0000   -0.09914
278120.0000    0.07943
278160.0000   -0.27788
278200.0000   -0.32357
278240.0000    0.06120
278280.0000   -0.50829
278320.0000   -0.47835
278360.0000   -0.40811
278400.0000   -0.24704
278440.0000   -0.39581
278480.0000   -0.70651
278520.0000   -0.23775
278560.0000   -0.38699
278600.0000   -0.05558
278640.0000   -0.34421
278680.0000   -0.23216
278720.0000   -0.49459
278760.0000   -0.41553
278800.0000   -0.36488
278840.0000   -0.24011
278880.0000   -0.38880
278920.0000   -0.21852
278960.0000   -0.25369
279000.0000   -0.23624
279040.0000   -0.19193
279080.0000   -0.36986
279120.0000   -0.74273
279160.0000   -0.19915
279200.0000   -0.62721
279240.0000   -0.19207
279280.0000   -0.41286
279320.0000   -0.36711
279360.0000   -0.22351
279400.0000   -0.04085
279440.0000   -0.13648
279480.0000   -0.33885
279520.0000   -0.11085
279560.0000   -0.10946
279600.0000   -0.15464
279640.0000   -0.29689
279680.0000   -0.30253
279720.0000   -0.32932
279760.0000   -0.32014
279800.0000   -0.20073
279840.0000   -0.10153
279880.0000   -0.49268
279920.0000   -0.27653
279960.0000   -0.47995
280000.0000   -0.32254
280040.0000   -0.23766
280080.0000   -0.23120
280120.0000   -0.24818
280160.0000   -0.29120
280200.0000   -0.25670
280240.0000   -0.51057
280280.0000   -0.21851
280320.0000   -0.30099
280360.0000   -0.18267
280400.0000   -0.40630
280440.0000   -0.23945
280480.0000   -0.56597
280520.0000   -0.47134
280560.0000   -0.84708
280600.0000   -0.49629
280640.0000   -0.80359
280680.0000   -0.72738
280720.0000   -0.46054
280760.0000   -0.71476
280800.0000   -0.68666
280840.0000   -0.65794
280880.0000   -0.46570
280920.0000   -0.81077
280960.0000   -0.58941
281000.0000   -0.87339
281040.0000   -0.56196
281080.0000   -0.66715
281120.0000   -0.54572
281160.0000   -0.67417
281200.0000   -0.64361
281240.0000   -0.84707
281280.0000   -0.63732
281320.0000   -0.53271
281360.0000   -0.38185
281400.0000   -0.39647
281440.0000   -0.55522
281480.0000   -0.61403
281520.0000   -0.68528
281560.0000   -0.76824
281600.0000   -0.53048
281640.0000   -0.57959
281680.0000   -0.49226
281720.0000   -0.51468
281760.0000   -0.22489
281800.0000    0.01900
281840.0000    0.25556
281880.0000    0.18247
281920.0000    0.04262
281960.0000    0.11887
282000.0000   -0.00801
282040.0000    0.18547
282080.0000    0.35576
282120.0000    0.11203
282160.0000    0.23219
282200.0000    0.01803
282240.0000    0.04774
282280.0000   -0.14200
282320.0000   -0.22135
282360.0000   -0.38499
282400.0000   -0.09627
282440.0000    0.18114
282480.0000    0.03774
282520.0000   -0.12208
282560.0000   -0.15627
282600.0000   -0.38733
282640.0000   -0.08556
282680.0000   -0.16225
282720.0000   -0.18914
282760.0000   -0.43950
282800.0000   -0.26851
282840.0000   -0.41907
282880.0000   -0.10073
282920.0000    0.13876
282960.0000   -0.68779
283000.0000   -0.37036
283040.0000   -0.16669
283080.0000   -0.30385
283120.0000    0.19495
283160.0000   -0.30998
283200.0000   -0.62198
283240.0000   -0.43478
283280.0000   -0.29835
283320.0000   -0.26912
283360.0000   -0.25661
283400.0000   -0.09128
283440.0000    0.11328
283480.0000    0.10074
283520.0000    0.20271
283560.0000   -0.00217
283600.0000   -0.21245
283640.0000   -0.43751
283680.0000   -0.19553
283720.0000   -0.16569
283760.0000   -0.01520
283800.0000   -0.52453
283840.0000   -0.06078
283880.0000    0.00340
283920.0000   -0.20263
283960.0000   -0.24167
284000.0000   -0.14663
284040.0000   -0.09250
284080.0000   -0.10094
284120.0000    0.19134
284160.0000   -0.21082
284200.0000   -0.27194
284240.0000    0.05517
284280.0000   -0.14249
284320.0000   -0.26547
284360.0000   -0.59365
284400.0000   -0.47271
284440.0000   -0.44549
284480.0000   -0.41501
284520.0000   -0.18276
284560.0000    0.01153
284600.0000    0.04727
284640.0000   -0.04972
284680.0000   -0.06529
284720.0000   -0.03869
284760.0000   -0.15068
284800.0000   -0.33101
284840.0000   -0.05195
284880.0000   -0.11415
284920.0000   -0.33812
284960.0000   -0.62816
285000.0000   -0.40011
285040.0000   -0.49517
285080.0000   -0.35692
285120.0000   -0.50820
285160.0000   -0.71492
285200.0000   -0.52147
285240.0000   -0.33870
285280.0000    0.00772
285320.0000   -0.08666
285360.0000   -0.56063
285400.0000   -0.61805
285440.0000   -0.40519
285480.0000   -0.40913
285520.0000   -0.35717
285560.0000   -0.79919
285600.0000   -0.62954
285640.0000   -0.34415
285680.0000   -0.21214
285720.0000    0.11091
285760.0000   -0.50682
285800.0000   -0.09809
285840.0000   -0.03119
285880.0000   -0.34839
285920.0000   -0.36471
285960.0000   -0.36133
286000.0000   -0.37297
286040.0000   -0.48999
286080.0000   -0.34761
286120.0000   -0.30928
286160.0000   -0.28821
286200.0000   -0.33715
286240.0000   -0.32391
286280.0000   -0.29343
286320.0000   -0.59872
286360.0000   -0.71218
286400.0000   -0.47966
286440.0000   -0.31125
286480.0000   -0.25408
286520.0000   -0.59443
286560.0000   -0.41530
286600.0000   -0.20898
286640.0000   -0.29382
286680.0000   -0.36393
286720.0000   -0.03029
286760.0000   -0.19288
286800.0000   -0.09401
286840.0000   -0.12742
286880.0000   -0.14700
286920.0000   -0.27922
286960.0000   -0.36009
287000.0000   -0.08790
287040.0000   -0.31663
287080.0000   -0.51135
287120.0000   -0.20921
287160.0000   -0.04409
287200.0000   -0.20160
287240.0000    0.01641
287280.0000   -0.01241
287320.0000    0.06241
287360.0000    0.07185
287400.0000    0.05498
287440.0000    0.05587
287480.0000    0.13073
287520.0000   -0.22888
287560.0000   -0.30575
287600.0000   -0.05825
287640.0000   -0.31072
287680.0000   -0.01545
287720.0000   -0.11585
287760.0000   -0.15849
287800.0000   -0.05230
287840.0000   -0.25065
287880.0000   -0.02524
287920.0000    0.11131
287960.0000    0.00604
288000.0000   -0.19441
288040.0000   -0.13057
288080.0000   -0.13067
288120.0000   -0.15008
288160.0000   -0.07252
288200.0000    0.19605
288240.0000   -0.00380
288280.0000   -0.22820
288320.0000    0.08265
288360.0000   -0.20771
288400.0000   -0.17747
288440.0000   -0.00030
288480.0000    0.06864
288520.0000   -0.12989
288560.0000   -0.18689
288600.0000   -0.14608
288640.0000   -0.16230
288680.0000    0.29221
288720.0000    0.34714
288760.0000    0.29930
288800.0000    0.28659
288840.0000    0.03213
288880.0000   -0.04051
288920.0000    0.01399
288960.0000   -0.04204
289000.0000   -0.18913
289040.0000   -0.08264
289080.0000   -0.42582
289120.0000   -0.18928
289160.0000   -0.08647
289200.0000   -0.45017
289240.0000    0.07343
289280.0000   -0.15301
289320.0000    0.01551
289360.0000   -0.00145
289400.0000    0.11117
289440.0000   -0.06576
289480.0000    0.07427
289520.0000    0.49018
289560.0000    0.02043
289600.0000    0.41196
289640.0000    0.11757
289680.0000   -0.12631
289720.0000   -0.16380
289760.0000   -0.68267
289800.0000   -0.42018
289840.0000   -0.54618
289880.0000   -0.52984
289920.0000   -0.51451
289960.0000   -0.55691
290000.0000   -0.49915
290040.0000   -0.51778
290080.0000   -0.33376
290120.0000   -0.74008
290160.0000   -0.39566
290200.0000   -0.73899
290240.0000   -0.20664
290280.0000   -0.54895
290320.0000   -0.53024
290360.0000   -0.24136
290400.0000   -0.10869
290440.0000   -0.13902
290480.0000   -0.31923
290520.0000   -0.30552
290560.0000   -0.26894
290600.0000   -0.29902
290640.0000   -0.29834
290680.0000   -0.38527
290720.0000   -0.52384
290760.0000   -0.47882
290800.0000   -0.49034
290840.0000   -0.33370
290880.0000   -0.80596
290920.0000   -0.92451
290960.0000   -0.64152
291000.0000   -0.46112
291040.0000   -0.32089
291080.0000   -0.33896
291120.0000   -0.16246
291160.0000    0.10190
291200.0000   -0.12610
291240.0000   -0.58107
291280.0000   -0.22500
291320.0000   -0.19929
291360.0000   -0.20766
291400.0000   -0.44319
291440.0000   -0.01673
291480.0000    0.19012
291520.0000   -0.29445
291560.0000   -0.03537
291600.0000    0.10574
291640.0000   -0.17691
291680.0000   -0.09243
291720.0000   -0.29758
291760.0000   -0.00513
291800.0000   -0.15565
291840.0000   -0.22783
291880.0000   -0.38063
291920.0000   -0.25882
291960.0000   -0.10736
292000.0000   -0.04080
292040.0000   -0.72430
292080.0000   -0.57270
292120.0000   -0.53605
292160.0000   -0.61231
292200.0000   -0.71333
292240.0000   -0.34547
292280.0000   -0.85866
292320.0000   -0.88540
292360.0000   -0.80054
292400.0000   -0.80254
292440.0000   -0.73592
292480.0000   -0.51374
292520.0000   -0.41405
292560.0000   -0.47149
292600.0000   -0.64171
292640.0000   -0.55374
292680.0000   -0.23511
292720.0000    0.29269
292760.0000    0.16932
292800.0000    0.35587
292840.0000    0.24527
292880.0000   -0.05426
292920.0000   -0.27180
292960.0000   -0.26727
293000.0000    0.05040
293040.0000    0.23045
293080.0000   -0.01659
293120.0000   -0.07656
293160.0000    0.27634
293200.0000    0.17593
293240.0000    0.03511
293280.0000    0.23821
293320.0000   -0.16531
293360.0000    0.00476
293400.0000    0.18134
293440.0000    0.13146
293480.0000   -0.00908
293520.0000   -0.30532
293560.0000    0.14300
293600.0000   -0.01937
293640.0000   -0.42204
293680.0000   -0.07846
293720.0000   -0.31633
293760.0000    0.04368
293800.0000    0.27680
293840.0000   -0.11009
293880.0000    0.05805
293920.0000   -0.21585
293960.0000   -0.09535
294000.0000    0.01264
294040.0000    0.19266
294080.0000   -0.22870
294120.0000   -0.11211
294160.0000   -0.11321
294200.0000   -0.13550
294240.0000   -0.18674
294280.0000   -0.16468
294320.0000   -0.24156
294360.0000   -0.05300
294400.0000   -0.19343
294440.0000   -0.29197
294480.0000   -0.25248
294520.0000   -0.12695
294560.0000   -0.39288
294600.0000   -0.22391
294640.0000   -0.50091
294680.0000   -0.22199
294720.0000   -0.40657
294760.0000   -0.34298
294800.0000   -0.41590
294840.0000   -0.39700
294880.0000   -0.12391
294920.0000   -0.34792
294960.0000   -0.01816
295000.0000    0.16805
295040.0000    0.08448
295080.0000    0.06631
295120.0000    0.09194
295160.0000   -0.00328
295200.0000   -0.08289
295240.0000   -0.20089
295280.0000   -0.38807
295320.0000   -0.27757
295360.0000   -0.49849
295400.0000   -0.24322
295440.0000   -0.35688
295480.0000   -0.21022
295520.0000   -0.38458
295560.0000   -0.48706
295600.0000    0.11166
295640.0000   -0.02536
295680.0000   -0.48121
295720.0000   -0.49730
295760.0000   -0.00856
295800.0000   -0.02728
295840.0000    0.13493
295880.0000    0.16242
295920.0000   -0.53663
295960.0000    0.19901
296000.0000   -0.17860
296040.0000    0.22802
296080.0000    0.03032
296120.0000    0.22160
296160.0000    0.15279
296200.0000    0.33878
296240.0000    0.01019
296280.0000   -0.15694
296320.0000   -0.19895
296360.0000   -0.06188
296400.0000   -0.15562
296440.0000   -0.71601
296480.0000   -0.39614
296520.0000   -0.33385
296560.0000   -0.04332
296600.0000   -0.23905
296640.0000   -0.27658
296680.0000   -0.64313
296720.0000   -0.46309
296760.0000   -0.37671
296800.0000   -0.48245
296840.0000   -0.30079
296880.0000   -0.01909
296920.0000   -0.52778
296960.0000   -0.17382
297000.0000   -0.31525
297040.0000   -0.09787
297080.0000    0.03007
297120.0000   -0.24392
297160.0000   -0.06424
297200.0000    0.35420
297240.0000    0.29349
297280.0000    0.23419
297320.0000    0.16514
297360.0000    0.08041
297400.0000    0.16330
297440.0000    0.20313
297480.0000    0.17923
297520.0000    0.19739
297560.0000    0.12739
297600.0000    0.18320
297640.0000    0.19067
297680.0000    0.37943
297720.0000   -0.21039
297760.0000   -0.70131
297800.0000   -0.64690
297840.0000   -0.85809
297880.0000   -0.25313
297920.0000   -0.45335
297960.0000   -0.68452
298000.0000   -0.47809
298040.0000   -0.31859
298080.0000   -0.22350
298120.0000    0.15201
298160.0000   -0.18505
298200.0000    0.24319
298240.0000   -0.46071
298280.0000   -0.06209
298320.0000   -0.36922
298360.0000   -0.02525
298400.0000   -0.17010
298440.0000   -0.19490
298480.0000    0.01870
298520.0000   -0.30045
298560.0000    0.06570
298600.0000    0.05482
298640.0000   -0.22478
298680.0000   -0.07222
298720.0000    0.27189
298760.0000    0.13513
298800.0000   -0.00672
298840.0000    0.36107
298880.0000   -0.10547
298920.0000    0.05646
298960.0000   -0.04620
299000.0000    0.04672
299040.0000   -0.05876
299080.0000    0.07583
299120.0000   -0.09353
299160.0000   -0.13950
299200.0000    0.20355
299240.0000    0.03932
299280.0000   -0.06020
299320.0000   -0.24935
299360.0000   -0.16163
299400.0000   -0.38087
299440.0000   -0.15097
299480.0000   -0.08352
299520.0000   -0.23139
299560.0000   -0.20656
299600.0000   -0.44531
299640.0000   -0.42916
299680.0000   -0.66147
299720.0000    0.04556
299760.0000   -0.16399
299800.0000   -0.40047
299840.0000    0.09047
299880.0000   -0.12092
299920.0000   -0.17582
299960.0000   -0.68047
300000.0000   -0.05495
300040.0000   -0.19469
300080.0000   -0.53276
300120.0000   -0.44303
300160.0000   -0.60640
300200.0000   -0.55456
300240.0000   -0.55760
300280.0000   -0.61154
300320.0000   -0.45403
300360.0000   -0.56531
300400.0000   -0.53266
300440.0000   -0.40375
300480.0000   -0.52503
300520.0000   -0.10235
300560.0000   -0.18127
300600.0000    0.04778
300640.0000   -0.10433
300680.0000   -0.34048
300720.0000   -0.35763
300760.0000   -0.46570
300800.0000   -0.17153
300840.0000   -0.22743
300880.0000    0.28515
300920.0000    0.56937
300960.0000    0.40671
301000.0000    0.36565
301040.0000    0.12329
301080.0000   -0.04976
301120.0000   -0.18573
301160.0000    0.02763
301200.0000   -0.23413
301240.0000    0.13974
301280.0000   -0.02417
301320.0000    0.00449
301360.0000   -0.35124
301400.0000   -0.25693
301440.0000   -0.56313
301480.0000    0.43402
301520.0000    0.24272
301560.0000    0.18522
301600.0000   -0.02957
301640.0000    0.06004
301680.0000   -0.03092
301720.0000    0.23663
301760.0000    0.10662
301800.0000    0.27638
301840.0000    0.03633
301880.0000    0.15088
301920.0000    0.08953
301960.0000    0.07533
302000.0000   -0.15142
302040.0000   -0.33394
302080.0000   -0.61648
302120.0000   -0.27182
302160.0000   -0.31212
302200.0000   -0.60214
302240.0000   -0.52178
302280.0000   -0.23245
302320.0000   -0.35320
302360.0000   -0.27729
302400.0000   -0.51837
302440.0000   -0.75876
302480.0000   -0.17932
302520.0000   -0.58709
302560.0000   -0.39920
302600.0000   -0.04681
302640.0000    0.08404
302680.0000   -0.50288
302720.0000   -0.09693
302760.0000   -0.25047
302800.0000   -0.06253
302840.0000    0.10278
302880.0000   -0.19326
302920.0000   -0.44134
302960.0000   -0.56754
303000.0000   -0.69496
303040.0000   -0.62546
303080.0000   -0.57881
303120.0000   -0.39411
303160.0000   -0.61413
303200.0000   -0.66757
303240.0000   -0.68860
303280.0000   -0.70766
303320.0000   -0.46628
303360.0000   -0.62361
303400.0000   -0.92602
303440.0000   -0.57537
303480.0000   -0.63780
303520.0000   -0.44362
303560.0000   -0.38855
303600.0000   -0.50828
303640.0000   -0.82307
303680.0000   -0.78605
303720.0000   -0.64501
303760.0000   -0.65730
303800.0000   -0.56648
303840.0000   -0.70068
303880.0000   -0.82645
303920.0000   -0.49780
303960.0000   -0.47876
304000.0000   -0.51006
304040.0000   -0.65381
304080.0000   -0.89015
304120.0000   -0.82460
304160.0000   -0.52991
304200.0000   -0.80679
304240.0000   -0.81858
304280.0000   -0.90723
304320.0000   -0.89088
304360.0000   -1.32362
304400.0000   -1.07259
304440.0000   -0.78212
304480.0000   -0.88281
304520.0000   -0.54685
304560.0000   -0.98819
304600.0000   -1.26225
304640.0000   -0.92763
304680.0000   -0.71950
304720.0000   -0.97343
304760.0000   -0.88119
304800.0000   -1.06591
304840.0000   -0.93536
304880.0000   -0.85544
304920.0000   -1.01166
304960.0000   -0.77482
305000.0000   -0.69371
305040.0000   -0.61419
305080.0000   -0.45459
305120.0000   -0.60414
305160.0000   -0.35092
305200.0000   -0.43070
305240.0000   -0.61621
305280.0000   -0.34841
305320.0000   -0.32850
305360.0000   -0.13642
305400.0000   -0.19378
305440.0000   -0.13610
305480.0000   -0.10130
305520.0000   -0.63722
305560.0000   -0.17410
305600.0000   -0.16678
305640.0000   -0.17703
305680.0000   -0.21942
305720.0000   -0.57442
305760.0000   -0.11058
305800.0000   -0.15659
305840.0000    0.02707
305880.0000   -0.10464
305920.0000    0.17618
305960.0000   -0.28018
306000.0000   -0.22061
306040.0000   -0.38532
306080.0000   -0.21118
306120.0000   -0.43528
306160.0000   -0.61452
306200.0000   -0.74989
306240.0000   -0.38325
306280.0000   -0.51403
306320.0000   -0.56817
306360.0000   -0.45704
306400.0000   -0.62029
306440.0000   -0.56893
306480.0000   -0.46377
306520.0000   -0.08743
306560.0000   -0.03005
306600.0000   -0.61187
306640.0000   -0.53241
306680.0000   -0.65124
306720.0000   -0.30330
306760.0000   -0.16481
306800.0000   -0.47029
306840.0000   -0.84672
306880.0000   -0.85227
306920.0000   -0.95255
306960.0000   -0.55104
307000.0000   -0.69989
307040.0000   -0.80601
307080.0000   -0.51548
307120.0000   -0.54134
307160.0000   -0.50285
307200.0000   -0.61309
307240.0000   -0.58406
307280.0000   -0.63020
307320.0000   -0.54443
307360.0000   -0.36049
307400.0000   -0.69868
307440.0000   -0.49747
307480.0000   -0.71919
307520.0000   -0.65854
307560.0000   -0.83385
307600.0000   -0.77765
307640.0000   -0.53684
307680.0000   -0.83618
307720.0000   -0.55085
307760.0000   -0.80819
307800.0000   -0.29728
307840.0000   -0.79457
307880.0000   -0.57828
307920.0000   -0.36131
307960.0000   -0.56850
308000.0000   -0.80681
308040.0000   -0.69123
308080.0000   -0.74133
308120.0000   -0.76971
308160.0000   -0.42951
308200.0000   -0.61014
308240.0000   -0.55968
308280.0000   -0.41060
308320.0000   -0.70931
308360.0000   -0.69810
308400.0000   -0.37465
308440.0000   -0.69399
308480.0000   -0.77341
308520.0000   -0.62385
308560.0000   -0.58329
308600.0000   -0.04477
308640.0000   -0.23353
308680.0000   -0.55569
308720.0000   -0.47036
308760.0000   -0.65234
308800.0000   -0.72033
308840.0000   -0.48756
308880.0000   -0.25694
308920.0000   -0.30756
308960.0000   -0.53873
309000.0000   -0.69862
309040.0000   -0.74667
309080.0000   -0.64359
309120.0000   -0.70948
309160.0000   -0.78494
309200.0000   -0.56875
309240.0000   -0.77085
309280.0000   -0.39366
309320.0000   -0.24148
309360.0000   -0.69830
309400.0000   -0.70306
309440.0000   -0.58576
309480.0000   -0.47217
309520.0000   -0.33702
309560.0000   -0.54706
309600.0000   -0.61486
309640.0000   -0.82055
309680.0000   -0.54839
309720.0000   -0.40774
309760.0000   -0.63591
309800.0000   -0.61604
309840.0000   -0.53297
309880.0000   -0.56522
309920.0000   -0.61107
309960.0000   -0.56049
310000.0000   -0.39022
310040.0000   -0.68794
310080.0000   -0.65729
310120.0000   -0.20120
310160.0000   -0.53997
310200.0000   -0.65157
310240.0000   -0.74279
310280.0000   -0.46725
310320.0000   -0.74732
310360.0000   -0.43838
310400.0000   -0.51254
310440.0000   -0.43749
310480.0000   -0.27246
310520.0000   -0.33904
310560.0000   -0.52803
310600.0000   -0.33483
310640.0000   -0.29401
310680.0000   -0.67028
310720.0000   -0.68148
310760.0000   -0.22452
310800.0000   -0.42602
310840.0000   -0.69673
310880.0000   -0.49651
310920.0000   -0.42738
310960.0000   -0.12316
311000.0000   -0.44760
311040.0000   -0.07210
311080.0000   -0.59168
311120.0000   -0.48470
311160.0000   -0.54434
311200.0000   -0.49003
311240.0000   -0.69831
311280.0000   -0.48996
311320.0000   -0.58443
311360.0000   -0.53260
311400.0000   -0.25365
311440.0000   -0.12507
311480.0000   -0.14133
311520.0000   -0.16919
311560.0000   -0.05138
311600.0000   -0.48897
311640.0000   -0.33331
311680.0000   -0.35759
311720.0000   -0.52613
311760.0000   -0.48224
311800.0000   -0.32037
311840.0000   -0.22761
311880.0000   -0.58673
311920.0000   -0.49895
311960.0000   -0.91388
312000.0000   -0.67512
312040.0000   -0.56692
312080.0000   -0.48408
312120.0000   -0.50817
312160.0000   -0.54881
312200.0000   -0.41799
312240.0000   -0.62031
312280.0000   -0.75819
312320.0000   -0.20912
312360.0000   -0.30825
312400.0000   -0.30867
312440.0000   -0.29061
312480.0000   -0.35393
312520.0000   -0.31475
312560.0000   -0.07574
312600.0000   -0.34092
312640.0000   -0.35533
312680.0000   -0.03184
312720.0000    0.15091
312760.0000   -0.12295
312800.0000   -0.33348
312840.0000   -0.12537
312880.0000   -0.16951
312920.0000   -0.28654
312960.0000   -0.07505
313000.0000   -0.15231
313040.0000   -0.21735
313080.0000   -0.07331
313120.0000   -0.04497
313160.0000   -0.11873
313200.0000   -0.32336
313240.0000   -0.19808
313280.0000   -0.03192
313320.0000   -0.16261
313360.0000   -0.21417
313400.0000    0.19484
313440.0000    0.06299
313480.0000    0.15043
313520.0000    0.18068
313560.0000   -0.18976
313600.0000    0.21766
313640.0000    0.50648
313680.0000    0.51637
313720.0000    0.08514
313760.0000    0.13896
313800.0000    0.32485
313840.0000    0.18900
313880.0000   -0.00194
313920.0000   -0.01462
313960.0000   -0.21216
314000.0000   -0.01837
314040.0000   -0.16080
314080.0000    0.02689
314120.0000   -0.04557
314160.0000    0.14040
314200.0000    0.13536
314240.0000    0.36522
314280.0000    0.15014
314320.0000    0.15110
314360.0000    0.33805
314400.0000   -0.34929
314440.0000    0.03895
314480.0000    0.21714
314520.0000    0.30475
314560.0000   -0.02746
314600.0000    0.13837
314640.0000   -0.34876
314680.0000   -0.22063
314720.0000    0.01621
314760.0000   -0.23725
314800.0000   -0.04401
314840.0000   -0.02481
314880.0000   -0.32073
314920.0000    0.31736
314960.0000    0.19293
315000.0000   -0.19634
315040.0000   -0.18363
315080.0000   -0.19896
315120.0000    0.05343
315160.0000   -0.12324
315200.0000    0.15373
315240.0000   -0.22738
315280.0000   -0.11009
315320.0000   -0.12811
315360.0000   -0.19146
315400.0000   -0.04232
315440.0000   -0.25745
315480.0000   -0.30992
315520.0000   -0.22738
315560.0000   -0.40196
315600.0000   -0.41195
315640.0000   -0.12083
315680.0000   -0.29427
315720.0000    0.21037
315760.0000   -0.11947
315800.0000   -0.01637
315840.0000    0.33471
315880.0000    0.10600
315920.0000    0.14713
315960.0000   -0.03255
316000.0000    0.11912
316040.0000   -0.02456
316080.0000    0.02943
316120.0000    0.08426
316160.0000    0.02117
316200.0000    0.16120
316240.0000    0.20247
316280.0000    0.22813
316320.0000    0.20579
316360.0000   -0.10029
316400.0000   -0.18249
316440.0000    0.08593
316480.0000    0.05807
316520.0000    0.17327
316560.0000    0.02585
316600.0000   -0.12842
316640.0000    0.14830
316680.0000    0.05204
316720.0000    0.16563
316760.0000    0.01784
316800.0000    0.40576
316840.0000    0.51771
316880.0000    0.49809
316920.0000    0.42707
316960.0000    0.17391
317000.0000    0.07827
317040.0000    0.02955
317080.0000   -0.22848
317120.0000   -0.31642
317160.0000   -0.02802
317200.0000   -0.34200
317240.0000   -0.22045
317280.0000   -0.26916
317320.0000   -0.18541
317360.0000   -0.05890
317400.0000   -0.27695
317440.0000   -0.20262
317480.0000   -0.01020
317520.0000   -0.29319
317560.0000   -0.04875
317600.0000   -0.07676
317640.0000   -0.01762
317680.0000   -0.01320
317720.0000    0.07022
317760.0000    0.00995
317800.0000   -0.27747
317840.0000   -0.18097
317880.0000   -0.05699
317920.0000   -0.09105
317960.0000    0.06969
318000.0000    0.24008
318040.0000    0.09965
318080.0000   -0.06174
318120.0000    0.12514
318160.0000    0.43556
318200.0000    0.29366
318240.0000    0.11822
318280.0000    0.12553
318320.0000   -0.06446
318360.0000   -0.04689
318400.0000   -0.18233
318440.0000    0.06380
318480.0000    0.09694
318520.0000   -0.03857
318560.0000    0.17801
318600.0000    0.38657
318640.0000    0.14738
318680.0000    0.21950
318720.0000    0.21289
318760.0000    0.27262
318800.0000   -0.20832
318840.0000   -0.16368
318880.0000    0.00370
318920.0000   -0.02308
318960.0000    0.00641
319000.0000   -0.20813
319040.0000   -0.31602
319080.0000    0.00105
319120.0000    0.05339
319160.0000    0.23936
319200.0000    0.46262
319240.0000    0.36146
319280.0000    0.36789
319320.0000    0.12020
319360.0000   -0.00302
319400.0000    0.06216
319440.0000    0.23501
319480.0000    0.45473
319520.0000    0.53210
319560.0000    0.39488
319600.0000    0.40569
319640.0000    0.59859
319680.0000    0.29233
319720.0000    0.33785
319760.0000    0.43873
319800.0000    0.58988
319840.0000    0.61658
319880.0000    0.48033
319920.0000    0.43927
319960.0000    0.20872
320000.0000    0.12427
320040.0000    0.19417
320080.0000    0.05610
320120.0000    0.22851
320160.0000    0.26621
320200.0000    0.09988
320240.0000    0.13946
320280.0000    0.40910
320320.0000    0.27781
320360.0000   -0.15387
320400.0000    0.10753
320440.0000    0.04465
320480.0000   -0.65988
320520.0000   -0.27047
320560.0000   -0.23093
320600.0000   -0.07343
320640.0000    0.04503
320680.0000   -0.19878
320720.0000   -0.30529
320760.0000   -0.03799
320800.0000   -0.09479
320840.0000    0.15041
320880.0000    0.12642
320920.0000   -0.12030
320960.0000   -0.10336
321000.0000   -0.18639
321040.0000   -0.06083
321080.0000    0.11314
321120.0000    0.05124
321160.0000    0.06129
321200.0000    0.03130
321240.0000    0.21325
321280.0000    0.32489
321320.0000    0.44241
321360.0000    0.23646
321400.0000   -0.11288
321440.0000   -0.27524
321480.0000   -0.21385
321520.0000   -0.16039
321560.0000   -0.28501
321600.0000   -0.00553
321640.0000   -0.00060
321680.0000    0.13416
321720.0000   -0.15846
321760.0000   -0.11612
321800.0000   -0.04623
321840.0000    0.02391
321880.0000   -0.11825
321920.0000   -0.07877
321960.0000    0.07337
322000.0000   -0.06311
322040.0000   -0.03389
322080.0000   -0.09101
322120.0000    0.11375
322160.0000    0.19013
322200.0000   -0.07627
322240.0000   -0.20926
322280.0000    0.03906
322320.0000   -0.21085
322360.0000   -0.06235
322400.0000   -0.42958
322440.0000   -0.18500
322480.0000   -0.01158
322520.0000   -0.30592
322560.0000   -0.00625
322600.0000   -0.07397
322640.0000   -0.54935
322680.0000   -0.29621
322720.0000   -0.56434
322760.0000   -0.50509
322800.0000   -0.15708
322840.0000   -0.14206
322880.0000   -0.29982
322920.0000   -0.14611
322960.0000   -0.14429
323000.0000   -0.33870
323040.0000   -0.10740
323080.0000   -0.11913
323120.0000   -0.15817
323160.0000   -0.01503
323200.0000    0.07100
323240.0000    0.03369
323280.0000    0.12039
323320.0000    0.40261
323360.0000    0.33047
323400.0000   -0.00794
323440.0000   -0.17620
323480.0000   -0.16524
323520.0000    0.35887
323560.0000    0.44571
323600.0000    0.54756
323640.0000    0.45084
323680.0000    0.59737
323720.0000    0.53175
323760.0000    0.41332
323800.0000    0.49794
323840.0000    0.58074
323880.0000    0.58799
323920.0000    0.47686
323960.0000    0.47347
324000.0000    0.36090
324040.0000    0.09140
324080.0000   -0.06791
324120.0000    0.04781
324160.0000   -0.08010
324200.0000   -0.21236
324240.0000    0.36273
324280.0000    0.02290
324320.0000    0.02087
324360.0000    0.04221
324400.0000    0.12517
324440.0000   -0.15003
324480.0000    0.34807
324520.0000    0.26549
324560.0000    0.04579
324600.0000    0.12321
324640.0000   -0.17246
324680.0000    0.13273
324720.0000    0.03676
324760.0000   -0.39890
324800.0000   -0.58968
324840.0000   -0.67109
324880.0000   -0.63705
324920.0000   -0.79760
324960.0000   -0.44521
325000.0000   -0.63584
325040.0000   -0.98407
325080.0000   -0.70511
325120.0000   -0.60145
325160.0000   -0.51051
325200.0000   -0.55382
325240.0000   -0.51964
325280.0000   -0.70316
325320.0000   -0.74898
325360.0000   -0.62882
325400.0000   -1.00252
325440.0000   -0.80511
325480.0000   -0.70708
325520.0000   -0.72596
325560.0000   -0.75407
325600.0000   -0.66672
325640.0000   -0.85388
325680.0000   -0.67094
325720.0000   -0.58333
325760.0000   -0.82789
325800.0000   -0.49941
325840.0000   -0.58658
325880.0000   -0.62650
325920.0000   -0.81217
325960.0000   -0.56684
326000.0000   -0.70209
326040.0000   -0.45573
326080.0000   -0.72398
326120.0000   -0.57098
326160.0000   -0.58464
326200.0000   -0.78208
326240.0000   -0.65738
326280.0000   -0.60990
326320.0000   -0.62269
326360.0000   -0.53946
326400.0000   -0.71791
326440.0000   -0.51700
326480.0000   -0.62076
326520.0000   -0.41216
326560.0000   -0.66526
326600.0000   -0.82673
326640.0000   -0.67186
326680.0000   -0.41197
326720.0000   -0.69279
326760.0000   -0.80769
326800.0000   -0.71891
326840.0000   -0.84164
326880.0000   -0.81540
326920.0000   -0.85072
326960.0000   -0.71452
327000.0000   -0.79881
327040.0000   -0.48603
327080.0000   -0.73193
327120.0000   -0.94069
327160.0000   -0.78656
327200.0000   -0.91948
327240.0000   -0.68994
327280.0000   -0.59966
327320.0000   -0.69789
327360.0000   -0.56939
327400.0000   -0.60614
327440.0000   -0.65410
327480.0000   -0.86370
327520.0000   -0.69017
327560.0000   -0.60110
327600.0000   -0.60132
327640.0000   -0.53470
327680.0000   -0.45086
327720.0000   -0.60629
327760.0000   -0.51686
327800.0000   -0.38362
327840.0000   -0.42211
327880.0000   -0.47519
327920.0000   -0.50204
327960.0000   -0.05584
328000.0000   -0.55570
328040.0000   -0.85754
328080.0000   -0.57024
328120.0000   -0.76961
328160.0000   -0.60135
328200.0000   -0.52776
328240.0000   -0.75998
328280.0000   -0.82562
328320.0000   -0.85651
328360.0000   -0.54365
328400.0000   -0.73069
328440.0000   -0.41965
328480.0000   -0.53465
328520.0000   -0.59025
328560.0000   -0.68999
328600.0000   -0.42929
328640.0000   -0.60255
328680.0000   -0.73738
328720.0000   -0.49511
328760.0000   -0.78110
328800.0000   -0.76213
328840.0000   -0.92625
328880.0000   -0.61684
328920.0000   -0.67659
328960.0000   -0.96366
329000.0000   -0.76314
329040.0000   -0.77549
329080.0000   -0.87672
329120.0000   -0.82206
329160.0000   -0.63184
329200.0000   -0.57419
329240.0000   -0.50256
329280.0000   -0.56561
329320.0000   -0.69592
329360.0000   -0.89247
329400.0000   -0.75614
329440.0000   -0.81307
329480.0000   -0.44231
329520.0000   -0.69569
329560.0000   -0.85480
329600.0000   -0.66759
329640.0000   -0.43623
329680.0000   -0.61494
329720.0000   -0.57800
329760.0000   -0.62412
329800.0000   -0.47023
329840.0000   -0.56574
329880.0000   -0.56371
329920.0000   -0.39818
329960.0000   -0.55844
330000.0000   -0.39280
330040.0000   -0.38699
330080.0000   -0.44923
330120.0000   -0.23101
330160.0000   -0.55879
330200.0000   -0.50350
330240.0000   -0.67392
330280.0000   -0.43325
330320.0000   -0.70193
330360.0000   -0.42517
330400.0000   -0.24184
330440.0000   -0.68804
330480.0000   -0.39638
330520.0000   -0.41806
330560.0000   -0.38952
330600.0000   -0.66910
330640.0000   -0.84752
330680.0000   -0.81846
330720.0000   -0.86783
330760.0000   -0.94644
330800.0000   -0.66687
330840.0000   -0.33617
330880.0000   -0.55401
330920.0000   -0.66909
330960.0000   -0.39271
331000.0000   -0.23495
331040.0000   -0.46540
331080.0000   -0.33027
331120.0000   -0.50748
331160.0000   -0.40727
331200.0000   -0.66520
331240.0000   -0.25233
331280.0000   -0.48824
331320.0000   -0.45548
331360.0000   -0.55559
331400.0000   -0.55000
331440.0000   -0.43994
331480.0000   -0.24817
331520.0000   -0.56212
331560.0000   -0.81580
331600.0000   -0.69469
331640.0000   -0.50119
331680.0000   -0.69830
331720.0000   -0.53882
331760.0000   -0.54225
331800.0000   -0.55916
331840.0000   -0.51817
331880.0000   -0.72212
331920.0000   -0.10448
331960.0000   -0.22545
332000.0000   -0.45034
332040.0000   -0.29185
332080.0000   -0.21039
332120.0000   -0.32253
332160.0000   -0.33382
332200.0000   -0.24172
332240.0000   -0.37776
332280.0000   -0.39720
332320.0000   -0.37072
332360.0000   -0.36140
332400.0000   -0.64379
332440.0000   -0.32700
332480.0000   -0.53090
332520.0000   -0.34333
332560.0000   -0.34737
332600.0000   -0.79403
332640.0000   -0.39154
332680.0000   -0.40328
332720.0000   -0.34153
332760.0000   -0.35714
332800.0000   -0.48797
332840.0000   -0.43091
332880.0000   -0.46969
332920.0000   -0.56455
332960.0000   -0.47066
333000.0000   -0.45364
333040.0000   -0.24869
333080.0000   -0.48700
333120.0000   -0.26113
333160.0000   -0.39756
333200.0000   -0.08813
333240.0000   -0.41476
333280.0000   -0.32585
333320.0000   -0.22055
333360.0000   -0.58867
333400.0000   -0.44461
333440.0000   -0.48338
333480.0000   -0.37870
333520.0000   -0.61830
333560.0000   -0.55455
333600.0000   -0.11181
333640.0000   -0.34872
333680.0000   -0.32212
333720.0000   -0.64574
333760.0000   -0.56760
333800.0000   -0.22637
333840.0000   -0.08210
333880.0000   -0.30785
333920.0000   -0.06518
333960.0000   -0.33699
334000.0000   -0.28554
334040.0000   -0.33820
334080.0000   -0.31152
334120.0000   -0.27054
334160.0000   -0.25735
334200.0000   -0.04199
334240.0000   -0.25833
334280.0000   -0.28007
334320.0000   -0.36186
334360.0000   -0.23352
334400.0000   -0.27524
334440.0000    0.00300
334480.0000   -0.00414
334520.0000    0.01657
334560.0000    0.10410
334600.0000    0.26682
334640.0000   -0.30327
334680.0000   -0.04410
334720.0000   -0.45499
334760.0000   -0.37174
334800.0000   -0.29224
334840.0000   -0.34572
334880.0000   -0.30220
334920.0000   -0.14458
334960.0000   -0.33877
335000.0000   -0.30474
335040.0000    0.21308
335080.0000   -0.18496
335120.0000   -0.02036
335160.0000   -0.12728
335200.0000    0.13593
335240.0000    0.03718
335280.0000    0.11939
335320.0000    0.00283
335360.0000    0.08177
335400.0000   -0.36921
335440.0000   -0.26589
335480.0000   -0.15616
335520.0000   -0.24373
335560.0000   -0.09201
335600.0000   -0.21653
335640.0000   -0.15386
335680.0000   -0.26678
335720.0000   -0.45550
335760.0000   -0.58502
335800.0000   -0.40375
335840.0000   -0.47178
335880.0000   -0.40869
335920.0000   -0.37914
335960.0000   -0.54050
336000.0000   -0.43376
336040.0000   -0.20440
336080.0000   -0.71743
336120.0000   -0.49487
336160.0000   -0.46928
336200.0000   -0.55009
336240.0000   -0.33406
336280.0000   -0.50097
336320.0000   -0.52084
336360.0000   -0.62504
336400.0000   -0.58951
336440.0000   -0.50525
336480.0000   -0.61785
336520.0000   -0.57426
336560.0000   -0.47640
336600.0000   -0.68344
336640.0000   -0.56319
336680.0000   -0.54496
336720.0000   -0.62536
336760.0000   -0.46265
336800.0000   -0.54110
336840.0000   -0.57733
336880.0000   -0.34434
336920.0000   -0.66886
336960.0000   -0.58236
337000.0000   -0.53715
337040.0000   -0.47271
337080.0000   -0.51871
337120.0000   -0.39576
337160.0000   -0.47620
337200.0000   -0.63552
337240.0000   -0.72112
337280.0000   -0.54529
337320.0000   -0.80964
337360.0000   -0.92148
337400.0000   -0.92856
337440.0000   -0.52374
337480.0000   -0.57853
337520.0000   -0.50250
337560.0000   -0.64184
337600.0000   -0.68778
337640.0000   -0.67914
337680.0000   -0.65854
337720.0000   -0.43874
337760.0000   -0.48711
337800.0000   -0.56525
337840.0000   -0.86861
337880.0000   -0.73033
337920.0000   -0.57311
337960.0000   -0.48210
338000.0000   -0.41050
338040.0000    0.04690
338080.0000   -0.47800
338120.0000   -0.32289
338160.0000   -0.33107
338200.0000   -0.40054
338240.0000   -0.68758
338280.0000   -0.43905
338320.0000   -0.93170
338360.0000   -0.67791
338400.0000   -0.55864
338440.0000   -0.75597
338480.0000   -0.70451
338520.0000   -0.50503
338560.0000   -0.52888
338600.0000   -0.59029
338640.0000   -0.68537
338680.0000   -0.76560
338720.0000   -0.66794
338760.0000   -0.55057
338800.0000   -0.76237
338840.0000   -0.61883
338880.0000   -0.29626
338920.0000   -0.44145
338960.0000   -0.73539
339000.0000   -0.63535
339040.0000   -0.49954
339080.0000   -0.45453
339120.0000   -0.86555
339160.0000   -0.67222
339200.0000   -0.48619
339240.0000   -0.58139
339280.0000   -0.79811
339320.0000   -0.53225
339360.0000   -0.57922
339400.0000   -0.66368
339440.0000   -0.35211
339480.0000   -0.36132
339520.0000   -0.76040
339560.0000   -0.62999
339600.0000   -0.47858
339640.0000   -0.71777
339680.0000   -0.61335
339720.0000   -0.66806
339760.0000   -0.58140
339800.0000   -0.57273
339840.0000   -0.28356
339880.0000   -0.67905
339920.0000   -0.60687
339960.0000   -0.59910
340000.0000   -0.61967
340040.0000   -0.52592
340080.0000   -0.62746
340120.0000   -0.88657
340160.0000   -0.78249
340200.0000   -0.66008
340240.0000   -0.56011
340280.0000   -0.59244
340320.0000   -0.44502
340360.0000   -0.71339
340400.0000   -0.51463
340440.0000   -0.45039
340480.0000   -0.36921
340520.0000   -0.57252
340560.0000   -0.41634
340600.0000   -0.56787
340640.0000   -0.78987
340680.0000   -0.55143
340720.0000   -0.47626
340760.0000   -0.40964
340800.0000   -0.59906
340840.0000   -0.51959
340880.0000   -0.77599
340920.0000   -0.67252
340960.0000   -0.41948
341000.0000   -0.52427
341040.0000   -0.57012
341080.0000   -0.78497
341120.0000   -0.82077
341160.0000   -0.59533
341200.0000   -0.65742
341240.0000   -0.63153
341280.0000   -0.77888
341320.0000   -0.90947
341360.0000   -0.65115
341400.0000   -0.59319
341440.0000   -0.54119
341480.0000   -0.65843
341520.0000   -0.86096
341560.0000   -0.87745
341600.0000   -0.68212
341640.0000   -0.67655
341680.0000   -0.90466
341720.0000   -0.61219
341760.0000   -0.50531
341800.0000   -0.67262
341840.0000   -0.39563
341880.0000   -0.50352
341920.0000   -0.51970
341960.0000   -0.76761
342000.0000   -0.69011
342040.0000   -0.66044
342080.0000   -0.66096
342120.0000   -0.58418
342160.0000   -0.67536
342200.0000   -0.69609
342240.0000   -0.83634
342280.0000   -0.54898
342320.0000   -0.71632
342360.0000   -0.67386
342400.0000   -0.63789
342440.0000   -0.49305
342480.0000   -0.65709
342520.0000   -0.62545
342560.0000   -0.84421
342600.0000   -0.80920
342640.0000   -0.87551
342680.0000   -0.59093
342720.0000   -0.97018
342760.0000   -0.73281
342800.0000   -0.45114
342840.0000   -0.62323
342880.0000   -0.52545
342920.0000   -0.14400
342960.0000   -0.50108
343000.0000   -0.27297
343040.0000   -0.34961
343080.0000   -0.57499
343120.0000   -0.46163
343160.0000   -0.46797
343200.0000   -0.32980
343240.0000   -0.21801
343280.0000    0.20411
343320.0000   -0.17588
343360.0000   -0.30760
343400.0000   -0.44135
343440.0000   -0.28051
343480.0000   -0.40996
343520.0000   -0.74200
343560.0000   -0.50092
343600.0000   -0.40009
343640.0000   -0.19384
343680.0000   -0.40169
343720.0000   -0.17289
343760.0000   -0.47205
343800.0000   -0.66147
343840.0000   -0.22118
343880.0000    0.00147
343920.0000   -0.15447
343960.0000   -0.12492
344000.0000   -0.23358
344040.0000   -0.23361
344080.0000   -0.07375
344120.0000    0.04425
344160.0000    0.08035
344200.0000   -0.06765
344240.0000    0.03546
344280.0000   -0.33547
344320.0000   -0.30042
344360.0000   -0.63430
344400.0000   -0.60692
344440.0000   -0.52880
344480.0000   -0.42597
344520.0000   -0.22310
344560.0000   -0.32443
344600.0000   -0.42959
344640.0000   -0.87609
344680.0000   -0.55158
344720.0000   -0.26272
344760.0000   -0.15356
344800.0000   -0.07852
344840.0000   -0.22735
344880.0000   -0.21836
344920.0000   -0.18570
344960.0000   -0.10578
345000.0000   -0.06796
345040.0000   -0.36058
345080.0000   -0.27438
345120.0000   -0.24144
345160.0000   -0.03409
345200.0000   -0.28373
345240.0000   -0.05700
345280.0000   -0.26633
345320.0000   -0.40473
345360.0000   -0.53087
345400.0000    0.12982
345440.0000    0.18539
345480.0000    0.01334
345520.0000    0.00035
345560.0000   -0.29065
345600.0000   -0.14541
345640.0000   -0.12491
345680.0000   -0.08710
345720.0000   -0.37655
345760.0000   -0.13724
345800.0000   -0.19380
345840.0000   -0.15093
345880.0000   -0.17344
345920.0000   -0.21133
345960.0000   -0.08916
346000.0000   -0.29742
346040.0000   -0.30869
346080.0000   -0.47057
346120.0000   -0.06045
346160.0000   -0.13934
346200.0000   -0.19517
346240.0000   -0.11010
346280.0000   -0.25229
346320.0000   -0.37312
346360.0000   -0.06603
346400.0000   -0.29426
346440.0000   -0.03142
346480.0000   -0.13206
346520.0000   -0.20292
346560.0000    0.15828
346600.0000    0.39822
346640.0000    0.29212
346680.0000    0.37993
346720.0000    0.17138
346760.0000    0.28230
346800.0000    0.24651
346840.0000    0.04452
346880.0000   -0.20737
346920.0000   -0.15119
346960.0000   -0.06830
347000.0000    0.21922
347040.0000    0.23369
347080.0000    0.12631
347120.0000    0.22381
347160.0000    0.05231
347200.0000    0.06960
347240.0000   -0.13413
347280.0000    0.05450
347320.0000    0.23799
347360.0000   -0.01286
347400.0000    0.27739
347440.0000    0.19828
347480.0000    0.09174
347520.0000    0.04924
347560.0000    0.13205
347600.0000   -0.02626
347640.0000   -0.23667
347680.0000    0.13868
347720.0000    0.00867
347760.0000   -0.07085
347800.0000   -0.21003
347840.0000    0.00106
347880.0000    0.18445
347920.0000    0.18339
347960.0000    0.09818
348000.0000   -0.09868
348040.0000   -0.03940
348080.0000   -0.28006
348120.0000   -0.68696
348160.0000   -0.61153
348200.0000   -0.28741
348240.0000   -0.39215
348280.0000    0.00693
348320.0000   -0.12529
348360.0000    0.20653
348400.0000    0.13023
348440.0000   -0.05643
348480.0000   -0.16288
348520.0000    0.02353
348560.0000    0.13275
348600.0000   -0.01307
348640.0000   -0.18897
348680.0000   -0.02783
348720.0000   -0.01346
348760.0000    0.03760
348800.0000    0.21004
348840.0000   -0.03346
348880.0000    0.07183
348920.0000   -0.11073
348960.0000   -0.11592
349000.0000   -0.23175
349040.0000    0.24804
349080.0000    0.18876
349120.0000   -0.08568
349160.0000    0.35296
349200.0000    0.26845
349240.0000    0.26000
349280.0000    0.35818
349320.0000    0.06464
349360.0000   -0.06520
349400.0000   -0.01491
349440.0000    0.22000
349480.0000   -0.10944
349520.0000   -0.02022
349560.0000   -0.29772
349600.0000   -0.23501
349640.0000   -0.04410
349680.0000   -0.03788
349720.0000    0.05661
349760.0000    0.17051
349800.0000    0.22687
349840.0000   -0.02026
349880.0000    0.09473
349920.0000    0.07539
349960.0000    0.16003
350000.0000    0.41857
350040.0000    0.21516
350080.0000    0.38357
350120.0000    0.15925
350160.0000    0.24672
350200.0000    0.31510
350240.0000    0.28011
350280.0000    0.39871
350320.0000    0.09026
350360.0000    0.61188
350400.0000    0.65494
350440.0000    0.50553
350480.0000    0.53240
350520.0000    0.59788
350560.0000    0.44739
350600.0000    0.49134
350640.0000    0.50400
350680.0000    0.57362
350720.0000    0.43303
350760.0000    0.54612
350800.0000    0.57569
350840.0000    0.62004
350880.0000    0.51894
350920.0000    0.49609
350960.0000    0.56005
351000.0000    0.59664
351040.0000    0.45899
351080.0000    0.58273
351120.0000    0.54181
351160.0000    0.52146
351200.0000    0.44145
351240.0000    0.55807
351280.0000    0.56951
351320.0000    0.50266
351360.0000    0.71666
351400.0000    0.61892
351440.0000    0.60854
351480.0000    0.50228
351520.0000    0.73822
351560.0000    0.61772
351600.0000    0.77212
351640.0000    0.55308
351680.0000    0.63020
351720.0000    0.67431
351760.0000    0.62636
351800.0000    0.65578
351840.0000    0.78947
351880.0000    0.71762
351920.0000    0.60192
351960.0000    0.60605
352000.0000    0.50177
352040.0000    0.59289
352080.0000    0.61637
352120.0000    0.42173
352160.0000    0.42307
352200.0000    0.75314
352240.0000    0.59401
352280.0000    0.62515
352320.0000    0.66953
352360.0000    0.58373
352400.0000    0.74151
352440.0000    0.58015
352480.0000    0.77118
352520.0000    0.68845
352560.0000    0.40528
352600.0000    0.40560
352640.0000    0.60252
352680.0000    0.71077
352720.0000    0.48418
352760.0000    0.64986
352800.0000    0.35565
352840.0000    0.35572
352880.0000    0.45090
352920.0000    0.47480
352960.0000    0.14536
353000.0000    0.34900
353040.0000   -0.05484
353080.0000   -0.15528
353120.0000   -0.17962
353160.0000   -0.08580
353200.0000   -0.30110
353240.0000   -0.46203
353280.0000   -0.38761
353320.0000   -0.49705
353360.0000   -0.33275
353400.0000   -0.20013
353440.0000   -0.35409
353480.0000   -0.38702
353520.0000   -0.44101
353560.0000   -0.54549
353600.0000   -0.62156
353640.0000   -0.44706
353680.0000   -0.40007
353720.0000   -0.23598
353760.0000    0.01900
353800.0000   -0.03040
353840.0000    0.11247
353880.0000   -0.11834
353920.0000   -0.00104
353960.0000    0.02826
354000.0000    0.05191
354040.0000    0.04415
354080.0000   -0.05934
354120.0000    0.07857
354160.0000   -0.18412
354200.0000   -0.34335
354240.0000   -0.29455
354280.0000    0.05605
354320.0000    0.24478
354360.0000    0.11250
354400.0000    0.38334
354440.0000    0.62635
354480.0000    0.30111
354520.0000   -0.09008
354560.0000   -0.06566
354600.0000    0.02020
354640.0000   -0.29697
354680.0000   -0.07842
354720.0000    0.07734
354760.0000   -0.16891
354800.0000   -0.03064
354840.0000   -0.24999
354880.0000   -0.20150
354920.0000   -0.07677
354960.0000    0.19815
355000.0000   -0.08422
355040.0000    0.02156
355080.0000   -0.00041
355120.0000    0.00879
355160.0000    0.06178
355200.0000    0.02466
355240.0000   -0.02715
355280.0000   -0.07684
355320.0000    0.02880
355360.0000   -0.10496
355400.0000   -0.00609
355440.0000   -0.02196
355480.0000    0.20008
355520.0000   -0.19186
355560.0000   -0.10859
355600.0000   -0.39702
355640.0000   -0.18395
355680.0000    0.24335
355720.0000   -0.22654
355760.0000    0.02296
355800.0000    0.16658
355840.0000   -0.11406
355880.0000    0.10769
355920.0000   -0.27594
355960.0000   -0.13587
356000.0000   -0.25139
356040.0000   -0.32815
356080.0000   -0.02380
356120.0000    0.00983
356160.0000    0.21259
356200.0000   -0.04481
356240.0000   -0.02073
356280.0000    0.18053
356320.0000   -0.48817
356360.0000   -0.34504
356400.0000   -0.26146
356440.0000   -0.42479
356480.0000   -0.29807
356520.0000   -0.38443
356560.0000   -0.25100
356600.0000   -0.33028
356640.0000   -0.11026
356680.0000   -0.24541
356720.0000   -0.20593
356760.0000   -0.32187
356800.0000   -0.44573
356840.0000   -0.37853
356880.0000   -0.21367
356920.0000   -0.35311
356960.0000   -0.66413
357000.0000   -0.31288
357040.0000   -0.39761
357080.0000   -0.33014
357120.0000   -0.16590
357160.0000   -0.27970
357200.0000   -0.44362
357240.0000   -0.38634
357280.0000   -0.42003
357320.0000   -0.53934
357360.0000   -0.42042
357400.0000   -0.55433
357440.0000   -0.48986
357480.0000   -0.40354
357520.0000   -0.61353
357560.0000   -0.60047
357600.0000   -0.40337
357640.0000   -0.67262
357680.0000   -0.39671
357720.0000   -0.38381
357760.0000   -0.67901
357800.0000   -0.31753
357840.0000   -0.36769
357880.0000   -0.55416
357920.0000   -0.54243
357960.0000   -0.44607
358000.0000   -0.33782
358040.0000   -0.28592
358080.0000   -0.07769
358120.0000   -0.43427
358160.0000   -0.48014
358200.0000   -0.15862
358240.0000   -0.12055
358280.0000   -0.02486
358320.0000   -0.31240
358360.0000   -0.33636
358400.0000   -0.19925
358440.0000   -0.27582
358480.0000    0.13910
358520.0000   -0.03264
358560.0000    0.01626
358600.0000   -0.13841
358640.0000   -0.40326
358680.0000   -0.08692
358720.0000   -0.39585
358760.0000   -0.18305
358800.0000   -0.45302
358840.0000   -0.62733
358880.0000   -0.39070
358920.0000    0.00763
358960.0000   -0.28487
359000.0000   -0.36355
359040.0000   -0.29650
359080.0000   -0.33669
359120.0000   -0.40583
359160.0000   -0.83223
359200.0000   -0.09410
359240.0000   -0.51507
359280.0000   -0.49019
359320.0000   -0.41883
359360.0000   -0.47382
359400.0000   -0.45907
359440.0000   -0.35670
359480.0000   -0.30276
359520.0000   -0.39033
359560.0000   -0.34783
359600.0000   -0.38976
359640.0000   -0.63842
359680.0000   -0.66590
359720.0000   -0.43301
359760.0000   -0.51883
359800.0000   -0.58959
359840.0000   -0.45007
359880.0000   -0.19185
359920.0000   -0.52197
359960.0000   -0.78658
360000.0000   -0.60730
360040.0000   -0.52669
360080.0000   -0.61472
360120.0000   -0.51291
360160.0000   -0.36007
360200.0000   -0.47156
360240.0000   -0.61082
360280.0000   -0.65412
360320.0000   -0.52296
360360.0000   -0.51901
360400.0000   -0.63703
360440.0000   -0.34117
360480.0000   -0.45877
360520.0000   -0.70689
360560.0000   -0.45226
360600.0000   -0.50871
360640.0000   -0.36950
360680.0000   -0.69518
360720.0000   -0.63817
360760.0000   -0.41864
360800.0000   -0.55215
360840.0000   -0.55608
360880.0000   -0.56398
360920.0000   -0.82025
360960.0000   -0.74445
361000.0000   -0.72198
361040.0000   -0.73147
361080.0000   -0.79831
361120.0000   -0.65362
361160.0000   -0.44227
361200.0000   -0.45196
361240.0000   -0.44190
361280.0000   -0.56216
361320.0000   -0.41026
361360.0000   -0.45978
361400.0000   -0.51440
361440.0000   -0.51475
361480.0000   -0.52623
361520.0000   -0.45017
361560.0000   -0.57295
361600.0000   -0.01533
361640.0000   -0.12152
361680.0000   -0.03445
361720.0000   -0.30735
361760.0000   -0.27729
361800.0000    0.00556
361840.0000   -0.10691
361880.0000   -0.01594
361920.0000   -0.06974
361960.0000   -0.09046
362000.0000   -0.32451
362040.0000   -0.21588
362080.0000   -0.23922
362120.0000   -0.22935
362160.0000   -0.29085
362200.0000    0.01840
362240.0000   -0.02860
362280.0000   -0.28405
362320.0000   -0.35179
362360.0000   -0.22977
362400.0000   -0.17707
362440.0000   -0.31594
362480.0000   -0.48230
362520.0000   -0.66273
362560.0000   -0.61900
362600.0000   -0.36003
362640.0000   -0.47853
362680.0000   -0.21947
362720.0000   -0.56759
362760.0000   -0.42538
362800.0000   -0.32207
362840.0000   -0.31490
362880.0000   -0.27922
362920.0000   -0.11901
362960.0000   -0.35839
363000.0000   -0.23400
363040.0000   -0.26213
363080.0000   -0.44215
363120.0000   -0.35498
363160.0000   -0.24818
363200.0000   -0.08564
363240.0000   -0.24860
363280.0000   -0.46826
363320.0000   -0.53566
363360.0000   -0.42640
363400.0000   -0.43772
363440.0000   -0.61318
363480.0000   -0.27497
363520.0000   -0.23814
363560.0000   -0.44916
363600.0000   -0.68244
363640.0000   -0.52494
363680.0000   -0.32692
363720.0000   -0.56454
363760.0000   -0.60734
363800.0000   -0.58567
363840.0000   -0.35287
363880.0000   -0.31635
363920.0000   -0.26342
363960.0000   -0.37903
364000.0000   -0.29372
364040.0000    0.01498
364080.0000    0.02436
364120.0000   -0.22860
364160.0000   -0.17865
364200.0000   -0.38705
364240.0000   -0.56816
364280.0000   -0.56735
364320.0000   -0.62312
364360.0000   -0.77802
364400.0000   -0.87355
364440.0000   -0.79353
364480.0000   -0.52298
364520.0000   -0.48610
364560.0000   -0.38441
364600.0000   -0.16412
364640.0000   -0.32869
364680.0000   -0.48837
364720.0000   -0.31494
364760.0000   -0.50713
364800.0000   -0.48661
364840.0000   -0.51199
364880.0000   -0.20919
364920.0000   -0.43725
364960.0000   -0.19683
365000.0000   -0.35219
365040.0000   -0.36507
365080.0000   -0.54623
365120.0000   -0.50629
365160.0000   -0.75146
365200.0000   -0.57824
365240.0000   -0.46065
365280.0000   -0.37447
365320.0000   -0.55363
365360.0000   -0.48475
365400.0000   -0.40561
365440.0000   -0.31368
365480.0000   -0.53341
365520.0000   -0.84671
365560.0000   -0.37878
365600.0000   -0.51317
365640.0000   -0.32277
365680.0000   -0.30331
365720.0000   -0.56418
365760.0000   -0.31265
365800.0000   -0.34976
365840.0000   -0.41385
365880.0000   -0.53840
365920.0000   -0.36048
365960.0000   -0.64225
366000.0000   -0.91809
366040.0000   -0.55019
366080.0000   -0.68743
366120.0000   -0.54711
366160.0000   -0.46497
366200.0000   -0.52245
366240.0000   -0.58811
366280.0000   -0.58663
366320.0000   -0.23674
366360.0000   -0.55971
366400.0000   -0.46594
366440.0000   -0.83920
366480.0000   -0.44974
366520.0000   -0.37762
366560.0000   -0.40211
366600.0000   -0.35430
366640.0000   -0.46554
366680.0000   -0.55047
366720.0000   -0.46472
366760.0000   -0.24934
366800.0000   -0.46380
366840.0000   -0.52443
366880.0000   -0.33991
366920.0000   -0.42004
366960.0000   -0.37994
367000.0000   -0.59532
367040.0000   -0.55065
367080.0000   -0.64157
367120.0000   -0.50532
367160.0000   -0.33999
367200.0000   -0.51321
367240.0000   -0.51171
367280.0000   -0.60172
367320.0000   -0.42521
367360.0000   -0.64974
367400.0000   -0.32204
367440.0000   -0.54089
367480.0000   -0.56336
367520.0000   -0.53003
367560.0000   -0.34411
367600.0000   -0.72969
367640.0000   -0.33850
367680.0000   -0.45045
367720.0000   -0.51348
367760.0000   -0.33894
367800.0000   -0.62293
367840.0000   -0.48916
367880.0000   -0.48111
367920.0000   -0.50658
367960.0000   -0.50697
368000.0000   -0.52386
368040.0000   -0.49558
368080.0000   -0.46363
368120.0000   -0.49577
368160.0000   -0.57583
368200.0000   -0.57769
368240.0000   -0.40109
368280.0000   -0.59364
368320.0000   -0.59433
368360.0000   -0.53618
368400.0000   -0.62184
368440.0000   -0.59089
368480.0000   -0.46383
368520.0000   -0.35836
368560.0000   -0.42513
368600.0000   -0.55881
368640.0000   -0.49305
368680.0000   -0.51877
368720.0000   -0.57366
368760.0000   -0.30213
368800.0000   -0.27141
368840.0000   -0.47719
368880.0000   -0.34722
368920.0000   -0.36469
368960.0000   -0.45956
369000.0000   -0.48368
369040.0000   -0.79036
369080.0000   -0.63669
369120.0000   -0.39827
369160.0000   -0.31379
369200.0000   -0.51706
369240.0000   -0.49137
369280.0000   -0.58081
369320.0000   -0.21322
369360.0000   -0.37099
369400.0000   -0.56809
369440.0000   -0.77948
369480.0000   -0.19240
369520.0000   -0.27162
369560.0000   -0.33455
369600.0000   -0.34449
369640.0000   -0.23022
369680.0000   -0.31660
369720.0000   -0.56201
369760.0000   -0.87289
369800.0000   -0.63082
369840.0000   -0.55842
369880.0000   -0.65369
369920.0000   -0.70834
369960.0000   -0.55811
370000.0000   -0.56734
370040.0000   -0.60327
370080.0000   -0.77058
370120.0000   -0.97751
370160.0000   -0.81482
370200.0000   -0.50054
370240.0000   -0.63113
370280.0000   -0.87939
370320.0000   -0.61513
370360.0000   -0.49902
370400.0000   -0.59888
370440.0000   -0.54724
370480.0000   -0.67606
370520.0000   -0.62128
370560.0000   -0.58914
370600.0000   -0.50027
370640.0000   -0.48130
370680.0000   -0.62124
370720.0000   -0.70785
370760.0000   -0.57057
370800.0000   -0.52342
370840.0000   -0.54179
370880.0000   -0.60621
370920.0000   -0.52653
370960.0000   -0.49263
371000.0000   -0.45654
371040.0000   -0.51414
371080.0000   -0.56589
371120.0000   -0.70765
371160.0000   -0.47618
371200.0000   -0.49176
371240.0000   -0.09393
371280.0000   -0.39768
371320.0000   -0.44370
371360.0000   -0.55109
371400.0000   -0.24406
371440.0000   -0.41451
371480.0000   -0.16180
371520.0000   -0.14580
371560.0000   -0.18942
371600.0000   -0.53677
371640.0000   -0.39779
371680.0000   -0.32027
371720.0000   -0.45020
371760.0000   -0.42747
371800.0000   -0.47610
371840.0000   -0.45990
371880.0000   -0.48058
371920.0000   -0.39554
371960.0000   -0.20222
372000.0000   -0.46737
372040.0000   -0.35873
372080.0000   -0.39785
372120.0000   -0.55339
372160.0000   -0.59825
372200.0000   -0.53043
372240.0000   -0.31899
372280.0000   -0.66759
372320.0000   -0.31301
372360.0000   -0.53729
372400.0000   -0.55003
372440.0000   -0.63508
372480.0000   -0.66905
372520.0000   -0.51082
372560.0000   -0.40994
372600.0000   -0.67416
372640.0000   -0.80091
372680.0000   -0.56656
372720.0000   -0.59306
372760.0000   -0.43822
372800.0000   -0.59440
372840.0000   -0.63427
372880.0000   -0.66084
372920.0000   -0.43694
372960.0000   -0.43320
373000.0000   -0.52325
373040.0000   -0.51078
373080.0000   -0.41036
373120.0000   -0.62320
373160.0000   -0.40776
373200.0000   -0.31205
373240.0000   -0.39132
373280.0000   -0.49489
373320.0000   -0.74765
373360.0000   -0.90285
373400.0000   -0.46808
373440.0000   -0.53736
373480.0000   -0.65416
373520.0000   -0.68309
373560.0000   -0.44865
373600.0000   -0.48376
373640.0000   -0.47263
373680.0000   -0.88156
373720.0000   -0.37635
373760.0000   -0.32244
373800.0000   -0.48037
373840.0000   -0.75086
373880.0000   -0.38241
373920.0000   -0.28268
373960.0000   -0.40742
374000.0000   -0.05927
374040.0000   -0.24326
374080.0000   -0.56440
374120.0000   -0.63810
374160.0000   -0.48209
374200.0000   -0.46615
374240.0000   -0.54518
374280.0000   -0.33688
374320.0000   -0.29391
374360.0000   -0.42714
374400.0000   -0.21744
374440.0000   -0.12172
374480.0000   -0.48836
374520.0000   -0.37625
374560.0000   -0.52160
374600.0000   -0.37754
374640.0000   -0.55915
374680.0000   -0.37813
374720.0000   -0.48654
374760.0000   -0.53968
374800.0000   -0.34821
374840.0000   -0.36435
374880.0000   -0.13390
374920.0000   -0.36662
374960.0000   -0.40944
375000.0000   -0.29933
375040.0000   -0.48285
375080.0000   -0.36327
375120.0000   -0.38182
375160.0000   -0.44047
375200.0000   -0.28526
375240.0000   -0.53191
375280.0000   -0.56500
375320.0000   -0.49663
375360.0000   -0.47399
375400.0000   -0.44097
375440.0000   -0.01837
375480.0000   -0.31199
375520.0000   -0.37765
375560.0000   -0.43910
375600.0000   -0.38528
375640.0000   -0.54835
375680.0000   -0.58899
375720.0000   -0.33615
375760.0000   -0.56893
375800.0000   -0.73495
375840.0000   -0.49766
375880.0000   -0.24403
375920.0000   -0.52852
375960.0000   -0.54400
376000.0000   -0.80812
376040.0000   -0.48718
376080.0000   -0.42727
376120.0000   -0.35680
376160.0000   -0.41833
376200.0000   -0.32059
376240.0000   -0.37555
376280.0000   -0.40039
376320.0000   -0.62074
376360.0000   -0.40320
376400.0000   -0.47022
376440.0000   -0.34839
376480.0000   -0.32653
376520.0000   -0.52410
376560.0000   -0.40774
376600.0000   -0.59311
376640.0000   -0.37345
376680.0000   -0.87270
376720.0000   -0.73792
376760.0000   -0.42397
376800.0000   -0.60129
376840.0000   -0.58270
376880.0000   -0.40707
376920.0000   -0.56044
376960.0000   -0.37358
377000.0000   -0.15105
377040.0000   -0.23761
377080.0000   -0.23200
377120.0000   -0.32755
377160.0000   -0.41792
377200.0000   -0.16606
377240.0000   -0.35453
377280.0000   -0.35055
377320.0000   -0.38687
377360.0000   -0.41791
377400.0000   -0.43556
377440.0000   -0.17934
377480.0000   -0.44677
377520.0000   -0.35018
377560.0000   -0.26307
377600.0000   -0.71671
377640.0000   -0.55527
377680.0000   -0.04837
377720.0000   -0.36795
377760.0000   -0.14801
377800.0000   -0.17209
377840.0000   -0.09400
377880.0000   -0.44043
377920.0000   -0.46304
377960.0000   -0.55243
378000.0000   -0.45810
378040.0000   -0.07011
378080.0000   -0.49290
378120.0000   -0.19096
378160.0000   -0.27769
378200.0000   -0.61022
378240.0000   -0.45755
378280.0000   -0.11620
378320.0000   -0.62778
378360.0000   -0.65573
378400.0000   -0.44500
378440.0000   -0.27549
378480.0000   -0.66723
378520.0000   -0.59003
378560.0000   -0.12419
378600.0000   -0.38956
378640.0000   -0.57950
378680.0000   -0.52126
378720.0000   -0.40437
378760.0000   -0.70506
378800.0000   -0.40899
378840.0000   -0.16548
378880.0000   -0.24624
378920.0000   -0.45439
378960.0000   -0.20219
379000.0000   -0.67927
379040.0000   -0.39880
379080.0000   -0.64060
379120.0000   -0.55200
379160.0000   -0.57337
379200.0000   -0.53968
379240.0000   -0.33093
379280.0000   -0.51498
379320.0000   -0.65663
379360.0000   -0.76016
379400.0000   -0.39887
379440.0000   -0.68636
379480.0000   -0.55180
379520.0000   -0.50182
379560.0000   -0.59607
379600.0000   -0.56054
379640.0000   -0.89670
379680.0000   -0.71688
379720.0000   -0.67881
379760.0000   -0.65645
379800.0000   -0.75791
379840.0000   -0.87561
379880.0000   -0.65601
379920.0000   -0.57757
379960.0000   -0.75486
380000.0000   -0.58333
380040.0000   -0.16137
380080.0000   -0.66797
380120.0000   -0.50174
380160.0000   -0.56504
380200.0000   -0.74657
380240.0000   -0.62089
380280.0000   -0.60361
380320.0000   -0.58752
380360.0000   -0.61376
380400.0000   -0.60816
380440.0000   -0.46996
380480.0000   -0.63606
380520.0000   -0.34967
380560.0000   -0.74135
380600.0000   -0.58622
380640.0000   -0.51680
380680.0000   -0.54165
380720.0000   -0.69235
380760.0000   -1.09005
380800.0000   -0.69106
380840.0000   -0.91612
380880.0000   -0.63547
380920.0000   -0.71703
380960.0000   -0.64673
381000.0000   -0.73340
381040.0000   -0.55516
381080.0000   -0.44609
381120.0000   -0.34309
381160.0000   -0.17768
381200.0000   -0.51233
381240.0000   -0.19223
381280.0000   -0.41304
381320.0000   -0.66682
381360.0000   -0.71508
381400.0000   -0.58215
381440.0000   -0.55260
381480.0000   -0.41387
381520.0000   -0.76124
381560.0000   -0.61062
381600.0000   -0.51872
381640.0000   -0.82039
381680.0000   -0.36030
381720.0000   -0.27521
381760.0000   -0.40645
381800.0000   -0.29526
381840.0000   -0.66939
381880.0000   -0.65251
381920.0000   -0.64738
381960.0000   -0.69781
382000.0000   -0.66929
382040.0000   -0.52739
382080.0000   -0.73191
382120.0000   -0.66909
382160.0000   -0.77343
382200.0000   -0.90670
382240.0000   -0.87825
382280.0000   -0.44365
382320.0000   -0.78025
382360.0000   -0.51362
382400.0000   -0.70413
382440.0000   -0.82568
382480.0000   -0.76933
382520.0000   -0.74657
382560.0000   -0.83901
382600.0000   -0.65288
382640.0000   -0.77558
382680.0000   -0.93390
382720.0000   -1.14303
382760.0000   -1.00692
382800.0000   -0.89610
382840.0000   -1.04826
382880.0000   -0.62361
382920.0000   -0.58577
382960.0000   -0.35448
383000.0000   -0.44900
383040.0000   -0.57483
383080.0000   -0.75958
383120.0000   -0.82583
383160.0000   -0.66729
383200.0000   -0.69388
383240.0000   -0.62404
383280.0000   -0.82257
383320.0000   -0.47440
383360.0000   -0.60894
383400.0000   -0.69161
383440.0000   -0.77197
383480.0000   -0.79120
383520.0000   -0.70789
383560.0000   -0.47990
383600.0000   -1.01787
383640.0000   -0.82599
383680.0000   -0.65955
383720.0000   -0.44478
383760.0000   -0.95058
383800.0000   -0.47490
383840.0000   -0.53873
383880.0000   -0.51799
383920.0000   -0.72784
383960.0000   -0.46105
384000.0000   -0.75035
384040.0000   -0.63620
384080.0000   -0.54337
384120.0000   -0.71306
384160.0000   -0.62525
384200.0000   -0.71049
384240.0000   -0.57992
384280.0000   -0.60678
384320.0000   -0.68035
384360.0000   -0.72762
384400.0000   -0.43965
384440.0000   -0.62163
384480.0000   -0.74103
384520.0000   -0.53394
384560.0000   -0.85931
384600.0000   -0.56821
384640.0000   -0.41567
384680.0000   -0.42885
384720.0000   -0.45648
384760.0000   -0.71947
384800.0000   -0.58198
384840.0000   -0.73248
384880.0000   -0.89101
384920.0000   -0.82959
384960.0000   -0.70930
385000.0000   -0.79743
385040.0000   -0.55415
385080.0000   -0.89163
385120.0000   -0.84903
385160.0000   -1.08016
385200.0000   -0.87110
385240.0000   -0.92319
385280.0000   -0.49940
385320.0000   -0.55459
385360.0000   -0.58507
385400.0000   -0.35777
385440.0000   -0.47143
385480.0000   -0.45538
385520.0000   -0.72085
385560.0000   -0.64080
385600.0000   -0.71760
385640.0000   -0.58924
385680.0000   -0.61510
385720.0000   -0.34512
385760.0000   -0.01183
385800.0000   -0.16863
385840.0000   -0.11483
385880.0000    0.15282
385920.0000    0.02104
385960.0000   -0.29298
386000.0000    0.16393
386040.0000   -0.33499
386080.0000   -0.67564
386120.0000   -0.50008
386160.0000   -0.64436
386200.0000   -0.71469
386240.0000   -0.29201
386280.0000   -0.41801
386320.0000   -0.09112
386360.0000   -0.10826
386400.0000   -0.36323
386440.0000   -0.26906
386480.0000   -0.63241
386520.0000   -0.35765
386560.0000   -0.58305
386600.0000   -0.39828
386640.0000   -0.39322
386680.0000   -0.43604
386720.0000   -0.81782
386760.0000   -0.87860
386800.0000   -0.31142
386840.0000   -0.52420
386880.0000   -0.42045
386920.0000   -0.56746
386960.0000   -0.43996
387000.0000   -0.43359
387040.0000   -0.62053
387080.0000   -0.80788
387120.0000   -0.46607
387160.0000   -0.34385
387200.0000   -0.40807
387240.0000   -0.42297
387280.0000   -0.60755
387320.0000   -0.56590
387360.0000   -0.71133
387400.0000   -0.79152
387440.0000   -0.60495
387480.0000   -0.60142
387520.0000   -0.50629
387560.0000   -0.44882
387600.0000   -0.20288
387640.0000   -0.61512
387680.0000   -0.64314
387720.0000   -0.63597
387760.0000   -0.51287
387800.0000   -0.59760
387840.0000   -0.80871
387880.0000   -0.87137
387920.0000   -0.56792
387960.0000   -0.67880
388000.0000   -0.77258
388040.0000   -0.57925
388080.0000   -0.41090
388120.0000   -0.39871
388160.0000   -0.49731
388200.0000   -0.36644
388240.0000   -0.58061
388280.0000   -0.60353
388320.0000   -0.59773
388360.0000   -0.46547
388400.0000   -0.65239
388440.0000   -0.33417
388480.0000   -0.40463
388520.0000   -0.51808
388560.0000   -0.41320
388600.0000   -0.76849
388640.0000   -0.62513
388680.0000   -0.68630
388720.0000   -0.89314
388760.0000   -0.49203
388800.0000   -0.35902
388840.0000   -0.72268
388880.0000   -0.36101
388920.0000   -0.47488
388960.0000   -0.59332
389000.0000   -0.77417
389040.0000   -0.61234
389080.0000   -0.55647
389120.0000   -0.46456
389160.0000   -0.42941
389200.0000   -0.10798
389240.0000   -0.62627
389280.0000   -0.51724
389320.0000   -0.98054
389360.0000   -0.46674
389400.0000   -0.64506
389440.0000   -0.62662
389480.0000   -0.62441
389520.0000   -0.70745
389560.0000   -0.78204
389600.0000   -0.56832
389640.0000   -0.65072
389680.0000   -0.75084
389720.0000   -0.68936
389760.0000   -0.71524
389800.0000   -0.29189
389840.0000   -0.57038
389880.0000   -0.45032
389920.0000   -0.52557
389960.0000   -0.40789
390000.0000   -0.23686
390040.0000   -0.31079
390080.0000   -0.27982
390120.0000   -0.38584
390160.0000   -0.28481
390200.0000   -0.21050
390240.0000   -0.28206
390280.0000   -0.48310
390320.0000   -0.63029
390360.0000   -0.76507
390400.0000   -0.25508
390440.0000   -0.12425
390480.0000   -0.26162
390520.0000   -0.35809
390560.0000   -0.42021
390600.0000   -0.41770
390640.0000   -0.16142
390680.0000   -0.38974
390720.0000   -0.15176
390760.0000    0.00609
390800.0000   -0.22005
390840.0000   -0.38122
390880.0000   -0.34826
390920.0000   -0.12228
390960.0000   -0.32547
391000.0000   -0.48436
391040.0000   -0.10102
391080.0000   -0.26977
391120.0000   -0.19669
391160.0000   -0.55957
391200.0000   -0.43680
391240.0000   -0.46496
391280.0000   -0.37116
391320.0000   -0.35150
391360.0000   -0.20148
391400.0000   -0.38229
391440.0000   -0.28406
391480.0000   -0.15198
391520.0000   -0.32041
391560.0000   -0.22620
391600.0000   -0.43186
391640.0000   -0.14270
391680.0000   -0.28784
391720.0000   -0.25201
391760.0000   -0.17933
391800.0000    0.03969
391840.0000   -0.06908
391880.0000   -0.01892
391920.0000   -0.29044
391960.0000    0.10575
392000.0000   -0.18033
392040.0000   -0.16879
392080.0000   -0.22266
392120.0000   -0.34964
392160.0000   -0.23555
392200.0000   -0.31909
392240.0000   -0.24649
392280.0000   -0.10315
392320.0000   -0.18801
392360.0000   -0.17126
392400.0000   -0.24442
392440.0000   -0.24511
392480.0000   -0.18689
392520.0000   -0.40579
392560.0000   -0.36144
392600.0000   -0.09202
392640.0000   -0.18162
392680.0000   -0.25337
392720.0000   -0.46959
392760.0000   -0.26466
392800.0000   -0.60478
392840.0000   -0.52839
392880.0000   -0.24826
392920.0000   -0.44941
392960.0000   -0.18699
393000.0000   -0.46448
393040.0000   -0.26770
393080.0000   -0.28319
393120.0000   -0.36397
393160.0000   -0.25939
393200.0000   -0.16681
393240.0000   -0.25955
393280.0000   -0.37707
393320.0000   -0.11640
393360.0000   -0.25521
393400.0000   -0.27301
393440.0000   -0.66904
393480.0000   -0.44815
393520.0000   -0.55044
393560.0000   -0.84889
393600.0000   -0.55095
393640.0000   -0.60477
393680.0000   -0.70794
393720.0000   -0.10142
393760.0000   -0.24979
393800.0000   -0.47712
393840.0000   -0.46173
393880.0000   -0.35478
393920.0000   -0.58915
393960.0000   -0.48559
394000.0000   -0.75389
394040.0000   -0.50381
394080.0000   -0.51220
394120.0000   -0.33290
394160.0000   -0.62562
394200.0000   -0.51599
394240.0000   -0.27275
394280.0000   -0.71901
394320.0000   -0.10787
394360.0000   -0.51293
394400.0000   -0.35550
394440.0000   -0.39633
394480.0000   -0.52997
394520.0000   -0.48141
394560.0000   -0.40236
394600.0000   -0.47647
394640.0000   -0.31582
394680.0000   -0.32433
394720.0000   -0.57224
394760.0000   -0.32788
394800.0000   -0.49616
394840.0000   -0.56701
394880.0000   -0.51025
394920.0000   -0.47036
394960.0000   -0.21286
395000.0000   -0.52631
395040.0000   -0.40343
395080.0000   -0.47040
395120.0000   -0.53062
395160.0000   -0.66281
395200.0000   -0.33324
395240.0000   -0.47605
395280.0000   -0.45330
395320.0000   -0.55515
395360.0000   -0.57775
395400.0000   -0.70273
395440.0000   -0.82081
395480.0000   -0.85210
395520.0000   -0.41358
395560.0000   -0.57870
395600.0000   -0.53425
395640.0000   -0.39016
395680.0000   -0.62869
395720.0000   -0.66577
395760.0000   -0.71226
395800.0000   -0.80513
395840.0000   -0.47069
395880.0000   -0.42969
395920.0000   -0.53484
395960.0000   -0.39175
396000.0000   -0.59136
396040.0000   -0.81952
396080.0000   -0.86447
396120.0000   -0.65083
396160.0000   -0.43820
396200.0000   -0.54667
396240.0000   -0.68062
396280.0000   -0.42242
396320.0000   -0.73970
396360.0000   -0.33429
396400.0000   -0.66431
396440.0000   -1.03392
396480.0000   -0.78872
396520.0000   -0.43787
396560.0000   -0.69578
396600.0000   -0.64287
396640.0000   -0.48845
396680.0000   -0.65658
396720.0000   -0.62087
396760.0000   -0.70255
396800.0000   -0.67554
396840.0000   -0.48655
396880.0000   -0.45857
396920.0000   -0.54036
396960.0000   -0.33978
397000.0000   -0.73868
397040.0000   -0.66493
397080.0000   -0.56774
397120.0000   -0.66184
397160.0000   -0.86140
397200.0000   -0.59826
397240.0000   -0.75207
397280.0000   -0.26266
397320.0000   -0.71570
397360.0000   -0.62659
397400.0000   -0.81485
397440.0000   -0.65247
397480.0000   -0.54511
397520.0000   -0.66012
397560.0000   -0.66751
397600.0000   -0.59873
397640.0000   -0.54718
397680.0000   -0.76837
397720.0000   -0.65673
397760.0000   -0.71846
397800.0000   -0.52142
397840.0000   -0.74171
397880.0000   -0.63817
397920.0000   -0.74093
397960.0000   -0.71212
398000.0000   -0.66014
398040.0000   -0.55680
398080.0000   -0.56850
398120.0000   -0.64309
398160.0000   -0.87655
398200.0000   -0.28894
398240.0000   -0.52090
398280.0000   -0.69668
398320.0000   -0.55149
398360.0000   -0.89405
398400.0000   -0.49714
398440.0000   -0.50051
398480.0000   -0.58506
398520.0000   -1.02219
398560.0000   -0.47454
398600.0000   -0.79357
398640.0000   -0.74633
398680.0000   -0.81359
398720.0000   -0.61042
398760.0000   -0.55617
398800.0000   -0.20188
398840.0000   -0.83082
398880.0000   -0.71033
398920.0000   -0.69402
398960.0000   -0.47423
399000.0000   -0.86605
399040.0000   -0.79034
399080.0000   -0.64931
399120.0000   -0.76924
399160.0000   -0.40118
399200.0000   -0.56438
399240.0000   -0.43273
399280.0000   -0.21306
399320.0000   -0.69233
399360.0000   -0.76664
399400.0000   -0.47037
399440.0000   -0.81847
399480.0000   -0.63118
399520.0000   -0.51374
399560.0000   -0.76331
399600.0000   -0.72508
399640.0000   -0.62854
399680.0000   -0.46293
399720.0000   -0.73040
399760.0000   -0.43703
399800.0000   -0.60083
399840.0000   -0.19179
399880.0000   -0.60906
399920.0000   -0.66494
399960.0000   -0.84853
400000.0000   -0.21412
400040.0000   -0.47209
400080.0000   -0.60933
400120.0000   -0.78737
400160.0000    0.03264
400200.0000   -0.73583
400240.0000   -0.07232
400280.0000   -0.30780
400320.0000   -0.40879
400360.0000   -0.46190
400400.0000   -0.54828
400440.0000   -0.58315
400480.0000   -0.72135
400520.0000   -0.49359
400560.0000   -0.60802
400600.0000   -0.59539
400640.0000   -0.71030
400680.0000   -0.69327
400720.0000   -0.56163
400760.0000   -0.39484
400800.0000   -0.62605
400840.0000   -0.63485
400880.0000   -0.32279
400920.0000   -0.16290
400960.0000   -0.32125
401000.0000   -0.49829
401040.0000   -0.61789
401080.0000   -0.67211
401120.0000   -0.55340
401160.0000   -0.77232
401200.0000   -0.53171
401240.0000   -0.75309
401280.0000   -0.46161
401320.0000   -0.75891
401360.0000   -0.38394
401400.0000   -0.68302
401440.0000   -0.45920
401480.0000   -0.40167
401520.0000   -0.27927
401560.0000   -0.71881
401600.0000   -0.73311
401640.0000   -0.30118
401680.0000   -0.54688
401720.0000   -0.45972
401760.0000   -0.77029
401800.0000   -0.59868
401840.0000   -0.43845
401880.0000   -0.67759
401920.0000   -0.58986
401960.0000   -0.36829
402000.0000   -0.37386
402040.0000   -0.49701
402080.0000   -0.35715
402120.0000   -0.31870
402160.0000   -0.49948
402200.0000   -0.49360
402240.0000   -0.21322
402280.0000   -0.29091
402320.0000   -0.30496
402360.0000   -0.54860
402400.0000   -0.64537
402440.0000   -0.30322
402480.0000   -0.36238
402520.0000   -0.38143
402560.0000   -0.47805
402600.0000   -0.43589
402640.0000   -0.41367
402680.0000   -0.56652
402720.0000   -0.49539
402760.0000   -0.69761
402800.0000   -0.50522
402840.0000   -0.59516
402880.0000   -0.44124
402920.0000   -0.37218
402960.0000   -0.07661
403000.0000   -0.78764
403040.0000   -0.67727
403080.0000   -0.64400
403120.0000   -0.53421
403160.0000   -0.41180
403200.0000   -0.43807
403240.0000   -0.34395
403280.0000   -0.69328
403320.0000   -0.79365
403360.0000   -0.93673
403400.0000   -0.75746
403440.0000   -0.76501
403480.0000   -0.31473
403520.0000   -0.73862
403560.0000   -0.67982
403600.0000   -0.79710
403640.0000   -0.42945
403680.0000   -0.50642
403720.0000   -0.85731
403760.0000   -0.53700
403800.0000   -0.61695
403840.0000   -0.40682
403880.0000   -0.58316
403920.0000   -0.49923
403960.0000   -0.53357
404000.0000   -0.84119
404040.0000   -0.87260
404080.0000   -0.55311
404120.0000   -0.64204
404160.0000   -0.71678
404200.0000   -0.56710
404240.0000   -0.45775
404280.0000   -0.42705
404320.0000   -0.63494
404360.0000   -0.71036
404400.0000   -0.77119
404440.0000   -1.00283
404480.0000   -0.60220
404520.0000   -0.46843
404560.0000   -0.66998
404600.0000   -0.67725
404640.0000   -0.61996
404680.0000   -0.56134
404720.0000   -0.97495
404760.0000   -0.75826
404800.0000   -0.51868
404840.0000   -0.84036
404880.0000   -0.84919
404920.0000   -0.77964
404960.0000   -0.85372
405000.0000   -0.74361
405040.0000   -0.51917
405080.0000   -0.61931
405120.0000   -0.22534
405160.0000   -0.21137
405200.0000    0.07425
405240.0000   -0.18137
405280.0000    0.37136
405320.0000    0.40743
405360.0000    0.44498
405400.0000    0.29329
405440.0000   -0.33275
405480.0000   -0.49974
405520.0000   -0.34710
405560.0000   -0.17270
405600.0000   -0.14916
405640.0000   -0.43870
405680.0000    0.10167
405720.0000   -0.59161
405760.0000   -0.55403
405800.0000   -0.27597
405840.0000   -0.22092
405880.0000    0.07274
405920.0000   -0.24164
405960.0000   -0.04288
406000.0000   -0.03766
406040.0000   -0.17146
406080.0000   -0.61078
406120.0000   -0.48877
406160.0000   -0.18954
406200.0000   -0.65273
406240.0000   -0.30840
406280.0000    0.18576
406320.0000   -0.12003
406360.0000   -0.16136
406400.0000   -0.43626
406440.0000   -0.24250
406480.0000   -0.24390
406520.0000   -0.23356
406560.0000   -0.33292
406600.0000   -0.13034
406640.0000   -0.36720
406680.0000    0.13316
406720.0000   -0.14325
406760.0000   -0.42482
406800.0000   -0.26688
406840.0000   -0.22474
406880.0000   -0.35824
406920.0000   -0.34693
406960.0000   -0.34540
407000.0000   -0.37385
407040.0000   -0.27119
407080.0000    0.03130
407120.0000   -0.01436
407160.0000    0.05468
407200.0000   -0.26201
407240.0000    0.04415
407280.0000   -0.10352
407320.0000   -0.08963
407360.0000   -0.02804
407400.0000   -0.03866
407440.0000   -0.21956
407480.0000   -0.08597
407520.0000   -0.01916
407560.0000   -0.20060
407600.0000   -0.00256
407640.0000    0.04609
407680.0000   -0.03707
407720.0000    0.34177
407760.0000    0.19550
407800.0000    0.15848
407840.0000   -0.03209
407880.0000   -0.15177
407920.0000   -0.13222
407960.0000   -0.25784
408000.0000    0.09145
408040.0000    0.03180
408080.0000    0.08374
408120.0000   -0.19461
408160.0000   -0.12122
408200.0000    0.36128
408240.0000   -0.09474
408280.0000   -0.14268
408320.0000    0.05000
408360.0000   -0.05877
408400.0000    0.07725
408440.0000    0.00265
408480.0000    0.00294
408520.0000   -0.03637
408560.0000   -0.10114
408600.0000    0.09153
408640.0000    0.06114
408680.0000    0.00594
408720.0000   -0.25005
408760.0000   -0.17719
408800.0000   -0.03376
408840.0000    0.03328
408880.0000   -0.00271
408920.0000    0.03199
408960.0000   -0.05219
409000.0000   -0.27570
409040.0000   -0.07482
409080.0000    0.11257
409120.0000    0.13920
409160.0000    0.17788
409200.0000    0.19413
409240.0000    0.15050
409280.0000    0.17668
409320.0000    0.27854
409360.0000    0.55225
409400.0000    0.44551
409440.0000    0.69137
409480.0000    0.62056
409520.0000    0.10434
409560.0000    0.48996
409600.0000    0.49834
409640.0000    0.18023
409680.0000    0.51544
409720.0000   -0.19186
409760.0000    0.02579
409800.0000    0.31156
409840.0000    0.28121
409880.0000    0.23610
409920.0000    0.13245
409960.0000    0.16766
410000.0000    0.27631
410040.0000    0.43116
410080.0000    0.39477
410120.0000    0.22552
410160.0000    0.28710
410200.0000    0.34762
410240.0000   -0.12164
410280.0000    0.15199
410320.0000    0.33437
410360.0000    0.36447
410400.0000    0.19372
410440.0000    0.37087
410480.0000    0.56642
410520.0000    0.29903
410560.0000    0.24858
410600.0000    0.27280
410640.0000    0.29193
410680.0000    0.27132
410720.0000    0.38805
410760.0000    0.46160
410800.0000    0.29777
410840.0000    0.26063
410880.0000    0.32291
410920.0000    0.34553
410960.0000    0.29656
411000.0000    0.32355
411040.0000    0.34821
411080.0000    0.20217
411120.0000    0.15827
411160.0000    0.31866
411200.0000    0.31817
411240.0000    0.05766
411280.0000   -0.01834
411320.0000    0.06719
411360.0000   -0.04341
411400.0000    0.23558
411440.0000   -0.01821
411480.0000   -0.08490
411520.0000    0.05169
411560.0000    0.18406
411600.0000    0.24901
411640.0000    0.33920
411680.0000    0.35598
411720.0000    0.30750
411760.0000    0.32317
411800.0000    0.33870
411840.0000    0.03301
411880.0000    0.37461
411920.0000    0.13504
411960.0000    0.38205
412000.0000    0.32839
412040.0000    0.02036
412080.0000    0.14742
412120.0000   -0.17509
412160.0000    0.02089
412200.0000   -0.15526
412240.0000   -0.06949
412280.0000    0.04277
412320.0000    0.52659
412360.0000   -0.09259
412400.0000    0.22811
412440.0000    0.06653
412480.0000    0.01573
412520.0000   -0.14550
412560.0000   -0.15829
412600.0000    0.51147
412640.0000    0.53029
412680.0000    0.35542
412720.0000    0.58181
412760.0000    0.64811
412800.0000    0.47556
412840.0000    0.50793
412880.0000    0.59070
412920.0000    0.33426
412960.0000    0.50989
413000.0000    0.28406
413040.0000    0.40077
413080.0000    0.32015
413120.0000    0.44905
413160.0000    0.58647
413200.0000    0.61503
413240.0000    0.34937
413280.0000    0.21678
413320.0000    0.65783
413360.0000    0.24644
413400.0000    0.55725
413440.0000    0.41324
413480.0000    0.50438
413520.0000    0.69383
413560.0000    0.68297
413600.0000    0.77618
413640.0000    0.42552
413680.0000    0.33467
413720.0000    0.30109
413760.0000    0.39443
413800.0000    0.31007
413840.0000    0.76544
413880.0000    0.94464
413920.0000    0.84328
413960.0000    0.98114
414000.0000    0.67404
414040.0000    0.78661
414080.0000    0.70496
414120.0000    0.74134
414160.0000    0.67871
414200.0000    0.36768
414240.0000    0.20260
414280.0000    0.09699
414320.0000    0.36616
414360.0000    0.23457
414400.0000    0.01949
414440.0000    0.32566
414480.0000    0.00338
414520.0000    0.21214
414560.0000    0.22731
414600.0000   -0.08873
414640.0000    0.03595
414680.0000    0.20623
414720.0000    0.22365
414760.0000   -0.20931
414800.0000   -0.23179
414840.0000   -0.04002
414880.0000    0.39910
414920.0000    0.12481
414960.0000    0.12474
415000.0000    0.03226
415040.0000    0.04710
415080.0000   -0.09114
415120.0000    0.03871
415160.0000    0.17531
415200.0000    0.12947
415240.0000    0.14651
415280.0000    0.24133
415320.0000    0.33090
415360.0000    0.21009
415400.0000    0.11818
415440.0000    0.08965
415480.0000   -0.11623
415520.0000    0.31473
415560.0000    0.37009
415600.0000    0.36763
415640.0000    0.28946
415680.0000    0.20212
415720.0000    0.17698
415760.0000   -0.01985
415800.0000   -0.02348
415840.0000    0.16427
415880.0000    0.08344
415920.0000    0.29381
415960.0000    0.25618
416000.0000    0.22638
416040.0000    0.13042
416080.0000    0.36876
416120.0000    0.24684
416160.0000   -0.14770
416200.0000    0.06166
416240.0000    0.29978
416280.0000    0.11353
416320.0000    0.12005
416360.0000    0.08391
416400.0000    0.04985
416440.0000   -0.08370
416480.0000    0.31960
416520.0000    0.32321
416560.0000    0.38034
416600.0000    0.09553
416640.0000    0.13797
416680.0000    0.05360
416720.0000    0.11541
416760.0000    0.23164
416800.0000    0.14914
416840.0000    0.09054
416880.0000   -0.04012
416920.0000   -0.06588
416960.0000    0.06660
417000.0000    0.32691
417040.0000   -0.22160
417080.0000    0.09512
417120.0000    0.05334
417160.0000    0.05186
417200.0000    0.08390
417240.0000   -0.11242
417280.0000    0.10968
417320.0000    0.01490
417360.0000    0.06534
417400.0000    0.00425
417440.0000    0.15171
417480.0000    0.05538
417520.0000    0.32583
417560.0000    0.07869
417600.0000    0.18486
417640.0000   -0.04897
417680.0000   -0.00294
417720.0000   -0.12669
417760.0000    0.23049
417800.0000    0.12589
417840.0000    0.25674
417880.0000   -0.02777
417920.0000    0.02288
417960.0000    0.04566
418000.0000    0.21520
418040.0000   -0.08539
418080.0000    0.04977
418120.0000    0.02719
418160.0000    0.32047
418200.0000    0.01228
418240.0000    0.15950
418280.0000    0.14428
418320.0000    0.10302
418360.0000    0.05150
418400.0000   -0.02489
418440.0000    0.10950
418480.0000    0.21120
418520.0000    0.13637
418560.0000    0.08338
418600.0000    0.24102
418640.0000   -0.16695
418680.0000    0.10354
418720.0000    0.30138
418760.0000    0.18422
418800.0000    0.04897
418840.0000   -0.37080
418880.0000   -0.25294
418920.0000    0.00340
418960.0000    0.04378
419000.0000    0.16579
419040.0000    0.21070
419080.0000    0.18970
419120.0000   -0.10244
419160.0000    0.17414
419200.0000    0.06137
419240.0000    0.26138
419280.0000    0.17905
419320.0000    0.28790
419360.0000    0.08196
419400.0000   -0.08854
419440.0000    0.35301
419480.0000    0.27756
419520.0000    0.42476
419560.0000    0.27764
419600.0000    0.66337
419640.0000    0.47156
419680.0000    0.57696
419720.0000    0.31407
419760.0000    0.52285
419800.0000    0.54738
419840.0000    0.56191
419880.0000    0.46182
419920.0000    0.44385
419960.0000    0.15887
420000.0000    0.28691
420040.0000    0.62559
420080.0000    0.17323
420120.0000    0.32089
420160.0000    0.31229
420200.0000    0.39323
420240.0000    0.30321
420280.0000    0.42447
420320.0000    0.01462
420360.0000    0.32944
420400.0000    0.31865
420440.0000   -0.06077
420480.0000    0.19606
420520.0000    0.32981
420560.0000    0.01168
420600.0000    0.42274
420640.0000    0.57929
420680.0000    0.55603
420720.0000    0.35114
420760.0000    0.19746
420800.0000    0.43636
420840.0000    0.64429
420880.0000    0.61729
420920.0000    0.50619
420960.0000    0.42332
421000.0000    0.33459
421040.0000    0.50127
421080.0000    0.41673
421120.0000    0.52892
421160.0000    0.47713
421200.0000    0.42876
421240.0000    0.41808
421280.0000    0.27143
421320.0000    0.38503
421360.0000    0.25496
421400.0000    0.15945
421440.0000    0.49228
421480.0000    0.09890
421520.0000    0.34878
421560.0000    0.16524
421600.0000    0.31314
421640.0000    0.28443
421680.0000    0.27431
421720.0000    0.53324
421760.0000    0.41379
421800.0000    0.49582
421840.0000    0.43390
421880.0000    0.34753
421920.0000    0.39642
421960.0000    0.40025
422000.0000    0.30114
422040.0000    0.41899
422080.0000    0.26208
422120.0000    0.41158
422160.0000    0.36784
422200.0000    0.38567
422240.0000    0.49250
422280.0000    0.27725
422320.0000    0.32944
422360.0000    0.55041
422400.0000    0.35749
422440.0000    0.40456
422480.0000    0.33557
422520.0000    0.22190
422560.0000    0.09868
422600.0000    0.11915
422640.0000    0.11332
422680.0000    0.34653
422720.0000    0.42429
422760.0000    0.42827
422800.0000    0.39090
422840.0000    0.61724
422880.0000    0.35739
422920.0000    0.32377
422960.0000    0.16482
423000.0000    0.38335
423040.0000    0.63847
423080.0000    0.47350
423120.0000    0.19647
423160.0000    0.32379
423200.0000    0.27926
423240.0000    0.41737
423280.0000    0.15563
423320.0000    0.42503
423360.0000    0.44086
423400.0000    0.41662
423440.0000    0.11369
423480.0000    0.50250
423520.0000    0.31125
423560.0000   -0.09021
423600.0000    0.17803
423640.0000    0.13540
423680.0000    0.06773
423720.0000    0.30905
423760.0000    0.60001
423800.0000   -0.00936
423840.0000    0.18005
423880.0000    0.45419
423920.0000    0.31003
423960.0000    0.08191
424000.0000   -0.19721
424040.0000    0.32200
424080.0000    0.35302
424120.0000    0.38292
424160.0000    0.25306
424200.0000    0.17324
424240.0000    0.24534
424280.0000    0.47041
424320.0000    0.17038
424360.0000    0.24219
424400.0000   -0.23176
424440.0000    0.18732
424480.0000   -0.00233
424520.0000    0.21789
424560.0000    0.32541
424600.0000    0.22263
424640.0000    0.31677
424680.0000    0.23152
424720.0000    0.42234
424760.0000    0.28145
424800.0000    0.32756
424840.0000    0.27773
424880.0000    0.20113
424920.0000   -0.08059
424960.0000    0.04807
425000.0000   -0.05743
425040.0000    0.23708
425080.0000   -0.27401
425120.0000   -0.51280
425160.0000   -0.24191
425200.0000    0.25562
425240.0000   -0.16066
425280.0000   -0.10958
425320.0000   -0.12435
425360.0000   -0.20280
425400.0000    0.06058
425440.0000   -0.08951
425480.0000   -0.11615
425520.0000   -0.10207
425560.0000   -0.25026
425600.0000   -0.34288
425640.0000   -0.05828
425680.0000    0.05807
425720.0000    0.06682
425760.0000   -0.13012
425800.0000   -0.11189
425840.0000   -0.06128
425880.0000    0.33321
425920.0000    0.07774
425960.0000    0.44853
426000.0000    0.55926
426040.0000    0.10326
426080.0000    0.19114
426120.0000    0.18517
426160.0000    0.20639
426200.0000    0.26559
426240.0000    0.20300
426280.0000    0.27788
426320.0000    0.44977
426360.0000    0.40693
426400.0000    0.27449
426440.0000    0.41042
426480.0000    0.39919
426520.0000    0.07549
426560.0000    0.21989
426600.0000   -0.22543
426640.0000   -0.10394
426680.0000    0.09970
426720.0000    0.08604
426760.0000    0.09006
426800.0000    0.14081
426840.0000    0.28266
426880.0000   -0.19353
426920.0000   -0.09352
426960.0000   -0.01357
427000.0000   -0.00894
427040.0000   -0.17590
427080.0000   -0.16258
427120.0000   -0.25139
427160.0000   -0.02050
427200.0000    0.01651
427240.0000    0.35085
427280.0000   -0.18259
427320.0000   -0.17095
427360.0000   -0.11155
427400.0000   -0.15895
427440.0000    0.24248
427480.0000   -0.21240
427520.0000    0.02303
427560.0000    0.30704
427600.0000    0.26700
427640.0000    0.36538
427680.0000   -0.15916
427720.0000    0.53077
427760.0000    0.44542
427800.0000    0.33315
427840.0000    0.30609
427880.0000    0.71331
427920.0000    0.38815
427960.0000    0.43047
428000.0000    0.30967
428040.0000    0.36438
428080.0000    0.50564
428120.0000    0.46436
428160.0000    0.07231
428200.0000    0.10918
428240.0000    0.48521
428280.0000    0.58758
428320.0000    0.25620
428360.0000    0.46980
428400.0000   -0.09812
428440.0000    0.36663
428480.0000    0.36082
428520.0000    0.33685
428560.0000    0.20642
428600.0000    0.04648
428640.0000    0.09487
428680.0000    0.14714
428720.0000    0.06210
428760.0000    0.17327
428800.0000    0.34243
428840.0000    0.28225
428880.0000    0.27046
428920.0000    0.44607
428960.0000    0.15581
429000.0000    0.24121
429040.0000    0.16683
429080.0000    0.55515
429120.0000    0.49626
429160.0000    0.63408
429200.0000    0.65041
429240.0000    0.48589
429280.0000    0.67818
429320.0000    0.45763
429360.0000    0.64664
429400.0000    0.59892
429440.0000    0.91202
429480.0000    0.67696
429520.0000    0.72171
429560.0000    0.88004
429600.0000    0.73836
429640.0000    0.78196
429680.0000    0.73373
429720.0000    0.64744
429760.0000    0.82140
429800.0000    0.67328
429840.0000    0.67160
429880.0000    0.80058
429920.0000    0.75848
429960.0000    0.53045
430000.0000    0.72305
430040.0000    0.74741
430080.0000    0.76075
430120.0000    0.68135
430160.0000    0.51782
430200.0000    0.64592
430240.0000    0.59746
430280.0000    0.45147
430320.0000    0.41108
430360.0000    0.71286
430400.0000    0.66097
430440.0000    0.74402
430480.0000    0.55646
430520.0000    0.63636
430560.0000    0.77399
430600.0000    0.58131
430640.0000    0.69750
430680.0000    0.75466
430720.0000    0.88077
430760.0000    0.56131
430800.0000    0.79341
430840.0000    0.73093
430880.0000    0.69137
430920.0000    0.71686
430960.0000    0.92120
431000.0000    0.87707
431040.0000    0.71258
431080.0000    0.80826
431120.0000    0.81927
431160.0000    0.76663
431200.0000    0.68919
431240.0000    0.76463
431280.0000    0.57030
431320.0000    0.59162
431360.0000    0.61075
431400.0000    0.63031
431440.0000    0.59938
431480.0000    0.47951
431520.0000    0.35145
431560.0000    0.38151
431600.0000    0.23759
431640.0000    0.12028
431680.0000    0.39011
431720.0000    0.50240
431760.0000    0.35603
431800.0000    0.28431
431840.0000    0.44164
431880.0000    0.30680
431920.0000    0.36044
431960.0000    0.29548
432000.0000    0.49311
432040.0000    0.35942
432080.0000    0.14283
432120.0000    0.40834
432160.0000    0.65490
432200.0000    0.40318
432240.0000    0.52915
432280.0000    0.50218
432320.0000    0.49129
432360.0000    0.65592
432400.0000    0.63161
432440.0000    0.77949
432480.0000    0.55494
432520.0000    0.45901
432560.0000    0.58790
432600.0000    0.50688
432640.0000    0.37725
432680.0000    0.66761
432720.0000    0.54749
432760.0000    0.66763
432800.0000    0.56374
432840.0000    0.55730
432880.0000    0.36872
432920.0000    0.62338
432960.0000    0.55284
433000.0000    0.67509
433040.0000    0.50626
433080.0000    0.22663
433120.0000    0.54810
433160.0000    0.35498
433200.0000    0.36637
433240.0000    0.20588
433280.0000    0.40513
433320.0000    0.44751
433360.0000    0.33182
433400.0000    0.10963
433440.0000   -0.04698
433480.0000    0.20286
433520.0000    0.22605
433560.0000    0.26193
433600.0000    0.40105
433640.0000    0.29805
433680.0000    0.58162
433720.0000    0.45478
433760.0000    0.38512
433800.0000    0.62427
433840.0000    0.51317
433880.0000    0.19236
433920.0000    0.47855
433960.0000    0.24790
434000.0000    0.53105
434040.0000    0.50819
434080.0000    0.67041
434120.0000    0.74157
434160.0000    0.42998
434200.0000    0.48287
434240.0000    0.47393
434280.0000    0.47072
434320.0000    0.37724
434360.0000    0.47016
434400.0000    0.27111
434440.0000    0.51483
434480.0000    0.45075
434520.0000    0.42323
434560.0000    0.60264
434600.0000    0.42037
434640.0000    0.27097
434680.0000    0.54364
434720.0000    0.37736
434760.0000    0.40367
434800.0000    0.43249
434840.0000    0.34236
434880.0000    0.43100
434920.0000    0.30674
434960.0000    0.55008
435000.0000    0.55952
435040.0000    0.52038
435080.0000    0.48479
435120.0000    0.56280
435160.0000    0.48847
435200.0000    0.33412
435240.0000    0.40401
435280.0000    0.59668
435320.0000    0.51665
435360.0000    0.42132
435400.0000    0.44988
435440.0000    0.28585
435480.0000    0.31198
435520.0000    0.32058
435560.0000    0.30871
435600.0000    0.39694
435640.0000    0.30249
435680.0000    0.28070
435720.0000    0.49488
435760.0000    0.52333
435800.0000    0.66902
435840.0000    0.54179
435880.0000    0.53450
435920.0000    0.27660
435960.0000    0.31908
436000.0000    0.49137
436040.0000    0.38120
436080.0000    0.11756
436120.0000    0.52298
436160.0000    0.33421
436200.0000    0.36762
436240.0000    0.39868
436280.0000    0.49384
436320.0000    0.32581
436360.0000    0.44543
436400.0000    0.53633
436440.0000    0.58621
436480.0000    0.72321
436520.0000    0.61969
436560.0000    0.51521
436600.0000    0.29452
436640.0000    0.49849
436680.0000    0.40553
436720.0000    0.31243
436760.0000    0.58381
436800.0000    0.31979
436840.0000    0.42928
436880.0000    0.45871
436920.0000    0.37182
436960.0000    0.61561
437000.0000    0.64073
437040.0000    0.55712
437080.0000    0.55135
437120.0000    0.31986
437160.0000    0.72495
437200.0000    0.58516
437240.0000    0.72127
437280.0000    0.74384
437320.0000    0.72074
437360.0000    0.58364
437400.0000    0.52158
437440.0000    0.57232
437480.0000    0.58734
437520.0000    0.71136
437560.0000    0.73370
437600.0000    0.63025
437640.0000    0.60211
437680.0000    0.66534
437720.0000    0.68606
437760.0000    0.55911
437800.0000    0.92867
437840.0000    0.82076
437880.0000    0.74078
437920.0000    0.73887
437960.0000    0.71572
438000.0000    0.76351
438040.0000    0.58120
438080.0000    0.63408
438120.0000    0.73249
438160.0000    0.67715
438200.0000    0.73711
438240.0000    0.82049
438280.0000    0.62377
438320.0000    0.67441
438360.0000    0.26110
438400.0000    0.40407
438440.0000    0.38205
438480.0000    0.49397
438520.0000    0.24914
438560.0000    0.14876
438600.0000   -0.10476
438640.0000   -0.05395
438680.0000    0.20268
438720.0000    0.36086
438760.0000    0.07159
438800.0000    0.00962
438840.0000    0.12080
438880.0000    0.00813
438920.0000    0.15018
438960.0000   -0.00572
439000.0000    0.42133
439040.0000    0.49274
439080.0000    0.28205
439120.0000    0.12290
439160.0000    0.24136
439200.0000    0.19157
439240.0000    0.44091
439280.0000    0.26099
439320.0000    0.47972
439360.0000    0.31657
439400.0000    0.48180
439440.0000    0.49043
439480.0000    0.50069
439520.0000    0.50682
439560.0000    0.36945
439600.0000    0.32205
439640.0000    0.41502
439680.0000    0.10711
439720.0000    0.07058
439760.0000    0.51584
439800.0000    0.38980
439840.0000    0.28848
439880.0000    0.46503
439920.0000    0.50665
439960.0000    0.37444
440000.0000    0.51015
440040.0000    0.24820
440080.0000    0.42141
440120.0000    0.48631
440160.0000    0.33841
440200.0000    0.44734
440240.0000    0.53026
440280.0000    0.40778
440320.0000    0.32455
440360.0000    0.31229
440400.0000    0.33109
440440.0000    0.38416
440480.0000    0.13648
440520.0000    0.12427
440560.0000   -0.00614
440600.0000   -0.16978
440640.0000    0.25769
440680.0000    0.25987
440720.0000    0.32947
440760.0000    0.29233
440800.0000    0.46788
440840.0000    0.35735
440880.0000    0.64836
440920.0000    0.54327
440960.0000    0.54348
441000.0000   -0.00327
441040.0000    0.36586
441080.0000    0.32397
441120.0000    0.40022
441160.0000    0.32888
441200.0000    0.18148
441240.0000    0.14093
441280.0000    0.20595
441320.0000    0.33766
441360.0000    0.39934
441400.0000    0.29374
441440.0000    0.43316
441480.0000    0.09766
441520.0000    0.24337
441560.0000    0.23662
441600.0000    0.44540
441640.0000    0.33020
441680.0000   -0.01684
441720.0000   -0.00557
441760.0000    0.05038
441800.0000    0.08651
441840.0000    0.07428
441880.0000    0.15027
441920.0000   -0.03212
441960.0000    0.32705
442000.0000    0.60426
442040.0000    0.24084
442080.0000    0.21641
442120.0000    0.20768
442160.0000    0.29125
442200.0000    0.31985
442240.0000    0.33802
442280.0000    0.06554
442320.0000    0.34210
442360.0000    0.25729
442400.0000    0.18436
442440.0000    0.26201
442480.0000    0.36460
442520.0000    0.27130
442560.0000    0.14661
442600.0000    0.05587
442640.0000    0.27963
442680.0000    0.32365
442720.0000   -0.17693
442760.0000    0.13918
442800.0000    0.32618
442840.0000    0.35032
442880.0000    0.12059
442920.0000    0.31368
442960.0000    0.04576
443000.0000    0.04280
443040.0000    0.14908
443080.0000   -0.06564
443120.0000    0.31021
443160.0000   -0.22575
443200.0000   -0.09403
443240.0000   -0.00634
443280.0000   -0.19591
443320.0000   -0.06950
443360.0000    0.30227
443400.0000    0.46265
443440.0000    0.43560
443480.0000    0.27687
443520.0000    0.25521
443560.0000    0.19926
443600.0000    0.23682
443640.0000   -0.09956
443680.0000   -0.08109
443720.0000    0.27712
443760.0000    0.27740
443800.0000    0.14868
443840.0000    0.21789
443880.0000    0.18860
443920.0000    0.00361
443960.0000   -0.01486
444000.0000    0.59078
444040.0000    0.33771
444080.0000    0.19250
444120.0000    0.52600
444160.0000   -0.04365
444200.0000    0.10243
444240.0000    0.10695
444280.0000   -0.29241
444320.0000    0.23580
444360.0000    0.46088
444400.0000    0.04927
444440.0000    0.46550
444480.0000    0.06054
444520.0000    0.32821
444560.0000    0.21893
444600.0000   -0.04409
444640.0000    0.14599
444680.0000    0.11913
444720.0000   -0.07837
444760.0000    0.20678
444800.0000    0.03383
444840.0000    0.11659
444880.0000    0.24717
444920.0000    0.00357
444960.0000   -0.04864
445000.0000    0.29404
445040.0000    0.26694
445080.0000    0.30570
445120.0000   -0.01455
445160.0000    0.27970
445200.0000    0.27625
445240.0000    0.43058
445280.0000    0.39803
445320.0000   -0.24828
445360.0000    0.30390
445400.0000    0.21619
445440.0000    0.23296
445480.0000    0.13843
445520.0000    0.03783
445560.0000    0.33822
445600.0000    0.43227
445640.0000    0.44633
445680.0000    0.53980
445720.0000    0.61043
445760.0000    0.56048
445800.0000    0.51865
445840.0000    0.47515
445880.0000    0.32421
445920.0000    0.42785
445960.0000    0.31463
446000.0000    0.18231
446040.0000    0.44192
446080.0000    0.21728
446120.0000    0.26662
446160.0000    0.19730
446200.0000   -0.08092
446240.0000    0.20231
446280.0000    0.26944
446320.0000   -0.12081
446360.0000    0.26060
446400.0000    0.52882
446440.0000    0.12864
446480.0000   -0.24175
446520.0000   -0.13906
446560.0000    0.05178
446600.0000   -0.21984
446640.0000   -0.13093
446680.0000    0.10847
446720.0000    0.05210
446760.0000    0.01674
446800.0000   -0.23538
446840.0000    0.04413
446880.0000    0.11260
446920.0000   -0.13394
446960.0000   -0.37379
447000.0000   -0.30210
447040.0000   -0.30582
447080.0000   -0.30888
447120.0000   -0.19216
447160.0000   -0.48237
447200.0000   -0.33715
447240.0000   -0.41268
447280.0000    0.03889
447320.0000   -0.07416
447360.0000   -0.13288
447400.0000    0.38429
447440.0000    0.00171
447480.0000   -0.33404
447520.0000   -0.13744
447560.0000    0.13448
447600.0000    0.28195
447640.0000    0.05156
447680.0000    0.08628
447720.0000    0.23152
447760.0000    0.24051
447800.0000    0.29241
447840.0000    0.23895
447880.0000    0.24422
447920.0000    0.11604
447960.0000    0.03906
448000.0000    0.25949
448040.0000    0.43357
448080.0000    0.51785
448120.0000    0.17541
448160.0000    0.41638
448200.0000    0.28549
448240.0000    0.17901
448280.0000    0.23553
448320.0000    0.28774
448360.0000    0.45309
448400.0000    0.43076
448440.0000    0.43699
448480.0000    0.01251
448520.0000    0.35319
448560.0000    0.41196
448600.0000    0.41286
448640.0000    0.25279
448680.0000    0.30985
448720.0000    0.41982
448760.0000    0.41252
448800.0000    0.38730
448840.0000    0.29572
448880.0000    0.39650
448920.0000    0.33113
448960.0000    0.35566
449000.0000    0.46220
449040.0000    0.40853
449080.0000    0.53200
449120.0000    0.33391
449160.0000    0.18881
449200.0000    0.48763
449240.0000    0.37316
449280.0000    0.49589
449320.0000    0.31017
449360.0000    0.24441
449400.0000    0.43544
449440.0000    0.43796
449480.0000    0.29484
449520.0000    0.46911
449560.0000    0.25070
449600.0000    0.27031
449640.0000    0.41684
449680.0000    0.17884
449720.0000    0.27600
449760.0000    0.13447
449800.0000   -0.04218
449840.0000    0.20529
449880.0000    0.29134
449920.0000    0.09683
449960.0000    0.37534
450000.0000    0.02510
450040.0000    0.20808
450080.0000    0.11508
450120.0000    0.10283
450160.0000    0.21228
450200.0000    0.23142
450240.0000    0.15500
450280.0000    0.56224
450320.0000    0.51582
450360.0000    0.46289
450400.0000    0.59681
450440.0000    0.53652
450480.0000    0.63960
450520.0000    0.60332
450560.0000    0.54779
450600.0000    0.59986
450640.0000    0.77610
450680.0000    0.52585
450720.0000    0.57646
450760.0000    0.38033
450800.0000    0.60807
450840.0000    0.67913
450880.0000    0.43862
450920.0000    0.54092
450960.0000    0.44784
451000.0000    0.49310
451040.0000    0.42651
451080.0000    0.53818
451120.0000    0.54344
451160.0000    0.58521
451200.0000    0.61620
451240.0000    0.57184
451280.0000    0.57732
451320.0000    0.59261
451360.0000    0.53940
451400.0000    0.71346
451440.0000    0.56202
451480.0000    0.57415
451520.0000    0.60094
451560.0000    0.50787
451600.0000    0.48485
451640.0000    0.53837
451680.0000    0.60854
451720.0000    0.67213
451760.0000    0.52913
451800.0000    0.62298
451840.0000    0.56908
451880.0000    0.65034
451920.0000    0.56038
451960.0000    0.49942
452000.0000    0.48355
452040.0000    0.58448
452080.0000    0.64947
452120.0000    0.64185
452160.0000    0.73975
452200.0000    0.58490
452240.0000    0.65776
452280.0000    0.83054
452320.0000    0.63327
452360.0000    0.73169
452400.0000    0.52891
452440.0000    0.55337
452480.0000    0.56806
452520.0000    0.57960
452560.0000    0.69016
452600.0000    0.65865
452640.0000    0.42247
452680.0000    0.51290
452720.0000    0.44379
452760.0000    0.63180
452800.0000    0.69162
452840.0000    0.59808
452880.0000    0.45536
452920.0000    0.61366
452960.0000    0.71948
453000.0000    0.47832
453040.0000    0.70321
453080.0000    0.68033
453120.0000    0.69824
453160.0000    0.61321
453200.0000    0.48631
453240.0000    0.81423
453280.0000    0.85137
453320.0000    0.66646
453360.0000    0.46922
453400.0000    0.77051
453440.0000    0.61545
453480.0000    0.73187
453520.0000    0.65739
453560.0000    0.65175
453600.0000    0.69632
453640.0000    0.55334
453680.0000    0.54343
453720.0000    0.53214
453760.0000    0.49900
453800.0000    0.67723
453840.0000    0.68413
453880.0000    0.56587
453920.0000    0.65707
453960.0000    0.59093
454000.0000    0.61385
454040.0000    0.57897
454080.0000    0.69061
454120.0000    0.49851
454160.0000    0.74066
454200.0000    0.40933
454240.0000    0.60771
454280.0000    0.58827
454320.0000    0.77024
454360.0000    0.58369
454400.0000    0.73028
454440.0000    0.63721
454480.0000    0.64700
454520.0000    0.80272
454560.0000    0.71275
454600.0000    0.65933
454640.0000    0.66667
454680.0000    0.61704
454720.0000    0.81841
454760.0000    0.65070
454800.0000    0.62655
454840.0000    0.65893
454880.0000    0.70273
454920.0000    0.80806
454960.0000    0.81501
455000.0000    0.72871
455040.0000    0.57976
455080.0000    0.72673
455120.0000    0.69612
455160.0000    0.56755
455200.0000    0.83885
455240.0000    0.69271
455280.0000    0.69969
455320.0000    0.73719
455360.0000    0.71570
455400.0000    0.47854
455440.0000    0.65343
455480.0000    0.80603
455520.0000    0.81343
455560.0000    0.77542
455600.0000    0.79281
455640.0000    0.77939
455680.0000    0.79810
455720.0000    0.52607
455760.0000    0.25841
455800.0000    0.30375
455840.0000    0.71992
455880.0000    0.26795
455920.0000    0.61094
455960.0000    0.48490
456000.0000    0.55306
456040.0000    0.43963
456080.0000    0.49764
456120.0000    0.61883
456160.0000    0.63920
456200.0000    0.51280
456240.0000    0.55464
456280.0000    0.35942
456320.0000    0.46349
456360.0000    0.57810
456400.0000    0.43793
456440.0000    0.53975
456480.0000    0.20890
456520.0000    0.51838
456560.0000    0.25760
456600.0000    0.52697
456640.0000    0.45607
456680.0000    0.47003
456720.0000    0.63860
456760.0000    0.59757
456800.0000    0.62762
456840.0000    0.66002
456880.0000    0.51272
456920.0000    0.58693
456960.0000    0.38868
457000.0000    0.70033
457040.0000    0.40939
457080.0000    0.52655
457120.0000    0.48033
457160.0000    0.32092
457200.0000    0.41119
457240.0000    0.37022
457280.0000    0.45187
457320.0000    0.55699
457360.0000    0.24515
457400.0000    0.39379
457440.0000    0.30294
457480.0000    0.57974
457520.0000    0.45153
457560.0000    0.49519
457600.0000    0.30975
457640.0000    0.30221
457680.0000    0.32377
457720.0000    0.58811
457760.0000    0.47485
457800.0000    0.42476
457840.0000    0.15842
457880.0000   -0.01694
457920.0000    0.26813
457960.0000    0.42035
458000.0000    0.43130
458040.0000    0.22102
458080.0000    0.14719
458120.0000    0.04916
458160.0000    0.16443
458200.0000    0.19543
458240.0000    0.07442
458280.0000    0.31737
458320.0000    0.21535
458360.0000    0.03160
458400.0000    0.20659
458440.0000    0.32316
458480.0000    0.25327
458520.0000    0.12515
458560.0000    0.17304
458600.0000    0.25196
458640.0000   -0.04942
458680.0000    0.16491
458720.0000    0.13229
458760.0000    0.16501
458800.0000    0.37845
458840.0000    0.30428
458880.0000    0.16153
458920.0000    0.26306
458960.0000    0.19600
459000.0000    0.06375
459040.0000    0.01427
459080.0000    0.15924
459120.0000    0.22153
459160.0000    0.00781
459200.0000   -0.09715
459240.0000   -0.11020
459280.0000    0.26877
459320.0000    0.54501
459360.0000    0.23094
459400.0000    0.40088
459440.0000    0.33264
459480.0000    0.37512
459520.0000    0.14732
459560.0000    0.17637
459600.0000    0.22305
459640.0000    0.25343
459680.0000    0.18090
459720.0000    0.20941
459760.0000    0.35239
459800.0000    0.23194
459840.0000    0.44526
459880.0000    0.28479
459920.0000    0.36341
459960.0000    0.05762
460000.0000    0.41187
460040.0000    0.33636
460080.0000    0.58651
460120.0000    0.34735
460160.0000   -0.10993
460200.0000    0.41674
460240.0000    0.20679
460280.0000    0.18148
460320.0000    0.44195
460360.0000    0.64755
460400.0000    0.52239
460440.0000    0.29835
460480.0000    0.13784
460520.0000   -0.24586
460560.0000    0.54060
460600.0000    0.45238
460640.0000    0.38469
460680.0000    0.29060
460720.0000    0.27359
460760.0000   -0.33427
460800.0000   -0.09874
460840.0000    0.04771
460880.0000   -0.11431
460920.0000    0.10860
460960.0000   -0.07113
461000.0000    0.25790
461040.0000    0.23974
461080.0000    0.12416
461120.0000    0.12048
461160.0000    0.05703
461200.0000    0.34659
461240.0000    0.65683
461280.0000   -0.02995
461320.0000    0.38823
461360.0000    0.51835
461400.0000    0.37757
461440.0000    0.36046
461480.0000    0.35367
461520.0000    0.50784
461560.0000    0.45188
461600.0000    0.46545
461640.0000    0.34324
461680.0000    0.36879
461720.0000    0.28285
461760.0000    0.59542
461800.0000    0.38109
461840.0000    0.31488
461880.0000    0.25004
461920.0000    0.14990
461960.0000    0.17931
462000.0000    0.27378
462040.0000    0.33705
462080.0000    0.42825
462120.0000    0.39966
462160.0000    0.51742
462200.0000    0.26187
462240.0000    0.20801
462280.0000    0.25468
462320.0000    0.31071
462360.0000    0.12120
462400.0000    0.38813
462440.0000    0.42369
462480.0000    0.19059
462520.0000    0.30701
462560.0000    0.63774
462600.0000    0.41991
462640.0000    0.34446
462680.0000    0.29946
462720.0000    0.25597
462760.0000    0.51083
462800.0000    0.57982
462840.0000    0.48305
462880.0000    0.31741
462920.0000    0.46711
462960.0000    0.51771
463000.0000    0.30158
463040.0000    0.52203
463080.0000    0.53594
463120.0000    0.18873
463160.0000    0.37344
463200.0000    0.25470
463240.0000    0.52243
463280.0000    0.31862
463320.0000    0.40446
463360.0000    0.45433
463400.0000    0.11374
463440.0000    0.19396
463480.0000    0.32373
463520.0000    0.48374
463560.0000    0.41345
463600.0000    0.40310
463640.0000    0.46439
463680.0000    0.33287
463720.0000    0.42878
463760.0000    0.37517
463800.0000    0.38980
463840.0000    0.44339
463880.0000    0.40486
463920.0000    0.34726
463960.0000    0.37821
464000.0000    0.24654
464040.0000    0.19442
464080.0000    0.42692
464120.0000    0.79307
464160.0000    0.67782
464200.0000    0.60790
464240.0000    0.87495
464280.0000    0.83458
464320.0000    0.67288
464360.0000    0.67811
464400.0000    0.85086
464440.0000    0.90827
464480.0000    0.77760
464520.0000    0.69554
464560.0000    0.83442
464600.0000    0.39299
464640.0000    0.33633
464680.0000    0.60367
464720.0000    0.50065
464760.0000    0.80726
464800.0000    0.83382
464840.0000    0.86516
464880.0000    0.71652
464920.0000    0.75808
464960.0000    0.65778
465000.0000    0.76709
465040.0000    0.64324
465080.0000    0.88302
465120.0000    0.68461
465160.0000    0.57883
465200.0000    0.86447
465240.0000    0.82179
465280.0000    0.83645
465320.0000    0.73729
465360.0000    0.83005
465400.0000    0.87410
465440.0000    0.76463
465480.0000    0.72785
465520.0000    0.67087
465560.0000    0.95828
465600.0000    0.79569
465640.0000    0.79935
465680.0000    0.78903
465720.0000    0.59633
465760.0000    0.76914
465800.0000    0.61493
465840.0000    0.68284
465880.0000    0.74271
465920.0000    0.67541
465960.0000    0.74270
466000.0000    0.72042
466040.0000    0.85587
466080.0000    0.76854
466120.0000    0.74371
466160.0000    0.72029
466200.0000    0.89825
466240.0000    0.82828
466280.0000    0.61873
466320.0000    0.68712
466360.0000    0.74883
466400.0000    0.69466
466440.0000    0.80444
466480.0000    0.74413
466520.0000    0.55265
466560.0000    0.53927
466600.0000    0.25506
466640.0000    0.51874
466680.0000    0.13569
466720.0000    0.18505
466760.0000   -0.08135
466800.0000   -0.22261
466840.0000   -0.06197
466880.0000    0.09747
466920.0000    0.35437
466960.0000    0.08062
467000.0000    0.05996
467040.0000    0.36434
467080.0000    0.28190
467120.0000    0.15792
467160.0000    0.42565
467200.0000   -0.11736
467240.0000    0.34237
467280.0000   -0.10191
467320.0000    0.30911
467360.0000    0.25886
467400.0000    0.32432
467440.0000    0.37308
467480.0000    0.22683
467520.0000    0.39292
467560.0000    0.32451
467600.0000    0.21673
467640.0000    0.38660
467680.0000    0.34366
467720.0000    0.31109
467760.0000    0.08373
467800.0000    0.23459
467840.0000    0.22547
467880.0000    0.11339
467920.0000    0.40278
467960.0000    0.43560
468000.0000    0.29608
468040.0000    0.40377
468080.0000    0.07818
468120.0000    0.21449
468160.0000    0.25946
468200.0000    0.15633
468240.0000    0.28179
468280.0000    0.13786
468320.0000    0.40695
468360.0000    0.42016
468400.0000    0.32693
468440.0000    0.28314
468480.0000    0.49496
468520.0000    0.23562
468560.0000   -0.04374
468600.0000   -0.05329
468640.0000    0.49737
468680.0000    0.00818
468720.0000    0.24209
468760.0000    0.28442
468800.0000    0.34514
468840.0000    0.14918
468880.0000    0.06065
468920.0000    0.28371
468960.0000    0.12417
469000.0000    0.19560
469040.0000    0.01525
469080.0000    0.05982
469120.0000    0.30045
469160.0000    0.19146
469200.0000    0.03937
469240.0000    0.18908
469280.0000    0.37820
469320.0000    0.17135
469360.0000    0.21509
469400.0000   -0.06466
469440.0000   -0.21470
469480.0000    0.08508
469520.0000   -0.07520
469560.0000    0.09757
469600.0000    0.25242
469640.0000    0.14595
469680.0000    0.38888
469720.0000   -0.02151
469760.0000    0.27230
469800.0000    0.27939
469840.0000    0.18147
469880.0000    0.20713
469920.0000    0.21447
469960.0000    0.27042
470000.0000    0.17293
470040.0000    0.24777
470080.0000    0.02531
470120.0000    0.05290
470160.0000   -0.05008
470200.0000    0.31468
470240.0000    0.32573
470280.0000    0.24613
470320.0000    0.16743
470360.0000    0.21807
470400.0000    0.26977
470440.0000    0.14420
470480.0000    0.09824
470520.0000    0.30233
470560.0000    0.09488
470600.0000    0.40177
470640.0000    0.10609
470680.0000    0.28048
470720.0000    0.43883
470760.0000    0.13697
470800.0000    0.31427
470840.0000    0.24138
470880.0000    0.14760
470920.0000    0.31740
470960.0000    0.16957
471000.0000   -0.06766
471040.0000    0.06911
471080.0000    0.31064
471120.0000    0.29017
471160.0000    0.37883
471200.0000    0.27083
471240.0000    0.29940
471280.0000    0.41092
471320.0000    0.14487
471360.0000    0.28023
471400.0000    0.08864
471440.0000    0.09331
471480.0000    0.28912
471520.0000    0.21079
471560.0000    0.32270
471600.0000    0.13053
471640.0000    0.26772
471680.0000    0.09404
471720.0000    0.11739
471760.0000    0.32529
471800.0000    0.07475
471840.0000    0.27147
471880.0000    0.26669
471920.0000    0.01375
471960.0000    0.16089
472000.0000    0.32500
472040.0000    0.30966
472080.0000    0.27833
472120.0000    0.25892
472160.0000    0.06521
472200.0000    0.36061
472240.0000    0.20278
472280.0000    0.33768
472320.0000    0.08966
472360.0000    0.21510
472400.0000    0.18354
472440.0000    0.33641
472480.0000    0.16550
472520.0000    0.05458
472560.0000    0.20834
472600.0000    0.15436
472640.0000    0.05741
472680.0000    0.42079
472720.0000    0.20730
472760.0000    0.19724
472800.0000    0.21938
472840.0000    0.05181
472880.0000    0.34919
472920.0000    0.26165
472960.0000   -0.11396
473000.0000    0.04992
473040.0000    0.16213
473080.0000   -0.21681
473120.0000   -0.03409
473160.0000    0.06562
473200.0000    0.17297
473240.0000    0.24912
473280.0000    0.33139
473320.0000    0.52838
473360.0000    0.33595
473400.0000    0.32604
473440.0000    0.45525
473480.0000    0.39203
473520.0000    0.35283
473560.0000    0.23711
473600.0000    0.16357
473640.0000    0.22646
473680.0000    0.36320
473720.0000    0.21830
473760.0000    0.05133
473800.0000    0.27573
473840.0000    0.18704
473880.0000    0.11584
473920.0000    0.28674
473960.0000    0.15848
474000.0000    0.17500
474040.0000    0.02604
474080.0000    0.19870
474120.0000    0.40869
474160.0000    0.13771
474200.0000    0.27014
474240.0000    0.06771
474280.0000   -0.16815
474320.0000    0.34739
474360.0000    0.23790
474400.0000    0.19733
474440.0000    0.11347
474480.0000    0.31493
474520.0000    0.33791
474560.0000    0.09621
474600.0000    0.36045
474640.0000    0.26952
474680.0000    0.26665
474720.0000    0.17455
474760.0000    0.25625
474800.0000    0.23059
474840.0000    0.19725
474880.0000    0.27460
474920.0000    0.45483
474960.0000    0.33239
475000.0000    0.39262
475040.0000    0.45580
475080.0000    0.28125
475120.0000    0.18705
475160.0000    0.24129
475200.0000    0.40759
475240.0000    0.51670
475280.0000    0.28481
475320.0000    0.41266
475360.0000    0.28206
475400.0000    0.28074
475440.0000    0.37914
475480.0000    0.27732
475520.0000    0.37918
475560.0000    0.37186
475600.0000    0.39827
475640.0000    0.27590
475680.0000    0.39435
475720.0000    0.20726
475760.0000    0.23229
475800.0000    0.25882
475840.0000    0.37576
475880.0000    0.16125
475920.0000    0.29225
475960.0000    0.21289
476000.0000    0.24124
476040.0000    0.35360
476080.0000    0.29936
476120.0000    0.55036
476160.0000    0.47553
476200.0000    0.49099
476240.0000    0.45779
476280.0000    0.40142
476320.0000    0.50160
476360.0000    0.70176
476400.0000    0.59127
476440.0000    0.52584
476480.0000    0.51889
476520.0000    0.84352
476560.0000    0.39213
476600.0000    0.47537
476640.0000    0.52795
476680.0000    0.45599
476720.0000    0.62912
476760.0000    0.59755
476800.0000    0.75928
476840.0000    0.49115
476880.0000    0.45252
476920.0000    0.27332
476960.0000    0.21112
477000.0000    0.33609
477040.0000    0.39326
477080.0000    0.43562
477120.0000    0.20269
477160.0000    0.39404
477200.0000    0.29770
477240.0000    0.26039
477280.0000    0.50966
477320.0000    0.18752
477360.0000    0.14163
477400.0000    0.11987
477440.0000    0.16998
477480.0000    0.34394
477520.0000    0.14983
477560.0000    0.02363
477600.0000   -0.02925
477640.0000   -0.34251
477680.0000   -0.23667
477720.0000   -0.18607
477760.0000    0.49721
477800.0000    0.04180
477840.0000    0.22827
477880.0000    0.09064
477920.0000    0.30044
477960.0000   -0.04704
478000.0000    0.43514
478040.0000    0.30274
478080.0000    0.39696
478120.0000    0.50952
478160.0000    0.23942
478200.0000    0.24680
478240.0000    0.25226
478280.0000    0.20189
478320.0000    0.36560
478360.0000    0.23048
478400.0000    0.50441
478440.0000    0.29551
478480.0000    0.31962
478520.0000    0.52852
478560.0000    0.39161
478600.0000    0.43204
478640.0000    0.32094
478680.0000    0.42765
478720.0000    0.62628
478760.0000    0.75921
478800.0000    0.73457
478840.0000    0.51727
478880.0000    0.37612
478920.0000    0.57215
478960.0000    0.43699
479000.0000    0.43539
479040.0000    0.31414
479080.0000    0.12609
479120.0000    0.00280
479160.0000    0.22032
479200.0000   -0.20221
479240.0000    0.07190
479280.0000    0.16979
479320.0000    0.23853
479360.0000    0.33433
479400.0000   -0.09654
479440.0000    0.20904
479480.0000    0.36293
479520.0000    0.23235
479560.0000    0.21834
479600.0000   -0.05973
479640.0000    0.01362
479680.0000    0.16602
479720.0000    0.31650
479760.0000    0.27544
479800.0000    0.08605
479840.0000    0.13609
479880.0000    0.30866
479920.0000    0.45570
479960.0000    0.38321
480000.0000    0.42875
480040.0000    0.49771
480080.0000    0.54718
480120.0000    0.39414
480160.0000    0.18096
480200.0000    0.45518
480240.0000    0.30735
480280.0000    0.49495
480320.0000    0.45263
480360.0000    0.49456
480400.0000    0.39191
480440.0000    0.48288
480480.0000    0.51968
480520.0000    0.45185
480560.0000    0.14625
480600.0000    0.29298
480640.0000    0.47068
480680.0000    0.38115
480720.0000    0.61491
480760.0000    0.73027
480800.0000    0.44182
480840.0000    0.23220
480880.0000    0.59864
480920.0000    0.39887
480960.0000    0.68920
481000.0000    0.50853
481040.0000    0.72224
481080.0000    0.73287
481120.0000    0.39209
481160.0000    0.57238
481200.0000    0.44787
481240.0000    0.56754
481280.0000    0.65108
481320.0000    0.68433
481360.0000    0.36916
481400.0000    0.69905
481440.0000    0.59312
481480.0000    0.58854
481520.0000    0.57728
481560.0000    0.54217
481600.0000    0.37906
481640.0000    0.50173
481680.0000    0.52658
481720.0000    0.51002
481760.0000    0.59007
481800.0000    0.57441
481840.0000    0.45665
481880.0000    0.62929
481920.0000    0.57958
481960.0000    0.45390
482000.0000    0.61452
482040.0000    0.56679
482080.0000    0.59231
482120.0000    0.57095
482160.0000    0.42195
482200.0000    0.62659
482240.0000    0.58015
482280.0000    0.59021
482320.0000    0.48893
482360.0000    0.40494
482400.0000    0.59861
482440.0000    0.56527
482480.0000    0.42672
482520.0000    0.51338
482560.0000    0.59383
482600.0000    0.47774
482640.0000    0.48853
482680.0000    0.69666
482720.0000    0.54111
482760.0000    0.48739
482800.0000    0.38353
482840.0000    0.39452
482880.0000    0.42231
482920.0000    0.39817
482960.0000    0.26958
483000.0000    0.22856
483040.0000    0.34429
483080.0000    0.23771
483120.0000    0.51957
483160.0000    0.46520
483200.0000    0.34485
483240.0000    0.33376
483280.0000    0.59894
483320.0000    0.75482
483360.0000    0.41811
483400.0000    0.35929
483440.0000    0.37797
483480.0000    0.36852
483520.0000    0.66867
483560.0000    0.84513
483600.0000    0.64599
483640.0000    0.44882
483680.0000    0.55843
483720.0000    0.41054
483760.0000    0.45389
483800.0000    0.47172
483840.0000    0.41730
483880.0000    0.39532
483920.0000    0.32546
483960.0000    0.22818
484000.0000    0.50143
484040.0000    0.56405
484080.0000    0.81257
484120.0000    0.60690
484160.0000    0.41459
484200.0000    0.60840
484240.0000    0.53411
484280.0000    0.35732
484320.0000    0.49107
484360.0000    0.45116
484400.0000    0.60552
484440.0000    0.43274
484480.0000    0.38936
484520.0000    0.41171
484560.0000    0.44798
484600.0000    0.46802
484640.0000    0.48071
484680.0000    0.34554
484720.0000    0.53832
484760.0000    0.41703
484800.0000    0.38560
484840.0000   -0.02615
484880.0000    0.34309
484920.0000    0.09696
484960.0000    0.18852
485000.0000    0.29735
485040.0000    0.13788
485080.0000    0.27778
485120.0000    0.35157
485160.0000   -0.10318
485200.0000    0.14395
485240.0000    0.39697
485280.0000    0.44165
485320.0000    0.36021
485360.0000    0.60456
485400.0000    0.40403
485440.0000    0.28865
485480.0000    0.47621
485520.0000    0.58319
485560.0000    0.16085
485600.0000    0.26078
485640.0000    0.13121
485680.0000    0.38318
485720.0000    0.29567
485760.0000    0.30114
485800.0000    0.25819
485840.0000    0.30889
485880.0000    0.15264
485920.0000    0.46713
485960.0000    0.35380
486000.0000    0.22741
486040.0000    0.39079
486080.0000    0.31734
486120.0000    0.40721
486160.0000    0.15178
486200.0000    0.29528
486240.0000    0.03927
486280.0000    0.26070
486320.0000    0.22746
486360.0000   -0.01864
486400.0000    0.51470
486440.0000    0.27927
486480.0000    0.41507
486520.0000    0.20090
486560.0000    0.38056
486600.0000    0.32832
486640.0000    0.05592
486680.0000    0.30912
486720.0000    0.48969
486760.0000    0.27352
486800.0000    0.47215
486840.0000    0.36334
486880.0000    0.31367
486920.0000    0.42612
486960.0000    0.16353
487000.0000    0.40071
487040.0000    0.58562
487080.0000    0.28859
487120.0000    0.09489
487160.0000    0.14382
487200.0000    0.24895
487240.0000    0.20575
487280.0000    0.21257
487320.0000    0.13772
487360.0000    0.34066
487400.0000    0.26204
487440.0000    0.28310
487480.0000    0.22351
487520.0000    0.34016
487560.0000    0.42780
487600.0000    0.41327
487640.0000    0.24208
487680.0000    0.43177
487720.0000    0.48496
487760.0000    0.33614
487800.0000    0.30550
487840.0000    0.27298
487880.0000    0.43735
487920.0000    0.41254
487960.0000    0.42679
488000.0000    0.25821
488040.0000    0.44846
488080.0000    0.38786
488120.0000    0.33624
488160.0000    0.35114
488200.0000    0.57795
488240.0000    0.57629
488280.0000    0.35590
488320.0000    0.37233
488360.0000    0.30870
488400.0000    0.29028
488440.0000    0.55706
488480.0000    0.35544
488520.0000    0.54334
488560.0000    0.63608
488600.0000    0.50700
488640.0000    0.68079
488680.0000    0.58337
488720.0000    0.70506
488760.0000    0.79276
488800.0000    0.65122
488840.0000    0.74871
488880.0000    0.51208
488920.0000    0.55435
488960.0000    0.48059
489000.0000    0.51747
489040.0000    0.62110
489080.0000    0.68043
489120.0000    0.55982
489160.0000    0.64766
489200.0000    0.41996
489240.0000    0.67911
489280.0000    0.60534
489320.0000    0.71762
489360.0000    0.77635
489400.0000    0.32659
489440.0000    0.43225
489480.0000    0.37017
489520.0000    0.45271
489560.0000    0.38019
489600.0000    0.43907
489640.0000    0.42316
489680.0000    0.14472
489720.0000    0.21659
489760.0000    0.48228
489800.0000    0.41814
489840.0000    0.34960
489880.0000    0.04345
489920.0000    0.36088
489960.0000    0.38138
490000.0000    0.53987
490040.0000    0.32724
490080.0000    0.30756
490120.0000    0.47417
490160.0000    0.44268
490200.0000    0.35907
490240.0000    0.43260
490280.0000    0.24712
490320.0000    0.40815
490360.0000    0.41382
490400.0000    0.29604
490440.0000    0.47662
490480.0000    0.35690
490520.0000    0.28139
490560.0000    0.27838
490600.0000    0.37897
490640.0000    0.47066
490680.0000    0.24130
490720.0000    0.50194
490760.0000    0.34361
490800.0000    0.27507
490840.0000    0.42973
490880.0000    0.49205
490920.0000    0.28072
490960.0000    0.50454
491000.0000    0.19048
491040.0000    0.35890
491080.0000    0.46738
491120.0000    0.31849
491160.0000    0.41517
491200.0000    0.49892
491240.0000    0.22680
491280.0000    0.28939
491320.0000    0.30687
491360.0000    0.48337
491400.0000    0.19467
491440.0000    0.37250
491480.0000    0.32254
491520.0000    0.30437
491560.0000    0.02657
491600.0000    0.20208
491640.0000    0.01091
491680.0000    0.19717
491720.0000    0.26388
491760.0000    0.44706
491800.0000    0.41504
491840.0000    0.34771
491880.0000    0.32340
491920.0000    0.52824
491960.0000    0.54140
492000.0000    0.26894
492040.0000    0.39862
492080.0000    0.17344
492120.0000    0.26247
492160.0000    0.45937
492200.0000    0.43472
492240.0000    0.53058
492280.0000    0.27313
492320.0000    0.41487
492360.0000    0.40508
492400.0000    0.47132
492440.0000    0.36824
492480.0000    0.43820
492520.0000    0.38580
492560.0000    0.36076
492600.0000    0.28064
492640.0000    0.22716
492680.0000    0.39409
492720.0000    0.56231
492760.0000    0.54750
492800.0000    0.55652
492840.0000    0.36131
492880.0000    0.37548
492920.0000    0.41800
492960.0000    0.43342
493000.0000    0.33644
493040.0000    0.28907
493080.0000    0.45316
493120.0000    0.29474
493160.0000    0.37032
493200.0000    0.34868
493240.0000    0.36324
493280.0000    0.41231
493320.0000    0.49561
493360.0000    0.32397
493400.0000    0.38836
493440.0000    0.63831
493480.0000    0.45369
493520.0000    0.62282
493560.0000    0.42236
493600.0000    0.32428
493640.0000    0.39936
493680.0000    0.35635
493720.0000    0.37153
493760.0000    0.50072
493800.0000    0.49931
493840.0000    0.29631
493880.0000    0.40360
493920.0000    0.30491
493960.0000    0.43526
494000.0000    0.56911
494040.0000    0.12654
494080.0000    0.26194
494120.0000    0.18997
494160.0000    0.47423
494200.0000    0.23541
494240.0000    0.28076
494280.0000    0.23545
494320.0000    0.57095
494360.0000    0.32671
494400.0000    0.38080
494440.0000    0.32094
494480.0000    0.38616
494520.0000    0.69062
494560.0000    0.32602
494600.0000    0.56785
494640.0000    0.40137
494680.0000    0.42379
494720.0000    0.18204
494760.0000    0.39670
494800.0000    0.31276
494840.0000    0.23988
494880.0000    0.48499
494920.0000    0.60977
494960.0000    0.42001
495000.0000    0.41042
495040.0000    0.33918
495080.0000    0.36054
495120.0000    0.30264
495160.0000    0.29234
495200.0000    0.24652
495240.0000    0.34781
495280.0000    0.16478
495320.0000    0.40630
495360.0000    0.09909
495400.0000    0.07546
495440.0000    0.31134
495480.0000    0.54926
495520.0000    0.34323
495560.0000    0.28551
495600.0000    0.48468
495640.0000    0.28493
495680.0000    0.47303
495720.0000    0.56183
495760.0000    0.41090
495800.0000    0.32940
495840.0000    0.45818
495880.0000    0.42624
495920.0000    0.51295
495960.0000    0.21811
496000.0000    0.35216
496040.0000    0.30378
496080.0000    0.23333
496120.0000    0.51236
496160.0000    0.35794
496200.0000    0.34903
496240.0000    0.47032
496280.0000    0.48069
496320.0000    0.27736
496360.0000    0.39085
496400.0000    0.40505
496440.0000    0.48031
496480.0000    0.34909
496520.0000    0.36650
496560.0000    0.28973
496600.0000    0.40676
496640.0000    0.38424
496680.0000    0.17093
496720.0000    0.35293
496760.0000    0.29805
496800.0000    0.29398
496840.0000    0.36984
496880.0000    0.25547
496920.0000    0.31944
496960.0000    0.31217
497000.0000    0.19666
497040.0000    0.47315
497080.0000    0.16609
497120.0000    0.27997
497160.0000    0.25284
497200.0000    0.32795
497240.0000    0.42791
497280.0000    0.27249
497320.0000    0.43152
497360.0000    0.34068
497400.0000    0.07876
497440.0000    0.36374
497480.0000    0.59482
497520.0000    0.27495
497560.0000    0.50293
497600.0000    0.37719
497640.0000    0.18470
497680.0000    0.14476
497720.0000    0.16183
497760.0000    0.36086
497800.0000    0.12859
497840.0000    0.29197
497880.0000    0.38661
497920.0000    0.30670
497960.0000    0.31339
498000.0000    0.12152
498040.0000    0.21721
498080.0000    0.55726
498120.0000    0.56980
498160.0000    0.54732
498200.0000    0.61441
498240.0000    0.75971
498280.0000    0.67247
498320.0000    0.69164
498360.0000    0.75099
498400.0000    0.62297
498440.0000    0.68397
498480.0000    0.71208
498520.0000    0.38665
498560.0000    0.34502
498600.0000    0.32646
498640.0000    0.58572
498680.0000    0.38021
498720.0000    0.43135
498760.0000    0.56661
498800.0000    0.65095
498840.0000    0.17345
498880.0000    0.62436
498920.0000    0.65600
498960.0000    0.67121
499000.0000    0.51987
499040.0000    0.56377
499080.0000    0.40665
499120.0000    0.50498
499160.0000    0.48887
499200.0000    0.54222
499240.0000    0.61599
499280.0000    0.56211
499320.0000    0.51261
499360.0000    0.54962
499400.0000    0.66413
499440.0000    0.50295
499480.0000    0.53610
499520.0000    0.49688
499560.0000    0.58200
499600.0000    0.60062
499640.0000    0.48658
499680.0000    0.74730
499720.0000    0.43256
499760.0000    0.72966
499800.0000    0.42452
499840.0000    0.54985
499880.0000    0.56034
499920.0000    0.31729
499960.0000    0.35598
500000.0000    0.14112
500040.0000    0.33501
500080.0000    0.53223
500120.0000    0.40174
500160.0000    0.36577
500200.0000    0.35910
500240.0000    0.38980
500280.0000    0.37706
500320.0000    0.26991
500360.0000    0.33524
500400.0000    0.47686
500440.0000    0.36249
500480.0000    0.25529
500520.0000    0.37878
500560.0000    0.22633
500600.0000    0.57112
500640.0000    0.44249
500680.0000    0.73607
500720.0000    0.65861
500760.0000    0.58244
500800.0000    0.52255
500840.0000    0.55522
500880.0000    0.47657
500920.0000    0.34470
500960.0000    0.58097
501000.0000    0.44043
501040.0000    0.42827
501080.0000    0.56058
501120.0000    0.65915
501160.0000    0.47562
501200.0000    0.74146
501240.0000    0.54518
501280.0000    0.68688
501320.0000    0.54058
501360.0000    0.58031
501400.0000    0.39753
501440.0000    0.56096
501480.0000    0.46655
501520.0000    0.53530
501560.0000    0.37140
501600.0000    0.44976
501640.0000    0.51900
501680.0000    0.44538
501720.0000    0.39555
501760.0000    0.40265
501800.0000    0.53968
501840.0000    0.28621
501880.0000    0.79291
501920.0000    0.68112
501960.0000    0.43145
502000.0000    0.52861
502040.0000    0.39277
502080.0000    0.49352
502120.0000    0.43169
502160.0000    0.34065
502200.0000    0.22421
502240.0000    0.36058
502280.0000    0.59958
502320.0000    0.50138
502360.0000    0.64541
502400.0000    0.55599
502440.0000    0.63805
502480.0000    0.31276
502520.0000    0.38846
502560.0000    0.52722
502600.0000    0.57339
502640.0000    0.54631
502680.0000    0.32271
502720.0000    0.44511
502760.0000    0.72467
502800.0000    0.45358
502840.0000   -0.05291
502880.0000   -0.18349
502920.0000    0.50535
502960.0000    0.42510
503000.0000    0.28398
503040.0000    0.52435
503080.0000    0.22507
503120.0000    0.64461
503160.0000    0.50000
503200.0000    0.34421
503240.0000    0.22267
503280.0000    0.09290
503320.0000    0.12578
503360.0000    0.39785
503400.0000    0.45895
503440.0000    0.41950
503480.0000    0.24654
503520.0000    0.32012
503560.0000    0.37564
503600.0000    0.24511
503640.0000    0.41671
503680.0000    0.16858
503720.0000    0.23258
503760.0000    0.26402
503800.0000    0.36917
503840.0000    0.33923
503880.0000    0.35299
503920.0000    0.37828
503960.0000    0.35804
504000.0000    0.08257
504040.0000    0.32612
504080.0000    0.42898
504120.0000    0.29074
504160.0000    0.47234
504200.0000    0.42301
504240.0000    0.28669
504280.0000    0.38522
504320.0000    0.38746
504360.0000    0.30775
504400.0000    0.39544
504440.0000    0.16551
504480.0000    0.36074
504520.0000    0.17568
504560.0000    0.24373
504600.0000    0.42475
504640.0000    0.16260
504680.0000    0.26850
504720.0000    0.25198
504760.0000    0.23534
504800.0000    0.40059
504840.0000   -0.01172
504880.0000    0.23841
504920.0000    0.34610
504960.0000    0.41565
505000.0000    0.57839
505040.0000    0.22255
505080.0000    0.48878
505120.0000    0.29843
505160.0000    0.05511
505200.0000    0.44277
505240.0000    0.52607
505280.0000    0.41881
505320.0000    0.47884
505360.0000    0.32950
505400.0000    0.37644
505440.0000    0.36570
505480.0000    0.34050
505520.0000    0.25798
505560.0000    0.23394
505600.0000    0.36300
505640.0000    0.16753
505680.0000    0.41267
505720.0000    0.33884
505760.0000    0.46023
505800.0000    0.28035
505840.0000    0.37030
505880.0000    0.37688
505920.0000    0.27494
505960.0000    0.34440
506000.0000    0.45259
506040.0000    0.35457
506080.0000    0.27761
506120.0000    0.11146
506160.0000    0.30007
506200.0000    0.39251
506240.0000    0.21936
506280.0000    0.30004
506320.0000    0.25704
506360.0000    0.32467
506400.0000    0.29229
506440.0000    0.35622
506480.0000    0.37371
506520.0000    0.55779
506560.0000    0.54469
506600.0000    0.48701
506640.0000    0.58264
506680.0000    0.51718
506720.0000    0.35699
506760.0000    0.48144
506800.0000    0.66905
506840.0000    0.46257
506880.0000    0.38494
506920.0000    0.45128
506960.0000    0.50881
507000.0000    0.44081
507040.0000    0.57248
507080.0000    0.40157
507120.0000    0.56778
507160.0000    0.45935
507200.0000    0.34953
507240.0000    0.43225
507280.0000    0.48926
507320.0000    0.45617
507360.0000    0.34804
507400.0000    0.12312
507440.0000    0.16410
507480.0000    0.21773
507520.0000    0.54754
507560.0000    0.47960
507600.0000    0.58450
507640.0000    0.47278
507680.0000    0.58943
507720.0000    0.30450
507760.0000    0.43539
507800.0000    0.43188
507840.0000    0.04583
507880.0000    0.14613
507920.0000    0.43085
507960.0000    0.23223
508000.0000    0.29537
508040.0000    0.43579
508080.0000    0.47934
508120.0000    0.41018
508160.0000    0.25593
508200.0000    0.24044
508240.0000    0.26621
508280.0000    0.39405
508320.0000    0.13303
508360.0000    0.38632
508400.0000    0.30575
508440.0000    0.31527
508480.0000    0.25243
508520.0000    0.29408
508560.0000    0.31260
508600.0000    0.27090
508640.0000    0.42808
508680.0000    0.42101
508720.0000    0.26720
508760.0000    0.40972
508800.0000    0.40618
508840.0000    0.63348
508880.0000    0.75083
508920.0000    0.84168
508960.0000    0.36655
509000.0000    0.36307
509040.0000    0.52411
509080.0000    0.40655
509120.0000    0.43451
509160.0000    0.49911
509200.0000    0.33688
509240.0000    0.26458
509280.0000    0.49146
509320.0000    0.50274
509360.0000    0.07890
509400.0000    0.51894
509440.0000    0.44016
509480.0000    0.32556
509520.0000   -0.01359
509560.0000    0.37125
509600.0000    0.28220
509640.0000    0.19861
509680.0000    0.45327
509720.0000    0.25221
509760.0000   -0.08376
509800.0000   -0.09071
509840.0000    0.26311
509880.0000    0.39221
509920.0000    0.38462
509960.0000    0.36802
510000.0000    0.33277
510040.0000    0.11901
510080.0000    0.47673
510120.0000    0.05202
510160.0000    0.14475
510200.0000    0.42235
510240.0000    0.43516
510280.0000    0.25902
510320.0000    0.51211
510360.0000    0.33566
510400.0000    0.41152
510440.0000    0.52287
510480.0000    0.55708
510520.0000    0.09711
510560.0000    0.24785
510600.0000    0.21062
510640.0000    0.36901
510680.0000    0.45471
510720.0000    0.42955
510760.0000    0.23737
510800.0000    0.34550
510840.0000    0.50054
510880.0000    0.48534
510920.0000    0.64367
510960.0000    0.78615
511000.0000    0.47521
511040.0000    0.58912
511080.0000    0.58470
511120.0000    0.52577
511160.0000    0.61403
511200.0000    0.66114
511240.0000    0.74431
511280.0000    0.45897
511320.0000    0.56121
511360.0000    0.69144
511400.0000    0.71579
511440.0000    0.44968
511480.0000    0.69152
511520.0000    0.69142
511560.0000    0.72342
511600.0000    0.62273
511640.0000    0.34719
511680.0000    0.43660
511720.0000    0.40844
511760.0000    0.51836
511800.0000    0.49615
511840.0000    0.23906
511880.0000    0.15332
511920.0000    0.30379
511960.0000    0.23563
512000.0000    0.35322
512040.0000    0.48343
512080.0000    0.28423
512120.0000    0.39329
512160.0000    0.33079
512200.0000    0.16386
512240.0000    0.06999
512280.0000    0.50118
512320.0000    0.36600
512360.0000    0.10831
512400.0000    0.30921
512440.0000    0.36915
512480.0000   -0.03454
512520.0000   -0.06389
512560.0000   -0.01045
512600.0000    0.47246
512640.0000    0.41733
512680.0000    0.60847
512720.0000    0.46783
512760.0000    0.37775
512800.0000    0.34610
512840.0000    0.36863
512880.0000    0.28762
512920.0000    0.30086
512960.0000    0.53283
513000.0000    0.40300
513040.0000    0.13932
513080.0000    0.24593
513120.0000    0.22350
513160.0000    0.45505
513200.0000    0.47205
513240.0000    0.36602
513280.0000    0.33378
513320.0000    0.49597
513360.0000    0.27485
513400.0000    0.49384
513440.0000    0.64733
513480.0000    0.49968
513520.0000    0.22397
513560.0000    0.16602
513600.0000    0.33058
513640.0000    0.40241
513680.0000    0.35487
513720.0000    0.25694
513760.0000    0.30928
513800.0000    0.40418
513840.0000    0.46429
513880.0000    0.28348
513920.0000    0.45003
513960.0000    0.48571
514000.0000    0.47622
514040.0000    0.52415
514080.0000    0.32045
514120.0000    0.43673
514160.0000    0.69641
514200.0000    0.35963
514240.0000   -0.12066
514280.0000    0.19761
514320.0000    0.14702
514360.0000    0.27868
514400.0000    0.20595
514440.0000    0.25347
514480.0000    0.41961
514520.0000   -0.00296
514560.0000    0.24643
514600.0000    0.31356
514640.0000    0.26296
514680.0000    0.13490
514720.0000    0.17569
514760.0000    0.39495
514800.0000    0.08349
514840.0000   -0.05165
514880.0000    0.00847
514920.0000   -0.24667
514960.0000    0.30438
515000.0000    0.13206
515040.0000    0.12099
515080.0000   -0.00868
515120.0000    0.47335
515160.0000   -0.05670
515200.0000   -0.11327
515240.0000    0.10430
515280.0000    0.21272
515320.0000    0.22418
515360.0000    0.22278
515400.0000    0.27899
515440.0000    0.37922
515480.0000    0.40539
515520.0000    0.07949
515560.0000   -0.00551
515600.0000   -0.03925
515640.0000   -0.09348
515680.0000   -0.38659
515720.0000   -0.29163
515760.0000   -0.09481
515800.0000    0.11001
515840.0000    0.05087
515880.0000   -0.31314
515920.0000   -0.34085
515960.0000   -0.30934
516000.0000   -0.27415
516040.0000   -0.26094
516080.0000   -0.58579
516120.0000   -0.23239
516160.0000   -0.01920
516200.0000    0.24960
516240.0000    0.13516
516280.0000    0.00946
516320.0000   -0.19938
516360.0000    0.16143
516400.0000   -0.05915
516440.0000   -0.40284
516480.0000   -0.31554
516520.0000   -0.16392
516560.0000    0.17349
516600.0000   -0.14027
516640.0000    0.15196
516680.0000    0.25457
516720.0000    0.24942
516760.0000   -0.17552
516800.0000   -0.62435
516840.0000    0.10699
516880.0000   -0.07705
516920.0000    0.10137
516960.0000    0.24646
517000.0000    0.09763
517040.0000    0.04449
517080.0000    0.22968
517120.0000    0.23308
517160.0000    0.13465
517200.0000    0.06667
517240.0000    0.00912
517280.0000    0.35189
517320.0000    0.34804
517360.0000   -0.05170
517400.0000    0.26805
517440.0000    0.25264
517480.0000    0.14868
517520.0000    0.42928
517560.0000    0.13419
517600.0000    0.49384
517640.0000    0.15940
517680.0000    0.06172
517720.0000    0.28357
517760.0000    0.05357
517800.0000    0.04981
517840.0000    0.23336
517880.0000    0.41583
517920.0000    0.47016
517960.0000    0.41349
518000.0000    0.41774
518040.0000    0.60403
518080.0000    0.40575
518120.0000    0.24835
518160.0000    0.46400
518200.0000    0.37364
518240.0000    0.22602
518280.0000    0.24040
518320.0000    0.31162
518360.0000    0.24833
518400.0000    0.32852
518440.0000    0.34174
518480.0000    0.33869
518520.0000    0.30471
518560.0000    0.19820
518600.0000    0.28173
518640.0000    0.24624
518680.0000    0.27028
518720.0000    0.21515
518760.0000    0.19269
518800.0000    0.36393
518840.0000    0.38208
518880.0000    0.43626
518920.0000    0.43816
518960.0000    0.46156
519000.0000    0.43456
519040.0000    0.40425
519080.0000    0.44056
519120.0000    0.42472
519160.0000    0.34658
519200.0000    0.32873
519240.0000    0.28410
519280.0000    0.34865
519320.0000    0.35539
519360.0000    0.38443
519400.0000    0.39427
519440.0000    0.45025
519480.0000    0.22334
519520.0000    0.44702
519560.0000    0.19820
519600.0000    0.28868
519640.0000    0.47798
519680.0000    0.26955
519720.0000    0.42176
519760.0000    0.45991
519800.0000    0.18117
519840.0000    0.38473
519880.0000    0.33183
519920.0000    0.22487
519960.0000    0.28159
520000.0000    0.22140
520040.0000    0.14385
520080.0000    0.54888
520120.0000    0.33775
520160.0000    0.26558
520200.0000    0.29965
520240.0000    0.27728
520280.0000    0.26073
520320.0000    0.29361
520360.0000    0.14036
520400.0000    0.35284
520440.0000    0.17277
520480.0000    0.35987
520520.0000    0.16439
520560.0000    0.29099
520600.0000    0.43272
520640.0000   -0.24397
520680.0000    0.20452
520720.0000    0.20373
520760.0000    0.09657
520800.0000   -0.06688
520840.0000    0.26876
520880.0000    0.21813
520920.0000    0.23119
520960.0000    0.08210
521000.0000    0.39348
521040.0000    0.20562
521080.0000    0.29907
521120.0000    0.38811
521160.0000    0.24241
521200.0000    0.34292
521240.0000    0.29343
521280.0000    0.28587
521320.0000    0.34675
521360.0000    0.44634
521400.0000    0.26388
521440.0000    0.24625
521480.0000    0.19233
521520.0000    0.28112
521560.0000   -0.02725
521600.0000   -0.24991
521640.0000   -0.16877
521680.0000   -0.04050
521720.0000   -0.02801
521760.0000    0.21513
521800.0000   -0.17380
521840.0000   -0.18082
521880.0000    0.33616
521920.0000    0.35936
521960.0000    0.39320
522000.0000    0.30418
522040.0000    0.32124
522080.0000    0.31834
522120.0000    0.53435
522160.0000    0.32764
522200.0000    0.40686
522240.0000    0.38771
522280.0000    0.38571
522320.0000    0.50886
522360.0000    0.44043
522400.0000    0.39114
522440.0000    0.49669
522480.0000    0.57233
522520.0000    0.51627
522560.0000    0.53002
522600.0000    0.50057
522640.0000    0.50795
522680.0000    0.36094
522720.0000    0.46232
522760.0000    0.37437
522800.0000    0.33370
522840.0000    0.21842
522880.0000    0.43411
522920.0000    0.27826
522960.0000    0.39273
523000.0000    0.41987
523040.0000    0.49003
523080.0000    0.58556
523120.0000    0.14220
523160.0000    0.45146
523200.0000    0.37930
523240.0000    0.38255
523280.0000    0.36849
523320.0000    0.55138
523360.0000    0.56183
523400.0000    0.46312
523440.0000    0.37965
523480.0000    0.65961
523520.0000    0.53736
523560.0000    0.60587
523600.0000    0.77535
523640.0000    0.48218
523680.0000    0.65182
523720.0000    0.66764
523760.0000    0.52234
523800.0000    0.64232
523840.0000    0.39893
523880.0000    0.32053
523920.0000    0.54090
523960.0000    0.40138
524000.0000    0.53848
524040.0000    0.74343
524080.0000    0.69834
524120.0000    0.37738
524160.0000    0.19805
524200.0000    0.33472
524240.0000    0.51446
524280.0000    0.53098
524320.0000    0.62411
524360.0000    0.75887
524400.0000    0.73902
524440.0000    0.60279
524480.0000    0.70478
524520.0000    0.67831
524560.0000    0.69200
524600.0000    0.63221
524640.0000    0.57577
524680.0000    0.65022
524720.0000    0.66256
524760.0000    0.57226
524800.0000    0.61511
524840.0000    0.75917
524880.0000    0.54018
524920.0000    0.50556
524960.0000    0.75852
525000.0000    0.75578
525040.0000    0.74937
525080.0000    0.58680
525120.0000    0.59540
525160.0000    0.76127
525200.0000    0.33510
525240.0000    0.44575
525280.0000    0.76910
525320.0000    0.81177
525360.0000    0.64458
525400.0000    0.58058
525440.0000    0.74191
525480.0000    0.76752
525520.0000    0.62484
525560.0000    0.60570
525600.0000    0.53558
525640.0000    0.59456
525680.0000    0.62539
525720.0000    0.50171
525760.0000    0.38147
525800.0000    0.47584
525840.0000    0.39204
525880.0000    0.34725
525920.0000    0.55816
525960.0000    0.52598
526000.0000    0.45583
526040.0000    0.50207
526080.0000    0.53304
526120.0000    0.53104
526160.0000    0.65805
526200.0000    0.36812
526240.0000    0.55207
526280.0000    0.34383
526320.0000    0.28696
526360.0000    0.24018
526400.0000    0.62708
526440.0000    0.46064
526480.0000    0.67153
526520.0000    0.56275
526560.0000    0.54988
526600.0000    0.11335
526640.0000   -0.17016
526680.0000    0.00139
526720.0000   -0.07607
526760.0000    0.17866
526800.0000    0.19167
526840.0000    0.00345
526880.0000   -0.14318
526920.0000    0.01753
526960.0000    0.03043
527000.0000    0.13167
527040.0000    0.10367
527080.0000   -0.24647
527120.0000   -0.26613
527160.0000    0.07704
527200.0000    0.09427
527240.0000   -0.44493
527280.0000   -0.17289
527320.0000   -0.06017
527360.0000    0.06688
527400.0000   -0.01640
527440.0000    0.11681
527480.0000    0.08468
527520.0000   -0.01774
527560.0000   -0.21069
527600.0000   -0.11881
527640.0000   -0.10848
527680.0000   -0.15978
527720.0000    0.06644
527760.0000   -0.15588
527800.0000   -0.26203
527840.0000    0.00934
527880.0000   -0.06976
527920.0000    0.13094
527960.0000   -0.03269
528000.0000   -0.03622
528040.0000   -0.15775
528080.0000    0.00652
528120.0000   -0.04027
528160.0000   -0.00157
528200.0000    0.02406
528240.0000   -0.01473
528280.0000    0.08003
528320.0000    0.17039
528360.0000    0.03498
528400.0000   -0.13460
528440.0000    0.17147
528480.0000    0.11713
528520.0000    0.19716
528560.0000   -0.49666
528600.0000   -0.08707
528640.0000   -0.10971
528680.0000    0.05526
528720.0000    0.11765
528760.0000    0.05241
528800.0000   -0.33383
528840.0000   -0.29196
528880.0000    0.07250
528920.0000    0.02931
528960.0000   -0.00053
529000.0000    0.01273
529040.0000    0.29211
529080.0000   -0.00528
529120.0000   -0.26904
529160.0000    0.05856
529200.0000    0.26030
529240.0000   -0.02176
529280.0000   -0.09533
529320.0000    0.20428
529360.0000   -0.04722
529400.0000   -0.14579
529440.0000   -0.05724
529480.0000   -0.07816
529520.0000   -0.05754
529560.0000    0.07373
529600.0000    0.15860
529640.0000    0.15532
529680.0000    0.09660
529720.0000    0.06346
529760.0000    0.14715
529800.0000    0.32454
529840.0000    0.14125
529880.0000   -0.06754
529920.0000   -0.00534
529960.0000    0.21529
530000.0000    0.11340
530040.0000    0.19491
530080.0000    0.05457
530120.0000   -0.01172
530160.0000    0.20030
530200.0000    0.03437
530240.0000    0.01443
530280.0000    0.05823
530320.0000    0.12841
530360.0000   -0.00197
530400.0000    0.20423
530440.0000    0.37308
530480.0000    0.32481
530520.0000    0.22382
530560.0000    0.36761
530600.0000    0.17313
530640.0000    0.12603
530680.0000    0.20342
530720.0000    0.19849
530760.0000    0.13746
530800.0000    0.37872
530840.0000   -0.04768
530880.0000    0.45341
530920.0000    0.19717
530960.0000    0.14619
531000.0000    0.11818
531040.0000   -0.02376
531080.0000    0.28996
531120.0000    0.18655
531160.0000    0.04969
531200.0000    0.11689
531240.0000   -0.15403
531280.0000    0.16299
531320.0000    0.32556
531360.0000    0.23301
531400.0000    0.16546
531440.0000    0.21040
531480.0000    0.13655
531520.0000    0.29021
531560.0000    0.24212
531600.0000    0.33281
531640.0000    0.29596
531680.0000    0.45782
531720.0000    0.27744
531760.0000    0.24106
531800.0000    0.02774
531840.0000    0.42016
531880.0000    0.29739
531920.0000    0.22041
531960.0000    0.01922
532000.0000   -0.00371
532040.0000    0.06604
532080.0000    0.06609
532120.0000    0.25604
532160.0000    0.06448
532200.0000    0.04052
532240.0000    0.12492
532280.0000    0.28044
532320.0000    0.11198
532360.0000    0.13319
532400.0000    0.18999
532440.0000    0.14508
532480.0000    0.31642
532520.0000    0.17807
532560.0000    0.20645
532600.0000    0.12716
532640.0000    0.18298
532680.0000    0.10326
532720.0000   -0.00991
532760.0000    0.09400
532800.0000    0.02694
532840.0000   -0.27839
532880.0000   -0.02943
532920.0000    0.21625
532960.0000   -0.06042
533000.0000    0.15773
533040.0000   -0.00140
533080.0000    0.34289
533120.0000    0.03415
533160.0000    0.28491
533200.0000    0.23482
533240.0000    0.07715
533280.0000    0.18691
533320.0000    0.43723
533360.0000    0.21583
533400.0000    0.03677
533440.0000    0.09129
533480.0000    0.23153
533520.0000    0.10611
533560.0000    0.17147
533600.0000    0.23747
533640.0000   -0.06798
533680.0000    0.10932
533720.0000    0.13641
533760.0000    0.09887
533800.0000    0.02412
533840.0000    0.17750
533880.0000   -0.05524
533920.0000    0.16885
533960.0000    0.16970
534000.0000   -0.07081
534040.0000    0.05115
534080.0000    0.20165
534120.0000   -0.02434
534160.0000    0.23409
534200.0000    0.08794
534240.0000   -0.12079
534280.0000    0.24404
534320.0000    0.21192
534360.0000    0.13846
534400.0000   -0.02868
534440.0000   -0.10330
534480.0000   -0.03875
534520.0000   -0.21856
534560.0000   -0.07273
534600.0000   -0.09311
534640.0000    0.00229
534680.0000   -0.10803
534720.0000   -0.23177
534760.0000   -0.24401
534800.0000   -0.08694
534840.0000   -0.08381
534880.0000   -0.22486
534920.0000   -0.09154
534960.0000   -0.13478
535000.0000    0.05577
535040.0000   -0.10290
535080.0000    0.17911
535120.0000    0.10275
535160.0000    0.16062
535200.0000    0.13254
535240.0000    0.02466
535280.0000    0.17818
535320.0000    0.12080
535360.0000    0.17008
535400.0000    0.11318
535440.0000    0.11810
535480.0000    0.35880
535520.0000    0.17273
535560.0000    0.14674
535600.0000    0.23537
535640.0000   -0.00240
535680.0000    0.04736
535720.0000   -0.05620
535760.0000   -0.00353
535800.0000   -0.23530
535840.0000    0.07301
535880.0000    0.09532
535920.0000   -0.03648
535960.0000   -0.03526
536000.0000    0.00185
536040.0000    0.00645
536080.0000    0.21252
536120.0000   -0.09572
536160.0000   -0.09607
536200.0000    0.03944
536240.0000   -0.01418
536280.0000   -0.27973
536320.0000   -0.07380
536360.0000   -0.14615
536400.0000    0.00056
536440.0000   -0.04356
536480.0000    0.04130
536520.0000    0.01851
536560.0000    0.09239
536600.0000    0.01572
536640.0000   -0.06845
536680.0000    0.03327
536720.0000   -0.13034
536760.0000   -0.30333
536800.0000   -0.37708
536840.0000   -0.09678
536880.0000   -0.01030
536920.0000   -0.08117
536960.0000   -0.10197
537000.0000   -0.01349
537040.0000   -0.07640
537080.0000   -0.08332
537120.0000   -0.03830
537160.0000   -0.19441
537200.0000   -0.08136
537240.0000    0.11587
537280.0000   -0.17740
537320.0000   -0.18632
537360.0000   -0.06231
537400.0000    0.04671
537440.0000   -0.15486
537480.0000   -0.03843
537520.0000   -0.13149
537560.0000   -0.04493
537600.0000   -0.11208
537640.0000   -0.16473
537680.0000    0.00994
537720.0000   -0.13827
537760.0000   -0.13553
537800.0000   -0.07864
537840.0000    0.04392
537880.0000   -0.07600
537920.0000    0.13172
537960.0000   -0.04962
538000.0000   -0.09050
538040.0000   -0.02680
538080.0000    0.07675
538120.0000   -0.16023
538160.0000    0.00982
538200.0000    0.18632
538240.0000   -0.01145
538280.0000    0.09818
538320.0000    0.02786
538360.0000    0.09654
538400.0000    0.17996
538440.0000   -0.00140
538480.0000   -0.06461
538520.0000    0.04308
538560.0000    0.00069
538600.0000    0.15535
538640.0000    0.16823
538680.0000    0.21403
538720.0000    0.20107
538760.0000    0.17285
538800.0000   -0.02473
538840.0000    0.10397
538880.0000    0.10334
538920.0000   -0.02197
538960.0000    0.22386
539000.0000    0.23710
539040.0000   -0.09867
539080.0000    0.20002
539120.0000    0.03364
539160.0000    0.28636
539200.0000    0.01223
539240.0000   -0.15150
539280.0000    0.06834
539320.0000    0.17486
539360.0000    0.03647
539400.0000    0.11945
539440.0000    0.19636
539480.0000    0.01984
539520.0000    0.16061
539560.0000    0.11556
539600.0000    0.10334
539640.0000    0.12789
539680.0000    0.20006
539720.0000   -0.05822
539760.0000    0.27074
539800.0000    0.11238
539840.0000    0.13508
539880.0000   -0.05433
539920.0000   -0.07109
539960.0000   -0.09518
540000.0000   -0.10287
540040.0000   -0.03987
540080.0000    0.03707
540120.0000    0.04210
540160.0000   -0.02905
540200.0000    0.20687
540240.0000    0.26677
540280.0000    0.26692
540320.0000    0.28897
540360.0000    0.39066
540400.0000    0.19142
540440.0000    0.15491
540480.0000    0.12775
540520.0000    0.24922
540560.0000    0.11564
540600.0000    0.15995
540640.0000    0.26952
540680.0000    0.10378
540720.0000    0.18975
540760.0000   -0.05160
540800.0000   -0.01451
540840.0000    0.24837
540880.0000   -0.04936
540920.0000   -0.01923
540960.0000   -0.12992
541000.0000   -0.06003
541040.0000    0.17784
541080.0000    0.01513
541120.0000    0.13687
541160.0000    0.15192
541200.0000    0.27339
541240.0000   -0.00347
541280.0000    0.08105
541320.0000   -0.04784
541360.0000    0.20065
541400.0000    0.04091
541440.0000    0.00815
541480.0000   -0.12612
541520.0000    0.07325
541560.0000   -0.06667
541600.0000    0.00038
541640.0000    0.18700
541680.0000    0.15981
541720.0000    0.44687
541760.0000    0.17501
541800.0000    0.24437
541840.0000    0.19975
541880.0000    0.07514
541920.0000    0.17395
541960.0000   -0.00685
542000.0000    0.11698
542040.0000    0.12122
542080.0000    0.14081
542120.0000   -0.08315
542160.0000    0.05349
542200.0000    0.27569
542240.0000    0.15132
542280.0000    0.24696
542320.0000    0.02117
542360.0000    0.02814
542400.0000    0.21593
542440.0000   -0.00337
542480.0000   -0.13120
542520.0000   -0.21121
542560.0000   -0.07572
542600.0000    0.18884
542640.0000    0.08064
542680.0000    0.05935
542720.0000    0.11346
542760.0000   -0.08331
542800.0000   -0.05694
542840.0000   -0.09327
542880.0000   -0.08070
542920.0000    0.32514
542960.0000   -0.03762
543000.0000    0.16857
543040.0000    0.09598
543080.0000    0.25801
543120.0000   -0.15724
543160.0000   -0.00013
543200.0000    0.14778
543240.0000   -0.05927
543280.0000    0.05338
543320.0000   -0.01610
543360.0000   -0.05371
543400.0000    0.07067
543440.0000    0.11873
543480.0000    0.05847
543520.0000   -0.10337
543560.0000    0.06147
543600.0000   -0.09535
543640.0000   -0.15152
543680.0000   -0.21855
543720.0000   -0.08279
543760.0000   -0.02394
543800.0000   -0.06231
543840.0000   -0.08468
543880.0000   -0.02046
543920.0000   -0.08793
543960.0000   -0.09144
544000.0000   -0.00972
544040.0000   -0.01941
544080.0000   -0.10035
544120.0000   -0.01857
544160.0000   -0.04388
544200.0000   -0.18291
544240.0000   -0.04671
544280.0000   -0.15793
544320.0000   -0.12452
544360.0000   -0.12853
544400.0000   -0.14615
544440.0000   -0.14461
544480.0000   -0.13053
544520.0000   -0.03465
544560.0000   -0.15806
544600.0000   -0.11964
544640.0000   -0.27089
544680.0000   -0.10180
544720.0000   -0.14814
544760.0000   -0.04475
544800.0000   -0.12896
544840.0000   -0.16457
544880.0000    0.00317
544920.0000   -0.12381
544960.0000   -0.27574
545000.0000    0.05731
545040.0000    0.06649
545080.0000   -0.01524
545120.0000    0.10366
545160.0000    0.13864
545200.0000   -0.17614
545240.0000    0.02868
545280.0000   -0.16654
545320.0000    0.07669
545360.0000   -0.01864
545400.0000   -0.00375
545440.0000    0.06779
545480.0000    0.11170
545520.0000    0.22636
545560.0000    0.05115
545600.0000    0.20843
545640.0000   -0.20573
545680.0000   -0.09557
545720.0000   -0.07866
545760.0000    0.07261
545800.0000   -0.16938
545840.0000   -0.00654
545880.0000   -0.01559
545920.0000    0.04826
545960.0000    0.05892
546000.0000    0.07073
546040.0000    0.03596
546080.0000    0.23869
546120.0000    0.22348
546160.0000    0.16126
546200.0000    0.31473
546240.0000    0.21686
546280.0000    0.17041
546320.0000    0.29973
546360.0000    0.17585
546400.0000    0.22508
546440.0000    0.19503
546480.0000    0.28162
546520.0000    0.15358
546560.0000    0.13306
546600.0000    0.16965
546640.0000    0.19937
546680.0000    0.04423
546720.0000    0.32775
546760.0000    0.06449
546800.0000    0.13824
546840.0000    0.25556
546880.0000    0.26750
546920.0000    0.19789
546960.0000    0.28440
547000.0000    0.03312
547040.0000   -0.13484
547080.0000    0.16373
547120.0000    0.26920
547160.0000    0.03789
547200.0000    0.27058
547240.0000    0.04181
547280.0000    0.08254
547320.0000    0.13379
547360.0000    0.06961
547400.0000    0.05309
547440.0000   -0.01311
547480.0000    0.12719
547520.0000   -0.06425
547560.0000    0.12051
547600.0000    0.05651
547640.0000    0.06896
547680.0000   -0.07600
547720.0000   -0.03466
547760.0000    0.05538
547800.0000    0.08348
547840.0000    0.22558
547880.0000   -0.03119
547920.0000    0.20785
547960.0000   -0.06073
548000.0000    0.00168
548040.0000   -0.03952
548080.0000   -0.08688
548120.0000   -0.05227
548160.0000   -0.05608
548200.0000   -0.13222
548240.0000   -0.00984
548280.0000    0.08758
548320.0000    0.03542
548360.0000   -0.10081
548400.0000   -0.07168
548440.0000    0.08634
548480.0000    0.03184
548520.0000    0.09433
548560.0000    0.23889
548600.0000    0.03725
548640.0000    0.04311
548680.0000    0.28654
548720.0000   -0.00847
548760.0000    0.07020
548800.0000    0.04698
548840.0000    0.02785
548880.0000   -0.03882
548920.0000    0.14168
548960.0000    0.14496
549000.0000    0.12820
549040.0000    0.11958
549080.0000    0.08126
549120.0000    0.09585
549160.0000    0.03931
549200.0000    0.04306
549240.0000   -0.00751
549280.0000    0.03716
549320.0000    0.11678
549360.0000    0.09010
549400.0000   -0.02295
549440.0000   -0.04769
549480.0000    0.12973
549520.0000    0.14037
549560.0000    0.05122
549600.0000    0.17998
549640.0000   -0.04360
549680.0000    0.05259
549720.0000    0.00906
549760.0000   -0.00432
549800.0000    0.11027
549840.0000   -0.01081
549880.0000    0.04267
549920.0000   -0.12150
549960.0000   -0.01808
550000.0000   -0.02091
550040.0000   -0.17306
550080.0000   -0.00419
550120.0000    0.00241
550160.0000    0.09737
550200.0000   -0.12207
550240.0000    0.11804
550280.0000   -0.03958
550320.0000    0.06933
550360.0000    0.03673
550400.0000    0.02449
550440.0000    0.13999
550480.0000    0.04999
550520.0000    0.21762
550560.0000   -0.01228
550600.0000   -0.19953
550640.0000    0.00424
550680.0000   -0.04828
550720.0000    0.03961
550760.0000    0.02450
550800.0000   -0.14133
550840.0000    0.00998
550880.0000    0.05601
550920.0000   -0.06977
550960.0000    0.13219
551000.0000   -0.06491
551040.0000   -0.26682
551080.0000   -0.07618
551120.0000   -0.06185
551160.0000    0.05601
551200.0000   -0.24632
551240.0000   -0.02899
551280.0000   -0.07882
551320.0000    0.11648
551360.0000   -0.02566
551400.0000   -0.10437
551440.0000   -0.00098
551480.0000   -0.10261
551520.0000    0.20130
551560.0000    0.04028
551600.0000   -0.03541
551640.0000   -0.08878
551680.0000   -0.53637
551720.0000   -0.18712
551760.0000   -0.02048
551800.0000   -0.42097
551840.0000   -0.12283
551880.0000   -0.13308
551920.0000   -0.05172
551960.0000   -0.03127
552000.0000   -0.01365
552040.0000    0.09785
552080.0000    0.10626
552120.0000   -0.07572
552160.0000   -0.04637
552200.0000    0.14556
552240.0000    0.13455
552280.0000    0.06656
552320.0000    0.00949
552360.0000    0.18934
552400.0000   -0.05103
552440.0000    0.18904
552480.0000   -0.00509
552520.0000    0.09782
552560.0000   -0.12549
552600.0000    0.04642
552640.0000   -0.02211
552680.0000   -0.01413
552720.0000    0.04281
552760.0000    0.07337
552800.0000    0.07882
552840.0000    0.09681
552880.0000    0.00793
552920.0000   -0.04791
552960.0000    0.13009
553000.0000    0.09045
553040.0000    0.05630
553080.0000    0.18950
553120.0000    0.02492
553160.0000    0.07333
553200.0000    0.07390
553240.0000    0.14209
553280.0000    0.07910
553320.0000   -0.01051
553360.0000    0.19978
553400.0000   -0.08968
553440.0000   -0.18934
553480.0000   -0.06510
553520.0000   -0.01656
553560.0000   -0.28688
553600.0000   -0.06842
553640.0000   -0.20743
553680.0000   -0.01354
553720.0000    0.03092
553760.0000    0.16028
553800.0000    0.24954
553840.0000    0.37867
553880.0000    0.06340
553920.0000    0.15800
553960.0000    0.30617
554000.0000    0.06957
554040.0000    0.32332
554080.0000    0.24024
554120.0000   -0.03526
554160.0000    0.12220
554200.0000    0.21644
554240.0000    0.40434
554280.0000    0.27463
554320.0000    0.25618
554360.0000    0.31107
554400.0000    0.19832
554440.0000    0.05039
554480.0000    0.14931
554520.0000    0.23542
554560.0000    0.27946
554600.0000    0.13764
554640.0000    0.27111
554680.0000    0.20129
554720.0000    0.21971
554760.0000    0.15375
554800.0000    0.15247
554840.0000    0.05645
554880.0000    0.22695
554920.0000    0.38432
554960.0000    0.27315
555000.0000    0.14070
555040.0000    0.03666
555080.0000    0.40511
555120.0000    0.20765
555160.0000    0.32006
555200.0000    0.32295
555240.0000    0.17453
555280.0000    0.25317
555320.0000    0.22078
555360.0000    0.17060
555400.0000    0.16407
555440.0000    0.23206
555480.0000    0.22732
555520.0000    0.29543
555560.0000    0.31321
555600.0000    0.34154
555640.0000    0.15338
555680.0000    0.41478
555720.0000    0.21854
555760.0000    0.26949
555800.0000    0.34946
555840.0000    0.47965
555880.0000    0.31742
555920.0000    0.18073
555960.0000    0.27506
556000.0000    0.28637
556040.0000    0.22837
556080.0000    0.27271
556120.0000    0.40365
556160.0000    0.34358
556200.0000    0.28893
556240.0000    0.22320
556280.0000    0.20010
556320.0000    0.19879
556360.0000    0.52406
556400.0000    0.19661
556440.0000    0.03101
556480.0000    0.29275
556520.0000    0.25024
556560.0000    0.20801
556600.0000    0.06175
556640.0000    0.18663
556680.0000    0.26275
556720.0000    0.30137
556760.0000    0.20986
556800.0000    0.44201
556840.0000    0.36065
556880.0000    0.37268
556920.0000    0.10184
556960.0000    0.25365
557000.0000    0.32274
557040.0000    0.30105
557080.0000    0.29172
557120.0000    0.18054
557160.0000    0.03240
557200.0000    0.50851
557240.0000    0.22332
557280.0000    0.23310
557320.0000    0.13311
557360.0000    0.41376
557400.0000    0.43711
557440.0000    0.31653
557480.0000    0.07896
557520.0000    0.35711
557560.0000    0.24692
557600.0000    0.10124
557640.0000    0.33679
557680.0000    0.22810
557720.0000    0.30320
557760.0000   -0.02603
557800.0000    0.22275
557840.0000    0.06941
557880.0000    0.28603
557920.0000    0.18314
557960.0000    0.10104
558000.0000    0.23976
558040.0000    0.08371
558080.0000    0.20329
558120.0000    0.18356
558160.0000    0.29923
558200.0000    0.31370
558240.0000    0.18064
558280.0000    0.15040
558320.0000    0.08758
558360.0000    0.13989
558400.0000    0.16634
558440.0000    0.15524
558480.0000    0.01157
558520.0000    0.26833
558560.0000   -0.03759
558600.0000    0.09682
558640.0000    0.27523
558680.0000    0.19227
558720.0000    0.12708
558760.0000    0.04961
558800.0000    0.05108
558840.0000    0.23181
558880.0000    0.01727
558920.0000    0.37221
558960.0000    0.04154
559000.0000    0.17942
559040.0000    0.15303
559080.0000    0.28861
559120.0000    0.14649
559160.0000    0.10233
559200.0000   -0.01206
559240.0000    0.17286
559280.0000    0.10614
559320.0000   -0.07820
559360.0000    0.12723
559400.0000    0.38968
559440.0000    0.03361
559480.0000    0.09073
559520.0000   -0.03917
559560.0000   -0.04834
559600.0000   -0.10838
559640.0000   -0.01912
559680.0000    0.05027
559720.0000    0.05153
559760.0000    0.16533
559800.0000    0.01257
559840.0000   -0.07141
559880.0000    0.08909
559920.0000    0.09908
559960.0000   -0.03741
560000.0000    0.17799
560040.0000   -0.22392
560080.0000    0.18296
560120.0000    0.10235
560160.0000   -0.06166
560200.0000    0.23595
560240.0000    0.12683
560280.0000    0.11681
560320.0000    0.12942
560360.0000    0.01274
560400.0000    0.05448
560440.0000    0.03071
560480.0000    0.50327
560520.0000    0.17371
560560.0000    0.07083
560600.0000    0.08182
560640.0000    0.18458
560680.0000   -0.03152
560720.0000   -0.19393
560760.0000   -0.04126
560800.0000   -0.03885
560840.0000   -0.00268
560880.0000    0.15363
560920.0000   -0.08276
560960.0000    0.11717
561000.0000    0.13389
561040.0000    0.16347
561080.0000    0.03807
561120.0000    0.15812
561160.0000    0.17852
561200.0000    0.09915
561240.0000    0.01439
561280.0000    0.00130
561320.0000   -0.10066
561360.0000    0.17225
561400.0000   -0.03241
561440.0000    0.03155
561480.0000    0.26291
561520.0000    0.26512
561560.0000    0.42113
561600.0000    0.03351
561640.0000    0.14932
561680.0000    0.08312
561720.0000    0.02392
561760.0000    0.13631
561800.0000    0.05012
561840.0000    0.09953
561880.0000    0.11026
561920.0000    0.20625
561960.0000    0.20030
562000.0000    0.02628
562040.0000    0.01949
562080.0000    0.15001
562120.0000    0.12510
562160.0000   -0.21690
562200.0000   -0.03339
562240.0000   -0.00653
562280.0000    0.03287
562320.0000    0.04062
562360.0000   -0.02327
562400.0000    0.06203
562440.0000   -0.03488
562480.0000    0.05271
562520.0000    0.18357
562560.0000    0.12711
562600.0000    0.16163
562640.0000   -0.06078
562680.0000    0.23721
562720.0000    0.39517
562760.0000    0.12669
562800.0000    0.24331
562840.0000    0.23319
562880.0000    0.24980
562920.0000    0.16786
562960.0000    0.02010
563000.0000   -0.02904
563040.0000    0.20175
563080.0000    0.35297
563120.0000    0.07391
563160.0000    0.16877
563200.0000    0.21409
563240.0000    0.15560
563280.0000    0.01166
563320.0000   -0.01461
563360.0000   -0.08085
563400.0000   -0.07612
563440.0000    0.09070
563480.0000   -0.06220
563520.0000    0.06674
563560.0000   -0.05405
563600.0000    0.07321
563640.0000    0.00107
563680.0000    0.06557
563720.0000   -0.10634
563760.0000    0.08735
563800.0000   -0.05944
563840.0000   -0.05341
563880.0000    0.00525
563920.0000    0.21622
563960.0000   -0.01244
564000.0000    0.28670
564040.0000    0.11482
564080.0000    0.13441
564120.0000    0.12808
564160.0000    0.36697
564200.0000    0.00470
564240.0000    0.11413
564280.0000    0.06853
564320.0000    0.11013
564360.0000    0.42024
564400.0000    0.27632
564440.0000    0.25552
564480.0000    0.42145
564520.0000    0.10344
564560.0000    0.41996
564600.0000    0.08106
564640.0000    0.18745
564680.0000    0.28516
564720.0000    0.34377
564760.0000    0.34934
564800.0000    0.32409
564840.0000    0.16680
564880.0000    0.04910
564920.0000    0.24416
564960.0000    0.25645
565000.0000    0.06347
565040.0000    0.31079
565080.0000    0.12131
565120.0000   -0.08328
565160.0000    0.36424
565200.0000    0.23188
565240.0000    0.23339
565280.0000    0.14796
565320.0000   -0.08798
565360.0000    0.24129
565400.0000   -0.03678
565440.0000    0.31753
565480.0000    0.30479
565520.0000    0.11483
565560.0000    0.14004
565600.0000    0.05535
565640.0000    0.26616
565680.0000    0.14502
565720.0000    0.09906
565760.0000    0.16629
565800.0000    0.26946
565840.0000    0.24925
565880.0000    0.42792
565920.0000    0.24190
565960.0000    0.14654
566000.0000    0.51723
566040.0000    0.24066
566080.0000    0.25023
566120.0000    0.33612
566160.0000    0.20060
566200.0000    0.14612
566240.0000    0.07713
566280.0000    0.05528
566320.0000    0.18647
566360.0000   -0.11648
566400.0000    0.20610
566440.0000    0.10874
566480.0000    0.33942
566520.0000    0.23521
566560.0000    0.21731
566600.0000    0.12840
566640.0000    0.36003
566680.0000    0.35790
566720.0000    0.31631
566760.0000    0.23317
566800.0000    0.18323
566840.0000    0.08133
566880.0000    0.30241
566920.0000    0.16852
566960.0000    0.38667
567000.0000    0.42333
567040.0000    0.27752
567080.0000    0.25021
567120.0000    0.30461
567160.0000    0.21330
567200.0000    0.15456
567240.0000    0.23147
567280.0000    0.15140
567320.0000    0.48390
567360.0000    0.19131
567400.0000    0.35599
567440.0000    0.23169
567480.0000    0.15540
567520.0000    0.10508
567560.0000    0.27297
567600.0000    0.24831
567640.0000    0.07194
567680.0000    0.14194
567720.0000    0.30533
567760.0000    0.25694
567800.0000    0.01320
567840.0000    0.12073
567880.0000    0.19551
567920.0000    0.32988
567960.0000    0.28939
568000.0000    0.21902
568040.0000    0.02826
568080.0000    0.05298
568120.0000    0.00221
568160.0000    0.18622
568200.0000    0.23679
568240.0000   -0.12037
568280.0000    0.06115
568320.0000    0.02168
568360.0000    0.06277
568400.0000   -0.04149
568440.0000    0.01358
568480.0000   -0.05307
568520.0000    0.01365
568560.0000    0.03802
568600.0000   -0.19673
568640.0000   -0.03700
568680.0000   -0.01652
568720.0000    0.15841
568760.0000    0.06121
568800.0000    0.18727
568840.0000    0.20718
568880.0000    0.13564
568920.0000    0.06667
568960.0000   -0.19694
569000.0000    0.27685
569040.0000    0.18402
569080.0000    0.25371
569120.0000    0.14909
569160.0000    0.15532
569200.0000    0.08027
569240.0000   -0.38916
569280.0000   -0.27124
569320.0000   -0.20818
569360.0000    0.18247
569400.0000   -0.21603
569440.0000   -0.17730
569480.0000    0.43758
569520.0000    0.39345
569560.0000    0.27361
569600.0000    0.14415
569640.0000    0.17616
569680.0000    0.28038
569720.0000    0.36698
569760.0000    0.46497
569800.0000    0.35001
569840.0000    0.49560
569880.0000   -0.02881
569920.0000    0.12335
569960.0000   -0.02200
570000.0000    0.25981
570040.0000    0.33715
570080.0000    0.48524
570120.0000    0.52993
570160.0000    0.49278
570200.0000    0.47596
570240.0000    0.49077
570280.0000    0.43905
570320.0000    0.33185
570360.0000    0.53319
570400.0000    0.38704
570440.0000    0.32665
570480.0000    0.53650
570520.0000    0.32653
570560.0000    0.15056
570600.0000    0.41077
570640.0000    0.39947
570680.0000    0.21360
570720.0000    0.46070
570760.0000    0.20738
570800.0000    0.08057
570840.0000    0.35327
570880.0000    0.19204
570920.0000    0.22787
570960.0000   -0.22319
571000.0000    0.37921
571040.0000    0.20075
571080.0000    0.30455
571120.0000    0.32509
571160.0000    0.62846
571200.0000    0.42981
571240.0000    0.35339
571280.0000    0.25630
571320.0000   -0.08771
571360.0000   -0.19100
571400.0000    0.24513
571440.0000    0.37701
571480.0000    0.39021
571520.0000    0.37860
571560.0000    0.18343
571600.0000    0.47331
571640.0000    0.18253
571680.0000    0.24881
571720.0000    0.18754
571760.0000    0.28259
571800.0000    0.18091
571840.0000    0.27369
571880.0000    0.29325
571920.0000    0.28835
571960.0000    0.16675
572000.0000    0.34900
572040.0000    0.49888
572080.0000    0.33336
572120.0000    0.53081
572160.0000    0.45438
572200.0000    0.48665
572240.0000    0.44668
572280.0000    0.49310
572320.0000    0.60099
572360.0000    0.55882
572400.0000    0.18647
572440.0000    0.34979
572480.0000    0.43377
572520.0000    0.42270
572560.0000    0.34978
572600.0000    0.39715
572640.0000    0.44371
572680.0000    0.33045
572720.0000    0.26110
572760.0000    0.43978
572800.0000    0.36251
572840.0000    0.41252
572880.0000    0.41972
572920.0000    0.38655
572960.0000    0.64030
573000.0000    0.40878
573040.0000    0.79683
573080.0000    0.64681
573120.0000    0.74727
573160.0000    0.73839
573200.0000    0.61798
573240.0000    0.78919
573280.0000    0.44073
573320.0000    0.47504
573360.0000    0.42246
573400.0000    0.46756
573440.0000    0.41275
573480.0000    0.21980
573520.0000    0.41938
573560.0000    0.47054
573600.0000    0.44972
573640.0000    0.46275
573680.0000    0.47511
573720.0000    0.42306
573760.0000    0.35860
573800.0000    0.37435
573840.0000    0.42072
573880.0000    0.29746
573920.0000    0.46925
573960.0000    0.56657
574000.0000    0.62595
574040.0000    0.56839
574080.0000    0.39895
574120.0000    0.62966
574160.0000    0.29714
574200.0000    0.52988
574240.0000    0.10658
574280.0000    0.35051
574320.0000    0.30490
574360.0000    0.50642
574400.0000    0.22539
574440.0000    0.15071
574480.0000    0.26577
574520.0000    0.34752
574560.0000    0.30922
574600.0000    0.20644
574640.0000    0.47623
574680.0000    0.42372
574720.0000    0.26006
574760.0000    0.39785
574800.0000    0.32000
574840.0000    0.45571
574880.0000    0.27994
574920.0000    0.28262
574960.0000    0.46225
575000.0000    0.47747
575040.0000    0.44223
575080.0000    0.25448
575120.0000    0.31259
575160.0000    0.40706
575200.0000    0.34334
575240.0000    0.46851
575280.0000    0.58500
575320.0000    0.37692
575360.0000    0.38937
575400.0000    0.52985
575440.0000    0.48522
575480.0000    0.36895
575520.0000    0.49303
575560.0000    0.41257
575600.0000    0.47764
575640.0000    0.49137
575680.0000    0.34201
575720.0000    0.47271
575760.0000    0.50470
575800.0000    0.46225
575840.0000    0.48097
575880.0000    0.39498
575920.0000    0.17432
575960.0000    0.32829
576000.0000    0.26649
576040.0000    0.57889
576080.0000    0.24941
576120.0000    0.41045
576160.0000    0.51439
576200.0000    0.39464
576240.0000    0.57192
576280.0000    0.17770
576320.0000    0.34733
576360.0000    0.21837
576400.0000   -0.01161
576440.0000    0.28807
576480.0000    0.56179
576520.0000    0.17375
576560.0000    0.38776
576600.0000    0.80478
576640.0000    0.82153
576680.0000    0.81338
576720.0000    0.82331
576760.0000    0.88000
576800.0000    0.74752
576840.0000    0.81966
576880.0000    0.80258
576920.0000    0.73153
576960.0000    0.88569
577000.0000    0.75001
577040.0000    0.77686
577080.0000    0.77327
577120.0000    0.78329
577160.0000    0.83589
577200.0000    0.66719
577240.0000    0.77050
577280.0000    0.95852
577320.0000    0.86392
577360.0000    0.66360
577400.0000    0.85622
577440.0000    0.89247
577480.0000    0.84177
577520.0000    0.89400
577560.0000    0.75014
577600.0000    0.81794
577640.0000    0.78364
577680.0000    0.66563
577720.0000    0.74272
577760.0000    0.72539
577800.0000    0.68185
577840.0000    1.02478
577880.0000    0.77030
577920.0000    0.80144
577960.0000    0.79400
578000.0000    0.71875
578040.0000    0.62950
578080.0000    0.77948
578120.0000    0.72689
578160.0000    0.92672
578200.0000    0.88809
578240.0000    0.79905
578280.0000    0.77677
578320.0000    0.85095
578360.0000    0.78664
578400.0000    0.96557
578440.0000    0.77271
578480.0000    0.54479
578520.0000    0.72881
578560.0000    0.93091
578600.0000    0.92556
578640.0000    0.99961
578680.0000    0.93513
578720.0000    0.77563
578760.0000    1.02389
578800.0000    0.90393
578840.0000    0.96085
578880.0000    0.96583
578920.0000    1.02363
578960.0000    1.01069
579000.0000    1.00434
579040.0000    0.90291
579080.0000    0.89620
579120.0000    0.93717
579160.0000    0.74732
579200.0000    0.81943
579240.0000    0.95955
579280.0000    0.70652
579320.0000    0.95792
579360.0000    0.86586
579400.0000    0.78057
579440.0000    1.00781
579480.0000    0.85835
579520.0000    0.95354
579560.0000    0.59774
579600.0000    0.62869
579640.0000    0.59044
579680.0000    0.68141
579720.0000    0.96303
579760.0000    0.88844
579800.0000    0.92670
579840.0000    0.80602
579880.0000    0.82553
579920.0000    0.62447
579960.0000    0.69661
580000.0000    0.66420
580040.0000    0.60058
580080.0000    0.59862
580120.0000    0.70427
580160.0000    0.71456
580200.0000    0.56073
580240.0000    0.65486
580280.0000    0.65761
580320.0000    0.57642
580360.0000    0.76776
580400.0000    0.57913
580440.0000    0.27118
580480.0000    0.66461
580520.0000    0.54074
580560.0000    0.69685
580600.0000    0.54363
580640.0000    0.56098
580680.0000    0.50251
580720.0000    0.82136
580760.0000    0.91477
580800.0000    0.92165
580840.0000    0.89635
580880.0000    0.94752
580920.0000    0.84627
580960.0000    1.04310
581000.0000    0.93813
581040.0000    1.03822
581080.0000    1.08372
581120.0000    0.94809
581160.0000    0.98352
581200.0000    1.03701
581240.0000    0.96378
581280.0000    0.69111
581320.0000    0.61036
581360.0000    0.74643
581400.0000    0.76763
581440.0000    0.77313
581480.0000    0.79854
581520.0000    0.95035
581560.0000    0.86527
581600.0000    0.83089
581640.0000    0.81007
581680.0000    0.86308
581720.0000    0.86176
581760.0000    0.90841
581800.0000    0.93017
581840.0000    0.83932
581880.0000    1.07624
581920.0000    0.89945
581960.0000    0.96350
582000.0000    0.96486
582040.0000    0.85902
582080.0000    0.76834
582120.0000    0.84196
582160.0000    0.95969
582200.0000    0.82813
582240.0000    0.80193
582280.0000    0.92764
582320.0000    0.96826
582360.0000    0.91371
582400.0000    0.88224
582440.0000    0.85366
582480.0000    0.85965
582520.0000    0.79015
582560.0000    0.86658
582600.0000    0.81195
582640.0000    0.82237
582680.0000    0.95646
582720.0000    0.97689
582760.0000    0.74943
582800.0000    0.93172
582840.0000    0.81759
582880.0000    0.97498
582920.0000    0.61971
582960.0000    0.69133
583000.0000    0.90978
583040.0000    0.87024
583080.0000    0.88442
583120.0000    0.81267
583160.0000    0.83693
583200.0000    0.99211
583240.0000    0.88636
583280.0000    0.90366
583320.0000    0.87203
583360.0000    0.81146
583400.0000    0.92210
583440.0000    0.91464
583480.0000    0.88050
583520.0000    0.91298
583560.0000    0.87132
583600.0000    0.89669
583640.0000    0.74146
583680.0000    0.84705
583720.0000    0.80300
583760.0000    0.79915
583800.0000    0.89221
583840.0000    0.90758
583880.0000    0.75428
583920.0000    0.92442
583960.0000    0.92939
584000.0000    0.87755
584040.0000    0.85426
584080.0000    0.96062
584120.0000    0.94617
584160.0000    0.91801
584200.0000    0.84312
584240.0000    0.91613
584280.0000    0.88452
584320.0000    0.99974
584360.0000    0.94161
584400.0000    0.75397
584440.0000    0.74425
584480.0000    0.94544
584520.0000    0.97369
584560.0000    0.91196
584600.0000    0.81242
584640.0000    0.89819
584680.0000    0.67748
584720.0000    0.75797
584760.0000    0.87787
584800.0000    0.83538
584840.0000    0.79957
584880.0000    0.86228
584920.0000    0.76393
584960.0000    0.87861
585000.0000    0.79325
585040.0000    0.83192
585080.0000    0.73888
585120.0000    0.94111
585160.0000    0.93709
585200.0000    0.78319
585240.0000    0.96243
585280.0000    0.81046
585320.0000    0.90052
585360.0000    0.78866
585400.0000    0.84306
585440.0000    0.78780
585480.0000    0.84955
585520.0000    0.61270
585560.0000    0.88411
585600.0000    0.96357
585640.0000    0.80851
585680.0000    0.92993
585720.0000    0.84295
585760.0000    0.82591
585800.0000    0.76794
585840.0000    0.70617
585880.0000    0.81795
585920.0000    0.78881
585960.0000    0.91583
586000.0000    0.87838
586040.0000    0.86110
586080.0000    1.03852
586120.0000    0.86399
586160.0000    0.63887
586200.0000    0.79135
586240.0000    0.74534
586280.0000    0.86287
586320.0000    0.83360
586360.0000    0.73069
586400.0000    0.87659
586440.0000    0.72808
586480.0000    0.88257
586520.0000    0.82209
586560.0000    0.83394
586600.0000    0.86595
586640.0000    0.76422
586680.0000    0.94968
586720.0000    0.86707
586760.0000    0.89066
586800.0000    0.92774
586840.0000    0.82658
586880.0000    0.90314
586920.0000    0.78463
586960.0000    0.77947
587000.0000    0.85984
587040.0000    0.77234
587080.0000    0.66363
587120.0000    0.81573
587160.0000    0.76936
587200.0000    0.84620
587240.0000    0.82524
587280.0000    0.81853
587320.0000    0.82535
587360.0000    0.80417
587400.0000    1.00715
587440.0000    0.85947
587480.0000    0.68040
587520.0000    0.84948
587560.0000    0.90822
587600.0000    0.77465
587640.0000    1.00507
587680.0000    0.85866
587720.0000    0.91366
587760.0000    0.89013
587800.0000    0.85585
587840.0000    0.93982
587880.0000    0.83124
587920.0000    0.76231
587960.0000    0.87578
588000.0000    0.76683
588040.0000    0.88190
588080.0000    0.78477
588120.0000    0.87062
588160.0000    0.83057
588200.0000    0.82127
588240.0000    0.75809
588280.0000    0.87857
588320.0000    0.95909
588360.0000    1.09937
588400.0000    0.87289
588440.0000    0.67302
588480.0000    0.89419
588520.0000    0.90664
588560.0000    0.83214
588600.0000    0.76917
588640.0000    0.90059
588680.0000    0.76400
588720.0000    0.82227
588760.0000    0.82042
588800.0000    0.83452
588840.0000    0.76324
588880.0000    0.68605
588920.0000    0.76984
588960.0000    0.87742
589000.0000    1.03175
589040.0000    0.86149
589080.0000    0.84116
589120.0000    0.86741
589160.0000    0.55679
589200.0000    0.84875
589240.0000    0.55781
589280.0000    0.54766
589320.0000    0.70363
589360.0000    0.35008
589400.0000    0.53521
589440.0000    0.33496
589480.0000    0.53983
589520.0000    0.56426
589560.0000    0.39945
589600.0000    0.42243
589640.0000    0.50834
589680.0000    0.44365
589720.0000    0.48591
589760.0000    0.46632
589800.0000    0.48203
589840.0000    0.43083
589880.0000    0.57187
589920.0000    0.49317
589960.0000    0.55799
590000.0000    0.64030
590040.0000    0.43111
590080.0000    0.32859
590120.0000    0.54299
590160.0000    0.37425
590200.0000    0.42631
590240.0000    0.31711
590280.0000    0.60047
590320.0000    0.41085
590360.0000    0.55906
590400.0000    0.18821
590440.0000    0.35055
590480.0000    0.33863
590520.0000    0.23275
590560.0000    0.20811
590600.0000    0.46774
590640.0000    0.56965
590680.0000    0.52695
590720.0000    0.56372
590760.0000    0.60580
590800.0000    0.51887
590840.0000    0.53506
590880.0000    0.50226
590920.0000    0.48595
590960.0000    0.73656
591000.0000    0.47529
591040.0000    0.25113
591080.0000    0.36242
591120.0000    0.61910
591160.0000    0.44698
591200.0000    0.73825
591240.0000    0.95820
591280.0000    0.84969
591320.0000    0.69367
591360.0000    0.73652
591400.0000    0.69699
591440.0000    0.52178
591480.0000    0.63707
591520.0000    0.91807
591560.0000    0.80098
591600.0000    0.84957
591640.0000    0.79332
591680.0000    0.78571
591720.0000    0.58263
591760.0000    0.64850
591800.0000    0.78704
591840.0000    0.82368
591880.0000    0.67584
591920.0000    1.00696
591960.0000    0.90029
592000.0000    0.87637
592040.0000    0.95434
592080.0000    1.00760
592120.0000    0.91794
592160.0000    0.77780
592200.0000    0.83301
592240.0000    0.85647
592280.0000    0.72833
592320.0000    0.73434
592360.0000    0.79966
592400.0000    0.65339
592440.0000    0.78115
592480.0000    0.60912
592520.0000    1.01559
592560.0000    1.04601
592600.0000    1.01870
592640.0000    0.74476
592680.0000    0.80131
592720.0000    0.80702
592760.0000    0.81064
592800.0000    0.89624
592840.0000    0.94076
592880.0000    0.73606
592920.0000    0.89343
592960.0000    1.06076
593000.0000    0.95766
593040.0000    0.93385
593080.0000    0.72323
593120.0000    0.77647
593160.0000    0.65823
593200.0000    0.71873
593240.0000    0.82441
593280.0000    0.88520
593320.0000    0.84158
593360.0000    0.80603
593400.0000    0.76068
593440.0000    0.85554
593480.0000    0.81594
593520.0000    0.69568
593560.0000    0.80383
593600.0000    0.88403
593640.0000    0.67815
593680.0000    0.81476
593720.0000    0.85602
593760.0000    0.82607
593800.0000    0.67334
593840.0000    0.83065
593880.0000    0.81150
593920.0000    0.74601
593960.0000    0.80338
594000.0000    0.83312
594040.0000    0.76835
594080.0000    0.75890
594120.0000    0.81035
594160.0000    0.77023
594200.0000    0.88930
594240.0000    0.94586
594280.0000    0.86353
594320.0000    0.91283
594360.0000    0.83954
594400.0000    0.86941
594440.0000    0.90179
594480.0000    0.80070
594520.0000    0.87835
594560.0000    0.83589
594600.0000    1.00858
594640.0000    0.87334
594680.0000    0.86937
594720.0000    0.79237
594760.0000    0.91189
594800.0000    0.74686
594840.0000    0.85094
594880.0000    0.88195
594920.0000    0.84882
594960.0000    0.75652
595000.0000    0.90389
595040.0000    0.90417
595080.0000    0.86654
595120.0000    0.50919
595160.0000    0.39981
595200.0000    0.42436
595240.0000    0.67920
595280.0000    0.64468
595320.0000    0.29709
595360.0000    0.35179
595400.0000    0.53328
595440.0000    0.67866
595480.0000    0.61497
595520.0000    0.48616
595560.0000    0.57379
595600.0000    0.77552
595640.0000    0.88437
595680.0000    0.68040
595720.0000    0.67115
595760.0000    0.52883
595800.0000    0.85424
595840.0000    0.82622
595880.0000    0.79681
595920.0000    0.78239
595960.0000    0.56175
596000.0000    0.59152
596040.0000    0.89784
596080.0000    0.73292
596120.0000    0.72697
596160.0000    0.76273
596200.0000    0.79877
596240.0000    0.88210
596280.0000    0.78431
596320.0000    0.78337
596360.0000    0.78658
596400.0000    0.72660
596440.0000    0.70224
596480.0000    0.58825
596520.0000    0.60954
596560.0000    0.51704
596600.0000    0.50993
596640.0000    0.48177
596680.0000    0.47633
596720.0000    0.31429
596760.0000    0.49245
596800.0000    0.25323
596840.0000    0.25214
596880.0000    0.02210
596920.0000    0.34642
596960.0000    0.11196
597000.0000    0.09480
597040.0000    0.28037
597080.0000    0.35695
597120.0000   -0.01618
597160.0000    0.22742
597200.0000    0.16706
597240.0000    0.07910
597280.0000    0.17389
597320.0000    0.30930
597360.0000    0.27744
597400.0000    0.19317
597440.0000    0.19993
597480.0000    0.17241
597520.0000    0.26188
597560.0000    0.24818
597600.0000    0.17230
597640.0000    0.33282
597680.0000   -0.06897
597720.0000    0.02949
597760.0000    0.27049
597800.0000    0.12487
597840.0000    0.26551
597880.0000    0.17206
597920.0000    0.24160
597960.0000    0.48266
598000.0000    0.21308
598040.0000    0.35707
598080.0000    0.35914
598120.0000    0.38344
598160.0000    0.25061
598200.0000    0.41218
598240.0000    0.19696
598280.0000    0.38558
598320.0000    0.30782
598360.0000   -0.04257
598400.0000    0.29150
598440.0000    0.14406
598480.0000    0.47807
598520.0000    0.48605
598560.0000    0.03162
598600.0000   -0.29357
598640.0000   -0.30599
598680.0000   -0.07658
598720.0000    0.30851
598760.0000    0.40499
598800.0000    0.48790
598840.0000    0.49722
598880.0000    0.51112
598920.0000    0.47432
598960.0000    0.49547
599000.0000    0.50431
599040.0000    0.45428
599080.0000    0.45281
599120.0000    0.42410
599160.0000    0.54241
599200.0000    0.01333
599240.0000    0.25992
599280.0000    0.24625
599320.0000    0.36727
599360.0000    0.46896
599400.0000    0.21474
599440.0000    0.35544
599480.0000    0.29916
599520.0000    0.47344
599560.0000    0.30880
599600.0000    0.27925
599640.0000    0.39175
599680.0000    0.42144
599720.0000    0.29472
599760.0000    0.41022
599800.0000    0.39245
599840.0000    0.40365
599880.0000    0.26237
599920.0000    0.42316
599960.0000    0.06715
600000.0000    0.03695
600040.0000    0.03275
600080.0000    0.22010
600120.0000    0.24108
600160.0000    0.11007
600200.0000    0.08869
600240.0000    0.38026
600280.0000    0.31596
600320.0000    0.37955
600360.0000    0.34172
600400.0000    0.17016
600440.0000    0.28429
600480.0000    0.27509
600520.0000    0.14657
600560.0000    0.39423
600600.0000    0.32357
600640.0000    0.28158
600680.0000    0.39962
600720.0000    0.37177
600760.0000    0.27059
600800.0000    0.35408
600840.0000    0.35035
600880.0000    0.27066
600920.0000    0.31967
600960.0000    0.30222
601000.0000    0.18531
601040.0000    0.37416
601080.0000    0.43325
601120.0000    0.33466
601160.0000    0.54562
601200.0000    0.36916
601240.0000    0.20648
601280.0000    0.07277
601320.0000    0.20144
601360.0000    0.40210
601400.0000    0.31914
601440.0000    0.12486
601480.0000    0.08426
601520.0000   -0.08458
601560.0000   -0.08403
601600.0000    0.25359
601640.0000    0.09144
601680.0000    0.27729
601720.0000    0.09935
601760.0000    0.14758
601800.0000    0.39690
601840.0000    0.07024
601880.0000    0.04003
601920.0000   -0.41250
601960.0000    0.12895
602000.0000   -0.11373
602040.0000   -0.04218
602080.0000    0.13911
602120.0000   -0.03481
602160.0000    0.06779
602200.0000   -0.50711
602240.0000    0.11673
602280.0000   -0.05816
602320.0000    0.15484
602360.0000   -0.11784
602400.0000   -0.14182
602440.0000   -0.39938
602480.0000    0.17112
602520.0000   -0.16250
602560.0000    0.05099
602600.0000   -0.03260
602640.0000   -0.08374
602680.0000    0.33832
602720.0000    0.07634
602760.0000    0.02637
602800.0000   -0.17219
602840.0000    0.03415
602880.0000   -0.20757
602920.0000   -0.01785
602960.0000    0.15430
603000.0000    0.18375
603040.0000    0.03540
603080.0000   -0.00939
603120.0000    0.01333
603160.0000    0.12106
603200.0000    0.19760
603240.0000    0.25294
603280.0000    0.24428
603320.0000    0.07292
603360.0000    0.29047
603400.0000    0.27367
603440.0000    0.05829
603480.0000    0.13356
603520.0000    0.13606
603560.0000    0.49365
603600.0000    0.35677
603640.0000    0.21179
603680.0000    0.40153
603720.0000    0.25764
603760.0000    0.05572
603800.0000    0.41563
603840.0000    0.41261
603880.0000    0.30563
603920.0000    0.44094
603960.0000    0.10494
604000.0000    0.26500
604040.0000    0.26911
604080.0000    0.23346
604120.0000   -0.08834
604160.0000    0.16228
604200.0000    0.20762
604240.0000   -0.16762
604280.0000   -0.09029
604320.0000    0.27624
604360.0000    0.23049
604400.0000    0.31741
604440.0000    0.32922
604480.0000    0.14644
604520.0000    0.52477
604560.0000    0.48789
604600.0000    0.38389
604640.0000    0.28855
604680.0000    0.35292
604720.0000    0.27095
604760.0000    0.29633
604800.0000    0.10518
604840.0000    0.39794
604880.0000    0.18971
604920.0000    0.22762
604960.0000    0.21175
605000.0000    0.30624
605040.0000    0.51774
605080.0000    0.34224
605120.0000    0.34328
605160.0000    0.20990
605200.0000    0.25214
605240.0000    0.27656
605280.0000    0.27581
605320.0000    0.20597
605360.0000    0.34877
605400.0000    0.33221
605440.0000    0.26343
605480.0000    0.24658
605520.0000    0.06491
605560.0000    0.19183
605600.0000    0.37541
605640.0000    0.13092
605680.0000    0.22664
605720.0000    0.32177
605760.0000    0.18311
605800.0000    0.09550
605840.0000    0.32401
605880.0000    0.43253
605920.0000    0.15308
605960.0000    0.16894
606000.0000    0.35527
606040.0000   -0.19499
606080.0000   -0.43254
606120.0000   -0.04456
606160.0000    0.36491
606200.0000    0.28118
606240.0000    0.15853
606280.0000    0.31632
606320.0000    0.25560
606360.0000    0.28935
606400.0000    0.31292
606440.0000    0.03901
606480.0000   -0.11205
606520.0000    0.08779
606560.0000    0.33168
606600.0000    0.13530
606640.0000    0.11186
606680.0000    0.10415
606720.0000    0.37144
606760.0000    0.16222
606800.0000    0.31968
606840.0000    0.05901
606880.0000    0.37383
606920.0000    0.32230
606960.0000    0.19978
607000.0000    0.40740
607040.0000    0.40481
607080.0000    0.08066
607120.0000    0.29917
607160.0000    0.23411
607200.0000    0.13460
607240.0000    0.28888
607280.0000    0.33149
607320.0000    0.21498
607360.0000    0.34817
607400.0000    0.24585
607440.0000    0.37291
607480.0000    0.29968
607520.0000    0.42392
607560.0000    0.28084
607600.0000    0.26765
607640.0000    0.38172
607680.0000    0.05694
607720.0000    0.09935
607760.0000    0.52163
607800.0000    0.44535
607840.0000    0.19029
607880.0000    0.31596
607920.0000    0.19575
607960.0000    0.31054
608000.0000    0.20360
608040.0000    0.31848
608080.0000    0.15635
608120.0000    0.22980
608160.0000    0.65244
608200.0000    0.41678
608240.0000    0.32113
608280.0000    0.45456
608320.0000    0.26165
608360.0000    0.50277
608400.0000    0.57150
608440.0000    0.39042
608480.0000    0.32315
608520.0000    0.20674
608560.0000    0.26900
608600.0000    0.23908
608640.0000    0.33087
608680.0000    0.11832
608720.0000    0.00044
608760.0000    0.13580
608800.0000    0.27828
608840.0000    0.26618
608880.0000    0.21400
608920.0000    0.24704
608960.0000    0.29908
609000.0000    0.45603
609040.0000    0.36825
609080.0000    0.27663
609120.0000    0.28867
609160.0000    0.25974
609200.0000    0.13786
609240.0000    0.25037
609280.0000    0.61619
609320.0000    0.25974
609360.0000    0.34359
609400.0000    0.13437
609440.0000    0.22704
609480.0000    0.24507
609520.0000    0.15419
609560.0000    0.36613
609600.0000    0.04284
609640.0000    0.24804
609680.0000    0.07414
609720.0000    0.04980
609760.0000    0.11062
609800.0000   -0.11368
609840.0000    0.07362
609880.0000    0.49439
609920.0000    0.25023
609960.0000    0.12230
610000.0000    0.26982
610040.0000    0.18626
610080.0000    0.07433
610120.0000   -0.02266
610160.0000   -0.00934
610200.0000   -0.05327
610240.0000    0.07025
610280.0000   -0.13699
610320.0000   -0.19736
610360.0000   -0.01408
610400.0000    0.17071
610440.0000    0.21613
610480.0000    0.22488
610520.0000   -0.04377
610560.0000    0.16236
610600.0000    0.17611
610640.0000    0.29436
610680.0000    0.25804
610720.0000    0.06663
610760.0000    0.28629
610800.0000    0.24892
610840.0000    0.34566
610880.0000    0.38248
610920.0000   -0.07093
610960.0000   -0.01917
611000.0000    0.19269
611040.0000    0.48891
611080.0000    0.36931
611120.0000    0.19675
611160.0000    0.28319
611200.0000    0.16479
611240.0000    0.09144
611280.0000    0.22553
611320.0000    0.20434
611360.0000    0.15550
611400.0000    0.32949
611440.0000    0.48212
611480.0000    0.09723
611520.0000    0.13537
611560.0000    0.28085
611600.0000    0.35084
611640.0000    0.40531
611680.0000    0.45541
611720.0000    0.41298
611760.0000    0.08937
611800.0000    0.14574
611840.0000    0.29547
611880.0000    0.34647
611920.0000    0.52499
611960.0000    0.22281
612000.0000    0.14024
612040.0000    0.03332
612080.0000   -0.14480
612120.0000    0.05697
612160.0000    0.34104
612200.0000    0.46914
612240.0000    0.54285
612280.0000    0.26308
612320.0000    0.46981
612360.0000    0.38439
612400.0000    0.44510
612440.0000    0.35734
612480.0000    0.33502
612520.0000    0.24099
612560.0000    0.29913
612600.0000    0.19752
612640.0000    0.14385
612680.0000    0.16079
612720.0000    0.31063
612760.0000    0.46388
612800.0000    0.32294
612840.0000    0.15409
612880.0000    0.31544
612920.0000    0.33853
612960.0000    0.20658
613000.0000    0.14009
613040.0000    0.29990
613080.0000    0.11242
613120.0000    0.24087
613160.0000    0.20922
613200.0000    0.40208
613240.0000    0.15960
613280.0000    0.41841
613320.0000    0.31515
613360.0000    0.50297
613400.0000    0.38770
613440.0000    0.59009
613480.0000    0.45481
613520.0000    0.59087
613560.0000    0.61522
613600.0000    0.01827
613640.0000    0.23468
613680.0000    0.31154
613720.0000    0.27199
613760.0000   -0.17730
613800.0000   -0.10593
613840.0000   -0.05669
613880.0000    0.51433
613920.0000    0.27544
613960.0000    0.50147
614000.0000    0.39337
614040.0000    0.24218
614080.0000    0.35500
614120.0000    0.45732
614160.0000    0.30494
614200.0000    0.44523
614240.0000    0.13430
614280.0000    0.60862
614320.0000    0.44582
614360.0000    0.51280
614400.0000    0.57010
614440.0000    0.35157
614480.0000    0.61554
614520.0000    0.55571
614560.0000    0.33567
614600.0000    0.29084
614640.0000    0.21897
614680.0000    0.21874
614720.0000    0.24950
614760.0000   -0.12550
614800.0000    0.40103
614840.0000    0.05500
614880.0000    0.52297
614920.0000    0.43367
614960.0000    0.54537
615000.0000    0.37128
615040.0000    0.48181
615080.0000    0.31151
615120.0000    0.50980
615160.0000    0.40829
615200.0000    0.55112
615240.0000    0.53949
615280.0000    0.44348
615320.0000    0.50676
615360.0000    0.47880
615400.0000    0.47883
615440.0000    0.63205
615480.0000    0.43172
615520.0000    0.56010
615560.0000    0.45500
615600.0000    0.47401
615640.0000    0.29614
615680.0000    0.22818
615720.0000    0.34248
615760.0000    0.36802
615800.0000    0.34007
615840.0000    0.15215
615880.0000    0.26595
615920.0000    0.41368
615960.0000    0.36530
616000.0000    0.36342
616040.0000    0.30153
616080.0000    0.37184
616120.0000    0.40947
616160.0000    0.31681
616200.0000    0.11615
616240.0000    0.29573
616280.0000    0.26403
616320.0000    0.30707
616360.0000    0.24643
616400.0000    0.16777
616440.0000    0.31063
616480.0000    0.36876
616520.0000   -0.06390
616560.0000    0.32799
616600.0000    0.07888
616640.0000    0.12099
616680.0000    0.36950
616720.0000    0.31918
616760.0000    0.13618
616800.0000   -0.11026
616840.0000    0.13059
616880.0000    0.12942
616920.0000    0.46286
616960.0000    0.23318
617000.0000    0.08060
617040.0000    0.58834
617080.0000    0.65947
617120.0000    0.44768
617160.0000    0.44331
617200.0000    0.51825
617240.0000    0.28926
617280.0000    0.49159
617320.0000    0.42713
617360.0000    0.32580
617400.0000    0.82350
617440.0000    0.83228
617480.0000    0.77384
617520.0000    0.61494
617560.0000    0.78625
617600.0000    0.79585
617640.0000    0.68273
617680.0000    0.95002
617720.0000    0.70341
617760.0000    0.41078
617800.0000    0.46159
617840.0000    0.48076
617880.0000    0.56600
617920.0000    0.53717
617960.0000    0.46518
618000.0000    0.13321
618040.0000    0.47925
618080.0000    0.44459
618120.0000    0.32748
618160.0000    0.33840
618200.0000    0.38795
618240.0000    0.49097
618280.0000    0.48530
618320.0000    0.47912
618360.0000    0.29351
618400.0000   -0.01254
618440.0000    0.15064
618480.0000    0.33977
618520.0000    0.37371
618560.0000    0.47637
618600.0000    0.42471
618640.0000    0.57097
618680.0000    0.51567
618720.0000    0.39378
618760.0000    0.43989
618800.0000    0.41040
618840.0000    0.38807
618880.0000    0.48014
618920.0000    0.42432
618960.0000    0.46492
619000.0000    0.45491
619040.0000    0.25149
619080.0000    0.55512
619120.0000    0.42218
619160.0000    0.37418
619200.0000    0.31488
619240.0000    0.44232
619280.0000    0.49525
619320.0000    0.55974
619360.0000    0.45870
619400.0000    0.46021
619440.0000    0.32346
619480.0000    0.40420
619520.0000    0.39566
619560.0000    0.29510
619600.0000    0.29843
619640.0000    0.33440
619680.0000    0.38787
619720.0000    0.44120
619760.0000    0.31118
619800.0000    0.59436
619840.0000    0.07911
619880.0000   -0.00092
619920.0000    0.12355
619960.0000    0.26571
620000.0000    0.21895
620040.0000    0.17587
620080.0000    0.20438
620120.0000    0.23065
620160.0000    0.40166
620200.0000    0.34868
620240.0000    0.06919
620280.0000    0.21583
620320.0000    0.35471
620360.0000    0.53876
620400.0000    0.21645
620440.0000    0.34351
620480.0000    0.33170
620520.0000    0.35150
620560.0000    0.42766
620600.0000    0.22783
620640.0000    0.32574
620680.0000    0.56040
620720.0000    0.08199
620760.0000    0.09400
620800.0000    0.10965
620840.0000    0.54906
620880.0000    0.18882
620920.0000    0.47385
620960.0000    0.60363
621000.0000    0.54563
621040.0000    0.18924
621080.0000    0.56490
621120.0000    0.43551
621160.0000    0.27460
621200.0000    0.52260
621240.0000    0.54986
621280.0000    0.03522
621320.0000    0.44774
621360.0000    0.32357
621400.0000    0.27489
621440.0000    0.23199
621480.0000    0.29555
621520.0000    0.27177
621560.0000    0.36250
621600.0000    0.41608
621640.0000    0.37767
621680.0000    0.37941
621720.0000    0.32246
621760.0000    0.45899
621800.0000    0.21715
621840.0000    0.46989
621880.0000    0.39718
621920.0000    0.52677
621960.0000    0.44481
622000.0000    0.20654
622040.0000    0.33646
622080.0000    0.43984
622120.0000    0.17495
622160.0000    0.04293
622200.0000    0.38987
622240.0000    0.53391
622280.0000   -0.00091
622320.0000    0.37937
622360.0000    0.32385
622400.0000    0.12747
622440.0000    0.19397
622480.0000   -0.15826
622520.0000   -0.06408
622560.0000   -0.07188
622600.0000   -0.04517
622640.0000    0.63969
622680.0000    0.39764
622720.0000    0.40214
622760.0000    0.42606
622800.0000   -0.11258
622840.0000   -0.55083
622880.0000   -0.25353
622920.0000    0.14458
622960.0000    0.29639
623000.0000    0.20970
623040.0000    0.19398
623080.0000    0.42184
623120.0000    0.21908
623160.0000    0.30045
623200.0000    0.21714
623240.0000    0.39813
623280.0000    0.24054
623320.0000    0.42291
623360.0000    0.62332
623400.0000    0.35307
623440.0000    0.61724
623480.0000    0.52018
623520.0000    0.73268
623560.0000    0.80094
623600.0000    0.54339
623640.0000    0.45230
623680.0000    0.31720
623720.0000    0.50786
623760.0000    0.18397
623800.0000    0.51265
623840.0000    0.13783
623880.0000    0.56009
623920.0000    0.22798
623960.0000    0.34228
624000.0000    0.09525
624040.0000    0.36489
624080.0000    0.25099
624120.0000    0.32886
624160.0000    0.28006
624200.0000    0.04794
624240.0000    0.12956
624280.0000    0.03320
624320.0000    0.31628
624360.0000    0.11624
624400.0000   -0.00450
624440.0000    0.10161
624480.0000    0.13706
624520.0000   -0.25358
624560.0000   -0.02309
624600.0000   -0.18989
624640.0000   -0.36758
624680.0000   -0.14516
624720.0000   -0.22107
624760.0000   -0.07133
624800.0000    0.11419
624840.0000   -0.24052
624880.0000   -0.14288
624920.0000   -0.32289
624960.0000    0.25979
625000.0000    0.08282
625040.0000    0.33589
625080.0000   -0.11088
625120.0000    0.01147
625160.0000    0.08285
625200.0000    0.09516
625240.0000    0.53373
625280.0000    0.12228
625320.0000    0.03335
625360.0000    0.58055
625400.0000    0.33424
625440.0000    0.23855
625480.0000    0.14904
625520.0000    0.26473
625560.0000    0.44759
625600.0000    0.37988
625640.0000    0.34428
625680.0000    0.31521
625720.0000    0.23719
625760.0000    0.23833
625800.0000    0.36212
625840.0000    0.49142
625880.0000    0.23568
625920.0000    0.13790
625960.0000    0.33310
626000.0000    0.21316
626040.0000    0.16195
626080.0000    0.15861
626120.0000    0.28051
626160.0000    0.22151
626200.0000    0.21689
626240.0000    0.27834
626280.0000    0.22563
626320.0000    0.35369
626360.0000    0.25143
626400.0000    0.16323
626440.0000    0.44626
626480.0000    0.13831
626520.0000    0.28042
626560.0000    0.53079
626600.0000    0.31511
626640.0000    0.36342
626680.0000    0.33616
626720.0000    0.33171
626760.0000    0.47269
626800.0000    0.26259
626840.0000    0.20673
626880.0000    0.13821
626920.0000    0.41293
626960.0000    0.38743
627000.0000    0.09551
627040.0000    0.29972
627080.0000    0.30464
627120.0000    0.34085
627160.0000    0.32934
627200.0000    0.42878
627240.0000    0.08348
627280.0000    0.00880
627320.0000    0.20499
627360.0000    0.37542
627400.0000    0.30301
627440.0000    0.34939
627480.0000    0.35814
627520.0000    0.36624
627560.0000    0.03089
627600.0000    0.47884
627640.0000    0.49951
627680.0000    0.30959
627720.0000    0.42715
627760.0000    0.12107
627800.0000    0.45641
627840.0000    0.32284
627880.0000    0.28190
627920.0000    0.16601
627960.0000    0.67800
628000.0000    0.01046
628040.0000    0.40568
628080.0000    0.26453
628120.0000    0.34842
628160.0000    0.20846
628200.0000    0.16745
628240.0000    0.26539
628280.0000    0.12349
628320.0000    0.37166
628360.0000    0.37137
628400.0000    0.16843
628440.0000    0.46700
628480.0000    0.31110
628520.0000   -0.16640
628560.0000    0.28268
628600.0000   -0.02923
628640.0000    0.20584
628680.0000    0.19182
628720.0000    0.35525
628760.0000    0.37915
628800.0000    0.38231
628840.0000    0.47434
628880.0000    0.35804
628920.0000    0.36562
628960.0000    0.41411
629000.0000    0.43823
629040.0000    0.40518
629080.0000    0.21154
629120.0000    0.21519
629160.0000    0.53939
629200.0000    0.42724
629240.0000    0.55947
629280.0000    0.53891
629320.0000    0.29513
629360.0000    0.56821
629400.0000    0.49583
629440.0000    0.69029
629480.0000    0.42080
629520.0000    0.69610
629560.0000    0.64204
629600.0000    0.48486
629640.0000    0.57269
629680.0000    0.57156
629720.0000    0.69938
629760.0000    0.62252
629800.0000    0.57482
629840.0000    0.59489
629880.0000    0.57295
629920.0000    0.47569
629960.0000    0.57763
630000.0000    0.63923
630040.0000    0.16277
630080.0000    0.56593
630120.0000    0.42918
630160.0000    0.49696
630200.0000    0.55067
630240.0000    0.58937
630280.0000    0.54119
630320.0000    0.40076
630360.0000    0.34763
630400.0000    0.54346
630440.0000    0.67691
630480.0000    0.67023
630520.0000    0.47643
630560.0000    0.52451
630600.0000    0.59910
630640.0000    0.62961
630680.0000    0.61060
630720.0000    0.35311
630760.0000    0.42615
630800.0000    0.34237
630840.0000    0.33400
630880.0000    0.70827
630920.0000    0.37889
630960.0000    0.38429
631000.0000    0.42948
631040.0000    0.45871
631080.0000    0.55282
631120.0000    0.43672
631160.0000    0.44119
631200.0000    0.65221
631240.0000    0.34161
631280.0000    0.25443
631320.0000    0.74100
631360.0000    0.44622
631400.0000    0.47871
631440.0000    0.48774
631480.0000    0.49232
631520.0000    0.50459
631560.0000    0.42435
631600.0000    0.37696
631640.0000    0.40967
631680.0000    0.46293
631720.0000    0.54400
631760.0000    0.60111
631800.0000    0.59240
631840.0000    0.53453
631880.0000    0.33003
631920.0000    0.62150
631960.0000    0.50922
632000.0000    0.44798
632040.0000    0.52575
632080.0000    0.53569
632120.0000    0.44368
632160.0000    0.46113
632200.0000    0.37401
632240.0000    0.50598
632280.0000    0.44189
632320.0000    0.59523
632360.0000    0.35455
632400.0000    0.56156
632440.0000    0.50683
632480.0000    0.54448
632520.0000    0.49938
632560.0000    0.42943
632600.0000    0.43191
632640.0000    0.38602
632680.0000    0.34794
632720.0000    0.23605
632760.0000    0.56575
632800.0000    0.45667
632840.0000    0.57040
632880.0000    0.35707
632920.0000    0.46853
632960.0000    0.31771
633000.0000    0.33269
633040.0000    0.36878
633080.0000    0.49637
633120.0000    0.37466
633160.0000    0.20695
633200.0000    0.40597
633240.0000    0.36402
633280.0000    0.40543
633320.0000    0.33528
633360.0000    0.45819
633400.0000    0.25099
633440.0000    0.48031
633480.0000    0.51726
633520.0000    0.34792
633560.0000    0.49471
633600.0000    0.49440
633640.0000    0.55214
633680.0000    0.31288
633720.0000    0.53589
633760.0000    0.66443
633800.0000    0.58266
633840.0000    0.58013
633880.0000    0.40496
633920.0000    0.28936
633960.0000    0.67494
634000.0000    0.74359
634040.0000    0.55787
634080.0000    0.47644
634120.0000    0.55203
634160.0000    0.60020
634200.0000    0.56939
634240.0000    0.59457
634280.0000    0.63929
634320.0000    0.50201
634360.0000    0.62173
634400.0000    0.56805
634440.0000    0.62979
634480.0000    0.66988
634520.0000    0.44644
634560.0000    0.57257
634600.0000    0.70358
634640.0000    0.43993
634680.0000    0.61197
634720.0000    0.52465
634760.0000    0.51389
634800.0000    0.64932
634840.0000    0.39078
634880.0000    0.50260
634920.0000    0.50970
634960.0000    0.38831
635000.0000    0.62784
635040.0000    0.57544
635080.0000    0.59011
635120.0000    0.57901
635160.0000    0.63182
635200.0000    0.59705
635240.0000    0.45853
635280.0000    0.50087
635320.0000    0.48704
635360.0000    0.66345
635400.0000    0.61580
635440.0000    0.52727
635480.0000    0.62168
635520.0000    0.40142
635560.0000    0.56808
635600.0000    0.51360
635640.0000    0.45626
635680.0000    0.41251
635720.0000    0.43620
635760.0000    0.40516
635800.0000    0.56577
635840.0000    0.67683
635880.0000    0.34247
635920.0000    0.33208
635960.0000    0.50349
636000.0000    0.33830
636040.0000    0.44592
636080.0000    0.39685
636120.0000    0.73261
636160.0000    0.36136
636200.0000    0.49557
636240.0000    0.43017
636280.0000    0.36443
636320.0000    0.55710
636360.0000    0.55498
636400.0000    0.48889
636440.0000    0.48030
636480.0000    0.45780
636520.0000    0.50889
636560.0000    0.54125
636600.0000    0.61753
636640.0000    0.71077
636680.0000    0.44677
636720.0000    0.56314
636760.0000    0.43481
636800.0000    0.45106
636840.0000    0.42399
636880.0000    0.32452
636920.0000    0.53035
636960.0000    0.54482
637000.0000    0.45043
637040.0000    0.53220
637080.0000    0.45360
637120.0000    0.57086
637160.0000    0.56944
637200.0000    0.52511
637240.0000    0.52963
637280.0000    0.61621
637320.0000    0.63811
637360.0000    0.52525
637400.0000    0.51069
637440.0000    0.36982
637480.0000    0.51923
637520.0000    0.56668
637560.0000    0.39038
637600.0000    0.49465
637640.0000    0.44158
637680.0000    0.36280
637720.0000    0.44742
637760.0000    0.46206
637800.0000    0.52164
637840.0000    0.46819
637880.0000    0.55083
637920.0000    0.38678
637960.0000    0.58047
638000.0000    0.51718
638040.0000    0.49873
638080.0000    0.65373
638120.0000    0.61353
638160.0000    0.54894
638200.0000    0.44570
638240.0000    0.41238
638280.0000    0.77993
638320.0000    0.58598
638360.0000    0.71260
638400.0000    0.31945
638440.0000    0.69707
638480.0000    0.69668
638520.0000    0.43237
638560.0000    0.47494
638600.0000    0.45353
638640.0000    0.60547
638680.0000    0.42616
638720.0000    0.37728
638760.0000    0.51023
638800.0000    0.60406
638840.0000    0.57568
638880.0000    0.54122
638920.0000    0.58511
638960.0000    0.57090
639000.0000    0.57327
639040.0000    0.59053
639080.0000    0.64197
639120.0000    0.48039
639160.0000    0.68767
639200.0000    0.67575
639240.0000    0.56555
639280.0000    0.46074
639320.0000    0.31938
639360.0000    0.61012
639400.0000    0.54132
639440.0000    0.55625
639480.0000    0.64797
639520.0000    0.59568
639560.0000    0.54962
639600.0000    0.52124
639640.0000    0.51329
639680.0000    0.52199
639720.0000    0.38974
639760.0000    0.50783
639800.0000    0.31153
639840.0000    0.58510
639880.0000    0.46957
639920.0000    0.64807
639960.0000    0.43523
640000.0000    0.54051
640040.0000    0.50226
640080.0000    0.69519
640120.0000    0.76526
640160.0000    0.68048
640200.0000    0.84533
640240.0000    0.64488
640280.0000    0.46413
640320.0000    0.55922
640360.0000    0.47020
640400.0000    0.55501
640440.0000    0.60785
640480.0000    0.55554
640520.0000    0.59151
640560.0000    0.47423
640600.0000    0.14742
640640.0000    0.47592
640680.0000    0.46930
640720.0000    0.57268
640760.0000    0.86438
640800.0000    0.54409
640840.0000    0.65192
640880.0000    0.57534
640920.0000    0.58564
640960.0000    0.59233
641000.0000    0.47446
641040.0000    0.55402
641080.0000    0.54744
641120.0000    0.52603
641160.0000    0.75918
641200.0000    0.67728
641240.0000    0.55079
641280.0000    0.50974
641320.0000    0.54738
641360.0000    0.58825
641400.0000    0.58519
641440.0000    0.50401
641480.0000    0.60309
641520.0000    0.43741
641560.0000    0.62178
641600.0000    0.69405
641640.0000    0.64989
641680.0000    0.58844
641720.0000    0.53133
641760.0000    0.70589
641800.0000    0.69590
641840.0000    0.59183
641880.0000    0.81282
641920.0000    0.55493
641960.0000    0.62309
642000.0000    0.46050
642040.0000    0.51194
642080.0000    0.47182
642120.0000    0.37209
642160.0000    0.51187
642200.0000    0.59880
642240.0000    0.47775
642280.0000    0.53978
642320.0000    0.62487
642360.0000    0.56579
642400.0000    0.70471
642440.0000    0.44655
642480.0000    0.63788
642520.0000    0.47284
642560.0000    0.51868
642600.0000    0.48650
642640.0000    0.50326
642680.0000    0.55331
642720.0000    0.56147
642760.0000    0.52783
642800.0000    0.54319
642840.0000    0.67879
642880.0000    0.49556
642920.0000    0.55297
642960.0000    0.55769
643000.0000    0.43958
643040.0000    0.52762
643080.0000    0.46627
643120.0000    0.54380
643160.0000    0.29864
643200.0000    0.42777
643240.0000    0.48006
643280.0000    0.52585
643320.0000    0.38563
643360.0000    0.49498
643400.0000    0.51598
643440.0000    0.57374
643480.0000    0.69478
643520.0000    0.62383
643560.0000    0.58177
643600.0000    0.51122
643640.0000    0.45108
643680.0000    0.59713
643720.0000    0.43357
643760.0000    0.55075
643800.0000    0.38037
643840.0000    0.45516
643880.0000    0.45290
643920.0000    0.38206
643960.0000    0.64106
644000.0000    0.66859
644040.0000    0.48705
644080.0000    0.39744
644120.0000    0.42769
644160.0000    0.40183
644200.0000    0.74954
644240.0000    0.45849
644280.0000    0.59335
644320.0000    0.52178
644360.0000    0.53521
644400.0000    0.22409
644440.0000    0.44903
644480.0000    0.57481
644520.0000    0.46917
644560.0000    0.89434
644600.0000    0.58524
644640.0000    0.48830
644680.0000    0.57739
644720.0000    0.36820
644760.0000    0.35517
644800.0000    0.40484
644840.0000    0.51151
644880.0000    0.23387
644920.0000    0.38903
644960.0000    0.51929
645000.0000    0.68584
645040.0000    0.44032
645080.0000    0.36398
645120.0000    0.29156
645160.0000    0.65181
645200.0000    0.56775
645240.0000    0.52288
645280.0000    0.32096
645320.0000    0.33309
645360.0000    0.43499
645400.0000    0.51159
645440.0000    0.41465
645480.0000    0.46072
645520.0000    0.45413
645560.0000    0.69557
645600.0000    0.51605
645640.0000    0.54974
645680.0000    0.53039
645720.0000    0.41139
645760.0000    0.31813
645800.0000    0.50697
645840.0000    0.34471
645880.0000    0.39452
645920.0000    0.46475
645960.0000    0.19063
646000.0000   -0.16988
646040.0000    0.11137
646080.0000    0.25255
646120.0000    0.40609
646160.0000    0.09796
646200.0000    0.48334
646240.0000    0.41859
646280.0000    0.49412
646320.0000    0.16362
646360.0000    0.20007
646400.0000    0.21890
646440.0000    0.42687
646480.0000    0.43344
646520.0000    0.23618
646560.0000    0.41744
646600.0000    0.55888
646640.0000    0.44801
646680.0000    0.42777
646720.0000    0.53030
646760.0000    0.49922
646800.0000    0.19865
646840.0000    0.34226
646880.0000    0.40724
646920.0000    0.15525
646960.0000    0.38649
647000.0000    0.42240
647040.0000    0.24605
647080.0000    0.50867
647120.0000    0.58825
647160.0000    0.24542
647200.0000    0.36947
647240.0000    0.46433
647280.0000    0.33523
647320.0000    0.34009
647360.0000    0.06143
647400.0000    0.34381
647440.0000    0.34353
647480.0000    0.16466
647520.0000    0.29637
647560.0000    0.03553
647600.0000    0.15335
647640.0000    0.46689
647680.0000    0.43563
647720.0000    0.40120
647760.0000    0.41567
647800.0000    0.50053
647840.0000    0.56661
647880.0000    0.53035
647920.0000    0.38774
647960.0000    0.52914
648000.0000    0.48805
648040.0000    0.43097
648080.0000    0.45356
648120.0000    0.36336
648160.0000    0.43079
648200.0000    0.59572
648240.0000    0.57629
648280.0000    0.53539
648320.0000    0.53566
648360.0000    0.52474
648400.0000    0.32355
648440.0000    0.54771
648480.0000    0.40306
648520.0000    0.48243
648560.0000    0.33603
648600.0000    0.48289
648640.0000    0.32449
648680.0000    0.58916
648720.0000    0.38122
648760.0000    0.50747
648800.0000    0.32005
648840.0000    0.42606
648880.0000    0.50325
648920.0000    0.70305
648960.0000    0.60567
649000.0000    0.61981
649040.0000    0.57406
649080.0000    0.53616
649120.0000    0.65637
649160.0000    0.35152
649200.0000    0.58874
649240.0000    0.63665
649280.0000    0.46144
649320.0000    0.42856
649360.0000    0.55871
649400.0000    0.37929
649440.0000    0.52155
649480.0000    0.49257
649520.0000    0.55475
649560.0000    0.54479
649600.0000    0.65045
649640.0000    0.50243
649680.0000    0.52693
649720.0000    0.59577
649760.0000    0.35362
649800.0000    0.64883
649840.0000    0.38538
649880.0000    0.39375
649920.0000    0.42304
649960.0000    0.36656
650000.0000    0.44934
650040.0000    0.47051
650080.0000    0.37377
650120.0000    0.41992
650160.0000    0.65491
650200.0000    0.48615
650240.0000    0.51251
650280.0000    0.33668
650320.0000    0.43506
650360.0000    0.50598
650400.0000    0.48759
650440.0000    0.61008
650480.0000    0.28658
650520.0000    0.62487
650560.0000    0.65068
650600.0000    0.43369
650640.0000    0.49755
650680.0000    0.48390
650720.0000    0.47549
650760.0000    0.48580
650800.0000    0.59198
650840.0000    0.49098
650880.0000    0.08596
650920.0000    0.41395
650960.0000   -0.05782
651000.0000    0.36131
651040.0000   -0.02821
651080.0000    0.28098
651120.0000    0.42016
651160.0000    0.46326
651200.0000    0.35888
651240.0000    0.47491
651280.0000    0.33712
651320.0000    0.51062
651360.0000    0.56385
651400.0000    0.46240
651440.0000    0.58153
651480.0000    0.29319
651520.0000    0.47328
651560.0000    0.41457
651600.0000    0.65877
651640.0000    0.48286
651680.0000    0.35026
651720.0000    0.51443
651760.0000    0.63456
651800.0000    0.43573
651840.0000    0.48619
651880.0000    0.43792
651920.0000    0.42709
651960.0000    0.67650
652000.0000    0.33987
652040.0000    0.21557
652080.0000    0.15821
652120.0000    0.36158
652160.0000    0.18275
652200.0000    0.30385
652240.0000    0.43806
652280.0000    0.30452
652320.0000    0.22114
652360.0000    0.54014
652400.0000    0.43102
652440.0000    0.26690
652480.0000    0.27891
652520.0000    0.39848
652560.0000    0.52646
652600.0000    0.34787
652640.0000    0.44552
652680.0000    0.15081
652720.0000    0.49768
652760.0000    0.48742
652800.0000    0.26125
652840.0000    0.28870
652880.0000    0.36695
652920.0000    0.13212
652960.0000    0.19816
653000.0000    0.45622
653040.0000    0.37824
653080.0000    0.44080
653120.0000    0.64088
653160.0000    0.68655
653200.0000    0.64437
653240.0000    0.39319
653280.0000    0.49196
653320.0000    0.23599
653360.0000    0.46445
653400.0000    0.28972
653440.0000    0.15265
653480.0000    0.28817
653520.0000    0.28958
653560.0000    0.24415
653600.0000    0.23323
653640.0000    0.43939
653680.0000    0.23808
653720.0000    0.50387
653760.0000    0.25924
653800.0000    0.50786
653840.0000    0.54463
653880.0000    0.34240
653920.0000    0.50394
653960.0000    0.58248
654000.0000    0.23883
654040.0000    0.45707
654080.0000    0.61936
654120.0000    0.54714
654160.0000    0.21044
654200.0000    0.52022
654240.0000    0.59945
654280.0000    0.79016
654320.0000    0.39999
654360.0000    0.54624
654400.0000    0.33598
654440.0000    0.37270
654480.0000    0.31647
654520.0000    0.35462
654560.0000    0.16446
654600.0000    0.26803
654640.0000   -0.09108
654680.0000    0.47720
654720.0000    0.32305
654760.0000    0.49794
654800.0000    0.51162
654840.0000    0.28815
654880.0000    0.36142
654920.0000    0.43266
654960.0000    0.38452
655000.0000    0.45550
655040.0000    0.34335
655080.0000    0.52509
655120.0000    0.47494
655160.0000    0.33399
655200.0000    0.54717
655240.0000    0.26531
655280.0000    0.29427
655320.0000    0.17481
655360.0000    0.22186
655400.0000    0.35182
655440.0000    0.29208
655480.0000    0.31335
655520.0000    0.19868
655560.0000   -0.02167
655600.0000    0.05277
655640.0000    0.01066
655680.0000    0.05785
655720.0000    0.42752
655760.0000    0.29079
655800.0000    0.27593
655840.0000    0.25282
655880.0000   -0.11388
655920.0000    0.28810
655960.0000    0.19889
656000.0000    0.21968
656040.0000    0.20115
656080.0000    0.08796
656120.0000    0.07284
656160.0000    0.02734
656200.0000    0.14141
656240.0000   -0.00997
656280.0000    0.32623
656320.0000    0.00136
656360.0000    0.24944
656400.0000   -0.06163
656440.0000    0.35315
656480.0000    0.20871
656520.0000   -0.14615
656560.0000    0.27696
656600.0000    0.24492
656640.0000    0.22134
656680.0000    0.04914
656720.0000    0.16059
656760.0000    0.18619
656800.0000    0.02982
656840.0000    0.25236
656880.0000    0.02797
656920.0000   -0.28329
656960.0000   -0.12651
657000.0000    0.03955
657040.0000    0.22586
657080.0000   -0.11018
657120.0000   -0.10236
657160.0000    0.51041
657200.0000    0.15730
657240.0000   -0.00957
657280.0000   -0.11282
657320.0000   -0.22122
657360.0000    0.27108
657400.0000    0.08063
657440.0000    0.14033
657480.0000    0.24599
657520.0000    0.47634
657560.0000    0.43905
657600.0000    0.19120
657640.0000    0.67467
657680.0000    0.46992
657720.0000    0.01228
657760.0000    0.33775
657800.0000    0.11273
657840.0000    0.18711
657880.0000    0.28515
657920.0000    0.15398
657960.0000   -0.16252
658000.0000    0.14004
658040.0000   -0.20904
658080.0000   -0.62485
658120.0000   -0.36334
658160.0000   -0.19850
658200.0000   -0.16648
658240.0000   -0.25802
658280.0000   -0.12852
658320.0000    0.16286
658360.0000   -0.40057
658400.0000    0.02016
658440.0000   -0.26398
658480.0000   -0.18185
658520.0000   -0.01312
658560.0000   -0.34641
658600.0000   -0.54234
658640.0000   -0.14757
658680.0000   -0.11907
658720.0000    0.40754
658760.0000   -0.17860
658800.0000    0.09922
658840.0000    0.07251
658880.0000   -0.10775
658920.0000   -0.09502
658960.0000    0.26530
659000.0000    0.27609
659040.0000    0.29742
659080.0000    0.31625
659120.0000    0.27921
659160.0000    0.25194
659200.0000   -0.02656
659240.0000    0.48505
659280.0000    0.31541
659320.0000    0.43189
659360.0000    0.27043
659400.0000    0.21559
659440.0000    0.48874
659480.0000    0.26650
659520.0000    0.14474
659560.0000    0.31342
659600.0000    0.09852
659640.0000    0.08335
659680.0000    0.12813
659720.0000    0.15239
659760.0000    0.01020
659800.0000   -0.13340
659840.0000   -0.24123
659880.0000    0.19176
659920.0000    0.31216
659960.0000    0.11938
660000.0000    0.09806
660040.0000    0.18545
660080.0000    0.29356
660120.0000    0.30295
660160.0000    0.44221
660200.0000    0.25487
660240.0000    0.00373
660280.0000    0.10269
660320.0000    0.27587
660360.0000    0.26523
660400.0000    0.18982
660440.0000    0.10248
660480.0000    0.32089
660520.0000    0.00649
660560.0000    0.14383
660600.0000    0.12398
660640.0000    0.45793
660680.0000    0.37542
660720.0000    0.00521
660760.0000   -0.03942
660800.0000   -0.03126
660840.0000    0.11199
660880.0000    0.40725
660920.0000    0.30051
660960.0000    0.10911
661000.0000    0.09064
661040.0000    0.11767
661080.0000    0.22709
661120.0000    0.19423
661160.0000    0.14415
661200.0000    0.06551
661240.0000    0.18415
661280.0000    0.08052
661320.0000    0.06332
661360.0000    0.21081
661400.0000    0.17714
661440.0000    0.09918
661480.0000    0.30324
661520.0000    0.32642
661560.0000   -0.10641
661600.0000   -0.40813
661640.0000   -0.13365
661680.0000    0.17708
661720.0000    0.06293
661760.0000   -0.07888
661800.0000    0.00338
661840.0000    0.22105
661880.0000    0.49952
661920.0000    0.30750
661960.0000    0.58951
662000.0000    0.30722
662040.0000    0.20580
662080.0000    0.10152
662120.0000    0.06242
662160.0000    0.05720
662200.0000    0.05977
662240.0000   -0.11141
662280.0000   -0.08543
662320.0000   -0.12297
662360.0000   -0.15358
662400.0000   -0.09324
662440.0000    0.02355
662480.0000    0.01004
662520.0000   -0.14965
662560.0000   -0.13830
662600.0000   -0.36317
662640.0000   -0.36101
662680.0000   -0.00805
662720.0000    0.35247
662760.0000    0.71738
662800.0000    0.42149
662840.0000    0.47063
662880.0000    0.32186
662920.0000    0.40488
662960.0000    0.30350
663000.0000    0.21306
663040.0000    0.31726
663080.0000    0.61297
663120.0000    0.37591
663160.0000    0.32953
663200.0000    0.20605
663240.0000    0.12068
663280.0000    0.41216
663320.0000    0.39370
663360.0000    0.34909
663400.0000    0.13864
663440.0000    0.28301
663480.0000    0.34510
663520.0000    0.55362
663560.0000    0.46790
663600.0000    0.47826
663640.0000    0.62845
663680.0000    0.58037
663720.0000    0.78860
663760.0000    0.41685
663800.0000    0.52484
663840.0000    0.26711
663880.0000    0.43160
663920.0000    0.46941
663960.0000    0.19647
664000.0000    0.19394
664040.0000    0.19285
664080.0000    0.26646
664120.0000    0.23868
664160.0000    0.23814
664200.0000    0.26296
664240.0000    0.33021
664280.0000    0.25612
664320.0000    0.32885
664360.0000    0.30515
664400.0000    0.33510
664440.0000    0.39121
664480.0000    0.45787
664520.0000    0.37559
664560.0000    0.30551
664600.0000    0.34213
664640.0000    0.23304
664680.0000    0.31295
664720.0000    0.37136
664760.0000    0.48069
664800.0000    0.23978
664840.0000    0.28349
664880.0000    0.46003
664920.0000    0.37459
664960.0000    0.45308
665000.0000    0.47616
665040.0000    0.46054
665080.0000    0.45650
665120.0000    0.41312
665160.0000    0.40192
665200.0000    0.46770
665240.0000    0.30981
665280.0000    0.19075
665320.0000    0.27167
665360.0000    0.39591
665400.0000    0.79051
665440.0000    0.25383
665480.0000    0.29189
665520.0000    0.27427
665560.0000    0.46332
665600.0000    0.27777
665640.0000    0.09073
665680.0000    0.29473
665720.0000    0.43792
665760.0000    0.59031
665800.0000    0.29224
665840.0000    0.30407
665880.0000    0.40919
665920.0000    0.37490
665960.0000    0.38885
666000.0000    0.19175
666040.0000    0.23048
666080.0000    0.37316
666120.0000    0.35318
666160.0000    0.36426
666200.0000    0.17795
666240.0000    0.09874
666280.0000    0.22396
666320.0000    0.49812
666360.0000    0.28963
666400.0000    0.49850
666440.0000    0.39524
666480.0000    0.21675
666520.0000    0.41683
666560.0000    0.23176
666600.0000    0.54417
666640.0000    0.22548
666680.0000    0.43417
666720.0000    0.47894
666760.0000    0.34332
666800.0000    0.35793
666840.0000    0.34745
666880.0000    0.29307
666920.0000    0.53357
666960.0000    0.56863
667000.0000    0.33064
667040.0000    0.39715
667080.0000    0.35879
667120.0000    0.33106
667160.0000    0.44135
667200.0000    0.44881
667240.0000    0.30139
667280.0000    0.37311
667320.0000    0.52617
667360.0000    0.25319
667400.0000    0.30292
667440.0000    0.24331
667480.0000    0.27330
667520.0000    0.23283
667560.0000    0.32495
667600.0000    0.31624
667640.0000    0.34569
667680.0000    0.24620
667720.0000    0.27906
667760.0000    0.31529
667800.0000    0.35950
667840.0000    0.28931
667880.0000    0.30565
667920.0000    0.24350
667960.0000    0.19797
668000.0000    0.41327
668040.0000    0.39372
668080.0000    0.26684
668120.0000    0.29739
668160.0000    0.32107
668200.0000    0.01689
668240.0000    0.18869
668280.0000    0.39439
668320.0000    0.05531
668360.0000    0.35247
668400.0000    0.34454
668440.0000    0.34674
668480.0000    0.34970
668520.0000    0.31260
668560.0000    0.39360
668600.0000    0.29699
668640.0000    0.20843
668680.0000    0.41277
668720.0000    0.12088
668760.0000    0.05407
668800.0000    0.23358
668840.0000    0.11762
668880.0000    0.46702
668920.0000    0.49104
668960.0000    0.43422
669000.0000    0.60740
669040.0000    0.34281
669080.0000    0.51461
669120.0000    0.42376
669160.0000    0.39667
669200.0000    0.09205
669240.0000    0.24400
669280.0000    0.28285
669320.0000    0.19577
669360.0000    0.23751
669400.0000    0.33874
669440.0000    0.42337
669480.0000    0.43047
669520.0000    0.36708
669560.0000    0.40870
669600.0000    0.36538
669640.0000    0.33972
669680.0000    0.49309
669720.0000    0.41073
669760.0000    0.44335
669800.0000    0.48588
669840.0000    0.49341
669880.0000    0.36354
669920.0000    0.43742
669960.0000    0.40973
670000.0000    0.38220
670040.0000    0.32155
670080.0000    0.32689
670120.0000    0.24633
670160.0000    0.37856
670200.0000    0.36799
670240.0000    0.29679
670280.0000    0.40891
670320.0000    0.25193
670360.0000    0.44949
670400.0000    0.28551
670440.0000    0.26769
670480.0000    0.35351
670520.0000    0.24699
670560.0000    0.42465
670600.0000    0.26606
670640.0000   -0.09233
670680.0000    0.31514
670720.0000    0.28717
670760.0000    0.36823
670800.0000    0.25174
670840.0000    0.45766
670880.0000    0.39439
670920.0000    0.39993
670960.0000    0.28721
671000.0000    0.11066
671040.0000    0.29837
671080.0000    0.22450
671120.0000    0.23500
671160.0000    0.17468
671200.0000    0.30988
671240.0000    0.44809
671280.0000    0.24317
671320.0000    0.29307
671360.0000    0.05848
671400.0000    0.30901
671440.0000    0.18781
671480.0000    0.27277
671520.0000    0.15544
671560.0000    0.31692
671600.0000    0.19917
671640.0000    0.24347
671680.0000    0.27774
671720.0000    0.23019
671760.0000    0.26866
671800.0000    0.46866
671840.0000    0.42870
671880.0000    0.36256
671920.0000    0.14285
671960.0000    0.39068
672000.0000    0.24655
672040.0000    0.13968
672080.0000    0.15340
672120.0000    0.27602
672160.0000   -0.03330
672200.0000    0.41674
672240.0000    0.38432
672280.0000    0.46509
672320.0000    0.47457
672360.0000    0.48699
672400.0000    0.27329
672440.0000    0.42201
672480.0000    0.47162
672520.0000    0.46899
672560.0000    0.34668
672600.0000    0.46767
672640.0000    0.35645
672680.0000    0.42372
672720.0000    0.45849
672760.0000    0.38976
672800.0000    0.36336
672840.0000    0.47195
672880.0000    0.34405
672920.0000    0.42282
672960.0000    0.27799
673000.0000    0.28784
673040.0000    0.48528
673080.0000    0.27057
673120.0000    0.37716
673160.0000    0.25779
673200.0000    0.34506
673240.0000    0.37173
673280.0000    0.20147
673320.0000    0.31531
673360.0000    0.26439
673400.0000    0.45654
673440.0000    0.32732
673480.0000    0.30548
673520.0000    0.27910
673560.0000    0.35254
673600.0000    0.39938
673640.0000    0.17510
673680.0000    0.32824
673720.0000    0.34145
673760.0000    0.22728
673800.0000    0.41106
673840.0000    0.34382
673880.0000    0.10349
673920.0000    0.29797
673960.0000    0.49301
674000.0000    0.27349
674040.0000    0.33363
674080.0000    0.31537
674120.0000    0.42869
674160.0000    0.49421
674200.0000    0.43358
674240.0000    0.43036
674280.0000    0.42511
674320.0000    0.41811
674360.0000    0.22387
674400.0000    0.37485
674440.0000    0.35909
674480.0000    0.27974
674520.0000    0.36810
674560.0000    0.32724
674600.0000    0.35345
674640.0000    0.23309
674680.0000    0.60912
674720.0000    0.38313
674760.0000    0.48653
674800.0000    0.45287
674840.0000    0.38541
674880.0000    0.28741
674920.0000    0.47529
674960.0000    0.49656
675000.0000    0.48660
675040.0000    0.58135
675080.0000    0.43604
675120.0000    0.41707
675160.0000    0.44509
675200.0000    0.49105
675240.0000    0.47128
675280.0000    0.41950
675320.0000    0.35995
675360.0000    0.38721
675400.0000    0.43610
675440.0000    0.59483
675480.0000    0.46491
675520.0000    0.43665
675560.0000    0.35739
675600.0000    0.38428
675640.0000    0.45327
675680.0000    0.27993
675720.0000    0.61563
675760.0000    0.44378
675800.0000    0.30635
675840.0000    0.46582
675880.0000    0.39173
675920.0000    0.37935
675960.0000    0.38998
676000.0000    0.41165
676040.0000    0.43873
676080.0000    0.28601
676120.0000    0.34149
676160.0000    0.29368
676200.0000    0.34693
676240.0000    0.48223
676280.0000    0.18223
676320.0000    0.38733
676360.0000    0.13275
676400.0000    0.34966
676440.0000    0.15748
676480.0000    0.19007
676520.0000   -0.47254
676560.0000   -0.16585
676600.0000   -0.11660
676640.0000   -0.38389
676680.0000   -0.31958
676720.0000   -0.49714
676760.0000   -0.14621
676800.0000   -0.50375
676840.0000   -0.55546
676880.0000   -0.50906
676920.0000   -0.34964
676960.0000   -0.47575
677000.0000   -0.99728
677040.0000   -0.57148
677080.0000   -0.42597
677120.0000   -0.68955
677160.0000   -0.54943
677200.0000   -0.69985
677240.0000   -0.33890
677280.0000   -0.61147
677320.0000   -0.46883
677360.0000   -0.63033
677400.0000   -0.37174
677440.0000   -0.29018
677480.0000   -0.74991
677520.0000   -0.67788
677560.0000   -0.39842
677600.0000   -0.38060
677640.0000   -0.48964
677680.0000   -0.35418
677720.0000   -0.41778
677760.0000   -0.65997
677800.0000   -0.69297
677840.0000   -0.75583
677880.0000   -0.50976
677920.0000   -0.58798
677960.0000   -0.43704
678000.0000   -0.31129
678040.0000   -0.23379
678080.0000   -0.43898
678120.0000   -0.63689
678160.0000   -0.24757
678200.0000   -0.49904
678240.0000   -0.27202
678280.0000   -0.46806
678320.0000   -0.67161
678360.0000   -0.35907
678400.0000   -0.66284
678440.0000   -0.44415
678480.0000   -0.26286
678520.0000   -0.38487
678560.0000   -0.61319
678600.0000   -0.65661
678640.0000   -0.38875
678680.0000   -0.41886
678720.0000   -0.35140
678760.0000   -0.24108
678800.0000   -0.19074
678840.0000   -0.52895
678880.0000   -0.08677
678920.0000   -0.18403
678960.0000    0.12290
679000.0000    0.02122
679040.0000   -0.05920
679080.0000    0.05482
679120.0000   -0.16117
679160.0000   -0.32338
679200.0000   -0.01636
679240.0000   -0.19805
679280.0000    0.26278
679320.0000    0.16064
679360.0000   -0.12640
679400.0000    0.07756
679440.0000    0.17635
679480.0000    0.14420
679520.0000   -0.21161
679560.0000   -0.36299
679600.0000   -0.02345
679640.0000   -0.00655
679680.0000   -0.43240
679720.0000    0.05814
679760.0000    0.13065
679800.0000    0.03268
679840.0000    0.25098
679880.0000    0.31660
679920.0000    0.34217
679960.0000    0.44056
680000.0000    0.42427
680040.0000    0.45869
680080.0000    0.22455
680120.0000    0.51386
680160.0000    0.34059
680200.0000    0.28073
680240.0000    0.38740
680280.0000    0.45325
680320.0000    0.21526
680360.0000    0.47982
680400.0000    0.02315
680440.0000    0.57774
680480.0000    0.48781
680520.0000    0.44494
680560.0000    0.31718
680600.0000    0.14238
680640.0000    0.31062
680680.0000    0.49166
680720.0000    0.51680
680760.0000    0.58277
680800.0000    0.55827
680840.0000    0.63886
680880.0000    0.63233
680920.0000    0.48292
680960.0000    0.55617
681000.0000    0.51441
681040.0000    0.43581
681080.0000    0.54529
681120.0000    0.41063
681160.0000    0.59290
681200.0000    0.25027
681240.0000    0.60829
681280.0000    0.49169
681320.0000    0.63748
681360.0000    0.62153
681400.0000    0.62171
681440.0000    0.76817
681480.0000    0.62023
681520.0000    0.72633
681560.0000    0.46861
681600.0000    0.54207
681640.0000    0.58358
681680.0000    0.66898
681720.0000    0.64335
681760.0000    0.68587
681800.0000    0.50975
681840.0000    0.63316
681880.0000    0.66167
681920.0000    0.51459
681960.0000    0.68687
682000.0000    0.85345
682040.0000    0.74495
682080.0000    0.75245
682120.0000    0.78104
682160.0000    0.86668
682200.0000    0.82151
682240.0000    0.75991
682280.0000    0.75830
682320.0000    0.77542
682360.0000    0.70071
682400.0000    0.73667
682440.0000    0.64561
682480.0000    0.66997
682520.0000    0.76546
682560.0000    0.78940
682600.0000    0.80442
682640.0000    0.79327
682680.0000    0.56794
682720.0000    0.83360
682760.0000    0.73761
682800.0000    0.71065
682840.0000    0.69912
682880.0000    0.92051
682920.0000    0.66925
682960.0000    0.71851
683000.0000    0.73984
683040.0000    0.79327
683080.0000    0.71384
683120.0000    0.67602
683160.0000    0.63760
683200.0000    0.79775
683240.0000    0.52205
683280.0000    0.73942
683320.0000    0.74595
683360.0000    0.71504
683400.0000    0.68568
683440.0000    0.78884
683480.0000    0.74071
683520.0000    0.67996
683560.0000    0.81087
683600.0000    0.77412
683640.0000    0.59373
683680.0000    0.60626
683720.0000    0.53748
683760.0000    0.55311
683800.0000    0.56536
683840.0000    0.64220
683880.0000    0.68628
683920.0000    0.50408
683960.0000    0.72019
684000.0000    0.65526
684040.0000    0.69161
684080.0000    0.61581
684120.0000    0.53304
684160.0000    0.57991
684200.0000    0.49845
684240.0000    0.43312
684280.0000    0.43000
684320.0000    0.47431
684360.0000    0.42088
684400.0000    0.44684
684440.0000    0.51344
684480.0000    0.39672
684520.0000    0.28985
684560.0000    0.52837
684600.0000    0.44927
684640.0000    0.43964
684680.0000    0.50203
684720.0000    0.44599
684760.0000    0.69037
684800.0000    0.82527
684840.0000    0.72542
684880.0000    0.72466
684920.0000    0.73608
684960.0000    0.57714
685000.0000    0.74273
685040.0000    0.61928
685080.0000    0.76573
685120.0000    0.71579
685160.0000    0.84136
685200.0000    0.74677
685240.0000    0.58629
685280.0000    0.63039
685320.0000    0.53294
685360.0000    0.54956
685400.0000    0.58330
685440.0000    0.61050
685480.0000    0.44094
685520.0000    0.46914
685560.0000    0.49031
685600.0000    0.41602
685640.0000    0.46528
685680.0000    0.51828
685720.0000    0.47287
685760.0000    0.47587
685800.0000    0.43771
685840.0000    0.57862
685880.0000    0.50196
685920.0000    0.61778
685960.0000    0.83327
686000.0000    0.73362
686040.0000    0.70918
686080.0000    0.52527
686120.0000    0.57638
686160.0000    0.70721
686200.0000    0.59862
686240.0000    0.67298
686280.0000    0.52090
686320.0000    0.53971
686360.0000    0.57272
686400.0000    0.69213
686440.0000    0.66820
686480.0000    0.72869
686520.0000    0.64992
686560.0000    0.64403
686600.0000    0.83521
686640.0000    0.78810
686680.0000    0.49812
686720.0000    0.52603
686760.0000    0.60610
686800.0000    0.71002
686840.0000    0.62366
686880.0000    0.40817
686920.0000    0.34605
686960.0000    0.57412
687000.0000    0.56855
687040.0000    0.60792
687080.0000    0.49554
687120.0000    0.42060
687160.0000    0.27536
687200.0000    0.25363
687240.0000    0.34637
687280.0000    0.22972
687320.0000    0.40516
687360.0000    0.59406
687400.0000    0.49453
687440.0000    0.46651
687480.0000    0.48777
687520.0000    0.48057
687560.0000    0.48781
687600.0000    0.54782
687640.0000    0.25668
687680.0000    0.29837
687720.0000    0.38916
687760.0000    0.15687
687800.0000    0.41619
687840.0000    0.49268
687880.0000    0.41676
687920.0000    0.39262
687960.0000    0.57007
688000.0000    0.67520
688040.0000    0.60469
688080.0000    0.50508
688120.0000    0.67041
688160.0000    0.55946
688200.0000    0.50712
688240.0000    0.50114
688280.0000    0.49654
688320.0000    0.49615
688360.0000    0.26392
688400.0000    0.40366
688440.0000    0.47639
688480.0000    0.40060
688520.0000    0.39284
688560.0000    0.39997
688600.0000    0.36132
688640.0000    0.25481
688680.0000    0.32621
688720.0000    0.46355
688760.0000    0.29381
688800.0000    0.39431
688840.0000    0.32895
688880.0000    0.45263
688920.0000    0.24351
688960.0000    0.49144
689000.0000    0.51194
689040.0000    0.02702
689080.0000    0.24806
689120.0000    0.46513
689160.0000    0.56395
689200.0000    0.50491
689240.0000    0.45963
689280.0000    0.51109
689320.0000    0.39395
689360.0000    0.36567
689400.0000    0.31283
689440.0000    0.36519
689480.0000    0.29577
689520.0000    0.41754
689560.0000    0.34555
689600.0000    0.41643
689640.0000    0.45996
689680.0000    0.51117
689720.0000    0.47710
689760.0000    0.25716
689800.0000    0.32310
689840.0000    0.45615
689880.0000    0.38451
689920.0000    0.27784
689960.0000    0.31244
690000.0000    0.46794
690040.0000    0.40317
690080.0000    0.36171
690120.0000    0.58099
690160.0000    0.45146
690200.0000    0.41714
690240.0000    0.46240
690280.0000    0.28985
690320.0000    0.54046
690360.0000    0.24951
690400.0000    0.46152
690440.0000    0.23419
690480.0000    0.35022
690520.0000    0.25586
690560.0000    0.33730
690600.0000    0.30023
690640.0000    0.37341
690680.0000    0.44183
690720.0000    0.24722
690760.0000    0.27288
690800.0000    0.13279
690840.0000    0.12510
690880.0000    0.05153
690920.0000    0.31249
690960.0000    0.06316
691000.0000    0.17444
691040.0000    0.08344
691080.0000    0.24892
691120.0000    0.27916
691160.0000    0.37592
691200.0000    0.23675
691240.0000    0.47190
691280.0000    0.34029
691320.0000    0.39102
691360.0000    0.31828
691400.0000    0.12655
691440.0000    0.32005
691480.0000    0.27815
691520.0000    0.38462
691560.0000    0.30199
691600.0000    0.30381
691640.0000    0.09713
691680.0000    0.22301
691720.0000    0.28590
691760.0000    0.33669
691800.0000    0.29435
691840.0000    0.49641
691880.0000    0.32179
691920.0000    0.14954
691960.0000    0.58498
692000.0000    0.44843
692040.0000    0.43628
692080.0000    0.46892
692120.0000    0.43861
692160.0000    0.39396
692200.0000    0.24002
692240.0000    0.39086
692280.0000    0.37164
692320.0000    0.49966
692360.0000    0.22835
692400.0000    0.51712
692440.0000    0.51345
692480.0000    0.36694
692520.0000    0.32134
692560.0000    0.16565
692600.0000    0.21549
692640.0000    0.12412
692680.0000    0.15644
692720.0000    0.42405
692760.0000    0.40523
692800.0000    0.41837
692840.0000    0.30660
692880.0000    0.20645
692920.0000   -0.26068
692960.0000    0.02370
693000.0000   -0.47143
693040.0000    0.14083
693080.0000    0.03721
693120.0000   -0.21255
693160.0000   -0.27488
693200.0000   -0.16938
693240.0000   -0.09692
693280.0000   -0.05338
693320.0000    0.06108
693360.0000   -0.11416
693400.0000   -0.25976
693440.0000   -0.17424
693480.0000   -0.25097
693520.0000   -0.17201
693560.0000   -0.06257
693600.0000   -0.13251
693640.0000   -0.15048
693680.0000   -0.52188
693720.0000   -0.25601
693760.0000   -0.25561
693800.0000   -0.30034
693840.0000   -0.24835
693880.0000   -0.25336
693920.0000   -0.24114
693960.0000   -0.03378
694000.0000    0.03438
694040.0000    0.09029
694080.0000    0.21621
694120.0000    0.31538
694160.0000    0.29924
694200.0000   -0.19725
694240.0000    0.33678
694280.0000    0.01522
694320.0000    0.13965
694360.0000    0.16202
694400.0000    0.08254
694440.0000    0.22270
694480.0000    0.04895
694520.0000   -0.21501
694560.0000    0.00085
694600.0000    0.03474
694640.0000    0.03623
694680.0000    0.17951
694720.0000    0.26232
694760.0000    0.20944
694800.0000    0.01465
694840.0000    0.11618
694880.0000    0.24692
694920.0000    0.32782
694960.0000    0.19950
695000.0000    0.21875
695040.0000    0.04216
695080.0000   -0.15586
695120.0000   -0.17353
695160.0000    0.00089
695200.0000    0.00472
695240.0000   -0.19471
695280.0000   -0.17148
695320.0000    0.08765
695360.0000    0.00632
695400.0000    0.30268
695440.0000    0.38065
695480.0000    0.37057
695520.0000    0.35835
695560.0000    0.51419
695600.0000    0.21333
695640.0000    0.36240
695680.0000    0.39345
695720.0000    0.48230
695760.0000    0.27720
695800.0000    0.44021
695840.0000    0.22196
695880.0000    0.32442
695920.0000    0.38853
695960.0000    0.37025
696000.0000    0.29218
696040.0000    0.19929
696080.0000    0.31851
696120.0000    0.23402
696160.0000    0.27295
696200.0000    0.09102
696240.0000    0.34376
696280.0000    0.41976
696320.0000    0.38157
696360.0000    0.22571
696400.0000    0.34040
696440.0000    0.33482
696480.0000    0.34175
696520.0000    0.31569
696560.0000   -0.01004
696600.0000    0.45007
696640.0000    0.26518
696680.0000    0.34383
696720.0000    0.40686
696760.0000    0.29345
696800.0000    0.39942
696840.0000    0.47390
696880.0000    0.46464
696920.0000    0.27677
696960.0000    0.30635
697000.0000    0.17867
697040.0000    0.42770
697080.0000    0.42488
697120.0000    0.29087
697160.0000    0.41671
697200.0000    0.37260
697240.0000    0.41867
697280.0000    0.17220
697320.0000    0.31796
697360.0000    0.37276
697400.0000    0.37611
697440.0000    0.46160
697480.0000    0.49141
697520.0000    0.36649
697560.0000    0.03813
697600.0000    0.39441
697640.0000    0.30379
697680.0000   -0.02208
697720.0000    0.16689
697760.0000    0.34742
697800.0000    0.42698
697840.0000    0.23108
697880.0000    0.28136
697920.0000    0.45077
697960.0000    0.22093
698000.0000    0.47270
698040.0000    0.28399
698080.0000    0.24245
698120.0000   -0.00233
698160.0000    0.25988
698200.0000    0.48817
698240.0000    0.61700
698280.0000    0.46218
698320.0000    0.22930
698360.0000    0.31000
698400.0000    0.24313
698440.0000    0.25800
698480.0000    0.32052
698520.0000    0.27194
698560.0000    0.48037
698600.0000    0.22590
698640.0000    0.53018
698680.0000    0.44395
698720.0000    0.11874
698760.0000    0.34433
698800.0000    0.34481
698840.0000    0.50510
698880.0000    0.30822
698920.0000    0.41419
698960.0000    0.43062
699000.0000    0.33426
699040.0000    0.48931
699080.0000    0.47788
699120.0000    0.27689
699160.0000    0.29378
699200.0000    0.46606
699240.0000    0.37199
699280.0000    0.37829
699320.0000    0.26899
699360.0000    0.36940
699400.0000    0.27137
699440.0000    0.43710
699480.0000    0.30917
699520.0000    0.31530
699560.0000    0.40608
699600.0000    0.48053
699640.0000    0.59760
699680.0000    0.32228
699720.0000    0.32427
699760.0000    0.50943
699800.0000    0.76089
699840.0000    0.62124
699880.0000    0.75742
699920.0000    0.39069
699960.0000    0.15005
700000.0000    0.25394
700040.0000    0.50262
700080.0000    0.24459
700120.0000    0.45183
700160.0000    0.52873
700200.0000    0.59787
700240.0000    0.25213
700280.0000    0.35173
700320.0000    0.36059
700360.0000    0.49257
700400.0000    0.50961
700440.0000    0.38403
700480.0000    0.33284
700520.0000    0.46759
700560.0000    0.45615
700600.0000    0.38953
700640.0000    0.31824
700680.0000    0.29113
700720.0000    0.45031
700760.0000    0.34134
700800.0000    0.15098
700840.0000    0.12147
700880.0000    0.10585
700920.0000    0.16923
700960.0000    0.22399
701000.0000    0.29544
701040.0000    0.29329
701080.0000    0.21163
701120.0000    0.14156
701160.0000    0.18565
701200.0000    0.04485
701240.0000    0.18348
701280.0000    0.12682
701320.0000    0.22090
701360.0000    0.29461
701400.0000    0.13487
701440.0000    0.26647
701480.0000    0.44615
701520.0000    0.26261
701560.0000    0.12694
701600.0000    0.42006
701640.0000    0.27100
701680.0000    0.38982
701720.0000    0.31069
701760.0000    0.36736
701800.0000    0.39642
701840.0000    0.30632
701880.0000    0.23913
701920.0000    0.43751
701960.0000    0.27691
702000.0000    0.38683
702040.0000    0.47735
702080.0000    0.46743
702120.0000    0.37569
702160.0000    0.32157
702200.0000    0.46085
702240.0000    0.38044
702280.0000    0.40970
702320.0000    0.42808
702360.0000    0.35280
702400.0000    0.21940
702440.0000    0.47807
702480.0000    0.56845
702520.0000    0.25229
702560.0000    0.19761
702600.0000    0.19222
702640.0000    0.35570
702680.0000    0.45372
702720.0000    0.15681
702760.0000    0.31387
702800.0000    0.15081
702840.0000    0.31732
702880.0000    0.48723
702920.0000    0.20687
702960.0000    0.22896
703000.0000    0.33594
703040.0000    0.26819
703080.0000    0.34015
703120.0000    0.31298
703160.0000    0.25070
703200.0000    0.34356
703240.0000    0.17717
703280.0000    0.22910
703320.0000    0.07551
703360.0000    0.16524
703400.0000    0.28222
703440.0000    0.49793
703480.0000    0.64977
703520.0000    0.36197
703560.0000    0.36378
703600.0000    0.45327
703640.0000    0.44585
703680.0000    0.26079
703720.0000    0.07889
703760.0000    0.14927
703800.0000   -0.00408
703840.0000    0.39896
703880.0000    0.07932
703920.0000    0.44530
703960.0000    0.24396
704000.0000    0.27044
704040.0000    0.37906
704080.0000    0.23523
704120.0000    0.54868
704160.0000    0.21688
704200.0000    0.35637
704240.0000    0.28517
704280.0000    0.36757
704320.0000    0.27813
704360.0000    0.27468
704400.0000    0.32285
704440.0000    0.27942
704480.0000    0.42572
704520.0000    0.42900
704560.0000    0.59877
704600.0000    0.56627
704640.0000    0.41287
704680.0000    0.30215
704720.0000    0.53003
704760.0000    0.39139
704800.0000    0.29439
704840.0000    0.34915
704880.0000    0.44931
704920.0000    0.22452
704960.0000    0.15440
705000.0000    0.36650
705040.0000    0.27579
705080.0000    0.19905
705120.0000    0.35524
705160.0000    0.36466
705200.0000    0.11106
705240.0000   -0.02658
705280.0000    0.09771
705320.0000    0.51036
705360.0000    0.32887
705400.0000    0.30361
705440.0000    0.11684
705480.0000    0.33150
705520.0000    0.28535
705560.0000    0.25186
705600.0000    0.31488
705640.0000    0.36263
705680.0000    0.28489
705720.0000    0.30704
705760.0000    0.43735
705800.0000    0.37140
705840.0000    0.05964
705880.0000    0.27848
705920.0000    0.37752
705960.0000    0.38025
706000.0000    0.54636
706040.0000    0.60542
706080.0000    0.55254
706120.0000    0.69664
706160.0000    0.49938
706200.0000    0.58593
706240.0000    0.60785
706280.0000    0.34852
706320.0000    0.45797
706360.0000    0.40749
706400.0000    0.27559
706440.0000    0.36760
706480.0000    0.49243
706520.0000    0.45302
706560.0000    0.49748
706600.0000    0.46813
706640.0000    0.47433
706680.0000    0.56104
706720.0000    0.47787
706760.0000    0.53601
706800.0000    0.41272
706840.0000    0.31384
706880.0000    0.30318
706920.0000    0.30967
706960.0000    0.38113
707000.0000    0.71602
707040.0000    0.68961
707080.0000    0.44537
707120.0000    0.46960
707160.0000    0.45128
707200.0000    0.53792
707240.0000    0.71657
707280.0000    0.52056
707320.0000    0.49194
707360.0000    0.60140
707400.0000    0.40665
707440.0000    0.39257
707480.0000    0.37418
707520.0000    0.61903
707560.0000    0.49858
707600.0000    0.59892
707640.0000    0.78794
707680.0000    0.68108
707720.0000    0.66149
707760.0000    0.59372
707800.0000    0.52899
707840.0000    0.50780
707880.0000    0.42425
707920.0000    0.31694
707960.0000    0.39278
708000.0000    0.26190
708040.0000    0.34046
708080.0000    0.27477
708120.0000    0.24510
708160.0000    0.37270
708200.0000    0.43983
708240.0000    0.47591
708280.0000    0.44289
708320.0000    0.53253
708360.0000    0.55042
708400.0000    0.42611
708440.0000    0.56061
708480.0000    0.58315
708520.0000    0.48693
708560.0000    0.55747
708600.0000    0.30055
708640.0000    0.31927
708680.0000    0.28184
708720.0000    0.35219
708760.0000    0.49846
708800.0000    0.34831
708840.0000    0.40084
708880.0000    0.35143
708920.0000    0.31701
708960.0000    0.49668
709000.0000    0.32682
709040.0000    0.29764
709080.0000    0.58146
709120.0000    0.63832
709160.0000    0.50703
709200.0000    0.67092
709240.0000    0.48314
709280.0000    0.41592
709320.0000    0.37253
709360.0000    0.30430
709400.0000    0.44702
709440.0000    0.44244
709480.0000    0.37887
709520.0000    0.15088
709560.0000    0.55451
709600.0000    0.37057
709640.0000    0.29961
709680.0000    0.36169
709720.0000    0.27378
709760.0000    0.42828
709800.0000    0.33753
709840.0000    0.34485
709880.0000    0.39646
709920.0000    0.28132
709960.0000    0.32993
710000.0000    0.31472
710040.0000    0.40123
710080.0000    0.27961
710120.0000    0.51337
710160.0000    0.11334
710200.0000    0.48392
710240.0000    0.15489
710280.0000    0.32814
710320.0000    0.14763
710360.0000    0.25850
710400.0000    0.44496
710440.0000    0.44350
710480.0000    0.47101
710520.0000    0.39263
710560.0000    0.35486
710600.0000    0.38758
710640.0000    0.14768
710680.0000    0.34094
710720.0000    0.01673
710760.0000    0.28806
710800.0000    0.40362
710840.0000    0.42421
710880.0000    0.46894
710920.0000    0.33352
710960.0000    0.36186
711000.0000    0.22743
711040.0000    0.31403
711080.0000    0.32779
711120.0000    0.33748
711160.0000    0.10553
711200.0000    0.28312
711240.0000    0.09001
711280.0000    0.22592
711320.0000    0.19034
711360.0000    0.09236
711400.0000    0.23174
711440.0000    0.29367
711480.0000    0.23121
711520.0000    0.37943
711560.0000    0.41733
711600.0000    0.42148
711640.0000    0.32277
711680.0000    0.47119
711720.0000    0.58480
711760.0000    0.24404
711800.0000    0.46359
711840.0000    0.39074
711880.0000    0.51721
711920.0000    0.67841
711960.0000    0.37837
712000.0000    0.50283
712040.0000    0.32008
712080.0000    0.55543
712120.0000    0.89326
712160.0000    0.74984
712200.0000    0.76071
712240.0000    0.77716
712280.0000    0.53858
712320.0000    0.43242
712360.0000    0.47402
712400.0000    0.44691
712440.0000    0.42641
712480.0000    0.41738
712520.0000    0.45658
712560.0000    0.50019
712600.0000    0.59264
712640.0000    0.47040
712680.0000    0.59614
712720.0000    0.24425
712760.0000    0.41365
712800.0000   -0.07230
712840.0000    0.41542
712880.0000    0.30945
712920.0000    0.37902
712960.0000    0.29200
713000.0000    0.30241
713040.0000    0.31616
713080.0000    0.18121
713120.0000    0.31274
713160.0000    0.44522
713200.0000    0.36210
713240.0000    0.37656
713280.0000    0.37566
713320.0000    0.33971
713360.0000    0.40701
713400.0000    0.36505
713440.0000    0.38633
713480.0000    0.27106
713520.0000    0.52185
713560.0000    0.38985
713600.0000    0.50439
713640.0000    0.51361
713680.0000    0.37665
713720.0000    0.48172
713760.0000    0.33366
713800.0000    0.34582
713840.0000    0.49511
713880.0000    0.30731
713920.0000    0.03396
713960.0000    0.29733
714000.0000    0.17801
714040.0000    0.38681
714080.0000    0.45003
714120.0000    0.40918
714160.0000    0.30647
714200.0000    0.33821
714240.0000    0.27121
714280.0000    0.47760
714320.0000    0.29998
714360.0000    0.18919
714400.0000    0.38053
714440.0000    0.44298
714480.0000    0.41257
714520.0000    0.41637
714560.0000    0.40927
714600.0000    0.53587
714640.0000    0.37051
714680.0000    0.23344
714720.0000    0.37850
714760.0000    0.49555
714800.0000    0.46633
714840.0000    0.52221
714880.0000    0.61434
714920.0000    0.55627
714960.0000    0.46529
715000.0000    0.64569
715040.0000    0.70510
715080.0000    0.67786
715120.0000    0.80949
715160.0000    0.55486
715200.0000    0.72471
715240.0000    0.81601
715280.0000    0.85951
715320.0000    0.65336
715360.0000    0.74279
715400.0000    0.71976
715440.0000    0.69258
715480.0000    0.69058
715520.0000    0.59006
715560.0000    0.68748
715600.0000    0.51368
715640.0000    0.66589
715680.0000    0.54732
715720.0000    0.55854
715760.0000    0.61876
715800.0000    0.70995
715840.0000    0.56244
715880.0000    0.25476
715920.0000    0.49207
715960.0000    0.61192
716000.0000    0.50689
716040.0000    0.47831
716080.0000    0.47583
716120.0000    0.41526
716160.0000    0.62805
716200.0000    0.56251
716240.0000    0.83457
716280.0000    0.65676
716320.0000    0.65203
716360.0000    0.44761
716400.0000    0.56039
716440.0000    0.75357
716480.0000    0.45885
716520.0000    0.73264
716560.0000    0.54714
716600.0000    0.45999
716640.0000    0.40702
716680.0000    0.35068
716720.0000    0.33507
716760.0000    0.38497
716800.0000    0.51682
716840.0000    0.46948
716880.0000    0.41079
716920.0000    0.53475
716960.0000    0.46149
717000.0000    0.43393
717040.0000    0.49795
717080.0000    0.35586
717120.0000    0.37213
717160.0000    0.43178
717200.0000    0.39384
717240.0000    0.44829
717280.0000    0.48542
717320.0000    0.48608
717360.0000    0.66013
717400.0000    0.50972
717440.0000    0.66091
717480.0000    0.35866
717520.0000    0.29425
717560.0000    0.47566
717600.0000    0.31869
717640.0000    0.27479
717680.0000    0.47195
717720.0000    0.65772
717760.0000    0.77511
717800.0000    0.61199
717840.0000    0.36427
717880.0000    0.40960
717920.0000    0.43250
717960.0000    0.14624
718000.0000    0.29218
718040.0000    0.22535
718080.0000    0.16563
718120.0000    0.22780
718160.0000    0.21094
718200.0000    0.56578
718240.0000    0.35254
718280.0000    0.28642
718320.0000    0.61501
718360.0000    0.48192
718400.0000    0.43068
718440.0000    0.38241
718480.0000    0.48057
718520.0000    0.38626
718560.0000    0.36540
718600.0000    0.19740
718640.0000    0.29373
718680.0000    0.49203
718720.0000    0.27348
718760.0000    0.21526
718800.0000    0.41146
718840.0000    0.61520
718880.0000    0.35477
718920.0000    0.29930
718960.0000    0.48235
719000.0000    0.35321
719040.0000    0.32443
719080.0000    0.19836
719120.0000    0.45729
719160.0000    0.40688
719200.0000    0.25967
719240.0000    0.29126
719280.0000    0.36935
719320.0000    0.38721
719360.0000    0.39011
719400.0000    0.28879
719440.0000    0.16460
719480.0000    0.31310
719520.0000    0.38723
719560.0000    0.49538
719600.0000    0.50096
719640.0000    0.49763
719680.0000    0.53190
719720.0000    0.65996
719760.0000    0.54486
719800.0000    0.61261
719840.0000    0.52752
719880.0000    0.59816
719920.0000    0.33017
719960.0000    0.29429
720000.0000    0.41189
720040.0000    0.31236
720080.0000    0.50839
720120.0000    0.31657
720160.0000    0.25725
720200.0000    0.37670
720240.0000    0.48867
720280.0000    0.37608
720320.0000    0.50234
720360.0000    0.38183
720400.0000    0.35211
720440.0000    0.34479
720480.0000    0.44711
720520.0000    0.41026
720560.0000    0.36212
720600.0000    0.50937
720640.0000    0.46464
720680.0000    0.33007
720720.0000    0.42905
720760.0000    0.15472
720800.0000    0.44498
720840.0000    0.52794
720880.0000    0.50611
720920.0000    0.32642
720960.0000    0.44735
721000.0000    0.58858
721040.0000    0.67969
721080.0000    0.67219
721120.0000    0.46282
721160.0000    0.57491
721200.0000    0.56542
721240.0000    0.56625
721280.0000    0.60116
721320.0000    0.55404
721360.0000    0.46696
721400.0000    0.50169
721440.0000    0.59458
721480.0000    0.62501
721520.0000    0.62724
721560.0000    0.79988
721600.0000    0.49187
721640.0000    0.59217
721680.0000    0.47844
721720.0000    0.35336
721760.0000    0.63912
721800.0000    0.62795
721840.0000    0.47932
721880.0000    0.57233
721920.0000    0.90339
721960.0000    0.77065
722000.0000    0.73001
722040.0000    0.67129
722080.0000    0.62821
722120.0000    0.80751
722160.0000    0.74849
722200.0000    0.62207
722240.0000    0.53644
722280.0000    0.43067
722320.0000    0.61669
722360.0000    0.36750
722400.0000    0.34199
722440.0000    0.55850
722480.0000    0.46391
722520.0000    0.60589
722560.0000    0.42419
722600.0000    0.40412
722640.0000    0.54490
722680.0000    0.44396
722720.0000    0.51167
722760.0000    0.46443
722800.0000    0.41961
722840.0000    0.44807
722880.0000    0.53881
722920.0000    0.78575
722960.0000    0.76032
723000.0000    0.37535
723040.0000    0.38380
723080.0000    0.32522
723120.0000    0.47838
723160.0000    0.67443
723200.0000    0.42953
723240.0000    0.37636
723280.0000    0.37740
723320.0000    0.44205
723360.0000    0.40335
723400.0000    0.31444
723440.0000    0.17086
723480.0000    0.42124
723520.0000    0.36575
723560.0000    0.47635
723600.0000    0.29206
723640.0000    0.37231
723680.0000    0.54578
723720.0000    0.46279
723760.0000    0.41532
723800.0000    0.44978
723840.0000    0.35466
[truncated: 158,795 more chars]
