# Supplementary material for: Comment on 'Valid molecular dynamics simulations of human hemoglobin require a surprisingly large box size'
Source: eLife. 2019 Jun 20;8:e44718. doi: 10.7554/eLife.44718 (PMC6586461; doi:10.7554/eLife.44718)
Supplement: Figure 4—source data 1. — The zip archive contains a README file describing which source files correspond to the different panels. [file elife-44718-fig4-data1.zip › figure4/panels_EF/charmm/box1/eq15/proj.xvg]

25000.0000   -0.17252
25040.0000   -0.29949
25080.0000   -0.08477
25120.0000    0.03690
25160.0000   -0.03259
25200.0000   -0.08351
25240.0000   -0.16105
25280.0000   -0.13242
25320.0000   -0.18456
25360.0000   -0.14187
25400.0000   -0.14631
25440.0000   -0.28477
25480.0000   -0.17912
25520.0000    0.07821
25560.0000   -0.22097
25600.0000   -0.15170
25640.0000   -0.31254
25680.0000    0.03056
25720.0000   -0.07288
25760.0000   -0.21701
25800.0000    0.30373
25840.0000    0.13274
25880.0000    0.14383
25920.0000    0.14380
25960.0000    0.02583
26000.0000    0.12159
26040.0000    0.07672
26080.0000    0.08349
26120.0000    0.09968
26160.0000    0.12051
26200.0000    0.10120
26240.0000   -0.06789
26280.0000    0.00226
26320.0000    0.21358
26360.0000   -0.08320
26400.0000    0.18433
26440.0000    0.06113
26480.0000   -0.20525
26520.0000   -0.16139
26560.0000   -0.09479
26600.0000   -0.36027
26640.0000   -0.24578
26680.0000   -0.43341
26720.0000   -0.10506
26760.0000   -0.38980
26800.0000   -0.41037
26840.0000   -0.12957
26880.0000   -0.21218
26920.0000   -0.07869
26960.0000   -0.16590
27000.0000    0.06691
27040.0000   -0.20775
27080.0000   -0.43460
27120.0000   -0.33688
27160.0000   -0.20937
27200.0000   -0.21433
27240.0000   -0.31081
27280.0000   -0.19217
27320.0000    0.00505
27360.0000   -0.46611
27400.0000   -0.48923
27440.0000   -0.42769
27480.0000   -0.30461
27520.0000   -0.26658
27560.0000   -0.10250
27600.0000   -0.27648
27640.0000   -0.36937
27680.0000   -0.28689
27720.0000    0.03474
27760.0000   -0.17818
27800.0000    0.01433
27840.0000   -0.08221
27880.0000   -0.07586
27920.0000   -0.26934
27960.0000   -0.22704
28000.0000   -0.01950
28040.0000   -0.40117
28080.0000   -0.26901
28120.0000   -0.18656
28160.0000   -0.01990
28200.0000   -0.00370
28240.0000   -0.07716
28280.0000   -0.39460
28320.0000   -0.02634
28360.0000   -0.06482
28400.0000   -0.04072
28440.0000   -0.10646
28480.0000   -0.32530
28520.0000    0.04055
28560.0000   -0.36882
28600.0000   -0.12064
28640.0000   -0.03198
28680.0000   -0.24545
28720.0000   -0.24611
28760.0000   -0.01198
28800.0000   -0.04214
28840.0000    0.07856
28880.0000   -0.08920
28920.0000   -0.31177
28960.0000   -0.21827
29000.0000   -0.11383
29040.0000   -0.08654
29080.0000    0.04655
29120.0000   -0.45942
29160.0000   -0.49760
29200.0000   -0.04014
29240.0000   -0.13061
29280.0000   -0.21193
29320.0000    0.15266
29360.0000   -0.39876
29400.0000   -0.03749
29440.0000   -0.11020
29480.0000    0.23593
29520.0000    0.27238
29560.0000    0.28944
29600.0000   -0.27874
29640.0000    0.20078
29680.0000   -0.08858
29720.0000    0.09571
29760.0000    0.32958
29800.0000    0.39666
29840.0000    0.10852
29880.0000    0.15400
29920.0000   -0.09598
29960.0000    0.04388
30000.0000   -0.22804
30040.0000   -0.06789
30080.0000    0.28505
30120.0000    0.05914
30160.0000   -0.02642
30200.0000    0.12168
30240.0000   -0.06697
30280.0000    0.07556
30320.0000    0.05128
30360.0000   -0.28881
30400.0000   -0.15781
30440.0000    0.10869
30480.0000    0.17893
30520.0000   -0.02315
30560.0000   -0.01974
30600.0000    0.29820
30640.0000   -0.14130
30680.0000    0.37272
30720.0000    0.17794
30760.0000    0.01902
30800.0000    0.40632
30840.0000    0.21291
30880.0000   -0.24013
30920.0000   -0.07969
30960.0000    0.01338
31000.0000    0.06692
31040.0000   -0.01394
31080.0000   -0.18393
31120.0000   -0.06936
31160.0000   -0.11959
31200.0000   -0.13361
31240.0000    0.26480
31280.0000   -0.06824
31320.0000    0.19387
31360.0000    0.25719
31400.0000    0.18070
31440.0000   -0.16170
31480.0000    0.31457
31520.0000    0.22267
31560.0000   -0.00387
31600.0000    0.12492
31640.0000    0.24774
31680.0000   -0.00173
31720.0000    0.12190
31760.0000   -0.12309
31800.0000    0.11629
31840.0000    0.03830
31880.0000   -0.19464
31920.0000   -0.48660
31960.0000   -0.13572
32000.0000    0.11268
32040.0000   -0.11967
32080.0000    0.14521
32120.0000   -0.29178
32160.0000   -0.22191
32200.0000    0.15026
32240.0000   -0.06684
32280.0000    0.04626
32320.0000    0.10650
32360.0000    0.05064
32400.0000   -0.18939
32440.0000   -0.08386
32480.0000   -0.19622
32520.0000    0.13598
32560.0000    0.19838
32600.0000   -0.21645
32640.0000   -0.33104
32680.0000   -0.25981
32720.0000   -0.02683
32760.0000   -0.00983
32800.0000   -0.16565
32840.0000   -0.16804
32880.0000   -0.05799
32920.0000    0.25780
32960.0000    0.06980
33000.0000    0.22357
33040.0000    0.12333
33080.0000    0.15253
33120.0000    0.15277
33160.0000    0.30849
33200.0000    0.36196
33240.0000    0.18407
33280.0000    0.24501
33320.0000    0.06035
33360.0000    0.23314
33400.0000   -0.18240
33440.0000    0.03945
33480.0000    0.02146
33520.0000   -0.07335
33560.0000    0.05990
33600.0000    0.33511
33640.0000    0.16347
33680.0000    0.14069
33720.0000    0.31603
33760.0000    0.14542
33800.0000    0.34362
33840.0000    0.33856
33880.0000    0.37168
33920.0000    0.24001
33960.0000    0.33225
34000.0000    0.26760
34040.0000    0.32671
34080.0000    0.35976
34120.0000    0.38879
34160.0000    0.34336
34200.0000    0.17458
34240.0000   -0.01629
34280.0000    0.23335
34320.0000    0.24486
34360.0000    0.13298
34400.0000    0.27342
34440.0000    0.30059
34480.0000    0.10157
34520.0000    0.26341
34560.0000    0.18191
34600.0000    0.15547
34640.0000   -0.00665
34680.0000    0.22688
34720.0000    0.08178
34760.0000    0.28040
34800.0000    0.25936
34840.0000    0.16327
34880.0000    0.38808
34920.0000    0.28968
34960.0000    0.28847
35000.0000   -0.04994
35040.0000   -0.08427
35080.0000    0.15018
35120.0000    0.18986
35160.0000    0.11626
35200.0000    0.14943
35240.0000    0.16279
35280.0000    0.16870
35320.0000    0.07799
35360.0000    0.27017
35400.0000    0.03471
35440.0000   -0.04835
35480.0000    0.17437
35520.0000    0.02357
35560.0000    0.09072
35600.0000    0.01164
35640.0000    0.42037
35680.0000    0.30239
35720.0000    0.01317
35760.0000    0.00779
35800.0000   -0.10033
35840.0000    0.03948
35880.0000    0.10667
35920.0000    0.08756
35960.0000    0.01490
36000.0000    0.03104
36040.0000    0.01440
36080.0000    0.01077
36120.0000    0.07281
36160.0000    0.06386
36200.0000    0.14570
36240.0000    0.10576
36280.0000   -0.06524
36320.0000    0.16690
36360.0000    0.12123
36400.0000    0.10002
36440.0000    0.01277
36480.0000    0.16763
36520.0000    0.05792
36560.0000    0.10210
36600.0000   -0.10634
36640.0000    0.22416
36680.0000    0.12578
36720.0000    0.16652
36760.0000   -0.05215
36800.0000   -0.01207
36840.0000    0.06850
36880.0000   -0.11539
36920.0000    0.43343
36960.0000    0.32600
37000.0000    0.54669
37040.0000    0.32411
37080.0000    0.20238
37120.0000    0.11180
37160.0000    0.27975
37200.0000    0.27810
37240.0000    0.38101
37280.0000    0.40549
37320.0000    0.08438
37360.0000   -0.07286
37400.0000   -0.17997
37440.0000    0.10762
37480.0000    0.22568
37520.0000   -0.17813
37560.0000    0.08145
37600.0000   -0.45660
37640.0000   -0.28973
37680.0000    0.28554
37720.0000   -0.28116
37760.0000   -0.23717
37800.0000   -0.20390
37840.0000   -0.14102
37880.0000    0.01934
37920.0000   -0.04638
37960.0000    0.16225
38000.0000    0.11156
38040.0000    0.41148
38080.0000    0.29368
38120.0000    0.04005
38160.0000    0.19169
38200.0000    0.15095
38240.0000    0.17915
38280.0000   -0.01158
38320.0000   -0.05461
38360.0000   -0.00220
38400.0000    0.07967
38440.0000   -0.06451
38480.0000   -0.07070
38520.0000    0.01095
38560.0000   -0.05008
38600.0000    0.07506
38640.0000   -0.02555
38680.0000    0.20151
38720.0000   -0.08931
38760.0000    0.45883
38800.0000    0.54740
38840.0000    0.44536
38880.0000    0.12372
38920.0000    0.49759
38960.0000    0.34418
39000.0000    0.46505
39040.0000    0.45795
39080.0000    0.45961
39120.0000    0.31545
39160.0000   -0.15366
39200.0000    0.54655
39240.0000    0.23738
39280.0000    0.19361
39320.0000    0.30824
39360.0000   -0.18808
39400.0000   -0.00771
39440.0000    0.35972
39480.0000    0.52051
39520.0000    0.25509
39560.0000   -0.26005
39600.0000    0.01100
39640.0000    0.05203
39680.0000   -0.01303
39720.0000    0.12390
39760.0000    0.28811
39800.0000    0.20267
39840.0000   -0.04611
39880.0000    0.00807
39920.0000   -0.02819
39960.0000   -0.08604
40000.0000   -0.04970
40040.0000   -0.01971
40080.0000   -0.32934
40120.0000   -0.37584
40160.0000   -0.32286
40200.0000   -0.42777
40240.0000   -0.56190
40280.0000    0.00902
40320.0000    0.15436
40360.0000    0.17646
40400.0000   -0.18187
40440.0000    0.02288
40480.0000   -0.12180
40520.0000   -0.25430
40560.0000   -0.16905
40600.0000   -0.07111
40640.0000   -0.02371
40680.0000    0.14897
40720.0000    0.14932
40760.0000    0.04390
40800.0000    0.11194
40840.0000    0.30834
40880.0000    0.19434
40920.0000   -0.00308
40960.0000   -0.16082
41000.0000    0.10284
41040.0000   -0.02632
41080.0000   -0.28288
41120.0000   -0.34194
41160.0000    0.11674
41200.0000    0.06403
41240.0000   -0.09697
41280.0000   -0.03043
41320.0000    0.11130
41360.0000    0.17993
41400.0000    0.17945
41440.0000    0.23131
41480.0000    0.12796
41520.0000   -0.02391
41560.0000    0.03072
41600.0000    0.08546
41640.0000   -0.05646
41680.0000   -0.02594
41720.0000    0.02815
41760.0000    0.16645
41800.0000   -0.11314
41840.0000    0.09811
41880.0000   -0.02279
41920.0000   -0.13932
41960.0000   -0.24996
42000.0000   -0.04759
42040.0000    0.18298
42080.0000   -0.15926
42120.0000    0.06869
42160.0000    0.05492
42200.0000   -0.06524
42240.0000   -0.16197
42280.0000   -0.17452
42320.0000   -0.07188
42360.0000   -0.00771
42400.0000    0.19265
42440.0000    0.13289
42480.0000   -0.23079
42520.0000   -0.41691
42560.0000   -0.61713
42600.0000   -0.76328
42640.0000   -0.48111
42680.0000   -0.23563
42720.0000   -0.65507
42760.0000   -0.28693
42800.0000   -0.18753
42840.0000   -0.17066
42880.0000    0.03072
42920.0000    0.26372
42960.0000    0.15595
43000.0000    0.12597
43040.0000    0.08646
43080.0000    0.07510
43120.0000   -0.04693
43160.0000    0.12586
43200.0000    0.02257
43240.0000   -0.01074
43280.0000    0.02983
43320.0000    0.24505
43360.0000    0.10111
43400.0000    0.14393
43440.0000    0.12885
43480.0000    0.21433
43520.0000   -0.08618
43560.0000    0.11428
43600.0000    0.22314
43640.0000    0.05684
43680.0000    0.22458
43720.0000    0.27873
43760.0000    0.30888
43800.0000    0.24667
43840.0000    0.15334
43880.0000    0.29763
43920.0000    0.12941
43960.0000    0.20688
44000.0000    0.54425
44040.0000    0.23022
44080.0000   -0.11486
44120.0000    0.08309
44160.0000    0.23674
44200.0000    0.24889
44240.0000    0.16310
44280.0000    0.32045
44320.0000    0.27953
44360.0000    0.04929
44400.0000    0.08556
44440.0000    0.07164
44480.0000    0.16889
44520.0000   -0.02399
44560.0000   -0.12378
44600.0000   -0.05592
44640.0000   -0.11625
44680.0000    0.05961
44720.0000    0.05416
44760.0000   -0.12599
44800.0000   -0.08312
44840.0000   -0.19104
44880.0000    0.02690
44920.0000   -0.17731
44960.0000   -0.23485
45000.0000    0.08184
45040.0000    0.12968
45080.0000   -0.14602
45120.0000   -0.04505
45160.0000    0.05252
45200.0000    0.14589
45240.0000    0.09706
45280.0000   -0.03066
45320.0000   -0.05492
45360.0000   -0.13947
45400.0000   -0.08637
45440.0000   -0.14778
45480.0000   -0.15774
45520.0000   -0.04718
45560.0000   -0.06361
45600.0000   -0.35363
45640.0000   -0.20406
45680.0000   -0.05948
45720.0000   -0.22786
45760.0000    0.08621
45800.0000    0.03402
45840.0000   -0.21433
45880.0000   -0.37058
45920.0000   -0.61817
45960.0000   -0.52017
46000.0000   -0.26193
46040.0000    0.08439
46080.0000    0.08070
46120.0000    0.03941
46160.0000   -0.18496
46200.0000   -0.22261
46240.0000   -0.04486
46280.0000   -0.34187
46320.0000   -0.38096
46360.0000   -0.13407
46400.0000   -0.13890
46440.0000   -0.07856
46480.0000   -0.09926
46520.0000   -0.15666
46560.0000   -0.07660
46600.0000   -0.01285
46640.0000   -0.20900
46680.0000   -0.18247
46720.0000   -0.43570
46760.0000   -0.50839
46800.0000   -0.59159
46840.0000   -0.37302
46880.0000   -0.27334
46920.0000   -0.31036
46960.0000   -0.19180
47000.0000   -0.05967
47040.0000   -0.11748
47080.0000   -0.05135
47120.0000   -0.09619
47160.0000   -0.06632
47200.0000   -0.03396
47240.0000   -0.01200
47280.0000   -0.27875
47320.0000   -0.00424
47360.0000    0.02633
47400.0000   -0.30983
47440.0000   -0.12440
47480.0000    0.03156
47520.0000   -0.02402
47560.0000    0.18337
47600.0000    0.09976
47640.0000   -0.16849
47680.0000   -0.04698
47720.0000    0.17263
47760.0000   -0.07707
47800.0000    0.02506
47840.0000   -0.14735
47880.0000   -0.02286
47920.0000   -0.10883
47960.0000   -0.08318
48000.0000    0.06929
48040.0000   -0.02399
48080.0000    0.27864
48120.0000    0.04634
48160.0000    0.08502
48200.0000   -0.12437
48240.0000    0.12535
48280.0000    0.20308
48320.0000   -0.13734
48360.0000   -0.00432
48400.0000    0.07233
48440.0000    0.22699
48480.0000    0.04871
48520.0000   -0.40864
48560.0000   -0.22173
48600.0000    0.10647
48640.0000   -0.08785
48680.0000    0.27924
48720.0000    0.37920
48760.0000    0.28543
48800.0000    0.41265
48840.0000    0.26612
48880.0000    0.13781
48920.0000    0.49333
48960.0000    0.15709
49000.0000    0.24852
49040.0000    0.17115
49080.0000    0.20997
49120.0000    0.20564
49160.0000    0.21927
49200.0000   -0.00041
49240.0000    0.01612
49280.0000   -0.13706
49320.0000   -0.26243
49360.0000   -0.16789
49400.0000    0.05427
49440.0000    0.27945
49480.0000    0.07684
49520.0000   -0.05697
49560.0000   -0.02463
49600.0000    0.05109
49640.0000    0.39663
49680.0000    0.01715
49720.0000    0.05645
49760.0000    0.32328
49800.0000    0.47126
49840.0000    0.45512
49880.0000    0.23125
49920.0000    0.24923
49960.0000    0.21774
50000.0000    0.53564
50040.0000    0.10185
50080.0000    0.35393
50120.0000    0.37344
50160.0000    0.35762
50200.0000    0.43939
50240.0000    0.13859
50280.0000    0.47873
50320.0000    0.39015
50360.0000    0.08570
50400.0000   -0.21307
50440.0000   -0.05770
50480.0000   -0.09374
50520.0000   -0.10094
50560.0000   -0.04406
50600.0000    0.02260
50640.0000   -0.05778
50680.0000   -0.14287
50720.0000   -0.15702
50760.0000   -0.29209
50800.0000   -0.20231
50840.0000   -0.11682
50880.0000   -0.22029
50920.0000   -0.19724
50960.0000   -0.00078
51000.0000   -0.33853
51040.0000   -0.19028
51080.0000   -0.19817
51120.0000   -0.16367
51160.0000   -0.17338
51200.0000   -0.11469
51240.0000   -0.05307
51280.0000   -0.22408
51320.0000   -0.47082
51360.0000   -0.32600
51400.0000    0.01348
51440.0000   -0.29011
51480.0000   -0.04124
51520.0000   -0.40271
51560.0000    0.03606
51600.0000   -0.38352
51640.0000   -0.17934
51680.0000   -0.45170
51720.0000   -0.19726
51760.0000    0.02006
51800.0000    0.01231
51840.0000   -0.46212
51880.0000   -0.83184
51920.0000   -0.44300
51960.0000   -0.20753
52000.0000   -0.09508
52040.0000   -0.07555
52080.0000   -0.17712
52120.0000   -0.02880
52160.0000   -0.04597
52200.0000   -0.55327
52240.0000   -0.05451
52280.0000    0.07541
52320.0000   -0.25510
52360.0000    0.01565
52400.0000   -0.17382
52440.0000   -0.36778
52480.0000   -0.22445
52520.0000   -0.29467
52560.0000    0.20965
52600.0000   -0.01360
52640.0000   -0.08709
52680.0000   -0.07922
52720.0000   -0.08875
52760.0000   -0.10773
52800.0000    0.07142
52840.0000   -0.12363
52880.0000    0.04885
52920.0000    0.13105
52960.0000   -0.12257
53000.0000   -0.27777
53040.0000   -0.25468
53080.0000   -0.49592
53120.0000   -0.44482
53160.0000   -0.14125
53200.0000   -0.14551
53240.0000    0.00113
53280.0000   -0.56771
53320.0000   -0.71903
53360.0000   -0.61932
53400.0000   -0.61917
53440.0000   -0.09940
53480.0000   -0.12448
53520.0000   -0.17873
53560.0000   -0.19839
53600.0000   -0.02785
53640.0000   -0.00447
53680.0000    0.03858
53720.0000    0.07130
53760.0000   -0.22947
53800.0000    0.30231
53840.0000   -0.24030
53880.0000   -0.04289
53920.0000   -0.11244
53960.0000   -0.02028
54000.0000   -0.12180
54040.0000   -0.15906
54080.0000    0.05125
54120.0000   -0.56294
54160.0000    0.04646
54200.0000   -0.55078
54240.0000   -0.02274
54280.0000   -0.13588
54320.0000   -0.46250
54360.0000   -0.34771
54400.0000   -0.29054
54440.0000   -0.40549
54480.0000   -0.34450
54520.0000    0.02742
54560.0000    0.25517
54600.0000    0.05167
54640.0000    0.24222
54680.0000    0.24826
54720.0000    0.29029
54760.0000    0.43782
54800.0000    0.79184
54840.0000    0.31043
54880.0000    0.39290
54920.0000    0.20971
54960.0000    0.48851
55000.0000    0.47761
55040.0000   -0.05598
55080.0000   -0.00587
55120.0000   -0.07667
55160.0000    0.22449
55200.0000    0.39313
55240.0000    0.41637
55280.0000   -0.04420
55320.0000    0.40436
55360.0000    0.67063
55400.0000    0.77959
55440.0000    0.11772
55480.0000    0.12460
55520.0000    0.27088
55560.0000   -0.01586
55600.0000   -0.00046
55640.0000    0.22092
55680.0000    0.41232
55720.0000    0.39230
55760.0000    0.05762
55800.0000    0.11060
55840.0000    0.24626
55880.0000    0.28513
55920.0000    0.33359
55960.0000    0.35875
56000.0000    0.39858
56040.0000    0.35765
56080.0000    0.27616
56120.0000    0.18151
56160.0000    0.35652
56200.0000    0.66618
56240.0000    0.24463
56280.0000    0.55960
56320.0000    0.21525
56360.0000    0.61679
56400.0000    0.24010
56440.0000    0.15061
56480.0000    0.35498
56520.0000    0.26338
56560.0000    0.38465
56600.0000    0.61087
56640.0000    0.65673
56680.0000    0.50093
56720.0000    0.66997
56760.0000    0.62688
56800.0000    0.41751
56840.0000    0.44271
56880.0000    0.28719
56920.0000    0.31682
56960.0000    0.32265
57000.0000    0.11220
57040.0000    0.20214
57080.0000    0.42673
57120.0000    0.04752
57160.0000    0.12419
57200.0000    0.18669
57240.0000    0.29267
57280.0000    0.01307
57320.0000    0.06588
57360.0000    0.41802
57400.0000    0.28750
57440.0000    0.24946
57480.0000    0.34319
57520.0000    0.45261
57560.0000    0.40624
57600.0000    0.02393
57640.0000    0.21746
57680.0000    0.24448
57720.0000    0.23473
57760.0000    0.13884
57800.0000    0.20966
57840.0000    0.43688
57880.0000    0.44746
57920.0000    0.34595
57960.0000    0.19531
58000.0000    0.14805
58040.0000    0.16849
58080.0000    0.23697
58120.0000    0.41325
58160.0000    0.63486
58200.0000    0.22777
58240.0000    0.38634
58280.0000    0.43401
58320.0000    0.42209
58360.0000    0.20072
58400.0000    0.08386
58440.0000   -0.01589
58480.0000    0.06610
58520.0000    0.00283
58560.0000    0.23059
58600.0000    0.17682
58640.0000    0.14607
58680.0000   -0.03050
58720.0000   -0.09025
58760.0000   -0.15499
58800.0000    0.20224
58840.0000    0.17772
58880.0000    0.18911
58920.0000    0.06387
58960.0000    0.14906
59000.0000    0.24480
59040.0000    0.50465
59080.0000    0.42517
59120.0000    0.40854
59160.0000    0.34090
59200.0000    0.36426
59240.0000    0.26089
59280.0000    0.23019
59320.0000    0.39950
59360.0000    0.37841
59400.0000    0.19626
59440.0000    0.47090
59480.0000    0.53443
59520.0000    0.20347
59560.0000    0.10494
59600.0000    0.44825
59640.0000    0.35547
59680.0000    0.29828
59720.0000    0.48941
59760.0000    0.12968
59800.0000    0.21132
59840.0000    0.22386
59880.0000    0.13846
59920.0000   -0.15089
59960.0000    0.20454
60000.0000    0.16747
60040.0000    0.12299
60080.0000    0.05869
60120.0000    0.22817
60160.0000    0.35578
60200.0000    0.29460
60240.0000    0.24366
60280.0000    0.23014
60320.0000    0.38656
60360.0000    0.35268
60400.0000    0.21770
60440.0000    0.55040
60480.0000    0.50588
60520.0000    0.55250
60560.0000    0.63393
60600.0000    0.61681
60640.0000    0.55757
60680.0000    0.77444
60720.0000    0.52438
60760.0000    0.19927
60800.0000    0.37154
60840.0000    0.38869
60880.0000    0.36819
60920.0000    0.25963
60960.0000    0.45439
61000.0000    0.31765
61040.0000    0.23854
61080.0000    0.53871
61120.0000    0.25623
61160.0000    0.40238
61200.0000    0.23976
61240.0000    0.08299
61280.0000    0.27111
61320.0000    0.27229
61360.0000    0.14589
61400.0000    0.17890
61440.0000    0.45823
61480.0000    0.28337
61520.0000    0.35708
61560.0000    0.35072
61600.0000    0.49947
61640.0000    0.30118
61680.0000    0.46764
61720.0000    0.41725
61760.0000    0.22393
61800.0000    0.46171
61840.0000    0.43207
61880.0000    0.36030
61920.0000    0.24096
61960.0000    0.27730
62000.0000    0.63322
62040.0000    0.36224
62080.0000    0.43475
62120.0000    0.36241
62160.0000    0.46794
62200.0000    0.34167
62240.0000    0.41518
62280.0000    0.36363
62320.0000    0.46721
62360.0000    0.52302
62400.0000    0.46012
62440.0000    0.38044
62480.0000    0.45619
62520.0000    0.25919
62560.0000    0.47355
62600.0000    0.43338
62640.0000    0.58120
62680.0000    0.49273
62720.0000    0.52394
62760.0000    0.58521
62800.0000    0.32153
62840.0000    0.41490
62880.0000    0.35122
62920.0000    0.53557
62960.0000    0.52580
63000.0000    0.40662
63040.0000    0.26433
63080.0000    0.34546
63120.0000    0.39469
63160.0000    0.38970
63200.0000    0.47632
63240.0000    0.44447
63280.0000    0.54048
63320.0000    0.56519
63360.0000    0.31280
63400.0000    0.05828
63440.0000    0.28383
63480.0000    0.24398
63520.0000    0.37637
63560.0000    0.34768
63600.0000    0.31781
63640.0000    0.25870
63680.0000    0.15780
63720.0000    0.40462
63760.0000    0.30003
63800.0000    0.35120
63840.0000    0.49285
63880.0000    0.41392
63920.0000    0.39501
63960.0000    0.38761
64000.0000    0.28301
64040.0000    0.47959
64080.0000    0.15453
64120.0000    0.32661
64160.0000    0.39662
64200.0000    0.18301
64240.0000    0.13640
64280.0000    0.07359
64320.0000    0.13323
64360.0000    0.11742
64400.0000    0.43739
64440.0000    0.16975
64480.0000   -0.01974
64520.0000    0.24320
64560.0000    0.28777
64600.0000    0.27288
64640.0000   -0.29364
64680.0000   -0.19158
64720.0000   -0.03471
64760.0000   -0.13395
64800.0000   -0.26180
64840.0000    0.05041
64880.0000   -0.12457
64920.0000   -0.10910
64960.0000   -0.12706
65000.0000   -0.52956
65040.0000   -0.37813
65080.0000   -0.16844
65120.0000   -0.04810
65160.0000   -0.32029
65200.0000   -0.45454
65240.0000   -0.33257
65280.0000   -0.38730
65320.0000   -0.21030
65360.0000   -0.05633
65400.0000   -0.09124
65440.0000    0.05503
65480.0000   -0.02670
65520.0000   -0.12265
65560.0000   -0.08530
65600.0000    0.12575
65640.0000   -0.14681
65680.0000   -0.07684
65720.0000   -0.09346
65760.0000   -0.21208
65800.0000   -0.26848
65840.0000   -0.27165
65880.0000   -0.51023
65920.0000    0.12136
65960.0000   -0.22192
66000.0000   -0.14888
66040.0000   -0.17150
66080.0000   -0.19137
66120.0000   -0.44676
66160.0000   -0.68801
66200.0000   -0.51416
66240.0000   -0.21357
66280.0000   -0.05342
66320.0000    0.07674
66360.0000   -0.34867
66400.0000   -0.28471
66440.0000   -0.23434
66480.0000   -0.44534
66520.0000   -0.24448
66560.0000   -0.33849
66600.0000   -0.00922
66640.0000    0.47111
66680.0000    0.17764
66720.0000   -0.09811
66760.0000    0.19963
66800.0000    0.22003
66840.0000    0.08481
66880.0000    0.17725
66920.0000    0.32566
66960.0000    0.22395
67000.0000    0.02430
67040.0000    0.18643
67080.0000    0.21231
67120.0000   -0.48585
67160.0000   -0.38894
67200.0000   -0.41435
67240.0000   -0.15904
67280.0000   -0.43414
67320.0000   -0.44701
67360.0000   -0.48522
67400.0000   -0.35993
67440.0000   -0.36370
67480.0000   -0.61001
67520.0000   -0.46360
67560.0000   -0.78747
67600.0000   -0.35045
67640.0000   -0.09118
67680.0000   -0.38876
67720.0000   -0.21876
67760.0000   -0.31193
67800.0000   -0.41091
67840.0000   -0.40574
67880.0000   -0.61039
67920.0000   -0.65645
67960.0000   -0.60955
68000.0000   -0.50997
68040.0000   -0.08854
68080.0000   -0.42053
68120.0000   -0.69772
68160.0000   -0.25440
68200.0000   -0.87962
68240.0000   -0.63634
68280.0000   -0.37577
68320.0000   -0.46244
68360.0000   -0.55608
68400.0000   -0.76913
68440.0000   -0.34586
68480.0000   -0.37944
68520.0000   -0.52992
68560.0000   -0.10549
68600.0000   -0.26942
68640.0000   -0.43196
68680.0000   -0.15656
68720.0000    0.06426
68760.0000    0.27455
68800.0000    0.11743
68840.0000    0.05203
68880.0000    0.11747
68920.0000    0.02134
68960.0000    0.36330
69000.0000    0.20935
69040.0000   -0.00566
69080.0000    0.15997
69120.0000    0.27574
69160.0000    0.01067
69200.0000    0.23728
69240.0000   -0.02448
69280.0000   -0.24403
69320.0000    0.01041
69360.0000   -0.18462
69400.0000   -0.04891
69440.0000   -0.21103
69480.0000   -0.19301
69520.0000    0.11254
69560.0000   -0.13022
69600.0000   -0.03923
69640.0000   -0.23942
69680.0000   -0.13295
69720.0000   -0.11706
69760.0000   -0.14002
69800.0000    0.05111
69840.0000    0.47059
69880.0000    0.09527
69920.0000    0.10877
69960.0000   -0.09641
70000.0000   -0.01989
70040.0000    0.18852
70080.0000    0.12155
70120.0000    0.27791
70160.0000    0.25835
70200.0000    0.46934
70240.0000    0.07464
70280.0000    0.05982
70320.0000    0.25954
70360.0000    0.20587
70400.0000    0.09455
70440.0000    0.14394
70480.0000   -0.14055
70520.0000   -0.13089
70560.0000   -0.20597
70600.0000    0.11093
70640.0000    0.03086
70680.0000    0.32093
70720.0000    0.58933
70760.0000    0.72694
70800.0000    0.53421
70840.0000    0.51058
70880.0000    0.69426
70920.0000   -0.06166
70960.0000   -0.25161
71000.0000    0.04972
71040.0000    0.39310
71080.0000    0.20838
71120.0000    0.10534
71160.0000    0.27880
71200.0000    0.37854
71240.0000    0.29959
71280.0000    0.13505
71320.0000    0.55725
71360.0000    0.13915
71400.0000    0.32785
71440.0000    0.01794
71480.0000    0.13825
71520.0000   -0.10741
71560.0000    0.18278
71600.0000    0.05926
71640.0000   -0.11025
71680.0000    0.10191
71720.0000    0.02478
71760.0000    0.36386
71800.0000    0.28039
71840.0000   -0.05886
71880.0000    0.20874
71920.0000    0.10232
71960.0000    0.12012
72000.0000    0.34699
72040.0000   -0.08539
72080.0000   -0.03479
72120.0000    0.10058
72160.0000    0.03204
72200.0000    0.13361
72240.0000    0.04950
72280.0000    0.01979
72320.0000   -0.12103
72360.0000   -0.29946
72400.0000   -0.38632
72440.0000    0.10129
72480.0000   -0.36033
72520.0000   -0.35401
72560.0000   -0.37547
72600.0000   -0.52720
72640.0000   -0.63797
72680.0000   -0.39418
72720.0000   -0.53936
72760.0000   -0.52907
72800.0000   -0.61101
72840.0000   -0.91477
72880.0000   -0.67807
72920.0000   -0.71515
72960.0000   -0.52603
73000.0000   -0.47231
73040.0000   -0.96834
73080.0000   -0.78155
73120.0000   -0.82449
73160.0000   -0.56659
73200.0000   -0.70336
73240.0000   -0.70273
73280.0000   -0.79662
73320.0000   -0.61537
73360.0000   -0.75557
73400.0000   -0.56258
73440.0000   -0.81360
73480.0000   -0.66524
73520.0000   -0.65209
73560.0000   -0.67017
73600.0000   -0.41384
73640.0000   -0.59396
73680.0000   -0.58792
73720.0000   -0.50101
73760.0000   -0.44748
73800.0000   -0.83790
73840.0000   -0.65272
73880.0000   -0.64932
73920.0000   -0.79651
73960.0000   -0.26687
74000.0000   -0.61439
74040.0000   -0.44906
74080.0000   -0.69153
74120.0000   -0.67895
74160.0000   -0.52014
74200.0000   -0.65202
74240.0000   -0.80230
74280.0000   -0.60883
74320.0000   -0.52820
74360.0000   -0.81295
74400.0000   -0.44525
74440.0000   -0.66002
74480.0000   -0.35680
74520.0000   -0.22411
74560.0000   -0.68901
74600.0000   -0.55587
74640.0000   -0.48967
74680.0000   -0.97147
74720.0000   -0.58376
74760.0000   -0.77319
74800.0000   -0.93451
74840.0000   -0.74817
74880.0000   -0.62573
74920.0000   -0.30451
74960.0000   -0.98296
75000.0000   -0.76812
75040.0000   -0.71998
75080.0000   -0.61436
75120.0000   -0.48190
75160.0000   -0.57723
75200.0000   -0.41838
75240.0000   -0.57547
75280.0000   -0.83515
75320.0000   -0.57275
75360.0000   -0.72222
75400.0000   -0.67969
75440.0000   -0.56293
75480.0000   -0.66744
75520.0000   -0.64520
75560.0000   -0.75995
75600.0000   -0.77345
75640.0000   -0.62034
75680.0000   -0.51578
75720.0000   -0.51154
75760.0000   -0.53189
75800.0000   -0.68019
75840.0000   -0.56628
75880.0000   -0.46163
75920.0000   -0.63567
75960.0000   -0.64588
76000.0000   -0.54795
76040.0000   -0.67177
76080.0000   -0.76552
76120.0000   -0.58379
76160.0000   -0.86035
76200.0000   -0.78602
76240.0000   -0.54611
76280.0000   -0.47889
76320.0000   -0.62528
76360.0000   -0.60221
76400.0000   -0.60996
76440.0000   -0.81127
76480.0000   -0.53860
76520.0000   -0.49531
76560.0000   -0.55702
76600.0000   -0.73446
76640.0000   -0.40795
76680.0000   -0.50841
76720.0000   -0.58790
76760.0000   -0.43656
76800.0000   -0.53930
76840.0000   -0.61139
76880.0000   -0.41548
76920.0000   -0.25081
76960.0000   -0.63028
77000.0000   -0.38020
77040.0000   -0.53086
77080.0000   -0.61917
77120.0000   -0.45172
77160.0000   -0.34414
77200.0000   -0.05822
77240.0000   -0.51682
77280.0000   -0.37988
77320.0000   -0.54528
77360.0000   -0.61795
77400.0000   -0.71196
77440.0000   -0.66485
77480.0000   -0.75828
77520.0000   -0.59157
77560.0000   -0.12646
77600.0000   -0.16788
77640.0000   -0.13711
77680.0000   -0.24074
77720.0000   -0.48893
77760.0000   -0.39519
77800.0000   -0.11944
77840.0000   -0.05866
77880.0000   -0.34801
77920.0000   -0.58561
77960.0000   -0.59058
78000.0000   -0.61862
78040.0000   -0.72919
78080.0000   -0.63263
78120.0000   -0.48082
78160.0000   -0.60890
78200.0000   -0.37404
78240.0000   -0.19172
78280.0000   -0.40671
78320.0000   -0.42885
78360.0000   -0.51031
78400.0000   -0.35235
78440.0000   -0.41608
78480.0000   -0.37132
78520.0000   -0.53815
78560.0000   -0.49632
78600.0000   -0.62541
78640.0000   -0.69607
78680.0000   -0.73330
78720.0000   -0.72503
78760.0000   -0.60655
78800.0000   -0.54880
78840.0000   -0.49447
78880.0000   -0.76384
78920.0000   -0.51244
78960.0000   -0.40611
79000.0000   -0.07481
79040.0000   -0.07280
79080.0000    0.03027
79120.0000   -0.18607
79160.0000   -0.48185
79200.0000   -0.59258
79240.0000   -0.58383
79280.0000   -0.62125
79320.0000   -0.73862
79360.0000   -0.53344
79400.0000   -0.62095
79440.0000   -0.65970
79480.0000   -0.72320
79520.0000   -0.75468
79560.0000   -0.74261
79600.0000   -0.50421
79640.0000   -0.85311
79680.0000   -0.86991
79720.0000   -0.59249
79760.0000   -0.49241
79800.0000   -0.65466
79840.0000   -0.70341
79880.0000   -0.61604
79920.0000   -0.57105
79960.0000   -0.26843
80000.0000   -0.32338
80040.0000   -0.24823
80080.0000   -0.37648
80120.0000   -0.33570
80160.0000   -0.40368
80200.0000   -0.68931
80240.0000   -0.66800
80280.0000   -0.68000
80320.0000   -0.74378
80360.0000   -0.66338
80400.0000   -0.92020
80440.0000   -0.76992
80480.0000   -0.73430
80520.0000   -0.69467
80560.0000   -0.74053
80600.0000   -0.69672
80640.0000   -0.74193
80680.0000   -0.71201
80720.0000   -0.72337
80760.0000   -0.76909
80800.0000   -0.66700
80840.0000   -0.80517
80880.0000   -0.63224
80920.0000   -0.30966
80960.0000   -0.67126
81000.0000   -0.84454
81040.0000   -0.85045
81080.0000   -0.58948
81120.0000   -0.78138
81160.0000   -0.75601
81200.0000   -0.66198
81240.0000   -0.63506
81280.0000   -0.40335
81320.0000   -0.60061
81360.0000   -0.35195
81400.0000   -0.43883
81440.0000   -1.00947
81480.0000   -0.91275
81520.0000   -0.73506
81560.0000   -0.51345
81600.0000   -0.68581
81640.0000   -0.73654
81680.0000   -0.65195
81720.0000   -0.52144
81760.0000   -0.81751
81800.0000   -0.70482
81840.0000   -0.69832
81880.0000   -0.61968
81920.0000   -0.66940
81960.0000   -0.51816
82000.0000   -0.61865
82040.0000   -0.77757
82080.0000   -0.79372
82120.0000   -0.76965
82160.0000   -0.55388
82200.0000   -0.67397
82240.0000   -0.69959
82280.0000   -0.49636
82320.0000   -0.95033
82360.0000   -0.66649
82400.0000   -0.48054
82440.0000   -0.46579
82480.0000   -0.51394
82520.0000   -0.57955
82560.0000   -0.47822
82600.0000   -0.72088
82640.0000   -0.67485
82680.0000   -0.71017
82720.0000   -0.37401
82760.0000   -0.52548
82800.0000   -0.47722
82840.0000   -0.54054
82880.0000   -0.84998
82920.0000   -0.61531
82960.0000   -0.41608
83000.0000   -0.66753
83040.0000   -0.80814
83080.0000   -0.71597
83120.0000   -0.81471
83160.0000   -0.82713
83200.0000   -0.47908
83240.0000   -0.54467
83280.0000   -0.48638
83320.0000   -0.51164
83360.0000   -0.58641
83400.0000   -0.48941
83440.0000   -0.52959
83480.0000   -0.52391
83520.0000   -0.68416
83560.0000   -0.47392
83600.0000   -0.47844
83640.0000   -0.47816
83680.0000   -0.39863
83720.0000   -0.48786
83760.0000   -0.16513
83800.0000   -0.37526
83840.0000    0.09740
83880.0000    0.01898
83920.0000   -0.09806
83960.0000   -0.18036
84000.0000    0.15884
84040.0000   -0.06651
84080.0000   -0.00885
84120.0000    0.11195
84160.0000   -0.10835
84200.0000   -0.38492
84240.0000   -0.09265
84280.0000   -0.04865
84320.0000    0.00890
84360.0000   -0.01867
84400.0000   -0.67372
84440.0000   -0.35846
84480.0000   -0.34399
84520.0000    0.00511
84560.0000   -0.11260
84600.0000   -0.12827
84640.0000    0.02221
84680.0000    0.07292
84720.0000    0.02022
84760.0000   -0.30675
84800.0000    0.09589
84840.0000   -0.04208
84880.0000    0.02129
84920.0000   -0.07954
84960.0000   -0.07285
85000.0000    0.10647
85040.0000    0.12045
85080.0000   -0.17361
85120.0000    0.01104
85160.0000   -0.20060
85200.0000   -0.02190
85240.0000    0.06074
85280.0000    0.05671
85320.0000    0.06077
85360.0000    0.13004
85400.0000    0.16009
85440.0000   -0.26300
85480.0000   -0.56173
85520.0000   -0.40316
85560.0000   -0.31501
85600.0000   -0.73108
85640.0000    0.05799
85680.0000   -0.16971
85720.0000   -0.20545
85760.0000   -0.14544
85800.0000    0.02359
85840.0000    0.03297
85880.0000    0.02759
85920.0000    0.25042
85960.0000   -0.15029
86000.0000   -0.13988
86040.0000   -0.19123
86080.0000   -0.12324
86120.0000   -0.03565
86160.0000   -0.11655
86200.0000   -0.29407
86240.0000   -0.46814
86280.0000   -0.11669
86320.0000    0.03293
86360.0000   -0.21205
86400.0000   -0.07951
86440.0000   -0.38819
86480.0000   -0.18054
86520.0000    0.12334
86560.0000   -0.11683
86600.0000    0.13512
86640.0000   -0.21131
86680.0000   -0.43808
86720.0000   -0.12197
86760.0000   -0.01216
86800.0000   -0.02850
86840.0000   -0.42261
86880.0000   -0.13798
86920.0000   -0.42312
86960.0000   -0.16586
87000.0000   -0.38711
87040.0000   -0.04360
87080.0000    0.09741
87120.0000    0.26547
87160.0000    0.08747
87200.0000   -0.13511
87240.0000    0.16165
87280.0000    0.19232
87320.0000    0.06587
87360.0000    0.09239
87400.0000    0.01441
87440.0000    0.06355
87480.0000    0.05397
87520.0000    0.17210
87560.0000    0.06631
87600.0000    0.10793
87640.0000    0.05962
87680.0000   -0.11410
87720.0000   -0.05674
87760.0000    0.12470
87800.0000    0.03968
87840.0000    0.14688
87880.0000    0.02582
87920.0000    0.26087
87960.0000   -0.00710
88000.0000    0.07517
88040.0000    0.24971
88080.0000   -0.05017
88120.0000   -0.02238
88160.0000    0.06046
88200.0000   -0.00751
88240.0000   -0.43593
88280.0000   -0.38562
88320.0000   -0.27058
88360.0000   -0.23506
88400.0000   -0.24944
88440.0000    0.09206
88480.0000   -0.10413
88520.0000    0.12661
88560.0000    0.14855
88600.0000    0.10943
88640.0000   -0.16019
88680.0000    0.16746
88720.0000   -0.01758
88760.0000   -0.49291
88800.0000   -0.39477
88840.0000   -0.11224
88880.0000   -0.34006
88920.0000   -0.28531
88960.0000   -0.22595
89000.0000   -0.45424
89040.0000    0.05200
89080.0000   -0.01331
89120.0000    0.13390
89160.0000   -0.01857
89200.0000    0.14041
89240.0000    0.17061
89280.0000   -0.21601
89320.0000   -0.73982
89360.0000   -0.30979
89400.0000   -0.03119
89440.0000   -0.22393
89480.0000   -0.50175
89520.0000   -0.47372
89560.0000   -0.30531
89600.0000   -0.28264
89640.0000   -0.51653
89680.0000   -0.33440
89720.0000   -0.25504
89760.0000   -0.06181
89800.0000    0.08863
89840.0000    0.10226
89880.0000   -0.14292
89920.0000   -0.33274
89960.0000   -0.58853
90000.0000   -0.65028
90040.0000   -0.66667
90080.0000   -0.65467
90120.0000   -0.46693
90160.0000   -0.45295
90200.0000   -0.67026
90240.0000   -0.46518
90280.0000   -0.44442
90320.0000   -0.24851
90360.0000   -0.18769
90400.0000   -0.11121
90440.0000   -0.10666
90480.0000    0.04922
90520.0000   -0.21732
90560.0000   -0.31195
90600.0000   -0.03896
90640.0000    0.15560
90680.0000    0.15112
90720.0000   -0.44531
90760.0000   -0.48031
90800.0000   -0.30727
90840.0000   -0.30594
90880.0000   -0.42053
90920.0000   -0.47588
90960.0000   -0.36642
91000.0000   -0.67743
91040.0000   -0.67731
91080.0000   -0.49014
91120.0000   -0.56727
91160.0000   -0.31909
91200.0000   -0.34364
91240.0000   -0.70274
91280.0000   -0.51203
91320.0000   -0.64193
91360.0000   -0.54525
91400.0000   -0.35685
91440.0000   -0.04629
91480.0000   -0.24811
91520.0000    0.25839
91560.0000    0.13704
91600.0000    0.32917
91640.0000    0.18564
91680.0000    0.46890
91720.0000    0.29673
91760.0000    0.37336
91800.0000    0.38287
91840.0000    0.27159
91880.0000    0.45059
91920.0000    0.40708
91960.0000    0.57032
92000.0000    0.40469
92040.0000    0.42580
92080.0000    0.63837
92120.0000    0.59533
92160.0000    0.56683
92200.0000    0.58224
92240.0000    0.43181
92280.0000    0.74536
92320.0000    0.57994
92360.0000    0.57875
92400.0000    0.58766
92440.0000    0.72833
92480.0000    0.49473
92520.0000    0.60814
92560.0000    0.59106
92600.0000    0.53670
92640.0000    0.61474
92680.0000    0.58094
92720.0000    0.47756
92760.0000    0.48966
92800.0000    0.47902
92840.0000    0.50726
92880.0000    0.43240
92920.0000    0.65764
92960.0000    0.43272
93000.0000    0.56303
93040.0000    0.45046
93080.0000    0.72137
93120.0000    0.59325
93160.0000    0.47725
93200.0000    0.59958
93240.0000    0.47947
93280.0000    0.50428
93320.0000    0.49043
93360.0000    0.50432
93400.0000    0.44579
93440.0000    0.67613
93480.0000    0.55420
93520.0000    0.54771
93560.0000    0.53008
93600.0000    0.61400
93640.0000    0.70770
93680.0000    0.43961
93720.0000    0.61077
93760.0000    0.67453
93800.0000    0.40867
93840.0000    0.69644
93880.0000    0.52331
93920.0000    0.56812
93960.0000    0.40316
94000.0000    0.49091
94040.0000    0.51442
94080.0000    0.53393
94120.0000    0.39585
94160.0000    0.36036
94200.0000    0.61943
94240.0000    0.49431
94280.0000    0.58893
94320.0000    0.51642
94360.0000    0.37707
94400.0000    0.52428
94440.0000    0.48347
94480.0000    0.51583
94520.0000    0.33590
94560.0000    0.34903
94600.0000    0.54863
94640.0000    0.43280
94680.0000    0.63158
94720.0000    0.52087
94760.0000    0.45146
94800.0000    0.52056
94840.0000    0.51182
94880.0000    0.41474
94920.0000    0.52566
94960.0000    0.37843
95000.0000    0.66349
95040.0000    0.66657
95080.0000    0.62615
95120.0000    0.62901
95160.0000    0.54257
95200.0000    0.53903
95240.0000    0.50782
95280.0000    0.57354
95320.0000    0.46077
95360.0000    0.62160
95400.0000    0.44025
95440.0000    0.33267
95480.0000    0.59226
95520.0000    0.40076
95560.0000    0.24203
95600.0000    0.54308
95640.0000    0.29674
95680.0000    0.33473
95720.0000    0.52293
95760.0000    0.61653
95800.0000    0.49923
95840.0000    0.43279
95880.0000    0.29028
95920.0000    0.26036
95960.0000    0.19027
96000.0000    0.43428
96040.0000    0.39524
96080.0000    0.35559
96120.0000    0.34153
96160.0000    0.42016
96200.0000    0.38498
96240.0000    0.30886
96280.0000    0.18609
96320.0000    0.45040
96360.0000    0.12444
96400.0000    0.06786
96440.0000    0.05764
96480.0000   -0.16265
96520.0000    0.03738
96560.0000   -0.08491
96600.0000    0.11199
96640.0000    0.10197
96680.0000    0.11017
96720.0000    0.02611
96760.0000    0.08682
96800.0000    0.01018
96840.0000   -0.07630
96880.0000    0.04375
96920.0000    0.09857
96960.0000    0.09898
97000.0000    0.04442
97040.0000   -0.22167
97080.0000    0.04378
97120.0000    0.03073
97160.0000    0.13683
97200.0000    0.10202
97240.0000    0.01223
97280.0000    0.19417
97320.0000   -0.06170
97360.0000    0.02921
97400.0000    0.06001
97440.0000    0.12351
97480.0000    0.29857
97520.0000    0.57107
97560.0000    0.48345
97600.0000    0.16212
97640.0000    0.37536
97680.0000    0.09915
97720.0000    0.00192
97760.0000    0.03290
97800.0000    0.30226
97840.0000   -0.17091
97880.0000   -0.06374
97920.0000    0.20211
97960.0000    0.11533
98000.0000    0.10707
98040.0000   -0.06414
98080.0000    0.02201
98120.0000    0.01249
98160.0000    0.06453
98200.0000   -0.04687
98240.0000    0.04343
98280.0000   -0.13453
98320.0000   -0.01869
98360.0000   -0.11785
98400.0000   -0.07955
98440.0000   -0.11158
98480.0000    0.22204
98520.0000    0.05705
98560.0000   -0.07042
98600.0000   -0.14337
98640.0000   -0.02041
98680.0000    0.16786
98720.0000    0.03886
98760.0000   -0.05518
98800.0000   -0.38685
98840.0000   -0.75204
98880.0000   -0.56368
98920.0000   -0.61870
98960.0000   -0.55079
99000.0000   -0.71763
99040.0000   -0.67324
99080.0000   -0.67953
99120.0000   -0.80891
99160.0000   -0.58311
99200.0000   -0.70042
99240.0000   -0.68434
99280.0000   -0.75504
99320.0000   -0.62821
99360.0000   -1.00613
99400.0000   -0.70468
99440.0000   -0.69936
99480.0000   -0.60209
99520.0000   -0.41506
99560.0000   -0.66143
99600.0000   -0.31605
99640.0000   -0.65740
99680.0000   -0.81498
99720.0000   -0.59915
99760.0000   -0.68787
99800.0000   -1.13165
99840.0000   -0.82516
99880.0000   -0.69553
99920.0000   -0.71373
99960.0000   -0.61845
100000.0000   -0.65042
100040.0000   -0.69852
100080.0000   -0.80929
100120.0000   -0.71262
100160.0000   -0.46203
100200.0000   -0.70846
100240.0000   -0.28446
100280.0000   -0.27092
100320.0000   -0.70622
100360.0000   -0.76095
100400.0000   -0.21492
100440.0000   -0.08144
100480.0000   -0.13896
100520.0000   -0.42881
100560.0000   -0.00178
100600.0000   -0.04439
100640.0000   -0.01090
100680.0000   -0.38211
100720.0000   -0.11245
100760.0000   -0.15587
100800.0000    0.03832
100840.0000   -0.54315
100880.0000   -0.35323
100920.0000   -0.51315
100960.0000   -0.79788
101000.0000   -0.98401
101040.0000   -0.95584
101080.0000   -0.89342
101120.0000   -0.95763
101160.0000   -0.75138
101200.0000   -0.83432
101240.0000   -0.79311
101280.0000   -0.83320
101320.0000   -0.41632
101360.0000   -0.49141
101400.0000   -0.67500
101440.0000   -0.61430
101480.0000   -0.55573
101520.0000   -0.71345
101560.0000   -0.73633
101600.0000   -0.78380
101640.0000   -0.50967
101680.0000   -0.64150
101720.0000   -0.56229
101760.0000   -0.62007
101800.0000   -0.63486
101840.0000   -0.79734
101880.0000   -0.90733
101920.0000   -0.79827
101960.0000   -0.61953
102000.0000   -0.88456
102040.0000   -0.56143
102080.0000   -0.42493
102120.0000   -0.65442
102160.0000   -0.38485
102200.0000   -0.62426
102240.0000   -0.45326
102280.0000   -0.45231
102320.0000   -0.59940
102360.0000   -0.62796
102400.0000   -0.78218
102440.0000   -0.72490
102480.0000   -0.68004
102520.0000   -0.65289
102560.0000   -0.64692
102600.0000   -0.73423
102640.0000   -0.65889
102680.0000   -0.70097
102720.0000   -0.65359
102760.0000   -0.84942
102800.0000   -0.76397
102840.0000   -0.87845
102880.0000   -0.93804
102920.0000   -0.91249
102960.0000   -0.90880
103000.0000   -0.68692
103040.0000   -0.87553
103080.0000   -0.89100
103120.0000   -0.86569
103160.0000   -1.19498
103200.0000   -0.80712
103240.0000   -0.85198
103280.0000   -0.90541
103320.0000   -1.13597
103360.0000   -1.16204
103400.0000   -0.88357
103440.0000   -0.91355
103480.0000   -0.75977
103520.0000   -0.84602
103560.0000   -0.83076
103600.0000   -0.96375
103640.0000   -0.91275
103680.0000   -0.91504
103720.0000   -0.98582
103760.0000   -0.69158
103800.0000   -0.80562
103840.0000   -0.72531
103880.0000   -0.59979
103920.0000   -0.57052
103960.0000   -0.86540
104000.0000   -0.90973
104040.0000   -0.74382
104080.0000   -0.87094
104120.0000   -0.61336
104160.0000   -0.47482
104200.0000   -0.76242
104240.0000   -1.10813
104280.0000   -1.19478
104320.0000   -1.25116
104360.0000   -0.99901
104400.0000   -0.95672
104440.0000   -0.72859
104480.0000   -0.78295
104520.0000   -0.81420
104560.0000   -0.86474
104600.0000   -0.61994
104640.0000   -0.57332
104680.0000   -0.99159
104720.0000   -0.67561
104760.0000   -0.78702
104800.0000   -0.66426
104840.0000   -0.78266
104880.0000   -0.74104
104920.0000   -0.66420
104960.0000   -0.83975
105000.0000   -0.60215
105040.0000   -0.66915
105080.0000   -0.69945
105120.0000   -0.72488
105160.0000   -0.74399
105200.0000   -0.70313
105240.0000   -0.79770
105280.0000   -0.65573
105320.0000   -0.86175
105360.0000   -0.93401
105400.0000   -0.87983
105440.0000   -0.45483
105480.0000   -0.77100
105520.0000   -0.69564
105560.0000   -0.62581
105600.0000   -0.79568
105640.0000   -0.76961
105680.0000   -0.87542
105720.0000   -0.46734
105760.0000   -0.57318
105800.0000   -0.67527
105840.0000   -0.67213
105880.0000   -0.54498
105920.0000   -0.84977
105960.0000   -0.58990
106000.0000   -0.57231
106040.0000   -0.56804
106080.0000   -0.58353
106120.0000   -0.64669
106160.0000   -0.67704
106200.0000   -0.61428
106240.0000   -0.49206
106280.0000   -0.59668
106320.0000   -0.55247
106360.0000   -0.32331
106400.0000   -0.67123
106440.0000   -0.84446
106480.0000   -0.43667
106520.0000   -0.70617
106560.0000   -0.79983
106600.0000   -0.86804
106640.0000   -0.59620
106680.0000   -0.78924
106720.0000   -0.48801
106760.0000   -0.29760
106800.0000   -0.83860
106840.0000   -0.56462
106880.0000   -0.23879
106920.0000   -0.12439
106960.0000   -0.17443
107000.0000   -0.34724
107040.0000   -0.44584
107080.0000   -0.52771
107120.0000   -0.33864
107160.0000   -0.39372
107200.0000   -0.34353
107240.0000   -0.58586
107280.0000   -0.45909
107320.0000   -0.55381
107360.0000   -0.42263
107400.0000   -0.64360
107440.0000   -0.57891
107480.0000   -0.51737
107520.0000   -0.89577
107560.0000   -0.76985
107600.0000   -0.49009
107640.0000   -0.59630
107680.0000   -0.47585
107720.0000   -0.59078
107760.0000   -0.69147
107800.0000   -0.62938
107840.0000   -0.44415
107880.0000   -0.73909
107920.0000   -0.72131
107960.0000   -0.89858
108000.0000   -0.77095
108040.0000   -0.70947
108080.0000   -0.66435
108120.0000   -0.68159
108160.0000   -0.55824
108200.0000   -0.62591
108240.0000   -0.50956
108280.0000   -0.56828
108320.0000   -0.58205
108360.0000   -0.72640
108400.0000   -0.59184
108440.0000   -0.59683
108480.0000   -0.64036
108520.0000   -0.61466
108560.0000   -0.55254
108600.0000   -0.70377
108640.0000   -0.51217
108680.0000   -0.19870
108720.0000   -0.24687
108760.0000   -0.61944
108800.0000   -0.51702
108840.0000   -0.62741
108880.0000   -0.50005
108920.0000   -0.43027
108960.0000   -0.44950
109000.0000   -0.58936
109040.0000   -0.61658
109080.0000   -0.52846
109120.0000   -0.47190
109160.0000   -0.19608
109200.0000   -0.14252
109240.0000   -0.54242
109280.0000   -0.29252
109320.0000   -0.26884
109360.0000   -0.51548
109400.0000   -0.37122
109440.0000   -0.58337
109480.0000   -0.46426
109520.0000   -0.60605
109560.0000   -0.37672
109600.0000   -0.78198
109640.0000   -0.67116
109680.0000   -0.60820
109720.0000   -0.65306
109760.0000   -0.52363
109800.0000   -0.59992
109840.0000   -0.36967
109880.0000   -0.43295
109920.0000   -0.50121
109960.0000   -0.39639
110000.0000   -0.44931
110040.0000   -0.12580
110080.0000   -0.57840
110120.0000   -0.38827
110160.0000   -0.15488
110200.0000   -0.54771
110240.0000   -0.20813
110280.0000   -0.28298
110320.0000   -0.24770
110360.0000   -0.07917
110400.0000    0.08550
110440.0000    0.03293
110480.0000   -0.19067
110520.0000    0.09629
110560.0000   -0.07079
110600.0000   -0.27296
110640.0000   -0.60277
110680.0000   -0.11962
110720.0000   -0.38455
110760.0000   -0.34091
110800.0000   -0.18932
110840.0000   -0.12169
110880.0000   -0.17175
110920.0000    0.09093
110960.0000   -0.07194
111000.0000   -0.02951
111040.0000   -0.14022
111080.0000   -0.03359
111120.0000   -0.13418
111160.0000    0.06116
111200.0000    0.00161
111240.0000   -0.22797
111280.0000    0.07126
111320.0000   -0.12793
111360.0000   -0.37226
111400.0000   -0.33155
111440.0000   -0.01989
111480.0000   -0.26370
111520.0000   -0.22659
111560.0000   -0.19497
111600.0000   -0.03323
111640.0000   -0.40605
111680.0000   -0.34477
111720.0000   -0.45557
111760.0000   -0.36849
111800.0000   -0.10383
111840.0000   -0.09722
111880.0000   -0.21834
111920.0000   -0.25187
111960.0000   -0.25420
112000.0000    0.12081
112040.0000   -0.09387
112080.0000    0.04867
112120.0000   -0.02544
112160.0000    0.09221
112200.0000   -0.08980
112240.0000    0.13468
112280.0000   -0.19163
112320.0000   -0.04866
112360.0000   -0.19090
112400.0000   -0.22821
112440.0000    0.04659
112480.0000   -0.03827
112520.0000   -0.35420
112560.0000   -0.26019
112600.0000   -0.34778
112640.0000   -0.33903
112680.0000   -0.10076
112720.0000   -0.19821
112760.0000   -0.23557
112800.0000   -0.19901
112840.0000   -0.17075
112880.0000   -0.35393
112920.0000   -0.39690
112960.0000   -0.24731
113000.0000   -0.04680
113040.0000   -0.02534
113080.0000   -0.08448
113120.0000   -0.15003
113160.0000    0.10887
113200.0000   -0.30123
113240.0000   -0.08346
113280.0000    0.04409
113320.0000   -0.03239
113360.0000   -0.13400
113400.0000   -0.36466
113440.0000   -0.52457
113480.0000   -0.01192
113520.0000   -0.37299
113560.0000   -0.16510
113600.0000   -0.38247
113640.0000   -0.59283
113680.0000   -0.43126
113720.0000   -0.53833
113760.0000   -0.43117
113800.0000   -0.56604
113840.0000   -0.50258
113880.0000   -0.26362
113920.0000   -0.51209
113960.0000   -0.67833
114000.0000   -0.57518
114040.0000   -0.25374
114080.0000   -0.49055
114120.0000   -0.76112
114160.0000   -0.12966
114200.0000   -0.37441
114240.0000   -0.47018
114280.0000   -0.38285
114320.0000   -0.59014
114360.0000   -0.30627
114400.0000   -0.32693
114440.0000   -0.37281
114480.0000   -0.60560
114520.0000   -0.12982
114560.0000   -0.39159
114600.0000   -0.42682
114640.0000   -0.20664
114680.0000   -0.24135
114720.0000   -0.51358
114760.0000   -0.39916
114800.0000   -0.18515
114840.0000   -0.28328
114880.0000   -0.34435
114920.0000   -0.15635
114960.0000   -0.29536
115000.0000   -0.03145
115040.0000   -0.40230
115080.0000   -0.37080
115120.0000   -0.25940
115160.0000   -0.13304
115200.0000   -0.19003
115240.0000   -0.53279
115280.0000   -0.28892
115320.0000   -0.21754
115360.0000    0.06211
115400.0000   -0.31536
115440.0000   -0.33044
115480.0000   -0.28967
115520.0000   -0.31740
115560.0000   -0.66066
115600.0000   -0.61166
115640.0000   -0.39684
115680.0000   -0.38222
115720.0000   -0.42313
115760.0000   -0.46346
115800.0000   -0.42002
115840.0000   -0.46657
115880.0000   -0.60160
115920.0000   -0.66283
115960.0000   -0.63169
116000.0000   -0.55994
116040.0000   -0.76371
116080.0000   -0.52813
116120.0000   -0.67101
116160.0000   -0.56892
116200.0000   -0.69716
116240.0000   -0.35576
116280.0000   -0.14783
116320.0000   -0.43018
116360.0000   -0.34359
116400.0000   -0.56849
116440.0000   -0.36619
116480.0000   -0.15133
116520.0000   -0.24892
116560.0000   -0.47216
116600.0000   -0.14294
116640.0000   -0.31707
116680.0000   -0.60086
116720.0000   -0.52798
116760.0000   -0.68023
116800.0000   -0.50712
116840.0000   -0.53596
116880.0000   -0.58590
116920.0000   -0.44013
116960.0000   -0.56906
117000.0000   -0.17285
117040.0000   -0.69520
117080.0000   -0.23266
117120.0000   -0.17007
117160.0000   -0.54065
117200.0000   -0.48074
117240.0000   -0.15795
117280.0000   -0.41087
117320.0000   -0.30540
117360.0000   -0.33496
117400.0000   -0.66547
117440.0000   -0.37041
117480.0000   -0.35983
117520.0000    0.00883
117560.0000   -0.32234
117600.0000   -0.43464
117640.0000   -0.07290
117680.0000   -0.33994
117720.0000   -0.48667
117760.0000   -0.15940
117800.0000    0.05433
117840.0000   -0.03771
117880.0000   -0.09876
117920.0000   -0.41507
117960.0000   -0.16391
118000.0000   -0.56185
118040.0000   -0.49398
118080.0000   -0.29050
118120.0000   -0.61481
118160.0000   -0.56501
118200.0000   -0.47535
118240.0000   -0.66841
118280.0000   -0.51913
118320.0000   -0.25797
118360.0000    0.00330
118400.0000   -0.14504
118440.0000   -0.40710
118480.0000   -0.70441
118520.0000   -0.52179
118560.0000   -0.19575
118600.0000   -0.22968
118640.0000   -0.28047
118680.0000   -0.32752
118720.0000   -0.26146
118760.0000   -0.24946
118800.0000   -0.45036
118840.0000   -0.58595
118880.0000   -0.31626
118920.0000   -0.54875
118960.0000   -0.45019
119000.0000   -0.36571
119040.0000   -0.66784
119080.0000   -0.75101
119120.0000   -0.69180
119160.0000   -0.51220
119200.0000   -0.58256
119240.0000   -0.45608
119280.0000   -0.76845
119320.0000   -0.68963
119360.0000   -0.54970
119400.0000   -0.48749
119440.0000   -0.55315
119480.0000   -0.59255
119520.0000   -0.46544
119560.0000   -0.64087
119600.0000   -0.65957
119640.0000   -0.60306
119680.0000   -0.44768
119720.0000   -0.61944
119760.0000   -0.59360
119800.0000   -0.78328
119840.0000   -0.72143
119880.0000   -0.71842
119920.0000   -0.73469
119960.0000   -0.76054
120000.0000   -0.49808
120040.0000   -0.68882
120080.0000   -0.83259
120120.0000   -0.48157
120160.0000   -0.69436
120200.0000   -0.63054
120240.0000   -0.57652
120280.0000   -0.31781
120320.0000   -0.65173
120360.0000   -0.31981
120400.0000   -0.25096
120440.0000   -0.28362
120480.0000   -0.47021
120520.0000   -0.57259
120560.0000   -0.51710
120600.0000   -0.52482
120640.0000   -0.41111
120680.0000   -0.31575
120720.0000   -0.43033
120760.0000   -0.71992
120800.0000   -0.37913
120840.0000   -0.52879
120880.0000   -0.60649
120920.0000   -0.51866
120960.0000   -0.63103
121000.0000   -0.40025
121040.0000   -0.58389
121080.0000   -0.84754
121120.0000   -0.71192
121160.0000   -0.84448
121200.0000   -0.66196
121240.0000   -0.64062
121280.0000   -0.68622
121320.0000   -0.46292
121360.0000   -0.73828
121400.0000   -0.96659
121440.0000   -1.01024
121480.0000   -1.09160
121520.0000   -1.01124
121560.0000   -1.16688
121600.0000   -0.86568
121640.0000   -0.78315
121680.0000   -0.75788
121720.0000   -0.64012
121760.0000   -0.98954
121800.0000   -0.66269
121840.0000   -0.91251
121880.0000   -0.71607
121920.0000   -0.35622
121960.0000   -0.50072
122000.0000   -0.45408
122040.0000   -0.44605
122080.0000   -0.77362
122120.0000   -0.78869
122160.0000   -0.40236
122200.0000   -0.55609
122240.0000   -0.73923
122280.0000   -0.75124
122320.0000   -0.50118
122360.0000   -0.45463
122400.0000   -0.59816
122440.0000   -0.71176
122480.0000   -0.90331
122520.0000   -0.56414
122560.0000   -0.54567
122600.0000   -0.11329
122640.0000   -0.59496
122680.0000   -0.23465
122720.0000   -0.28453
122760.0000   -0.68230
122800.0000   -0.31911
122840.0000   -0.40779
122880.0000   -0.49198
122920.0000   -0.44721
122960.0000   -0.57426
123000.0000   -0.49261
123040.0000   -0.31932
123080.0000   -0.60367
123120.0000   -0.16574
123160.0000   -0.14304
123200.0000    0.06865
123240.0000   -0.25586
123280.0000   -0.45572
123320.0000   -0.30565
123360.0000   -0.47787
123400.0000   -0.36780
123440.0000   -0.53135
123480.0000   -0.44384
123520.0000   -0.09205
123560.0000   -0.23005
123600.0000   -0.54479
123640.0000   -0.78682
123680.0000   -0.18918
123720.0000   -0.15270
123760.0000   -0.15432
123800.0000   -0.54654
123840.0000   -0.60085
123880.0000   -0.27364
123920.0000   -0.20108
123960.0000   -0.20488
124000.0000   -0.19620
124040.0000   -0.32068
124080.0000   -0.46861
124120.0000   -0.37273
124160.0000   -0.52673
124200.0000   -0.49187
124240.0000   -0.30569
124280.0000   -0.43372
124320.0000   -0.39982
124360.0000   -0.61431
124400.0000   -0.72046
124440.0000   -0.60919
124480.0000   -0.06007
124520.0000   -0.27277
124560.0000   -0.52051
124600.0000   -0.60053
124640.0000   -0.69990
124680.0000   -0.49143
124720.0000   -0.45285
124760.0000   -0.55064
124800.0000   -0.66697
124840.0000   -0.86753
124880.0000   -0.36156
124920.0000   -0.74523
124960.0000   -0.46976
125000.0000   -0.43351
125040.0000   -0.39227
125080.0000   -0.36096
125120.0000   -0.45922
125160.0000   -0.46974
125200.0000   -0.13633
125240.0000   -0.57581
125280.0000   -0.66542
125320.0000   -0.31864
125360.0000   -0.23586
125400.0000   -0.56030
125440.0000   -0.43692
125480.0000   -0.45844
125520.0000   -0.30150
125560.0000   -0.46269
125600.0000   -0.47337
125640.0000   -0.69060
125680.0000   -0.40134
125720.0000   -0.35896
125760.0000   -0.58661
125800.0000   -0.41475
125840.0000   -0.30829
125880.0000   -0.34829
125920.0000   -0.46018
125960.0000   -0.46887
126000.0000   -0.67129
126040.0000   -0.45081
126080.0000   -0.63908
126120.0000   -0.39589
126160.0000   -0.65535
126200.0000   -0.42961
126240.0000   -0.20069
126280.0000   -0.34990
126320.0000   -0.12775
126360.0000   -0.19409
126400.0000   -0.09237
126440.0000   -0.14883
126480.0000   -0.15559
126520.0000   -0.46419
126560.0000   -0.34259
126600.0000   -0.48025
126640.0000   -0.37320
126680.0000   -0.44585
126720.0000   -0.09835
126760.0000   -0.48249
126800.0000   -0.55617
126840.0000   -0.44330
126880.0000   -0.24916
126920.0000   -0.01948
126960.0000   -0.42333
127000.0000   -0.47213
127040.0000   -0.22722
127080.0000   -0.23018
127120.0000   -0.25199
127160.0000   -0.66907
127200.0000   -0.14871
127240.0000   -0.11927
127280.0000   -0.33631
127320.0000   -0.24016
127360.0000   -0.18088
127400.0000   -0.23968
127440.0000   -0.23385
127480.0000   -0.49440
127520.0000   -0.25674
127560.0000   -0.25614
127600.0000   -0.47694
127640.0000   -0.32582
127680.0000   -0.45371
127720.0000   -0.61705
127760.0000   -0.79577
127800.0000   -0.38683
127840.0000   -0.48119
127880.0000   -0.44542
127920.0000   -0.44871
127960.0000   -0.30965
128000.0000   -0.39007
128040.0000   -0.32190
128080.0000   -0.85163
128120.0000   -0.41847
128160.0000   -0.42393
128200.0000   -0.64012
128240.0000   -0.66151
128280.0000   -0.67792
128320.0000   -0.41298
128360.0000   -0.56740
128400.0000   -0.44831
128440.0000    0.00967
128480.0000   -0.41088
128520.0000   -0.42095
128560.0000   -0.27382
128600.0000   -0.17014
128640.0000   -0.11965
128680.0000   -0.16958
128720.0000    0.02997
128760.0000   -0.10757
128800.0000   -0.61591
128840.0000   -0.44860
128880.0000   -0.49994
128920.0000   -0.28233
128960.0000   -0.29601
129000.0000    0.40030
129040.0000   -0.02443
129080.0000    0.55474
129120.0000    0.03253
129160.0000   -0.17593
129200.0000   -0.24197
129240.0000   -0.45805
129280.0000   -0.22552
129320.0000   -0.05505
129360.0000   -0.14749
129400.0000   -0.24604
129440.0000   -0.20213
129480.0000    0.12065
129520.0000   -0.39881
129560.0000   -0.34068
129600.0000   -0.35377
129640.0000   -0.42741
129680.0000   -0.19754
129720.0000   -0.51172
129760.0000   -0.16782
129800.0000   -0.54656
129840.0000   -0.56328
129880.0000   -0.29588
129920.0000   -0.12537
129960.0000   -0.08275
130000.0000   -0.27888
130040.0000   -0.46679
130080.0000   -0.28932
130120.0000    0.12782
130160.0000   -0.16094
130200.0000    0.17846
130240.0000    0.48846
130280.0000    0.40854
130320.0000    0.41516
130360.0000    0.46772
130400.0000    0.45093
130440.0000    0.29509
130480.0000    0.45892
130520.0000    0.50576
130560.0000    0.56292
130600.0000    0.50032
130640.0000    0.31174
130680.0000    0.30181
130720.0000    0.33822
130760.0000    0.58049
130800.0000    0.59145
130840.0000    0.31339
130880.0000    0.30192
130920.0000    0.42505
130960.0000    0.29806
131000.0000    0.35153
131040.0000    0.53253
131080.0000    0.38409
131120.0000    0.42973
131160.0000    0.43359
131200.0000    0.35702
131240.0000    0.08106
131280.0000    0.10737
131320.0000    0.23185
131360.0000    0.28405
131400.0000    0.43783
131440.0000    0.36161
131480.0000   -0.07849
131520.0000    0.03146
131560.0000    0.27251
131600.0000    0.27139
131640.0000    0.18949
131680.0000    0.52149
131720.0000    0.30575
131760.0000    0.26173
131800.0000    0.46633
131840.0000    0.40209
131880.0000    0.33197
131920.0000    0.20072
131960.0000    0.11524
132000.0000    0.37089
132040.0000    0.22425
132080.0000    0.49325
132120.0000    0.36457
132160.0000    0.24641
132200.0000    0.37257
132240.0000    0.38981
132280.0000    0.27306
132320.0000    0.26235
132360.0000    0.09046
132400.0000    0.26925
132440.0000    0.35850
132480.0000    0.17162
132520.0000    0.22172
132560.0000    0.57899
132600.0000    0.29798
132640.0000    0.46129
132680.0000    0.21645
132720.0000    0.29056
132760.0000    0.19510
132800.0000    0.46950
132840.0000    0.44273
132880.0000    0.39007
132920.0000    0.32444
132960.0000    0.14031
133000.0000    0.16273
133040.0000    0.11094
133080.0000    0.07580
133120.0000    0.34910
133160.0000    0.38850
133200.0000    0.26356
133240.0000    0.17848
133280.0000    0.47091
133320.0000    0.51974
133360.0000    0.37037
133400.0000    0.59394
133440.0000    0.28185
133480.0000    0.29877
133520.0000    0.37404
133560.0000    0.37295
133600.0000    0.22591
133640.0000    0.10691
133680.0000    0.21209
133720.0000    0.18322
133760.0000    0.39440
133800.0000    0.20040
133840.0000    0.46341
133880.0000    0.20363
133920.0000    0.52706
133960.0000    0.30412
134000.0000    0.20519
134040.0000    0.21425
134080.0000    0.61287
134120.0000    0.52148
134160.0000    0.13182
134200.0000    0.00231
134240.0000    0.09738
134280.0000    0.26561
134320.0000    0.45337
134360.0000    0.46028
134400.0000    0.25740
134440.0000    0.57277
134480.0000    0.26251
134520.0000    0.44689
134560.0000    0.42324
134600.0000    0.30877
134640.0000    0.24103
134680.0000    0.41117
134720.0000    0.13537
134760.0000    0.41005
134800.0000    0.19106
134840.0000    0.14793
134880.0000    0.41752
134920.0000    0.21524
134960.0000    0.37767
135000.0000    0.36826
135040.0000    0.39412
135080.0000    0.18643
135120.0000    0.42095
135160.0000    0.25453
135200.0000    0.27510
135240.0000    0.23099
135280.0000    0.28315
135320.0000    0.30841
135360.0000    0.37729
135400.0000    0.24526
135440.0000    0.51507
135480.0000    0.53636
135520.0000    0.42250
135560.0000    0.16265
135600.0000    0.42598
135640.0000    0.28382
135680.0000    0.24004
135720.0000    0.18841
135760.0000    0.14130
135800.0000    0.26728
135840.0000    0.19150
135880.0000    0.53142
135920.0000    0.34516
135960.0000   -0.02957
136000.0000   -0.15862
136040.0000   -0.36534
136080.0000   -0.21743
136120.0000   -0.53355
136160.0000   -0.08004
136200.0000   -0.39910
136240.0000    0.02136
136280.0000    0.13270
136320.0000    0.41350
136360.0000    0.42694
136400.0000    0.54581
136440.0000    0.36528
136480.0000    0.07612
136520.0000    0.11482
136560.0000    0.26377
136600.0000    0.27496
136640.0000    0.38073
136680.0000    0.44673
136720.0000    0.69253
136760.0000    0.46313
136800.0000    0.70924
136840.0000    0.53299
136880.0000    0.50770
136920.0000    0.37907
136960.0000    0.04275
137000.0000   -0.38237
137040.0000   -0.32162
137080.0000   -0.30457
137120.0000   -0.59493
137160.0000   -0.51686
137200.0000   -0.01912
137240.0000   -0.41841
137280.0000   -0.15554
137320.0000   -0.40102
137360.0000   -0.23910
137400.0000   -0.43248
137440.0000   -0.49923
137480.0000   -0.11640
137520.0000    0.06392
137560.0000    0.19698
137600.0000   -0.12104
137640.0000    0.11088
137680.0000   -0.01092
137720.0000    0.12157
137760.0000    0.12787
137800.0000    0.30750
137840.0000    0.04269
137880.0000    0.02314
137920.0000    0.07447
137960.0000    0.20710
138000.0000    0.02344
138040.0000   -0.13388
138080.0000   -0.20887
138120.0000   -0.21445
138160.0000   -0.15647
138200.0000   -0.25782
138240.0000   -0.28796
138280.0000   -0.17659
138320.0000   -0.17515
138360.0000    0.00219
138400.0000    0.23987
138440.0000    0.22569
138480.0000    0.12636
138520.0000   -0.08704
138560.0000    0.09369
138600.0000   -0.02222
138640.0000   -0.25170
138680.0000   -0.28682
138720.0000   -0.10982
138760.0000   -0.27786
138800.0000   -0.44374
138840.0000   -0.36460
138880.0000   -0.28074
138920.0000   -0.15774
138960.0000   -0.24810
139000.0000    0.08118
139040.0000   -0.43646
139080.0000   -0.44107
139120.0000   -0.12597
139160.0000   -0.06719
139200.0000   -0.14405
139240.0000   -0.25082
139280.0000    0.11786
139320.0000   -0.27903
139360.0000   -0.10659
139400.0000   -0.15927
139440.0000    0.32903
139480.0000    0.29897
139520.0000    0.32278
139560.0000    0.08248
139600.0000    0.40759
139640.0000    0.35449
139680.0000    0.17234
139720.0000    0.35362
139760.0000    0.33173
139800.0000    0.54887
139840.0000    0.29158
139880.0000    0.34612
139920.0000    0.14467
139960.0000    0.19103
140000.0000    0.42775
140040.0000    0.25702
140080.0000    0.29605
140120.0000    0.27358
140160.0000    0.44829
140200.0000    0.48470
140240.0000    0.16740
140280.0000    0.37693
140320.0000    0.11357
140360.0000    0.35973
140400.0000    0.12043
140440.0000    0.14566
140480.0000    0.31912
140520.0000   -0.23337
140560.0000   -0.41368
140600.0000    0.39775
140640.0000    0.26693
140680.0000    0.09776
140720.0000    0.20638
140760.0000    0.20217
140800.0000    0.26643
140840.0000    0.26027
140880.0000    0.55450
140920.0000    0.16877
140960.0000    0.18714
141000.0000    0.15076
141040.0000    0.37051
141080.0000   -0.10202
141120.0000    0.12526
141160.0000    0.28257
141200.0000    0.15700
141240.0000    0.33050
141280.0000    0.52891
141320.0000    0.43264
141360.0000    0.37564
141400.0000    0.30381
141440.0000    0.28795
141480.0000    0.29801
141520.0000    0.25980
141560.0000    0.36107
141600.0000    0.40451
141640.0000    0.39807
141680.0000    0.35344
141720.0000    0.28470
141760.0000    0.32418
141800.0000    0.43075
141840.0000    0.38575
141880.0000    0.23961
141920.0000    0.39276
141960.0000    0.30149
142000.0000    0.32595
142040.0000    0.34899
142080.0000    0.45698
142120.0000    0.34890
142160.0000    0.26114
142200.0000    0.39269
142240.0000    0.42574
142280.0000    0.45768
142320.0000    0.36773
142360.0000    0.46783
142400.0000    0.18196
142440.0000    0.48042
142480.0000    0.42789
142520.0000    0.29627
142560.0000    0.39328
142600.0000    0.46208
142640.0000    0.31229
142680.0000    0.51998
142720.0000    0.42754
142760.0000    0.42017
142800.0000    0.48693
142840.0000    0.20409
142880.0000    0.36201
142920.0000    0.35132
142960.0000    0.59453
143000.0000    0.00001
143040.0000    0.08872
143080.0000   -0.50270
143120.0000   -0.28888
143160.0000   -0.16231
143200.0000   -0.43383
143240.0000   -0.59603
143280.0000   -0.34675
143320.0000   -0.32468
143360.0000   -0.10242
143400.0000   -0.11520
143440.0000   -0.54615
143480.0000   -0.67659
143520.0000   -0.18510
143560.0000   -0.10652
143600.0000   -0.08033
143640.0000    0.24151
143680.0000   -0.37172
143720.0000    0.01097
143760.0000   -0.23557
143800.0000   -0.18716
143840.0000   -0.30613
143880.0000   -0.73003
143920.0000   -0.31903
143960.0000   -0.43321
144000.0000   -0.08663
144040.0000    0.01047
144080.0000   -0.01382
144120.0000    0.16503
144160.0000    0.51360
144200.0000    0.17313
144240.0000    0.32252
144280.0000   -0.04164
144320.0000    0.06363
144360.0000   -0.23044
144400.0000   -0.10266
144440.0000   -0.40488
144480.0000   -0.27379
144520.0000   -0.22611
144560.0000    0.09379
144600.0000    0.02378
144640.0000    0.27947
144680.0000   -0.07246
144720.0000   -0.39483
144760.0000   -0.21671
144800.0000   -0.27799
144840.0000   -0.15210
144880.0000    0.10973
144920.0000   -0.16385
144960.0000    0.21769
145000.0000    0.27475
145040.0000    0.24598
145080.0000    0.33938
145120.0000    0.29296
145160.0000   -0.14035
145200.0000   -0.36975
145240.0000   -0.24247
145280.0000   -0.33811
145320.0000    0.14419
145360.0000    0.07865
145400.0000   -0.09176
145440.0000   -0.35503
145480.0000   -0.18297
145520.0000   -0.38221
145560.0000   -0.31792
145600.0000   -0.35695
145640.0000   -0.52263
145680.0000   -0.38664
145720.0000   -0.43795
145760.0000   -0.33721
145800.0000   -0.02329
145840.0000   -0.13349
145880.0000   -0.03508
145920.0000   -0.23150
145960.0000   -0.48162
146000.0000   -0.50957
146040.0000   -0.29735
146080.0000   -0.38654
146120.0000   -0.46806
146160.0000   -0.39574
146200.0000   -0.44300
146240.0000   -0.26764
146280.0000   -0.47653
146320.0000   -0.56034
146360.0000   -0.36796
146400.0000    0.04785
146440.0000   -0.02975
146480.0000   -0.45109
146520.0000   -0.71137
146560.0000   -0.72171
146600.0000   -0.96567
146640.0000   -0.93160
146680.0000   -0.88405
146720.0000   -0.72786
146760.0000   -0.73382
146800.0000   -0.64111
146840.0000   -0.76988
146880.0000   -0.86574
146920.0000   -0.81919
146960.0000   -0.93850
147000.0000   -0.81843
147040.0000   -0.92855
147080.0000   -0.85961
147120.0000   -1.12308
147160.0000   -0.80188
147200.0000   -0.60565
147240.0000   -1.06456
147280.0000   -0.28452
147320.0000   -0.88465
147360.0000   -0.79017
147400.0000   -1.09549
147440.0000   -1.02798
147480.0000   -0.97470
147520.0000   -0.92398
147560.0000   -0.79380
147600.0000   -0.65515
147640.0000   -1.01890
147680.0000   -0.78191
147720.0000   -1.15904
147760.0000   -0.86945
147800.0000   -0.81458
147840.0000   -0.90769
147880.0000   -0.61518
147920.0000   -0.62110
147960.0000   -0.86090
148000.0000   -0.84268
148040.0000   -0.65945
148080.0000   -0.82077
148120.0000   -0.82129
148160.0000   -0.84067
148200.0000   -0.76186
148240.0000   -0.76993
148280.0000   -0.46453
148320.0000   -0.80457
148360.0000   -0.61688
148400.0000   -0.54815
148440.0000   -0.65326
148480.0000   -0.70279
148520.0000   -0.76075
148560.0000   -0.41306
148600.0000   -0.38241
148640.0000   -0.45688
148680.0000   -0.46625
148720.0000   -0.40702
148760.0000   -0.62356
148800.0000   -0.41001
148840.0000   -0.49260
148880.0000   -0.69919
148920.0000   -0.54433
148960.0000   -0.71876
149000.0000   -0.65195
149040.0000   -0.85125
149080.0000   -0.55643
149120.0000   -0.42090
149160.0000   -0.65974
149200.0000   -0.63167
149240.0000   -0.33492
149280.0000   -0.04931
149320.0000   -0.21186
149360.0000   -0.71040
149400.0000   -0.38712
149440.0000   -0.55730
149480.0000   -0.47322
149520.0000   -0.58231
149560.0000   -0.76572
149600.0000   -0.47619
149640.0000   -0.60994
149680.0000   -0.73142
149720.0000   -0.37000
149760.0000   -0.45193
149800.0000   -0.42469
149840.0000   -0.44476
149880.0000   -0.31185
149920.0000   -0.46964
149960.0000   -0.61928
150000.0000   -0.49070
150040.0000   -0.67433
150080.0000   -0.18446
150120.0000    0.01367
150160.0000   -0.00523
150200.0000   -0.33330
150240.0000   -0.66020
150280.0000   -0.38935
150320.0000   -0.65734
150360.0000   -0.77852
150400.0000   -0.38568
150440.0000   -0.51634
150480.0000   -0.37520
150520.0000   -0.28322
150560.0000   -0.57949
150600.0000   -0.37142
150640.0000   -0.48180
150680.0000   -0.60994
150720.0000   -0.63601
150760.0000   -0.60461
150800.0000   -0.21021
150840.0000   -0.15141
150880.0000   -0.54621
150920.0000   -0.43670
150960.0000   -0.37514
151000.0000   -0.17378
151040.0000   -0.21731
151080.0000   -0.37050
151120.0000   -0.15937
151160.0000   -0.18352
151200.0000    0.12460
151240.0000   -0.22913
151280.0000   -0.04584
151320.0000   -0.18679
151360.0000   -0.55768
151400.0000   -0.70547
151440.0000   -0.41346
151480.0000   -0.82159
151520.0000   -0.82880
151560.0000   -0.63631
151600.0000   -0.72103
151640.0000   -0.44075
151680.0000   -0.79453
151720.0000   -0.71568
151760.0000   -0.42664
151800.0000   -0.62482
151840.0000   -0.40578
151880.0000   -0.41820
151920.0000   -0.49305
151960.0000   -0.59754
152000.0000   -0.52618
152040.0000   -0.33117
152080.0000   -0.49511
152120.0000   -0.51373
152160.0000   -0.36760
152200.0000   -0.18432
152240.0000   -0.48876
152280.0000   -0.41126
152320.0000   -0.52407
152360.0000   -0.63790
152400.0000   -0.46632
152440.0000   -0.23774
152480.0000    0.04225
152520.0000   -0.31840
152560.0000   -0.26964
152600.0000   -0.70484
152640.0000   -0.65366
152680.0000   -0.40378
152720.0000   -0.44371
152760.0000   -0.46916
152800.0000   -0.27107
152840.0000   -0.14200
152880.0000   -0.44185
152920.0000   -0.24720
152960.0000   -0.31222
153000.0000   -0.53927
153040.0000   -0.10097
153080.0000   -0.34442
153120.0000   -0.18442
153160.0000   -0.55183
153200.0000   -0.20480
153240.0000   -0.32052
153280.0000   -0.21945
153320.0000   -0.08702
153360.0000   -0.21582
153400.0000   -0.33191
153440.0000   -0.37889
153480.0000   -0.28384
153520.0000   -0.26167
153560.0000   -0.28613
153600.0000   -0.18047
153640.0000    0.00867
153680.0000   -0.24865
153720.0000   -0.93269
153760.0000   -0.62380
153800.0000   -0.36765
153840.0000    0.14535
153880.0000   -0.31207
153920.0000   -0.73841
153960.0000   -0.49417
154000.0000   -0.71160
154040.0000   -0.47785
154080.0000   -1.10097
154120.0000   -0.16785
154160.0000   -0.48114
154200.0000   -0.44946
154240.0000   -0.42832
154280.0000   -0.33605
154320.0000   -0.44411
154360.0000   -0.34716
154400.0000   -0.24064
154440.0000   -0.64775
154480.0000   -0.37517
154520.0000   -0.42023
154560.0000   -0.66699
154600.0000   -0.11326
154640.0000   -0.54366
154680.0000   -0.68185
154720.0000   -0.70703
154760.0000   -0.51456
154800.0000   -0.71336
154840.0000   -0.72909
154880.0000   -0.57228
154920.0000   -0.61346
154960.0000   -0.11180
155000.0000   -0.38749
155040.0000   -0.31856
155080.0000   -0.63143
155120.0000   -0.71024
155160.0000   -0.65129
155200.0000   -0.52928
155240.0000   -0.47180
155280.0000   -0.37907
155320.0000   -0.36249
155360.0000   -0.53581
155400.0000   -0.27951
155440.0000   -0.04867
155480.0000   -0.37208
155520.0000   -0.19466
155560.0000   -0.39560
155600.0000   -0.15746
155640.0000   -0.28798
155680.0000   -0.45731
155720.0000   -0.35675
155760.0000   -0.21253
155800.0000   -0.35723
155840.0000   -0.43427
155880.0000   -0.42163
155920.0000   -0.36140
155960.0000   -0.27353
156000.0000   -0.27736
156040.0000   -0.25449
156080.0000   -0.08644
156120.0000   -0.20841
156160.0000    0.28585
156200.0000   -0.08258
156240.0000   -0.42340
156280.0000   -0.29287
156320.0000   -0.22230
156360.0000   -0.51449
156400.0000   -0.62235
156440.0000   -0.51788
156480.0000   -0.59471
156520.0000   -0.04176
156560.0000   -0.59706
156600.0000   -0.25117
156640.0000   -0.24507
156680.0000   -0.46848
156720.0000   -0.30727
156760.0000   -0.62451
156800.0000   -0.53911
156840.0000   -0.57676
156880.0000   -0.63606
156920.0000   -0.60348
156960.0000   -0.32151
157000.0000   -0.94669
157040.0000   -0.66312
157080.0000   -0.54572
157120.0000   -0.69772
157160.0000   -0.49598
157200.0000   -0.30876
157240.0000   -0.48124
157280.0000   -0.89389
157320.0000   -0.91741
157360.0000   -0.07879
157400.0000    0.09608
157440.0000   -0.06378
157480.0000   -0.18542
157520.0000    0.29621
157560.0000    0.23927
157600.0000    0.35778
157640.0000    0.29886
157680.0000    0.55885
157720.0000    0.49446
157760.0000    0.39843
157800.0000    0.21296
157840.0000    0.14738
157880.0000    0.32123
157920.0000   -0.09565
157960.0000    0.11439
158000.0000   -0.38588
158040.0000   -0.34908
158080.0000   -0.01136
158120.0000   -0.40322
158160.0000   -0.29308
158200.0000   -0.37238
158240.0000   -0.02186
158280.0000   -0.23338
158320.0000   -0.12831
158360.0000   -0.04821
158400.0000    0.01890
158440.0000   -0.06270
158480.0000   -0.01019
158520.0000   -0.20529
158560.0000   -0.25337
158600.0000   -0.25589
158640.0000   -0.03537
158680.0000   -0.33732
158720.0000    0.28068
158760.0000   -0.09396
158800.0000    0.19975
158840.0000    0.17277
158880.0000    0.00153
158920.0000    0.21116
158960.0000   -0.02312
159000.0000   -0.05889
159040.0000    0.09432
159080.0000    0.21960
159120.0000    0.07974
159160.0000    0.15923
159200.0000    0.46671
159240.0000    0.31835
159280.0000    0.17568
159320.0000    0.12556
159360.0000    0.24281
159400.0000    0.18583
159440.0000    0.37490
159480.0000    0.19380
159520.0000    0.32587
159560.0000    0.44988
159600.0000    0.37622
159640.0000    0.25125
159680.0000    0.61131
159720.0000    0.15922
159760.0000    0.05355
159800.0000   -0.00840
159840.0000   -0.07481
159880.0000    0.12227
159920.0000    0.00346
159960.0000    0.07963
160000.0000    0.37175
160040.0000    0.13562
160080.0000    0.36073
160120.0000    0.27419
160160.0000    0.13007
160200.0000   -0.11506
160240.0000    0.26796
160280.0000    0.22054
160320.0000    0.11334
160360.0000    0.19761
160400.0000    0.07908
160440.0000    0.03813
160480.0000   -0.02035
160520.0000    0.03225
160560.0000   -0.02491
160600.0000    0.23535
160640.0000    0.05046
160680.0000    0.13478
160720.0000    0.13958
160760.0000    0.27249
160800.0000    0.12492
160840.0000   -0.34689
160880.0000   -0.23210
160920.0000   -0.12257
160960.0000   -0.63117
161000.0000   -0.29849
161040.0000   -0.32551
161080.0000   -0.19405
161120.0000   -0.23380
161160.0000   -0.31077
161200.0000   -0.46965
161240.0000   -0.17648
161280.0000   -0.07016
161320.0000   -0.25146
161360.0000   -0.34752
161400.0000   -0.18362
161440.0000   -0.08854
161480.0000    0.22951
161520.0000    0.09495
161560.0000    0.08266
161600.0000    0.03898
161640.0000    0.32034
161680.0000    0.06338
161720.0000    0.09401
161760.0000   -0.11889
161800.0000   -0.02767
161840.0000    0.19056
161880.0000    0.47581
161920.0000    0.26651
161960.0000    0.09552
162000.0000   -0.00778
162040.0000    0.03619
162080.0000   -0.14917
162120.0000   -0.01134
162160.0000    0.13002
162200.0000   -0.04827
162240.0000    0.04239
162280.0000   -0.09460
162320.0000    0.25501
162360.0000    0.04871
162400.0000    0.07225
162440.0000    0.20434
162480.0000    0.25738
162520.0000    0.16913
162560.0000    0.03549
162600.0000   -0.07852
162640.0000   -0.04659
162680.0000    0.07232
162720.0000    0.00540
162760.0000   -0.32255
162800.0000   -0.17101
162840.0000   -0.29654
162880.0000   -0.33768
162920.0000   -0.44521
162960.0000   -0.32617
163000.0000   -0.23872
163040.0000   -0.58249
163080.0000   -0.17695
163120.0000   -0.26534
163160.0000   -0.01829
163200.0000   -0.07907
163240.0000   -0.13933
163280.0000   -0.14879
163320.0000    0.04112
163360.0000   -0.02767
163400.0000   -0.08313
163440.0000   -0.25105
163480.0000   -0.33382
163520.0000   -0.18874
163560.0000   -0.24980
163600.0000   -0.10290
163640.0000   -0.69627
163680.0000   -0.28853
163720.0000   -0.36171
163760.0000   -0.60661
163800.0000   -0.76118
163840.0000   -0.70783
163880.0000   -0.35677
163920.0000   -0.71504
163960.0000   -0.66397
164000.0000   -0.73913
164040.0000   -0.70225
164080.0000    0.08861
164120.0000   -0.10694
164160.0000   -0.25156
164200.0000   -0.19024
164240.0000   -0.37227
164280.0000   -0.49126
164320.0000   -0.26196
164360.0000    0.07037
164400.0000    0.26431
164440.0000   -0.18038
164480.0000    0.32933
164520.0000    0.14928
164560.0000    0.11671
164600.0000    0.30344
164640.0000   -0.12395
164680.0000    0.11217
164720.0000   -0.18176
164760.0000    0.03712
164800.0000    0.00135
164840.0000    0.09931
164880.0000    0.09002
164920.0000    0.04679
164960.0000    0.01267
165000.0000   -0.23515
165040.0000   -0.20017
165080.0000   -0.44506
165120.0000   -0.22789
165160.0000   -0.55492
165200.0000   -0.47706
165240.0000   -0.38369
165280.0000   -0.40413
165320.0000   -0.52864
165360.0000   -0.39578
165400.0000   -0.65863
165440.0000   -0.39014
165480.0000   -0.55131
165520.0000   -0.41977
165560.0000   -0.18154
165600.0000   -0.41476
165640.0000   -0.34890
165680.0000   -0.28542
165720.0000   -0.53777
165760.0000   -0.42273
165800.0000   -0.42389
165840.0000   -0.59084
165880.0000   -0.56484
165920.0000   -0.42327
165960.0000   -0.50359
166000.0000   -0.17903
166040.0000   -0.63025
166080.0000   -0.61696
166120.0000   -0.52857
166160.0000   -0.36665
166200.0000   -0.35649
166240.0000   -0.73118
166280.0000   -0.41821
166320.0000   -0.45914
166360.0000   -0.34296
166400.0000   -0.39541
166440.0000   -0.56456
166480.0000   -0.52107
166520.0000   -0.43609
166560.0000   -0.44758
166600.0000   -0.36982
166640.0000   -0.38998
166680.0000   -0.24210
166720.0000   -0.47449
166760.0000   -0.18278
166800.0000   -0.46867
166840.0000   -0.26538
166880.0000   -0.31799
166920.0000   -0.26174
166960.0000   -0.11519
167000.0000   -0.04510
167040.0000   -0.28578
167080.0000   -0.32213
167120.0000   -0.21542
167160.0000   -0.23072
167200.0000   -0.27662
167240.0000   -0.38077
167280.0000   -0.55056
167320.0000   -0.32469
167360.0000   -0.20253
167400.0000   -0.21014
167440.0000   -0.19997
167480.0000    0.18259
167520.0000    0.08202
167560.0000    0.07295
167600.0000    0.15598
167640.0000    0.07473
167680.0000    0.10383
167720.0000    0.22779
167760.0000    0.14041
167800.0000    0.19408
167840.0000    0.20681
167880.0000   -0.16313
167920.0000   -0.30078
167960.0000   -0.45216
168000.0000   -0.24906
168040.0000   -0.54950
168080.0000   -0.19473
168120.0000   -0.14127
168160.0000   -0.48370
168200.0000   -0.40840
168240.0000   -0.39541
168280.0000   -0.44841
168320.0000   -0.29548
168360.0000   -0.41397
168400.0000   -0.46933
168440.0000   -0.15306
168480.0000   -0.40012
168520.0000   -0.30810
168560.0000   -0.44543
168600.0000   -0.36783
168640.0000   -0.37871
168680.0000   -0.29111
168720.0000   -0.45303
168760.0000   -0.44416
168800.0000   -0.11519
168840.0000   -0.35063
168880.0000    0.28567
168920.0000    0.38423
168960.0000   -0.24962
169000.0000   -0.10343
169040.0000    0.05751
169080.0000   -0.19240
169120.0000   -0.42517
169160.0000   -0.33629
169200.0000   -0.58792
169240.0000   -0.51976
169280.0000   -0.26586
169320.0000   -0.19679
169360.0000   -0.43776
169400.0000   -0.26279
169440.0000    0.00447
169480.0000   -0.27064
169520.0000   -0.42549
169560.0000    0.03044
169600.0000   -0.18399
169640.0000   -0.58824
169680.0000   -0.75019
169720.0000    0.20733
169760.0000    0.03867
169800.0000   -0.47654
169840.0000   -0.67836
169880.0000   -0.41667
169920.0000   -0.32262
169960.0000   -0.14381
170000.0000   -0.21505
170040.0000   -0.32334
170080.0000   -0.55792
170120.0000   -0.36484
170160.0000   -0.67016
170200.0000   -0.40429
170240.0000   -0.66435
170280.0000   -0.27314
170320.0000   -0.50760
170360.0000   -0.41715
170400.0000   -0.07142
170440.0000   -0.33652
170480.0000   -0.35085
170520.0000   -0.39723
170560.0000   -0.35852
170600.0000   -0.27841
170640.0000   -0.52819
170680.0000   -0.28761
170720.0000   -0.44729
170760.0000   -0.66385
170800.0000   -0.30152
170840.0000    0.07907
170880.0000   -0.07944
170920.0000   -0.39580
170960.0000   -0.35563
171000.0000   -0.61262
171040.0000   -0.28366
171080.0000   -0.30731
171120.0000   -0.26032
171160.0000    0.07918
171200.0000   -0.35336
171240.0000    0.02897
171280.0000   -0.32186
171320.0000   -0.46659
171360.0000   -0.29573
171400.0000   -0.47292
171440.0000   -0.65704
171480.0000   -0.71397
171520.0000   -0.39639
171560.0000   -0.02197
171600.0000   -0.38221
171640.0000   -0.03595
171680.0000    0.06592
171720.0000   -0.00212
171760.0000   -0.38079
171800.0000    0.07007
171840.0000   -0.14872
171880.0000    0.08539
171920.0000    0.10990
171960.0000   -0.17471
172000.0000   -0.01898
172040.0000   -0.12619
172080.0000   -0.18049
172120.0000    0.01553
172160.0000   -0.11657
172200.0000   -0.08157
172240.0000    0.24703
172280.0000   -0.43625
172320.0000   -0.27054
172360.0000   -0.19959
172400.0000   -0.07277
172440.0000   -0.23502
172480.0000   -0.22546
172520.0000   -0.09236
172560.0000    0.01729
172600.0000   -0.30443
172640.0000   -0.34987
172680.0000   -0.50845
172720.0000   -0.05878
172760.0000   -0.43558
172800.0000   -0.20463
172840.0000   -0.28836
172880.0000   -0.30711
172920.0000   -0.43690
172960.0000   -0.21819
173000.0000   -0.35846
173040.0000   -0.05095
173080.0000   -0.35859
173120.0000   -0.67528
173160.0000   -0.61718
173200.0000   -0.65321
173240.0000   -0.51921
173280.0000   -0.47955
173320.0000   -0.34200
173360.0000   -0.12930
173400.0000   -0.63211
173440.0000   -0.14486
173480.0000   -0.24448
173520.0000   -0.09658
173560.0000   -0.34851
173600.0000   -0.42120
173640.0000   -0.32198
173680.0000   -0.49587
173720.0000   -0.18193
173760.0000   -0.35311
173800.0000    0.05317
173840.0000   -0.38351
173880.0000   -0.11841
173920.0000   -0.11259
173960.0000   -0.40978
174000.0000   -0.21441
174040.0000   -0.19319
174080.0000   -0.07279
174120.0000   -0.23907
174160.0000   -0.25151
174200.0000   -0.63570
174240.0000   -0.44442
174280.0000   -0.39286
174320.0000   -0.23701
174360.0000   -0.24561
174400.0000   -0.29624
174440.0000   -0.14977
174480.0000   -0.42049
174520.0000   -0.35252
174560.0000   -0.48010
174600.0000   -0.11926
174640.0000   -0.30108
174680.0000   -0.22113
174720.0000   -0.30858
174760.0000   -0.30879
174800.0000   -0.40036
174840.0000   -0.36061
174880.0000   -0.30174
174920.0000   -0.32531
174960.0000   -0.26186
175000.0000   -0.12412
175040.0000   -0.34985
175080.0000   -0.32114
175120.0000   -0.43253
175160.0000   -0.33653
175200.0000   -0.38932
175240.0000   -0.24208
175280.0000   -0.45132
175320.0000   -0.36500
175360.0000   -0.15317
175400.0000   -0.13120
175440.0000   -0.13708
175480.0000   -0.40020
175520.0000   -0.08812
175560.0000    0.14397
175600.0000    0.17715
175640.0000   -0.01809
175680.0000   -0.15348
175720.0000   -0.35117
175760.0000    0.07168
175800.0000    0.12078
175840.0000    0.07624
175880.0000    0.04054
175920.0000   -0.08797
175960.0000   -0.28838
176000.0000   -0.48259
176040.0000   -0.50695
176080.0000   -0.43440
176120.0000   -0.46309
176160.0000   -0.59055
176200.0000   -0.30664
176240.0000   -0.79958
176280.0000   -0.33576
176320.0000   -0.43391
176360.0000   -0.46228
176400.0000   -0.48017
176440.0000   -0.55487
176480.0000   -0.45115
176520.0000   -0.44318
176560.0000   -0.52659
176600.0000   -0.60445
176640.0000   -0.37276
176680.0000    0.06404
176720.0000   -0.42387
176760.0000   -0.41669
176800.0000   -0.16220
176840.0000   -0.20392
176880.0000   -0.12502
176920.0000    0.08225
176960.0000   -0.37473
177000.0000   -0.73105
177040.0000   -0.61635
177080.0000   -0.65587
177120.0000   -0.52325
177160.0000   -0.60014
177200.0000   -0.45842
177240.0000   -0.23089
177280.0000   -0.56745
177320.0000   -0.35508
177360.0000   -0.31909
177400.0000    0.23210
177440.0000   -0.49172
177480.0000   -0.25064
177520.0000   -0.49401
177560.0000   -0.42914
177600.0000   -0.49923
177640.0000   -0.23971
177680.0000   -0.61999
177720.0000   -0.59841
177760.0000   -0.28701
177800.0000   -0.20472
177840.0000   -0.33392
177880.0000   -0.35265
177920.0000   -0.34940
177960.0000   -0.21651
178000.0000   -0.15961
178040.0000   -0.73856
178080.0000   -0.35952
178120.0000   -0.24664
178160.0000   -0.53406
178200.0000   -0.15584
178240.0000   -0.27908
178280.0000    0.29714
178320.0000    0.20202
178360.0000    0.12473
178400.0000   -0.21271
178440.0000   -0.14899
178480.0000   -0.18037
178520.0000   -0.33752
178560.0000   -0.26886
178600.0000   -0.19919
178640.0000   -0.37196
178680.0000   -0.54273
178720.0000   -0.37395
178760.0000   -0.48946
178800.0000   -0.28985
178840.0000   -0.27046
178880.0000   -0.26381
178920.0000   -0.13883
178960.0000   -0.07038
179000.0000   -0.32002
179040.0000   -0.23050
179080.0000   -0.45399
179120.0000   -0.37748
179160.0000   -0.21218
179200.0000   -0.08794
179240.0000   -0.27208
179280.0000   -0.18120
179320.0000   -0.56101
179360.0000   -0.17473
179400.0000   -0.36053
179440.0000   -0.17613
179480.0000   -0.45115
179520.0000   -0.16505
179560.0000   -0.38953
179600.0000   -0.49258
179640.0000   -0.33302
179680.0000   -0.17770
179720.0000    0.41841
179760.0000    0.40232
179800.0000    0.27247
179840.0000    0.43060
179880.0000    0.06792
179920.0000    0.10915
179960.0000    0.15983
180000.0000    0.15105
180040.0000   -0.15873
180080.0000   -0.09392
180120.0000    0.05619
180160.0000   -0.25750
180200.0000   -0.31088
180240.0000   -0.02056
180280.0000   -0.00393
180320.0000    0.22558
180360.0000    0.36400
180400.0000    0.25960
180440.0000    0.36032
180480.0000    0.18065
180520.0000    0.38156
180560.0000    0.07868
180600.0000    0.01786
180640.0000    0.08266
180680.0000    0.02655
180720.0000   -0.13247
180760.0000   -0.31527
180800.0000    0.06020
180840.0000   -0.21596
180880.0000    0.00528
180920.0000    0.35958
180960.0000    0.01992
181000.0000   -0.17751
181040.0000   -0.28855
181080.0000   -0.28654
181120.0000   -0.25311
181160.0000   -0.25047
181200.0000   -0.17751
181240.0000   -0.19250
181280.0000   -0.32236
181320.0000   -0.32948
181360.0000   -0.10704
181400.0000   -0.04700
181440.0000   -0.34821
181480.0000   -0.12469
181520.0000    0.12082
181560.0000    0.25921
181600.0000    0.32290
181640.0000    0.42733
181680.0000    0.25418
181720.0000    0.36079
181760.0000    0.04081
181800.0000    0.37541
181840.0000    0.44498
181880.0000    0.28765
181920.0000    0.30177
181960.0000   -0.02631
182000.0000    0.08300
182040.0000   -0.01914
182080.0000    0.14224
182120.0000    0.06121
182160.0000    0.40481
182200.0000    0.20649
182240.0000    0.21574
182280.0000    0.32016
182320.0000    0.34736
182360.0000    0.32904
182400.0000    0.34092
182440.0000    0.33339
182480.0000    0.43302
182520.0000    0.44741
182560.0000    0.42371
182600.0000    0.25342
182640.0000    0.45934
182680.0000    0.24886
182720.0000    0.25562
182760.0000    0.30850
182800.0000    0.49807
182840.0000    0.43507
182880.0000    0.36183
182920.0000    0.44563
182960.0000    0.28933
183000.0000    0.06391
183040.0000   -0.05177
183080.0000    0.24914
183120.0000    0.29677
183160.0000    0.43604
183200.0000    0.34470
183240.0000    0.39642
183280.0000    0.40723
183320.0000    0.52452
183360.0000    0.26689
183400.0000    0.18423
183440.0000    0.29111
183480.0000    0.42905
183520.0000   -0.02090
183560.0000    0.40659
183600.0000    0.15325
183640.0000    0.22583
183680.0000    0.22250
183720.0000    0.26350
183760.0000    0.05575
183800.0000    0.42349
183840.0000    0.32699
183880.0000    0.55860
183920.0000    0.27316
183960.0000    0.50763
184000.0000    0.33923
184040.0000    0.35637
184080.0000    0.31928
184120.0000    0.42825
184160.0000    0.34117
184200.0000    0.36276
184240.0000    0.38271
184280.0000    0.26812
184320.0000    0.42639
184360.0000    0.34898
184400.0000    0.38195
184440.0000    0.39734
184480.0000    0.42143
184520.0000    0.22553
184560.0000    0.28790
184600.0000    0.29914
184640.0000    0.21135
184680.0000    0.30403
184720.0000    0.22988
184760.0000    0.42046
184800.0000    0.15795
184840.0000    0.45543
184880.0000    0.34897
184920.0000    0.28238
184960.0000    0.37648
185000.0000    0.35853
185040.0000    0.30210
185080.0000    0.29268
185120.0000   -0.03375
185160.0000   -0.10622
185200.0000   -0.06518
185240.0000   -0.03916
185280.0000   -0.29085
185320.0000   -0.14631
185360.0000   -0.16218
185400.0000   -0.31730
185440.0000   -0.22646
185480.0000   -0.07982
185520.0000   -0.13698
185560.0000    0.00271
185600.0000   -0.24472
185640.0000   -0.24187
185680.0000   -0.44216
185720.0000   -0.40204
185760.0000   -0.41846
185800.0000   -0.56372
185840.0000   -0.15179
185880.0000   -0.24289
185920.0000   -0.58546
185960.0000   -0.53784
186000.0000    0.03776
186040.0000   -0.26117
186080.0000   -0.07481
186120.0000   -0.08078
186160.0000   -0.09088
186200.0000   -0.25753
186240.0000    0.06815
186280.0000   -0.23775
186320.0000   -0.06808
186360.0000   -0.07314
186400.0000   -0.11536
186440.0000   -0.03456
186480.0000   -0.00288
186520.0000    0.10967
186560.0000    0.03158
186600.0000   -0.01448
186640.0000    0.07207
186680.0000   -0.01402
186720.0000    0.03118
186760.0000    0.27212
186800.0000   -0.04246
186840.0000    0.14482
186880.0000    0.02506
186920.0000    0.11362
186960.0000   -0.09543
187000.0000   -0.08874
187040.0000   -0.25279
187080.0000    0.15678
187120.0000   -0.14183
187160.0000    0.52305
187200.0000   -0.15317
187240.0000   -0.16913
187280.0000   -0.31067
187320.0000   -0.01797
187360.0000   -0.24665
187400.0000   -0.00782
187440.0000   -0.29952
187480.0000   -0.08583
187520.0000   -0.21700
187560.0000   -0.20683
187600.0000   -0.24075
187640.0000   -0.18239
187680.0000   -0.08732
187720.0000   -0.13165
187760.0000   -0.06350
187800.0000   -0.26262
187840.0000   -0.00695
187880.0000   -0.05140
187920.0000   -0.33292
187960.0000   -0.31662
188000.0000   -0.11082
188040.0000   -0.11516
188080.0000    0.15142
188120.0000    0.15862
188160.0000    0.20052
188200.0000    0.11212
188240.0000    0.41402
188280.0000    0.29992
188320.0000    0.20048
188360.0000    0.39220
188400.0000    0.30024
188440.0000    0.32051
188480.0000    0.58323
188520.0000    0.35872
188560.0000    0.34077
188600.0000    0.21629
188640.0000    0.29037
188680.0000    0.35210
188720.0000    0.29434
188760.0000    0.37295
188800.0000    0.37495
188840.0000    0.40520
188880.0000    0.29106
188920.0000    0.27807
188960.0000    0.21765
189000.0000    0.39709
189040.0000    0.37003
189080.0000    0.48381
189120.0000    0.42167
189160.0000    0.62600
189200.0000    0.35693
189240.0000    0.30466
189280.0000    0.50800
189320.0000    0.35823
189360.0000    0.53841
189400.0000    0.50092
189440.0000    0.43970
189480.0000    0.50772
189520.0000    0.33088
189560.0000    0.42944
189600.0000    0.10341
189640.0000    0.26352
189680.0000    0.29994
189720.0000    0.23043
189760.0000    0.18735
189800.0000    0.17516
189840.0000    0.39846
189880.0000    0.25051
189920.0000    0.34334
189960.0000    0.33849
190000.0000    0.07842
190040.0000    0.22691
190080.0000    0.39932
190120.0000    0.22891
190160.0000    0.46186
190200.0000    0.35103
190240.0000    0.08210
190280.0000    0.34453
190320.0000    0.47745
190360.0000    0.41912
190400.0000    0.49023
190440.0000    0.22806
190480.0000    0.55648
190520.0000    0.19576
190560.0000    0.21632
190600.0000    0.42351
190640.0000    0.23819
190680.0000    0.33371
190720.0000    0.33077
190760.0000    0.26043
190800.0000    0.34267
190840.0000    0.25564
190880.0000    0.42778
190920.0000    0.28361
190960.0000    0.21838
191000.0000    0.19664
191040.0000    0.40340
191080.0000    0.36461
191120.0000    0.27419
191160.0000    0.33739
191200.0000    0.41129
191240.0000    0.18879
191280.0000    0.47255
191320.0000    0.17160
191360.0000    0.15111
191400.0000    0.37164
191440.0000    0.39301
191480.0000    0.28794
191520.0000    0.37891
191560.0000    0.14971
191600.0000    0.31901
191640.0000    0.11883
191680.0000    0.28816
191720.0000    0.32945
191760.0000    0.57960
191800.0000    0.48648
191840.0000    0.19549
191880.0000    0.34115
191920.0000    0.45896
191960.0000    0.42908
192000.0000    0.41438
192040.0000    0.42261
192080.0000    0.36089
192120.0000    0.29499
192160.0000    0.37023
192200.0000    0.52346
192240.0000    0.34234
192280.0000    0.49260
192320.0000    0.33513
192360.0000    0.23391
192400.0000    0.20818
192440.0000   -0.08645
192480.0000    0.06962
192520.0000    0.27513
192560.0000    0.06775
192600.0000   -0.13605
192640.0000   -0.20182
192680.0000   -0.21604
192720.0000    0.19763
192760.0000    0.10654
192800.0000    0.00300
192840.0000   -0.34097
192880.0000   -0.44263
192920.0000   -0.12020
192960.0000   -0.11431
193000.0000   -0.24966
193040.0000   -0.18789
193080.0000   -0.19207
193120.0000   -0.13775
193160.0000   -0.42889
193200.0000   -0.22210
193240.0000   -0.24252
193280.0000   -0.23635
193320.0000   -0.26726
193360.0000    0.17492
193400.0000   -0.08013
193440.0000   -0.01575
193480.0000   -0.02514
193520.0000   -0.16247
193560.0000   -0.09849
193600.0000    0.07022
193640.0000   -0.24091
193680.0000   -0.16429
193720.0000   -0.09963
193760.0000   -0.15466
193800.0000   -0.08257
193840.0000   -0.17755
193880.0000   -0.27039
193920.0000   -0.37547
193960.0000   -0.41886
194000.0000   -0.12752
194040.0000   -0.23116
194080.0000   -0.30553
194120.0000   -0.18542
194160.0000   -0.31812
194200.0000   -0.38737
194240.0000    0.00231
194280.0000    0.19821
194320.0000    0.10458
194360.0000    0.16783
194400.0000    0.14390
194440.0000    0.24416
194480.0000   -0.27314
194520.0000   -0.01542
194560.0000    0.02992
194600.0000    0.08289
194640.0000   -0.38809
194680.0000   -0.26655
194720.0000   -0.08912
194760.0000    0.01414
194800.0000   -0.12733
194840.0000   -0.09081
194880.0000   -0.34275
194920.0000    0.30832
194960.0000    0.22937
195000.0000    0.34165
195040.0000    0.36336
195080.0000    0.14767
195120.0000    0.01473
195160.0000   -0.12407
195200.0000    0.21301
195240.0000    0.22527
195280.0000    0.36124
195320.0000    0.39807
195360.0000    0.22321
195400.0000    0.16715
195440.0000    0.32831
195480.0000    0.37615
195520.0000    0.05515
195560.0000    0.16399
195600.0000    0.12008
195640.0000    0.11980
195680.0000    0.33009
195720.0000    0.30268
195760.0000    0.28407
195800.0000    0.29722
195840.0000    0.25945
195880.0000    0.36180
195920.0000    0.27811
195960.0000    0.26843
196000.0000    0.27371
196040.0000    0.30234
196080.0000    0.29789
196120.0000    0.03711
196160.0000    0.26712
196200.0000    0.44746
196240.0000    0.39196
196280.0000    0.31825
196320.0000    0.23614
196360.0000    0.41482
196400.0000    0.25088
196440.0000    0.26159
196480.0000    0.35001
196520.0000    0.33393
196560.0000    0.24874
196600.0000    0.46296
196640.0000    0.26847
196680.0000    0.23079
196720.0000    0.33320
196760.0000    0.60690
196800.0000    0.43062
196840.0000    0.43880
196880.0000    0.19296
196920.0000    0.41081
196960.0000    0.42671
197000.0000    0.47993
197040.0000    0.08157
197080.0000    0.31278
197120.0000    0.25065
197160.0000    0.23837
197200.0000    0.31117
197240.0000    0.32988
197280.0000    0.41200
197320.0000    0.36790
197360.0000    0.49211
197400.0000    0.36775
197440.0000    0.32331
197480.0000    0.42642
197520.0000    0.46185
197560.0000    0.41413
197600.0000    0.38084
197640.0000    0.21215
197680.0000    0.43364
197720.0000    0.33678
197760.0000    0.41864
197800.0000    0.27824
197840.0000    0.44842
197880.0000    0.35535
197920.0000    0.31710
197960.0000    0.02624
198000.0000    0.27713
198040.0000    0.55110
198080.0000    0.46094
198120.0000    0.31770
198160.0000    0.20490
198200.0000    0.26460
198240.0000    0.30636
198280.0000   -0.01702
198320.0000    0.28220
198360.0000    0.28234
198400.0000    0.37574
198440.0000    0.46158
198480.0000    0.26980
198520.0000    0.23480
198560.0000    0.23376
198600.0000    0.37615
198640.0000    0.45707
198680.0000    0.20637
198720.0000    0.17541
198760.0000    0.23849
198800.0000    0.51703
198840.0000    0.18103
198880.0000   -0.00268
198920.0000    0.21642
198960.0000    0.39046
199000.0000    0.31682
199040.0000    0.33011
199080.0000    0.36452
199120.0000    0.33304
199160.0000    0.49130
199200.0000    0.33006
199240.0000    0.56242
199280.0000    0.40898
199320.0000    0.43162
199360.0000    0.48056
199400.0000    0.41647
199440.0000    0.45203
199480.0000    0.35244
199520.0000    0.34539
199560.0000    0.30761
199600.0000    0.11780
199640.0000    0.29989
199680.0000    0.36578
199720.0000    0.23364
199760.0000    0.35882
199800.0000    0.42117
199840.0000    0.28550
199880.0000    0.28127
199920.0000    0.36369
199960.0000    0.31662
200000.0000    0.23367
200040.0000    0.42697
200080.0000    0.42547
200120.0000    0.30533
200160.0000    0.46972
200200.0000    0.32162
200240.0000    0.39635
200280.0000    0.31477
200320.0000    0.21890
200360.0000    0.22363
200400.0000    0.21991
200440.0000    0.34941
200480.0000    0.31835
200520.0000    0.44559
200560.0000    0.51979
200600.0000    0.38589
200640.0000    0.32274
200680.0000    0.32871
200720.0000    0.32113
200760.0000    0.18231
200800.0000    0.21257
200840.0000    0.24167
200880.0000    0.34110
200920.0000    0.13825
200960.0000    0.13786
201000.0000    0.27121
201040.0000    0.30733
201080.0000    0.28181
201120.0000    0.30160
201160.0000    0.12576
201200.0000    0.46480
201240.0000    0.38456
201280.0000    0.33496
201320.0000    0.15159
201360.0000    0.22718
201400.0000    0.34748
201440.0000    0.22220
201480.0000    0.29939
201520.0000    0.27835
201560.0000    0.34975
201600.0000    0.27701
201640.0000    0.23281
201680.0000    0.25749
201720.0000    0.22692
201760.0000    0.25966
201800.0000    0.30655
201840.0000    0.22906
201880.0000    0.39289
201920.0000    0.10929
201960.0000    0.23130
202000.0000    0.36598
202040.0000    0.20544
202080.0000    0.36819
202120.0000    0.61685
202160.0000    0.41466
202200.0000    0.27578
202240.0000    0.40979
202280.0000    0.32115
202320.0000    0.27978
202360.0000    0.34716
202400.0000    0.13209
202440.0000    0.46253
202480.0000    0.05172
202520.0000    0.41125
202560.0000    0.26202
202600.0000    0.42169
202640.0000    0.14458
202680.0000    0.21135
202720.0000    0.32720
202760.0000    0.28026
202800.0000    0.45165
202840.0000    0.03523
202880.0000    0.24212
202920.0000    0.33685
202960.0000    0.10198
203000.0000    0.14216
203040.0000    0.21120
203080.0000    0.15639
203120.0000    0.23877
203160.0000   -0.12124
203200.0000    0.35507
203240.0000    0.30837
203280.0000    0.33493
203320.0000    0.27397
203360.0000    0.29543
203400.0000    0.47622
203440.0000    0.32968
203480.0000    0.31281
203520.0000    0.29880
203560.0000    0.50417
203600.0000    0.29799
203640.0000    0.35368
203680.0000    0.33590
203720.0000    0.36103
203760.0000    0.41222
203800.0000    0.29068
203840.0000    0.31649
203880.0000    0.45438
203920.0000    0.35750
203960.0000    0.45630
204000.0000    0.17005
204040.0000    0.40340
204080.0000    0.36774
204120.0000    0.09928
204160.0000    0.21915
204200.0000    0.37268
204240.0000    0.22398
204280.0000    0.17707
204320.0000    0.37090
204360.0000    0.21952
204400.0000    0.27029
204440.0000    0.28489
204480.0000    0.29307
204520.0000    0.35734
204560.0000    0.19505
204600.0000    0.50381
204640.0000    0.29528
204680.0000    0.26137
204720.0000    0.03969
204760.0000    0.31179
204800.0000    0.38220
204840.0000    0.15498
204880.0000    0.17478
204920.0000    0.10831
204960.0000    0.29428
205000.0000    0.55046
205040.0000    0.20918
205080.0000    0.44227
205120.0000    0.35030
205160.0000    0.31244
205200.0000    0.39626
205240.0000    0.28715
205280.0000    0.18742
205320.0000    0.42667
205360.0000    0.21297
205400.0000    0.27520
205440.0000    0.36729
205480.0000    0.33115
205520.0000    0.08530
205560.0000    0.21145
205600.0000    0.31871
205640.0000    0.17759
205680.0000    0.22239
205720.0000    0.23386
205760.0000    0.18137
205800.0000    0.40400
205840.0000    0.25362
205880.0000    0.11935
205920.0000    0.30111
205960.0000    0.41221
206000.0000    0.25023
206040.0000    0.38758
206080.0000    0.19914
206120.0000    0.40043
206160.0000    0.39287
206200.0000    0.41183
206240.0000    0.41504
206280.0000    0.42584
206320.0000    0.29616
206360.0000    0.03556
206400.0000    0.42833
206440.0000    0.11460
206480.0000    0.19015
206520.0000    0.25037
206560.0000   -0.09086
206600.0000   -0.29157
206640.0000    0.08606
206680.0000    0.29367
206720.0000    0.32567
206760.0000   -0.06799
206800.0000   -0.09230
206840.0000    0.06059
206880.0000   -0.01075
206920.0000   -0.06776
206960.0000   -0.18584
207000.0000   -0.25434
207040.0000   -0.03093
207080.0000   -0.17422
207120.0000   -0.22801
207160.0000   -0.20203
207200.0000    0.01558
207240.0000   -0.22657
207280.0000   -0.34992
207320.0000   -0.46801
207360.0000   -0.64894
207400.0000   -0.20403
207440.0000   -0.16713
207480.0000   -0.62122
207520.0000   -0.29112
207560.0000   -0.58563
207600.0000   -0.11754
207640.0000   -0.31665
207680.0000    0.03751
207720.0000   -0.11652
207760.0000   -0.08228
207800.0000   -0.22154
207840.0000   -0.42078
207880.0000   -0.50870
207920.0000   -0.36862
207960.0000   -0.34810
208000.0000   -0.44842
208040.0000   -0.59466
208080.0000   -0.36267
208120.0000   -0.19828
208160.0000   -0.21126
208200.0000   -0.24105
208240.0000   -0.36765
208280.0000   -0.17310
208320.0000   -0.62575
208360.0000   -0.35195
208400.0000   -0.61719
208440.0000   -0.36593
208480.0000    0.28710
208520.0000   -0.37125
208560.0000   -0.40849
208600.0000   -0.24800
208640.0000   -0.48252
208680.0000   -0.42569
208720.0000   -0.42683
208760.0000    0.02060
208800.0000   -0.47299
208840.0000   -0.44168
208880.0000   -0.43534
208920.0000   -0.15028
208960.0000   -0.33328
209000.0000   -0.26877
209040.0000   -0.15496
209080.0000   -0.09072
209120.0000   -0.35644
209160.0000   -0.27089
209200.0000    0.08256
209240.0000   -0.01306
209280.0000    0.04280
209320.0000   -0.09398
209360.0000   -0.13789
209400.0000    0.05730
209440.0000    0.06591
209480.0000   -0.04805
209520.0000    0.09300
209560.0000    0.15249
209600.0000   -0.01421
209640.0000   -0.05695
209680.0000   -0.08532
209720.0000   -0.16305
209760.0000   -0.35384
209800.0000   -0.21459
209840.0000   -0.27033
209880.0000    0.00560
209920.0000   -0.13296
209960.0000   -0.37469
210000.0000   -0.06305
210040.0000   -0.23852
210080.0000   -0.12634
210120.0000   -0.24395
210160.0000   -0.23677
210200.0000   -0.14361
210240.0000   -0.03426
210280.0000   -0.16595
210320.0000   -0.33940
210360.0000    0.02252
210400.0000   -0.04020
210440.0000   -0.05866
210480.0000   -0.36941
210520.0000   -0.41525
210560.0000   -0.27746
210600.0000   -0.22911
210640.0000    0.05375
210680.0000   -0.00704
210720.0000   -0.19080
210760.0000   -0.06332
210800.0000   -0.22819
210840.0000   -0.07518
210880.0000   -0.30285
210920.0000   -0.29965
210960.0000   -0.25838
211000.0000   -0.02384
211040.0000   -0.25860
211080.0000   -0.37083
211120.0000   -0.10782
211160.0000   -0.12730
211200.0000   -0.37895
211240.0000    0.04639
211280.0000   -0.25766
211320.0000   -0.01465
211360.0000   -0.22990
211400.0000   -0.31108
211440.0000   -0.04843
211480.0000    0.02278
211520.0000    0.07987
211560.0000   -0.33899
211600.0000   -0.02326
211640.0000   -0.12673
211680.0000    0.22019
211720.0000   -0.20289
211760.0000   -0.07764
211800.0000   -0.32771
211840.0000    0.01612
211880.0000   -0.07264
211920.0000   -0.32863
211960.0000   -0.37198
212000.0000   -0.22686
212040.0000   -0.15584
212080.0000   -0.27646
212120.0000   -0.26983
212160.0000   -0.12446
212200.0000   -0.09788
212240.0000   -0.08566
212280.0000   -0.23508
212320.0000   -0.13803
212360.0000   -0.07777
212400.0000   -0.25106
212440.0000   -0.21891
212480.0000    0.01130
212520.0000   -0.10919
212560.0000    0.04090
212600.0000   -0.12306
212640.0000   -0.11818
212680.0000   -0.12765
212720.0000   -0.20935
212760.0000   -0.15371
212800.0000   -0.01654
212840.0000   -0.05959
212880.0000    0.23386
212920.0000    0.15374
212960.0000    0.05466
213000.0000    0.23373
213040.0000    0.13329
213080.0000    0.13337
213120.0000    0.07553
213160.0000    0.04854
213200.0000    0.00310
213240.0000   -0.30483
213280.0000   -0.31040
213320.0000   -0.11705
213360.0000   -0.36046
213400.0000   -0.23500
213440.0000   -0.10885
213480.0000   -0.08572
213520.0000   -0.03616
213560.0000   -0.24077
213600.0000   -0.10536
213640.0000   -0.19416
213680.0000   -0.11633
213720.0000    0.01921
213760.0000    0.11800
213800.0000   -0.47900
213840.0000   -0.84563
213880.0000   -0.75061
213920.0000   -0.40134
213960.0000   -0.71555
214000.0000   -0.65991
214040.0000   -0.77454
214080.0000   -0.57254
214120.0000   -0.78915
214160.0000   -0.41443
214200.0000   -0.12152
214240.0000   -0.50789
214280.0000   -0.48108
214320.0000   -0.37258
214360.0000   -0.34684
214400.0000   -0.47583
214440.0000   -0.13353
214480.0000   -0.33266
214520.0000   -0.43005
214560.0000   -0.31009
214600.0000   -0.46344
214640.0000   -0.62631
214680.0000   -0.32808
214720.0000    0.13690
214760.0000   -0.20331
214800.0000   -0.32804
214840.0000   -0.27386
214880.0000   -0.61129
214920.0000   -0.17461
214960.0000    0.12026
215000.0000   -0.22704
215040.0000   -0.45175
215080.0000   -0.57106
215120.0000   -0.52530
215160.0000   -0.71798
215200.0000   -0.84309
215240.0000   -0.74701
215280.0000   -0.47254
215320.0000   -0.25832
215360.0000   -0.21957
215400.0000   -0.03935
215440.0000   -0.22069
215480.0000   -0.18886
215520.0000    0.10702
215560.0000   -0.20154
215600.0000   -0.22183
215640.0000   -0.19520
215680.0000   -0.27726
215720.0000   -0.16977
215760.0000   -0.04037
215800.0000   -0.14922
215840.0000   -0.56516
215880.0000   -0.23922
215920.0000   -0.16448
215960.0000   -0.04467
216000.0000   -0.09903
216040.0000   -0.20398
216080.0000   -0.18206
216120.0000   -0.12409
216160.0000   -0.23839
216200.0000   -0.11425
216240.0000   -0.24017
216280.0000   -0.06480
216320.0000   -0.42246
216360.0000   -0.37169
216400.0000   -0.33416
216440.0000   -0.23203
216480.0000   -0.07260
216520.0000   -0.28401
216560.0000   -0.03502
216600.0000   -0.18651
216640.0000    0.04016
216680.0000   -0.28072
216720.0000   -0.18342
216760.0000   -0.13696
216800.0000   -0.22878
216840.0000   -0.05944
216880.0000    0.05885
216920.0000   -0.06597
216960.0000   -0.01756
217000.0000    0.07440
217040.0000   -0.24113
217080.0000   -0.07000
217120.0000   -0.01458
217160.0000   -0.02047
217200.0000    0.03358
217240.0000   -0.07087
217280.0000    0.11162
217320.0000   -0.12268
217360.0000   -0.25878
217400.0000    0.02068
217440.0000   -0.08907
217480.0000   -0.10605
217520.0000   -0.11489
217560.0000    0.03152
217600.0000   -0.15296
217640.0000   -0.26540
217680.0000   -0.10479
217720.0000   -0.35747
217760.0000    0.03242
217800.0000   -0.13133
217840.0000   -0.01838
217880.0000    0.01095
217920.0000    0.04361
217960.0000   -0.05954
218000.0000   -0.10060
218040.0000   -0.10919
218080.0000   -0.16149
218120.0000    0.19021
218160.0000    0.06817
218200.0000    0.00656
218240.0000   -0.02386
218280.0000   -0.10084
218320.0000    0.02061
218360.0000   -0.26323
218400.0000   -0.07984
218440.0000   -0.28997
218480.0000    0.01941
218520.0000   -0.06278
218560.0000   -0.17298
218600.0000   -0.22409
218640.0000   -0.16631
218680.0000   -0.18304
218720.0000   -0.05894
218760.0000    0.01248
218800.0000   -0.13156
218840.0000    0.04453
218880.0000    0.07728
218920.0000    0.39471
218960.0000    0.07092
219000.0000    0.26424
219040.0000    0.06114
219080.0000    0.12759
219120.0000    0.16087
219160.0000   -0.00705
219200.0000   -0.14425
219240.0000   -0.39717
219280.0000   -0.13760
219320.0000   -0.29756
219360.0000   -0.20219
219400.0000   -0.39025
219440.0000   -0.43599
219480.0000   -0.46785
219520.0000    0.02633
219560.0000   -0.11604
219600.0000    0.13171
219640.0000   -0.03118
219680.0000   -0.33323
219720.0000   -0.05057
219760.0000   -0.17625
219800.0000   -0.49889
219840.0000   -0.38075
219880.0000   -0.24516
219920.0000   -0.14311
219960.0000   -0.16668
220000.0000   -0.17052
220040.0000   -0.42777
220080.0000    0.07719
220120.0000   -0.22838
220160.0000   -0.82057
220200.0000   -0.24970
220240.0000   -0.36943
220280.0000   -0.35681
220320.0000    0.03640
220360.0000    0.01920
220400.0000    0.12860
220440.0000   -0.20206
220480.0000    0.03350
220520.0000    0.03337
220560.0000   -0.10450
220600.0000   -0.26500
220640.0000    0.11041
220680.0000   -0.06583
220720.0000   -0.14841
220760.0000   -0.04828
220800.0000   -0.13690
220840.0000   -0.17152
220880.0000   -0.07138
220920.0000   -0.25441
220960.0000   -0.09206
221000.0000   -0.24351
221040.0000   -0.10504
221080.0000   -0.18341
221120.0000   -0.34688
221160.0000    0.08173
221200.0000    0.10267
221240.0000   -0.17751
221280.0000   -0.29252
221320.0000    0.39083
221360.0000    0.24742
221400.0000   -0.03406
221440.0000   -0.19269
221480.0000   -0.02030
221520.0000   -0.04371
221560.0000   -0.33149
221600.0000   -0.30430
221640.0000   -0.35406
221680.0000   -0.20996
221720.0000   -0.07384
221760.0000   -0.11599
221800.0000   -0.00718
221840.0000   -0.07898
221880.0000   -0.16348
221920.0000   -0.26602
221960.0000   -0.08598
222000.0000   -0.08461
222040.0000   -0.13311
222080.0000   -0.08407
222120.0000   -0.06333
222160.0000   -0.22468
222200.0000   -0.15605
222240.0000   -0.26881
222280.0000   -0.29115
222320.0000   -0.23978
222360.0000   -0.12684
222400.0000   -0.31858
222440.0000   -0.38730
222480.0000   -0.31260
222520.0000   -0.30844
222560.0000   -0.03089
222600.0000   -0.08285
222640.0000    0.05258
222680.0000   -0.19994
222720.0000   -0.40897
222760.0000   -0.19637
222800.0000   -0.27777
222840.0000   -0.41848
222880.0000   -0.24874
222920.0000   -0.29489
222960.0000   -0.14244
223000.0000   -0.52296
223040.0000   -0.05011
223080.0000    0.10925
223120.0000    0.00203
223160.0000   -0.03571
223200.0000    0.14295
223240.0000    0.06436
223280.0000   -0.35573
223320.0000    0.04368
223360.0000    0.11377
223400.0000   -0.18481
223440.0000   -0.11942
223480.0000   -0.10567
223520.0000    0.04536
223560.0000    0.21479
223600.0000    0.10998
223640.0000   -0.36172
223680.0000   -0.04636
223720.0000   -0.09043
223760.0000   -0.13972
223800.0000   -0.06791
223840.0000   -0.07467
223880.0000   -0.23293
223920.0000   -0.11002
223960.0000   -0.08034
224000.0000    0.02925
224040.0000   -0.45218
224080.0000   -0.39346
224120.0000   -0.41557
224160.0000    0.07592
224200.0000   -0.13550
224240.0000    0.14363
224280.0000   -0.11785
224320.0000   -0.38025
224360.0000   -0.10509
224400.0000   -0.23236
224440.0000   -0.08916
224480.0000   -0.25032
224520.0000   -0.44254
224560.0000   -0.04509
224600.0000    0.10520
224640.0000    0.04332
224680.0000   -0.17653
224720.0000   -0.36262
224760.0000   -0.44565
224800.0000   -0.37448
224840.0000   -0.63382
224880.0000   -0.52342
224920.0000   -0.49539
224960.0000    0.00873
225000.0000    0.04440
225040.0000    0.01433
225080.0000   -0.07687
225120.0000   -0.21570
225160.0000   -0.08861
225200.0000   -0.29648
225240.0000   -0.18293
225280.0000   -0.07848
225320.0000   -0.06293
225360.0000   -0.13550
225400.0000   -0.12295
225440.0000   -0.10613
225480.0000   -0.26361
225520.0000   -0.36488
225560.0000   -0.34117
225600.0000    0.10393
225640.0000    0.14427
225680.0000   -0.18925
225720.0000   -0.35130
225760.0000   -0.08862
225800.0000   -0.29038
225840.0000   -0.06318
225880.0000   -0.11194
225920.0000    0.07487
225960.0000   -0.19405
226000.0000   -0.22403
226040.0000   -0.01859
226080.0000   -0.19243
226120.0000   -0.41960
226160.0000   -0.19914
226200.0000   -0.15403
226240.0000   -0.19610
226280.0000   -0.66615
226320.0000   -0.77457
226360.0000   -0.71328
226400.0000   -0.69223
226440.0000   -0.76666
226480.0000   -0.22187
226520.0000   -0.61030
226560.0000   -0.59596
226600.0000   -0.06415
226640.0000   -0.12043
226680.0000   -0.26519
226720.0000   -0.35619
226760.0000   -0.30703
226800.0000   -0.39279
226840.0000   -0.33609
226880.0000   -0.73495
226920.0000   -0.13639
226960.0000   -0.44291
227000.0000   -0.27659
227040.0000   -0.29838
227080.0000   -0.35613
227120.0000   -0.23773
227160.0000   -0.69110
227200.0000   -0.11842
227240.0000    0.17266
227280.0000   -0.29386
227320.0000    0.02811
227360.0000   -0.10411
227400.0000   -0.30542
227440.0000   -0.22267
227480.0000    0.05655
227520.0000   -0.08986
227560.0000   -0.25691
227600.0000    0.14240
227640.0000   -0.26463
227680.0000   -0.44327
227720.0000   -0.41099
227760.0000   -0.59124
227800.0000   -0.72472
227840.0000   -0.70730
227880.0000   -0.74510
227920.0000   -0.56113
227960.0000   -0.61477
228000.0000   -0.07920
228040.0000   -0.38534
228080.0000   -0.38445
228120.0000   -0.01483
228160.0000   -0.52126
228200.0000   -0.12114
228240.0000   -0.37809
228280.0000   -0.42453
228320.0000   -0.50834
228360.0000   -0.58159
228400.0000   -0.23623
228440.0000    0.03143
228480.0000    0.08531
228520.0000   -0.05137
228560.0000   -0.42048
228600.0000    0.05025
228640.0000    0.09185
228680.0000    0.10911
228720.0000   -0.11005
228760.0000    0.07943
228800.0000   -0.15840
228840.0000    0.01358
228880.0000   -0.17338
228920.0000   -0.41599
228960.0000   -0.44809
229000.0000   -0.37327
229040.0000   -0.11245
229080.0000    0.23028
229120.0000    0.15972
229160.0000    0.32667
229200.0000    0.18136
229240.0000    0.30840
229280.0000    0.11267
229320.0000    0.20034
229360.0000   -0.08419
229400.0000   -0.23243
229440.0000   -0.23782
229480.0000   -0.20400
229520.0000    0.07425
229560.0000    0.16982
229600.0000   -0.06522
229640.0000   -0.10951
229680.0000   -0.25459
229720.0000   -0.42477
229760.0000   -0.26974
229800.0000   -0.24352
229840.0000   -0.02484
229880.0000   -0.31916
229920.0000   -0.16329
229960.0000   -0.47221
230000.0000   -0.61408
230040.0000   -0.02162
230080.0000   -0.59944
230120.0000   -0.33978
230160.0000    0.03659
230200.0000   -0.00826
230240.0000    0.01546
230280.0000   -0.12898
230320.0000    0.01621
230360.0000    0.06633
230400.0000   -0.10062
230440.0000   -0.48868
230480.0000   -0.14855
230520.0000   -0.39509
230560.0000   -0.30984
230600.0000   -0.48125
230640.0000   -0.23660
230680.0000   -0.16525
230720.0000   -0.54779
230760.0000   -0.44097
230800.0000   -0.53385
230840.0000   -0.04119
230880.0000    0.31496
230920.0000    0.03841
230960.0000   -0.02275
231000.0000   -0.12902
231040.0000   -0.04437
231080.0000    0.31556
231120.0000   -0.23241
231160.0000   -0.51200
231200.0000   -0.28635
231240.0000   -0.52572
231280.0000   -0.50377
231320.0000   -0.21184
231360.0000   -0.03728
231400.0000   -0.07556
231440.0000   -0.19555
231480.0000   -0.53733
231520.0000   -0.35780
231560.0000   -0.30556
231600.0000    0.01728
231640.0000   -0.21011
231680.0000   -0.15679
231720.0000   -0.16368
231760.0000   -0.21077
231800.0000    0.14320
231840.0000    0.17667
231880.0000   -0.08705
231920.0000    0.07500
231960.0000    0.03091
232000.0000   -0.00196
232040.0000   -0.12228
232080.0000   -0.21009
232120.0000   -0.18454
232160.0000   -0.35164
232200.0000   -0.41814
232240.0000   -0.49008
232280.0000   -0.53527
232320.0000   -0.38586
232360.0000   -0.29368
232400.0000   -0.12785
232440.0000   -0.31469
232480.0000    0.00632
232520.0000   -0.24930
232560.0000   -0.23471
232600.0000   -0.08793
232640.0000    0.02246
232680.0000   -0.40769
232720.0000   -0.02049
232760.0000   -0.53117
232800.0000   -0.44796
232840.0000   -0.30439
232880.0000    0.16999
232920.0000    0.11018
232960.0000    0.13071
233000.0000    0.15229
233040.0000    0.35269
233080.0000    0.04712
233120.0000    0.29156
233160.0000    0.16494
233200.0000    0.11432
233240.0000   -0.15262
233280.0000   -0.14380
233320.0000   -0.26817
233360.0000   -0.16661
233400.0000   -0.53115
233440.0000    0.13940
233480.0000    0.03630
233520.0000    0.12986
233560.0000    0.03907
233600.0000    0.16868
233640.0000   -0.04648
233680.0000    0.07985
233720.0000    0.00111
233760.0000    0.19645
233800.0000    0.28059
233840.0000    0.03754
233880.0000    0.08034
233920.0000   -0.19413
233960.0000    0.27707
234000.0000    0.05276
234040.0000    0.34930
234080.0000    0.12820
234120.0000    0.23387
234160.0000    0.22994
234200.0000    0.27539
234240.0000    0.32470
234280.0000    0.31597
234320.0000    0.25295
234360.0000    0.21424
234400.0000   -0.06708
234440.0000   -0.52651
234480.0000   -0.09421
234520.0000    0.09930
234560.0000   -0.08501
234600.0000    0.12625
234640.0000   -0.00391
234680.0000   -0.28311
234720.0000   -0.34387
234760.0000   -0.41788
234800.0000   -0.02497
234840.0000   -0.15763
234880.0000   -0.43965
234920.0000   -0.55632
234960.0000   -0.35881
235000.0000   -0.36107
235040.0000    0.03617
235080.0000    0.20160
235120.0000    0.09398
235160.0000   -0.14254
235200.0000    0.02587
235240.0000    0.14541
235280.0000   -0.12516
235320.0000   -0.17470
235360.0000   -0.16562
235400.0000    0.03513
235440.0000    0.17194
235480.0000    0.22762
235520.0000    0.06374
235560.0000    0.08007
235600.0000   -0.26055
235640.0000    0.09848
235680.0000    0.23526
235720.0000   -0.10377
235760.0000    0.12523
235800.0000   -0.26467
235840.0000   -0.09271
235880.0000    0.30179
235920.0000    0.09782
235960.0000    0.22251
236000.0000    0.11113
236040.0000    0.22550
236080.0000    0.16395
236120.0000    0.19078
236160.0000    0.16857
236200.0000    0.11251
236240.0000    0.25582
236280.0000    0.11355
236320.0000   -0.00258
236360.0000    0.22991
236400.0000    0.01954
236440.0000    0.18963
236480.0000   -0.02472
236520.0000   -0.01977
236560.0000    0.05147
236600.0000   -0.10302
236640.0000    0.16878
236680.0000    0.24625
236720.0000   -0.23528
236760.0000   -0.35341
236800.0000   -0.39246
236840.0000   -0.17497
236880.0000    0.14451
236920.0000    0.04983
236960.0000   -0.15657
237000.0000    0.13264
237040.0000   -0.19978
237080.0000    0.05843
237120.0000   -0.18759
237160.0000    0.06375
237200.0000   -0.26354
237240.0000   -0.27984
237280.0000    0.18706
237320.0000    0.02944
237360.0000   -0.39805
237400.0000   -0.38106
237440.0000   -0.54392
237480.0000   -0.26542
237520.0000   -0.57617
237560.0000   -0.46087
237600.0000   -0.74512
237640.0000   -0.46934
237680.0000   -0.45013
237720.0000   -0.33890
237760.0000   -0.42640
237800.0000   -0.44176
237840.0000   -0.34077
237880.0000   -0.46341
237920.0000   -0.38006
237960.0000   -0.54508
238000.0000   -0.42372
238040.0000   -0.44396
238080.0000   -0.37742
238120.0000   -0.12067
238160.0000   -0.14552
238200.0000   -0.42305
238240.0000   -0.24614
238280.0000   -0.57224
238320.0000   -0.44389
238360.0000   -0.44649
238400.0000   -0.07242
238440.0000   -0.41403
238480.0000   -0.31322
238520.0000    0.10217
238560.0000   -0.43256
238600.0000   -0.50330
238640.0000   -0.26372
238680.0000    0.02510
238720.0000   -0.12173
238760.0000   -0.29465
238800.0000   -0.33511
238840.0000   -0.51020
238880.0000   -0.47470
238920.0000   -0.24211
238960.0000    0.09028
239000.0000   -0.53766
239040.0000   -0.41285
239080.0000   -0.43201
239120.0000   -0.12963
239160.0000   -0.20890
239200.0000   -0.39596
239240.0000   -0.07320
239280.0000    0.15981
239320.0000    0.15196
239360.0000   -0.24865
239400.0000   -0.06119
239440.0000    0.12810
239480.0000    0.00569
239520.0000    0.14980
239560.0000   -0.10463
239600.0000    0.16371
239640.0000    0.12388
239680.0000    0.15017
239720.0000    0.05456
239760.0000   -0.09584
239800.0000   -0.10766
239840.0000   -0.10021
239880.0000    0.14016
239920.0000   -0.11545
239960.0000    0.04104
240000.0000   -0.27044
240040.0000    0.01169
240080.0000    0.08583
240120.0000   -0.25501
240160.0000    0.11830
240200.0000    0.25738
240240.0000    0.26888
240280.0000    0.29687
240320.0000    0.17097
240360.0000    0.03623
240400.0000    0.04575
240440.0000    0.28285
240480.0000    0.05545
240520.0000   -0.13670
240560.0000    0.04309
240600.0000    0.01737
240640.0000    0.07345
240680.0000    0.19548
240720.0000    0.17813
240760.0000    0.15791
240800.0000    0.28139
240840.0000   -0.10277
240880.0000   -0.06681
240920.0000   -0.19575
240960.0000   -0.33024
241000.0000   -0.30369
241040.0000   -0.50021
241080.0000    0.23655
241120.0000   -0.12817
241160.0000   -0.29795
241200.0000   -0.53209
241240.0000   -0.39000
241280.0000   -0.53746
241320.0000   -0.51493
241360.0000   -0.21052
241400.0000   -0.71292
241440.0000   -0.39967
241480.0000   -0.78014
241520.0000   -0.46003
241560.0000   -0.76539
241600.0000   -0.55707
241640.0000   -0.61774
241680.0000   -0.76812
241720.0000   -0.66900
241760.0000   -0.59860
241800.0000   -0.53577
241840.0000   -0.74394
241880.0000   -0.61623
241920.0000   -0.85925
241960.0000   -0.54745
242000.0000   -0.84217
242040.0000   -0.63705
242080.0000   -1.00251
242120.0000   -0.74588
242160.0000   -0.56980
242200.0000   -0.72314
242240.0000   -0.35920
242280.0000   -0.35175
242320.0000   -0.50936
242360.0000   -0.55624
242400.0000   -0.52035
242440.0000   -0.35039
242480.0000   -0.64908
242520.0000   -0.34964
242560.0000   -0.31181
242600.0000   -0.57130
242640.0000   -0.57235
242680.0000   -0.37040
242720.0000   -0.36591
242760.0000   -0.12916
242800.0000   -0.46871
242840.0000   -0.60811
242880.0000   -0.54204
242920.0000   -0.54171
242960.0000   -0.77098
243000.0000   -0.50379
243040.0000   -0.39117
243080.0000   -0.43637
243120.0000   -0.62960
243160.0000   -0.65725
243200.0000   -0.66681
243240.0000   -0.59102
243280.0000   -0.70755
243320.0000   -0.64470
243360.0000   -0.66528
243400.0000   -0.57136
243440.0000   -0.50105
243480.0000   -0.44213
243520.0000   -0.19181
243560.0000   -0.35376
243600.0000   -0.34836
243640.0000   -0.44902
243680.0000   -0.37144
243720.0000   -0.67594
243760.0000   -0.46868
243800.0000   -0.46831
243840.0000   -0.61050
243880.0000   -0.39510
243920.0000   -0.62127
243960.0000   -0.65964
244000.0000   -0.51112
244040.0000   -0.45876
244080.0000   -0.37906
244120.0000   -0.31164
244160.0000   -0.36463
244200.0000   -0.26721
244240.0000   -0.41480
244280.0000   -0.61805
244320.0000   -0.47648
244360.0000   -0.68303
244400.0000   -0.65238
244440.0000   -0.61245
244480.0000    0.09606
244520.0000   -0.38867
244560.0000   -0.63082
244600.0000   -0.61853
244640.0000   -0.34484
244680.0000   -0.34573
244720.0000   -0.63887
244760.0000   -0.75479
244800.0000   -0.80040
244840.0000   -0.59785
244880.0000   -0.65383
244920.0000   -0.68288
244960.0000   -0.58314
245000.0000   -0.57105
245040.0000   -0.32500
245080.0000   -0.50728
245120.0000   -0.53601
245160.0000   -0.77724
245200.0000   -0.77550
245240.0000   -0.91312
245280.0000   -0.74659
245320.0000   -0.73716
245360.0000   -0.63166
245400.0000   -0.59364
245440.0000   -0.55813
245480.0000   -0.36745
245520.0000   -0.59913
245560.0000   -0.52161
245600.0000   -0.32436
245640.0000   -0.09532
245680.0000   -0.35653
245720.0000   -0.16980
245760.0000   -0.32013
245800.0000   -0.14169
245840.0000   -0.20458
245880.0000   -0.49199
245920.0000   -0.64482
245960.0000   -0.83968
246000.0000   -0.93050
246040.0000   -0.53831
246080.0000   -0.69742
246120.0000   -0.51746
246160.0000   -0.63112
246200.0000   -0.51732
246240.0000   -0.21482
246280.0000   -0.60416
246320.0000   -0.49819
246360.0000   -0.27596
246400.0000   -0.12080
246440.0000   -0.52637
246480.0000   -0.43912
246520.0000   -0.37557
246560.0000    0.14795
246600.0000    0.11554
246640.0000    0.09279
246680.0000    0.00993
246720.0000   -0.39096
246760.0000   -0.42601
246800.0000   -0.27817
246840.0000   -0.29784
246880.0000   -0.18729
246920.0000   -0.32709
246960.0000   -0.33359
247000.0000   -0.32967
247040.0000   -0.50031
247080.0000   -0.27728
247120.0000   -0.41836
247160.0000   -0.49297
247200.0000   -0.56077
247240.0000   -0.36637
247280.0000   -0.11234
247320.0000   -0.12845
247360.0000    0.03887
247400.0000   -0.01899
247440.0000    0.10710
247480.0000    0.13423
247520.0000    0.09758
247560.0000    0.15191
247600.0000    0.17951
247640.0000   -0.03614
247680.0000   -0.40604
247720.0000    0.13489
247760.0000   -0.11060
247800.0000    0.05361
247840.0000    0.22527
247880.0000    0.16771
247920.0000    0.11546
247960.0000    0.11504
248000.0000    0.05499
248040.0000    0.12174
248080.0000    0.17489
248120.0000    0.24118
248160.0000    0.11350
248200.0000   -0.02047
248240.0000    0.25412
248280.0000    0.01882
248320.0000    0.37920
248360.0000    0.16481
248400.0000    0.03109
248440.0000    0.12947
248480.0000   -0.25426
248520.0000    0.15969
248560.0000    0.08657
248600.0000    0.19147
248640.0000   -0.08423
248680.0000    0.17986
248720.0000    0.11390
248760.0000    0.12168
248800.0000    0.25270
248840.0000    0.39744
248880.0000    0.11877
248920.0000    0.11848
248960.0000    0.18647
249000.0000   -0.02890
249040.0000    0.08327
249080.0000    0.07744
249120.0000   -0.11639
249160.0000   -0.19295
249200.0000    0.07632
249240.0000   -0.34656
249280.0000    0.13168
249320.0000   -0.08778
249360.0000   -0.14282
249400.0000    0.02226
249440.0000    0.06433
249480.0000   -0.21663
249520.0000   -0.36939
249560.0000   -0.43007
249600.0000   -0.05244
249640.0000    0.10743
249680.0000   -0.31671
249720.0000   -0.14020
249760.0000   -0.04349
249800.0000    0.05585
249840.0000   -0.00914
249880.0000   -0.16017
249920.0000   -0.19307
249960.0000   -0.44262
250000.0000   -0.27566
250040.0000    0.17956
250080.0000   -0.05992
250120.0000    0.05716
250160.0000    0.14626
250200.0000    0.10281
250240.0000    0.13984
250280.0000   -0.31874
250320.0000   -0.07603
250360.0000   -0.21450
250400.0000    0.03496
250440.0000    0.09838
250480.0000    0.22667
250520.0000   -0.17601
250560.0000    0.12471
250600.0000    0.13796
250640.0000    0.15372
250680.0000    0.32954
250720.0000    0.46531
250760.0000    0.45900
250800.0000    0.65076
250840.0000    0.36795
250880.0000    0.42665
250920.0000    0.55463
250960.0000    0.31375
251000.0000    0.19675
251040.0000    0.26547
251080.0000    0.25512
251120.0000    0.28345
251160.0000    0.05780
251200.0000    0.50774
251240.0000    0.39037
251280.0000    0.33519
251320.0000    0.25767
251360.0000    0.47882
251400.0000    0.40485
251440.0000    0.27535
251480.0000    0.49027
251520.0000    0.40704
251560.0000    0.56754
251600.0000    0.09986
251640.0000    0.12487
251680.0000    0.38188
251720.0000    0.37075
251760.0000    0.25981
251800.0000    0.29767
251840.0000    0.22673
251880.0000    0.12765
251920.0000    0.33521
251960.0000    0.32120
252000.0000    0.18960
252040.0000    0.06171
252080.0000    0.11146
252120.0000    0.25299
252160.0000    0.16106
252200.0000    0.36975
252240.0000    0.12536
252280.0000   -0.22704
252320.0000    0.20673
252360.0000    0.33654
252400.0000    0.35804
252440.0000    0.41650
252480.0000    0.48218
252520.0000    0.42784
252560.0000    0.39714
252600.0000    0.21084
252640.0000    0.32623
252680.0000    0.38958
252720.0000    0.11501
252760.0000    0.26961
252800.0000    0.30296
252840.0000    0.32617
252880.0000    0.31326
252920.0000    0.45696
252960.0000    0.31097
253000.0000    0.43961
253040.0000    0.58506
253080.0000    0.29211
253120.0000    0.19750
253160.0000    0.32469
253200.0000    0.32151
253240.0000    0.35717
253280.0000    0.31071
253320.0000    0.08063
253360.0000    0.12798
253400.0000    0.02716
253440.0000   -0.02201
253480.0000    0.08678
253520.0000   -0.06633
253560.0000    0.03678
253600.0000   -0.19944
253640.0000   -0.04961
253680.0000   -0.44972
253720.0000   -0.04221
253760.0000   -0.00370
253800.0000   -0.27869
253840.0000   -0.50298
253880.0000   -0.51878
253920.0000   -0.29778
253960.0000    0.19686
254000.0000   -0.15318
254040.0000   -0.11618
254080.0000   -0.02691
254120.0000   -0.02059
254160.0000   -0.22276
254200.0000    0.43150
254240.0000    0.07922
254280.0000   -0.25789
254320.0000   -0.33059
254360.0000   -0.10873
254400.0000   -0.18452
254440.0000    0.08123
254480.0000    0.09481
254520.0000    0.04837
254560.0000   -0.28849
254600.0000    0.06642
254640.0000    0.14214
254680.0000    0.05345
254720.0000    0.01532
254760.0000   -0.30000
254800.0000   -0.53202
254840.0000   -0.49470
254880.0000   -0.51740
254920.0000   -0.50028
254960.0000   -0.36053
255000.0000   -0.44479
255040.0000   -0.42912
255080.0000   -0.21845
255120.0000   -0.15328
255160.0000   -0.04451
255200.0000   -0.10054
255240.0000   -0.17887
255280.0000    0.00356
255320.0000    0.11588
255360.0000    0.14347
255400.0000    0.03354
255440.0000    0.10741
255480.0000   -0.16569
255520.0000    0.10277
255560.0000   -0.03206
255600.0000   -0.21679
255640.0000   -0.05132
255680.0000   -0.03480
255720.0000   -0.03345
255760.0000   -0.20854
255800.0000   -0.39921
255840.0000   -0.29823
255880.0000   -0.38029
255920.0000   -0.24563
255960.0000   -0.03099
256000.0000   -0.05878
256040.0000    0.00980
256080.0000   -0.28873
256120.0000   -0.10173
256160.0000   -0.44045
256200.0000   -0.29683
256240.0000   -0.09113
256280.0000    0.41400
256320.0000   -0.14619
256360.0000   -0.12690
256400.0000   -0.05500
256440.0000   -0.11196
256480.0000    0.04469
256520.0000   -0.29969
256560.0000   -0.23926
256600.0000   -0.10670
256640.0000    0.17975
256680.0000   -0.08330
256720.0000   -0.12998
256760.0000   -0.05601
256800.0000   -0.01491
256840.0000   -0.21882
256880.0000   -0.65004
256920.0000   -0.64327
256960.0000   -0.33639
257000.0000   -0.58092
257040.0000   -0.62335
257080.0000   -0.82617
257120.0000   -0.80213
257160.0000   -0.55327
257200.0000   -0.52145
257240.0000   -0.40670
257280.0000   -0.51660
257320.0000   -0.61694
257360.0000   -0.29238
257400.0000   -0.28813
257440.0000   -0.46574
257480.0000   -0.56481
257520.0000   -0.53587
257560.0000   -0.48480
257600.0000   -0.64242
257640.0000   -0.38265
257680.0000   -0.41649
257720.0000   -0.37288
257760.0000   -0.57230
257800.0000   -0.37960
257840.0000   -0.19015
257880.0000   -0.10969
257920.0000   -0.17007
257960.0000   -0.08127
258000.0000   -0.08903
258040.0000   -0.37338
258080.0000    0.06007
258120.0000    0.02869
258160.0000   -0.01873
258200.0000   -0.26257
258240.0000   -0.19565
258280.0000   -0.10461
258320.0000   -0.31912
258360.0000   -0.17900
258400.0000   -0.45749
258440.0000   -0.06699
258480.0000   -0.27777
258520.0000   -0.21965
258560.0000   -0.10647
258600.0000   -0.28601
258640.0000    0.31493
258680.0000    0.31355
258720.0000   -0.03104
258760.0000    0.21508
258800.0000    0.24179
258840.0000   -0.37875
258880.0000   -0.14380
258920.0000   -0.07213
258960.0000    0.06837
259000.0000   -0.53769
259040.0000   -0.44301
259080.0000   -0.29872
259120.0000   -0.01652
259160.0000   -0.01825
259200.0000   -0.00648
259240.0000   -0.17571
259280.0000   -0.05369
259320.0000   -0.04978
259360.0000    0.29904
259400.0000   -0.06603
259440.0000    0.01603
259480.0000   -0.18763
259520.0000   -0.02939
259560.0000   -0.00227
259600.0000    0.25677
259640.0000   -0.08524
259680.0000   -0.30450
259720.0000    0.03736
259760.0000   -0.11319
259800.0000    0.01120
259840.0000    0.02168
259880.0000    0.14619
259920.0000    0.39611
259960.0000    0.10548
260000.0000    0.01204
260040.0000    0.31945
260080.0000   -0.05855
260120.0000   -0.12276
260160.0000   -0.14546
260200.0000    0.12166
260240.0000    0.01841
260280.0000    0.02747
260320.0000    0.22930
260360.0000   -0.11076
260400.0000    0.09355
260440.0000    0.05568
260480.0000    0.23505
260520.0000   -0.00230
260560.0000    0.01733
260600.0000   -0.04563
260640.0000   -0.18179
260680.0000   -0.12035
260720.0000   -0.06173
260760.0000   -0.42052
260800.0000   -0.00363
260840.0000   -0.19997
260880.0000   -0.36369
260920.0000   -0.55449
260960.0000   -0.43551
261000.0000   -0.44045
261040.0000   -0.46613
261080.0000   -0.35254
261120.0000   -0.33233
261160.0000   -0.23214
261200.0000   -0.28662
261240.0000   -0.14377
261280.0000   -0.34274
261320.0000   -0.13466
261360.0000   -0.18278
261400.0000   -0.45660
261440.0000   -0.42613
261480.0000   -0.39540
261520.0000   -0.24500
261560.0000   -0.28377
261600.0000   -0.52968
261640.0000   -0.47850
261680.0000   -0.39767
261720.0000   -0.21867
261760.0000   -0.59694
261800.0000   -0.59727
261840.0000   -0.27514
261880.0000   -0.37728
261920.0000   -0.35348
261960.0000   -0.24465
262000.0000   -0.31942
262040.0000    0.01921
262080.0000   -0.10528
262120.0000   -0.14403
262160.0000   -0.21971
262200.0000   -0.13652
262240.0000   -0.34824
262280.0000   -0.04552
262320.0000   -0.09920
262360.0000   -0.28599
262400.0000   -0.25070
262440.0000   -0.19175
262480.0000   -0.27079
262520.0000   -0.11617
262560.0000   -0.41393
262600.0000   -0.11572
262640.0000   -0.38023
262680.0000   -0.41773
262720.0000   -0.28168
262760.0000   -0.42962
262800.0000   -0.07719
262840.0000   -0.33392
262880.0000   -0.64472
262920.0000   -0.65294
262960.0000   -0.27191
263000.0000   -0.50346
263040.0000   -0.87957
263080.0000   -0.67581
263120.0000   -0.20519
263160.0000   -0.21070
263200.0000    0.07244
263240.0000   -0.22362
263280.0000   -0.58886
263320.0000   -0.23530
263360.0000    0.01315
263400.0000   -0.13154
263440.0000    0.04985
263480.0000   -0.44816
263520.0000   -0.50029
263560.0000   -0.49026
263600.0000   -0.07617
263640.0000   -0.37080
263680.0000   -0.15998
263720.0000   -0.67347
263760.0000   -0.42086
263800.0000   -0.35444
263840.0000   -0.26173
263880.0000   -0.55983
263920.0000   -0.24306
263960.0000   -0.16233
264000.0000   -0.31407
264040.0000   -0.14366
264080.0000   -0.34119
264120.0000   -0.53627
264160.0000   -0.24241
264200.0000   -0.24292
264240.0000   -0.02006
264280.0000   -0.19261
264320.0000    0.07658
264360.0000   -0.07669
264400.0000   -0.01433
264440.0000    0.07320
264480.0000   -0.20661
264520.0000   -0.22310
264560.0000   -0.03607
264600.0000   -0.16631
264640.0000   -0.21244
264680.0000   -0.13634
264720.0000   -0.03306
264760.0000   -0.24132
264800.0000   -0.01163
264840.0000   -0.07195
264880.0000   -0.05163
264920.0000   -0.08842
264960.0000   -0.12558
265000.0000   -0.27296
265040.0000    0.04603
265080.0000   -0.33987
265120.0000   -0.35772
265160.0000   -0.03766
265200.0000   -0.51256
265240.0000   -0.37940
265280.0000    0.17494
265320.0000   -0.12336
265360.0000    0.06690
265400.0000   -0.07221
265440.0000   -0.14639
265480.0000   -0.27219
265520.0000   -0.30018
265560.0000   -0.24040
265600.0000   -0.21543
265640.0000   -0.03379
265680.0000   -0.17951
265720.0000   -0.24618
265760.0000   -0.23193
265800.0000   -0.18560
265840.0000   -0.16379
265880.0000   -0.16326
265920.0000   -0.25565
265960.0000   -0.37421
266000.0000   -0.16698
266040.0000   -0.22585
266080.0000   -0.27552
266120.0000    0.10966
266160.0000   -0.09042
266200.0000    0.06255
266240.0000   -0.28877
266280.0000   -0.39219
266320.0000   -0.16633
266360.0000   -0.47359
266400.0000   -0.60012
266440.0000   -0.20286
266480.0000   -0.34160
266520.0000   -0.34090
266560.0000   -0.35293
266600.0000   -0.51801
266640.0000   -0.44076
266680.0000   -0.29355
266720.0000   -0.31632
266760.0000   -0.56995
266800.0000   -0.49110
266840.0000   -0.63417
266880.0000   -0.68868
266920.0000   -0.28156
266960.0000   -0.28729
267000.0000   -0.14500
267040.0000   -0.57401
267080.0000   -0.28482
267120.0000   -0.37805
267160.0000   -0.62554
267200.0000   -0.45922
267240.0000   -0.34549
267280.0000   -0.12872
267320.0000   -0.32074
267360.0000   -0.46394
267400.0000   -0.46956
267440.0000   -0.09086
267480.0000   -0.29053
267520.0000   -0.09000
267560.0000   -0.36985
267600.0000   -0.28343
267640.0000   -0.45275
267680.0000   -0.31394
267720.0000   -0.42037
267760.0000   -0.30716
267800.0000   -0.34989
267840.0000   -0.37031
267880.0000   -0.16138
267920.0000   -0.02400
267960.0000   -0.43493
268000.0000   -0.41805
268040.0000   -0.09152
268080.0000   -0.58693
268120.0000   -0.36368
268160.0000   -0.34248
268200.0000   -0.29694
268240.0000   -0.37446
268280.0000   -0.18672
268320.0000   -0.09370
268360.0000   -0.23483
268400.0000   -0.33485
268440.0000   -0.48205
268480.0000   -0.24009
268520.0000   -0.22703
268560.0000   -0.13614
268600.0000   -0.13509
268640.0000    0.04792
268680.0000    0.07719
268720.0000    0.15733
268760.0000   -0.17276
268800.0000   -0.27942
268840.0000   -0.06102
268880.0000   -0.26897
268920.0000   -0.32454
268960.0000   -0.34983
269000.0000   -0.07828
269040.0000   -0.00978
269080.0000   -0.19528
269120.0000   -0.03688
269160.0000    0.07514
269200.0000   -0.07759
269240.0000    0.02351
269280.0000   -0.14408
269320.0000   -0.35609
269360.0000   -0.30785
269400.0000   -0.24790
269440.0000   -0.21019
269480.0000   -0.13880
269520.0000   -0.19138
269560.0000    0.05543
269600.0000    0.02203
269640.0000    0.25381
269680.0000    0.37727
269720.0000    0.28581
269760.0000    0.20169
269800.0000    0.15167
269840.0000    0.19684
269880.0000    0.21474
269920.0000    0.26921
269960.0000    0.09025
270000.0000   -0.01123
270040.0000    0.42618
270080.0000    0.06040
270120.0000    0.14816
270160.0000   -0.07147
270200.0000    0.06028
270240.0000    0.09713
270280.0000    0.03281
270320.0000    0.31524
270360.0000    0.09017
270400.0000    0.32459
270440.0000    0.14709
270480.0000    0.11073
270520.0000   -0.02175
270560.0000    0.29675
270600.0000    0.15364
270640.0000    0.35542
270680.0000    0.26393
270720.0000    0.13192
270760.0000    0.17937
270800.0000    0.28669
270840.0000    0.22019
270880.0000    0.24679
270920.0000    0.26034
270960.0000    0.20735
271000.0000    0.19383
271040.0000    0.08813
271080.0000    0.37131
271120.0000    0.10106
271160.0000   -0.24884
271200.0000    0.15372
271240.0000    0.02641
271280.0000    0.10421
271320.0000    0.15059
271360.0000    0.19723
271400.0000    0.06474
271440.0000    0.08510
271480.0000    0.22724
271520.0000    0.16493
271560.0000   -0.21665
271600.0000   -0.09086
271640.0000   -0.18149
271680.0000   -0.03193
271720.0000   -0.06666
271760.0000   -0.33822
271800.0000   -0.25652
271840.0000   -0.30244
271880.0000   -0.18224
271920.0000    0.15436
271960.0000    0.03252
272000.0000   -0.03199
272040.0000    0.04052
272080.0000    0.02282
272120.0000    0.38714
272160.0000    0.30873
272200.0000    0.34621
272240.0000    0.24759
272280.0000    0.37908
272320.0000    0.27987
272360.0000    0.08635
272400.0000   -0.13635
272440.0000    0.11953
272480.0000    0.23518
272520.0000    0.06557
272560.0000   -0.03935
272600.0000   -0.22800
272640.0000    0.04645
272680.0000    0.24374
272720.0000    0.20983
272760.0000    0.27383
272800.0000    0.19398
272840.0000    0.08457
272880.0000    0.03138
272920.0000    0.06335
272960.0000    0.15786
273000.0000    0.35656
273040.0000   -0.07206
273080.0000   -0.02469
273120.0000    0.13298
273160.0000    0.29974
273200.0000    0.02467
273240.0000    0.09118
273280.0000   -0.00866
273320.0000   -0.05780
273360.0000    0.10829
273400.0000    0.26141
273440.0000   -0.00776
273480.0000   -0.22289
273520.0000   -0.01010
273560.0000   -0.05070
273600.0000   -0.24408
273640.0000   -0.07423
273680.0000    0.25564
273720.0000   -0.08761
273760.0000   -0.17837
273800.0000   -0.23538
273840.0000    0.07414
273880.0000    0.09660
273920.0000    0.10230
273960.0000    0.22879
274000.0000    0.14689
274040.0000   -0.21976
274080.0000    0.00335
274120.0000   -0.14451
274160.0000   -0.13155
274200.0000   -0.20283
274240.0000   -0.12240
274280.0000   -0.05335
274320.0000   -0.16550
274360.0000    0.00990
274400.0000    0.11284
274440.0000   -0.02985
274480.0000   -0.21796
274520.0000    0.29919
274560.0000    0.07992
274600.0000    0.01353
274640.0000    0.31354
274680.0000   -0.28421
274720.0000   -0.18369
274760.0000   -0.40012
274800.0000   -0.08934
274840.0000    0.05234
274880.0000   -0.16788
274920.0000   -0.17997
274960.0000   -0.61741
275000.0000    0.22993
275040.0000    0.30526
275080.0000    0.18546
275120.0000    0.09400
275160.0000    0.20038
275200.0000    0.06792
275240.0000    0.39905
275280.0000    0.45934
275320.0000    0.29597
275360.0000    0.40595
275400.0000    0.42851
275440.0000    0.40900
275480.0000    0.21585
275520.0000    0.25969
275560.0000    0.46290
275600.0000    0.42109
275640.0000    0.24157
275680.0000    0.50991
275720.0000    0.48685
275760.0000    0.18779
275800.0000    0.29406
275840.0000    0.16733
275880.0000    0.16041
275920.0000    0.21588
275960.0000    0.02310
276000.0000    0.19893
276040.0000   -0.11056
276080.0000    0.01074
276120.0000    0.09803
276160.0000    0.02908
276200.0000    0.26556
276240.0000    0.01187
276280.0000   -0.08472
276320.0000    0.13835
276360.0000    0.19157
276400.0000    0.20627
276440.0000    0.26342
276480.0000    0.10466
276520.0000   -0.08869
276560.0000    0.07603
276600.0000    0.10154
276640.0000    0.20304
276680.0000    0.14621
276720.0000    0.26043
276760.0000   -0.01930
276800.0000    0.09589
276840.0000    0.23555
276880.0000    0.30838
276920.0000    0.13322
276960.0000    0.06876
277000.0000   -0.05280
277040.0000    0.16968
277080.0000    0.03744
277120.0000    0.28365
277160.0000    0.09786
277200.0000   -0.03194
277240.0000    0.09016
277280.0000    0.24720
277320.0000   -0.05517
277360.0000    0.23060
277400.0000   -0.13786
277440.0000    0.05297
277480.0000   -0.25991
277520.0000   -0.30335
277560.0000   -0.09205
277600.0000   -0.13760
277640.0000   -0.40675
277680.0000   -0.00275
277720.0000    0.09604
277760.0000    0.04052
277800.0000    0.13260
277840.0000   -0.13176
277880.0000   -0.03646
277920.0000    0.01447
277960.0000    0.17531
278000.0000    0.10864
278040.0000   -0.06747
278080.0000    0.05739
278120.0000    0.00189
278160.0000    0.12428
278200.0000   -0.02466
278240.0000    0.02169
278280.0000    0.11042
278320.0000    0.20117
278360.0000   -0.26704
278400.0000   -0.19729
278440.0000    0.11349
278480.0000   -0.02323
278520.0000    0.27359
278560.0000    0.16091
278600.0000   -0.10786
278640.0000   -0.06258
278680.0000    0.09161
278720.0000   -0.02599
278760.0000   -0.06010
278800.0000   -0.08670
278840.0000   -0.10584
278880.0000   -0.03141
278920.0000   -0.24521
278960.0000   -0.07355
279000.0000    0.01684
279040.0000    0.08616
279080.0000    0.01206
279120.0000   -0.02553
279160.0000    0.18413
279200.0000    0.21444
279240.0000    0.42074
279280.0000    0.05047
279320.0000    0.47652
279360.0000    0.53766
279400.0000    0.41355
279440.0000    0.43441
279480.0000    0.56114
279520.0000    0.25934
279560.0000   -0.13092
279600.0000   -0.04723
279640.0000   -0.31996
279680.0000    0.14426
279720.0000   -0.12186
279760.0000   -0.09494
279800.0000    0.19078
279840.0000   -0.22921
279880.0000   -0.26844
279920.0000   -0.02407
279960.0000   -0.25333
280000.0000   -0.07885
280040.0000   -0.20623
280080.0000   -0.14294
280120.0000    0.10767
280160.0000    0.16027
280200.0000   -0.14435
280240.0000    0.22538
280280.0000    0.11870
280320.0000    0.08714
280360.0000    0.06065
280400.0000   -0.47098
280440.0000   -0.06716
280480.0000   -0.24907
280520.0000    0.12588
280560.0000    0.13474
280600.0000    0.13543
280640.0000    0.17488
280680.0000    0.02077
280720.0000    0.17643
280760.0000    0.15935
280800.0000    0.13714
280840.0000    0.04931
280880.0000    0.29024
280920.0000    0.28644
280960.0000   -0.07240
281000.0000    0.08841
281040.0000   -0.15610
281080.0000   -0.34160
281120.0000   -0.00793
281160.0000    0.05449
281200.0000    0.24629
281240.0000    0.20738
281280.0000   -0.28024
281320.0000    0.04761
281360.0000    0.07295
281400.0000    0.16665
281440.0000    0.18541
281480.0000   -0.37102
281520.0000    0.03752
281560.0000   -0.08467
281600.0000   -0.03971
281640.0000    0.06452
281680.0000   -0.16423
281720.0000   -0.30006
281760.0000    0.03114
281800.0000   -0.19927
281840.0000    0.12317
281880.0000    0.18626
281920.0000   -0.12745
281960.0000   -0.21082
282000.0000   -0.41418
282040.0000   -0.01483
282080.0000   -0.04003
282120.0000    0.01436
282160.0000    0.08213
282200.0000   -0.13308
282240.0000    0.15946
282280.0000   -0.10855
282320.0000    0.08105
282360.0000   -0.00922
282400.0000   -0.16911
282440.0000    0.10649
282480.0000   -0.46095
282520.0000   -0.09014
282560.0000    0.11485
282600.0000   -0.49954
282640.0000   -0.00445
282680.0000    0.02595
282720.0000   -0.18002
282760.0000    0.04264
282800.0000   -0.11546
282840.0000   -0.13064
282880.0000   -0.07147
282920.0000    0.09145
282960.0000    0.23345
283000.0000    0.27698
283040.0000    0.36080
283080.0000    0.42393
283120.0000    0.19915
283160.0000    0.34970
283200.0000    0.24393
283240.0000    0.43992
283280.0000    0.37317
283320.0000    0.38140
283360.0000    0.18395
283400.0000    0.42342
283440.0000    0.49030
283480.0000    0.28650
283520.0000    0.00589
283560.0000    0.19727
283600.0000    0.63192
283640.0000    0.30352
283680.0000    0.31814
283720.0000    0.30872
283760.0000   -0.22924
283800.0000    0.07088
283840.0000   -0.02407
283880.0000    0.40272
283920.0000    0.26036
283960.0000    0.34526
284000.0000    0.39234
284040.0000    0.22423
284080.0000    0.10152
284120.0000   -0.00183
284160.0000    0.20420
284200.0000    0.55871
284240.0000   -0.15401
284280.0000   -0.05135
284320.0000   -0.03268
284360.0000    0.16089
284400.0000    0.12792
284440.0000   -0.13111
284480.0000   -0.19313
284520.0000    0.14841
284560.0000   -0.10528
284600.0000    0.07845
284640.0000    0.22665
284680.0000    0.06945
284720.0000   -0.08279
284760.0000   -0.21577
284800.0000   -0.15351
284840.0000    0.03455
284880.0000   -0.09734
284920.0000    0.13802
284960.0000    0.17083
285000.0000    0.36693
285040.0000    0.43069
285080.0000    0.21064
285120.0000    0.00464
285160.0000    0.14615
285200.0000    0.25453
285240.0000    0.20403
285280.0000   -0.05306
285320.0000    0.22391
285360.0000    0.33979
285400.0000    0.31372
285440.0000    0.33260
285480.0000    0.26245
285520.0000    0.16734
285560.0000    0.21294
285600.0000    0.09234
285640.0000    0.41882
285680.0000    0.23906
285720.0000    0.53839
285760.0000    0.33968
285800.0000    0.13351
285840.0000    0.43042
285880.0000    0.23456
285920.0000    0.67634
285960.0000    0.50817
286000.0000    0.66214
286040.0000    0.53071
286080.0000    0.19773
286120.0000   -0.03599
286160.0000   -0.03913
286200.0000    0.15969
286240.0000    0.04644
286280.0000    0.04898
286320.0000    0.06019
286360.0000    0.20545
286400.0000    0.50514
286440.0000    0.10356
286480.0000    0.09888
286520.0000    0.16945
286560.0000    0.36008
286600.0000    0.28020
286640.0000    0.31288
286680.0000    0.53077
286720.0000    0.58655
286760.0000    0.07637
286800.0000    0.10895
286840.0000    0.25188
286880.0000    0.35663
286920.0000    0.14884
286960.0000   -0.06481
287000.0000    0.16256
287040.0000    0.46334
287080.0000    0.40096
287120.0000    0.50837
287160.0000    0.17576
287200.0000    0.25599
287240.0000    0.36025
287280.0000    0.25713
287320.0000    0.39527
287360.0000    0.52996
287400.0000    0.25128
287440.0000    0.33882
287480.0000    0.37832
287520.0000    0.42911
287560.0000    0.26681
287600.0000    0.46844
287640.0000    0.34787
287680.0000    0.40411
287720.0000    0.06575
287760.0000    0.49202
287800.0000    0.36961
287840.0000    0.22911
287880.0000    0.15524
287920.0000    0.40930
287960.0000    0.22838
288000.0000    0.28226
288040.0000    0.10268
288080.0000    0.36096
288120.0000   -0.05304
288160.0000    0.22409
288200.0000    0.36865
288240.0000    0.13678
288280.0000    0.22723
288320.0000    0.03691
288360.0000    0.19011
288400.0000    0.11441
288440.0000    0.15194
288480.0000    0.20904
288520.0000   -0.08124
288560.0000   -0.02027
288600.0000   -0.03395
288640.0000   -0.00172
288680.0000   -0.11822
288720.0000   -0.04328
288760.0000    0.02596
288800.0000   -0.11489
288840.0000    0.10012
288880.0000    0.21512
288920.0000    0.40781
288960.0000    0.23384
289000.0000    0.25132
289040.0000    0.37402
289080.0000    0.11946
289120.0000   -0.00334
289160.0000    0.28063
289200.0000    0.24134
289240.0000    0.19899
289280.0000   -0.13586
289320.0000    0.45872
289360.0000    0.03375
289400.0000    0.09943
289440.0000    0.12028
289480.0000    0.31109
289520.0000    0.11233
289560.0000    0.16779
289600.0000    0.40234
289640.0000    0.32150
289680.0000    0.75691
289720.0000    0.21486
289760.0000    0.35066
289800.0000    0.35239
289840.0000    0.34759
289880.0000    0.63727
289920.0000    0.56130
289960.0000    0.54465
290000.0000    0.61747
290040.0000    0.45479
290080.0000    0.71917
290120.0000    0.46605
290160.0000    0.72503
290200.0000    0.52836
290240.0000    0.54609
290280.0000    0.39929
290320.0000    0.38430
290360.0000    0.32359
290400.0000    0.21003
290440.0000    0.41171
290480.0000    0.74698
290520.0000    0.53977
290560.0000    0.35268
290600.0000    0.55787
290640.0000    0.47582
290680.0000    0.52226
290720.0000    0.63499
290760.0000    0.87910
290800.0000    0.69655
290840.0000    0.48290
290880.0000    0.46060
290920.0000    0.55190
290960.0000    0.49063
291000.0000    0.54801
291040.0000    0.38460
291080.0000    0.47660
291120.0000    0.42545
291160.0000    0.29669
291200.0000    0.55764
291240.0000    0.52620
291280.0000    0.22016
291320.0000    0.47837
291360.0000    0.15587
291400.0000    0.43178
291440.0000    0.59524
291480.0000    0.42486
291520.0000    0.48395
291560.0000    0.30287
291600.0000    0.31528
291640.0000    0.62417
291680.0000    0.37752
291720.0000    0.43691
291760.0000    0.29053
291800.0000    0.44690
291840.0000    0.72387
291880.0000    0.66006
291920.0000    0.77225
291960.0000    0.46251
292000.0000    0.47011
292040.0000    0.34596
292080.0000    0.39629
292120.0000    0.64479
292160.0000    0.58082
292200.0000    0.63890
292240.0000    0.35832
292280.0000    0.44240
292320.0000    0.45766
292360.0000    0.33823
292400.0000    0.42898
292440.0000    0.24730
292480.0000    0.63136
292520.0000    0.56871
292560.0000    0.30999
292600.0000    0.32837
292640.0000    0.30248
292680.0000    0.04784
292720.0000   -0.01085
292760.0000   -0.19277
292800.0000   -0.11737
292840.0000    0.04440
292880.0000    0.26417
292920.0000   -0.03755
292960.0000    0.20012
293000.0000   -0.07623
293040.0000    0.27726
293080.0000    0.01678
293120.0000   -0.16097
293160.0000    0.09335
293200.0000    0.56611
293240.0000    0.59128
293280.0000    0.46640
293320.0000    0.51582
293360.0000    0.55030
293400.0000    0.53065
293440.0000    0.43339
293480.0000    0.52203
293520.0000    0.60485
293560.0000    0.28300
293600.0000    0.42424
293640.0000    0.62374
293680.0000    0.35831
293720.0000    0.20672
293760.0000    0.53078
293800.0000    0.61708
293840.0000    0.35864
293880.0000    0.31150
293920.0000    0.09733
293960.0000    0.37615
294000.0000    0.44872
294040.0000    0.26447
294080.0000    0.48649
294120.0000    0.49126
294160.0000    0.35911
294200.0000    0.23284
294240.0000    0.41116
294280.0000    0.47341
294320.0000    0.16571
294360.0000    0.17344
294400.0000    0.25913
294440.0000    0.43958
294480.0000    0.06996
294520.0000    0.55232
294560.0000    0.33565
294600.0000    0.47998
294640.0000    0.42808
294680.0000    0.28373
294720.0000    0.02888
294760.0000    0.41464
294800.0000    0.49710
294840.0000    0.33722
294880.0000    0.29842
294920.0000   -0.06546
294960.0000   -0.21002
295000.0000   -0.18493
295040.0000   -0.08011
295080.0000   -0.37872
295120.0000   -0.12463
295160.0000   -0.03724
295200.0000    0.21212
295240.0000   -0.09520
295280.0000   -0.09959
295320.0000    0.07037
295360.0000   -0.13460
295400.0000   -0.24417
295440.0000   -0.24961
295480.0000   -0.05826
295520.0000   -0.06964
295560.0000   -0.09868
295600.0000    0.26263
295640.0000   -0.24960
295680.0000   -0.36690
295720.0000   -0.25739
295760.0000   -0.18450
295800.0000   -0.21934
295840.0000   -0.08503
295880.0000    0.01831
295920.0000    0.07834
295960.0000   -0.14940
296000.0000    0.01402
296040.0000   -0.53012
296080.0000   -0.40660
296120.0000   -0.12067
296160.0000   -0.28889
296200.0000   -0.03045
296240.0000    0.03895
296280.0000    0.13828
296320.0000    0.07972
296360.0000   -0.13095
296400.0000    0.12876
296440.0000    0.08157
296480.0000   -0.27371
296520.0000    0.03358
296560.0000    0.20003
296600.0000    0.12116
296640.0000   -0.22855
296680.0000   -0.28990
296720.0000   -0.03779
296760.0000   -0.13048
296800.0000    0.03432
296840.0000    0.17478
296880.0000   -0.09880
296920.0000   -0.28393
296960.0000   -0.29074
297000.0000   -0.22223
297040.0000   -0.39311
297080.0000    0.01710
297120.0000   -0.28798
297160.0000   -0.15642
297200.0000   -0.50112
297240.0000   -0.53811
297280.0000   -0.48729
297320.0000    0.13614
297360.0000    0.03244
297400.0000   -0.26506
297440.0000   -0.36777
297480.0000   -0.17764
297520.0000   -0.07437
297560.0000   -0.39980
297600.0000    0.19556
297640.0000   -0.08122
297680.0000   -0.10820
297720.0000   -0.35968
297760.0000   -0.42967
297800.0000   -0.13469
297840.0000   -0.26258
297880.0000   -0.06249
297920.0000   -0.14814
297960.0000    0.18346
298000.0000   -0.41760
298040.0000    0.02641
298080.0000    0.02314
298120.0000    0.15274
298160.0000    0.13825
298200.0000    0.24766
298240.0000    0.15994
298280.0000    0.01216
298320.0000   -0.11571
298360.0000   -0.02860
298400.0000    0.28284
298440.0000   -0.24163
298480.0000   -0.06337
298520.0000    0.06017
298560.0000    0.24803
298600.0000    0.17154
298640.0000    0.21592
298680.0000    0.05495
298720.0000    0.10941
298760.0000    0.06512
298800.0000   -0.11650
298840.0000    0.10736
298880.0000    0.10214
298920.0000    0.07007
298960.0000    0.02077
299000.0000   -0.33304
299040.0000   -0.34709
299080.0000   -0.45986
299120.0000   -0.46744
299160.0000   -0.41996
299200.0000   -0.45605
299240.0000   -0.52842
299280.0000   -0.26374
299320.0000   -0.50591
299360.0000   -0.58850
299400.0000   -0.55999
299440.0000   -0.55179
299480.0000   -0.40389
299520.0000   -0.03180
299560.0000   -0.09900
299600.0000   -0.21581
299640.0000   -0.15397
299680.0000   -0.51555
299720.0000   -0.41985
299760.0000   -0.39492
299800.0000   -0.34885
299840.0000   -0.02471
299880.0000   -0.07525
299920.0000   -0.03128
299960.0000   -0.01069
300000.0000    0.01692
300040.0000   -0.12305
300080.0000   -0.02616
300120.0000   -0.44393
300160.0000   -0.42560
300200.0000   -0.27050
300240.0000    0.16360
300280.0000   -0.01731
300320.0000    0.20357
300360.0000   -0.00236
300400.0000    0.01938
300440.0000   -0.16118
300480.0000    0.04796
300520.0000   -0.14700
300560.0000    0.03855
300600.0000   -0.31622
300640.0000   -0.21739
300680.0000   -0.04812
300720.0000   -0.50076
300760.0000   -0.20640
300800.0000   -0.16193
300840.0000   -0.12865
300880.0000    0.13538
300920.0000    0.08190
300960.0000   -0.28903
301000.0000   -0.22231
301040.0000   -0.20537
301080.0000   -0.07315
301120.0000   -0.31977
301160.0000   -0.20224
301200.0000   -0.21806
301240.0000   -0.02573
301280.0000   -0.18617
301320.0000   -0.20113
301360.0000   -0.22937
301400.0000   -0.19680
301440.0000   -0.23971
301480.0000   -0.45565
301520.0000   -0.35109
301560.0000   -0.35120
301600.0000   -0.67197
301640.0000   -0.26205
301680.0000   -0.48229
301720.0000   -0.33342
301760.0000   -0.33627
301800.0000   -0.20968
301840.0000    0.00873
301880.0000   -0.22208
301920.0000   -0.06444
301960.0000   -0.07593
302000.0000   -0.04120
302040.0000   -0.63648
302080.0000   -0.28828
302120.0000   -0.34147
302160.0000   -0.25636
302200.0000   -0.13108
302240.0000    0.10345
302280.0000    0.08987
302320.0000   -0.04156
302360.0000   -0.13592
302400.0000   -0.17488
302440.0000   -0.14703
302480.0000   -0.27874
302520.0000   -0.33975
302560.0000    0.08210
302600.0000    0.13436
302640.0000   -0.06239
302680.0000   -0.17386
302720.0000   -0.07832
302760.0000   -0.07175
302800.0000   -0.20830
302840.0000    0.03436
302880.0000   -0.02407
302920.0000   -0.01695
302960.0000   -0.03149
303000.0000   -0.03547
303040.0000   -0.14451
303080.0000   -0.23679
303120.0000   -0.09741
303160.0000   -0.02107
303200.0000   -0.14658
303240.0000   -0.24152
303280.0000   -0.28656
303320.0000   -0.19073
303360.0000   -0.22045
303400.0000   -0.23214
303440.0000    0.05901
303480.0000   -0.03191
303520.0000    0.01977
303560.0000   -0.13120
303600.0000   -0.07463
303640.0000    0.07572
303680.0000   -0.23255
303720.0000   -0.53326
303760.0000   -0.24142
303800.0000   -0.13247
303840.0000   -0.15995
303880.0000   -0.02742
303920.0000   -0.01520
303960.0000    0.10610
304000.0000   -0.16214
304040.0000   -0.45243
304080.0000   -0.18358
304120.0000    0.02005
304160.0000   -0.13947
304200.0000   -0.02868
304240.0000   -0.31904
304280.0000   -0.13556
304320.0000   -0.22902
304360.0000   -0.12615
304400.0000   -0.19867
304440.0000   -0.00596
304480.0000   -0.35362
304520.0000   -0.28686
304560.0000   -0.29488
304600.0000   -0.44123
304640.0000   -0.26808
304680.0000    0.12790
304720.0000   -0.18973
304760.0000   -0.31833
304800.0000   -0.57486
304840.0000   -0.10784
304880.0000   -0.14452
304920.0000   -0.11289
304960.0000   -0.03082
305000.0000   -0.43371
305040.0000   -0.11501
305080.0000   -0.04905
305120.0000    0.10361
305160.0000   -0.29321
305200.0000   -0.49224
305240.0000   -0.28321
305280.0000    0.06289
305320.0000   -0.08862
305360.0000   -0.03112
305400.0000   -0.21415
305440.0000   -0.39177
305480.0000   -0.14395
305520.0000   -0.08889
305560.0000   -0.12270
305600.0000   -0.18733
305640.0000   -0.19480
305680.0000   -0.20969
305720.0000    0.08063
305760.0000   -0.40777
305800.0000   -0.34946
305840.0000   -0.12026
305880.0000   -0.20376
305920.0000   -0.25759
305960.0000   -0.50513
306000.0000   -0.29572
306040.0000   -0.50443
306080.0000   -0.43658
306120.0000   -0.10125
306160.0000    0.15604
306200.0000   -0.02357
306240.0000   -0.21196
306280.0000   -0.30600
306320.0000   -0.17210
306360.0000   -0.05768
306400.0000   -0.10287
306440.0000   -0.15641
306480.0000   -0.32181
306520.0000   -0.47394
306560.0000   -0.14127
306600.0000   -0.17050
306640.0000    0.18125
306680.0000   -0.32525
306720.0000   -0.05719
306760.0000   -0.12624
306800.0000   -0.23778
306840.0000   -0.23737
306880.0000   -0.34118
306920.0000   -0.22962
306960.0000   -0.15947
307000.0000   -0.48145
307040.0000   -0.45299
307080.0000   -0.24691
307120.0000    0.13964
307160.0000   -0.22360
307200.0000   -0.23980
307240.0000   -0.13456
307280.0000   -0.09480
307320.0000   -0.21921
307360.0000   -0.10169
307400.0000   -0.01939
307440.0000    0.05826
307480.0000    0.18971
307520.0000   -0.01258
307560.0000   -0.44245
307600.0000    0.20531
307640.0000   -0.24475
307680.0000   -0.10059
307720.0000    0.03486
307760.0000   -0.09960
307800.0000    0.21921
307840.0000   -0.00486
307880.0000    0.40443
307920.0000    0.03150
307960.0000    0.08860
308000.0000    0.27576
308040.0000    0.22863
308080.0000    0.07915
308120.0000    0.43012
308160.0000    0.27241
308200.0000    0.01815
308240.0000    0.26321
308280.0000   -0.03558
308320.0000   -0.41915
308360.0000   -0.35746
308400.0000   -0.45302
308440.0000   -0.37912
308480.0000   -0.40706
308520.0000   -0.03409
308560.0000   -0.46580
308600.0000   -0.15147
308640.0000   -0.25686
308680.0000   -0.20999
308720.0000   -0.40851
308760.0000   -0.25208
308800.0000   -0.24256
308840.0000   -0.44008
308880.0000   -0.31941
308920.0000   -0.17669
308960.0000   -0.15060
309000.0000   -0.22383
309040.0000    0.25042
309080.0000   -0.05464
309120.0000   -0.18354
309160.0000   -0.17767
309200.0000   -0.29145
309240.0000   -0.22055
309280.0000   -0.22373
309320.0000   -0.05656
309360.0000   -0.42181
309400.0000   -0.17449
309440.0000   -0.04988
309480.0000    0.03696
309520.0000    0.15875
309560.0000   -0.15485
309600.0000   -0.20285
309640.0000   -0.19839
309680.0000   -0.08831
309720.0000   -0.11110
309760.0000   -0.38363
309800.0000   -0.28558
309840.0000    0.26584
309880.0000   -0.19113
309920.0000   -0.08178
309960.0000   -0.42632
310000.0000   -0.14405
310040.0000    0.06513
310080.0000   -0.17393
310120.0000   -0.39400
310160.0000   -0.03713
310200.0000   -0.07640
310240.0000   -0.09808
310280.0000    0.13390
310320.0000   -0.18859
310360.0000   -0.22445
310400.0000   -0.34334
310440.0000   -0.33623
310480.0000   -0.17837
310520.0000   -0.41881
310560.0000   -0.43622
310600.0000   -0.37553
310640.0000   -0.21091
310680.0000   -0.01255
310720.0000   -0.17675
310760.0000   -0.33772
310800.0000   -0.33434
310840.0000   -0.54001
310880.0000   -0.14167
310920.0000   -0.27568
310960.0000   -0.23405
311000.0000   -0.39349
311040.0000   -0.33015
311080.0000   -0.53022
311120.0000   -0.31217
311160.0000   -0.54778
311200.0000   -0.40114
311240.0000   -0.47921
311280.0000   -0.42234
311320.0000   -0.37130
311360.0000   -0.24386
311400.0000   -0.43067
311440.0000   -0.18224
311480.0000   -0.25602
311520.0000   -0.40521
311560.0000   -0.08637
311600.0000    0.01099
311640.0000    0.01415
311680.0000   -0.34331
311720.0000   -0.22472
311760.0000   -0.21941
311800.0000   -0.43333
311840.0000   -0.22984
311880.0000   -0.05504
311920.0000   -0.34686
311960.0000   -0.06751
312000.0000   -0.26342
312040.0000   -0.15704
312080.0000   -0.05721
312120.0000   -0.06631
312160.0000   -0.34396
312200.0000   -0.08487
312240.0000   -0.05109
312280.0000   -0.20145
312320.0000   -0.28972
312360.0000   -0.44272
312400.0000   -0.28158
312440.0000   -0.20442
312480.0000   -0.48976
312520.0000    0.16896
312560.0000    0.07160
312600.0000    0.14159
312640.0000   -0.06939
312680.0000    0.03920
312720.0000   -0.09689
312760.0000   -0.04899
312800.0000    0.09468
312840.0000    0.09312
312880.0000   -0.10655
312920.0000    0.02599
312960.0000   -0.13536
313000.0000    0.24083
313040.0000   -0.19745
313080.0000    0.06678
313120.0000    0.00232
313160.0000    0.18064
313200.0000    0.21119
313240.0000    0.07338
313280.0000   -0.01698
313320.0000   -0.18332
313360.0000   -0.09577
313400.0000    0.15672
313440.0000    0.02286
313480.0000    0.12977
313520.0000   -0.10508
313560.0000    0.21637
313600.0000   -0.04629
313640.0000    0.06453
313680.0000    0.06606
313720.0000   -0.08682
313760.0000   -0.34236
313800.0000    0.18867
313840.0000    0.32410
313880.0000    0.05091
313920.0000   -0.16934
313960.0000   -0.15268
314000.0000   -0.10952
314040.0000   -0.07716
314080.0000    0.00813
314120.0000   -0.04933
314160.0000   -0.15407
314200.0000   -0.12787
314240.0000    0.04519
314280.0000   -0.33781
314320.0000   -0.17312
314360.0000   -0.04534
314400.0000   -0.25962
314440.0000   -0.22313
314480.0000   -0.29642
314520.0000   -0.17141
314560.0000    0.04895
314600.0000   -0.05550
314640.0000   -0.14497
314680.0000   -0.40753
314720.0000   -0.06150
314760.0000   -0.14084
314800.0000    0.05031
314840.0000   -0.39280
314880.0000   -0.25246
314920.0000    0.15807
314960.0000    0.21694
315000.0000   -0.02287
315040.0000    0.03822
315080.0000   -0.24150
315120.0000    0.27588
315160.0000   -0.12616
315200.0000    0.00989
315240.0000   -0.09282
315280.0000    0.17465
315320.0000    0.01659
315360.0000   -0.07054
315400.0000    0.00415
315440.0000    0.23217
315480.0000    0.09978
315520.0000   -0.08171
315560.0000   -0.56369
315600.0000    0.11725
315640.0000   -0.06197
315680.0000   -0.21563
315720.0000   -0.21053
315760.0000   -0.00526
315800.0000   -0.09842
315840.0000    0.01160
315880.0000   -0.08958
315920.0000   -0.28840
315960.0000   -0.37300
316000.0000   -0.35646
316040.0000   -0.14350
316080.0000   -0.02871
316120.0000   -0.10290
316160.0000   -0.15325
316200.0000   -0.06739
316240.0000   -0.60108
316280.0000   -0.49011
316320.0000   -0.35803
316360.0000   -0.43765
316400.0000   -0.11366
316440.0000   -0.34487
316480.0000   -0.29147
316520.0000   -0.30494
316560.0000   -0.67275
316600.0000   -0.22008
316640.0000   -0.19910
316680.0000   -0.03996
316720.0000   -0.19743
316760.0000   -0.32195
316800.0000   -0.35711
316840.0000   -0.12410
316880.0000    0.17663
316920.0000   -0.09964
316960.0000   -0.14909
317000.0000   -0.25835
317040.0000   -0.24946
317080.0000   -0.27564
317120.0000   -0.22100
317160.0000   -0.13779
317200.0000    0.00823
317240.0000   -0.04333
317280.0000   -0.13938
317320.0000   -0.22596
317360.0000   -0.23644
317400.0000   -0.25711
317440.0000   -0.29228
317480.0000   -0.32399
317520.0000   -0.07964
317560.0000   -0.26144
317600.0000   -0.04568
317640.0000   -0.39034
317680.0000   -0.08164
317720.0000    0.17139
317760.0000    0.06866
317800.0000   -0.08985
317840.0000    0.22046
317880.0000    0.27316
317920.0000   -0.02712
317960.0000    0.11198
318000.0000   -0.06372
318040.0000   -0.03635
318080.0000    0.00955
318120.0000   -0.12227
318160.0000   -0.16793
318200.0000    0.10192
318240.0000   -0.06325
318280.0000   -0.07922
318320.0000   -0.28068
318360.0000   -0.02617
318400.0000   -0.30276
318440.0000    0.00159
318480.0000   -0.15991
318520.0000   -0.24374
318560.0000   -0.32375
318600.0000   -0.24942
318640.0000   -0.34704
318680.0000   -0.16354
318720.0000   -0.20546
318760.0000    0.12528
318800.0000    0.00625
318840.0000    0.16409
318880.0000   -0.27378
318920.0000   -0.08394
318960.0000    0.08797
319000.0000    0.06058
319040.0000    0.35691
319080.0000   -0.05397
319120.0000   -0.11555
319160.0000    0.00768
319200.0000    0.07688
319240.0000    0.31499
319280.0000    0.12136
319320.0000    0.16571
319360.0000    0.44364
319400.0000    0.26425
319440.0000    0.08468
319480.0000    0.22507
319520.0000    0.16502
319560.0000   -0.01251
319600.0000    0.04219
319640.0000    0.13985
319680.0000   -0.05750
319720.0000   -0.17774
319760.0000   -0.21457
319800.0000   -0.24484
319840.0000   -0.35953
319880.0000   -0.36214
319920.0000    0.00184
319960.0000   -0.02467
320000.0000   -0.27093
320040.0000   -0.02457
320080.0000    0.08076
320120.0000    0.15222
320160.0000   -0.05235
320200.0000   -0.07642
320240.0000   -0.00015
320280.0000   -0.41779
320320.0000   -0.25052
320360.0000   -0.08077
320400.0000   -0.12323
320440.0000   -0.08666
320480.0000   -0.02351
320520.0000   -0.12185
320560.0000   -0.29542
320600.0000    0.04519
320640.0000   -0.13451
320680.0000   -0.03672
320720.0000    0.05770
320760.0000   -0.31077
320800.0000   -0.44799
320840.0000   -0.05170
320880.0000   -0.19989
320920.0000   -0.41777
320960.0000   -0.00732
321000.0000   -0.51360
321040.0000   -0.43997
321080.0000   -0.14312
321120.0000   -0.32484
321160.0000   -0.24363
321200.0000   -0.42394
321240.0000   -0.28589
321280.0000   -0.01479
321320.0000   -0.19116
321360.0000   -0.10362
321400.0000   -0.28863
321440.0000    0.00269
321480.0000    0.17727
321520.0000   -0.46732
321560.0000   -0.63811
321600.0000   -0.38315
321640.0000   -0.60495
321680.0000   -0.38937
321720.0000   -0.46470
321760.0000   -0.56051
321800.0000   -0.44091
321840.0000   -0.19669
321880.0000   -0.64668
321920.0000   -0.24697
321960.0000   -0.24805
322000.0000   -0.28808
322040.0000   -0.60500
322080.0000   -0.62929
322120.0000   -0.59314
322160.0000   -0.23279
322200.0000   -0.40998
322240.0000   -0.29335
322280.0000   -0.40626
322320.0000   -0.41979
322360.0000   -0.42000
322400.0000   -0.58552
322440.0000   -0.17161
322480.0000   -0.17189
322520.0000   -0.32437
322560.0000   -0.25323
322600.0000   -0.18490
322640.0000   -0.37736
322680.0000   -0.11725
322720.0000   -0.38358
322760.0000   -0.12187
322800.0000   -0.37742
322840.0000   -0.21213
322880.0000   -0.19213
322920.0000   -0.28044
322960.0000   -0.05124
323000.0000   -0.08539
323040.0000   -0.62061
323080.0000   -0.31836
323120.0000   -0.35003
323160.0000   -0.32817
323200.0000   -0.13232
323240.0000   -0.27722
323280.0000   -0.32630
323320.0000   -0.25789
323360.0000   -0.08241
323400.0000   -0.04769
323440.0000   -0.35628
323480.0000   -0.14825
323520.0000   -0.05823
323560.0000   -0.36508
323600.0000   -0.20498
323640.0000   -0.39515
323680.0000    0.05341
323720.0000   -0.06073
323760.0000   -0.08484
323800.0000   -0.45944
323840.0000   -0.03431
323880.0000   -0.16981
323920.0000   -0.03726
323960.0000   -0.15215
324000.0000   -0.21958
324040.0000   -0.25953
324080.0000   -0.09619
324120.0000    0.17376
324160.0000   -0.16399
324200.0000   -0.37411
324240.0000   -0.30812
324280.0000   -0.27383
324320.0000   -0.27963
324360.0000   -0.07783
324400.0000    0.00110
324440.0000   -0.28112
324480.0000   -0.34482
324520.0000   -0.08020
324560.0000   -0.18337
324600.0000   -0.28636
324640.0000   -0.26703
324680.0000   -0.15300
324720.0000   -0.41830
324760.0000   -0.23855
324800.0000   -0.52364
324840.0000   -0.69138
324880.0000   -0.47981
324920.0000   -0.53127
324960.0000   -0.50453
325000.0000   -0.26384
325040.0000   -0.29730
325080.0000   -0.77050
325120.0000   -0.29939
325160.0000   -0.28760
325200.0000    0.07042
325240.0000   -0.09344
325280.0000   -0.33090
325320.0000   -0.16759
325360.0000   -0.03177
325400.0000   -0.20250
325440.0000   -0.26583
325480.0000   -0.57415
325520.0000   -0.17964
325560.0000   -0.64295
325600.0000   -0.66145
325640.0000   -0.56267
325680.0000   -0.47448
325720.0000   -0.34116
325760.0000    0.05680
325800.0000   -0.13131
325840.0000   -0.66870
325880.0000   -0.57275
325920.0000   -0.41038
325960.0000   -0.77773
326000.0000   -0.60323
326040.0000   -0.41328
326080.0000   -0.30720
326120.0000    0.04739
326160.0000   -0.00947
326200.0000    0.04774
326240.0000   -0.02281
326280.0000   -0.12887
326320.0000   -0.10101
326360.0000   -0.14716
326400.0000   -0.22232
326440.0000   -0.10300
326480.0000   -0.11628
326520.0000   -0.39564
326560.0000   -0.43699
326600.0000   -0.60545
326640.0000   -0.57289
326680.0000   -0.29115
326720.0000   -0.34320
326760.0000   -0.24721
326800.0000   -0.40163
326840.0000   -0.27749
326880.0000   -0.31076
326920.0000   -0.27365
326960.0000   -0.37066
327000.0000   -0.33979
327040.0000   -0.39649
327080.0000   -0.29967
327120.0000   -0.28785
327160.0000   -0.40113
327200.0000   -0.48878
327240.0000   -0.26668
327280.0000   -0.28110
327320.0000   -0.13302
327360.0000   -0.13544
327400.0000   -0.08503
327440.0000   -0.39377
327480.0000   -0.01911
327520.0000   -0.22718
327560.0000   -0.27000
327600.0000    0.00118
327640.0000   -0.39435
327680.0000   -0.25856
327720.0000   -0.39852
327760.0000   -0.22606
327800.0000   -0.34829
327840.0000   -0.16153
327880.0000    0.00061
327920.0000   -0.25203
327960.0000   -0.13024
328000.0000   -0.49911
328040.0000   -0.08850
328080.0000    0.00185
328120.0000   -0.03855
328160.0000   -0.09396
328200.0000   -0.02657
328240.0000    0.10764
328280.0000    0.03282
328320.0000    0.28923
328360.0000    0.08071
328400.0000    0.19818
328440.0000    0.29505
328480.0000    0.22017
328520.0000    0.33572
328560.0000    0.17814
328600.0000    0.38371
328640.0000    0.00184
328680.0000    0.07426
328720.0000    0.19195
328760.0000    0.35881
328800.0000    0.37526
328840.0000    0.22152
328880.0000    0.21543
328920.0000    0.13166
328960.0000    0.46029
329000.0000    0.20667
329040.0000    0.27353
329080.0000    0.29991
329120.0000    0.16576
329160.0000    0.36088
329200.0000    0.36379
329240.0000    0.48059
329280.0000    0.28057
329320.0000    0.52898
329360.0000    0.31532
329400.0000    0.31970
329440.0000    0.40836
329480.0000    0.23471
329520.0000    0.19691
329560.0000   -0.18785
329600.0000   -0.08376
329640.0000    0.04535
329680.0000   -0.04749
329720.0000    0.39388
329760.0000   -0.04881
329800.0000   -0.03411
329840.0000    0.36047
329880.0000    0.47554
329920.0000    0.27436
329960.0000    0.05980
330000.0000    0.32884
330040.0000    0.03534
330080.0000    0.04634
330120.0000    0.05236
330160.0000   -0.01882
330200.0000   -0.04483
330240.0000    0.09497
330280.0000    0.31408
330320.0000    0.16527
330360.0000    0.38607
330400.0000    0.26161
330440.0000    0.20516
330480.0000    0.22484
330520.0000    0.22141
330560.0000    0.30241
330600.0000    0.65309
330640.0000    0.57670
330680.0000    0.33899
330720.0000    0.45855
330760.0000    0.21841
330800.0000    0.43691
330840.0000    0.11883
330880.0000    0.09466
330920.0000    0.29295
330960.0000    0.17960
331000.0000   -0.01232
331040.0000    0.21094
331080.0000    0.35736
331120.0000    0.17512
331160.0000    0.34503
331200.0000    0.37238
331240.0000    0.24103
331280.0000    0.31792
331320.0000    0.27059
331360.0000    0.50194
331400.0000    0.25983
331440.0000    0.25369
331480.0000    0.50946
331520.0000    0.16875
331560.0000    0.18449
331600.0000    0.36011
331640.0000    0.30524
331680.0000    0.22587
331720.0000    0.20096
331760.0000   -0.08958
331800.0000   -0.20168
331840.0000   -0.09503
331880.0000   -0.02925
331920.0000    0.11311
331960.0000    0.10509
332000.0000    0.08338
332040.0000    0.18886
332080.0000    0.11152
332120.0000    0.26234
332160.0000    0.11083
332200.0000   -0.06564
332240.0000   -0.00865
332280.0000    0.35961
332320.0000   -0.28490
332360.0000    0.00900
332400.0000    0.02715
332440.0000    0.09742
332480.0000    0.05467
332520.0000   -0.01836
332560.0000    0.12439
332600.0000   -0.21266
332640.0000    0.08184
332680.0000    0.08645
332720.0000    0.07378
332760.0000    0.02675
332800.0000    0.11048
332840.0000    0.29554
332880.0000    0.03322
332920.0000    0.20451
332960.0000    0.16020
333000.0000    0.10386
333040.0000    0.07151
333080.0000    0.13366
333120.0000    0.26026
333160.0000   -0.13283
333200.0000    0.21460
333240.0000    0.14072
333280.0000    0.21790
333320.0000    0.39195
333360.0000    0.28497
333400.0000    0.20944
333440.0000    0.27145
333480.0000    0.19249
333520.0000    0.45116
333560.0000    0.17298
333600.0000    0.47708
333640.0000    0.24407
333680.0000    0.37389
333720.0000    0.32974
333760.0000   -0.02305
333800.0000    0.15024
333840.0000    0.34060
333880.0000    0.40966
333920.0000    0.53744
333960.0000    0.54267
334000.0000    0.44194
334040.0000    0.33819
334080.0000    0.17521
334120.0000    0.24942
334160.0000    0.21630
334200.0000    0.20778
334240.0000    0.24891
334280.0000    0.45362
334320.0000    0.32988
334360.0000    0.26168
334400.0000    0.21815
334440.0000    0.68827
334480.0000    0.38544
334520.0000    0.14985
334560.0000    0.28007
334600.0000    0.16714
334640.0000    0.16007
334680.0000    0.40323
334720.0000    0.45839
334760.0000    0.16779
334800.0000    0.12049
334840.0000    0.29494
334880.0000    0.20009
334920.0000    0.01582
334960.0000    0.05467
335000.0000    0.10647
335040.0000   -0.14755
335080.0000    0.23242
335120.0000    0.17634
335160.0000    0.13501
335200.0000    0.39113
335240.0000    0.50376
335280.0000    0.27608
335320.0000    0.04637
335360.0000    0.23972
335400.0000    0.22558
335440.0000    0.19302
335480.0000    0.27945
335520.0000    0.31511
335560.0000    0.07769
335600.0000    0.13038
335640.0000   -0.05089
335680.0000   -0.15642
335720.0000   -0.23145
335760.0000   -0.10788
335800.0000   -0.44672
335840.0000   -0.16529
335880.0000    0.02463
335920.0000   -0.27865
335960.0000   -0.06364
336000.0000   -0.06407
336040.0000   -0.20387
336080.0000   -0.37624
336120.0000   -0.48137
336160.0000   -0.36666
336200.0000   -0.52415
336240.0000   -0.34240
336280.0000   -0.20051
336320.0000   -0.36889
336360.0000   -0.40579
336400.0000   -0.01286
336440.0000   -0.24434
336480.0000   -0.12916
336520.0000   -0.13962
336560.0000   -0.22632
336600.0000   -0.34879
336640.0000   -0.12937
336680.0000   -0.19418
336720.0000   -0.35053
336760.0000   -0.43278
336800.0000   -0.37374
336840.0000   -0.58797
336880.0000   -0.51064
336920.0000   -0.62575
336960.0000   -0.38950
337000.0000   -0.42493
337040.0000   -0.18538
337080.0000   -0.37666
337120.0000   -0.18445
337160.0000   -0.39730
337200.0000   -0.24386
337240.0000   -0.20642
337280.0000   -0.09247
337320.0000   -0.17304
337360.0000   -0.22842
337400.0000   -0.35579
337440.0000   -0.43515
337480.0000   -0.21200
337520.0000   -0.22412
337560.0000   -0.31411
337600.0000   -0.36299
337640.0000   -0.10195
337680.0000   -0.12782
337720.0000   -0.28188
337760.0000   -0.45720
337800.0000   -0.22125
337840.0000   -0.21405
337880.0000   -0.22955
337920.0000   -0.09295
337960.0000   -0.24394
338000.0000   -0.24998
338040.0000   -0.23209
338080.0000   -0.34178
338120.0000   -0.46152
338160.0000   -0.45020
338200.0000   -0.33938
338240.0000   -0.42676
338280.0000   -0.25166
338320.0000   -0.41868
338360.0000   -0.12582
338400.0000   -0.30216
338440.0000   -0.35027
338480.0000   -0.25419
338520.0000   -0.27574
338560.0000   -0.35210
338600.0000   -0.35348
338640.0000   -0.42553
338680.0000   -0.40511
338720.0000   -0.12854
338760.0000   -0.17425
338800.0000   -0.30387
338840.0000   -0.19191
338880.0000   -0.45372
338920.0000   -0.20749
338960.0000   -0.19704
339000.0000   -0.20546
339040.0000   -0.41422
339080.0000   -0.70275
339120.0000   -0.39338
339160.0000   -0.05918
339200.0000   -0.01667
339240.0000   -0.28236
339280.0000   -0.25307
339320.0000   -0.17317
339360.0000   -0.17692
339400.0000   -0.07358
339440.0000   -0.14813
339480.0000   -0.04827
339520.0000   -0.14010
339560.0000   -0.15744
339600.0000   -0.13325
339640.0000    0.13319
339680.0000   -0.21262
339720.0000   -0.13104
339760.0000    0.01144
339800.0000   -0.06766
339840.0000   -0.34977
339880.0000   -0.16162
339920.0000   -0.26468
339960.0000   -0.23830
340000.0000   -0.24249
340040.0000   -0.20547
340080.0000   -0.15357
340120.0000   -0.31185
340160.0000   -0.42844
340200.0000   -0.35430
340240.0000   -0.36841
340280.0000   -0.68811
340320.0000   -0.29266
340360.0000   -0.38283
340400.0000   -0.26623
340440.0000   -0.19768
340480.0000   -0.24562
340520.0000   -0.11968
340560.0000   -0.24522
340600.0000   -0.19350
340640.0000   -0.34954
340680.0000   -0.32088
340720.0000   -0.27717
340760.0000   -0.29716
340800.0000   -0.11575
340840.0000   -0.22194
340880.0000   -0.29665
340920.0000   -0.00576
340960.0000   -0.64014
341000.0000   -0.37113
341040.0000   -0.29757
341080.0000   -0.28902
341120.0000   -0.07587
341160.0000   -0.20931
341200.0000   -0.28981
341240.0000   -0.24801
341280.0000   -0.47648
341320.0000   -0.03272
341360.0000   -0.00575
341400.0000   -0.26180
341440.0000   -0.22203
341480.0000   -0.21908
341520.0000   -0.05649
341560.0000   -0.16970
341600.0000   -0.27526
341640.0000   -0.28408
341680.0000   -0.41239
341720.0000   -0.40574
341760.0000   -0.57707
341800.0000   -0.45443
341840.0000   -0.44308
341880.0000    0.02309
341920.0000    0.46074
341960.0000    0.24015
342000.0000    0.36924
342040.0000    0.22497
342080.0000   -0.23843
342120.0000    0.22900
342160.0000    0.22207
342200.0000    0.18541
342240.0000    0.37030
342280.0000    0.05670
342320.0000    0.09528
342360.0000    0.09367
342400.0000    0.07816
342440.0000    0.00357
342480.0000   -0.37637
342520.0000    0.18226
342560.0000   -0.04454
342600.0000   -0.30693
342640.0000   -0.04982
342680.0000   -0.21070
342720.0000   -0.06153
342760.0000   -0.09243
342800.0000   -0.03727
342840.0000    0.01803
342880.0000   -0.06368
342920.0000   -0.12354
342960.0000    0.13425
343000.0000    0.07735
343040.0000   -0.13097
343080.0000   -0.24983
343120.0000    0.05622
343160.0000   -0.29562
343200.0000   -0.15623
343240.0000   -0.11979
343280.0000   -0.08975
343320.0000   -0.10863
343360.0000   -0.01849
343400.0000    0.00288
343440.0000    0.07536
343480.0000   -0.17291
343520.0000   -0.02338
343560.0000   -0.02071
343600.0000    0.06389
343640.0000   -0.06718
343680.0000   -0.03356
343720.0000    0.11008
343760.0000   -0.04141
343800.0000   -0.02487
343840.0000    0.02831
343880.0000   -0.09433
343920.0000    0.13139
343960.0000   -0.08364
344000.0000    0.05772
344040.0000    0.01178
344080.0000    0.21999
344120.0000   -0.11126
344160.0000   -0.29193
344200.0000    0.13308
344240.0000   -0.14681
344280.0000    0.08352
344320.0000   -0.15588
344360.0000   -0.13027
344400.0000   -0.11135
344440.0000   -0.24790
344480.0000   -0.12093
344520.0000   -0.04753
344560.0000   -0.47770
344600.0000   -0.09997
344640.0000   -0.20590
344680.0000   -0.37584
344720.0000   -0.56701
344760.0000   -0.47366
344800.0000   -0.03505
344840.0000   -0.10688
344880.0000   -0.34486
344920.0000   -0.52657
344960.0000   -0.22612
345000.0000   -0.38631
345040.0000   -0.15628
345080.0000   -0.42696
345120.0000   -0.08993
345160.0000   -0.34910
345200.0000   -0.17349
345240.0000   -0.33995
345280.0000   -0.62294
345320.0000   -0.65196
345360.0000   -0.39601
345400.0000   -0.44601
345440.0000   -0.56206
345480.0000   -0.39545
345520.0000   -0.71207
345560.0000   -0.40705
345600.0000   -0.28449
345640.0000   -0.50018
345680.0000   -0.50718
345720.0000   -0.36987
345760.0000   -0.37773
345800.0000   -0.37926
345840.0000   -0.59642
345880.0000   -0.73032
345920.0000   -0.64555
345960.0000   -0.57827
346000.0000   -0.53333
346040.0000   -0.57348
346080.0000   -0.63398
346120.0000   -0.52499
346160.0000   -0.63370
346200.0000   -0.57932
346240.0000   -0.43415
346280.0000   -0.59551
346320.0000   -0.51989
346360.0000   -0.64037
346400.0000   -0.53935
346440.0000   -0.45982
346480.0000   -0.48341
346520.0000   -0.65526
346560.0000   -0.43695
346600.0000   -0.42646
346640.0000   -0.25678
346680.0000   -0.45836
346720.0000   -0.63236
346760.0000   -0.26505
346800.0000   -0.57178
346840.0000   -0.65139
346880.0000   -0.65263
346920.0000   -0.65548
346960.0000   -0.73128
347000.0000    0.01122
347040.0000   -0.21105
347080.0000   -0.09736
347120.0000    0.04172
347160.0000   -0.02055
347200.0000   -0.18568
347240.0000   -0.38722
347280.0000   -0.32212
347320.0000   -0.32200
347360.0000   -0.37474
347400.0000   -0.23218
347440.0000   -0.30224
347480.0000   -0.45414
347520.0000   -0.44500
347560.0000   -0.38989
347600.0000   -0.40376
347640.0000   -0.55484
347680.0000   -0.29320
347720.0000   -0.48226
347760.0000   -0.18894
347800.0000   -0.48021
347840.0000   -0.31721
347880.0000   -0.39279
347920.0000   -0.67242
347960.0000   -0.58847
348000.0000   -0.76378
348040.0000   -0.82963
348080.0000   -0.73273
348120.0000   -0.58342
348160.0000   -0.71899
348200.0000   -0.31522
348240.0000   -0.74372
348280.0000   -0.55270
348320.0000   -0.71685
348360.0000   -0.88060
348400.0000   -0.73025
348440.0000   -0.51326
348480.0000   -0.52849
348520.0000   -0.61767
348560.0000   -0.60846
348600.0000   -0.70023
348640.0000   -0.51705
348680.0000   -0.59478
348720.0000   -0.52953
348760.0000   -0.46495
348800.0000   -0.17649
348840.0000   -0.29810
348880.0000   -0.22926
348920.0000   -0.12528
348960.0000   -0.32976
349000.0000   -0.39284
349040.0000   -0.19140
349080.0000   -0.40610
349120.0000   -0.42732
349160.0000   -0.32284
349200.0000   -0.46209
349240.0000   -0.10821
349280.0000   -0.52332
349320.0000   -0.57335
349360.0000   -0.34971
349400.0000   -0.54493
349440.0000   -0.56934
349480.0000   -0.32228
349520.0000   -0.58687
349560.0000   -0.41923
349600.0000   -0.37683
349640.0000   -0.46528
349680.0000   -0.30012
349720.0000   -0.22870
349760.0000   -0.28402
349800.0000   -0.42293
349840.0000   -0.22919
349880.0000   -0.40522
349920.0000   -0.32322
349960.0000   -0.18719
350000.0000   -0.36719
350040.0000   -0.58967
350080.0000   -0.38077
350120.0000   -0.34944
350160.0000   -0.17659
350200.0000   -0.16178
350240.0000   -0.23774
350280.0000   -0.15288
350320.0000   -0.10060
350360.0000   -0.33877
350400.0000   -0.24382
350440.0000   -0.33267
350480.0000   -0.35100
350520.0000   -0.32454
350560.0000    0.01434
350600.0000   -0.37053
350640.0000   -0.54637
350680.0000   -0.22007
350720.0000   -0.64709
350760.0000   -0.30579
350800.0000    0.03724
350840.0000   -0.39472
350880.0000   -0.40307
350920.0000   -0.49125
350960.0000   -0.62860
351000.0000   -0.54312
351040.0000   -0.39678
351080.0000   -0.55023
351120.0000   -0.64216
351160.0000   -0.48116
351200.0000   -0.45439
351240.0000   -0.40289
351280.0000   -0.34067
351320.0000   -0.16583
351360.0000   -0.37256
351400.0000   -0.26508
351440.0000   -0.39311
351480.0000   -0.25548
351520.0000   -0.24312
351560.0000   -0.31393
351600.0000   -0.29209
351640.0000   -0.03087
351680.0000   -0.20862
351720.0000   -0.52194
351760.0000   -0.38977
351800.0000   -0.53329
351840.0000   -0.61444
351880.0000   -0.48523
351920.0000   -0.37984
351960.0000   -0.50842
352000.0000   -0.20954
352040.0000   -0.26020
352080.0000   -0.32561
352120.0000   -0.03244
352160.0000   -0.03572
352200.0000   -0.12693
352240.0000   -0.51641
352280.0000   -0.25085
352320.0000   -0.20331
352360.0000   -0.22163
352400.0000   -0.47853
352440.0000   -0.19110
352480.0000   -0.19626
352520.0000   -0.29624
352560.0000   -0.02765
352600.0000   -0.36548
352640.0000   -0.21613
352680.0000   -0.23162
352720.0000   -0.28074
352760.0000   -0.33548
352800.0000   -0.39145
352840.0000   -0.29644
352880.0000   -0.23065
352920.0000   -0.53026
352960.0000   -0.37203
353000.0000   -0.34836
353040.0000   -0.49798
353080.0000   -0.54263
353120.0000   -0.43140
353160.0000   -0.34534
353200.0000   -0.25538
353240.0000   -0.28798
353280.0000   -0.32060
353320.0000   -0.34637
353360.0000   -0.52072
353400.0000   -0.14967
353440.0000   -0.19480
353480.0000   -0.38685
353520.0000   -0.31595
353560.0000   -0.51180
353600.0000   -0.37953
353640.0000   -0.55963
353680.0000   -0.31955
353720.0000   -0.42142
353760.0000   -0.42834
353800.0000   -0.11737
353840.0000   -0.14186
353880.0000   -0.32519
353920.0000   -0.26517
353960.0000   -0.49344
354000.0000   -0.12964
354040.0000   -0.19341
354080.0000   -0.12334
354120.0000    0.07639
354160.0000   -0.24272
354200.0000   -0.16838
354240.0000   -0.58808
354280.0000   -0.53927
354320.0000   -0.45944
354360.0000   -0.46638
354400.0000   -0.26790
354440.0000   -0.31132
354480.0000   -0.22177
354520.0000   -0.42153
354560.0000   -0.41279
354600.0000   -0.26726
354640.0000   -0.60378
354680.0000   -0.38850
354720.0000   -0.44501
354760.0000   -0.40223
354800.0000   -0.51188
354840.0000   -0.39510
354880.0000   -0.54509
354920.0000   -0.69729
354960.0000   -0.48621
355000.0000   -0.34825
355040.0000   -0.45189
355080.0000   -0.27086
355120.0000   -0.41680
355160.0000   -0.25748
355200.0000   -0.36463
355240.0000   -0.35966
355280.0000   -0.36118
355320.0000   -0.54477
355360.0000   -0.52623
355400.0000   -0.35834
355440.0000   -0.28482
355480.0000   -0.19175
355520.0000   -0.11886
355560.0000   -0.26614
355600.0000   -0.59515
355640.0000   -0.18187
355680.0000   -0.40753
355720.0000   -0.43828
355760.0000   -0.31876
355800.0000   -0.30501
355840.0000   -0.44136
355880.0000   -0.58525
355920.0000   -0.28894
355960.0000   -0.25523
356000.0000   -0.48656
356040.0000   -0.61376
356080.0000   -0.51263
356120.0000   -0.37904
356160.0000   -0.16211
356200.0000   -0.35741
356240.0000   -0.40302
356280.0000   -0.24819
356320.0000   -0.55174
356360.0000   -0.36676
356400.0000   -0.61061
356440.0000   -0.50571
356480.0000   -0.11224
356520.0000   -0.55471
356560.0000   -0.36630
356600.0000   -0.37355
356640.0000   -0.18435
356680.0000    0.00565
356720.0000   -0.19216
356760.0000   -0.16223
356800.0000   -0.28708
356840.0000   -0.25669
356880.0000   -0.51637
356920.0000   -0.41941
356960.0000   -0.25547
357000.0000   -0.27307
357040.0000   -0.32833
357080.0000   -0.40707
357120.0000   -0.35155
357160.0000   -0.18921
357200.0000   -0.38216
357240.0000   -0.46299
357280.0000   -0.30761
357320.0000   -0.43959
357360.0000   -0.47564
357400.0000   -0.49013
357440.0000   -0.43350
357480.0000   -0.29545
357520.0000   -0.21183
357560.0000   -0.30297
357600.0000   -0.29833
357640.0000   -0.55890
357680.0000   -0.42722
357720.0000   -0.65956
357760.0000   -0.37734
357800.0000   -0.47329
357840.0000   -0.40185
357880.0000   -0.33746
357920.0000   -0.44982
357960.0000   -0.32128
358000.0000   -0.38524
358040.0000   -0.34226
358080.0000   -0.34075
358120.0000   -0.24435
358160.0000   -0.35056
358200.0000   -0.30792
358240.0000   -0.55915
358280.0000   -0.49412
358320.0000   -0.30392
358360.0000   -0.31349
358400.0000   -0.44989
358440.0000   -0.37791
358480.0000   -0.51700
358520.0000   -0.43431
358560.0000   -0.12143
358600.0000   -0.28360
358640.0000   -0.46951
358680.0000   -0.27044
358720.0000   -0.43781
358760.0000   -0.33967
358800.0000   -0.40547
358840.0000   -0.38428
358880.0000   -0.86244
358920.0000   -0.30449
358960.0000   -0.42242
359000.0000   -0.28072
359040.0000   -0.35018
359080.0000   -0.06192
359120.0000   -0.12002
359160.0000   -0.38658
359200.0000   -0.25612
359240.0000   -0.28755
359280.0000   -0.40846
359320.0000    0.05560
359360.0000   -0.00330
359400.0000   -0.53528
359440.0000   -0.33734
359480.0000   -0.26272
359520.0000   -0.37179
359560.0000   -0.34979
359600.0000   -0.17758
359640.0000   -0.23365
359680.0000   -0.48297
359720.0000   -0.41486
359760.0000   -0.42722
359800.0000   -0.49843
359840.0000   -0.27822
359880.0000   -0.52102
359920.0000   -0.49589
359960.0000   -0.54060
360000.0000   -0.32399
360040.0000   -0.32067
360080.0000   -0.26918
360120.0000   -0.52817
360160.0000   -0.51987
360200.0000   -0.40176
360240.0000   -0.24946
360280.0000   -0.18737
360320.0000   -0.01159
360360.0000   -0.28577
360400.0000   -0.20478
360440.0000   -0.28839
360480.0000   -0.13056
360520.0000   -0.39563
360560.0000   -0.49925
360600.0000   -0.06123
360640.0000   -0.13593
360680.0000   -0.29185
360720.0000   -0.16768
360760.0000   -0.28880
360800.0000   -0.01607
360840.0000   -0.39606
360880.0000   -0.35613
360920.0000   -0.09795
360960.0000   -0.02038
361000.0000   -0.04189
361040.0000    0.35112
361080.0000    0.37728
361120.0000    0.37453
361160.0000    0.50904
361200.0000    0.48396
361240.0000    0.24370
361280.0000    0.33390
361320.0000    0.31027
361360.0000    0.16547
361400.0000    0.36941
361440.0000    0.17769
361480.0000    0.34203
361520.0000    0.00773
361560.0000    0.23497
361600.0000    0.38422
361640.0000   -0.15901
361680.0000   -0.10972
361720.0000   -0.02499
361760.0000    0.61494
361800.0000    0.50712
361840.0000    0.34907
361880.0000    0.31025
361920.0000    0.09658
361960.0000    0.03309
362000.0000    0.26083
362040.0000    0.32515
362080.0000    0.18152
362120.0000   -0.05585
362160.0000    0.02106
362200.0000   -0.05024
362240.0000    0.16142
362280.0000    0.21742
362320.0000   -0.02168
362360.0000   -0.04940
362400.0000   -0.11534
362440.0000    0.12698
362480.0000    0.53751
362520.0000    0.56335
362560.0000    0.48894
362600.0000    0.42213
362640.0000    0.28507
362680.0000    0.41472
362720.0000    0.28349
362760.0000    0.24838
362800.0000    0.37601
362840.0000    0.21093
362880.0000    0.22336
362920.0000    0.34979
362960.0000    0.21735
363000.0000   -0.07031
363040.0000    0.35070
363080.0000    0.18164
363120.0000    0.34834
363160.0000    0.30114
363200.0000    0.30694
363240.0000    0.34342
363280.0000    0.42864
363320.0000    0.25884
363360.0000    0.36526
363400.0000    0.16838
363440.0000    0.25895
363480.0000    0.43558
363520.0000    0.31454
363560.0000    0.37972
363600.0000    0.42697
363640.0000    0.53749
363680.0000    0.33702
363720.0000    0.50209
363760.0000    0.39269
363800.0000    0.28655
363840.0000    0.33564
363880.0000    0.50232
363920.0000    0.28887
363960.0000    0.38873
364000.0000    0.30822
364040.0000    0.29519
364080.0000    0.10096
364120.0000    0.19480
364160.0000    0.38971
364200.0000    0.31138
364240.0000    0.43545
364280.0000    0.22809
364320.0000    0.39294
364360.0000    0.26775
364400.0000    0.39738
364440.0000    0.30374
364480.0000    0.38503
364520.0000    0.49948
364560.0000    0.40704
364600.0000    0.32124
364640.0000    0.54616
364680.0000    0.32388
364720.0000    0.32935
364760.0000    0.51140
364800.0000    0.46936
364840.0000    0.51730
364880.0000    0.42116
364920.0000    0.38791
364960.0000    0.19950
365000.0000    0.42768
365040.0000    0.25919
365080.0000    0.32570
365120.0000    0.40251
365160.0000    0.01254
365200.0000    0.02551
365240.0000   -0.38403
365280.0000   -0.56926
365320.0000   -0.45488
365360.0000   -0.23934
365400.0000    0.19543
365440.0000    0.17074
365480.0000    0.10964
365520.0000    0.09116
365560.0000    0.05100
365600.0000    0.07285
365640.0000   -0.22453
365680.0000    0.20715
365720.0000   -0.07156
365760.0000   -0.28513
365800.0000   -0.35616
365840.0000   -0.69536
365880.0000   -0.63252
365920.0000   -0.52896
365960.0000   -0.47663
366000.0000   -0.49755
366040.0000   -0.42508
366080.0000   -0.54846
366120.0000   -0.42292
366160.0000   -0.63823
366200.0000   -0.38980
366240.0000   -0.55360
366280.0000   -0.78860
366320.0000   -0.20853
366360.0000   -0.60052
366400.0000   -0.32818
366440.0000   -0.29161
366480.0000   -0.70550
366520.0000   -0.45573
366560.0000   -0.54654
366600.0000   -0.49735
366640.0000   -0.67673
366680.0000   -0.67975
366720.0000   -0.78259
366760.0000   -0.21268
366800.0000   -0.09052
366840.0000   -0.17377
366880.0000   -0.01686
366920.0000   -0.11232
366960.0000    0.08907
367000.0000    0.14265
367040.0000    0.01911
367080.0000    0.35439
367120.0000    0.14324
367160.0000    0.13443
367200.0000    0.13523
367240.0000    0.21719
367280.0000    0.11497
367320.0000    0.21401
367360.0000   -0.05653
367400.0000    0.19540
367440.0000   -0.00075
367480.0000    0.27483
367520.0000    0.03715
367560.0000    0.17395
367600.0000    0.22326
367640.0000   -0.05826
367680.0000    0.02180
367720.0000   -0.03545
367760.0000    0.05705
367800.0000   -0.02549
367840.0000   -0.07413
367880.0000    0.09179
367920.0000    0.09044
367960.0000    0.16190
368000.0000   -0.00121
368040.0000    0.00637
368080.0000    0.19791
368120.0000    0.09135
368160.0000   -0.17142
368200.0000   -0.28964
368240.0000   -0.54464
368280.0000   -0.34747
368320.0000   -0.37471
368360.0000   -0.22290
368400.0000   -0.66069
368440.0000   -0.62462
368480.0000   -1.00590
368520.0000   -0.33608
368560.0000   -0.49941
368600.0000   -0.25978
368640.0000   -0.19658
368680.0000   -0.24503
368720.0000   -0.22581
368760.0000   -0.38735
368800.0000    0.04804
368840.0000    0.35912
368880.0000    0.36958
368920.0000    0.21732
368960.0000    0.55314
369000.0000    0.56766
369040.0000    0.32791
369080.0000    0.22915
369120.0000    0.53661
369160.0000    0.23535
369200.0000    0.28358
369240.0000    0.44152
369280.0000    0.47355
369320.0000    0.71358
369360.0000    0.42319
369400.0000    0.30922
369440.0000   -0.07502
369480.0000    0.47828
369520.0000    0.51789
369560.0000    0.54896
369600.0000    0.29298
369640.0000    0.38704
369680.0000    0.43777
369720.0000    0.58796
369760.0000    0.35576
369800.0000    0.45927
369840.0000    0.44379
369880.0000    0.46764
369920.0000    0.35836
369960.0000    0.44473
370000.0000    0.95197
370040.0000    0.41917
370080.0000    0.39705
370120.0000    0.62247
370160.0000    0.54540
370200.0000    0.60278
370240.0000    0.79622
370280.0000    0.59980
370320.0000    0.57640
370360.0000    0.32385
370400.0000    0.21859
370440.0000    0.22598
370480.0000    0.39254
370520.0000    0.61488
370560.0000    0.47567
370600.0000    0.44980
370640.0000    0.52571
370680.0000    0.70746
370720.0000    0.51024
370760.0000    0.36594
370800.0000    0.62906
370840.0000    0.59403
370880.0000    0.30847
370920.0000    0.44170
370960.0000    0.57072
371000.0000    0.52660
371040.0000    0.59102
371080.0000    0.46407
371120.0000    0.59933
371160.0000    0.52121
371200.0000    0.60113
371240.0000    0.62996
371280.0000    0.72310
371320.0000    0.63756
371360.0000    0.50052
371400.0000    0.54226
371440.0000    0.51322
371480.0000    0.74809
371520.0000    0.18619
371560.0000    0.21886
371600.0000    0.41636
371640.0000   -0.14355
371680.0000    0.15645
371720.0000    0.18519
371760.0000    0.00458
371800.0000    0.25739
371840.0000    0.26546
371880.0000    0.17785
371920.0000    0.49942
371960.0000    0.40915
372000.0000    0.36640
372040.0000    0.11509
372080.0000    0.09294
372120.0000   -0.09641
372160.0000   -0.12983
372200.0000    0.06889
372240.0000    0.04800
372280.0000   -0.22327
372320.0000   -0.16682
372360.0000   -0.27831
372400.0000   -0.06248
372440.0000   -0.45579
372480.0000   -0.20406
372520.0000   -0.55488
372560.0000   -0.09030
372600.0000    0.01050
372640.0000   -0.49297
372680.0000   -0.32832
372720.0000   -0.43121
372760.0000   -0.28719
372800.0000   -0.63096
372840.0000   -0.18127
372880.0000   -0.22186
372920.0000   -0.28304
372960.0000   -0.16498
373000.0000   -0.29890
373040.0000    0.23208
373080.0000    0.12020
373120.0000    0.05164
373160.0000    0.10299
373200.0000   -0.12618
373240.0000    0.18163
373280.0000   -0.07625
373320.0000   -0.02513
373360.0000    0.04870
373400.0000   -0.35921
373440.0000   -0.47989
373480.0000   -0.23940
373520.0000   -0.16659
373560.0000   -0.32352
373600.0000   -0.13156
373640.0000   -0.32099
373680.0000   -0.39042
373720.0000   -0.56415
373760.0000   -0.00353
373800.0000    0.02034
373840.0000   -0.14488
373880.0000    0.19332
373920.0000    0.07687
373960.0000   -0.14569
374000.0000   -0.28643
374040.0000   -0.12620
374080.0000   -0.42719
374120.0000   -0.41290
374160.0000   -0.40853
374200.0000   -0.44628
374240.0000   -0.23271
374280.0000   -0.09212
374320.0000   -0.08899
374360.0000   -0.13349
374400.0000   -0.13655
374440.0000   -0.29336
374480.0000   -0.26625
374520.0000   -0.25705
374560.0000   -0.08536
374600.0000   -0.30735
374640.0000   -0.15243
374680.0000   -0.01190
374720.0000    0.17816
374760.0000   -0.24801
374800.0000   -0.01193
374840.0000   -0.27094
374880.0000   -0.14175
374920.0000   -0.13803
374960.0000   -0.10873
375000.0000   -0.15001
375040.0000   -0.02000
375080.0000   -0.11076
375120.0000   -0.24928
375160.0000    0.08520
375200.0000   -0.07385
375240.0000   -0.24979
375280.0000   -0.05408
375320.0000    0.06823
375360.0000   -0.10863
375400.0000   -0.06588
375440.0000   -0.20912
375480.0000    0.15598
375520.0000    0.28513
375560.0000    0.42779
375600.0000    0.42583
375640.0000    0.42833
375680.0000   -0.01611
375720.0000   -0.44790
375760.0000   -0.20703
375800.0000   -0.45627
375840.0000   -0.54455
375880.0000   -0.07952
375920.0000    0.00048
375960.0000   -0.08940
376000.0000    0.08938
376040.0000   -0.20099
376080.0000   -0.46992
376120.0000   -0.30248
376160.0000   -0.47989
376200.0000   -0.35154
376240.0000   -0.06408
376280.0000   -0.20127
376320.0000   -0.08162
376360.0000    0.16097
376400.0000   -0.19324
376440.0000   -0.01959
376480.0000   -0.19970
376520.0000   -0.43281
376560.0000   -0.01510
376600.0000   -0.35136
376640.0000   -0.28865
376680.0000   -0.38485
376720.0000   -0.06468
376760.0000    0.08243
376800.0000    0.14165
376840.0000   -0.35572
376880.0000    0.01900
376920.0000    0.17294
376960.0000   -0.08727
377000.0000    0.09906
377040.0000   -0.09449
377080.0000   -0.00319
377120.0000   -0.14087
377160.0000    0.27348
377200.0000    0.46358
377240.0000    0.41060
377280.0000    0.22319
377320.0000    0.17748
377360.0000    0.13742
377400.0000    0.12262
377440.0000    0.15889
377480.0000    0.00577
377520.0000   -0.22146
377560.0000   -0.60619
377600.0000   -0.09723
377640.0000    0.08871
377680.0000    0.25545
377720.0000    0.29165
377760.0000    0.02927
377800.0000    0.41661
377840.0000    0.34639
377880.0000    0.54622
377920.0000    0.27860
377960.0000    0.31124
378000.0000    0.43717
378040.0000    0.61961
378080.0000    0.60715
378120.0000    0.49099
378160.0000    0.56877
378200.0000    0.56331
378240.0000    0.60138
378280.0000    0.59325
378320.0000    0.61121
378360.0000    0.55808
378400.0000    0.45085
378440.0000    0.61558
378480.0000    0.42211
378520.0000    0.44628
378560.0000    0.33723
378600.0000    0.44645
378640.0000    0.21941
378680.0000    0.36603
378720.0000    0.53559
378760.0000    0.53028
378800.0000    0.53112
378840.0000    0.57483
378880.0000    0.61729
378920.0000    0.53869
378960.0000    0.55366
379000.0000    0.80574
379040.0000    0.42365
379080.0000    0.73894
379120.0000    0.32831
379160.0000    0.69562
379200.0000    0.72242
379240.0000    0.48040
379280.0000    0.45929
379320.0000    0.56582
379360.0000    0.46428
379400.0000    0.44206
379440.0000    0.64035
379480.0000    0.26582
379520.0000    0.66837
379560.0000    0.54846
379600.0000    0.57210
379640.0000    0.75445
379680.0000    0.74952
379720.0000    0.88849
379760.0000    0.67112
379800.0000    0.69162
379840.0000    0.65171
379880.0000    0.73873
379920.0000    0.63841
379960.0000    0.70573
380000.0000    0.86076
380040.0000    0.83774
380080.0000    0.57227
380120.0000    0.29371
380160.0000    0.52411
380200.0000    0.53747
380240.0000    0.68863
380280.0000    0.51153
380320.0000    0.37106
380360.0000    0.00490
380400.0000    0.67575
380440.0000    0.28474
380480.0000    0.30435
380520.0000    0.41683
380560.0000    0.29757
380600.0000    0.54497
380640.0000    0.26668
380680.0000    0.09399
380720.0000    0.21883
380760.0000    0.51294
380800.0000    0.10224
380840.0000    0.26250
380880.0000    0.42129
380920.0000    0.23562
380960.0000    0.42743
381000.0000    0.44183
381040.0000    0.06468
381080.0000    0.15587
381120.0000    0.07005
381160.0000    0.05060
381200.0000    0.09203
381240.0000    0.17497
381280.0000    0.19155
381320.0000    0.27092
381360.0000   -0.10818
381400.0000    0.21833
381440.0000    0.11598
381480.0000    0.06105
381520.0000    0.26284
381560.0000    0.28853
381600.0000    0.41720
381640.0000    0.72646
381680.0000    0.44554
381720.0000    0.49704
381760.0000    0.56580
381800.0000    0.42456
381840.0000    0.70515
381880.0000    0.39953
381920.0000    0.60268
381960.0000    0.51908
382000.0000    0.80832
382040.0000    0.54369
382080.0000    0.72087
382120.0000    0.76163
382160.0000    0.62832
382200.0000    0.64310
382240.0000    0.59484
382280.0000    0.56028
382320.0000    0.67906
382360.0000    0.72295
382400.0000    0.65965
382440.0000    0.63269
382480.0000    0.68792
382520.0000    0.47032
382560.0000    0.53400
382600.0000    0.31745
382640.0000    0.49781
382680.0000    0.73153
382720.0000    0.68944
382760.0000    0.67439
382800.0000    0.52125
382840.0000    0.59942
382880.0000    0.52286
382920.0000    0.76688
382960.0000    0.45666
383000.0000    0.70741
383040.0000    0.54221
383080.0000    0.55498
383120.0000    0.39213
383160.0000    0.60576
383200.0000    0.57193
383240.0000    0.61216
383280.0000    0.55435
383320.0000    0.65783
383360.0000    0.57588
383400.0000    0.64312
383440.0000    0.60953
383480.0000    0.65204
383520.0000    0.64517
383560.0000    0.83877
383600.0000    0.47588
383640.0000    0.55775
383680.0000    0.70574
383720.0000    0.42724
383760.0000    0.34700
383800.0000    0.72107
383840.0000    0.50888
383880.0000    0.48327
383920.0000    0.58922
383960.0000    0.40369
384000.0000    0.57362
384040.0000    0.59089
384080.0000    0.52857
384120.0000    0.48451
384160.0000    0.68565
384200.0000    0.39431
384240.0000    0.59682
384280.0000    0.76940
384320.0000    0.76826
384360.0000    0.74628
384400.0000    0.61865
384440.0000    0.68060
384480.0000    0.61545
384520.0000    0.50512
384560.0000    0.64731
384600.0000    0.65166
384640.0000    0.62408
384680.0000    0.76518
384720.0000    0.68849
384760.0000    0.77510
384800.0000    0.49812
384840.0000    0.76422
384880.0000    0.75241
384920.0000    0.60113
384960.0000    0.56627
385000.0000    0.65586
385040.0000    0.74839
385080.0000    0.53727
385120.0000    0.77129
385160.0000    0.81825
385200.0000    0.55611
385240.0000    0.43647
385280.0000    0.62907
385320.0000    0.47188
385360.0000    0.20021
385400.0000    0.21360
385440.0000    0.36561
385480.0000    0.24341
385520.0000    0.29636
385560.0000    0.43362
385600.0000    0.54131
385640.0000    0.61203
385680.0000    0.75101
385720.0000    0.39147
385760.0000    0.55311
385800.0000    0.45351
385840.0000    0.24436
385880.0000    0.72856
385920.0000    0.60310
385960.0000    0.51893
386000.0000    0.37967
386040.0000    0.68190
386080.0000    0.68296
386120.0000    0.15742
386160.0000    0.25239
386200.0000   -0.11566
386240.0000   -0.05989
386280.0000    0.05411
386320.0000    0.04875
386360.0000   -0.09383
386400.0000    0.43020
386440.0000    0.18113
386480.0000    0.16787
386520.0000    0.32282
386560.0000    0.37367
386600.0000    0.24722
386640.0000    0.34330
386680.0000    0.24216
386720.0000   -0.19878
386760.0000    0.00366
386800.0000   -0.04356
386840.0000    0.47129
386880.0000    0.26059
386920.0000    0.10272
386960.0000   -0.10186
387000.0000   -0.11992
387040.0000   -0.32874
387080.0000    0.07550
387120.0000   -0.03888
387160.0000   -0.02152
387200.0000   -0.00005
387240.0000   -0.14549
387280.0000    0.23231
387320.0000    0.52506
387360.0000    0.65540
387400.0000    0.63647
387440.0000    0.33719
387480.0000    0.63569
387520.0000    0.25176
387560.0000    0.24955
387600.0000    0.14708
387640.0000    0.05997
387680.0000    0.30246
387720.0000    0.27726
387760.0000    0.28186
387800.0000    0.43259
387840.0000    0.27023
387880.0000    0.25939
387920.0000    0.34915
387960.0000    0.37885
388000.0000    0.31908
388040.0000   -0.03229
388080.0000   -0.34999
388120.0000   -0.00263
388160.0000   -0.00749
388200.0000   -0.03824
388240.0000    0.31068
388280.0000    0.48746
388320.0000    0.33576
388360.0000    0.26669
388400.0000   -0.26665
388440.0000   -0.22081
388480.0000    0.08638
388520.0000   -0.13019
388560.0000   -0.14081
388600.0000   -0.03738
388640.0000   -0.23769
388680.0000   -0.32938
388720.0000   -0.24375
388760.0000   -0.19646
388800.0000   -0.38014
388840.0000   -0.07842
388880.0000   -0.28922
388920.0000   -0.12920
388960.0000    0.09725
389000.0000    0.29295
389040.0000    0.41852
389080.0000    0.24787
389120.0000    0.42784
389160.0000    0.45775
389200.0000    0.45504
389240.0000    0.38551
389280.0000    0.43327
389320.0000    0.46432
389360.0000    0.44165
389400.0000    0.28025
389440.0000    0.28074
389480.0000    0.48122
389520.0000    0.51594
389560.0000    0.51751
389600.0000    0.79698
389640.0000    0.38547
389680.0000    0.58028
389720.0000    0.47171
389760.0000    0.66948
389800.0000    0.75073
389840.0000    0.83623
389880.0000    0.53399
389920.0000    0.64157
389960.0000    0.52297
390000.0000    0.62807
390040.0000    0.54479
390080.0000    0.13899
390120.0000    0.26259
390160.0000    0.49222
390200.0000    0.22642
390240.0000    0.12033
390280.0000    0.26984
390320.0000    0.13634
390360.0000    0.04282
390400.0000   -0.09833
390440.0000    0.16294
390480.0000    0.60105
390520.0000    0.45948
390560.0000    0.26054
390600.0000    0.39934
390640.0000    0.60375
390680.0000    0.47556
390720.0000    0.59074
390760.0000    0.36892
390800.0000    0.36274
390840.0000    0.57757
390880.0000    0.52214
390920.0000    0.58700
390960.0000    0.38018
391000.0000    0.57025
391040.0000    0.39415
391080.0000    0.30878
391120.0000    0.12953
391160.0000    0.22305
391200.0000    0.47357
391240.0000    0.32450
391280.0000    0.68296
391320.0000    0.50914
391360.0000    0.61842
391400.0000    0.43815
391440.0000    0.55765
391480.0000    0.59330
391520.0000    0.47710
391560.0000    0.48638
391600.0000    0.57272
391640.0000    0.37499
391680.0000    0.72913
391720.0000    0.31222
391760.0000    0.61447
391800.0000    0.45646
391840.0000    0.43924
391880.0000    0.57477
391920.0000    0.49308
391960.0000    0.41728
392000.0000    0.43119
392040.0000    0.49380
392080.0000    0.53845
392120.0000    0.56448
392160.0000    0.53223
392200.0000    0.51067
392240.0000    0.34174
392280.0000    0.75269
392320.0000    0.37665
392360.0000    0.55359
392400.0000    0.42542
392440.0000    0.60993
392480.0000    0.69133
392520.0000    0.73635
392560.0000    0.35576
392600.0000    0.56762
392640.0000    0.22204
392680.0000    0.64205
392720.0000    0.51328
392760.0000    0.45909
392800.0000    0.46309
392840.0000    0.45187
392880.0000    0.62928
392920.0000    0.47856
392960.0000    0.59992
393000.0000    0.49064
393040.0000    0.47382
393080.0000    0.46966
393120.0000    0.71326
393160.0000    0.60920
393200.0000    0.55732
393240.0000    0.57889
393280.0000    0.56135
393320.0000    0.46142
393360.0000    0.54548
393400.0000    0.21607
393440.0000    0.53015
393480.0000    0.48974
393520.0000    0.39397
393560.0000    0.15146
393600.0000    0.45056
393640.0000    0.48675
393680.0000    0.41954
393720.0000    0.40911
393760.0000    0.57459
393800.0000    0.59349
393840.0000    0.72216
393880.0000    0.64420
393920.0000    0.60512
393960.0000    0.49422
394000.0000    0.52385
394040.0000    0.46076
394080.0000    0.55825
394120.0000    0.59224
394160.0000    0.53853
394200.0000    0.47366
394240.0000    0.58012
394280.0000    0.36721
394320.0000    0.49386
394360.0000    0.45876
394400.0000    0.70976
394440.0000    0.46065
394480.0000    0.58186
394520.0000    0.53030
394560.0000    0.54831
394600.0000    0.59127
394640.0000    0.63009
394680.0000    0.68865
394720.0000    0.61376
394760.0000    0.55662
394800.0000    0.81496
394840.0000    0.56429
394880.0000    0.52411
394920.0000    0.69115
394960.0000    0.64453
395000.0000    0.63758
395040.0000    0.65323
395080.0000    0.56952
395120.0000    0.44947
395160.0000    0.67776
395200.0000    0.77364
395240.0000    0.59066
395280.0000    0.64659
395320.0000    0.55016
395360.0000    0.68693
395400.0000    0.61131
395440.0000    0.45745
395480.0000    0.65436
395520.0000    0.53714
395560.0000    0.63593
395600.0000    0.62540
395640.0000    0.63479
395680.0000    0.65507
395720.0000    0.60040
395760.0000    0.75698
395800.0000    0.53329
395840.0000    0.61585
395880.0000    0.63997
395920.0000    0.68426
395960.0000    0.65928
396000.0000    0.83236
396040.0000    0.58024
396080.0000    0.64947
396120.0000    0.67237
396160.0000    0.81734
396200.0000    0.70197
396240.0000    0.75789
396280.0000    0.46921
396320.0000    0.48246
396360.0000    0.87881
396400.0000    0.50253
396440.0000    0.60478
396480.0000    0.51417
396520.0000    0.52619
396560.0000    0.71570
396600.0000    0.61250
396640.0000    0.54310
396680.0000    0.73133
396720.0000    0.46299
396760.0000    0.79785
396800.0000    0.59231
396840.0000    0.54112
396880.0000    0.47873
396920.0000    0.49123
396960.0000    0.57477
397000.0000    0.67405
397040.0000    0.53895
397080.0000    0.51822
397120.0000    0.56041
397160.0000    0.29870
397200.0000    0.84787
397240.0000    0.65944
397280.0000    0.23902
397320.0000    0.45265
397360.0000    0.10946
397400.0000    0.59962
397440.0000    0.15764
397480.0000    0.12300
397520.0000    0.52870
397560.0000    0.54535
397600.0000    0.48922
397640.0000    0.88528
397680.0000    0.82811
397720.0000    0.61174
397760.0000    0.78605
397800.0000    0.83909
397840.0000    0.37927
397880.0000    0.75133
397920.0000    0.84154
397960.0000    0.81872
398000.0000    0.74928
398040.0000    0.64715
398080.0000    0.72189
398120.0000    0.87409
398160.0000    0.62474
398200.0000    0.43199
398240.0000    0.53464
398280.0000    0.59281
398320.0000    0.60778
398360.0000    0.64929
398400.0000    0.50834
398440.0000    0.62103
398480.0000    0.54518
398520.0000    0.53981
398560.0000    0.61973
398600.0000    0.59288
398640.0000    0.48026
398680.0000    0.67562
398720.0000    0.80765
398760.0000    0.56859
398800.0000    0.65012
398840.0000    0.48146
398880.0000    0.70675
398920.0000    0.59021
398960.0000    0.79930
399000.0000    0.81170
399040.0000    0.70291
399080.0000    0.66193
399120.0000    0.61813
399160.0000    0.43496
399200.0000    0.34721
399240.0000    0.31457
399280.0000    0.65682
399320.0000    0.53558
399360.0000    0.25855
399400.0000    0.25902
399440.0000    0.50383
399480.0000    0.53725
399520.0000    0.60538
399560.0000    0.60116
399600.0000    0.55173
399640.0000    0.58207
399680.0000    0.60187
399720.0000    0.45053
399760.0000    0.47281
399800.0000    0.70172
399840.0000    0.54436
399880.0000    0.58468
399920.0000    0.40230
399960.0000    0.51109
400000.0000    0.56377
400040.0000    0.61909
400080.0000    0.71411
400120.0000    0.72156
400160.0000    0.79603
400200.0000    0.72754
400240.0000    0.55086
400280.0000    0.52328
400320.0000    0.44289
400360.0000    0.55589
400400.0000    0.49357
400440.0000    0.56206
400480.0000    0.51712
400520.0000    0.55848
400560.0000    0.48656
400600.0000    0.48951
400640.0000    0.65940
400680.0000    0.85882
400720.0000    0.53766
400760.0000    0.35105
400800.0000    0.81215
400840.0000    0.54040
400880.0000    0.79574
400920.0000    0.57509
400960.0000    0.49882
401000.0000    0.64252
401040.0000    0.51533
401080.0000    0.12672
401120.0000    0.23547
401160.0000    0.02733
401200.0000    0.22363
401240.0000    0.23882
401280.0000    0.10300
401320.0000    0.40973
401360.0000    0.11614
401400.0000    0.30253
401440.0000    0.19755
401480.0000    0.49127
401520.0000    0.07664
401560.0000   -0.17424
401600.0000    0.23892
401640.0000    0.13560
401680.0000   -0.29195
401720.0000   -0.39025
401760.0000   -0.47389
401800.0000   -0.78872
401840.0000   -0.60316
401880.0000   -0.65406
401920.0000   -0.44828
401960.0000    0.15565
402000.0000   -0.35773
402040.0000   -0.29770
402080.0000   -0.54968
402120.0000   -0.46481
402160.0000   -0.46179
402200.0000   -0.13447
402240.0000   -0.33940
402280.0000   -0.42522
402320.0000   -0.04726
402360.0000   -0.69831
402400.0000   -0.52746
402440.0000   -0.37360
402480.0000   -0.28205
402520.0000   -0.15054
402560.0000   -0.52560
402600.0000   -0.49371
402640.0000   -0.25715
402680.0000   -0.36949
402720.0000   -0.59744
402760.0000   -0.54089
402800.0000   -0.15420
402840.0000   -0.31100
402880.0000   -0.58372
402920.0000   -0.59194
402960.0000   -0.24250
403000.0000   -0.01548
403040.0000   -0.49932
403080.0000   -0.34699
403120.0000   -0.52369
403160.0000   -0.66245
403200.0000   -0.58786
403240.0000   -0.47270
403280.0000   -0.14164
403320.0000   -0.24693
403360.0000   -0.42102
403400.0000   -0.51589
403440.0000   -0.31286
403480.0000   -0.20692
403520.0000   -0.18763
403560.0000   -0.22130
403600.0000   -0.11503
403640.0000   -0.40646
403680.0000   -0.51618
403720.0000   -0.17570
403760.0000   -0.44970
403800.0000   -0.36973
403840.0000   -0.59891
403880.0000   -0.56867
403920.0000   -0.40341
403960.0000   -0.30968
404000.0000   -0.34252
404040.0000   -0.50000
404080.0000   -0.41495
404120.0000   -0.32346
404160.0000   -0.32664
404200.0000   -0.45201
404240.0000   -0.38283
404280.0000   -0.63603
404320.0000   -0.19935
404360.0000   -0.23778
404400.0000   -0.00074
404440.0000   -0.02399
404480.0000   -0.18331
404520.0000   -0.29998
404560.0000   -0.08131
404600.0000   -0.07474
404640.0000   -0.19919
404680.0000   -0.41261
404720.0000   -0.05520
404760.0000   -0.20703
404800.0000   -0.20127
404840.0000   -0.05820
404880.0000   -0.16254
404920.0000   -0.42154
404960.0000   -0.03536
405000.0000   -0.27532
405040.0000   -0.15864
405080.0000   -0.23565
405120.0000   -0.38980
405160.0000   -0.61426
405200.0000   -0.17955
405240.0000   -0.00016
405280.0000   -0.22488
405320.0000   -0.34901
405360.0000   -0.17371
405400.0000   -0.21674
405440.0000   -0.18225
405480.0000   -0.17233
405520.0000   -0.00254
405560.0000   -0.15576
405600.0000   -0.16474
405640.0000   -0.11854
405680.0000   -0.17085
405720.0000   -0.22760
405760.0000   -0.40878
405800.0000   -0.25626
405840.0000    0.06755
405880.0000   -0.40266
405920.0000   -0.34534
405960.0000   -0.31518
406000.0000   -0.39213
406040.0000   -0.19061
406080.0000    0.04845
406120.0000   -0.11597
406160.0000   -0.09918
406200.0000   -0.23921
406240.0000   -0.33397
406280.0000   -0.30384
406320.0000   -0.41121
406360.0000   -0.05531
406400.0000   -0.01434
406440.0000   -0.20160
406480.0000   -0.23607
406520.0000    0.01103
406560.0000   -0.38313
406600.0000   -0.16672
406640.0000   -0.69077
406680.0000   -0.28871
406720.0000    0.11830
406760.0000   -0.13859
406800.0000   -0.09596
406840.0000   -0.45078
406880.0000   -0.16891
406920.0000   -0.31247
406960.0000   -0.39111
407000.0000    0.03271
407040.0000   -0.11541
407080.0000   -0.27327
407120.0000   -0.40765
407160.0000   -0.52089
407200.0000   -0.33576
407240.0000   -0.04925
407280.0000   -0.21735
407320.0000   -0.34927
407360.0000   -0.44235
407400.0000   -0.42813
407440.0000   -0.28824
407480.0000   -0.44783
407520.0000   -0.45591
407560.0000   -0.26828
407600.0000   -0.44330
407640.0000   -0.28972
407680.0000    0.04170
407720.0000   -0.62470
407760.0000    0.04667
407800.0000   -0.41223
407840.0000   -0.62411
407880.0000   -0.64994
407920.0000   -0.65024
407960.0000   -0.41495
408000.0000   -0.26912
408040.0000   -0.35226
408080.0000   -0.20043
408120.0000   -0.37238
408160.0000   -0.04311
408200.0000   -0.01563
408240.0000    0.12352
408280.0000   -0.16842
408320.0000   -0.39618
408360.0000   -0.57541
408400.0000   -0.28238
408440.0000   -0.20418
408480.0000   -0.23438
408520.0000   -0.31521
408560.0000   -0.04293
408600.0000    0.01463
408640.0000   -0.12077
408680.0000   -0.18465
408720.0000   -0.47744
408760.0000   -0.26760
408800.0000   -0.25410
408840.0000   -0.28192
408880.0000   -0.24857
408920.0000   -0.37530
408960.0000    0.22689
409000.0000   -0.08399
409040.0000   -0.44755
409080.0000   -0.48842
409120.0000   -0.56727
409160.0000   -0.27008
409200.0000   -0.14735
409240.0000   -0.51709
409280.0000   -0.33659
409320.0000   -0.29327
409360.0000   -0.15745
409400.0000    0.00340
409440.0000   -0.42153
409480.0000   -0.26479
409520.0000   -0.33317
409560.0000   -0.28354
409600.0000   -0.29454
409640.0000   -0.20677
409680.0000   -0.01220
409720.0000   -0.44004
409760.0000   -0.30470
409800.0000   -0.05713
409840.0000   -0.27391
409880.0000   -0.31421
409920.0000   -0.25315
409960.0000   -0.83336
410000.0000   -0.69991
410040.0000   -0.60619
410080.0000   -0.28171
410120.0000   -0.47552
410160.0000   -0.13344
410200.0000   -0.15862
410240.0000   -0.18308
410280.0000    0.11897
410320.0000    0.17170
410360.0000   -0.04873
410400.0000   -0.07860
410440.0000    0.04722
410480.0000    0.12012
410520.0000   -0.18989
410560.0000   -0.05563
410600.0000    0.10910
410640.0000   -0.03695
410680.0000   -0.18290
410720.0000    0.16791
410760.0000    0.03755
410800.0000    0.22088
410840.0000   -0.28933
410880.0000    0.02164
410920.0000   -0.12495
410960.0000   -0.21004
411000.0000   -0.02131
411040.0000   -0.14833
411080.0000   -0.32492
411120.0000    0.03472
411160.0000   -0.48300
411200.0000   -0.04894
411240.0000   -0.00833
411280.0000    0.02020
411320.0000   -0.07683
411360.0000   -0.45720
411400.0000   -0.38003
411440.0000   -0.20733
411480.0000   -0.44541
411520.0000   -0.42856
411560.0000   -0.49368
411600.0000   -0.35591
411640.0000   -0.19559
411680.0000   -0.02220
411720.0000   -0.30536
411760.0000   -0.13182
411800.0000   -0.16826
411840.0000   -0.34135
411880.0000   -0.36351
411920.0000   -0.21987
411960.0000   -0.23462
412000.0000   -0.10867
412040.0000   -0.22201
412080.0000   -0.26074
412120.0000   -0.41496
412160.0000   -0.46861
412200.0000   -0.38043
412240.0000   -0.30026
412280.0000   -0.36055
412320.0000   -0.22410
412360.0000   -0.35303
412400.0000   -0.16068
412440.0000   -0.24621
412480.0000   -0.31029
412520.0000   -0.27213
412560.0000   -0.46002
412600.0000   -0.41838
412640.0000   -0.52199
412680.0000   -0.04713
412720.0000   -0.51897
412760.0000   -0.46593
412800.0000   -0.70842
412840.0000   -0.55181
412880.0000   -0.31727
412920.0000   -0.64374
412960.0000   -0.35209
413000.0000   -0.50718
413040.0000   -0.41027
413080.0000   -0.45365
413120.0000   -0.65199
413160.0000   -0.65315
413200.0000   -0.62997
413240.0000   -0.62089
413280.0000   -0.44030
413320.0000   -0.49120
413360.0000   -0.33918
413400.0000   -0.36443
413440.0000   -0.45876
413480.0000   -0.21610
413520.0000   -0.28549
413560.0000   -0.43911
413600.0000   -0.06714
413640.0000   -0.33481
413680.0000   -0.09477
413720.0000   -0.44966
413760.0000   -0.55895
413800.0000   -0.18818
413840.0000    0.04123
413880.0000   -0.36926
413920.0000   -0.45086
413960.0000   -0.34152
414000.0000   -0.48611
414040.0000   -0.33263
414080.0000   -0.19337
414120.0000   -0.03048
414160.0000   -0.21397
414200.0000   -0.29289
414240.0000   -0.17938
414280.0000   -0.34161
414320.0000    0.13554
414360.0000   -0.34156
414400.0000   -0.27185
414440.0000   -0.09569
414480.0000   -0.35171
414520.0000   -0.37055
414560.0000   -0.20692
414600.0000   -0.71584
414640.0000   -0.28803
414680.0000   -0.52288
414720.0000   -0.37853
414760.0000   -0.51591
414800.0000   -0.09457
414840.0000   -0.43304
414880.0000   -0.52231
414920.0000   -0.18131
414960.0000   -0.26158
415000.0000   -0.11914
415040.0000   -0.28537
415080.0000    0.00215
415120.0000   -0.26331
415160.0000   -0.50777
415200.0000    0.11705
415240.0000   -0.33876
415280.0000   -0.37327
415320.0000   -0.70524
415360.0000   -0.53138
415400.0000   -0.46005
415440.0000   -0.80408
415480.0000   -0.89833
415520.0000   -0.95220
415560.0000   -0.97057
415600.0000   -0.41840
415640.0000   -0.13042
415680.0000   -0.76818
415720.0000   -0.90614
415760.0000   -0.72308
415800.0000   -0.66483
415840.0000   -0.32858
415880.0000   -0.56744
415920.0000   -0.45239
415960.0000   -0.52497
416000.0000   -0.26300
416040.0000   -0.70984
416080.0000   -0.63460
416120.0000   -0.79066
416160.0000   -0.67921
416200.0000   -0.50141
416240.0000   -0.35620
416280.0000   -0.38910
416320.0000   -0.43518
416360.0000   -0.53787
416400.0000   -0.29663
416440.0000   -0.29937
416480.0000   -0.15483
416520.0000   -0.36055
416560.0000   -0.31954
416600.0000   -0.29006
416640.0000   -0.31071
416680.0000   -0.15962
416720.0000   -0.04078
416760.0000   -0.31374
416800.0000   -0.54014
416840.0000   -0.45078
416880.0000   -0.85189
416920.0000   -0.77304
416960.0000   -0.29436
417000.0000   -0.20374
417040.0000   -0.36990
417080.0000   -0.55666
417120.0000   -0.37451
417160.0000   -0.08209
417200.0000   -0.20463
417240.0000   -0.67445
417280.0000   -0.67174
417320.0000   -0.76677
417360.0000   -0.67140
417400.0000   -0.40619
417440.0000   -0.73779
417480.0000   -0.45712
417520.0000   -0.73447
417560.0000   -1.17775
417600.0000   -0.78178
417640.0000   -0.98566
417680.0000   -0.81219
417720.0000   -0.80014
417760.0000   -0.95702
417800.0000   -0.79085
417840.0000   -0.58418
417880.0000   -0.67878
417920.0000   -0.44588
417960.0000   -0.68147
418000.0000   -0.60737
418040.0000   -0.57797
418080.0000   -0.53452
418120.0000   -0.54539
418160.0000   -0.30756
418200.0000   -0.30004
418240.0000   -0.18874
418280.0000   -0.73280
418320.0000   -0.69740
418360.0000   -0.67551
418400.0000   -0.75621
418440.0000   -0.75585
418480.0000   -0.06405
418520.0000   -0.57388
418560.0000   -0.68531
418600.0000   -0.53468
418640.0000   -0.71645
418680.0000   -0.76748
418720.0000   -0.87816
418760.0000   -0.65387
418800.0000   -0.83891
418840.0000   -0.58573
418880.0000   -0.72682
418920.0000   -0.60796
418960.0000   -0.41241
419000.0000   -0.51567
419040.0000   -0.35371
419080.0000   -0.62933
419120.0000   -0.59894
419160.0000   -0.57084
419200.0000   -0.45289
419240.0000   -0.57497
419280.0000   -0.57223
419320.0000   -0.47707
419360.0000   -0.53674
419400.0000   -0.67892
419440.0000   -0.46572
419480.0000   -0.77601
419520.0000   -0.68742
419560.0000   -0.67891
419600.0000   -0.75029
419640.0000   -0.75393
419680.0000   -0.55250
419720.0000   -0.45011
419760.0000   -0.71187
419800.0000   -0.69691
419840.0000   -0.75128
419880.0000   -0.74826
419920.0000   -0.79528
419960.0000   -0.80165
420000.0000   -0.77350
420040.0000   -0.51115
420080.0000   -0.54274
420120.0000   -0.40487
420160.0000   -0.60022
420200.0000   -0.64366
420240.0000   -0.63912
420280.0000   -0.64958
420320.0000   -0.47818
420360.0000   -0.64101
420400.0000   -0.68903
420440.0000   -0.66511
420480.0000   -0.53309
420520.0000   -0.74913
420560.0000   -0.94109
420600.0000   -0.68001
420640.0000   -0.39432
420680.0000   -0.55394
420720.0000   -0.58088
420760.0000   -0.50456
420800.0000   -0.53507
420840.0000   -0.55066
420880.0000   -0.59002
420920.0000   -0.58613
420960.0000   -0.62947
421000.0000   -0.41933
421040.0000   -0.59182
421080.0000   -0.63263
421120.0000   -0.50544
421160.0000   -0.51760
421200.0000   -0.48092
421240.0000   -0.53898
421280.0000   -0.37669
421320.0000   -0.76843
421360.0000   -0.48377
421400.0000   -0.36935
421440.0000   -0.26559
421480.0000   -0.63634
421520.0000   -0.40609
421560.0000   -0.44696
421600.0000   -0.74193
421640.0000   -0.54799
421680.0000   -0.45257
421720.0000   -0.51585
421760.0000   -0.59598
421800.0000   -0.74225
421840.0000   -0.81614
421880.0000   -0.67842
421920.0000   -0.36276
421960.0000   -0.61027
422000.0000   -0.62928
422040.0000   -0.66941
422080.0000   -0.70626
422120.0000   -0.65092
422160.0000   -0.79355
422200.0000   -0.67026
422240.0000   -0.46175
422280.0000   -0.34510
422320.0000   -0.72289
422360.0000   -0.64802
422400.0000   -0.61036
422440.0000   -0.69115
422480.0000   -0.62868
422520.0000   -0.55734
422560.0000   -0.57580
422600.0000   -0.74175
422640.0000   -0.70575
422680.0000   -0.83013
422720.0000   -0.77498
422760.0000   -0.48326
422800.0000   -0.67928
422840.0000   -0.59689
422880.0000   -0.66368
422920.0000   -0.62837
422960.0000   -0.91675
423000.0000   -0.67361
423040.0000   -0.51174
423080.0000   -0.78365
423120.0000   -0.75524
423160.0000   -0.64899
423200.0000   -0.81981
423240.0000   -0.69840
423280.0000   -0.77125
423320.0000   -0.63362
423360.0000   -0.85277
423400.0000   -0.55383
423440.0000   -0.56773
423480.0000   -0.78803
423520.0000   -0.57027
423560.0000   -0.75012
423600.0000   -0.82193
423640.0000   -0.66189
423680.0000   -0.72838
423720.0000   -0.37867
423760.0000   -0.55881
423800.0000   -0.73031
423840.0000   -0.67159
423880.0000   -0.53969
423920.0000   -0.49025
423960.0000   -0.58793
424000.0000   -0.53521
424040.0000   -0.64181
424080.0000   -0.59369
424120.0000   -0.72176
424160.0000   -0.64513
424200.0000   -0.52367
424240.0000   -0.48355
424280.0000   -0.66764
424320.0000   -0.61585
424360.0000   -0.61745
424400.0000   -0.57274
424440.0000   -0.46736
424480.0000   -0.58753
424520.0000   -0.51834
424560.0000   -0.48594
424600.0000   -0.47837
424640.0000   -0.50356
424680.0000   -0.71476
424720.0000   -0.66314
424760.0000   -0.52855
424800.0000   -0.14781
424840.0000   -0.57902
424880.0000   -0.63265
424920.0000   -0.65481
424960.0000   -0.61786
425000.0000   -0.70415
425040.0000   -0.34620
425080.0000   -0.52734
425120.0000   -0.41217
425160.0000   -0.57349
425200.0000   -0.71965
425240.0000   -0.62403
425280.0000   -0.62276
425320.0000   -0.85331
425360.0000   -0.61538
425400.0000   -0.55793
425440.0000   -0.90270
425480.0000   -0.74547
425520.0000   -0.74539
425560.0000   -0.90674
425600.0000   -0.81776
425640.0000   -0.74222
425680.0000   -0.65287
425720.0000   -0.58721
425760.0000   -0.42717
425800.0000   -0.65181
425840.0000   -0.56663
425880.0000   -0.52154
425920.0000   -0.51417
425960.0000   -0.41132
426000.0000   -0.79688
426040.0000   -0.55991
426080.0000   -0.67047
426120.0000   -0.68585
426160.0000   -0.76890
426200.0000   -0.72925
426240.0000   -0.73066
426280.0000   -0.53577
426320.0000   -0.44786
426360.0000   -0.52646
426400.0000   -0.59168
426440.0000   -0.60024
426480.0000   -0.58264
426520.0000   -0.55622
426560.0000   -0.61804
426600.0000   -0.86371
426640.0000   -0.48202
426680.0000   -0.78036
426720.0000   -0.44203
426760.0000   -0.65478
426800.0000   -0.91232
426840.0000   -0.74120
426880.0000   -0.63547
426920.0000   -0.63984
426960.0000   -0.81633
427000.0000   -0.58911
427040.0000   -0.85553
427080.0000   -0.65427
427120.0000   -0.59598
427160.0000   -0.45239
427200.0000   -0.74287
427240.0000   -0.64392
427280.0000   -0.65137
427320.0000   -0.68071
427360.0000   -0.46526
427400.0000   -0.61459
427440.0000   -0.68618
427480.0000   -0.59830
427520.0000   -0.73867
427560.0000   -0.91952
427600.0000   -0.88902
427640.0000   -0.71621
427680.0000   -0.82202
427720.0000   -0.85268
427760.0000   -0.79649
427800.0000   -0.66288
427840.0000   -0.79979
427880.0000   -0.73281
427920.0000   -0.69733
427960.0000   -0.72051
428000.0000   -0.82990
428040.0000   -0.55578
428080.0000   -0.66499
428120.0000   -0.68748
428160.0000   -0.74232
428200.0000   -1.02249
428240.0000   -0.86251
428280.0000   -0.99339
428320.0000   -0.91444
428360.0000   -0.78028
428400.0000   -0.67260
428440.0000   -0.55309
428480.0000   -0.72170
428520.0000   -0.70771
428560.0000   -0.72914
428600.0000   -0.76146
428640.0000   -0.62030
428680.0000   -0.78347
428720.0000   -0.69789
428760.0000   -0.58209
428800.0000   -0.69634
428840.0000   -0.65992
428880.0000   -0.57668
428920.0000   -0.81132
428960.0000   -0.69552
429000.0000   -0.55965
429040.0000   -0.69219
429080.0000   -0.80204
429120.0000   -0.55625
429160.0000   -0.49011
429200.0000   -0.62298
429240.0000   -0.71803
429280.0000   -0.60289
429320.0000   -0.63567
429360.0000   -0.47923
429400.0000   -0.73019
429440.0000   -0.86125
429480.0000   -0.63895
429520.0000   -0.59061
429560.0000   -0.74819
429600.0000   -0.62351
429640.0000   -0.63846
429680.0000   -0.63834
429720.0000   -0.78397
429760.0000   -0.59298
429800.0000   -0.79205
429840.0000   -0.56389
429880.0000   -0.70357
429920.0000   -0.75917
429960.0000   -0.79246
430000.0000   -0.47488
430040.0000   -0.53024
430080.0000   -0.53535
430120.0000   -0.70861
430160.0000   -0.68676
430200.0000   -0.78379
430240.0000   -0.68530
430280.0000   -0.69092
430320.0000   -0.40171
430360.0000   -0.37716
430400.0000   -0.77709
430440.0000   -0.53849
430480.0000   -0.53018
430520.0000   -0.50372
430560.0000   -0.64874
430600.0000   -0.56935
430640.0000   -0.55418
430680.0000   -0.46944
430720.0000   -0.47462
430760.0000   -0.55918
430800.0000   -0.73644
430840.0000   -0.64206
430880.0000   -0.62025
430920.0000   -0.64543
430960.0000   -0.68215
431000.0000   -0.84756
431040.0000   -0.72397
431080.0000   -0.80566
431120.0000   -0.47536
431160.0000   -0.75458
431200.0000   -0.42502
431240.0000   -0.72476
431280.0000   -0.54135
431320.0000   -0.65666
431360.0000   -0.67226
431400.0000   -0.77118
431440.0000   -0.73203
431480.0000   -0.60901
431520.0000   -0.93209
431560.0000   -0.69988
431600.0000   -0.76598
431640.0000   -0.75774
431680.0000   -0.87194
431720.0000   -0.77413
431760.0000   -1.02018
431800.0000   -0.94770
431840.0000   -0.65675
431880.0000   -0.51978
431920.0000   -0.54887
431960.0000   -0.57912
432000.0000   -0.58728
432040.0000   -0.55143
432080.0000   -0.79634
432120.0000   -0.64564
432160.0000   -0.63189
432200.0000   -0.72913
432240.0000   -0.71898
432280.0000   -0.55467
432320.0000   -0.50283
432360.0000   -0.68249
432400.0000   -0.67356
432440.0000   -0.50657
432480.0000   -0.76558
432520.0000   -0.66717
432560.0000   -0.66147
432600.0000   -0.80040
432640.0000   -0.81066
432680.0000   -0.79885
432720.0000   -0.61853
432760.0000   -0.57572
432800.0000   -0.77497
432840.0000   -0.67426
432880.0000   -0.51074
432920.0000   -0.72957
432960.0000   -0.70926
433000.0000   -0.56381
433040.0000   -0.58742
433080.0000   -0.50867
433120.0000   -0.61399
433160.0000   -0.86969
433200.0000   -0.50081
433240.0000   -0.33499
433280.0000   -0.53397
433320.0000   -0.55661
433360.0000   -0.69416
433400.0000   -0.56815
433440.0000   -0.60384
433480.0000   -0.54860
433520.0000   -0.60999
433560.0000   -0.39098
433600.0000   -0.69758
433640.0000   -0.51482
433680.0000   -0.47659
433720.0000   -0.43330
433760.0000   -0.58889
433800.0000   -0.48021
433840.0000   -0.51774
433880.0000   -0.63667
433920.0000   -0.54814
433960.0000   -0.47073
434000.0000   -0.55755
434040.0000   -0.40521
434080.0000   -0.42197
434120.0000   -0.51381
434160.0000   -0.60413
434200.0000   -0.53923
434240.0000   -0.58598
434280.0000   -0.48179
434320.0000   -0.57998
434360.0000   -0.68310
434400.0000   -0.62635
434440.0000   -0.79524
434480.0000   -0.40128
434520.0000   -0.24551
434560.0000   -0.26945
434600.0000   -0.32930
434640.0000   -0.55189
434680.0000   -0.60080
434720.0000   -0.71443
434760.0000   -0.64330
434800.0000   -0.89511
434840.0000   -0.67760
434880.0000   -0.88524
434920.0000   -0.84412
434960.0000   -0.82516
435000.0000   -0.58709
435040.0000   -0.48817
435080.0000   -0.64248
435120.0000   -0.38867
435160.0000   -0.51047
435200.0000   -0.54260
435240.0000   -0.36435
435280.0000   -0.27300
435320.0000   -0.58098
435360.0000   -0.64553
435400.0000   -0.33193
435440.0000   -0.16228
435480.0000   -0.11046
435520.0000   -0.39603
435560.0000   -0.61703
435600.0000   -0.55537
435640.0000   -0.76736
435680.0000   -0.38348
435720.0000   -0.51147
435760.0000   -0.66335
435800.0000   -0.45433
435840.0000   -0.68960
435880.0000   -0.48080
435920.0000   -0.68310
435960.0000   -0.51343
436000.0000   -0.50997
436040.0000   -0.47872
436080.0000   -0.66395
436120.0000   -0.62943
436160.0000   -0.73346
436200.0000   -0.59378
436240.0000   -0.51013
436280.0000   -0.44826
436320.0000   -0.51350
436360.0000   -0.56873
436400.0000   -0.52125
436440.0000   -0.32313
436480.0000   -0.17430
436520.0000   -0.20395
436560.0000   -0.62084
436600.0000   -0.58606
436640.0000   -0.35762
436680.0000   -0.62901
436720.0000   -0.61343
436760.0000   -0.45285
436800.0000   -0.54213
436840.0000   -0.66292
436880.0000   -0.69825
436920.0000   -1.01364
436960.0000   -0.69837
437000.0000   -0.45101
437040.0000   -0.52130
437080.0000   -0.20713
437120.0000   -0.83350
437160.0000   -0.54472
437200.0000   -0.60328
437240.0000   -0.39032
437280.0000   -0.54010
437320.0000   -0.73344
437360.0000   -0.54033
437400.0000   -0.48539
437440.0000   -0.65664
437480.0000   -0.56449
437520.0000   -0.41604
437560.0000   -0.51109
437600.0000   -0.56161
437640.0000   -0.65125
437680.0000   -0.47907
437720.0000   -0.70409
437760.0000   -0.85585
437800.0000   -0.94339
437840.0000   -0.71311
437880.0000   -0.97268
437920.0000   -0.94749
437960.0000   -0.59627
438000.0000   -0.70224
438040.0000   -0.72230
438080.0000   -0.71299
438120.0000   -0.50507
438160.0000   -0.79811
438200.0000   -0.56935
438240.0000   -0.52155
438280.0000   -0.40932
438320.0000   -0.57070
438360.0000   -0.57679
438400.0000   -0.75874
438440.0000   -0.67510
438480.0000   -0.60864
438520.0000   -0.83339
438560.0000   -0.69846
438600.0000   -0.79814
438640.0000   -0.69852
438680.0000   -0.59275
438720.0000   -0.58339
438760.0000   -0.59379
438800.0000   -0.76158
438840.0000   -0.62429
438880.0000   -0.60559
438920.0000   -0.94764
438960.0000   -0.82985
439000.0000   -0.60200
439040.0000   -0.77432
439080.0000   -0.75453
439120.0000   -0.55766
439160.0000   -0.68080
439200.0000   -0.85538
439240.0000   -0.84580
439280.0000   -0.76076
439320.0000   -1.14199
439360.0000   -0.99611
439400.0000   -0.98484
439440.0000   -0.89031
439480.0000   -1.08589
439520.0000   -1.16896
439560.0000   -1.18921
439600.0000   -0.99116
439640.0000   -0.98246
439680.0000   -0.68981
439720.0000   -0.85069
439760.0000   -0.69245
439800.0000   -1.06258
439840.0000   -0.97245
439880.0000   -0.77081
439920.0000   -0.51116
439960.0000   -0.72146
440000.0000   -0.31503
440040.0000   -0.29735
440080.0000   -0.16498
440120.0000   -0.11693
440160.0000   -0.37517
440200.0000   -0.38133
440240.0000   -0.92371
440280.0000   -0.12402
440320.0000   -0.25575
440360.0000   -0.33852
440400.0000   -0.19663
440440.0000   -0.06992
440480.0000   -0.24168
440520.0000   -0.29677
440560.0000   -0.55484
440600.0000   -0.17372
440640.0000   -0.22598
440680.0000   -0.19739
440720.0000   -0.27391
440760.0000   -0.35007
440800.0000   -0.29845
440840.0000   -0.21802
440880.0000   -0.33262
440920.0000   -0.25315
440960.0000   -0.23179
441000.0000   -0.29205
441040.0000   -0.11770
441080.0000   -0.28669
441120.0000   -0.38890
441160.0000   -0.00959
441200.0000    0.00652
441240.0000   -0.04345
441280.0000    0.05743
441320.0000    0.24194
441360.0000   -0.29005
441400.0000   -0.26379
441440.0000   -0.27844
441480.0000   -0.40916
441520.0000   -0.33997
441560.0000   -0.41927
441600.0000   -0.25299
441640.0000   -0.39741
441680.0000   -0.23994
441720.0000   -0.28928
441760.0000   -0.36455
441800.0000   -0.41903
441840.0000   -0.59732
441880.0000   -0.31645
441920.0000   -0.26826
441960.0000   -0.17918
442000.0000   -0.24372
442040.0000   -0.20710
442080.0000   -0.14814
442120.0000   -0.22872
442160.0000   -0.26733
442200.0000   -0.40134
442240.0000   -0.01873
442280.0000   -0.08454
442320.0000   -0.16978
442360.0000   -0.27660
442400.0000   -0.13954
442440.0000   -0.29834
442480.0000   -0.40132
442520.0000   -0.27686
442560.0000   -0.14001
442600.0000    0.00061
442640.0000   -0.26139
442680.0000   -0.07729
442720.0000   -0.21271
442760.0000   -0.04231
442800.0000   -0.15010
442840.0000   -0.37086
442880.0000   -0.32974
442920.0000   -0.31718
442960.0000   -0.17988
443000.0000    0.07238
443040.0000   -0.20993
443080.0000    0.07446
443120.0000    0.00397
443160.0000   -0.36892
443200.0000   -0.30629
443240.0000   -0.61590
443280.0000   -0.27676
443320.0000   -0.33900
443360.0000   -0.41806
443400.0000   -0.39783
443440.0000   -0.40105
443480.0000   -0.36837
443520.0000   -0.17870
443560.0000   -0.18630
443600.0000   -0.03468
443640.0000   -0.07771
443680.0000    0.15058
443720.0000    0.03671
443760.0000   -0.09978
443800.0000   -0.11235
443840.0000    0.09721
443880.0000   -0.33518
443920.0000   -0.03405
443960.0000   -0.10669
444000.0000   -0.28162
444040.0000   -0.37092
444080.0000   -0.71304
444120.0000   -0.43789
444160.0000   -0.17731
444200.0000   -0.16999
444240.0000   -0.07911
444280.0000   -0.25792
444320.0000   -0.20146
444360.0000   -0.41492
444400.0000   -0.40283
444440.0000   -0.39697
444480.0000   -0.63374
444520.0000   -0.62473
444560.0000   -0.34086
444600.0000   -0.03332
444640.0000   -0.53670
444680.0000   -0.72505
444720.0000   -0.33274
444760.0000   -0.35937
444800.0000   -0.53747
444840.0000   -0.34426
444880.0000   -0.73041
444920.0000   -0.34494
444960.0000   -0.41160
445000.0000   -0.40293
445040.0000   -0.65399
445080.0000   -0.72159
445120.0000   -0.36724
445160.0000   -0.13618
445200.0000   -0.65099
445240.0000   -0.40818
445280.0000   -0.28656
445320.0000   -0.34946
445360.0000   -0.37820
445400.0000   -0.39752
445440.0000   -0.46863
445480.0000   -0.69982
445520.0000   -0.63176
445560.0000   -0.42233
445600.0000   -0.41215
445640.0000   -0.60091
445680.0000   -0.47919
445720.0000   -0.63263
445760.0000   -0.43522
445800.0000   -0.40797
445840.0000   -0.63664
445880.0000   -0.67625
445920.0000   -0.63807
445960.0000   -0.66216
446000.0000   -0.74396
446040.0000   -0.50719
446080.0000   -0.47348
446120.0000   -0.62372
446160.0000   -0.53710
446200.0000   -0.63107
446240.0000   -0.52407
446280.0000   -0.40641
446320.0000   -0.71899
446360.0000   -0.51788
446400.0000   -0.41273
446440.0000   -0.64779
446480.0000   -0.11819
446520.0000   -0.38811
446560.0000   -0.32131
446600.0000   -0.03267
446640.0000   -0.47220
446680.0000   -0.14806
446720.0000   -0.39501
446760.0000   -0.69927
446800.0000   -0.49576
446840.0000   -0.60982
446880.0000   -0.38390
446920.0000   -0.39103
446960.0000   -0.48768
447000.0000   -0.57641
447040.0000   -0.53627
447080.0000   -0.40875
447120.0000   -0.29585
447160.0000   -0.47144
447200.0000   -0.65104
447240.0000   -0.58680
447280.0000   -0.29229
447320.0000   -0.58112
447360.0000   -0.41778
447400.0000   -0.34014
447440.0000   -0.54348
447480.0000   -0.37738
447520.0000   -0.32532
447560.0000   -0.55075
447600.0000   -0.58117
447640.0000   -0.34119
447680.0000   -0.28659
447720.0000   -0.21752
447760.0000   -0.40971
447800.0000   -0.32519
447840.0000   -0.33305
447880.0000   -0.31315
447920.0000    0.00910
447960.0000    0.00317
448000.0000   -0.25997
448040.0000    0.03734
448080.0000    0.03043
448120.0000   -0.14992
448160.0000   -0.30487
448200.0000   -0.41919
448240.0000   -0.48375
448280.0000   -0.40357
448320.0000   -0.45083
448360.0000   -0.46501
448400.0000   -0.56152
448440.0000   -0.45292
448480.0000   -0.65799
448520.0000   -0.60703
448560.0000   -0.48580
448600.0000   -0.54463
448640.0000   -0.48010
448680.0000   -0.77734
448720.0000   -0.60022
448760.0000   -0.62876
448800.0000   -0.40527
448840.0000   -0.50261
448880.0000   -0.58175
448920.0000   -0.52337
448960.0000   -0.54153
449000.0000   -0.46785
449040.0000   -0.49885
449080.0000   -0.52580
449120.0000   -0.62390
449160.0000   -0.34555
449200.0000   -0.42649
449240.0000   -0.58757
449280.0000   -0.55614
449320.0000   -0.49586
449360.0000   -0.73409
449400.0000   -0.47394
449440.0000   -0.69614
449480.0000   -0.77256
449520.0000   -0.63676
449560.0000   -0.69886
449600.0000   -0.61649
449640.0000   -0.71909
449680.0000   -0.87827
449720.0000   -0.39993
449760.0000   -0.70795
449800.0000   -0.64658
449840.0000   -0.57629
449880.0000   -0.55972
449920.0000   -0.73741
449960.0000   -0.57122
450000.0000   -0.58852
450040.0000   -0.75627
450080.0000   -0.80288
450120.0000   -0.69467
450160.0000   -0.66647
450200.0000   -0.58463
450240.0000   -0.68877
450280.0000   -0.78689
450320.0000   -0.62585
450360.0000   -0.75527
450400.0000   -0.80205
450440.0000   -0.53721
450480.0000   -0.50593
450520.0000   -0.64377
450560.0000   -0.38133
450600.0000   -0.40834
450640.0000   -0.30174
450680.0000   -0.29109
450720.0000   -0.69757
450760.0000   -0.53796
450800.0000   -0.74407
450840.0000   -0.67580
450880.0000   -0.25174
450920.0000   -0.47953
450960.0000   -0.39241
451000.0000   -0.67470
451040.0000   -0.70984
451080.0000   -0.52789
451120.0000   -0.49728
451160.0000   -0.77373
451200.0000   -0.36067
451240.0000   -0.48317
451280.0000   -0.44864
451320.0000   -0.46800
451360.0000   -0.68072
451400.0000   -0.71632
451440.0000   -0.48690
451480.0000   -0.20741
451520.0000   -0.40788
451560.0000   -0.76248
451600.0000   -0.67482
451640.0000   -0.71198
451680.0000   -0.38123
451720.0000   -0.59769
451760.0000   -0.51781
451800.0000   -0.81253
451840.0000   -0.48038
451880.0000   -0.73457
451920.0000   -0.56545
451960.0000   -0.63145
452000.0000   -0.50064
452040.0000   -0.72617
452080.0000   -0.47184
452120.0000   -0.55832
452160.0000   -0.09408
452200.0000   -0.68298
452240.0000   -0.69028
452280.0000   -0.50526
452320.0000   -0.60224
452360.0000   -0.83876
452400.0000   -0.42005
452440.0000   -0.76443
452480.0000   -0.76876
452520.0000   -0.52686
452560.0000   -0.79179
452600.0000   -0.54459
452640.0000   -0.25032
452680.0000   -0.49350
452720.0000   -0.28628
452760.0000   -0.47053
452800.0000   -0.44244
452840.0000   -0.38786
452880.0000   -0.63884
452920.0000   -0.50870
452960.0000   -0.26332
453000.0000   -0.36200
453040.0000   -0.48498
453080.0000   -0.56418
453120.0000   -0.16781
453160.0000   -0.44260
453200.0000   -0.26734
453240.0000   -0.50483
453280.0000   -0.39101
453320.0000   -0.36654
453360.0000   -0.40341
453400.0000   -0.47078
453440.0000   -0.22491
453480.0000   -0.29441
453520.0000   -0.41461
453560.0000   -0.12003
453600.0000   -0.50624
453640.0000   -0.44212
453680.0000   -0.57798
453720.0000   -0.34750
453760.0000   -0.29693
453800.0000   -0.37338
453840.0000   -0.41734
453880.0000   -0.25248
453920.0000   -0.40985
453960.0000   -0.19376
454000.0000   -0.25750
454040.0000   -0.32971
454080.0000    0.03694
454120.0000   -0.45206
454160.0000   -0.29283
454200.0000   -0.24689
454240.0000   -0.24039
454280.0000   -0.12368
454320.0000   -0.36174
454360.0000   -0.26081
454400.0000   -0.24495
454440.0000   -0.08235
454480.0000   -0.31042
454520.0000   -0.33687
454560.0000   -0.34317
454600.0000   -0.16575
454640.0000   -0.29930
454680.0000   -0.13962
454720.0000   -0.38537
454760.0000   -0.46394
454800.0000   -0.44290
454840.0000   -0.35995
454880.0000   -0.09211
454920.0000   -0.29166
454960.0000   -0.25807
455000.0000   -0.35059
455040.0000   -0.40829
455080.0000   -0.23682
455120.0000   -0.03742
455160.0000   -0.47933
455200.0000   -0.20390
455240.0000   -0.45422
455280.0000   -0.18815
455320.0000   -0.37539
455360.0000   -0.12874
455400.0000   -0.22258
455440.0000   -0.31401
455480.0000   -0.43823
455520.0000   -0.41040
455560.0000   -0.45371
455600.0000   -0.27706
455640.0000   -0.49117
455680.0000   -0.33732
455720.0000   -0.08662
455760.0000   -0.39401
455800.0000   -0.39649
455840.0000   -0.29974
455880.0000   -0.29197
455920.0000   -0.56338
455960.0000   -0.31488
456000.0000   -0.39972
456040.0000   -0.37062
456080.0000   -0.52699
456120.0000   -0.51007
456160.0000   -0.46721
456200.0000   -0.51371
456240.0000   -0.73248
456280.0000   -0.59622
456320.0000   -0.86416
456360.0000   -0.62046
456400.0000   -0.70455
456440.0000   -0.73509
456480.0000   -0.53530
456520.0000   -0.32293
456560.0000   -0.51340
456600.0000   -0.81734
456640.0000   -0.64476
456680.0000   -0.66546
456720.0000   -0.50472
456760.0000   -0.69512
456800.0000   -0.80438
456840.0000   -0.80632
456880.0000   -0.68793
456920.0000   -0.92171
456960.0000   -0.69598
457000.0000   -0.68072
457040.0000   -0.65931
457080.0000   -0.37170
457120.0000   -0.75372
457160.0000   -0.75334
457200.0000   -0.82025
457240.0000   -0.69545
457280.0000   -0.61600
457320.0000   -0.13963
457360.0000   -0.14400
457400.0000   -0.15769
457440.0000    0.05811
457480.0000   -0.01262
457520.0000   -0.01028
457560.0000    0.07801
457600.0000   -0.01962
457640.0000    0.02082
457680.0000    0.34698
457720.0000   -0.04503
457760.0000   -0.47941
457800.0000   -0.43301
457840.0000    0.20678
457880.0000    0.13808
457920.0000    0.06664
457960.0000    0.08162
458000.0000    0.07816
458040.0000    0.01759
458080.0000   -0.05520
458120.0000   -0.06926
458160.0000   -0.19067
458200.0000   -0.02839
458240.0000   -0.04057
458280.0000    0.03155
458320.0000   -0.02524
458360.0000    0.22084
458400.0000    0.01898
458440.0000   -0.07698
458480.0000   -0.07785
458520.0000    0.00902
458560.0000   -0.16709
458600.0000   -0.10558
458640.0000    0.03443
458680.0000   -0.19338
458720.0000   -0.19086
458760.0000   -0.39197
458800.0000   -0.32973
458840.0000   -0.27864
458880.0000   -0.26645
458920.0000   -0.31144
458960.0000   -0.21355
459000.0000    0.12616
459040.0000    0.05531
459080.0000    0.17770
459120.0000   -0.05674
459160.0000   -0.20181
459200.0000   -0.05674
459240.0000    0.11629
459280.0000   -0.52914
459320.0000   -0.33420
459360.0000    0.14882
459400.0000   -0.03017
459440.0000    0.08585
459480.0000    0.17818
459520.0000   -0.15475
459560.0000   -0.06118
459600.0000   -0.08640
459640.0000    0.14468
459680.0000    0.09213
459720.0000    0.01722
459760.0000   -0.05199
459800.0000   -0.00784
459840.0000    0.02508
459880.0000   -0.12286
459920.0000   -0.28719
459960.0000   -0.30647
460000.0000   -0.52816
460040.0000   -0.28713
460080.0000   -0.09220
460120.0000   -0.31545
460160.0000   -0.27354
460200.0000   -0.15656
460240.0000   -0.36248
460280.0000   -0.41230
460320.0000   -0.33588
460360.0000   -0.36277
460400.0000   -0.20518
460440.0000   -0.35958
460480.0000   -0.29242
460520.0000   -0.29242
460560.0000   -0.18082
460600.0000   -0.42403
460640.0000   -0.12298
460680.0000   -0.07742
460720.0000   -0.22909
460760.0000   -0.29248
460800.0000   -0.08346
460840.0000   -0.30236
460880.0000   -0.29239
460920.0000   -0.49334
460960.0000   -0.33472
461000.0000   -0.39909
461040.0000   -0.22145
461080.0000   -0.34743
461120.0000   -0.36750
461160.0000   -0.54476
461200.0000   -0.72092
461240.0000   -0.64204
461280.0000   -0.52075
461320.0000   -0.39548
461360.0000   -0.42816
461400.0000   -0.48636
461440.0000   -0.43327
461480.0000   -0.44410
461520.0000   -0.54070
461560.0000   -0.18930
461600.0000   -0.47965
461640.0000   -0.71187
461680.0000   -0.20322
461720.0000   -0.35011
461760.0000   -0.42278
461800.0000   -0.42352
461840.0000   -0.57711
461880.0000   -0.61283
461920.0000   -0.53575
461960.0000   -0.36307
462000.0000   -0.24901
462040.0000   -0.38820
462080.0000   -0.52338
462120.0000   -0.58960
462160.0000   -0.12459
462200.0000   -0.00073
462240.0000   -0.07545
462280.0000   -0.14740
462320.0000   -0.42403
462360.0000   -0.02188
462400.0000   -0.37717
462440.0000   -0.18577
462480.0000   -0.12455
462520.0000   -0.06035
462560.0000    0.06028
462600.0000   -0.10458
462640.0000   -0.28655
462680.0000   -0.00667
462720.0000   -0.16694
462760.0000   -0.19914
462800.0000   -0.10243
462840.0000    0.11003
462880.0000    0.02617
462920.0000    0.00754
462960.0000    0.23411
463000.0000   -0.09384
463040.0000    0.09123
463080.0000   -0.15445
463120.0000   -0.51977
463160.0000    0.16223
463200.0000   -0.09822
463240.0000   -0.16876
463280.0000   -0.24064
463320.0000   -0.09818
463360.0000   -0.20374
463400.0000   -0.32484
463440.0000   -0.11858
463480.0000   -0.05904
463520.0000   -0.11831
463560.0000   -0.14410
463600.0000    0.05715
463640.0000   -0.40248
463680.0000   -0.32452
463720.0000   -0.31132
463760.0000   -0.26332
463800.0000   -0.12586
463840.0000   -0.09857
463880.0000   -0.25467
463920.0000   -0.26544
463960.0000   -0.05429
464000.0000   -0.27242
464040.0000   -0.33624
464080.0000   -0.30880
464120.0000   -0.13095
464160.0000    0.04718
464200.0000   -0.06227
464240.0000   -0.31491
464280.0000   -0.41393
464320.0000   -0.38077
464360.0000   -0.26570
464400.0000   -0.31295
464440.0000   -0.16853
464480.0000   -0.29340
464520.0000   -0.26841
464560.0000   -0.21834
464600.0000   -0.19274
464640.0000   -0.56324
464680.0000   -0.08777
464720.0000   -0.03316
464760.0000    0.08709
464800.0000   -0.11616
464840.0000    0.26321
464880.0000   -0.08665
464920.0000   -0.09218
464960.0000   -0.36279
465000.0000   -0.34038
465040.0000    0.05212
465080.0000   -0.31275
465120.0000   -0.05649
465160.0000   -0.20879
465200.0000    0.12952
465240.0000    0.12788
465280.0000    0.04425
465320.0000   -0.36852
465360.0000   -0.40133
465400.0000   -0.25568
465440.0000   -0.33369
465480.0000   -0.07216
465520.0000   -0.04985
465560.0000   -0.23738
465600.0000   -0.08559
465640.0000   -0.13637
465680.0000   -0.20626
465720.0000   -0.28768
465760.0000   -0.09460
465800.0000    0.17811
465840.0000    0.13298
465880.0000   -0.06805
465920.0000    0.06073
465960.0000   -0.17210
466000.0000   -0.03994
466040.0000   -0.51064
466080.0000   -0.10822
466120.0000    0.07794
466160.0000   -0.00859
466200.0000    0.01477
466240.0000   -0.04750
466280.0000   -0.34715
466320.0000    0.08259
466360.0000    0.10058
466400.0000    0.01641
466440.0000   -0.20574
466480.0000   -0.25224
466520.0000   -0.26368
466560.0000   -0.41761
466600.0000   -0.26799
466640.0000   -0.22424
466680.0000   -0.06424
466720.0000   -0.20676
466760.0000   -0.22642
466800.0000   -0.10157
466840.0000   -0.10218
466880.0000   -0.07065
466920.0000   -0.12419
466960.0000   -0.23356
467000.0000   -0.33846
467040.0000   -0.06461
467080.0000   -0.53946
467120.0000   -0.14909
467160.0000    0.04767
467200.0000   -0.17099
467240.0000    0.05152
467280.0000   -0.13280
467320.0000    0.09956
467360.0000    0.03108
467400.0000    0.04911
467440.0000    0.07146
467480.0000   -0.20461
467520.0000   -0.32244
467560.0000   -0.15491
467600.0000   -0.07446
467640.0000   -0.02244
467680.0000   -0.04158
467720.0000   -0.22911
467760.0000    0.07024
467800.0000    0.04576
467840.0000    0.01961
467880.0000   -0.01119
467920.0000   -0.22632
467960.0000   -0.04261
468000.0000   -0.17154
468040.0000    0.05732
468080.0000   -0.23325
468120.0000   -0.29085
468160.0000   -0.09952
468200.0000   -0.57969
468240.0000   -0.19316
468280.0000   -0.21713
468320.0000   -0.12219
468360.0000   -0.12690
468400.0000    0.08843
468440.0000    0.07225
468480.0000   -0.03418
468520.0000    0.05530
468560.0000    0.04819
468600.0000   -0.31504
468640.0000   -0.00008
468680.0000   -0.06872
468720.0000   -0.42677
468760.0000   -0.43662
468800.0000   -0.27214
468840.0000   -0.16992
468880.0000   -0.29519
468920.0000   -0.26909
468960.0000   -0.03431
469000.0000   -0.28909
469040.0000   -0.35601
469080.0000   -0.28568
469120.0000   -0.54099
469160.0000   -0.38703
469200.0000   -0.18610
469240.0000   -0.24018
469280.0000   -0.45169
469320.0000   -0.08707
469360.0000    0.13131
469400.0000   -0.27509
469440.0000   -0.09682
469480.0000   -0.31158
469520.0000   -0.47711
469560.0000   -0.39121
469600.0000   -0.30532
469640.0000   -0.15753
469680.0000   -0.21501
469720.0000   -0.17629
469760.0000   -0.64288
469800.0000   -0.40872
469840.0000   -0.46465
469880.0000   -0.31799
469920.0000   -0.56303
469960.0000   -0.47201
470000.0000   -0.03997
470040.0000   -0.45647
470080.0000   -0.51266
470120.0000   -0.64021
470160.0000   -0.45635
470200.0000   -0.64693
470240.0000   -0.73192
470280.0000   -0.47939
470320.0000   -0.45661
470360.0000   -0.66478
470400.0000   -0.47017
470440.0000   -0.10814
470480.0000   -0.31643
470520.0000   -0.16162
470560.0000   -0.17247
470600.0000   -0.30276
470640.0000   -0.29110
470680.0000   -0.60106
470720.0000   -0.49580
470760.0000   -0.16482
470800.0000   -0.42786
470840.0000   -0.34416
470880.0000   -0.21794
470920.0000   -0.21120
470960.0000   -0.24710
471000.0000   -0.32474
471040.0000   -0.32766
471080.0000   -0.14593
471120.0000    0.05928
471160.0000   -0.10501
471200.0000   -0.24563
471240.0000   -0.20235
471280.0000   -0.13445
471320.0000    0.01978
471360.0000   -0.08310
471400.0000   -0.08293
471440.0000   -0.14824
471480.0000   -0.52499
471520.0000   -0.33371
471560.0000   -0.23963
471600.0000   -0.10106
471640.0000   -0.34896
471680.0000   -0.30812
471720.0000   -0.32145
471760.0000    0.05958
471800.0000   -0.14376
471840.0000   -0.15521
471880.0000   -0.35294
471920.0000   -0.38387
471960.0000   -0.57257
472000.0000   -0.33302
472040.0000   -0.41678
472080.0000   -0.21641
472120.0000   -0.25483
472160.0000   -0.30936
472200.0000   -0.18734
472240.0000   -0.26993
472280.0000   -0.15013
472320.0000    0.07391
472360.0000   -0.03698
472400.0000   -0.16535
472440.0000   -0.03640
472480.0000   -0.44556
472520.0000   -0.37994
472560.0000   -0.34909
472600.0000   -0.29997
472640.0000   -0.24811
472680.0000   -0.23387
472720.0000   -0.36578
472760.0000   -0.35928
472800.0000   -0.45928
472840.0000   -0.61978
472880.0000   -0.13526
472920.0000   -0.38033
472960.0000   -0.45038
473000.0000   -0.37066
473040.0000    0.08873
473080.0000   -0.32222
473120.0000   -0.09759
473160.0000   -0.27080
473200.0000   -0.22145
473240.0000   -0.13282
473280.0000   -0.21010
473320.0000   -0.34425
473360.0000   -0.24515
473400.0000   -0.39419
473440.0000   -0.54829
473480.0000   -0.50061
473520.0000   -0.47504
473560.0000   -0.05413
473600.0000   -0.38713
473640.0000   -0.18103
473680.0000   -0.01703
473720.0000   -0.41083
473760.0000   -0.39107
473800.0000   -0.09671
473840.0000   -0.26771
473880.0000   -0.05735
473920.0000   -0.32310
473960.0000    0.22728
474000.0000    0.06722
474040.0000   -0.25154
474080.0000   -0.02745
474120.0000   -0.47247
474160.0000   -0.21167
474200.0000   -0.21737
474240.0000   -0.30426
474280.0000   -0.08235
474320.0000   -0.10869
474360.0000   -0.17422
474400.0000   -0.41296
474440.0000   -0.11628
474480.0000   -0.16406
474520.0000   -0.09074
474560.0000   -0.03069
474600.0000   -0.11083
474640.0000   -0.06534
474680.0000    0.12382
474720.0000   -0.08723
474760.0000   -0.33775
474800.0000   -0.14957
474840.0000    0.07390
474880.0000    0.28575
474920.0000   -0.03632
474960.0000   -0.19749
475000.0000   -0.12977
475040.0000    0.26588
475080.0000   -0.10963
475120.0000   -0.09123
475160.0000   -0.14208
475200.0000   -0.19257
475240.0000    0.01622
475280.0000   -0.18255
475320.0000   -0.16121
475360.0000   -0.23826
475400.0000   -0.21878
475440.0000    0.02961
475480.0000   -0.28732
475520.0000   -0.36584
475560.0000    0.03532
475600.0000   -0.22290
475640.0000   -0.07028
475680.0000   -0.34847
475720.0000    0.06462
475760.0000   -0.33095
475800.0000   -0.09471
475840.0000   -0.05944
475880.0000   -0.25850
475920.0000   -0.22565
475960.0000   -0.37388
476000.0000   -0.13203
476040.0000   -0.04149
476080.0000    0.00572
476120.0000   -0.08646
476160.0000    0.02998
476200.0000    0.03116
476240.0000    0.32602
476280.0000    0.27625
476320.0000    0.01177
476360.0000   -0.21566
476400.0000   -0.21380
476440.0000   -0.16357
476480.0000   -0.14456
476520.0000   -0.06285
476560.0000   -0.05305
476600.0000    0.05053
476640.0000    0.05402
476680.0000   -0.00026
476720.0000    0.18577
476760.0000   -0.11722
476800.0000   -0.14115
476840.0000    0.16489
476880.0000   -0.24298
476920.0000   -0.53452
476960.0000   -0.33520
477000.0000   -0.38897
477040.0000   -0.32550
477080.0000   -0.30752
477120.0000   -0.43941
477160.0000   -0.66009
477200.0000   -0.46722
477240.0000   -0.34017
477280.0000   -0.06938
477320.0000   -0.32278
477360.0000   -0.48009
477400.0000   -0.18328
477440.0000   -0.41409
477480.0000   -0.30473
477520.0000   -0.56525
477560.0000   -0.42198
477600.0000   -0.17462
477640.0000   -0.64811
477680.0000   -0.38250
477720.0000   -0.55971
477760.0000   -0.48039
477800.0000   -0.36526
477840.0000   -0.42684
477880.0000   -0.39635
477920.0000   -0.27878
477960.0000   -0.48897
478000.0000   -0.26277
478040.0000   -0.34776
478080.0000   -0.21446
478120.0000   -0.29903
478160.0000   -0.03455
478200.0000   -0.36555
478240.0000   -0.42278
478280.0000   -0.17782
478320.0000   -0.20112
478360.0000   -0.24784
478400.0000   -0.54974
478440.0000   -0.56307
478480.0000   -0.15625
478520.0000   -0.29339
478560.0000   -0.29753
478600.0000   -0.25541
478640.0000   -0.35924
478680.0000   -0.49445
478720.0000   -0.47803
478760.0000   -0.17058
478800.0000    0.00582
478840.0000   -0.07691
478880.0000   -0.07973
478920.0000   -0.24308
478960.0000   -0.07740
479000.0000    0.54465
479040.0000    0.30547
479080.0000    0.11238
479120.0000    0.46847
479160.0000    0.49001
479200.0000    0.10734
479240.0000    0.10853
479280.0000    0.56785
479320.0000    0.24113
479360.0000    0.39274
479400.0000    0.29342
479440.0000    0.44156
479480.0000    0.22450
479520.0000    0.55035
479560.0000    0.54189
479600.0000    0.43219
479640.0000    0.47244
479680.0000    0.18254
479720.0000    0.49301
479760.0000    0.09460
479800.0000    0.05767
479840.0000    0.01632
479880.0000    0.19457
479920.0000    0.46534
479960.0000    0.47572
480000.0000    0.41720
480040.0000    0.19987
480080.0000    0.23707
480120.0000    0.24468
480160.0000    0.28099
480200.0000    0.50741
480240.0000    0.21062
480280.0000    0.34195
480320.0000    0.13252
480360.0000    0.41795
480400.0000    0.43026
480440.0000    0.46209
480480.0000    0.46768
480520.0000    0.39846
480560.0000    0.38769
480600.0000    0.50828
480640.0000    0.53302
480680.0000    0.60021
480720.0000    0.45856
480760.0000    0.24825
480800.0000    0.16054
480840.0000    0.49947
480880.0000    0.30105
480920.0000    0.36440
480960.0000    0.56220
481000.0000    0.49831
481040.0000    0.34417
481080.0000    0.34257
481120.0000    0.36656
481160.0000    0.36483
481200.0000    0.37350
481240.0000    0.48056
481280.0000    0.08244
481320.0000    0.22059
481360.0000    0.37296
481400.0000    0.19076
481440.0000    0.60059
481480.0000    0.41388
481520.0000    0.13956
481560.0000    0.37118
481600.0000    0.40639
481640.0000    0.40211
481680.0000    0.13802
481720.0000    0.42423
481760.0000    0.02703
481800.0000    0.34530
481840.0000    0.33941
481880.0000    0.17846
481920.0000    0.24691
481960.0000    0.32321
482000.0000    0.24028
482040.0000    0.27936
482080.0000    0.15881
482120.0000    0.23527
482160.0000    0.14252
482200.0000    0.03574
482240.0000    0.04044
482280.0000    0.06123
482320.0000   -0.17072
482360.0000   -0.27263
482400.0000    0.07511
482440.0000   -0.16672
482480.0000   -0.08489
482520.0000   -0.09578
482560.0000    0.09495
482600.0000    0.09475
482640.0000   -0.12346
482680.0000    0.01113
482720.0000    0.13242
482760.0000   -0.07145
482800.0000    0.26756
482840.0000    0.23517
482880.0000    0.14245
482920.0000    0.16927
482960.0000   -0.19144
483000.0000   -0.03924
483040.0000    0.13188
483080.0000    0.29172
483120.0000   -0.14634
483160.0000    0.22723
483200.0000   -0.04803
483240.0000   -0.04072
483280.0000    0.01732
483320.0000    0.17448
483360.0000    0.14980
483400.0000    0.11603
483440.0000    0.17498
483480.0000    0.20667
483520.0000    0.58795
483560.0000    0.42662
483600.0000    0.22274
483640.0000    0.26916
483680.0000    0.24166
483720.0000    0.08851
483760.0000    0.11075
483800.0000    0.11150
483840.0000    0.16648
483880.0000    0.05214
483920.0000    0.07341
483960.0000   -0.16247
484000.0000   -0.03885
484040.0000   -0.17100
484080.0000   -0.15109
484120.0000    0.05328
484160.0000   -0.10033
484200.0000   -0.39520
484240.0000   -0.26939
484280.0000   -0.21244
484320.0000   -0.23397
484360.0000   -0.45651
484400.0000   -0.22758
484440.0000   -0.16315
484480.0000   -0.29870
484520.0000   -0.27562
484560.0000   -0.38989
484600.0000   -0.37701
484640.0000   -0.31794
484680.0000   -0.42528
484720.0000   -0.34919
484760.0000   -0.15994
484800.0000   -0.14893
484840.0000    0.05711
484880.0000   -0.21664
484920.0000   -0.01026
484960.0000   -0.27711
485000.0000   -0.43131
485040.0000   -0.06281
485080.0000   -0.31724
485120.0000   -0.27288
485160.0000   -0.22239
485200.0000   -0.17807
485240.0000   -0.42186
485280.0000   -0.45704
485320.0000   -0.25815
485360.0000   -0.23162
485400.0000    0.02231
485440.0000    0.04090
485480.0000    0.22580
485520.0000    0.19980
485560.0000    0.24831
485600.0000    0.14558
485640.0000    0.10060
485680.0000   -0.12303
485720.0000   -0.05292
485760.0000    0.16725
485800.0000   -0.01348
485840.0000    0.17999
485880.0000   -0.05030
485920.0000    0.00559
485960.0000   -0.01890
486000.0000    0.02551
486040.0000   -0.03174
486080.0000    0.27030
486120.0000    0.06508
486160.0000    0.28920
486200.0000   -0.23179
486240.0000   -0.10877
486280.0000   -0.02740
486320.0000    0.16892
486360.0000   -0.08687
486400.0000    0.16627
486440.0000   -0.14459
486480.0000    0.02788
486520.0000   -0.30386
486560.0000   -0.27398
486600.0000   -0.23707
486640.0000   -0.13158
486680.0000   -0.05411
486720.0000   -0.08551
486760.0000   -0.27847
486800.0000   -0.11429
486840.0000    0.21140
486880.0000    0.04429
486920.0000   -0.10019
486960.0000    0.21393
487000.0000    0.05488
487040.0000   -0.19259
487080.0000   -0.21304
487120.0000   -0.25969
487160.0000   -0.37316
487200.0000   -0.11136
487240.0000    0.00951
487280.0000    0.04827
487320.0000    0.21267
487360.0000    0.17902
487400.0000    0.16175
487440.0000    0.16654
487480.0000    0.03413
487520.0000    0.01852
487560.0000    0.10567
487600.0000    0.02066
487640.0000    0.09350
487680.0000    0.02851
487720.0000    0.29822
487760.0000   -0.14945
487800.0000    0.23481
487840.0000    0.23971
487880.0000    0.16875
487920.0000    0.06601
487960.0000   -0.00219
488000.0000   -0.33395
488040.0000    0.14633
488080.0000    0.06051
488120.0000   -0.07466
488160.0000   -0.25951
488200.0000   -0.12639
488240.0000   -0.16176
488280.0000   -0.16973
488320.0000   -0.06936
488360.0000   -0.06535
488400.0000   -0.03848
488440.0000    0.03932
488480.0000   -0.01219
488520.0000   -0.17770
488560.0000    0.25951
488600.0000    0.01952
488640.0000    0.17972
488680.0000   -0.07137
488720.0000   -0.29978
488760.0000    0.02397
488800.0000    0.30645
488840.0000   -0.03938
488880.0000   -0.11568
488920.0000    0.33435
488960.0000   -0.00959
489000.0000    0.11660
489040.0000   -0.09799
489080.0000    0.10975
489120.0000    0.21870
489160.0000    0.03150
489200.0000    0.00902
489240.0000    0.09894
489280.0000   -0.01610
489320.0000    0.10741
489360.0000   -0.05484
489400.0000   -0.06780
489440.0000    0.00755
489480.0000   -0.28380
489520.0000   -0.13339
489560.0000   -0.15908
489600.0000    0.29938
489640.0000    0.10838
489680.0000    0.03351
489720.0000    0.35311
489760.0000    0.05306
489800.0000    0.30468
489840.0000    0.07066
489880.0000    0.03761
489920.0000    0.04727
489960.0000    0.25305
490000.0000    0.08129
490040.0000   -0.08994
490080.0000    0.11533
490120.0000   -0.01663
490160.0000    0.11311
490200.0000    0.08257
490240.0000   -0.16877
490280.0000   -0.00168
490320.0000   -0.44955
490360.0000   -0.56102
490400.0000   -0.10065
490440.0000   -0.02368
490480.0000    0.10885
490520.0000   -0.07883
490560.0000    0.14834
490600.0000   -0.16585
490640.0000   -0.02189
490680.0000   -0.29265
490720.0000   -0.22793
490760.0000   -0.40039
490800.0000   -0.01398
490840.0000    0.33914
490880.0000    0.21449
490920.0000   -0.01475
490960.0000    0.01848
491000.0000    0.18308
491040.0000   -0.02511
491080.0000   -0.00524
491120.0000   -0.05379
491160.0000    0.26954
491200.0000    0.20670
491240.0000    0.02309
491280.0000    0.15509
491320.0000    0.06340
491360.0000   -0.35852
491400.0000    0.18119
491440.0000   -0.02911
491480.0000   -0.00819
491520.0000    0.15206
491560.0000   -0.01785
491600.0000    0.03380
491640.0000    0.19007
491680.0000   -0.31157
491720.0000    0.06634
491760.0000   -0.27679
491800.0000   -0.05817
491840.0000   -0.42203
491880.0000   -0.12238
491920.0000   -0.09348
491960.0000   -0.42240
492000.0000   -0.24849
492040.0000   -0.50710
492080.0000   -0.14160
492120.0000   -0.22191
492160.0000   -0.26938
492200.0000   -0.05685
492240.0000   -0.36527
492280.0000   -0.73522
492320.0000   -0.51890
492360.0000   -0.39953
492400.0000   -0.23833
492440.0000   -0.65001
492480.0000   -0.27848
492520.0000   -0.24587
492560.0000   -0.04344
492600.0000   -0.20674
492640.0000   -0.08542
492680.0000    0.39784
492720.0000    0.21868
492760.0000    0.23905
492800.0000    0.26108
492840.0000    0.02507
492880.0000   -0.15065
492920.0000    0.08215
492960.0000    0.11773
493000.0000    0.35748
493040.0000    0.31389
493080.0000    0.21148
493120.0000    0.56779
493160.0000    0.51525
493200.0000    0.34872
493240.0000    0.33766
493280.0000    0.46057
493320.0000    0.44398
493360.0000    0.39715
493400.0000    0.52020
493440.0000    0.31753
493480.0000    0.41276
493520.0000    0.32055
493560.0000    0.20714
493600.0000    0.42072
493640.0000    0.54460
493680.0000    0.15370
493720.0000    0.39232
493760.0000    0.49135
493800.0000    0.55349
493840.0000    0.55976
493880.0000    0.38028
493920.0000    0.38888
493960.0000    0.41466
494000.0000    0.35068
494040.0000    0.33982
494080.0000    0.44588
494120.0000    0.32769
494160.0000    0.44992
494200.0000    0.39967
494240.0000    0.18576
494280.0000    0.33142
494320.0000    0.51587
494360.0000    0.42455
494400.0000    0.31995
494440.0000    0.55573
494480.0000    0.37334
494520.0000    0.12845
494560.0000    0.30970
494600.0000    0.30322
494640.0000    0.19591
494680.0000    0.32033
494720.0000    0.27135
494760.0000    0.48382
494800.0000    0.44842
494840.0000    0.23261
494880.0000    0.20605
494920.0000    0.36738
494960.0000    0.40514
495000.0000    0.29301
495040.0000    0.43697
495080.0000   -0.01280
495120.0000    0.33367
495160.0000    0.13818
495200.0000    0.38584
495240.0000    0.33275
495280.0000    0.29469
495320.0000    0.45290
495360.0000    0.11371
495400.0000    0.51218
495440.0000    0.39143
495480.0000    0.09515
495520.0000    0.38844
495560.0000    0.11691
495600.0000    0.10518
495640.0000    0.24233
495680.0000   -0.00173
495720.0000   -0.15089
495760.0000    0.08738
495800.0000    0.22982
495840.0000    0.29195
495880.0000    0.12586
495920.0000    0.02019
495960.0000   -0.06181
496000.0000    0.13408
496040.0000   -0.05341
496080.0000    0.29054
496120.0000    0.18762
496160.0000   -0.05549
496200.0000   -0.17076
496240.0000    0.02815
496280.0000   -0.04797
496320.0000   -0.07014
496360.0000   -0.24398
496400.0000   -0.06892
496440.0000   -0.17212
496480.0000    0.06416
496520.0000    0.09264
496560.0000    0.21767
496600.0000    0.27069
496640.0000    0.25762
496680.0000    0.35322
496720.0000    0.45694
496760.0000    0.08294
496800.0000    0.27382
496840.0000    0.04217
496880.0000   -0.00734
496920.0000    0.07326
496960.0000    0.23579
497000.0000    0.21373
497040.0000    0.38356
497080.0000    0.28215
497120.0000    0.02816
497160.0000    0.19758
497200.0000    0.05027
497240.0000    0.45968
497280.0000    0.33205
497320.0000    0.18080
497360.0000    0.09367
497400.0000    0.09800
497440.0000    0.01695
497480.0000    0.30207
497520.0000    0.00194
497560.0000    0.22414
497600.0000   -0.04146
497640.0000    0.03287
497680.0000    0.27710
497720.0000    0.38374
497760.0000    0.26192
497800.0000    0.44241
497840.0000   -0.12049
497880.0000    0.15541
497920.0000   -0.06612
497960.0000   -0.08624
498000.0000    0.03528
498040.0000    0.17183
498080.0000    0.00237
498120.0000   -0.07681
498160.0000    0.21628
498200.0000    0.01400
498240.0000    0.04515
498280.0000    0.35622
498320.0000    0.16739
498360.0000   -0.06457
498400.0000   -0.10408
498440.0000    0.28427
498480.0000    0.00489
498520.0000    0.05551
498560.0000    0.13340
498600.0000    0.16866
498640.0000    0.10362
498680.0000    0.73278
498720.0000    0.59599
498760.0000    0.01532
498800.0000    0.21044
498840.0000    0.22076
498880.0000    0.33143
498920.0000    0.54325
498960.0000    0.21681
499000.0000    0.18832
499040.0000    0.31102
499080.0000   -0.05522
499120.0000   -0.08531
499160.0000    0.15630
499200.0000    0.03810
499240.0000    0.00342
499280.0000    0.18111
499320.0000    0.12644
499360.0000    0.31669
499400.0000    0.18628
499440.0000    0.07868
499480.0000    0.43968
499520.0000    0.36470
499560.0000    0.18752
499600.0000    0.18789
499640.0000    0.07862
499680.0000   -0.04540
499720.0000    0.27289
499760.0000    0.31609
499800.0000    0.26859
499840.0000    0.29887
499880.0000    0.29334
499920.0000   -0.07864
499960.0000    0.07797
500000.0000    0.27859
500040.0000    0.19117
500080.0000   -0.09743
500120.0000   -0.29675
500160.0000   -0.10849
500200.0000   -0.02477
500240.0000   -0.08816
500280.0000   -0.15513
500320.0000   -0.19933
500360.0000   -0.20401
500400.0000    0.10260
500440.0000   -0.22880
500480.0000    0.07545
500520.0000    0.13666
500560.0000   -0.13359
500600.0000   -0.20984
500640.0000   -0.21930
500680.0000    0.16154
500720.0000    0.01253
500760.0000    0.09758
500800.0000   -0.04262
500840.0000    0.18016
500880.0000    0.02561
500920.0000   -0.18148
500960.0000   -0.23581
501000.0000   -0.27367
501040.0000   -0.38184
501080.0000   -0.41788
501120.0000   -0.40401
501160.0000   -0.12736
501200.0000   -0.38561
501240.0000   -0.48185
501280.0000   -0.30915
501320.0000   -0.20128
501360.0000   -0.24386
501400.0000   -0.34338
501440.0000   -0.13041
501480.0000   -0.27426
501520.0000    0.07916
501560.0000    0.05017
501600.0000   -0.18651
501640.0000    0.05884
501680.0000   -0.33095
501720.0000    0.15081
501760.0000    0.17134
501800.0000   -0.16371
501840.0000   -0.02842
501880.0000   -0.19269
501920.0000   -0.41591
501960.0000   -0.73703
502000.0000   -0.51872
502040.0000   -0.44363
502080.0000   -0.58828
502120.0000   -0.50646
502160.0000   -0.50981
502200.0000   -0.59356
502240.0000   -0.67357
502280.0000   -0.75343
502320.0000   -0.64315
502360.0000   -0.65084
502400.0000   -0.56311
502440.0000   -0.76921
502480.0000   -0.61526
502520.0000   -0.54116
502560.0000   -0.30835
502600.0000   -0.55317
502640.0000   -0.45961
502680.0000   -0.35923
502720.0000   -0.17188
502760.0000   -0.44212
502800.0000   -0.28396
502840.0000   -0.06960
502880.0000   -0.37160
502920.0000   -0.20786
502960.0000   -0.29665
503000.0000   -0.39338
503040.0000   -0.45558
503080.0000    0.06969
503120.0000   -0.19404
503160.0000   -0.37330
503200.0000   -0.08862
503240.0000   -0.25314
503280.0000   -0.31830
503320.0000   -0.08563
503360.0000    0.03630
503400.0000   -0.20773
503440.0000   -0.21009
503480.0000   -0.29003
503520.0000   -0.26520
503560.0000   -0.16197
503600.0000    0.07174
503640.0000   -0.34655
503680.0000   -0.08034
503720.0000   -0.46773
503760.0000   -0.37627
503800.0000   -0.56233
503840.0000   -0.56693
503880.0000   -0.15669
503920.0000   -0.47404
503960.0000   -0.34802
504000.0000   -0.22627
504040.0000   -0.22819
504080.0000   -0.21610
504120.0000   -0.16355
504160.0000    0.05955
504200.0000   -0.11684
504240.0000   -0.11892
504280.0000   -0.14390
504320.0000   -0.06234
504360.0000   -0.09336
504400.0000   -0.31670
504440.0000   -0.36328
504480.0000   -0.34273
504520.0000   -0.24709
504560.0000   -0.51039
504600.0000   -0.45490
504640.0000   -0.16629
504680.0000    0.04100
504720.0000    0.11358
504760.0000   -0.09667
504800.0000   -0.14456
504840.0000   -0.01984
504880.0000   -0.19158
504920.0000   -0.12867
504960.0000   -0.18229
505000.0000   -0.04333
505040.0000    0.01647
505080.0000   -0.12290
505120.0000   -0.32362
505160.0000   -0.51897
505200.0000   -0.30532
505240.0000   -0.22297
505280.0000   -0.01615
505320.0000   -0.06112
505360.0000   -0.10848
505400.0000    0.00304
505440.0000   -0.22784
505480.0000   -0.32771
505520.0000   -0.30861
505560.0000   -0.40237
505600.0000   -0.06366
505640.0000   -0.13584
505680.0000   -0.03852
505720.0000    0.07278
505760.0000    0.09105
505800.0000    0.12360
505840.0000    0.02000
505880.0000    0.17251
505920.0000    0.05439
505960.0000    0.09542
506000.0000    0.03484
506040.0000   -0.17735
506080.0000    0.26978
506120.0000    0.14228
506160.0000   -0.05783
506200.0000   -0.48554
506240.0000   -0.19799
506280.0000   -0.28676
506320.0000    0.05555
506360.0000   -0.21192
506400.0000   -0.16743
506440.0000   -0.11386
506480.0000   -0.17560
506520.0000   -0.05782
506560.0000   -0.22424
506600.0000   -0.10584
506640.0000   -0.17065
506680.0000    0.01189
506720.0000   -0.10381
506760.0000   -0.32867
506800.0000    0.07001
506840.0000   -0.05493
506880.0000   -0.12246
506920.0000   -0.24931
506960.0000   -0.08264
507000.0000   -0.14768
507040.0000   -0.20301
507080.0000   -0.17666
507120.0000   -0.02643
507160.0000   -0.10986
507200.0000    0.08738
507240.0000    0.09645
507280.0000    0.26685
507320.0000    0.05418
507360.0000   -0.09312
507400.0000   -0.15357
507440.0000    0.39472
507480.0000    0.12795
507520.0000   -0.08256
507560.0000   -0.17840
507600.0000    0.04217
507640.0000    0.10227
507680.0000   -0.12212
507720.0000   -0.02559
507760.0000   -0.02907
507800.0000   -0.09846
507840.0000   -0.10299
507880.0000   -0.01935
507920.0000   -0.43503
507960.0000    0.00574
508000.0000   -0.12964
508040.0000   -0.30294
508080.0000   -0.16547
508120.0000   -0.17685
508160.0000   -0.24827
508200.0000   -0.23825
508240.0000   -0.54425
508280.0000   -0.18093
508320.0000   -0.27764
508360.0000   -0.33749
508400.0000   -0.35233
508440.0000   -0.35465
508480.0000   -0.13385
508520.0000    0.01819
508560.0000   -0.21323
508600.0000   -0.33205
508640.0000   -0.12485
508680.0000   -0.31916
508720.0000   -0.10306
508760.0000    0.01986
508800.0000   -0.06710
508840.0000   -0.18520
508880.0000   -0.13387
508920.0000   -0.15301
508960.0000   -0.32966
509000.0000   -0.31522
509040.0000   -0.26782
509080.0000    0.00845
509120.0000   -0.22279
509160.0000   -0.10749
509200.0000   -0.30788
509240.0000   -0.31815
509280.0000   -0.23301
509320.0000   -0.32090
509360.0000   -0.11787
509400.0000   -0.21589
509440.0000   -0.09186
509480.0000   -0.29738
509520.0000   -0.26886
509560.0000   -0.19326
509600.0000   -0.24384
509640.0000   -0.10897
509680.0000   -0.37800
509720.0000   -0.83611
509760.0000   -0.37197
509800.0000   -0.52755
509840.0000   -0.15159
509880.0000   -0.31082
509920.0000   -0.19203
509960.0000   -0.26928
510000.0000   -0.11967
510040.0000   -0.45694
510080.0000   -0.34331
510120.0000   -0.32097
510160.0000   -0.10012
510200.0000   -0.38146
510240.0000   -0.25936
510280.0000   -0.12948
510320.0000   -0.27446
510360.0000   -0.32505
510400.0000   -0.28380
510440.0000   -0.41558
510480.0000   -0.15165
510520.0000   -0.30133
510560.0000   -0.12718
510600.0000   -0.18260
510640.0000   -0.28915
510680.0000    0.05499
510720.0000   -0.06156
510760.0000   -0.01935
510800.0000   -0.33844
510840.0000   -0.01336
510880.0000   -0.14932
510920.0000   -0.09111
510960.0000    0.11417
511000.0000   -0.19323
511040.0000    0.00455
511080.0000   -0.34587
511120.0000   -0.48040
511160.0000   -0.25775
511200.0000   -0.39416
511240.0000   -0.29857
511280.0000   -0.35795
511320.0000    0.11975
511360.0000   -0.08853
511400.0000   -0.02341
511440.0000    0.13010
511480.0000   -0.05742
511520.0000   -0.19833
511560.0000   -0.00723
511600.0000    0.03525
511640.0000    0.01035
511680.0000    0.08632
511720.0000   -0.40138
511760.0000   -0.46812
511800.0000   -0.29063
511840.0000   -0.14659
511880.0000   -0.41733
511920.0000   -0.54159
511960.0000   -0.20251
512000.0000    0.26732
512040.0000   -0.11276
512080.0000   -0.36087
512120.0000   -0.12066
512160.0000   -0.36398
512200.0000   -0.04162
512240.0000   -0.10010
512280.0000   -0.04163
512320.0000   -0.04186
512360.0000   -0.04330
512400.0000   -0.12597
512440.0000   -0.31817
512480.0000   -0.33181
512520.0000   -0.16291
512560.0000    0.03009
512600.0000    0.05469
512640.0000   -0.13814
512680.0000    0.05669
512720.0000   -0.01658
512760.0000   -0.10705
512800.0000    0.15624
512840.0000   -0.09039
512880.0000    0.32062
512920.0000   -0.12210
512960.0000    0.07824
513000.0000   -0.38479
513040.0000    0.17234
513080.0000   -0.43389
513120.0000   -0.41551
513160.0000   -0.47869
513200.0000   -0.56438
513240.0000   -0.21946
513280.0000    0.10642
513320.0000   -0.10831
513360.0000   -0.07792
513400.0000   -0.14798
513440.0000    0.13482
513480.0000   -0.03104
513520.0000   -0.03012
513560.0000   -0.07389
513600.0000   -0.08149
513640.0000   -0.11570
513680.0000   -0.24210
513720.0000   -0.20445
513760.0000   -0.07156
513800.0000   -0.00846
513840.0000   -0.11906
513880.0000    0.13490
513920.0000   -0.11759
513960.0000   -0.06384
514000.0000    0.01530
514040.0000   -0.03197
514080.0000    0.08064
514120.0000   -0.46292
514160.0000   -0.47215
514200.0000   -0.26196
514240.0000   -0.02684
514280.0000   -0.18962
514320.0000   -0.22576
514360.0000   -0.21762
514400.0000   -0.26935
514440.0000    0.14940
514480.0000   -0.12020
514520.0000   -0.15488
514560.0000    0.16505
514600.0000   -0.03374
514640.0000    0.06111
514680.0000    0.12479
514720.0000    0.18063
514760.0000    0.08037
514800.0000   -0.15552
514840.0000   -0.23750
514880.0000    0.01048
514920.0000    0.04013
514960.0000   -0.07728
515000.0000   -0.12063
515040.0000    0.25259
515080.0000    0.02201
515120.0000    0.28652
515160.0000    0.39156
515200.0000    0.08535
515240.0000    0.05115
515280.0000   -0.00996
515320.0000   -0.00291
515360.0000    0.08552
515400.0000    0.04122
515440.0000    0.03046
515480.0000   -0.18018
515520.0000    0.02602
515560.0000   -0.06300
515600.0000   -0.22098
515640.0000   -0.23128
515680.0000    0.04858
515720.0000    0.07838
515760.0000   -0.10702
515800.0000   -0.15831
515840.0000    0.10045
515880.0000    0.14227
515920.0000    0.36232
515960.0000    0.03858
516000.0000    0.20785
516040.0000   -0.10493
516080.0000   -0.08219
516120.0000    0.20840
516160.0000    0.07853
516200.0000   -0.05444
516240.0000    0.14292
516280.0000   -0.00462
516320.0000   -0.05707
516360.0000   -0.05276
516400.0000   -0.33318
516440.0000   -0.10422
516480.0000    0.09895
516520.0000    0.02896
516560.0000   -0.19171
516600.0000   -0.00803
516640.0000   -0.07901
516680.0000    0.19927
516720.0000    0.08515
516760.0000    0.11423
516800.0000    0.00444
516840.0000   -0.24552
516880.0000   -0.01693
516920.0000    0.16364
516960.0000    0.01582
517000.0000    0.06914
517040.0000    0.32328
517080.0000   -0.13072
517120.0000    0.14503
517160.0000    0.24931
517200.0000    0.00565
517240.0000    0.07146
517280.0000   -0.01775
517320.0000   -0.31249
517360.0000   -0.17809
517400.0000    0.16089
517440.0000   -0.00780
517480.0000    0.04624
517520.0000   -0.09889
517560.0000    0.25249
517600.0000    0.19695
517640.0000    0.26409
517680.0000    0.13314
517720.0000    0.25703
517760.0000    0.04537
517800.0000    0.16482
517840.0000   -0.03426
517880.0000    0.03603
517920.0000    0.16557
517960.0000   -0.20381
518000.0000    0.23880
518040.0000    0.32521
518080.0000    0.30311
518120.0000    0.08591
518160.0000    0.11981
518200.0000    0.23008
518240.0000   -0.07320
518280.0000    0.19618
518320.0000   -0.02158
518360.0000    0.24432
518400.0000    0.18101
518440.0000    0.12240
518480.0000    0.07100
518520.0000    0.05713
518560.0000    0.07409
518600.0000   -0.07209
518640.0000   -0.01837
518680.0000    0.33486
518720.0000   -0.08419
518760.0000    0.29172
518800.0000   -0.03639
518840.0000   -0.17896
518880.0000    0.13513
518920.0000   -0.06277
518960.0000   -0.14582
519000.0000   -0.01225
519040.0000   -0.15644
519080.0000    0.18982
519120.0000    0.14221
519160.0000    0.23328
519200.0000    0.22429
519240.0000    0.07266
519280.0000   -0.11843
519320.0000    0.24592
519360.0000   -0.00981
519400.0000   -0.04145
519440.0000   -0.13673
519480.0000   -0.23172
519520.0000   -0.56586
519560.0000   -0.07479
519600.0000   -0.06703
519640.0000    0.16767
519680.0000    0.01954
519720.0000    0.47045
519760.0000    0.50904
519800.0000    0.29343
519840.0000    0.38540
519880.0000    0.42540
519920.0000    0.21062
519960.0000    0.56712
520000.0000    0.40361
520040.0000    0.39417
520080.0000    0.53481
520120.0000    0.23025
520160.0000    0.58051
520200.0000    0.03038
520240.0000    0.12384
520280.0000    0.43359
520320.0000    0.50258
520360.0000    0.48955
520400.0000    0.41677
520440.0000    0.07574
520480.0000    0.17280
520520.0000    0.18869
520560.0000    0.19505
520600.0000    0.17579
520640.0000    0.17845
520680.0000    0.20262
520720.0000    0.50491
520760.0000    0.59406
520800.0000    0.57764
520840.0000    0.49250
520880.0000    0.60448
520920.0000   -0.08059
520960.0000   -0.31822
521000.0000    0.16739
521040.0000    0.21316
521080.0000    0.07102
521120.0000    0.16180
521160.0000    0.31094
521200.0000    0.18638
521240.0000    0.01574
521280.0000   -0.06309
521320.0000   -0.00108
521360.0000   -0.22424
521400.0000    0.00229
521440.0000   -0.05360
521480.0000   -0.42694
521520.0000   -0.34924
521560.0000   -0.62769
521600.0000   -0.08511
521640.0000   -0.05138
521680.0000   -0.56908
521720.0000   -0.43577
521760.0000   -0.52934
521800.0000   -0.64353
521840.0000   -0.47214
521880.0000   -0.57797
521920.0000   -0.51136
521960.0000   -0.01768
522000.0000   -0.37038
522040.0000   -0.10944
522080.0000   -0.52022
522120.0000   -0.29126
522160.0000   -0.15430
522200.0000   -0.12849
522240.0000   -0.21886
522280.0000    0.00232
522320.0000   -0.11180
522360.0000   -0.11117
522400.0000   -0.01224
522440.0000   -0.25531
522480.0000    0.06108
522520.0000    0.04260
522560.0000    0.04198
522600.0000   -0.12872
522640.0000    0.02900
522680.0000   -0.06892
522720.0000   -0.03568
522760.0000   -0.36113
522800.0000   -0.14823
522840.0000   -0.52009
522880.0000   -0.19184
522920.0000   -0.37032
522960.0000   -0.19434
523000.0000   -0.11768
523040.0000   -0.42481
523080.0000   -0.17655
523120.0000   -0.03151
523160.0000    0.09050
523200.0000   -0.45663
523240.0000   -0.30756
523280.0000   -0.12456
523320.0000   -0.33722
523360.0000   -0.35484
523400.0000   -0.43032
523440.0000    0.11408
523480.0000   -0.25784
523520.0000   -0.28318
523560.0000   -0.13725
523600.0000   -0.39808
523640.0000   -0.02418
523680.0000    0.03393
523720.0000   -0.07623
523760.0000   -0.10826
523800.0000    0.17800
523840.0000   -0.01326
523880.0000   -0.27324
523920.0000   -0.16393
523960.0000   -0.15737
524000.0000    0.08629
524040.0000   -0.31026
524080.0000   -0.09444
524120.0000    0.38254
524160.0000   -0.00164
524200.0000    0.03952
524240.0000   -0.24072
524280.0000   -0.16728
524320.0000   -0.19570
524360.0000   -0.40641
524400.0000   -0.34504
524440.0000   -0.37538
524480.0000   -0.28671
524520.0000   -0.29829
524560.0000   -0.26460
524600.0000   -0.22505
524640.0000   -0.11143
524680.0000   -0.03529
524720.0000   -0.15238
524760.0000   -0.05632
524800.0000   -0.35536
524840.0000   -0.08923
524880.0000   -0.27749
524920.0000   -0.08944
524960.0000    0.19662
525000.0000   -0.26059
525040.0000   -0.39288
525080.0000    0.03412
525120.0000    0.04674
525160.0000    0.08554
525200.0000    0.22458
525240.0000    0.23445
525280.0000    0.14829
525320.0000   -0.12539
525360.0000   -0.24984
525400.0000   -0.30680
525440.0000   -0.54081
525480.0000   -0.23842
525520.0000    0.12065
525560.0000    0.05750
525600.0000   -0.02803
525640.0000   -0.13254
525680.0000   -0.19265
525720.0000   -0.35524
525760.0000   -0.23060
525800.0000   -0.19455
525840.0000   -0.02837
525880.0000   -0.19113
525920.0000   -0.06371
525960.0000   -0.16414
526000.0000   -0.15141
526040.0000   -0.17877
526080.0000   -0.00889
526120.0000   -0.17571
526160.0000   -0.16868
526200.0000   -0.17444
526240.0000    0.10231
526280.0000   -0.33141
526320.0000    0.18933
526360.0000   -0.07407
526400.0000   -0.02583
526440.0000    0.00633
526480.0000   -0.34055
526520.0000   -0.55781
526560.0000   -0.09018
526600.0000   -0.09667
526640.0000   -0.06209
526680.0000   -0.08434
526720.0000   -0.16697
526760.0000   -0.38161
526800.0000   -0.29976
526840.0000   -0.11234
526880.0000   -0.32594
526920.0000   -0.44572
526960.0000   -0.29810
527000.0000   -0.16503
527040.0000    0.18421
527080.0000   -0.05229
527120.0000   -0.04372
527160.0000    0.10881
527200.0000   -0.02280
527240.0000    0.04790
527280.0000   -0.16793
527320.0000   -0.11329
527360.0000   -0.01679
527400.0000   -0.06882
527440.0000    0.11639
527480.0000    0.15045
527520.0000    0.00292
527560.0000   -0.39035
527600.0000   -0.30593
527640.0000   -0.36520
527680.0000   -0.15302
527720.0000   -0.13195
527760.0000    0.12623
527800.0000   -0.25496
527840.0000   -0.51521
527880.0000   -0.18659
527920.0000   -0.16555
527960.0000   -0.32790
528000.0000    0.03218
528040.0000   -0.31532
528080.0000   -0.43394
528120.0000   -0.33775
528160.0000    0.05550
528200.0000   -0.25044
528240.0000   -0.14803
528280.0000   -0.04940
528320.0000   -0.31289
528360.0000   -0.08145
528400.0000   -0.09178
528440.0000   -0.32872
528480.0000   -0.37480
528520.0000   -0.37929
528560.0000   -0.36979
528600.0000   -0.62936
528640.0000   -0.20318
528680.0000    0.13047
528720.0000   -0.16133
528760.0000    0.20809
528800.0000   -0.06673
528840.0000   -0.17848
528880.0000   -0.18999
528920.0000   -0.37201
528960.0000   -0.45462
529000.0000   -0.21006
529040.0000   -0.16624
529080.0000   -0.14803
529120.0000   -0.06573
529160.0000   -0.34603
529200.0000   -0.27326
529240.0000   -0.38249
529280.0000   -0.45483
529320.0000   -0.03883
529360.0000    0.20665
529400.0000    0.22247
529440.0000    0.12743
529480.0000    0.11528
529520.0000   -0.08051
529560.0000   -0.27203
529600.0000   -0.08063
529640.0000   -0.01348
529680.0000   -0.09620
529720.0000   -0.21635
529760.0000   -0.00174
529800.0000   -0.03854
529840.0000   -0.03261
529880.0000   -0.14927
529920.0000   -0.10788
529960.0000   -0.20517
530000.0000    0.18391
530040.0000   -0.11159
530080.0000   -0.09704
530120.0000   -0.11931
530160.0000   -0.02532
530200.0000    0.02795
530240.0000    0.03554
530280.0000    0.01149
530320.0000   -0.26017
530360.0000   -0.21157
530400.0000   -0.36447
530440.0000   -0.40071
530480.0000   -0.37404
530520.0000   -0.00097
530560.0000    0.15268
530600.0000    0.11618
530640.0000   -0.01152
530680.0000   -0.38016
530720.0000   -0.17196
530760.0000   -0.08364
530800.0000    0.11687
530840.0000   -0.44898
530880.0000   -0.22200
530920.0000   -0.21320
530960.0000   -0.38860
531000.0000   -0.41409
531040.0000   -0.40917
531080.0000   -0.68586
531120.0000   -0.69047
531160.0000   -0.75355
531200.0000   -0.45948
531240.0000   -0.32765
531280.0000   -0.47316
531320.0000   -0.01099
531360.0000   -0.02830
531400.0000   -0.07080
531440.0000    0.07238
531480.0000    0.10034
531520.0000    0.08177
531560.0000   -0.01170
531600.0000   -0.20931
531640.0000    0.35961
531680.0000    0.26490
531720.0000    0.13156
531760.0000   -0.14041
531800.0000   -0.12677
531840.0000    0.00217
531880.0000   -0.36566
531920.0000    0.19049
531960.0000    0.59356
532000.0000    0.46711
532040.0000   -0.15046
532080.0000   -0.34416
532120.0000    0.19151
532160.0000    0.20641
532200.0000    0.23770
532240.0000    0.22420
532280.0000   -0.13102
532320.0000    0.17118
532360.0000    0.32897
532400.0000   -0.12742
532440.0000   -0.50330
532480.0000   -0.61164
532520.0000   -0.27416
532560.0000   -0.49153
532600.0000   -0.43898
532640.0000   -0.46602
532680.0000   -0.52902
532720.0000   -0.54646
532760.0000   -0.30885
532800.0000   -0.28237
532840.0000   -0.15967
532880.0000   -0.06488
532920.0000   -0.23344
532960.0000   -0.20424
533000.0000   -0.04249
533040.0000    0.10407
533080.0000   -0.26299
533120.0000   -0.35051
533160.0000   -0.09788
533200.0000    0.12422
533240.0000   -0.15969
533280.0000    0.01770
533320.0000   -0.18355
533360.0000   -0.40425
533400.0000   -0.39542
533440.0000   -0.24440
533480.0000   -0.38417
533520.0000   -0.18989
533560.0000   -0.18907
533600.0000   -0.18133
533640.0000   -0.12547
533680.0000   -0.18352
533720.0000   -0.21417
533760.0000   -0.04299
533800.0000   -0.25396
533840.0000   -0.17436
533880.0000    0.02508
533920.0000   -0.40052
533960.0000   -0.19301
534000.0000   -0.51253
534040.0000   -0.35622
534080.0000   -0.19850
534120.0000   -0.15757
534160.0000   -0.52064
534200.0000   -0.35800
534240.0000   -0.41287
534280.0000   -0.27686
534320.0000   -0.33914
534360.0000   -0.21880
534400.0000   -0.10683
534440.0000   -0.06501
534480.0000   -0.17294
534520.0000   -0.40951
534560.0000   -0.58895
534600.0000   -0.53573
534640.0000   -0.30516
534680.0000   -0.07287
534720.0000   -0.34725
534760.0000   -0.18066
534800.0000   -0.35014
534840.0000   -0.58720
534880.0000   -0.44010
534920.0000   -0.39960
534960.0000   -0.44811
535000.0000    0.11351
535040.0000    0.00065
535080.0000   -0.02945
535120.0000   -0.32187
535160.0000   -0.34935
535200.0000   -0.37143
535240.0000   -0.03823
535280.0000    0.05340
535320.0000    0.00635
535360.0000    0.28475
535400.0000    0.03495
535440.0000    0.26377
535480.0000    0.21283
535520.0000    0.49440
535560.0000    0.09569
535600.0000    0.20697
535640.0000    0.21599
535680.0000    0.21943
535720.0000   -0.02043
535760.0000    0.16266
535800.0000   -0.13346
535840.0000   -0.22111
535880.0000    0.15538
535920.0000    0.00844
535960.0000   -0.23396
536000.0000   -0.04817
536040.0000    0.22182
536080.0000    0.17879
536120.0000    0.05569
536160.0000    0.05052
536200.0000    0.07333
536240.0000   -0.03692
536280.0000    0.27110
536320.0000    0.52972
536360.0000    0.20969
536400.0000    0.18056
536440.0000   -0.04301
536480.0000   -0.31540
536520.0000    0.18866
536560.0000    0.26436
536600.0000   -0.28107
536640.0000   -0.59053
536680.0000   -0.07141
536720.0000   -0.24951
536760.0000   -0.14732
536800.0000   -0.22725
536840.0000    0.00925
536880.0000    0.13902
536920.0000    0.15086
536960.0000   -0.12470
537000.0000   -0.01890
537040.0000    0.26674
537080.0000    0.06420
537120.0000    0.05750
537160.0000    0.11630
537200.0000    0.12583
537240.0000    0.29151
537280.0000    0.01173
537320.0000    0.31397
537360.0000    0.36095
537400.0000    0.26264
537440.0000    0.63430
537480.0000    0.27121
537520.0000    0.20291
537560.0000    0.37957
537600.0000   -0.07454
537640.0000    0.41767
537680.0000    0.29043
537720.0000   -0.14487
537760.0000    0.18045
537800.0000    0.00755
537840.0000    0.31246
537880.0000    0.42140
537920.0000    0.00628
537960.0000   -0.03436
538000.0000   -0.11381
538040.0000    0.23326
538080.0000   -0.03121
538120.0000   -0.30506
538160.0000   -0.29012
538200.0000   -0.13908
538240.0000   -0.37397
538280.0000   -0.03830
538320.0000    0.22173
538360.0000    0.01716
538400.0000    0.17079
538440.0000    0.18707
538480.0000    0.35519
538520.0000    0.48673
538560.0000    0.48172
538600.0000    0.06205
538640.0000    0.28459
538680.0000    0.14370
538720.0000    0.01968
538760.0000    0.32818
538800.0000    0.09042
538840.0000    0.28336
538880.0000    0.16670
538920.0000    0.18236
538960.0000    0.21161
539000.0000    0.42144
539040.0000   -0.00379
539080.0000   -0.03929
539120.0000    0.19232
539160.0000    0.16172
539200.0000    0.23031
539240.0000    0.07025
539280.0000    0.15811
539320.0000    0.19032
539360.0000    0.16679
539400.0000    0.16369
539440.0000    0.10785
539480.0000    0.08802
539520.0000    0.06392
539560.0000    0.56302
539600.0000    0.55433
539640.0000    0.45994
539680.0000    0.59558
539720.0000    0.23155
539760.0000   -0.19659
539800.0000   -0.21996
539840.0000   -0.02511
539880.0000    0.16807
539920.0000   -0.05678
539960.0000    0.09139
540000.0000    0.12952
540040.0000    0.23460
540080.0000    0.03489
540120.0000    0.31817
540160.0000    0.18194
540200.0000    0.06536
540240.0000   -0.15149
540280.0000   -0.16788
540320.0000   -0.13550
540360.0000    0.20222
540400.0000    0.26775
540440.0000    0.41920
540480.0000    0.26634
540520.0000    0.24366
540560.0000    0.19932
540600.0000    0.39226
540640.0000    0.50772
540680.0000    0.31303
540720.0000    0.19540
540760.0000    0.07334
540800.0000    0.11720
540840.0000    0.14393
540880.0000    0.40106
540920.0000    0.43216
540960.0000    0.06116
541000.0000    0.04626
541040.0000    0.18369
541080.0000    0.46985
541120.0000    0.24167
541160.0000    0.44234
541200.0000    0.06177
541240.0000    0.16299
541280.0000    0.15643
541320.0000    0.22286
541360.0000   -0.01982
541400.0000   -0.04180
541440.0000   -0.20318
541480.0000   -0.33576
541520.0000   -0.06735
541560.0000   -0.07884
541600.0000   -0.08711
541640.0000    0.13680
541680.0000   -0.05074
541720.0000    0.11904
541760.0000    0.11292
541800.0000    0.25335
541840.0000    0.15278
541880.0000    0.18482
541920.0000    0.25697
541960.0000    0.17093
542000.0000   -0.01789
542040.0000    0.02695
542080.0000    0.16515
542120.0000   -0.04709
542160.0000    0.34095
542200.0000    0.21396
542240.0000    0.02947
542280.0000    0.07706
542320.0000    0.11971
542360.0000   -0.11290
542400.0000    0.09796
542440.0000    0.05294
542480.0000   -0.03790
542520.0000   -0.20397
542560.0000    0.08822
542600.0000   -0.34105
542640.0000   -0.07397
542680.0000   -0.04502
542720.0000    0.00983
542760.0000    0.20321
542800.0000    0.00337
542840.0000    0.24086
542880.0000   -0.14052
542920.0000    0.18789
542960.0000    0.18091
543000.0000    0.15766
543040.0000    0.03321
543080.0000    0.26996
543120.0000    0.38361
543160.0000    0.14479
543200.0000    0.38853
543240.0000   -0.04542
543280.0000    0.15384
543320.0000    0.24564
543360.0000   -0.07683
543400.0000    0.02865
543440.0000    0.06403
543480.0000   -0.06897
543520.0000    0.03242
543560.0000    0.06246
543600.0000    0.13872
543640.0000    0.05247
543680.0000    0.25691
543720.0000    0.22722
543760.0000    0.22595
543800.0000    0.17204
543840.0000    0.15820
543880.0000    0.26220
543920.0000    0.32484
543960.0000    0.34816
544000.0000    0.16741
544040.0000    0.03001
544080.0000    0.21514
544120.0000   -0.22473
544160.0000   -0.02931
544200.0000    0.01621
544240.0000   -0.00439
544280.0000   -0.13022
544320.0000   -0.30741
544360.0000   -0.26181
544400.0000   -0.18506
544440.0000    0.12017
544480.0000    0.13802
544520.0000    0.32006
544560.0000    0.05881
544600.0000    0.08018
544640.0000   -0.04020
544680.0000   -0.35476
544720.0000    0.06188
544760.0000    0.22483
544800.0000    0.18667
544840.0000   -0.08571
544880.0000    0.07367
544920.0000   -0.04464
544960.0000   -0.20117
545000.0000   -0.01080
545040.0000    0.03550
545080.0000   -0.26202
545120.0000   -0.01353
545160.0000   -0.15907
545200.0000   -0.12719
545240.0000   -0.13545
545280.0000    0.03797
545320.0000    0.09037
545360.0000    0.04781
545400.0000    0.14505
545440.0000   -0.08892
545480.0000   -0.48426
545520.0000   -0.58442
545560.0000   -0.05561
545600.0000   -0.12032
545640.0000    0.10281
545680.0000    0.17892
545720.0000   -0.02874
545760.0000    0.36426
545800.0000    0.12516
545840.0000    0.06357
545880.0000    0.07613
545920.0000    0.22767
545960.0000    0.16554
546000.0000    0.46691
546040.0000    0.09366
546080.0000   -0.02584
546120.0000    0.05149
546160.0000   -0.23831
546200.0000   -0.00754
546240.0000    0.15774
546280.0000    0.00098
546320.0000   -0.16571
546360.0000    0.07479
546400.0000    0.18407
546440.0000   -0.11789
546480.0000   -0.31642
546520.0000    0.04844
546560.0000   -0.36198
546600.0000   -0.21243
546640.0000    0.06880
546680.0000    0.02934
546720.0000   -0.09345
546760.0000    0.05905
546800.0000   -0.25993
546840.0000    0.03799
546880.0000   -0.23946
546920.0000   -0.49848
546960.0000   -0.31557
547000.0000   -0.22632
547040.0000   -0.22435
547080.0000    0.10744
547120.0000    0.25141
547160.0000    0.04953
547200.0000    0.35182
547240.0000    0.14419
547280.0000    0.09556
547320.0000    0.15398
547360.0000    0.12019
547400.0000    0.06282
547440.0000    0.07659
547480.0000    0.17726
547520.0000   -0.04039
547560.0000    0.23543
547600.0000   -0.04738
547640.0000    0.25624
547680.0000    0.12593
547720.0000   -0.08551
547760.0000   -0.00047
547800.0000   -0.11537
547840.0000   -0.02350
547880.0000   -0.05026
547920.0000   -0.03982
547960.0000   -0.14641
548000.0000    0.09196
548040.0000   -0.04091
548080.0000   -0.09049
548120.0000    0.11883
548160.0000    0.14856
548200.0000   -0.00602
548240.0000   -0.15816
548280.0000   -0.09074
548320.0000   -0.18063
548360.0000   -0.22521
548400.0000   -0.11624
548440.0000   -0.40308
548480.0000   -0.09504
548520.0000   -0.35890
548560.0000   -0.21281
548600.0000   -0.03826
548640.0000    0.08868
548680.0000    0.19562
548720.0000   -0.06238
548760.0000   -0.06798
548800.0000   -0.34598
548840.0000   -0.22137
548880.0000   -0.11381
548920.0000    0.20184
548960.0000    0.04919
549000.0000   -0.22428
549040.0000    0.03847
549080.0000    0.20086
549120.0000   -0.10702
549160.0000   -0.06515
549200.0000   -0.05784
549240.0000   -0.14725
549280.0000   -0.34781
549320.0000    0.10816
549360.0000   -0.02558
549400.0000   -0.12608
549440.0000   -0.27997
549480.0000   -0.17430
549520.0000   -0.50744
549560.0000   -0.35183
549600.0000   -0.16912
549640.0000   -0.20008
549680.0000   -0.03590
549720.0000    0.22626
549760.0000   -0.08272
549800.0000   -0.12730
549840.0000   -0.08955
549880.0000   -0.36285
549920.0000   -0.28763
549960.0000   -0.47811
550000.0000   -0.21289
550040.0000   -0.54067
550080.0000   -0.16216
550120.0000   -0.31798
550160.0000   -0.22282
550200.0000    0.05037
550240.0000   -0.31805
550280.0000   -0.20805
550320.0000   -0.06517
550360.0000   -0.25451
550400.0000   -0.26468
550440.0000   -0.32175
550480.0000   -0.42468
550520.0000   -0.28191
550560.0000   -0.14485
550600.0000   -0.37894
550640.0000    0.22583
550680.0000   -0.11468
550720.0000   -0.23146
550760.0000   -0.14165
550800.0000    0.10978
550840.0000   -0.38318
550880.0000   -0.32539
550920.0000   -0.47973
550960.0000   -0.26410
551000.0000   -0.04255
551040.0000   -0.11718
551080.0000   -0.02314
551120.0000   -0.12193
551160.0000   -0.14199
551200.0000   -0.09791
551240.0000   -0.32934
551280.0000    0.03789
551320.0000   -0.21689
551360.0000   -0.23674
551400.0000   -0.22245
551440.0000    0.02103
551480.0000   -0.31976
551520.0000    0.04424
551560.0000   -0.27407
551600.0000    0.13863
551640.0000   -0.32980
551680.0000   -0.33759
551720.0000    0.13166
551760.0000    0.25020
551800.0000    0.02984
551840.0000    0.18380
551880.0000    0.07553
551920.0000    0.20342
551960.0000    0.21698
552000.0000   -0.08258
552040.0000    0.22234
552080.0000    0.09205
552120.0000    0.09267
552160.0000   -0.07980
552200.0000   -0.08758
552240.0000   -0.35608
552280.0000   -0.02198
552320.0000    0.07848
552360.0000   -0.24939
552400.0000   -0.02097
552440.0000   -0.29039
552480.0000   -0.16530
552520.0000   -0.36496
552560.0000   -0.21381
552600.0000   -0.13475
552640.0000   -0.24255
552680.0000   -0.14966
552720.0000   -0.00211
552760.0000   -0.05175
552800.0000   -0.33652
552840.0000    0.05030
552880.0000   -0.04127
552920.0000   -0.24914
552960.0000    0.20825
553000.0000   -0.01290
553040.0000    0.05414
553080.0000    0.04941
553120.0000    0.11222
553160.0000   -0.18114
553200.0000   -0.32780
553240.0000   -0.19201
553280.0000   -0.03894
553320.0000   -0.00093
553360.0000   -0.35605
553400.0000   -0.20559
553440.0000    0.07484
553480.0000    0.01232
553520.0000    0.15811
553560.0000    0.15836
553600.0000    0.08075
553640.0000    0.15348
553680.0000    0.14058
553720.0000    0.00734
553760.0000   -0.00399
553800.0000    0.06783
553840.0000   -0.27987
553880.0000    0.10221
553920.0000    0.05744
553960.0000   -0.11429
554000.0000    0.07014
554040.0000   -0.30875
554080.0000   -0.16815
554120.0000   -0.14141
554160.0000   -0.03257
554200.0000   -0.04966
554240.0000   -0.39803
554280.0000   -0.04607
554320.0000   -0.12572
554360.0000    0.03835
554400.0000   -0.20162
554440.0000    0.09568
554480.0000    0.08268
554520.0000    0.03423
554560.0000    0.17707
554600.0000    0.01528
554640.0000    0.33593
554680.0000    0.14724
554720.0000    0.23990
554760.0000    0.05840
554800.0000    0.13453
554840.0000    0.21367
554880.0000    0.31545
554920.0000   -0.00281
554960.0000   -0.10857
555000.0000    0.01550
555040.0000   -0.33881
555080.0000    0.04304
555120.0000   -0.03694
555160.0000   -0.01512
555200.0000    0.04452
555240.0000    0.22283
555280.0000   -0.05191
555320.0000    0.14497
555360.0000   -0.12946
555400.0000   -0.11905
555440.0000   -0.24853
555480.0000   -0.16618
555520.0000    0.37744
555560.0000   -0.13416
555600.0000   -0.27970
555640.0000   -0.19380
555680.0000   -0.55615
555720.0000   -0.28355
555760.0000   -0.26065
555800.0000   -0.09771
555840.0000   -0.13691
555880.0000   -0.11609
555920.0000    0.13494
555960.0000   -0.29548
556000.0000    0.19364
556040.0000   -0.03841
556080.0000    0.05789
556120.0000    0.21383
556160.0000   -0.05501
556200.0000   -0.09731
556240.0000    0.02192
556280.0000   -0.00526
556320.0000    0.26623
556360.0000    0.13308
556400.0000    0.11188
556440.0000    0.10245
556480.0000    0.17468
556520.0000    0.01925
556560.0000   -0.26790
556600.0000    0.28117
556640.0000   -0.45038
556680.0000   -0.10429
556720.0000    0.09582
556760.0000   -0.06078
556800.0000   -0.27115
556840.0000   -0.27772
556880.0000   -0.09390
556920.0000   -0.00397
556960.0000   -0.25424
557000.0000   -0.43466
557040.0000   -0.05812
557080.0000   -0.12616
557120.0000    0.13831
557160.0000   -0.11236
557200.0000   -0.05077
557240.0000   -0.26721
557280.0000   -0.08149
557320.0000   -0.20230
557360.0000   -0.03363
557400.0000    0.06976
557440.0000    0.25641
557480.0000    0.26114
557520.0000   -0.01017
557560.0000    0.23761
557600.0000    0.10103
557640.0000   -0.03620
557680.0000    0.08941
557720.0000   -0.00295
557760.0000    0.33016
557800.0000    0.29857
557840.0000    0.06133
557880.0000    0.02293
557920.0000   -0.11238
557960.0000    0.06719
558000.0000    0.05352
558040.0000   -0.47935
558080.0000   -0.48217
558120.0000   -0.33207
558160.0000   -0.66542
558200.0000   -0.22549
558240.0000   -0.06272
558280.0000   -0.17594
558320.0000   -0.27299
558360.0000   -0.27949
558400.0000   -0.26111
558440.0000   -0.08414
558480.0000   -0.09896
558520.0000   -0.19551
558560.0000   -0.38407
558600.0000   -0.14510
558640.0000   -0.45157
558680.0000   -0.11497
558720.0000    0.13880
558760.0000    0.12835
558800.0000    0.26610
558840.0000    0.04384
558880.0000    0.20457
558920.0000    0.05285
558960.0000   -0.07271
559000.0000    0.33935
559040.0000    0.28007
559080.0000    0.39526
559120.0000    0.26158
559160.0000    0.45966
559200.0000    0.19341
559240.0000    0.25424
559280.0000    0.00795
559320.0000    0.32438
559360.0000    0.36499
559400.0000    0.03594
559440.0000    0.35927
559480.0000    0.31088
559520.0000    0.25015
559560.0000    0.14616
559600.0000    0.29507
559640.0000   -0.31828
559680.0000   -0.35505
559720.0000   -0.28540
559760.0000   -0.11499
559800.0000   -0.04006
559840.0000   -0.13290
559880.0000   -0.02025
559920.0000    0.31617
559960.0000   -0.25950
560000.0000    0.02800
560040.0000    0.11906
560080.0000   -0.22400
560120.0000   -0.11218
560160.0000    0.36556
560200.0000    0.46900
560240.0000    0.07557
560280.0000    0.22511
560320.0000    0.17827
560360.0000    0.25043
560400.0000    0.18267
560440.0000    0.59934
560480.0000    0.14719
560520.0000    0.11648
560560.0000   -0.12141
560600.0000    0.13056
560640.0000    0.04253
560680.0000   -0.02174
560720.0000    0.19333
560760.0000    0.02790
560800.0000    0.04987
560840.0000   -0.49465
560880.0000   -0.47706
560920.0000   -0.31184
560960.0000    0.21491
561000.0000   -0.13908
561040.0000    0.03054
561080.0000   -0.23666
561120.0000   -0.00294
561160.0000    0.10472
561200.0000   -0.13773
561240.0000    0.16203
561280.0000    0.15900
561320.0000    0.13322
561360.0000    0.08247
561400.0000    0.03784
561440.0000   -0.04621
561480.0000   -0.14384
561520.0000    0.10201
561560.0000   -0.04002
561600.0000    0.05123
561640.0000   -0.18210
561680.0000   -0.22696
561720.0000   -0.09628
561760.0000    0.25054
561800.0000    0.12403
561840.0000    0.23470
561880.0000   -0.08167
561920.0000   -0.13065
561960.0000    0.04193
562000.0000    0.20135
562040.0000   -0.03539
562080.0000    0.06247
562120.0000   -0.06744
562160.0000   -0.12685
562200.0000   -0.13181
562240.0000   -0.12488
562280.0000    0.00206
562320.0000    0.13382
562360.0000   -0.22594
562400.0000   -0.26660
562440.0000    0.11684
562480.0000   -0.28497
562520.0000   -0.17097
562560.0000   -0.02409
562600.0000    0.02661
562640.0000   -0.02099
562680.0000   -0.04224
562720.0000    0.01796
562760.0000    0.13363
562800.0000    0.05262
562840.0000    0.33744
562880.0000   -0.04410
562920.0000    0.20914
562960.0000    0.07274
563000.0000   -0.14508
563040.0000    0.10561
563080.0000    0.16974
563120.0000   -0.38517
563160.0000    0.08225
563200.0000   -0.21149
563240.0000   -0.08720
563280.0000   -0.42423
563320.0000   -0.36894
563360.0000   -0.33819
563400.0000   -0.26390
563440.0000   -0.33949
563480.0000   -0.02508
563520.0000    0.00541
563560.0000    0.17046
563600.0000   -0.28653
563640.0000    0.13651
563680.0000   -0.05419
563720.0000    0.11799
563760.0000   -0.08659
563800.0000    0.00373
563840.0000    0.42602
563880.0000   -0.16726
563920.0000   -0.24476
563960.0000   -0.39625
564000.0000   -0.31071
564040.0000   -0.24491
564080.0000   -0.37842
564120.0000   -0.46273
564160.0000   -0.51475
564200.0000    0.01358
564240.0000   -0.41943
564280.0000   -0.22788
564320.0000   -0.18981
564360.0000   -0.13767
564400.0000   -0.20753
564440.0000   -0.26348
564480.0000   -0.31419
564520.0000    0.06746
564560.0000    0.54140
564600.0000    0.60436
564640.0000    0.27120
564680.0000    0.27505
564720.0000    0.23374
564760.0000    0.17385
564800.0000    0.13729
564840.0000    0.04059
564880.0000    0.04022
564920.0000    0.34889
564960.0000    0.16829
565000.0000    0.19445
565040.0000    0.27154
565080.0000    0.03611
565120.0000    0.03270
565160.0000    0.32628
565200.0000    0.47467
565240.0000    0.40207
565280.0000    0.12090
565320.0000    0.21757
565360.0000    0.42658
565400.0000    0.20792
565440.0000    0.21744
565480.0000    0.20535
565520.0000    0.43824
565560.0000    0.11266
565600.0000    0.34067
565640.0000    0.16113
565680.0000    0.07700
565720.0000    0.33054
565760.0000    0.40465
565800.0000    0.26569
565840.0000    0.39123
565880.0000   -0.00146
565920.0000    0.12386
565960.0000   -0.08582
566000.0000    0.08200
566040.0000    0.37685
566080.0000    0.28960
566120.0000    0.26484
566160.0000   -0.02598
566200.0000    0.11361
566240.0000   -0.02151
566280.0000    0.35373
566320.0000    0.13580
566360.0000    0.06650
566400.0000    0.04644
566440.0000   -0.10335
566480.0000   -0.08106
566520.0000   -0.07985
566560.0000   -0.04581
566600.0000    0.24017
566640.0000    0.04707
566680.0000    0.01442
566720.0000    0.08470
566760.0000   -0.18933
566800.0000    0.23039
566840.0000    0.07599
566880.0000    0.30129
566920.0000    0.26168
566960.0000   -0.10150
567000.0000   -0.14298
567040.0000    0.30199
567080.0000    0.36640
567120.0000   -0.02681
567160.0000    0.05939
567200.0000   -0.09465
567240.0000    0.14443
567280.0000    0.40625
567320.0000    0.02458
567360.0000    0.01623
567400.0000    0.00172
567440.0000    0.18098
567480.0000   -0.09564
567520.0000   -0.21333
567560.0000    0.10300
567600.0000   -0.02696
567640.0000    0.03311
567680.0000   -0.04653
567720.0000   -0.02133
567760.0000    0.15187
567800.0000    0.11386
567840.0000    0.45973
567880.0000    0.38987
567920.0000    0.35524
567960.0000    0.16824
568000.0000    0.18848
568040.0000    0.01344
568080.0000    0.07004
568120.0000    0.21709
568160.0000    0.09142
568200.0000   -0.01220
568240.0000    0.00574
568280.0000   -0.18831
568320.0000    0.11222
568360.0000    0.10343
568400.0000    0.19999
568440.0000   -0.02722
568480.0000   -0.07827
568520.0000   -0.20879
568560.0000   -0.34019
568600.0000   -0.01039
568640.0000    0.06123
568680.0000    0.11645
568720.0000    0.10550
568760.0000    0.22266
568800.0000    0.18206
568840.0000    0.23005
568880.0000    0.28766
568920.0000    0.39121
568960.0000    0.45224
569000.0000    0.37843
569040.0000    0.40320
569080.0000   -0.06066
569120.0000    0.16175
569160.0000   -0.02777
569200.0000    0.15985
569240.0000    0.02540
569280.0000    0.38623
569320.0000    0.14229
569360.0000    0.27454
569400.0000    0.21029
569440.0000    0.06677
569480.0000    0.39355
569520.0000    0.09542
569560.0000    0.23849
569600.0000   -0.03858
569640.0000    0.23957
569680.0000    0.31949
569720.0000    0.47755
569760.0000    0.57926
569800.0000    0.08375
569840.0000   -0.26685
569880.0000    0.10169
569920.0000    0.17129
569960.0000    0.17650
570000.0000    0.20155
570040.0000    0.28740
570080.0000    0.27869
570120.0000    0.34183
570160.0000    0.47226
570200.0000    0.19276
570240.0000    0.24701
570280.0000    0.27054
570320.0000    0.07457
570360.0000    0.26516
570400.0000    0.41665
570440.0000    0.52387
570480.0000    0.19171
570520.0000    0.26175
570560.0000    0.28773
570600.0000    0.21577
570640.0000    0.46218
570680.0000    0.16168
570720.0000    0.15249
570760.0000    0.07267
570800.0000    0.15939
570840.0000    0.04461
570880.0000   -0.01941
570920.0000    0.17823
570960.0000    0.17308
571000.0000    0.09346
571040.0000    0.24491
571080.0000    0.25303
571120.0000    0.06854
571160.0000    0.31155
571200.0000    0.25995
571240.0000    0.15879
571280.0000    0.35497
571320.0000    0.40926
571360.0000   -0.12102
571400.0000    0.21469
571440.0000    0.12115
571480.0000   -0.10056
571520.0000   -0.07797
571560.0000    0.18670
571600.0000    0.13415
571640.0000    0.22473
571680.0000    0.02252
571720.0000   -0.19320
571760.0000    0.18970
571800.0000    0.20156
571840.0000    0.25436
571880.0000    0.21570
571920.0000    0.22244
571960.0000   -0.04722
572000.0000    0.04198
572040.0000    0.12972
572080.0000    0.08697
572120.0000    0.01901
572160.0000    0.17237
572200.0000    0.17193
572240.0000    0.12159
572280.0000    0.13815
572320.0000    0.11376
572360.0000    0.01332
572400.0000    0.16466
572440.0000    0.25811
572480.0000    0.25812
572520.0000   -0.17742
572560.0000    0.02491
572600.0000    0.02165
572640.0000    0.04981
572680.0000    0.18624
572720.0000    0.23921
572760.0000   -0.20120
572800.0000    0.03344
572840.0000   -0.20167
572880.0000   -0.04893
572920.0000   -0.02620
572960.0000    0.30166
573000.0000    0.16500
573040.0000   -0.27242
573080.0000   -0.01860
573120.0000    0.11326
573160.0000    0.28706
573200.0000   -0.02268
573240.0000    0.23141
573280.0000    0.25682
573320.0000   -0.06269
573360.0000    0.05912
573400.0000    0.00023
573440.0000   -0.06905
573480.0000    0.40802
573520.0000    0.23185
573560.0000    0.02840
573600.0000    0.20183
573640.0000    0.10129
573680.0000    0.13993
573720.0000    0.07004
573760.0000    0.22433
573800.0000   -0.13096
573840.0000   -0.11625
573880.0000   -0.01223
573920.0000    0.07013
573960.0000    0.13775
574000.0000    0.31005
574040.0000   -0.10992
574080.0000    0.23256
574120.0000    0.15894
574160.0000   -0.35577
574200.0000   -0.30789
574240.0000   -0.20000
574280.0000   -0.17578
574320.0000    0.07509
574360.0000   -0.38923
574400.0000   -0.53284
574440.0000   -0.02803
574480.0000    0.27925
574520.0000   -0.19900
574560.0000   -0.26735
574600.0000   -0.09058
574640.0000    0.08816
574680.0000   -0.10805
574720.0000   -0.04776
574760.0000   -0.16509
574800.0000    0.04243
574840.0000   -0.25613
574880.0000   -0.00500
574920.0000   -0.00984
574960.0000   -0.03256
575000.0000    0.14575
575040.0000   -0.15182
575080.0000    0.10200
575120.0000   -0.16836
575160.0000   -0.32886
575200.0000    0.02979
575240.0000    0.21418
575280.0000    0.17862
575320.0000   -0.07435
575360.0000   -0.07541
575400.0000    0.14613
575440.0000    0.48600
575480.0000    0.18367
575520.0000    0.45500
575560.0000    0.22866
575600.0000    0.36389
575640.0000    0.20596
575680.0000    0.07708
575720.0000   -0.08392
575760.0000   -0.08242
575800.0000    0.19221
575840.0000   -0.06354
575880.0000   -0.12911
575920.0000    0.13855
575960.0000    0.28731
576000.0000    0.47682
576040.0000    0.06452
576080.0000    0.44010
576120.0000    0.27834
576160.0000    0.37196
576200.0000    0.32415
576240.0000    0.47230
576280.0000    0.23172
576320.0000    0.02456
576360.0000   -0.17973
576400.0000    0.42170
576440.0000    0.19002
576480.0000    0.05473
576520.0000   -0.10286
576560.0000   -0.10353
576600.0000    0.14348
576640.0000    0.03434
576680.0000    0.18374
576720.0000   -0.10551
576760.0000    0.08972
576800.0000   -0.10480
576840.0000    0.13134
576880.0000   -0.20170
576920.0000   -0.12670
576960.0000   -0.05192
577000.0000   -0.17869
577040.0000    0.09468
577080.0000    0.18639
577120.0000   -0.18857
577160.0000    0.17803
577200.0000   -0.01440
577240.0000    0.05275
577280.0000   -0.18776
577320.0000   -0.17842
577360.0000   -0.14136
577400.0000   -0.39546
577440.0000   -0.17579
577480.0000   -0.15774
577520.0000    0.30214
577560.0000    0.02980
577600.0000   -0.06961
577640.0000    0.29256
577680.0000    0.44861
577720.0000   -0.08154
577760.0000   -0.03550
577800.0000    0.19299
577840.0000    0.40088
577880.0000    0.19178
577920.0000   -0.04499
577960.0000    0.18760
578000.0000    0.32887
578040.0000   -0.03516
578080.0000    0.11705
578120.0000   -0.12473
578160.0000    0.08557
578200.0000   -0.16128
578240.0000   -0.47917
578280.0000   -0.14379
578320.0000   -0.45089
578360.0000   -0.32623
578400.0000   -0.25605
578440.0000   -0.12298
578480.0000   -0.03634
578520.0000    0.00609
578560.0000    0.19090
578600.0000    0.32350
578640.0000    0.24320
578680.0000    0.14665
578720.0000   -0.02940
578760.0000    0.15115
578800.0000    0.05388
578840.0000   -0.06480
578880.0000   -0.26922
578920.0000   -0.56117
578960.0000   -0.57165
579000.0000   -0.04209
579040.0000   -0.17140
579080.0000    0.18150
579120.0000    0.38923
579160.0000    0.37649
579200.0000    0.23501
579240.0000    0.39342
579280.0000    0.64259
579320.0000    0.35525
579360.0000    0.04993
579400.0000    0.23679
579440.0000    0.08073
579480.0000    0.09915
579520.0000    0.14098
579560.0000    0.33748
579600.0000    0.33814
579640.0000   -0.04269
579680.0000    0.43859
579720.0000    0.28950
579760.0000    0.16723
579800.0000    0.29636
579840.0000    0.46038
579880.0000    0.30294
579920.0000    0.18642
579960.0000    0.47774
580000.0000    0.15643
580040.0000   -0.11892
580080.0000    0.21883
580120.0000    0.16909
580160.0000    0.28276
580200.0000    0.59669
580240.0000    0.51892
580280.0000    0.23395
580320.0000    0.41317
580360.0000    0.09497
580400.0000    0.18272
580440.0000    0.47012
580480.0000    0.40954
580520.0000    0.26182
580560.0000    0.20827
580600.0000    0.07940
580640.0000    0.02604
580680.0000    0.03270
580720.0000   -0.02110
580760.0000    0.24780
580800.0000    0.14399
580840.0000    0.11125
580880.0000   -0.07334
580920.0000    0.22696
580960.0000    0.23061
581000.0000    0.31346
581040.0000    0.19213
581080.0000    0.10969
581120.0000   -0.45458
581160.0000   -0.37474
581200.0000   -0.07777
581240.0000    0.11643
581280.0000    0.24675
581320.0000    0.00901
581360.0000    0.19477
581400.0000   -0.03397
581440.0000    0.12747
581480.0000   -0.12786
581520.0000    0.02437
581560.0000    0.26722
581600.0000    0.19274
581640.0000   -0.05607
581680.0000    0.15812
581720.0000    0.29334
581760.0000   -0.00424
581800.0000    0.18431
581840.0000    0.34240
581880.0000    0.16475
581920.0000    0.12849
581960.0000    0.08888
582000.0000    0.18744
582040.0000    0.11983
582080.0000    0.04954
582120.0000    0.23198
582160.0000    0.19866
582200.0000    0.19547
582240.0000    0.36137
582280.0000    0.42081
582320.0000    0.19901
582360.0000    0.13662
582400.0000    0.06630
582440.0000   -0.05842
582480.0000    0.34867
582520.0000    0.08256
582560.0000    0.32545
582600.0000    0.08401
582640.0000    0.19089
582680.0000   -0.05455
582720.0000    0.09011
582760.0000   -0.10750
582800.0000   -0.02622
582840.0000    0.16320
582880.0000    0.02637
582920.0000    0.04263
582960.0000   -0.10102
583000.0000    0.20736
583040.0000    0.27281
583080.0000    0.20577
583120.0000    0.20620
583160.0000    0.17519
583200.0000    0.08305
583240.0000    0.36193
583280.0000    0.43061
583320.0000    0.14342
583360.0000    0.06508
583400.0000    0.03502
583440.0000    0.04191
583480.0000   -0.05432
583520.0000   -0.23845
583560.0000   -0.18243
583600.0000   -0.12145
583640.0000    0.07868
583680.0000    0.19641
583720.0000   -0.07333
583760.0000    0.26997
583800.0000   -0.06163
583840.0000    0.25217
583880.0000    0.13166
583920.0000    0.26275
583960.0000    0.33906
584000.0000    0.25092
584040.0000    0.00373
584080.0000   -0.07121
584120.0000   -0.26844
584160.0000    0.02005
584200.0000    0.17355
584240.0000    0.18614
584280.0000   -0.04230
584320.0000    0.09333
584360.0000    0.17239
584400.0000    0.06759
584440.0000    0.18591
584480.0000   -0.11689
584520.0000   -0.12688
584560.0000    0.01692
584600.0000   -0.10968
584640.0000   -0.07656
584680.0000   -0.21271
584720.0000   -0.16573
584760.0000    0.08432
584800.0000   -0.18726
584840.0000   -0.11201
584880.0000    0.16568
584920.0000    0.04365
584960.0000    0.23784
585000.0000   -0.19877
585040.0000   -0.07780
585080.0000    0.03398
585120.0000    0.23834
585160.0000    0.11809
585200.0000    0.22231
585240.0000    0.06021
585280.0000    0.12027
585320.0000    0.07961
585360.0000    0.12661
585400.0000    0.08657
585440.0000   -0.22783
585480.0000   -0.01775
585520.0000   -0.08666
585560.0000    0.13511
585600.0000   -0.03306
585640.0000   -0.17101
585680.0000    0.08831
585720.0000    0.17388
585760.0000    0.02674
585800.0000    0.03666
585840.0000    0.38649
585880.0000   -0.04137
585920.0000   -0.09597
585960.0000   -0.11789
586000.0000   -0.07730
586040.0000   -0.04465
586080.0000   -0.06662
586120.0000    0.02467
586160.0000   -0.14587
586200.0000   -0.05595
586240.0000   -0.05876
586280.0000    0.10200
586320.0000    0.15432
586360.0000   -0.16003
586400.0000    0.00620
586440.0000   -0.38156
586480.0000   -0.41316
586520.0000   -0.27363
586560.0000   -0.11614
586600.0000   -0.25920
586640.0000   -0.31951
586680.0000    0.08644
586720.0000   -0.17397
586760.0000    0.03961
586800.0000    0.29775
586840.0000    0.07946
586880.0000    0.13974
586920.0000    0.26409
586960.0000   -0.13282
587000.0000    0.35914
587040.0000    0.13070
587080.0000    0.10238
587120.0000    0.32402
587160.0000    0.12426
587200.0000    0.08790
587240.0000   -0.16981
587280.0000   -0.04049
587320.0000    0.16116
587360.0000    0.14356
587400.0000    0.06698
587440.0000    0.07039
587480.0000    0.01966
587520.0000    0.19902
587560.0000   -0.10856
587600.0000    0.14156
587640.0000    0.07820
587680.0000   -0.03392
587720.0000    0.00191
587760.0000   -0.08647
587800.0000   -0.18212
587840.0000    0.37497
587880.0000    0.06430
587920.0000   -0.20776
587960.0000   -0.11516
588000.0000    0.08331
588040.0000    0.07063
588080.0000    0.13909
588120.0000    0.00113
588160.0000    0.11212
588200.0000    0.14013
588240.0000    0.09372
588280.0000    0.00738
588320.0000    0.09059
588360.0000    0.14141
588400.0000    0.11664
588440.0000    0.03481
588480.0000    0.02129
588520.0000    0.36847
588560.0000    0.17643
588600.0000   -0.32298
588640.0000   -0.03857
588680.0000   -0.01956
588720.0000    0.32180
588760.0000    0.32031
588800.0000    0.21149
588840.0000    0.14463
588880.0000    0.06992
588920.0000    0.22357
588960.0000    0.23519
589000.0000    0.10103
589040.0000   -0.06420
589080.0000    0.32365
589120.0000    0.11180
589160.0000    0.31010
589200.0000    0.10594
589240.0000    0.09740
589280.0000    0.24610
589320.0000    0.32085
589360.0000    0.24426
589400.0000   -0.30178
589440.0000   -0.50725
589480.0000   -0.22511
589520.0000   -0.02677
589560.0000   -0.03611
589600.0000   -0.02391
589640.0000   -0.24385
589680.0000   -0.18641
589720.0000    0.05154
589760.0000   -0.01623
589800.0000    0.05454
589840.0000    0.07589
589880.0000    0.10667
589920.0000    0.12427
589960.0000   -0.11567
590000.0000   -0.04890
590040.0000    0.14725
590080.0000    0.01918
590120.0000    0.33240
590160.0000    0.32972
590200.0000    0.02736
590240.0000   -0.14278
590280.0000    0.17146
590320.0000    0.06454
590360.0000    0.01122
590400.0000   -0.07013
590440.0000   -0.17880
590480.0000   -0.27017
590520.0000   -0.08263
590560.0000    0.05252
590600.0000    0.20215
590640.0000    0.43638
590680.0000    0.23790
590720.0000   -0.07215
590760.0000   -0.11306
590800.0000   -0.01155
590840.0000    0.02309
590880.0000   -0.11185
590920.0000   -0.00363
590960.0000   -0.03023
591000.0000   -0.16742
591040.0000   -0.04373
591080.0000   -0.06440
591120.0000    0.00138
591160.0000   -0.18376
591200.0000    0.14859
591240.0000    0.04097
591280.0000   -0.07005
591320.0000    0.02781
591360.0000    0.20519
591400.0000    0.04400
591440.0000    0.27441
591480.0000   -0.15734
591520.0000    0.02366
591560.0000    0.17293
591600.0000    0.02921
591640.0000   -0.13319
591680.0000    0.14012
591720.0000   -0.00841
591760.0000    0.10778
591800.0000    0.16284
591840.0000    0.08365
591880.0000    0.15127
591920.0000   -0.06117
591960.0000   -0.01523
592000.0000    0.05262
592040.0000    0.04407
592080.0000    0.21687
592120.0000    0.17799
592160.0000    0.08845
592200.0000    0.18395
592240.0000    0.04533
592280.0000    0.00817
592320.0000    0.09474
592360.0000    0.25815
592400.0000    0.03527
592440.0000    0.13943
592480.0000    0.20949
592520.0000    0.05258
592560.0000    0.11556
592600.0000    0.22936
592640.0000   -0.29853
592680.0000   -0.02411
592720.0000   -0.03004
592760.0000   -0.00907
592800.0000   -0.05579
592840.0000   -0.05366
592880.0000   -0.02041
592920.0000   -0.01984
592960.0000    0.25584
593000.0000    0.24572
593040.0000    0.12387
593080.0000    0.12554
593120.0000   -0.23030
593160.0000    0.02318
593200.0000   -0.02979
593240.0000   -0.00582
593280.0000    0.09675
593320.0000    0.09992
593360.0000    0.28258
593400.0000   -0.09840
593440.0000    0.09626
593480.0000    0.04047
593520.0000   -0.01454
593560.0000    0.19196
593600.0000    0.00495
593640.0000   -0.16588
593680.0000   -0.11679
593720.0000    0.06894
593760.0000    0.14377
593800.0000   -0.12588
593840.0000   -0.20560
593880.0000   -0.13761
593920.0000    0.32116
593960.0000    0.01462
594000.0000   -0.03073
594040.0000   -0.00385
594080.0000    0.10364
594120.0000    0.00692
594160.0000   -0.13324
594200.0000   -0.18929
594240.0000    0.15862
594280.0000    0.12209
594320.0000    0.16557
594360.0000   -0.03835
594400.0000    0.10863
594440.0000   -0.06076
594480.0000    0.08029
594520.0000    0.09193
594560.0000    0.11173
594600.0000    0.11763
594640.0000   -0.17703
594680.0000   -0.12664
594720.0000    0.24517
594760.0000   -0.20940
594800.0000    0.16674
594840.0000    0.12823
594880.0000   -0.18139
594920.0000    0.07327
594960.0000   -0.09378
595000.0000    0.33252
595040.0000    0.17561
595080.0000   -0.00693
595120.0000    0.00442
595160.0000   -0.06311
595200.0000    0.07919
595240.0000   -0.02788
595280.0000    0.24324
595320.0000    0.12868
595360.0000   -0.19837
595400.0000   -0.18059
595440.0000   -0.05894
595480.0000   -0.17779
595520.0000   -0.17045
595560.0000   -0.13869
595600.0000    0.05030
595640.0000   -0.16721
595680.0000   -0.05722
595720.0000   -0.21427
595760.0000   -0.24761
595800.0000   -0.14341
595840.0000   -0.37677
595880.0000   -0.18955
595920.0000   -0.12566
595960.0000   -0.33148
596000.0000   -0.56818
596040.0000   -0.50280
596080.0000   -0.10140
596120.0000   -0.05094
596160.0000   -0.31345
596200.0000   -0.12093
596240.0000   -0.18784
596280.0000   -0.33569
596320.0000   -0.49931
596360.0000   -0.59433
596400.0000   -0.04753
596440.0000   -0.05152
596480.0000   -0.37023
596520.0000   -0.21743
596560.0000   -0.19974
596600.0000   -0.06769
596640.0000   -0.47148
596680.0000   -0.10310
596720.0000   -0.24787
596760.0000   -0.17617
596800.0000   -0.24198
596840.0000   -0.50648
596880.0000   -0.59867
596920.0000   -0.76359
596960.0000   -0.59380
597000.0000   -0.34284
597040.0000   -0.36859
597080.0000   -0.20853
597120.0000   -0.22982
597160.0000   -0.14948
597200.0000   -0.09200
597240.0000    0.04107
597280.0000    0.03421
597320.0000   -0.06545
597360.0000   -0.25397
597400.0000   -0.08861
597440.0000   -0.22689
597480.0000   -0.12631
597520.0000   -0.10419
597560.0000   -0.20599
597600.0000    0.13772
597640.0000   -0.12424
597680.0000    0.04118
597720.0000   -0.12838
597760.0000    0.17050
597800.0000   -0.04659
597840.0000   -0.06594
597880.0000    0.27411
597920.0000    0.11633
597960.0000   -0.05672
598000.0000   -0.09256
598040.0000    0.41114
598080.0000    0.05147
598120.0000   -0.01508
598160.0000    0.06326
598200.0000    0.22399
598240.0000   -0.01406
598280.0000    0.15152
598320.0000    0.22528
598360.0000    0.01565
598400.0000    0.11821
598440.0000    0.18315
598480.0000    0.06886
598520.0000    0.08393
598560.0000   -0.19029
598600.0000    0.01763
598640.0000   -0.26269
598680.0000    0.08255
598720.0000   -0.02694
598760.0000   -0.05418
598800.0000   -0.12849
598840.0000   -0.36240
598880.0000   -0.27958
598920.0000   -0.18479
598960.0000   -0.26496
599000.0000    0.02024
599040.0000   -0.06522
599080.0000   -0.08616
599120.0000   -0.01253
599160.0000   -0.00560
599200.0000    0.08712
599240.0000    0.15460
599280.0000   -0.00309
599320.0000   -0.04118
599360.0000   -0.10469
599400.0000   -0.04259
599440.0000   -0.02925
599480.0000   -0.08875
599520.0000    0.08825
599560.0000    0.09027
599600.0000    0.10412
599640.0000   -0.05519
599680.0000   -0.09796
599720.0000    0.10915
599760.0000   -0.26965
599800.0000   -0.03139
599840.0000   -0.02386
599880.0000   -0.03668
599920.0000   -0.15993
599960.0000   -0.11479
600000.0000    0.21865
600040.0000   -0.43941
600080.0000   -0.40180
600120.0000   -0.26961
600160.0000   -0.15196
600200.0000   -0.07019
600240.0000   -0.18393
600280.0000    0.18801
600320.0000   -0.23262
600360.0000   -0.11425
600400.0000   -0.12323
600440.0000   -0.10175
600480.0000   -0.17169
600520.0000   -0.21481
600560.0000   -0.47754
600600.0000   -0.12972
600640.0000   -0.39377
600680.0000   -0.41720
600720.0000   -0.13075
600760.0000   -0.00871
600800.0000   -0.18276
600840.0000   -0.26849
600880.0000   -0.25617
600920.0000   -0.10387
600960.0000   -0.36000
601000.0000   -0.13371
601040.0000   -0.19763
601080.0000   -0.31697
601120.0000   -0.32742
601160.0000   -0.40680
601200.0000   -0.35641
601240.0000   -0.27615
601280.0000   -0.36662
601320.0000   -0.21597
601360.0000    0.26842
601400.0000   -0.33846
601440.0000   -0.50952
601480.0000   -0.31787
601520.0000   -0.48264
601560.0000   -0.46404
601600.0000   -0.44951
601640.0000   -0.51321
601680.0000   -0.13003
601720.0000   -0.30517
601760.0000   -0.35740
601800.0000   -0.18162
601840.0000   -0.13633
601880.0000   -0.33733
601920.0000   -0.43139
601960.0000   -0.33710
602000.0000   -0.09508
602040.0000    0.16178
602080.0000    0.00868
602120.0000   -0.13367
602160.0000    0.00549
602200.0000    0.29350
602240.0000    0.04327
602280.0000   -0.35318
602320.0000   -0.16952
602360.0000    0.24888
602400.0000    0.14762
602440.0000    0.21215
602480.0000   -0.10244
602520.0000    0.22194
602560.0000    0.30021
602600.0000    0.42392
602640.0000   -0.12205
602680.0000   -0.27706
602720.0000   -0.10224
602760.0000   -0.15552
602800.0000   -0.00363
602840.0000   -0.32246
602880.0000   -0.29711
602920.0000   -0.02076
602960.0000   -0.29825
603000.0000   -0.01677
603040.0000    0.16837
603080.0000   -0.12705
603120.0000   -0.14384
603160.0000   -0.33826
603200.0000   -0.33624
603240.0000    0.20721
603280.0000   -0.25120
603320.0000   -0.08015
603360.0000   -0.22044
603400.0000   -0.19866
603440.0000    0.06230
603480.0000   -0.36622
603520.0000   -0.53545
603560.0000   -0.57640
603600.0000   -0.28187
603640.0000   -0.04976
603680.0000   -0.19552
603720.0000   -0.22027
603760.0000   -0.77430
603800.0000   -0.68638
603840.0000   -0.32960
603880.0000   -0.50995
603920.0000   -0.55541
603960.0000   -0.74059
604000.0000   -0.43046
604040.0000   -0.20475
604080.0000   -0.05427
604120.0000   -0.39980
604160.0000   -0.17500
604200.0000   -0.10801
604240.0000   -0.26403
604280.0000   -0.00426
604320.0000   -0.03896
604360.0000    0.12033
604400.0000    0.35128
604440.0000    0.39311
604480.0000    0.43524
604520.0000    0.09107
604560.0000    0.23507
604600.0000    0.54687
604640.0000    0.54059
604680.0000    0.30961
604720.0000    0.60348
604760.0000    0.28423
604800.0000    0.29404
604840.0000    0.31652
604880.0000    0.35253
604920.0000    0.42058
604960.0000    0.56470
605000.0000    0.26089
605040.0000    0.08318
605080.0000   -0.17573
605120.0000    0.08059
605160.0000   -0.04429
605200.0000   -0.17045
605240.0000   -0.01487
605280.0000   -0.27744
605320.0000   -0.22759
605360.0000   -0.03207
605400.0000   -0.04264
605440.0000    0.03499
605480.0000   -0.36609
605520.0000   -0.08763
605560.0000   -0.19403
605600.0000   -0.15283
605640.0000   -0.32748
605680.0000   -0.00085
605720.0000   -0.04872
605760.0000   -0.15375
605800.0000   -0.13751
605840.0000   -0.23360
605880.0000   -0.18352
605920.0000    0.08913
605960.0000   -0.39589
606000.0000   -0.50031
606040.0000   -0.51089
606080.0000   -0.56309
606120.0000   -0.44821
606160.0000   -0.29780
606200.0000   -0.28791
606240.0000   -0.08731
606280.0000   -0.29046
606320.0000   -0.54255
606360.0000   -0.18481
606400.0000   -0.23514
606440.0000   -0.00906
606480.0000   -0.22569
606520.0000   -0.77848
606560.0000   -0.65171
606600.0000   -0.96706
606640.0000   -0.70484
606680.0000   -0.26696
606720.0000   -0.22568
606760.0000   -0.32818
606800.0000   -0.02699
606840.0000   -0.07565
606880.0000    0.00282
606920.0000   -0.27538
606960.0000   -0.44170
607000.0000   -0.36063
607040.0000   -0.18125
607080.0000   -0.10561
607120.0000    0.12774
607160.0000   -0.26000
607200.0000   -0.12473
607240.0000   -0.15822
607280.0000   -0.08881
607320.0000   -0.09880
607360.0000   -0.12405
607400.0000   -0.30628
607440.0000   -0.03060
607480.0000   -0.01552
607520.0000   -0.10489
607560.0000   -0.00502
607600.0000   -0.06564
607640.0000   -0.11652
607680.0000   -0.25474
607720.0000   -0.38330
607760.0000   -0.37703
607800.0000   -0.08543
607840.0000    0.12070
607880.0000   -0.02410
607920.0000    0.06653
607960.0000   -0.09278
608000.0000    0.11223
608040.0000    0.23273
608080.0000    0.15342
608120.0000   -0.16067
608160.0000   -0.09492
608200.0000    0.06680
608240.0000    0.08848
608280.0000    0.16145
608320.0000   -0.29417
608360.0000    0.06513
608400.0000   -0.35232
608440.0000   -0.28307
608480.0000   -0.51591
608520.0000   -0.07560
608560.0000   -0.22018
608600.0000   -0.19875
608640.0000    0.06714
608680.0000   -0.20392
608720.0000   -0.11414
608760.0000   -0.04249
608800.0000   -0.32581
608840.0000   -0.11498
608880.0000    0.04227
608920.0000   -0.09058
608960.0000   -0.09068
609000.0000   -0.00445
609040.0000   -0.32551
609080.0000   -0.69058
609120.0000   -0.38454
609160.0000   -0.44795
609200.0000   -0.02578
609240.0000    0.31701
609280.0000   -0.13135
609320.0000   -0.11967
609360.0000    0.14841
609400.0000    0.03282
609440.0000   -0.09285
609480.0000   -0.16586
609520.0000   -0.07876
609560.0000   -0.06356
609600.0000    0.01988
609640.0000    0.03073
609680.0000    0.00092
609720.0000    0.04568
609760.0000    0.05769
609800.0000   -0.07626
609840.0000    0.00158
609880.0000   -0.05301
609920.0000   -0.56946
609960.0000   -0.12625
610000.0000    0.03388
610040.0000   -0.57345
610080.0000   -0.68963
610120.0000   -0.27353
610160.0000   -0.18728
610200.0000   -0.31726
610240.0000   -0.53476
610280.0000   -0.06943
610320.0000   -0.11577
610360.0000    0.15527
610400.0000    0.20331
610440.0000   -0.41162
610480.0000   -0.42442
610520.0000   -0.56573
610560.0000   -0.19452
610600.0000   -0.57155
610640.0000   -0.38361
610680.0000   -0.39852
610720.0000    0.06524
610760.0000   -0.19861
610800.0000    0.10166
610840.0000    0.00391
610880.0000   -0.15262
610920.0000    0.00781
610960.0000   -0.07012
611000.0000   -0.10929
611040.0000    0.13393
611080.0000    0.06562
611120.0000   -0.31920
611160.0000   -0.35300
611200.0000   -0.34787
611240.0000   -0.37664
611280.0000   -0.54496
611320.0000   -0.42477
611360.0000   -0.37658
611400.0000   -0.35174
611440.0000   -0.37259
611480.0000   -0.27653
611520.0000   -0.15032
611560.0000   -0.33194
611600.0000   -0.33795
611640.0000   -0.04213
611680.0000   -0.35557
611720.0000   -0.14130
611760.0000   -0.25750
611800.0000   -0.14678
611840.0000    0.06286
611880.0000    0.35951
611920.0000    0.28776
611960.0000    0.20761
612000.0000   -0.15140
612040.0000   -0.07334
612080.0000   -0.07030
612120.0000    0.26103
612160.0000   -0.25774
612200.0000   -0.13542
612240.0000    0.02520
612280.0000    0.13071
612320.0000    0.29232
612360.0000   -0.09268
612400.0000   -0.12379
612440.0000    0.28773
612480.0000    0.15924
612520.0000   -0.20483
612560.0000   -0.36056
612600.0000   -0.03240
612640.0000   -0.38246
612680.0000   -0.06761
612720.0000   -0.28829
612760.0000   -0.35853
612800.0000    0.06507
612840.0000   -0.17784
612880.0000   -0.24225
612920.0000   -0.01305
612960.0000    0.10047
613000.0000    0.04221
613040.0000   -0.05850
613080.0000    0.05234
613120.0000    0.08054
613160.0000    0.26719
613200.0000    0.12509
613240.0000    0.19999
613280.0000    0.01376
613320.0000   -0.23699
613360.0000   -0.10337
613400.0000   -0.01152
613440.0000   -0.16384
613480.0000    0.15909
613520.0000    0.15465
613560.0000   -0.04143
613600.0000    0.14553
613640.0000    0.19304
613680.0000    0.07785
613720.0000    0.19439
613760.0000   -0.06739
613800.0000   -0.19990
613840.0000    0.14036
613880.0000    0.05883
613920.0000    0.02114
613960.0000    0.12774
614000.0000    0.10539
614040.0000   -0.19811
614080.0000   -0.10914
614120.0000   -0.13760
614160.0000   -0.36701
614200.0000    0.06483
614240.0000   -0.37086
614280.0000   -0.17405
614320.0000   -0.53520
614360.0000   -0.16594
614400.0000   -0.16591
614440.0000   -0.41036
614480.0000   -0.20039
614520.0000   -0.15637
614560.0000   -0.40743
614600.0000   -0.37835
614640.0000    0.06114
614680.0000    0.12815
614720.0000   -0.30815
614760.0000   -0.09078
614800.0000    0.11798
614840.0000    0.26460
614880.0000   -0.12627
614920.0000    0.20017
614960.0000    0.09988
615000.0000    0.05242
615040.0000    0.17321
615080.0000    0.07355
615120.0000    0.21600
615160.0000    0.24380
615200.0000    0.22479
615240.0000    0.08158
615280.0000   -0.02988
615320.0000   -0.00781
615360.0000    0.01987
615400.0000   -0.08985
615440.0000   -0.00993
615480.0000    0.15083
615520.0000   -0.00308
615560.0000    0.04611
615600.0000    0.04609
615640.0000    0.12554
615680.0000    0.25459
615720.0000   -0.02283
615760.0000    0.37750
615800.0000    0.22920
615840.0000    0.23342
615880.0000    0.11652
615920.0000    0.02704
615960.0000    0.06057
616000.0000    0.25841
616040.0000    0.14189
616080.0000    0.33649
616120.0000    0.13444
616160.0000    0.09811
616200.0000    0.18047
616240.0000    0.16258
616280.0000    0.40210
616320.0000    0.29176
616360.0000    0.25899
616400.0000    0.17794
616440.0000    0.04663
616480.0000    0.19847
616520.0000   -0.01298
616560.0000   -0.12468
616600.0000    0.18435
616640.0000    0.15105
616680.0000    0.14293
616720.0000    0.18932
616760.0000    0.16672
616800.0000    0.02865
616840.0000    0.15153
616880.0000   -0.02915
616920.0000    0.07435
616960.0000    0.03377
617000.0000    0.11663
617040.0000    0.06744
617080.0000    0.22677
617120.0000    0.24688
617160.0000    0.19758
617200.0000    0.31652
617240.0000    0.23723
617280.0000   -0.08695
617320.0000    0.38060
617360.0000    0.16151
617400.0000    0.16315
617440.0000   -0.05440
617480.0000    0.04139
617520.0000    0.06913
617560.0000    0.04389
617600.0000    0.34651
617640.0000   -0.06578
617680.0000   -0.06164
617720.0000   -0.16809
617760.0000   -0.10512
617800.0000    0.29159
617840.0000   -0.26174
617880.0000    0.03833
617920.0000   -0.20873
617960.0000   -0.18094
618000.0000   -0.02995
618040.0000   -0.22659
618080.0000   -0.10194
618120.0000   -0.24056
618160.0000   -0.16309
618200.0000    0.02643
618240.0000   -0.09683
618280.0000   -0.10794
618320.0000   -0.01722
618360.0000   -0.24265
618400.0000    0.15577
618440.0000   -0.14133
618480.0000   -0.25761
618520.0000   -0.52119
618560.0000   -0.18023
618600.0000   -0.28893
618640.0000   -0.01204
618680.0000   -0.02430
618720.0000   -0.14119
618760.0000    0.32001
618800.0000   -0.05472
618840.0000   -0.27214
618880.0000   -0.29136
618920.0000   -0.00868
618960.0000   -0.41089
619000.0000   -0.18835
619040.0000    0.04385
619080.0000   -0.25469
619120.0000   -0.05205
619160.0000    0.00678
619200.0000   -0.08383
619240.0000    0.07530
619280.0000   -0.39489
619320.0000   -0.51145
619360.0000   -0.21655
619400.0000    0.05349
619440.0000   -0.06301
619480.0000   -0.51012
619520.0000   -0.66023
619560.0000   -0.49029
619600.0000   -0.31215
619640.0000   -0.18490
619680.0000   -0.45074
619720.0000   -0.29126
619760.0000   -0.24126
619800.0000   -0.18619
619840.0000   -0.26357
619880.0000   -0.40990
619920.0000   -0.39391
619960.0000   -0.09377
620000.0000   -0.20371
620040.0000   -0.16389
620080.0000   -0.07570
620120.0000   -0.12949
620160.0000   -0.24626
620200.0000   -0.10316
620240.0000    0.00060
620280.0000    0.03173
620320.0000   -0.31531
620360.0000    0.01248
620400.0000    0.17413
620440.0000    0.13495
620480.0000    0.11981
620520.0000   -0.16664
620560.0000   -0.17321
620600.0000   -0.12941
620640.0000    0.21051
620680.0000   -0.01649
620720.0000   -0.05818
620760.0000   -0.06760
620800.0000   -0.30822
620840.0000   -0.17238
620880.0000   -0.16273
620920.0000   -0.03718
620960.0000   -0.04961
621000.0000   -0.16337
621040.0000   -0.37248
621080.0000   -0.27877
621120.0000   -0.32339
621160.0000   -0.47215
621200.0000   -0.37199
621240.0000    0.02541
621280.0000   -0.24662
621320.0000   -0.22004
621360.0000   -0.29076
621400.0000   -0.02142
621440.0000   -0.21165
621480.0000   -0.12536
621520.0000   -0.48160
621560.0000   -0.13366
621600.0000   -0.23936
621640.0000   -0.34730
621680.0000   -0.28387
621720.0000   -0.38661
621760.0000   -0.42437
621800.0000   -0.49438
621840.0000   -0.29955
621880.0000   -0.42676
621920.0000   -0.40971
621960.0000   -0.61151
622000.0000   -0.36242
622040.0000   -0.42545
622080.0000   -0.54388
622120.0000   -0.47141
622160.0000   -0.05671
622200.0000   -0.25560
622240.0000   -0.11674
622280.0000   -0.27620
622320.0000   -0.39840
622360.0000   -0.20029
622400.0000   -0.46446
622440.0000   -0.41991
622480.0000   -0.45714
622520.0000   -0.34799
622560.0000   -0.22868
622600.0000   -0.03375
622640.0000   -0.34490
622680.0000   -0.50324
622720.0000   -0.19264
622760.0000   -0.23344
622800.0000   -0.45442
622840.0000   -0.27747
622880.0000   -0.02175
622920.0000   -0.28903
622960.0000   -0.24401
623000.0000   -0.36394
623040.0000   -0.63335
623080.0000   -0.36352
623120.0000   -0.23372
623160.0000   -0.32768
623200.0000   -0.27205
623240.0000   -0.49404
623280.0000   -0.49148
623320.0000   -0.52844
623360.0000   -0.42359
623400.0000   -0.46348
623440.0000   -0.46622
623480.0000   -0.28541
623520.0000   -0.32354
623560.0000   -0.46594
623600.0000   -0.26329
623640.0000   -0.25531
623680.0000   -0.13186
623720.0000   -0.41851
623760.0000   -0.20798
623800.0000   -0.23910
623840.0000   -0.33690
623880.0000   -0.23718
623920.0000   -0.25836
623960.0000   -0.14834
624000.0000   -0.14870
624040.0000   -0.11272
624080.0000   -0.04425
624120.0000    0.11609
624160.0000    0.06918
624200.0000    0.15653
624240.0000   -0.15179
624280.0000   -0.35400
624320.0000   -0.40176
624360.0000    0.19394
624400.0000   -0.31227
624440.0000    0.06126
624480.0000   -0.08092
624520.0000   -0.34656
624560.0000   -0.20195
624600.0000    0.01567
624640.0000   -0.19571
624680.0000   -0.13572
624720.0000   -0.26356
624760.0000   -0.13396
624800.0000   -0.36576
624840.0000   -0.11756
624880.0000    0.05079
624920.0000   -0.27250
624960.0000    0.09955
625000.0000   -0.24047
625040.0000   -0.31680
625080.0000    0.05133
625120.0000    0.19242
625160.0000    0.03831
625200.0000    0.09684
625240.0000    0.33213
625280.0000   -0.21202
625320.0000   -0.02330
625360.0000   -0.08680
625400.0000    0.08179
625440.0000   -0.08182
625480.0000   -0.16797
625520.0000   -0.01977
625560.0000    0.21481
625600.0000   -0.06003
625640.0000   -0.02045
625680.0000   -0.18440
625720.0000    0.15206
625760.0000    0.15705
625800.0000   -0.05635
625840.0000    0.07968
625880.0000   -0.05841
625920.0000    0.04047
625960.0000    0.04182
626000.0000    0.07942
626040.0000   -0.25909
626080.0000    0.11910
626120.0000   -0.08911
626160.0000   -0.15515
626200.0000    0.05421
626240.0000    0.00790
626280.0000    0.10517
626320.0000   -0.11509
626360.0000    0.12443
626400.0000    0.27884
626440.0000    0.10726
626480.0000    0.25822
626520.0000    0.20998
626560.0000    0.17164
626600.0000    0.03702
626640.0000    0.13918
626680.0000    0.11805
626720.0000    0.06677
626760.0000    0.17677
626800.0000    0.04437
626840.0000    0.01566
626880.0000    0.03077
626920.0000   -0.00868
626960.0000    0.14466
627000.0000    0.03439
627040.0000   -0.07526
627080.0000    0.24220
627120.0000    0.11483
627160.0000   -0.08918
627200.0000    0.13696
627240.0000   -0.07015
627280.0000   -0.18611
627320.0000   -0.14618
627360.0000   -0.12346
627400.0000   -0.10285
627440.0000    0.21765
627480.0000   -0.12142
627520.0000    0.23510
627560.0000   -0.36180
627600.0000   -0.25839
627640.0000   -0.48666
627680.0000   -0.15567
627720.0000    0.18050
627760.0000   -0.72473
627800.0000   -0.34202
627840.0000    0.19027
627880.0000   -0.17732
627920.0000   -0.10261
627960.0000   -0.24151
628000.0000   -0.07043
628040.0000   -0.49804
628080.0000   -0.51762
628120.0000   -0.37697
628160.0000   -0.09610
628200.0000   -0.21597
628240.0000   -0.21853
628280.0000    0.09452
628320.0000    0.09709
628360.0000    0.12860
628400.0000   -0.30710
628440.0000    0.27354
628480.0000   -0.17504
628520.0000   -0.00205
628560.0000   -0.21364
628600.0000   -0.10601
628640.0000   -0.32651
628680.0000   -0.35079
628720.0000   -0.13778
628760.0000    0.04536
628800.0000   -0.08642
628840.0000    0.01902
628880.0000   -0.04304
628920.0000    0.06984
628960.0000    0.06314
629000.0000   -0.13371
629040.0000    0.14648
629080.0000   -0.09749
629120.0000    0.10975
629160.0000    0.00092
629200.0000   -0.15689
629240.0000    0.00768
629280.0000   -0.18357
629320.0000   -0.13383
629360.0000    0.07182
629400.0000   -0.14531
629440.0000   -0.03104
629480.0000   -0.65062
629520.0000   -0.07016
629560.0000   -0.34622
629600.0000    0.13822
629640.0000   -0.17555
629680.0000   -0.17380
629720.0000   -0.45302
629760.0000   -0.77075
629800.0000   -0.70237
629840.0000   -0.66230
629880.0000   -0.72004
629920.0000   -1.05037
629960.0000   -0.69464
630000.0000   -0.51610
630040.0000   -0.39147
630080.0000   -0.32474
630120.0000   -0.20555
630160.0000   -0.14909
630200.0000   -0.12753
630240.0000    0.16384
630280.0000   -0.16588
630320.0000   -0.19793
630360.0000   -0.19086
630400.0000   -0.11676
630440.0000   -0.25461
630480.0000   -0.05457
630520.0000   -0.34236
630560.0000   -0.43242
630600.0000   -0.16452
630640.0000   -0.20742
630680.0000   -0.17126
630720.0000   -0.29036
630760.0000   -0.30095
630800.0000   -0.26792
630840.0000   -0.11425
630880.0000   -0.14300
630920.0000   -0.42196
630960.0000   -0.39980
631000.0000   -0.32281
631040.0000   -0.43923
631080.0000   -0.37628
631120.0000   -0.23581
631160.0000   -0.27869
631200.0000   -0.05916
631240.0000   -0.12953
631280.0000   -0.32040
631320.0000   -0.37799
631360.0000   -0.21662
631400.0000   -0.21028
631440.0000   -0.36311
631480.0000    0.09888
631520.0000    0.02395
631560.0000   -0.42080
631600.0000    0.14308
631640.0000   -0.28629
631680.0000   -0.27382
631720.0000    0.01082
631760.0000   -0.05036
631800.0000   -0.13687
631840.0000   -0.24810
631880.0000   -0.28780
631920.0000   -0.40880
631960.0000   -0.27744
632000.0000   -0.18655
632040.0000   -0.27252
632080.0000   -0.41254
632120.0000   -0.60316
632160.0000   -0.29253
632200.0000   -0.59078
632240.0000   -0.32083
632280.0000   -0.49623
632320.0000   -0.19134
632360.0000   -0.07523
632400.0000   -0.35213
632440.0000   -0.02610
632480.0000   -0.49909
632520.0000   -0.50648
632560.0000   -0.27702
632600.0000   -0.65260
632640.0000   -0.24089
632680.0000   -0.03419
632720.0000   -0.14336
632760.0000   -0.14323
632800.0000   -0.28627
632840.0000   -0.27181
632880.0000   -0.22465
632920.0000   -0.09940
632960.0000    0.07937
633000.0000    0.01445
633040.0000    0.05487
633080.0000    0.22672
633120.0000    0.04238
633160.0000    0.19954
633200.0000   -0.13877
633240.0000   -0.10244
633280.0000    0.07811
633320.0000   -0.06612
633360.0000   -0.09275
633400.0000   -0.17726
633440.0000    0.09225
633480.0000   -0.48103
633520.0000   -0.54907
633560.0000   -0.66949
633600.0000   -0.47111
633640.0000   -0.53633
633680.0000   -0.34976
633720.0000   -0.16748
633760.0000   -0.22736
633800.0000   -0.32254
633840.0000   -0.35307
633880.0000   -0.40152
633920.0000   -0.47282
633960.0000   -0.39991
634000.0000   -0.13322
634040.0000    0.01472
634080.0000   -0.13414
634120.0000   -0.41846
634160.0000   -0.13436
634200.0000    0.00345
634240.0000   -0.28078
634280.0000   -0.21748
634320.0000   -0.47034
634360.0000   -0.11794
634400.0000   -0.01007
634440.0000    0.13987
634480.0000   -0.10827
634520.0000    0.00537
634560.0000    0.03101
634600.0000    0.09522
634640.0000    0.03480
634680.0000   -0.30402
634720.0000   -0.22261
634760.0000   -0.12742
634800.0000   -0.57970
634840.0000   -0.46897
634880.0000   -0.09329
634920.0000   -0.54109
634960.0000   -0.64039
635000.0000   -0.12234
635040.0000   -0.11872
635080.0000   -0.28446
635120.0000    0.24087
635160.0000    0.09951
635200.0000    0.03956
635240.0000   -0.39350
635280.0000   -0.11133
635320.0000   -0.18158
635360.0000   -0.20429
635400.0000   -0.18243
635440.0000   -0.55175
635480.0000   -0.35938
635520.0000   -0.32644
635560.0000   -0.35515
635600.0000   -0.15529
635640.0000   -0.32407
635680.0000   -0.15350
635720.0000   -0.12617
635760.0000   -0.00766
635800.0000    0.05436
635840.0000    0.01341
635880.0000   -0.07939
635920.0000    0.02609
635960.0000    0.36150
636000.0000    0.10241
636040.0000    0.04629
636080.0000   -0.09317
636120.0000    0.34605
636160.0000    0.39538
636200.0000    0.07398
636240.0000    0.07501
636280.0000    0.26222
636320.0000    0.12011
636360.0000    0.10803
636400.0000    0.05736
636440.0000   -0.01326
636480.0000    0.07891
636520.0000    0.05666
636560.0000    0.11287
636600.0000   -0.05059
636640.0000   -0.01459
636680.0000   -0.13891
636720.0000    0.10455
636760.0000    0.09415
636800.0000    0.39985
636840.0000    0.34236
636880.0000    0.09872
636920.0000    0.19694
636960.0000    0.09202
637000.0000    0.10289
637040.0000    0.38723
637080.0000    0.22426
637120.0000    0.27242
637160.0000    0.15261
637200.0000    0.11869
637240.0000    0.05840
637280.0000    0.11947
637320.0000   -0.01025
637360.0000   -0.09845
637400.0000   -0.19382
637440.0000   -0.04397
637480.0000    0.01186
637520.0000    0.06518
637560.0000   -0.00128
637600.0000   -0.08050
637640.0000   -0.19386
637680.0000   -0.27168
637720.0000   -0.20973
637760.0000    0.06260
637800.0000    0.16189
637840.0000    0.28061
637880.0000    0.29612
637920.0000    0.33109
637960.0000    0.32629
638000.0000   -0.05183
638040.0000    0.10828
638080.0000   -0.19946
638120.0000    0.00425
638160.0000    0.37090
638200.0000    0.57843
638240.0000    0.05983
638280.0000   -0.07074
638320.0000    0.24746
638360.0000    0.15894
638400.0000   -0.15665
638440.0000   -0.12060
638480.0000   -0.18395
638520.0000    0.04833
638560.0000   -0.21032
638600.0000   -0.06735
638640.0000   -0.24741
638680.0000   -0.22555
638720.0000    0.01911
638760.0000   -0.04213
638800.0000   -0.29183
638840.0000   -0.40921
638880.0000   -0.17013
638920.0000   -0.19489
638960.0000    0.15556
639000.0000    0.01259
639040.0000    0.38524
639080.0000    0.31612
639120.0000    0.30953
639160.0000    0.18030
639200.0000    0.45175
639240.0000    0.29433
639280.0000    0.42341
639320.0000    0.32960
639360.0000    0.62818
639400.0000    0.21269
639440.0000    0.16173
639480.0000    0.04314
639520.0000   -0.07683
639560.0000    0.11765
639600.0000    0.23713
639640.0000    0.08764
639680.0000    0.05271
639720.0000    0.38684
639760.0000    0.06127
639800.0000    0.22836
639840.0000    0.16818
639880.0000    0.27231
639920.0000   -0.16740
639960.0000    0.12670
640000.0000    0.22206
640040.0000    0.19582
640080.0000   -0.03361
640120.0000    0.22212
640160.0000   -0.10299
640200.0000   -0.08751
640240.0000   -0.16969
640280.0000   -0.07015
640320.0000   -0.21191
640360.0000    0.25395
640400.0000    0.02461
640440.0000   -0.04525
640480.0000    0.06373
640520.0000    0.09861
640560.0000   -0.27761
640600.0000   -0.18950
640640.0000    0.06727
640680.0000   -0.25545
640720.0000   -0.04849
640760.0000   -0.36777
640800.0000   -0.42756
640840.0000   -0.48665
640880.0000   -0.31342
640920.0000   -0.37339
640960.0000   -0.27651
641000.0000   -0.65467
641040.0000   -0.59361
641080.0000   -0.36971
641120.0000   -0.58171
641160.0000   -0.54944
641200.0000   -0.66402
641240.0000   -0.51100
641280.0000   -0.48955
641320.0000   -0.54510
641360.0000   -0.49447
641400.0000   -0.31526
641440.0000   -0.50612
641480.0000   -0.37872
641520.0000   -0.29306
641560.0000   -0.20252
641600.0000   -0.04351
641640.0000   -0.21790
641680.0000   -0.13793
641720.0000    0.03665
641760.0000   -0.30862
641800.0000   -0.07934
641840.0000   -0.30198
641880.0000   -0.18687
641920.0000   -0.08314
641960.0000   -0.24144
642000.0000   -0.54498
642040.0000   -0.40082
642080.0000   -0.16384
642120.0000   -0.36156
642160.0000   -0.61871
642200.0000   -0.67049
642240.0000   -0.39867
642280.0000   -0.61004
642320.0000   -0.51044
642360.0000   -0.86315
642400.0000   -0.52224
642440.0000   -0.19782
642480.0000   -0.08562
642520.0000    0.39176
642560.0000    0.06519
642600.0000   -0.26192
642640.0000   -0.07191
642680.0000   -0.00365
642720.0000    0.04696
642760.0000    0.01273
642800.0000   -0.01443
642840.0000   -0.29670
642880.0000   -0.26400
642920.0000    0.11928
642960.0000    0.09536
643000.0000    0.03885
643040.0000   -0.07409
643080.0000   -0.13917
643120.0000   -0.17489
643160.0000    0.16799
643200.0000    0.08283
643240.0000    0.19312
643280.0000    0.04430
643320.0000   -0.41636
643360.0000   -0.11349
643400.0000   -0.02484
643440.0000   -0.04973
643480.0000   -0.03302
643520.0000    0.05397
643560.0000   -0.15343
643600.0000    0.03776
643640.0000    0.09284
643680.0000    0.11012
643720.0000   -0.00339
643760.0000   -0.12822
643800.0000    0.03682
643840.0000   -0.17991
643880.0000   -0.40998
643920.0000   -0.68760
643960.0000   -0.40717
644000.0000   -0.43652
644040.0000   -0.46181
644080.0000   -0.39055
644120.0000   -0.18078
644160.0000   -0.16261
644200.0000   -0.22395
644240.0000   -0.20824
644280.0000   -0.30964
644320.0000   -0.11772
644360.0000    0.27168
644400.0000   -0.13900
644440.0000    0.26010
644480.0000    0.21291
644520.0000    0.31111
644560.0000    0.30690
644600.0000    0.15703
644640.0000    0.24101
644680.0000    0.16072
644720.0000    0.20847
644760.0000    0.57246
644800.0000    0.18757
644840.0000    0.16704
644880.0000    0.30550
644920.0000    0.11974
644960.0000    0.01150
645000.0000   -0.07807
645040.0000    0.08878
645080.0000    0.16014
645120.0000    0.26370
645160.0000    0.22701
645200.0000    0.25405
645240.0000    0.12468
645280.0000    0.31693
645320.0000    0.31641
645360.0000    0.18934
645400.0000    0.18671
645440.0000    0.54276
645480.0000    0.51254
645520.0000    0.53019
645560.0000    0.44147
645600.0000    0.23217
645640.0000    0.25385
645680.0000    0.56241
645720.0000    0.54450
645760.0000    0.52951
645800.0000    0.27426
645840.0000    0.43651
645880.0000    0.41680
645920.0000    0.32942
645960.0000    0.21215
646000.0000    0.05833
646040.0000   -0.04699
646080.0000   -0.15529
646120.0000   -0.20491
646160.0000    0.25891
646200.0000    0.04570
646240.0000    0.17235
646280.0000    0.15466
646320.0000    0.02309
646360.0000    0.09115
646400.0000   -0.01741
646440.0000    0.19585
646480.0000    0.04593
646520.0000   -0.29381
646560.0000   -0.20820
646600.0000   -0.25780
646640.0000   -0.04545
646680.0000   -0.27138
646720.0000   -0.05526
646760.0000   -0.14232
646800.0000   -0.38776
646840.0000   -0.13124
646880.0000   -0.41167
646920.0000   -0.09979
646960.0000   -0.01076
647000.0000    0.06561
647040.0000   -0.11462
647080.0000    0.13049
647120.0000    0.18607
647160.0000    0.00054
647200.0000   -0.01546
647240.0000   -0.03745
647280.0000    0.06398
647320.0000   -0.14534
647360.0000   -0.08007
647400.0000   -0.14018
647440.0000    0.11765
647480.0000   -0.07759
647520.0000   -0.14778
647560.0000   -0.04569
647600.0000   -0.13810
647640.0000   -0.00860
647680.0000   -0.15499
647720.0000   -0.19982
647760.0000   -0.17591
647800.0000    0.10338
647840.0000   -0.03299
647880.0000   -0.17409
647920.0000    0.01269
647960.0000    0.11154
648000.0000   -0.08939
648040.0000   -0.45777
648080.0000   -0.35210
648120.0000    0.15588
648160.0000    0.15201
648200.0000   -0.09625
648240.0000   -0.01604
648280.0000   -0.02875
648320.0000   -0.00908
648360.0000    0.17447
648400.0000   -0.08622
648440.0000   -0.29347
648480.0000    0.19510
648520.0000    0.14570
648560.0000    0.10930
648600.0000    0.20006
648640.0000    0.37133
648680.0000    0.17389
648720.0000   -0.07395
648760.0000    0.02586
648800.0000    0.20367
648840.0000    0.07922
648880.0000    0.19476
648920.0000    0.10533
648960.0000    0.23830
649000.0000    0.21353
649040.0000    0.23876
649080.0000    0.23254
649120.0000   -0.09542
649160.0000    0.35438
649200.0000    0.39222
649240.0000    0.06121
649280.0000    0.14537
649320.0000    0.13100
649360.0000   -0.06022
649400.0000    0.26599
649440.0000   -0.05665
649480.0000    0.16660
649520.0000    0.34020
649560.0000    0.16199
649600.0000    0.21631
649640.0000   -0.01569
649680.0000   -0.48927
649720.0000   -0.40838
649760.0000   -0.12122
649800.0000   -0.34259
649840.0000    0.23701
649880.0000    0.25951
649920.0000    0.05432
649960.0000    0.05972
650000.0000    0.03665
650040.0000    0.00648
650080.0000   -0.27636
650120.0000   -0.30969
650160.0000   -0.13391
650200.0000   -0.69640
650240.0000   -0.08481
650280.0000   -0.21493
650320.0000   -0.28837
650360.0000    0.04891
650400.0000    0.15303
650440.0000   -0.05962
650480.0000   -0.06131
650520.0000    0.15409
650560.0000    0.11875
650600.0000   -0.09220
650640.0000   -0.59185
650680.0000   -0.34459
650720.0000   -0.56697
650760.0000   -0.71465
650800.0000   -0.90015
650840.0000   -0.31750
650880.0000   -0.47985
650920.0000   -0.55562
650960.0000   -0.67763
651000.0000   -0.37449
651040.0000   -0.54168
651080.0000   -0.68399
651120.0000   -0.70389
651160.0000   -0.56515
651200.0000   -0.55953
651240.0000   -0.59386
651280.0000   -0.44875
651320.0000   -0.37649
651360.0000   -0.56613
651400.0000   -0.73353
651440.0000   -0.53640
651480.0000   -0.55396
651520.0000   -0.44134
651560.0000   -0.61568
651600.0000   -0.74762
651640.0000   -0.49802
651680.0000   -0.68776
651720.0000   -0.56058
651760.0000   -0.43134
651800.0000   -0.63821
651840.0000   -0.68303
651880.0000   -0.84414
651920.0000   -0.87658
651960.0000   -0.37215
652000.0000   -0.50739
652040.0000   -0.50598
652080.0000   -0.63349
652120.0000   -0.51466
652160.0000   -0.60378
652200.0000   -0.34021
652240.0000   -0.61505
652280.0000   -0.54414
652320.0000   -0.55026
652360.0000   -0.54209
652400.0000   -0.66244
652440.0000   -0.49634
652480.0000   -0.56602
652520.0000   -0.61693
652560.0000   -0.47841
652600.0000   -0.69572
652640.0000   -0.43490
652680.0000   -0.50348
652720.0000   -0.65821
652760.0000   -0.73182
652800.0000   -0.31872
652840.0000   -0.45043
652880.0000   -0.38893
652920.0000   -0.31111
652960.0000   -0.27560
653000.0000   -0.33095
653040.0000   -0.48511
653080.0000   -0.32098
653120.0000   -0.44547
653160.0000   -0.34929
653200.0000   -0.31958
653240.0000   -0.45001
653280.0000   -0.27368
653320.0000   -0.27065
653360.0000   -0.41615
653400.0000   -0.63116
653440.0000   -0.58764
653480.0000   -0.53929
653520.0000   -0.47209
653560.0000   -0.49822
653600.0000   -0.60225
653640.0000   -0.38373
653680.0000   -0.83505
653720.0000   -0.47269
653760.0000   -0.61451
653800.0000   -0.56757
653840.0000   -0.49869
653880.0000   -0.71638
653920.0000   -0.72902
653960.0000   -0.57875
654000.0000   -0.49364
654040.0000   -0.30296
654080.0000   -0.40652
654120.0000   -0.51715
654160.0000   -0.61075
654200.0000   -0.41819
654240.0000   -0.42693
654280.0000   -0.48223
654320.0000   -0.59081
654360.0000   -0.39287
654400.0000   -0.50197
654440.0000   -0.66768
654480.0000   -0.67985
654520.0000   -0.65031
654560.0000   -0.56747
654600.0000   -0.30175
654640.0000   -0.52553
654680.0000   -0.07113
654720.0000   -0.54600
654760.0000   -0.50234
654800.0000   -0.56414
654840.0000   -0.30034
654880.0000   -0.68001
654920.0000   -0.47092
654960.0000   -0.34251
655000.0000   -0.53313
655040.0000   -0.65715
655080.0000   -0.61398
655120.0000   -0.57435
655160.0000   -0.62611
655200.0000   -0.65772
655240.0000   -0.43300
655280.0000   -0.81029
655320.0000   -0.35916
655360.0000   -0.69719
655400.0000   -0.52608
655440.0000   -0.53923
655480.0000   -0.46612
655520.0000   -0.36025
655560.0000   -0.53296
655600.0000   -0.67075
655640.0000   -0.55782
655680.0000   -0.54077
655720.0000   -0.57827
655760.0000   -0.70396
655800.0000   -0.80472
655840.0000   -0.76905
655880.0000   -0.51794
655920.0000   -0.94346
655960.0000   -0.59641
656000.0000   -0.58348
656040.0000   -0.70572
656080.0000   -0.63149
656120.0000   -0.65741
656160.0000   -0.68167
656200.0000   -0.58038
656240.0000   -0.56160
656280.0000   -0.44694
656320.0000   -0.75315
656360.0000   -0.65404
656400.0000   -0.64968
656440.0000   -0.74346
656480.0000   -0.53515
656520.0000   -0.51201
656560.0000   -0.75423
656600.0000   -0.93822
656640.0000   -0.84933
656680.0000   -0.95846
656720.0000   -0.72682
656760.0000   -0.61392
656800.0000   -0.69232
656840.0000   -0.58277
656880.0000   -0.45137
656920.0000   -0.35050
656960.0000   -0.50069
657000.0000   -0.47359
657040.0000   -0.09830
657080.0000   -0.23936
657120.0000   -0.78380
657160.0000   -0.65395
657200.0000   -0.62140
657240.0000   -0.53451
657280.0000   -0.64184
657320.0000   -0.53008
657360.0000   -0.62080
657400.0000   -0.57368
657440.0000   -0.57036
657480.0000   -0.43741
657520.0000   -0.78538
657560.0000   -0.62751
657600.0000   -0.70716
657640.0000   -0.65795
657680.0000   -0.53496
657720.0000   -0.40344
657760.0000   -0.49382
657800.0000   -0.40310
657840.0000   -0.56150
657880.0000   -0.60689
657920.0000   -0.67196
657960.0000   -0.46366
658000.0000   -0.69557
658040.0000   -0.50419
658080.0000   -0.58515
658120.0000   -0.43376
658160.0000   -0.30524
658200.0000   -0.60722
658240.0000   -0.81560
658280.0000   -0.35609
658320.0000   -0.53654
658360.0000   -0.70207
658400.0000   -0.60713
658440.0000   -0.59023
658480.0000   -0.79226
658520.0000   -0.58494
658560.0000   -0.30723
658600.0000   -0.68928
658640.0000   -0.72717
658680.0000   -0.74706
658720.0000   -0.55351
658760.0000   -0.79301
658800.0000   -0.53666
658840.0000   -0.38319
658880.0000   -0.56098
658920.0000   -0.68696
658960.0000   -0.74177
659000.0000   -0.53693
659040.0000   -0.46901
659080.0000   -0.61281
659120.0000   -0.74389
659160.0000   -0.45899
659200.0000   -0.76772
659240.0000   -0.63898
659280.0000   -0.61426
659320.0000   -0.38611
659360.0000   -0.66194
659400.0000   -0.51574
659440.0000   -0.75908
659480.0000   -0.72053
659520.0000   -0.60247
659560.0000   -0.43587
659600.0000   -0.80990
659640.0000   -0.55219
659680.0000   -0.35686
659720.0000   -0.60066
659760.0000   -0.59483
659800.0000   -0.69238
659840.0000   -0.71594
659880.0000   -0.63755
659920.0000   -0.50083
659960.0000   -0.69418
660000.0000   -0.61215
660040.0000   -0.80952
660080.0000   -1.00225
660120.0000   -0.57825
660160.0000   -0.69485
660200.0000   -0.84256
660240.0000   -0.76453
660280.0000   -0.82715
660320.0000   -0.80811
660360.0000   -0.78609
660400.0000   -0.53278
660440.0000   -0.60288
660480.0000   -0.78001
660520.0000   -0.88947
660560.0000   -0.78536
660600.0000   -0.99690
660640.0000   -0.71131
660680.0000   -0.81619
660720.0000   -0.48695
660760.0000   -0.87147
660800.0000   -0.61893
660840.0000   -0.71839
660880.0000   -0.67009
660920.0000   -0.65322
660960.0000   -0.94692
661000.0000   -0.80094
661040.0000   -0.94622
661080.0000   -0.85216
661120.0000   -0.67526
661160.0000   -0.83593
661200.0000   -0.61718
661240.0000   -0.74872
661280.0000   -0.60985
661320.0000   -0.63890
661360.0000   -0.48041
661400.0000   -0.64959
661440.0000   -0.54161
661480.0000   -0.62995
661520.0000   -0.86545
661560.0000   -0.98947
661600.0000   -0.49682
661640.0000   -0.52828
661680.0000   -0.49960
661720.0000   -0.70879
661760.0000   -0.47703
661800.0000   -0.53480
661840.0000   -0.72077
661880.0000   -0.78502
661920.0000   -0.49959
661960.0000   -0.71239
662000.0000   -0.83673
662040.0000   -0.85319
662080.0000   -0.69291
662120.0000   -0.83812
662160.0000   -0.93158
662200.0000   -0.83271
662240.0000   -0.62176
662280.0000   -1.07945
662320.0000   -0.81037
662360.0000   -0.63910
662400.0000   -0.63318
662440.0000   -0.75646
662480.0000   -0.73997
662520.0000   -0.50786
662560.0000   -0.70134
662600.0000   -0.72153
662640.0000   -0.78342
662680.0000   -0.55889
662720.0000   -0.68924
662760.0000   -0.80497
662800.0000   -0.89940
662840.0000   -0.71135
662880.0000   -0.76504
662920.0000   -0.67332
662960.0000   -0.66244
663000.0000   -0.55727
663040.0000   -0.52746
663080.0000   -0.73860
663120.0000   -0.63743
663160.0000   -0.70194
663200.0000   -0.75413
663240.0000   -0.83190
663280.0000   -0.95926
663320.0000   -0.43445
663360.0000   -0.62252
663400.0000   -0.55532
663440.0000   -0.57513
663480.0000   -0.63231
663520.0000   -0.34692
663560.0000   -0.52203
663600.0000   -0.67317
663640.0000   -0.55296
663680.0000   -0.63675
663720.0000   -0.52746
663760.0000   -0.50022
663800.0000   -0.59538
663840.0000   -0.77524
663880.0000   -0.48987
663920.0000   -0.97040
663960.0000   -0.93109
664000.0000   -0.68858
664040.0000   -0.53509
664080.0000   -0.71918
664120.0000   -0.20727
664160.0000   -0.80785
664200.0000   -0.64661
664240.0000   -0.55129
664280.0000   -0.72344
664320.0000   -0.78866
664360.0000   -0.75469
664400.0000   -0.48098
664440.0000   -0.56585
664480.0000   -0.62573
664520.0000   -0.94447
664560.0000   -0.48970
664600.0000   -0.59698
664640.0000   -0.34788
664680.0000   -0.84099
664720.0000   -0.63324
664760.0000   -0.49799
664800.0000   -0.55369
664840.0000   -0.94564
664880.0000   -0.81987
664920.0000   -0.65016
664960.0000   -0.80562
665000.0000   -0.55641
665040.0000   -0.84037
665080.0000   -0.60896
665120.0000   -0.68548
665160.0000   -0.81152
665200.0000   -0.44381
665240.0000   -0.56435
665280.0000   -0.40105
665320.0000   -0.63447
665360.0000   -0.63896
665400.0000   -0.57027
665440.0000   -0.56042
665480.0000   -0.46119
665520.0000   -0.50928
665560.0000   -0.67987
665600.0000   -0.35792
665640.0000   -0.33174
665680.0000   -0.61568
665720.0000   -0.83243
665760.0000   -0.87511
665800.0000   -0.85731
665840.0000   -0.73337
665880.0000   -0.98190
665920.0000   -0.62064
665960.0000   -0.47417
666000.0000   -0.55702
666040.0000   -0.54369
666080.0000   -0.58579
666120.0000   -0.65334
666160.0000   -0.64110
666200.0000   -0.60319
666240.0000   -0.68211
666280.0000   -0.96523
666320.0000   -0.87456
666360.0000   -0.87066
666400.0000   -0.94230
666440.0000   -0.64131
666480.0000   -0.72934
666520.0000   -0.66831
666560.0000   -0.75812
666600.0000   -0.59363
666640.0000   -0.73110
666680.0000   -0.42816
666720.0000   -0.68054
666760.0000   -0.86395
666800.0000   -0.40656
666840.0000   -0.68085
666880.0000   -0.65868
666920.0000   -0.66119
666960.0000   -0.80136
667000.0000   -0.66634
667040.0000   -0.63833
667080.0000   -0.73637
667120.0000   -0.41284
667160.0000   -0.44365
667200.0000   -0.58281
667240.0000   -0.61297
667280.0000   -0.79493
667320.0000   -0.54973
667360.0000   -0.60000
667400.0000   -0.70998
667440.0000   -0.72113
667480.0000   -0.75745
667520.0000   -0.65968
667560.0000   -0.39072
667600.0000   -0.59170
667640.0000   -0.71886
667680.0000   -0.50239
667720.0000   -0.60456
667760.0000   -0.71635
667800.0000   -0.63581
667840.0000   -0.86250
667880.0000   -0.84521
667920.0000   -0.59978
667960.0000   -0.64360
668000.0000   -0.81592
668040.0000   -0.53841
668080.0000   -0.78631
668120.0000   -0.82986
668160.0000   -0.41324
668200.0000   -0.60283
668240.0000   -0.65524
668280.0000   -0.43913
668320.0000   -0.78274
668360.0000   -0.39892
668400.0000   -0.74676
668440.0000   -0.73651
668480.0000   -0.68609
668520.0000   -0.71934
668560.0000   -0.22245
668600.0000   -0.69772
668640.0000   -0.55408
668680.0000   -0.57283
668720.0000   -0.47762
668760.0000   -0.56403
668800.0000   -0.52369
668840.0000   -0.72564
668880.0000   -0.41557
668920.0000   -0.44107
668960.0000   -0.34997
669000.0000   -0.11384
669040.0000   -0.36977
669080.0000   -0.20460
669120.0000   -0.42732
669160.0000   -0.71799
669200.0000   -0.56895
669240.0000   -0.58146
669280.0000   -0.29987
669320.0000   -0.63504
669360.0000   -0.26998
669400.0000   -0.46343
669440.0000   -0.62017
669480.0000   -0.42457
669520.0000   -0.64265
669560.0000   -0.53865
669600.0000   -0.73707
669640.0000   -0.42800
669680.0000   -0.57366
669720.0000   -0.89330
669760.0000   -0.75878
669800.0000   -0.59525
669840.0000   -0.89312
669880.0000   -0.72821
669920.0000   -0.80576
669960.0000   -0.62995
670000.0000   -0.85497
670040.0000   -0.72839
670080.0000   -0.62279
670120.0000   -0.56429
670160.0000   -0.92267
670200.0000   -0.78450
670240.0000   -0.77364
670280.0000   -0.94980
670320.0000   -1.04576
670360.0000   -0.52949
670400.0000   -0.44286
670440.0000   -0.78905
670480.0000   -0.86288
670520.0000   -0.44957
670560.0000   -0.54738
670600.0000   -0.67000
670640.0000   -0.57084
670680.0000   -0.68663
670720.0000   -0.77160
670760.0000   -0.61594
670800.0000   -0.76184
670840.0000   -0.92107
670880.0000   -0.48811
670920.0000   -0.84824
670960.0000   -0.92725
671000.0000   -0.82574
671040.0000   -0.64740
671080.0000   -0.49909
671120.0000   -0.80680
671160.0000   -0.79236
671200.0000   -0.79369
671240.0000   -0.64936
671280.0000   -0.55965
671320.0000   -0.74663
671360.0000   -0.67347
671400.0000   -0.86569
671440.0000   -0.65964
671480.0000   -0.51974
671520.0000   -0.58808
671560.0000   -0.64377
671600.0000   -0.18482
671640.0000   -0.49846
671680.0000   -0.07964
671720.0000   -0.20051
671760.0000   -0.75127
671800.0000   -0.48326
671840.0000   -0.45522
671880.0000   -0.36482
671920.0000   -0.29142
671960.0000   -0.29285
672000.0000   -0.47526
672040.0000   -0.46590
672080.0000   -0.14305
672120.0000   -0.48932
672160.0000   -0.17943
672200.0000   -0.33893
672240.0000   -0.18427
672280.0000   -0.60246
672320.0000   -0.59569
672360.0000   -0.52365
672400.0000   -0.14285
672440.0000   -0.40177
672480.0000   -0.37244
672520.0000   -0.37632
672560.0000   -0.51444
672600.0000   -0.23603
672640.0000   -0.55926
672680.0000   -0.58715
672720.0000   -0.62262
672760.0000   -0.38396
672800.0000   -0.63689
672840.0000   -0.51860
672880.0000   -0.40464
672920.0000   -0.34392
672960.0000   -0.51052
673000.0000   -0.29790
673040.0000   -0.55100
673080.0000   -0.74752
673120.0000   -0.50885
673160.0000   -0.47184
673200.0000   -0.45303
673240.0000   -0.75097
673280.0000   -0.48288
673320.0000   -0.69974
673360.0000   -0.60026
673400.0000   -0.95005
673440.0000   -0.63023
673480.0000   -0.31478
673520.0000   -0.66839
673560.0000   -0.53531
673600.0000   -0.50011
673640.0000   -0.51362
673680.0000   -0.48477
673720.0000   -0.12469
673760.0000   -0.75479
673800.0000   -0.31416
673840.0000   -0.25499
673880.0000   -0.24093
673920.0000   -0.05111
673960.0000   -0.37604
674000.0000   -0.32665
674040.0000   -0.38082
674080.0000   -0.23138
674120.0000   -0.43002
674160.0000   -0.22398
674200.0000   -0.40024
674240.0000   -0.50332
674280.0000   -0.21544
674320.0000   -0.27309
674360.0000   -0.22799
674400.0000   -0.20550
674440.0000   -0.62237
674480.0000   -0.35165
674520.0000   -0.55118
674560.0000   -0.43366
674600.0000   -0.45974
674640.0000   -0.42404
674680.0000   -0.19194
674720.0000   -0.33680
674760.0000   -0.38027
674800.0000   -0.40252
674840.0000   -0.35346
674880.0000   -0.32670
674920.0000   -0.43974
674960.0000   -0.37848
675000.0000   -0.20390
675040.0000   -0.58991
675080.0000   -0.51392
675120.0000   -0.31230
675160.0000   -0.39384
675200.0000   -0.46322
675240.0000   -0.57462
675280.0000   -0.44227
675320.0000   -0.56649
675360.0000   -0.48773
675400.0000   -0.80709
675440.0000   -0.29665
675480.0000   -0.42246
675520.0000   -0.64576
675560.0000   -0.38992
675600.0000   -0.28821
675640.0000   -0.23484
675680.0000   -0.20289
675720.0000   -0.45329
675760.0000   -0.34339
675800.0000   -0.74119
675840.0000   -0.62134
675880.0000   -0.66208
675920.0000   -0.55082
675960.0000   -0.45711
676000.0000   -0.59151
676040.0000   -0.38657
676080.0000   -0.34897
676120.0000   -0.40468
676160.0000   -0.28399
676200.0000   -0.38053
676240.0000   -0.37481
676280.0000   -0.34639
676320.0000   -0.44681
676360.0000   -0.79445
676400.0000   -0.77150
676440.0000   -0.59811
676480.0000   -0.22146
676520.0000   -0.40027
676560.0000   -0.41082
676600.0000   -0.50207
676640.0000   -0.47468
676680.0000   -0.25997
676720.0000   -0.50366
676760.0000   -0.45135
676800.0000   -0.49386
676840.0000   -0.47005
676880.0000   -0.39116
676920.0000   -0.45154
676960.0000   -0.67016
677000.0000   -0.69723
677040.0000   -0.65836
677080.0000   -0.67758
677120.0000   -1.02510
677160.0000   -0.80597
677200.0000   -0.67259
677240.0000   -0.52795
677280.0000   -0.66849
677320.0000   -0.85215
677360.0000   -1.01289
677400.0000   -0.71167
677440.0000   -0.99759
677480.0000   -0.48896
677520.0000   -0.56343
677560.0000   -0.56282
677600.0000   -0.86156
677640.0000   -0.92139
677680.0000   -0.46179
677720.0000   -0.40596
677760.0000   -0.63365
677800.0000   -0.43279
677840.0000   -0.83520
677880.0000   -0.55001
677920.0000   -0.75755
677960.0000   -0.51044
678000.0000   -0.43842
678040.0000   -0.50597
678080.0000   -0.67483
678120.0000   -0.38090
678160.0000   -0.63477
678200.0000   -0.73518
678240.0000   -0.81037
678280.0000   -0.64692
678320.0000   -0.75825
678360.0000   -0.57195
678400.0000   -0.62129
678440.0000   -0.59874
678480.0000   -0.62466
678520.0000   -0.50836
678560.0000   -0.62119
678600.0000   -0.58414
678640.0000   -0.79904
678680.0000   -0.65606
678720.0000   -0.79502
678760.0000   -0.35596
678800.0000   -0.70768
678840.0000   -0.56250
678880.0000   -0.70356
678920.0000   -0.40717
678960.0000   -0.13173
679000.0000   -0.22559
679040.0000   -0.42797
679080.0000   -0.26534
679120.0000   -0.19949
679160.0000   -0.28008
679200.0000   -0.56672
679240.0000   -0.30913
679280.0000   -0.30002
679320.0000   -0.57731
679360.0000   -0.69798
679400.0000   -0.74692
679440.0000   -0.56885
679480.0000   -0.41985
679520.0000   -0.28612
679560.0000   -0.34234
679600.0000   -0.33437
679640.0000   -0.58601
679680.0000   -0.53939
679720.0000   -0.75975
679760.0000   -0.86261
679800.0000   -0.62817
679840.0000   -0.83259
679880.0000   -0.93039
679920.0000   -0.60591
679960.0000   -0.57343
680000.0000   -0.63236
680040.0000   -0.45439
680080.0000   -0.55645
680120.0000   -0.35633
680160.0000   -0.43625
680200.0000   -0.39934
680240.0000   -0.39590
680280.0000   -0.16696
680320.0000   -0.08596
680360.0000   -0.13191
680400.0000   -0.23163
680440.0000   -0.52834
680480.0000   -0.26171
680520.0000   -0.20051
680560.0000   -0.83744
680600.0000   -0.73644
680640.0000   -0.55643
680680.0000   -0.64599
680720.0000   -0.70055
680760.0000   -0.41494
680800.0000   -0.69891
680840.0000   -0.58588
680880.0000   -0.61094
680920.0000   -0.66556
680960.0000   -0.40449
681000.0000   -0.50086
681040.0000   -0.58254
681080.0000   -0.28455
681120.0000   -0.22280
681160.0000   -0.65138
681200.0000   -0.31697
681240.0000   -0.53846
681280.0000   -0.01403
681320.0000   -0.52163
681360.0000   -0.22868
681400.0000   -0.30213
681440.0000   -0.45742
681480.0000   -0.30665
681520.0000   -0.34649
681560.0000   -0.59030
681600.0000   -0.56960
681640.0000   -0.89897
681680.0000   -0.70993
681720.0000   -0.54811
681760.0000   -0.60618
681800.0000   -0.87049
681840.0000   -0.50214
681880.0000   -0.79685
681920.0000   -0.56047
681960.0000   -0.64148
682000.0000   -0.73943
682040.0000   -0.51853
682080.0000   -0.65346
682120.0000   -0.56641
682160.0000   -0.72869
682200.0000   -0.37645
682240.0000   -0.81807
682280.0000   -0.60696
682320.0000   -0.48631
682360.0000   -0.41362
682400.0000   -0.70303
682440.0000   -0.42595
682480.0000   -0.42216
682520.0000   -0.76116
682560.0000   -0.66632
682600.0000   -0.67710
682640.0000   -0.60882
682680.0000   -0.59819
682720.0000   -0.63082
682760.0000   -0.81406
682800.0000   -0.64788
682840.0000   -0.53337
682880.0000   -0.51778
682920.0000   -0.49060
682960.0000   -0.57551
683000.0000   -0.62813
683040.0000   -0.70203
683080.0000   -0.71150
683120.0000   -0.71784
683160.0000   -0.75439
683200.0000   -0.67228
683240.0000   -0.68926
683280.0000   -0.74571
683320.0000   -0.85094
683360.0000   -0.77803
683400.0000   -0.87250
683440.0000   -0.65845
683480.0000   -0.64000
683520.0000   -0.61145
683560.0000   -0.68218
683600.0000   -0.58413
683640.0000   -0.64800
683680.0000   -0.77288
683720.0000   -0.46310
683760.0000   -0.54457
683800.0000   -0.63833
683840.0000   -0.38544
683880.0000   -0.55324
683920.0000   -0.58143
683960.0000   -0.54455
684000.0000   -0.58405
684040.0000   -0.50100
684080.0000   -0.64153
684120.0000   -0.54083
684160.0000   -0.61135
684200.0000   -0.81976
684240.0000   -0.54103
684280.0000   -0.55081
684320.0000   -0.62514
684360.0000   -0.83699
684400.0000   -0.48554
684440.0000   -0.87787
684480.0000   -0.36367
684520.0000   -0.63984
684560.0000   -0.52165
684600.0000   -0.62385
684640.0000   -0.84453
684680.0000   -0.65460
684720.0000   -0.48589
684760.0000   -0.68356
684800.0000   -0.53712
684840.0000   -0.69095
684880.0000   -0.69181
684920.0000   -0.71318
684960.0000   -0.41492
685000.0000   -0.76432
685040.0000   -0.88549
685080.0000   -0.59629
685120.0000   -0.77424
685160.0000   -0.47994
685200.0000   -0.73444
685240.0000   -0.54846
685280.0000   -0.69422
685320.0000   -0.50904
685360.0000   -0.59901
685400.0000   -0.52178
685440.0000   -0.87177
685480.0000   -0.62783
685520.0000   -0.70084
685560.0000   -0.68650
685600.0000   -0.85208
685640.0000   -0.33098
685680.0000   -0.50497
685720.0000   -0.19230
685760.0000   -0.36672
685800.0000   -0.48133
685840.0000   -0.44124
685880.0000   -0.55730
685920.0000   -0.49958
685960.0000   -0.48667
686000.0000   -0.64526
686040.0000   -0.60210
686080.0000   -0.53425
686120.0000   -0.56374
686160.0000   -0.52324
686200.0000   -0.40188
686240.0000   -0.49541
686280.0000   -0.24347
686320.0000   -0.50361
686360.0000   -0.23398
686400.0000   -0.41174
686440.0000   -0.44731
686480.0000   -0.48430
686520.0000   -0.69601
686560.0000   -0.71151
686600.0000   -0.66756
686640.0000   -0.64027
686680.0000   -0.73774
686720.0000   -0.67340
686760.0000   -0.44736
686800.0000   -0.44696
686840.0000   -0.58944
686880.0000   -0.63465
686920.0000   -0.32923
686960.0000   -0.55861
687000.0000   -0.33224
687040.0000   -0.47553
687080.0000   -0.72473
687120.0000   -0.64496
687160.0000   -0.76446
687200.0000   -0.70042
687240.0000   -0.23136
687280.0000   -0.42167
687320.0000   -0.65614
687360.0000   -0.28725
687400.0000   -0.32524
687440.0000   -0.03406
687480.0000   -0.41671
687520.0000   -0.59431
687560.0000   -0.46029
687600.0000   -0.38799
687640.0000   -0.44859
687680.0000   -0.54773
687720.0000   -0.62968
687760.0000   -0.60877
687800.0000   -0.71765
687840.0000   -0.61793
687880.0000   -0.40940
687920.0000   -0.58496
687960.0000   -0.60526
688000.0000   -0.51370
688040.0000   -0.72858
688080.0000   -0.79886
688120.0000   -0.63493
688160.0000   -0.55848
688200.0000   -0.62998
688240.0000   -0.51854
688280.0000   -0.57740
688320.0000   -0.43076
688360.0000   -0.44076
688400.0000   -0.36349
688440.0000   -0.27917
688480.0000   -0.24329
688520.0000   -0.36838
688560.0000   -0.39336
688600.0000   -0.37244
688640.0000   -0.15188
688680.0000   -0.31929
688720.0000   -0.46265
688760.0000   -0.35249
688800.0000   -0.44096
688840.0000   -0.28519
688880.0000   -0.64151
688920.0000   -0.64084
688960.0000   -0.68770
689000.0000   -0.68501
689040.0000   -0.76583
689080.0000   -0.36245
689120.0000   -0.20322
689160.0000   -0.27669
689200.0000   -0.35418
689240.0000   -0.42006
689280.0000   -0.23023
689320.0000   -0.29093
689360.0000   -0.21520
689400.0000   -0.33496
689440.0000   -0.49036
689480.0000   -0.61697
689520.0000   -0.27988
689560.0000   -0.30023
689600.0000   -0.26233
689640.0000   -0.41506
689680.0000   -0.65076
689720.0000   -0.66834
689760.0000   -0.66931
689800.0000   -0.52113
689840.0000   -0.72977
689880.0000   -0.62377
689920.0000   -0.71082
689960.0000   -0.64507
690000.0000   -0.56462
690040.0000   -0.68240
690080.0000   -0.59776
690120.0000   -0.62228
690160.0000   -0.73554
690200.0000   -0.56668
690240.0000   -0.55673
690280.0000   -0.51628
690320.0000   -0.81839
690360.0000   -0.78771
690400.0000   -0.48337
690440.0000   -0.38548
690480.0000   -0.63592
690520.0000   -0.58507
690560.0000   -0.52736
690600.0000   -0.49314
690640.0000   -0.72402
690680.0000   -0.78341
690720.0000   -0.64423
690760.0000   -0.59622
690800.0000   -0.79972
690840.0000   -0.32326
690880.0000   -0.56353
690920.0000   -0.32845
690960.0000   -0.36996
691000.0000   -0.19764
691040.0000   -0.40646
691080.0000   -0.06291
691120.0000   -0.25764
691160.0000   -0.15879
691200.0000   -0.15032
691240.0000   -0.33025
691280.0000   -0.33255
691320.0000   -0.27185
691360.0000   -0.32750
691400.0000   -0.61211
691440.0000   -0.36849
691480.0000   -0.14385
691520.0000   -0.30170
691560.0000   -0.40023
691600.0000   -0.23396
691640.0000   -0.30867
691680.0000   -0.25266
691720.0000   -0.23413
691760.0000   -0.34276
691800.0000   -0.47233
691840.0000   -0.56303
691880.0000   -0.77703
691920.0000   -0.63364
691960.0000   -0.67848
692000.0000   -1.03216
692040.0000   -0.85878
692080.0000   -0.58499
692120.0000   -0.46191
692160.0000   -0.75337
692200.0000   -0.72784
692240.0000   -0.66741
692280.0000   -0.73023
692320.0000   -0.76754
692360.0000   -0.72878
692400.0000   -0.72280
692440.0000   -1.02820
692480.0000   -0.54136
692520.0000   -0.57257
692560.0000   -0.64597
692600.0000   -0.68972
692640.0000   -0.82274
692680.0000   -0.63014
692720.0000   -0.62635
692760.0000   -0.52743
692800.0000   -0.70723
692840.0000   -0.76401
692880.0000   -0.75776
692920.0000   -0.55894
692960.0000   -0.81404
693000.0000   -0.65628
693040.0000   -0.39181
693080.0000   -0.30868
693120.0000   -0.54996
693160.0000   -0.48959
693200.0000   -0.19184
693240.0000   -0.37010
693280.0000   -0.26129
693320.0000   -0.51181
693360.0000   -0.47978
693400.0000   -0.38836
693440.0000   -0.60312
693480.0000   -0.32297
693520.0000   -0.39872
693560.0000   -0.57518
693600.0000   -0.48951
693640.0000   -0.26547
693680.0000   -0.44916
693720.0000   -0.63518
693760.0000   -0.38387
693800.0000   -0.34386
693840.0000   -0.38367
693880.0000   -0.56985
693920.0000   -0.27353
693960.0000   -0.30040
694000.0000   -0.31430
694040.0000   -0.44495
694080.0000   -0.39553
694120.0000   -0.46317
694160.0000   -0.71848
694200.0000   -0.58231
694240.0000   -0.46741
694280.0000   -0.61063
694320.0000   -0.82960
694360.0000   -0.83350
694400.0000   -0.52481
694440.0000   -0.52572
694480.0000   -0.54891
694520.0000   -0.73067
694560.0000   -0.82639
694600.0000   -0.37005
694640.0000   -0.72648
694680.0000   -0.63130
694720.0000   -0.65058
694760.0000   -0.80892
694800.0000   -0.30708
694840.0000   -0.45026
694880.0000   -0.46452
694920.0000   -0.54606
694960.0000   -0.85704
695000.0000   -0.67212
695040.0000   -0.87684
695080.0000   -0.79228
695120.0000   -0.71633
695160.0000   -0.77116
695200.0000   -0.63300
695240.0000   -0.77903
695280.0000   -0.78975
695320.0000   -0.92827
695360.0000   -0.73727
695400.0000   -0.85120
695440.0000   -0.44678
695480.0000   -0.40458
695520.0000   -0.48705
695560.0000   -0.41299
695600.0000   -0.48860
695640.0000   -0.27242
695680.0000   -0.46841
695720.0000   -0.59413
695760.0000   -0.44885
695800.0000   -0.63505
695840.0000   -0.80207
695880.0000   -0.59528
695920.0000   -0.46952
695960.0000   -0.88012
696000.0000   -0.72294
696040.0000   -0.96345
696080.0000   -0.81809
696120.0000   -0.81984
696160.0000   -0.77781
696200.0000   -0.65518
696240.0000   -0.66976
696280.0000   -0.30355
696320.0000   -0.69760
696360.0000   -0.62096
696400.0000   -0.89862
696440.0000   -0.81389
696480.0000   -0.84907
696520.0000   -0.88454
696560.0000   -0.78500
696600.0000   -0.87484
696640.0000   -0.94011
696680.0000   -1.05877
696720.0000   -0.97949
696760.0000   -0.96775
696800.0000   -0.92408
696840.0000   -0.77220
696880.0000   -0.90042
696920.0000   -0.99139
696960.0000   -1.00268
697000.0000   -1.02745
697040.0000   -0.93006
697080.0000   -1.17269
697120.0000   -0.89759
697160.0000   -0.85558
697200.0000   -0.90742
697240.0000   -0.91835
697280.0000   -0.90386
697320.0000   -0.74731
697360.0000   -0.94559
697400.0000   -0.91045
697440.0000   -0.97688
697480.0000   -0.87117
697520.0000   -0.79830
697560.0000   -0.94133
697600.0000   -0.87338
697640.0000   -0.88154
697680.0000   -1.07781
697720.0000   -1.06191
697760.0000   -1.00284
697800.0000   -0.80604
697840.0000   -0.92670
697880.0000   -1.07163
697920.0000   -0.91478
697960.0000   -0.81920
698000.0000   -0.80899
698040.0000   -0.80079
698080.0000   -0.81141
698120.0000   -1.04063
698160.0000   -0.72329
698200.0000   -0.87079
698240.0000   -0.81969
698280.0000   -0.97930
698320.0000   -0.84771
698360.0000   -0.75854
698400.0000   -0.71889
698440.0000   -0.80163
698480.0000   -0.83888
698520.0000   -0.93834
698560.0000   -1.11650
698600.0000   -0.85710
698640.0000   -0.84152
698680.0000   -0.68390
698720.0000   -0.95444
698760.0000   -0.65128
698800.0000   -0.91740
698840.0000   -0.97294
698880.0000   -0.80949
698920.0000   -0.59633
698960.0000   -0.70843
699000.0000   -0.72358
699040.0000   -0.56003
699080.0000   -0.52993
699120.0000   -1.04795
699160.0000   -0.90587
699200.0000   -0.72639
699240.0000   -0.60654
699280.0000   -0.73144
699320.0000   -0.44095
699360.0000   -0.54771
699400.0000   -0.60378
699440.0000   -0.77661
699480.0000   -0.44288
699520.0000   -0.55889
699560.0000   -0.49794
699600.0000   -0.80680
699640.0000   -0.60781
699680.0000   -0.61257
699720.0000   -0.39209
699760.0000   -0.68381
699800.0000   -0.59723
699840.0000   -0.58891
699880.0000   -0.61584
699920.0000   -0.47958
699960.0000   -0.63632
700000.0000   -0.51542
700040.0000   -0.54995
700080.0000   -0.04025
700120.0000   -0.27497
700160.0000   -0.58504
700200.0000   -0.54516
700240.0000   -0.62416
700280.0000   -0.59174
700320.0000   -0.67393
700360.0000   -0.42922
700400.0000   -0.67226
700440.0000   -0.40521
700480.0000   -0.62887
700520.0000   -0.57075
700560.0000   -0.68375
700600.0000   -0.61981
700640.0000   -0.58970
700680.0000   -0.53941
700720.0000   -0.69435
700760.0000   -0.58087
700800.0000   -0.70056
700840.0000   -0.25226
700880.0000   -0.68950
700920.0000   -0.72887
700960.0000   -0.59222
701000.0000   -0.52980
701040.0000   -0.80008
701080.0000   -0.54848
701120.0000   -0.53790
701160.0000   -0.45890
701200.0000   -0.39131
701240.0000   -0.46476
701280.0000   -0.35958
701320.0000   -0.50789
701360.0000   -0.41746
701400.0000   -0.51416
701440.0000   -0.48230
701480.0000   -0.41901
701520.0000   -0.42955
701560.0000   -0.66847
701600.0000   -0.53107
701640.0000   -0.70675
701680.0000   -0.40511
701720.0000   -0.55648
701760.0000   -0.44338
701800.0000   -0.44936
701840.0000   -0.77040
701880.0000   -0.66810
701920.0000   -0.78178
701960.0000   -0.88777
702000.0000   -0.61245
702040.0000   -0.66669
702080.0000   -0.51825
702120.0000   -0.58200
702160.0000   -0.73564
702200.0000   -0.64800
702240.0000   -0.71324
702280.0000   -0.72058
702320.0000   -0.56591
702360.0000   -0.45321
702400.0000   -0.70693
702440.0000   -0.66371
702480.0000   -0.66515
702520.0000   -0.75159
702560.0000   -0.68626
702600.0000   -0.38733
702640.0000   -0.37013
702680.0000   -0.30395
702720.0000   -0.46713
702760.0000   -0.33555
702800.0000   -0.72087
702840.0000   -0.46352
702880.0000   -0.60937
702920.0000   -0.57428
702960.0000   -0.42329
703000.0000   -0.72650
703040.0000   -0.65555
703080.0000   -0.63020
703120.0000   -0.61835
703160.0000   -0.61141
703200.0000   -0.81438
703240.0000   -0.50545
703280.0000   -0.69336
703320.0000   -0.86918
703360.0000   -0.57050
703400.0000   -0.31604
703440.0000   -0.86249
703480.0000   -0.78098
703520.0000   -0.65291
703560.0000   -0.93459
703600.0000   -0.59192
703640.0000   -0.68938
703680.0000   -0.77725
703720.0000   -0.58767
703760.0000   -0.46384
703800.0000   -0.64626
703840.0000   -0.70693
703880.0000   -0.88177
703920.0000   -0.72760
703960.0000   -0.69171
704000.0000   -0.69930
704040.0000   -0.64732
704080.0000   -0.62494
704120.0000   -0.67523
704160.0000   -0.71371
704200.0000   -0.54877
704240.0000   -0.73080
704280.0000   -0.70636
704320.0000   -0.59106
704360.0000   -0.58716
704400.0000   -0.44242
704440.0000   -0.66917
704480.0000   -0.61688
704520.0000   -0.58057
704560.0000   -0.44297
704600.0000   -0.71335
704640.0000   -0.96995
704680.0000   -0.76318
704720.0000   -0.92443
704760.0000   -0.76443
704800.0000   -0.57605
704840.0000   -0.49806
704880.0000   -0.58864
704920.0000   -0.45087
704960.0000   -0.20739
705000.0000   -0.31947
705040.0000   -0.45984
705080.0000   -0.41621
705120.0000   -0.47223
705160.0000   -0.68525
705200.0000   -0.70646
705240.0000   -0.58483
705280.0000   -0.76736
705320.0000   -0.73012
705360.0000   -0.97959
705400.0000   -0.68945
705440.0000   -1.11428
705480.0000   -1.00105
705520.0000   -0.85555
705560.0000   -0.93225
705600.0000   -0.93501
705640.0000   -1.02460
705680.0000   -0.85818
705720.0000   -0.97552
705760.0000   -1.03807
705800.0000   -0.74109
705840.0000   -0.72456
705880.0000   -0.94215
705920.0000   -0.80588
705960.0000   -0.68095
706000.0000   -0.90291
706040.0000   -0.75277
706080.0000   -0.57785
706120.0000   -0.58739
706160.0000   -0.20944
706200.0000   -0.57895
706240.0000   -0.63118
706280.0000   -1.00568
706320.0000   -0.66669
706360.0000   -0.60147
706400.0000   -0.65840
706440.0000   -0.54468
706480.0000   -0.48952
706520.0000   -0.59709
706560.0000   -0.64672
706600.0000   -0.63083
706640.0000   -0.65615
706680.0000   -0.60810
706720.0000   -0.85294
706760.0000   -0.64373
706800.0000   -0.96135
706840.0000   -0.80033
706880.0000   -0.85636
706920.0000   -0.82667
706960.0000   -0.66215
707000.0000   -0.85893
707040.0000   -0.46116
707080.0000   -0.93432
707120.0000   -0.71197
707160.0000   -0.78007
707200.0000   -0.75339
707240.0000   -0.45507
707280.0000   -0.68494
707320.0000   -0.78481
707360.0000   -0.27592
707400.0000   -0.75231
707440.0000   -0.77269
707480.0000   -0.75598
707520.0000   -0.72618
707560.0000   -0.85860
707600.0000   -0.63198
707640.0000   -0.83166
707680.0000   -0.72871
707720.0000   -0.75089
707760.0000   -0.44290
707800.0000   -0.63880
707840.0000   -0.94224
707880.0000   -0.81818
707920.0000   -0.86338
707960.0000   -0.70155
708000.0000   -0.40440
708040.0000   -0.34705
708080.0000   -0.66492
708120.0000   -0.69643
708160.0000   -0.57266
708200.0000   -0.39924
708240.0000   -0.56257
708280.0000   -0.52672
708320.0000   -0.63952
708360.0000   -0.26908
708400.0000   -0.65225
708440.0000   -0.40586
708480.0000   -0.39939
708520.0000   -0.69632
708560.0000   -0.78968
708600.0000   -0.48341
708640.0000   -0.38196
708680.0000   -0.46307
708720.0000   -0.23459
708760.0000   -0.53799
708800.0000   -0.27426
708840.0000   -0.76648
708880.0000   -0.67650
708920.0000   -0.57446
708960.0000   -0.18874
709000.0000   -0.30563
709040.0000   -0.27961
709080.0000   -0.21070
709120.0000    0.11184
709160.0000   -0.38962
709200.0000   -0.44677
709240.0000   -0.50589
709280.0000   -0.43917
709320.0000   -0.52644
709360.0000   -0.38686
709400.0000   -0.23723
709440.0000   -0.12716
709480.0000   -0.09243
709520.0000   -0.47248
709560.0000   -0.07635
709600.0000   -0.59937
709640.0000   -0.51243
709680.0000   -0.24357
709720.0000   -0.14902
709760.0000   -0.00697
709800.0000   -0.22396
709840.0000   -0.06508
709880.0000   -0.40034
709920.0000   -0.17973
709960.0000   -0.40601
710000.0000   -0.19355
710040.0000   -0.26331
710080.0000   -0.32023
710120.0000   -0.48644
710160.0000   -0.39437
710200.0000   -0.11815
710240.0000   -0.21521
710280.0000   -0.57787
710320.0000   -0.39874
710360.0000   -0.64562
710400.0000   -0.67626
710440.0000   -0.48455
710480.0000   -0.33499
710520.0000   -0.70119
710560.0000   -0.20139
710600.0000   -0.11061
710640.0000    0.02779
710680.0000    0.11723
710720.0000   -0.52362
710760.0000   -0.54152
710800.0000   -0.42935
710840.0000   -0.21349
710880.0000    0.09093
710920.0000   -0.01118
710960.0000   -0.09880
711000.0000   -0.54294
711040.0000   -0.50476
711080.0000   -0.72956
711120.0000   -0.53390
711160.0000   -0.76384
711200.0000   -0.46202
711240.0000   -0.52102
711280.0000   -0.16053
711320.0000   -0.55016
711360.0000   -0.31987
711400.0000   -0.74620
711440.0000   -0.64946
711480.0000   -0.58968
711520.0000   -0.49991
711560.0000   -0.62082
711600.0000   -0.52584
711640.0000   -0.36954
711680.0000   -0.29452
711720.0000   -0.36724
711760.0000   -0.46063
711800.0000   -0.42503
711840.0000   -0.72081
711880.0000   -0.55925
711920.0000   -0.44200
711960.0000   -0.33694
712000.0000   -0.52258
712040.0000   -0.63480
712080.0000   -0.76214
712120.0000   -0.75291
712160.0000   -0.66060
712200.0000   -0.44839
712240.0000   -0.40819
712280.0000   -0.99867
712320.0000   -0.77313
712360.0000   -0.91123
712400.0000   -0.79032
712440.0000   -0.89297
712480.0000   -0.72850
712520.0000   -0.60500
712560.0000   -0.73375
712600.0000   -0.76292
712640.0000   -0.52970
712680.0000   -0.82278
712720.0000   -0.71483
712760.0000   -0.81296
712800.0000   -0.70223
712840.0000   -0.66050
712880.0000   -0.57869
712920.0000   -0.74757
712960.0000   -0.51696
713000.0000   -0.50288
713040.0000   -0.74445
713080.0000   -0.66097
713120.0000   -0.38861
713160.0000   -0.47592
713200.0000   -0.45715
713240.0000   -0.43300
713280.0000   -0.56251
713320.0000   -0.57654
713360.0000   -0.49692
713400.0000   -0.41715
713440.0000   -0.02366
713480.0000   -0.39407
713520.0000   -0.24692
713560.0000   -0.21528
713600.0000   -0.15108
713640.0000   -0.34549
713680.0000   -0.48492
713720.0000   -0.24559
713760.0000   -0.08987
713800.0000   -0.11503
713840.0000   -0.17190
713880.0000   -0.23451
713920.0000   -0.37211
713960.0000   -0.28536
714000.0000    0.09398
714040.0000   -0.20946
714080.0000   -0.01829
714120.0000    0.10656
714160.0000   -0.06313
714200.0000    0.17542
714240.0000    0.01436
714280.0000    0.15239
714320.0000    0.19325
714360.0000   -0.16804
714400.0000   -0.57308
714440.0000   -0.21481
714480.0000   -0.79559
714520.0000   -0.66552
714560.0000   -0.58080
714600.0000   -0.31869
714640.0000   -0.34236
714680.0000   -0.11155
714720.0000   -0.45220
714760.0000   -0.21554
714800.0000   -0.32452
714840.0000   -0.10697
714880.0000   -0.41086
714920.0000   -0.54921
714960.0000   -0.43717
715000.0000   -0.51881
715040.0000   -0.22420
715080.0000   -0.37948
715120.0000   -0.05943
715160.0000   -0.40120
715200.0000   -0.31588
715240.0000   -0.51863
715280.0000   -0.33589
715320.0000   -0.15382
715360.0000   -0.06411
715400.0000   -0.28764
715440.0000   -0.14537
715480.0000   -0.51392
715520.0000   -0.55668
715560.0000   -0.58548
715600.0000   -0.54480
715640.0000   -0.64786
715680.0000   -0.46352
715720.0000   -0.26957
715760.0000   -0.42187
715800.0000   -0.35097
715840.0000   -0.38229
715880.0000   -0.39971
715920.0000   -0.57101
715960.0000   -0.41239
716000.0000   -0.36728
716040.0000   -0.72318
716080.0000   -0.37348
716120.0000   -0.49449
716160.0000   -0.12818
716200.0000   -0.26816
716240.0000   -0.40252
716280.0000   -0.35122
716320.0000   -0.18862
716360.0000   -0.54334
716400.0000   -0.26981
716440.0000   -0.45362
716480.0000   -0.59297
716520.0000   -0.33216
716560.0000   -0.19321
716600.0000   -0.01782
716640.0000   -0.31798
716680.0000   -0.50242
716720.0000   -0.34245
716760.0000   -0.27095
716800.0000   -0.22978
716840.0000   -0.55305
716880.0000   -0.33828
716920.0000   -0.25415
716960.0000   -0.43139
717000.0000   -0.30517
717040.0000   -0.63715
717080.0000   -0.12710
717120.0000   -0.09516
717160.0000   -0.44869
717200.0000   -0.35817
717240.0000   -0.34905
717280.0000   -0.27933
717320.0000   -0.48104
717360.0000   -0.30054
717400.0000   -0.25725
717440.0000   -0.41198
717480.0000   -0.32381
717520.0000   -0.55432
717560.0000   -0.77913
717600.0000   -0.43335
717640.0000   -0.05125
717680.0000   -0.26813
717720.0000   -0.44157
717760.0000   -0.26133
717800.0000   -0.47102
717840.0000   -0.14740
717880.0000   -0.15524
717920.0000   -0.51747
717960.0000   -0.70910
718000.0000   -0.21449
718040.0000   -0.26257
718080.0000   -0.37443
718120.0000   -0.90631
718160.0000   -0.69898
718200.0000   -0.59117
718240.0000   -0.71119
718280.0000   -0.37199
718320.0000   -0.42299
718360.0000   -0.69362
718400.0000   -0.47896
718440.0000   -0.37902
718480.0000   -0.68122
718520.0000   -0.41722
718560.0000   -0.53730
718600.0000   -0.49036
718640.0000   -0.43769
718680.0000   -0.89021
718720.0000   -0.68913
718760.0000   -0.36665
718800.0000   -0.26754
718840.0000   -0.09227
718880.0000   -0.03509
718920.0000   -0.51032
718960.0000   -0.64985
719000.0000   -0.58301
719040.0000   -0.37815
719080.0000   -0.65927
719120.0000   -0.26854
719160.0000   -0.41002
719200.0000   -0.38857
719240.0000   -0.41874
719280.0000   -0.45067
719320.0000   -0.61109
719360.0000   -0.56616
719400.0000   -0.28528
719440.0000    0.02124
719480.0000   -0.28581
719520.0000   -0.58414
719560.0000   -0.35572
719600.0000   -0.75623
719640.0000   -0.46911
719680.0000   -0.46571
719720.0000   -0.52714
719760.0000   -0.91235
719800.0000   -0.52040
719840.0000   -0.70036
719880.0000   -0.41685
719920.0000   -0.45475
719960.0000   -0.63981
720000.0000   -0.45233
720040.0000   -0.43803
720080.0000   -0.69884
720120.0000   -0.33654
720160.0000   -0.52822
720200.0000   -0.29003
720240.0000   -0.16993
720280.0000   -0.12823
720320.0000   -0.49536
720360.0000   -0.63314
720400.0000   -0.83202
720440.0000   -0.62816
720480.0000   -0.59796
720520.0000   -0.56056
720560.0000   -0.39071
720600.0000   -0.53806
720640.0000   -0.68851
720680.0000   -0.93656
720720.0000   -0.67438
720760.0000   -0.54423
720800.0000   -0.46713
720840.0000   -0.62618
720880.0000   -0.57333
720920.0000   -0.66261
720960.0000   -0.94910
721000.0000   -0.69018
721040.0000   -0.69866
721080.0000   -0.48558
721120.0000   -0.49377
721160.0000   -0.33741
721200.0000   -0.49912
721240.0000   -0.40359
721280.0000   -0.66665
721320.0000   -0.92061
721360.0000   -0.49717
721400.0000   -0.33378
721440.0000   -0.48447
721480.0000   -0.52778
721520.0000   -0.67342
721560.0000   -0.62361
721600.0000   -0.57054
721640.0000   -0.48084
721680.0000   -0.22543
721720.0000   -0.31350
721760.0000   -0.43147
721800.0000   -0.49932
721840.0000   -0.71514
721880.0000   -0.49407
721920.0000   -0.37187
721960.0000   -0.70503
722000.0000   -0.47404
722040.0000   -0.32733
722080.0000   -0.65229
722120.0000   -0.42249
722160.0000   -0.09203
722200.0000   -0.04088
722240.0000    0.09837
722280.0000   -0.25067
722320.0000    0.09135
722360.0000    0.06486
722400.0000   -0.48265
722440.0000   -0.27972
722480.0000   -0.36345
722520.0000   -0.14512
722560.0000   -0.07914
722600.0000   -0.32300
722640.0000   -0.19341
722680.0000    0.05231
722720.0000    0.02091
722760.0000   -0.08076
722800.0000   -0.21776
722840.0000    0.00747
722880.0000    0.13148
722920.0000   -0.21940
722960.0000   -0.00286
723000.0000   -0.24657
723040.0000   -0.27823
723080.0000   -0.32444
723120.0000   -0.34150
723160.0000    0.17037
723200.0000    0.00377
723240.0000    0.08365
723280.0000    0.22417
723320.0000    0.06390
723360.0000   -0.05072
723400.0000   -0.02788
723440.0000    0.16328
723480.0000   -0.24562
723520.0000    0.01520
723560.0000    0.22702
723600.0000   -0.26351
723640.0000   -0.26876
723680.0000   -0.33193
723720.0000   -0.08976
723760.0000   -0.15168
723800.0000    0.20481
723840.0000   -0.24636
[truncated: 158,795 more chars]
