# Supplementary material for: Comment on 'Valid molecular dynamics simulations of human hemoglobin require a surprisingly large box size'
Source: eLife. 2019 Jun 20;8:e44718. doi: 10.7554/eLife.44718 (PMC6586461; doi:10.7554/eLife.44718)
Supplement: Figure 4—source data 1. — The zip archive contains a README file describing which source files correspond to the different panels. [file elife-44718-fig4-data1.zip › figure4/panels_EF/charmm/box1/eq5/proj.xvg]

25000.0000   -0.40939
25040.0000   -0.13784
25080.0000    0.08720
25120.0000    0.08760
25160.0000   -0.01738
25200.0000   -0.10753
25240.0000   -0.08280
25280.0000   -0.10011
25320.0000   -0.09823
25360.0000    0.20005
25400.0000    0.09723
25440.0000   -0.13062
25480.0000    0.15882
25520.0000   -0.09563
25560.0000    0.06591
25600.0000   -0.26178
25640.0000   -0.57240
25680.0000   -0.49296
25720.0000   -0.29644
25760.0000   -0.09659
25800.0000   -0.16396
25840.0000   -0.11806
25880.0000    0.13351
25920.0000   -0.06056
25960.0000   -0.06881
26000.0000   -0.08728
26040.0000   -0.23477
26080.0000    0.10696
26120.0000    0.12173
26160.0000    0.15023
26200.0000   -0.35583
26240.0000   -0.43051
26280.0000   -0.57619
26320.0000   -0.31136
26360.0000   -0.16866
26400.0000   -0.00894
26440.0000   -0.05970
26480.0000    0.09344
26520.0000   -0.08239
26560.0000   -0.15614
26600.0000    0.02758
26640.0000   -0.18541
26680.0000   -0.49574
26720.0000   -0.41244
26760.0000   -0.29142
26800.0000   -0.42064
26840.0000   -0.21067
26880.0000   -0.32835
26920.0000   -0.44713
26960.0000   -0.24465
27000.0000   -0.45325
27040.0000   -0.17506
27080.0000   -0.28892
27120.0000   -0.47382
27160.0000   -0.42267
27200.0000   -0.20021
27240.0000   -0.43410
27280.0000   -0.53005
27320.0000   -0.52280
27360.0000   -0.71969
27400.0000   -0.27392
27440.0000   -0.21919
27480.0000   -0.07162
27520.0000   -0.49019
27560.0000   -0.17137
27600.0000    0.12356
27640.0000   -0.02720
27680.0000    0.21679
27720.0000   -0.00355
27760.0000   -0.11478
27800.0000    0.18709
27840.0000    0.33450
27880.0000    0.06304
27920.0000   -0.23390
27960.0000   -0.08236
28000.0000   -0.13736
28040.0000   -0.09187
28080.0000   -0.59989
28120.0000    0.07357
28160.0000    0.22204
28200.0000    0.04521
28240.0000    0.05041
28280.0000    0.05453
28320.0000    0.22545
28360.0000   -0.04654
28400.0000   -0.10737
28440.0000   -0.28459
28480.0000   -0.20077
28520.0000   -0.30548
28560.0000   -0.17089
28600.0000    0.01529
28640.0000    0.07086
28680.0000    0.01479
28720.0000    0.01631
28760.0000    0.13126
28800.0000    0.10001
28840.0000   -0.19037
28880.0000   -0.11402
28920.0000   -0.29238
28960.0000   -0.13527
29000.0000   -0.08751
29040.0000   -0.02600
29080.0000   -0.36525
29120.0000   -0.18546
29160.0000   -0.31925
29200.0000   -0.23221
29240.0000   -0.33799
29280.0000   -0.41234
29320.0000   -0.28774
29360.0000   -0.08901
29400.0000   -0.43543
29440.0000   -0.20027
29480.0000   -0.51015
29520.0000    0.13170
29560.0000   -0.10211
29600.0000   -0.23537
29640.0000   -0.20962
29680.0000   -0.50596
29720.0000   -0.25334
29760.0000   -0.03247
29800.0000   -0.03383
29840.0000   -0.06816
29880.0000   -0.15002
29920.0000    0.13470
29960.0000   -0.19302
30000.0000   -0.32561
30040.0000   -0.37101
30080.0000    0.20647
30120.0000    0.01415
30160.0000   -0.31549
30200.0000   -0.17667
30240.0000   -0.33269
30280.0000   -0.09681
30320.0000   -0.39199
30360.0000   -0.05696
30400.0000   -0.30341
30440.0000    0.10691
30480.0000   -0.15998
30520.0000    0.05637
30560.0000   -0.18666
30600.0000   -0.05416
30640.0000   -0.22945
30680.0000   -0.00657
30720.0000   -0.41672
30760.0000   -0.19473
30800.0000   -0.39317
30840.0000   -0.19534
30880.0000   -0.22738
30920.0000   -0.71520
30960.0000   -0.04833
31000.0000   -0.11646
31040.0000   -0.23788
31080.0000    0.09604
31120.0000   -0.04703
31160.0000    0.13357
31200.0000   -0.25439
31240.0000   -0.66093
31280.0000   -0.15666
31320.0000   -0.03762
31360.0000    0.06994
31400.0000   -0.15562
31440.0000   -0.07646
31480.0000   -0.20727
31520.0000   -0.29822
31560.0000   -0.26343
31600.0000   -0.23371
31640.0000   -0.36472
31680.0000   -0.18311
31720.0000   -0.25663
31760.0000   -0.15549
31800.0000    0.00724
31840.0000   -0.29595
31880.0000    0.06471
31920.0000   -0.14334
31960.0000    0.16423
32000.0000    0.20804
32040.0000   -0.16074
32080.0000    0.10566
32120.0000   -0.18238
32160.0000   -0.04480
32200.0000    0.23335
32240.0000   -0.15971
32280.0000   -0.11873
32320.0000   -0.14944
32360.0000    0.07394
32400.0000   -0.11478
32440.0000   -0.00781
32480.0000   -0.13482
32520.0000   -0.44606
32560.0000   -0.52576
32600.0000   -0.30052
32640.0000   -0.31347
32680.0000   -0.25118
32720.0000   -0.22579
32760.0000    0.19518
32800.0000   -0.33539
32840.0000   -0.23844
32880.0000   -0.42236
32920.0000   -0.45218
32960.0000   -0.29416
33000.0000   -0.56084
33040.0000   -0.08439
33080.0000    0.11108
33120.0000   -0.18017
33160.0000   -0.25910
33200.0000    0.00517
33240.0000   -0.15152
33280.0000   -0.23190
33320.0000   -0.27817
33360.0000   -0.33232
33400.0000   -0.10335
33440.0000   -0.17102
33480.0000   -0.26473
33520.0000   -0.27844
33560.0000   -0.04533
33600.0000    0.31069
33640.0000    0.18198
33680.0000   -0.39635
33720.0000   -0.26114
33760.0000   -0.39746
33800.0000    0.10244
33840.0000    0.03364
33880.0000   -0.20810
33920.0000   -0.56703
33960.0000   -0.59992
34000.0000   -0.24758
34040.0000    0.00074
34080.0000    0.05207
34120.0000   -0.05850
34160.0000   -0.14046
34200.0000   -0.10760
34240.0000    0.03937
34280.0000   -0.28188
34320.0000   -0.22128
34360.0000   -0.33132
34400.0000   -0.05863
34440.0000    0.08192
34480.0000    0.00670
34520.0000   -0.27016
34560.0000   -0.13741
34600.0000    0.08187
34640.0000   -0.18846
34680.0000    0.07600
34720.0000   -0.18689
34760.0000    0.17009
34800.0000    0.09384
34840.0000   -0.16617
34880.0000   -0.24708
34920.0000    0.03117
34960.0000    0.01642
35000.0000    0.09681
35040.0000   -0.10974
35080.0000   -0.00101
35120.0000    0.17132
35160.0000    0.46339
35200.0000    0.19372
35240.0000   -0.02774
35280.0000   -0.14050
35320.0000   -0.06410
35360.0000   -0.06327
35400.0000    0.05442
35440.0000   -0.06254
35480.0000    0.10505
35520.0000   -0.09141
35560.0000    0.10557
35600.0000   -0.00756
35640.0000    0.36793
35680.0000    0.14344
35720.0000   -0.11677
35760.0000   -0.17628
35800.0000   -0.00971
35840.0000    0.02192
35880.0000    0.16528
35920.0000   -0.07179
35960.0000   -0.00194
36000.0000    0.08286
36040.0000    0.01066
36080.0000    0.14843
36120.0000    0.06739
36160.0000   -0.14500
36200.0000    0.20703
36240.0000    0.21261
36280.0000    0.18277
36320.0000    0.10349
36360.0000    0.08590
36400.0000   -0.11695
36440.0000    0.21167
36480.0000    0.13437
36520.0000   -0.25867
36560.0000    0.12626
36600.0000    0.08607
36640.0000   -0.17027
36680.0000   -0.04570
36720.0000    0.02861
36760.0000   -0.23117
36800.0000    0.01234
36840.0000    0.22602
36880.0000    0.15162
36920.0000   -0.15738
36960.0000   -0.06191
37000.0000    0.10257
37040.0000    0.13284
37080.0000   -0.09727
37120.0000   -0.14741
37160.0000    0.09886
37200.0000   -0.10083
37240.0000   -0.03734
37280.0000    0.10676
37320.0000    0.20952
37360.0000    0.20309
37400.0000    0.18868
37440.0000    0.11899
37480.0000   -0.05796
37520.0000    0.13801
37560.0000    0.05773
37600.0000    0.21565
37640.0000    0.15003
37680.0000    0.00854
37720.0000   -0.40398
37760.0000   -0.13522
37800.0000   -0.17023
37840.0000   -0.53732
37880.0000   -0.47803
37920.0000    0.12621
37960.0000    0.11265
38000.0000   -0.10973
38040.0000   -0.20838
38080.0000   -0.28923
38120.0000   -0.39333
38160.0000   -0.37476
38200.0000    0.18121
38240.0000    0.13243
38280.0000    0.05211
38320.0000    0.12231
38360.0000    0.19709
38400.0000    0.22332
38440.0000    0.28265
38480.0000    0.13208
38520.0000    0.12329
38560.0000    0.15632
38600.0000    0.29445
38640.0000    0.21402
38680.0000    0.14721
38720.0000    0.16258
38760.0000   -0.08630
38800.0000    0.18694
38840.0000    0.32993
38880.0000    0.06281
38920.0000    0.06338
38960.0000    0.24036
39000.0000   -0.02037
39040.0000    0.13831
39080.0000    0.09931
39120.0000   -0.11249
39160.0000    0.11647
39200.0000    0.14757
39240.0000   -0.01288
39280.0000   -0.08337
39320.0000    0.17903
39360.0000    0.31487
39400.0000   -0.05093
39440.0000   -0.06991
39480.0000   -0.00879
39520.0000    0.12073
39560.0000    0.06937
39600.0000    0.21006
39640.0000    0.16690
39680.0000    0.10228
39720.0000   -0.06096
39760.0000    0.09185
39800.0000    0.16305
39840.0000    0.07214
39880.0000    0.16876
39920.0000    0.30139
39960.0000    0.07662
40000.0000    0.07818
40040.0000    0.16199
40080.0000    0.28069
40120.0000    0.19045
40160.0000    0.28594
40200.0000    0.21273
40240.0000    0.34843
40280.0000    0.07263
40320.0000    0.21506
40360.0000    0.10876
40400.0000   -0.19202
40440.0000    0.15751
40480.0000    0.10464
40520.0000    0.17864
40560.0000    0.26432
40600.0000    0.36407
40640.0000    0.14136
40680.0000    0.17575
40720.0000    0.14334
40760.0000    0.16918
40800.0000    0.16461
40840.0000    0.12483
40880.0000   -0.15806
40920.0000    0.14928
40960.0000    0.05860
41000.0000    0.35848
41040.0000    0.12971
41080.0000    0.25851
41120.0000    0.15010
41160.0000   -0.02800
41200.0000    0.29961
41240.0000    0.29853
41280.0000    0.01864
41320.0000    0.10703
41360.0000   -0.09002
41400.0000    0.00356
41440.0000    0.07987
41480.0000    0.26141
41520.0000   -0.12539
41560.0000   -0.09032
41600.0000   -0.03238
41640.0000   -0.07187
41680.0000   -0.10651
41720.0000   -0.44513
41760.0000   -0.49088
41800.0000    0.05252
41840.0000    0.21251
41880.0000    0.22624
41920.0000   -0.15708
41960.0000   -0.43243
42000.0000   -0.27683
42040.0000   -0.20233
42080.0000   -0.54905
42120.0000   -0.59091
42160.0000   -0.11717
42200.0000   -0.22239
42240.0000   -0.08075
42280.0000    0.15550
42320.0000   -0.13529
42360.0000   -0.30459
42400.0000   -0.38401
42440.0000   -0.40463
42480.0000   -0.50210
42520.0000   -0.47616
42560.0000   -0.43264
42600.0000   -0.57931
42640.0000   -0.06860
42680.0000   -0.28277
42720.0000    0.08820
42760.0000   -0.25828
42800.0000    0.00509
42840.0000    0.19921
42880.0000   -0.31529
42920.0000   -0.48274
42960.0000   -0.79903
43000.0000   -0.53202
43040.0000   -0.69501
43080.0000   -0.66343
43120.0000   -0.27910
43160.0000   -0.42055
43200.0000   -0.45743
43240.0000    0.22168
43280.0000    0.18540
43320.0000    0.00087
43360.0000   -0.14789
43400.0000   -0.31400
43440.0000   -0.32443
43480.0000   -0.42464
43520.0000   -0.53615
43560.0000   -0.52145
43600.0000   -0.21601
43640.0000   -0.31327
43680.0000   -0.05779
43720.0000   -0.11300
43760.0000   -0.06252
43800.0000   -0.07489
43840.0000   -0.01520
43880.0000   -0.06982
43920.0000   -0.15685
43960.0000    0.00048
44000.0000   -0.16236
44040.0000   -0.26824
44080.0000    0.06733
44120.0000   -0.15983
44160.0000   -0.28220
44200.0000   -0.08619
44240.0000   -0.09516
44280.0000   -0.13836
44320.0000   -0.12901
44360.0000   -0.31753
44400.0000   -0.16042
44440.0000   -0.36300
44480.0000   -0.44217
44520.0000   -0.30256
44560.0000   -0.19063
44600.0000   -0.13053
44640.0000   -0.10614
44680.0000   -0.31907
44720.0000   -0.55890
44760.0000   -0.39634
44800.0000   -0.33783
44840.0000   -0.37332
44880.0000   -0.43264
44920.0000   -0.24447
44960.0000   -0.24787
45000.0000   -0.12688
45040.0000   -0.50803
45080.0000   -0.47978
45120.0000   -0.58476
45160.0000   -0.44485
45200.0000   -0.55911
45240.0000   -0.54360
45280.0000   -0.58536
45320.0000   -0.38022
45360.0000   -0.56609
45400.0000   -0.57870
45440.0000   -0.40545
45480.0000    0.00947
45520.0000   -0.32722
45560.0000   -0.57531
45600.0000   -0.60653
45640.0000   -0.45627
45680.0000   -0.43233
45720.0000   -0.50475
45760.0000   -0.53862
45800.0000   -0.49770
45840.0000   -0.54413
45880.0000   -0.61532
45920.0000   -0.68512
45960.0000   -0.77882
46000.0000   -0.55811
46040.0000   -0.54804
46080.0000   -0.28016
46120.0000   -0.73908
46160.0000   -0.42408
46200.0000   -0.30169
46240.0000   -0.38896
46280.0000   -0.26411
46320.0000   -0.13846
46360.0000    0.19840
46400.0000    0.19006
46440.0000    0.12972
46480.0000    0.31942
46520.0000    0.13981
46560.0000    0.10236
46600.0000   -0.08725
46640.0000    0.14176
46680.0000   -0.03774
46720.0000    0.06662
46760.0000    0.07247
46800.0000    0.20703
46840.0000    0.19768
46880.0000    0.06987
46920.0000   -0.07641
46960.0000   -0.03871
47000.0000    0.17481
47040.0000   -0.03994
47080.0000   -0.05019
47120.0000    0.12221
47160.0000    0.21870
47200.0000    0.17074
47240.0000   -0.04095
47280.0000    0.03576
47320.0000   -0.24704
47360.0000    0.12483
47400.0000   -0.00547
47440.0000    0.07406
47480.0000    0.04733
47520.0000   -0.26400
47560.0000    0.00161
47600.0000    0.17658
47640.0000    0.08415
47680.0000   -0.02530
47720.0000   -0.11606
47760.0000   -0.31669
47800.0000   -0.01361
47840.0000   -0.14985
47880.0000   -0.00684
47920.0000    0.23897
47960.0000    0.12628
48000.0000    0.15441
48040.0000    0.10100
48080.0000   -0.30042
48120.0000    0.13437
48160.0000    0.02876
48200.0000    0.06438
48240.0000   -0.13549
48280.0000   -0.00595
48320.0000   -0.01273
48360.0000    0.19290
48400.0000    0.35003
48440.0000    0.11507
48480.0000   -0.11314
48520.0000    0.07292
48560.0000   -0.12881
48600.0000   -0.00641
48640.0000    0.11373
48680.0000    0.17232
48720.0000    0.31459
48760.0000    0.18024
48800.0000    0.16148
48840.0000    0.11526
48880.0000    0.03270
48920.0000    0.06461
48960.0000   -0.01251
49000.0000   -0.14768
49040.0000    0.03741
49080.0000   -0.39880
49120.0000   -0.48167
49160.0000   -0.53536
49200.0000   -0.73139
49240.0000   -0.83187
49280.0000   -0.06462
49320.0000   -0.33994
49360.0000   -0.41963
49400.0000   -0.35028
49440.0000   -0.41568
49480.0000   -0.63720
49520.0000   -0.05763
49560.0000    0.21525
49600.0000   -0.12366
49640.0000   -0.14402
49680.0000   -0.06891
49720.0000   -0.09475
49760.0000   -0.16166
49800.0000   -0.23639
49840.0000   -0.46309
49880.0000   -0.48150
49920.0000   -0.59334
49960.0000   -0.31592
50000.0000   -0.54607
50040.0000   -0.43825
50080.0000   -0.05581
50120.0000   -0.35321
50160.0000   -0.19918
50200.0000   -0.28220
50240.0000   -0.13995
50280.0000   -0.04389
50320.0000   -0.36032
50360.0000   -0.21937
50400.0000   -0.06969
50440.0000   -0.34228
50480.0000   -0.09335
50520.0000   -0.59997
50560.0000   -0.35022
50600.0000   -0.21645
50640.0000   -0.32537
50680.0000   -0.39829
50720.0000   -0.12344
50760.0000   -0.41988
50800.0000   -0.20770
50840.0000   -0.03077
50880.0000   -0.32558
50920.0000   -0.39272
50960.0000   -0.32697
51000.0000    0.01638
51040.0000    0.06358
51080.0000   -0.25627
51120.0000    0.00057
51160.0000   -0.29967
51200.0000   -0.29686
51240.0000   -0.38007
51280.0000   -0.31382
51320.0000   -0.21342
51360.0000   -0.40893
51400.0000   -0.20198
51440.0000   -0.19327
51480.0000   -0.49492
51520.0000   -0.33237
51560.0000   -0.10210
51600.0000   -0.15302
51640.0000    0.07578
51680.0000    0.01944
51720.0000   -0.36218
51760.0000   -0.13743
51800.0000    0.03848
51840.0000    0.16562
51880.0000   -0.28932
51920.0000   -0.00452
51960.0000   -0.46351
52000.0000   -0.25691
52040.0000   -0.60713
52080.0000   -0.27459
52120.0000   -0.49953
52160.0000   -0.19421
52200.0000   -0.48227
52240.0000   -0.10575
52280.0000   -0.17784
52320.0000   -0.31736
52360.0000   -0.29456
52400.0000   -0.31184
52440.0000   -0.17143
52480.0000   -0.46542
52520.0000   -0.47453
52560.0000   -0.32840
52600.0000   -0.28937
52640.0000   -0.34447
52680.0000   -0.41943
52720.0000   -0.36140
52760.0000   -0.38944
52800.0000   -0.38001
52840.0000   -0.54899
52880.0000   -0.46796
52920.0000   -0.52208
52960.0000   -0.27682
53000.0000   -0.63034
53040.0000   -0.20566
53080.0000   -0.26578
53120.0000   -0.55363
53160.0000   -0.23835
53200.0000   -0.18997
53240.0000   -0.13832
53280.0000   -0.46653
53320.0000   -0.45912
53360.0000   -0.70940
53400.0000   -0.47047
53440.0000   -0.20015
53480.0000   -0.26375
53520.0000   -0.10422
53560.0000   -0.15001
53600.0000   -0.26940
53640.0000   -0.16312
53680.0000    0.02013
53720.0000   -0.49571
53760.0000   -0.12029
53800.0000   -0.23572
53840.0000   -0.02838
53880.0000   -0.14250
53920.0000   -0.00749
53960.0000   -0.26772
54000.0000   -0.38251
54040.0000   -0.43094
54080.0000   -0.15448
54120.0000   -0.74990
54160.0000   -0.86077
54200.0000   -0.19477
54240.0000   -0.17309
54280.0000   -0.46281
54320.0000   -0.48780
54360.0000   -0.35895
54400.0000   -0.21487
54440.0000   -0.55041
54480.0000   -0.41005
54520.0000   -0.25057
54560.0000   -0.28749
54600.0000   -0.28296
54640.0000   -0.49648
54680.0000   -0.41154
54720.0000   -0.42690
54760.0000   -0.52779
54800.0000   -0.31772
54840.0000   -0.74397
54880.0000   -0.67779
54920.0000   -0.32295
54960.0000   -0.46950
55000.0000   -0.53443
55040.0000   -0.24568
55080.0000   -0.28304
55120.0000   -0.68670
55160.0000   -0.87902
55200.0000   -0.73802
55240.0000   -0.62420
55280.0000   -0.46485
55320.0000   -0.70829
55360.0000   -0.32215
55400.0000   -0.59286
55440.0000   -0.54614
55480.0000   -0.62326
55520.0000   -0.72901
55560.0000   -0.36599
55600.0000   -0.46395
55640.0000   -0.12361
55680.0000   -0.58562
55720.0000   -0.79570
55760.0000   -0.67904
55800.0000   -0.59963
55840.0000   -0.61513
55880.0000   -0.50899
55920.0000   -0.56948
55960.0000   -0.50768
56000.0000   -0.72939
56040.0000   -0.48386
56080.0000   -0.78812
56120.0000   -0.81572
56160.0000   -0.59843
56200.0000   -0.62950
56240.0000   -0.68422
56280.0000   -0.38224
56320.0000   -0.66717
56360.0000   -0.68213
56400.0000   -0.71168
56440.0000   -0.34129
56480.0000   -0.54404
56520.0000   -0.39156
56560.0000   -0.23904
56600.0000   -0.44903
56640.0000   -0.16345
56680.0000   -0.36043
56720.0000   -0.51022
56760.0000   -0.43457
56800.0000   -0.51233
56840.0000   -0.75574
56880.0000   -0.82129
56920.0000   -0.99244
56960.0000   -0.81438
57000.0000   -0.84007
57040.0000   -0.59458
57080.0000   -0.89644
57120.0000   -0.71862
57160.0000   -0.66637
57200.0000   -0.47554
57240.0000   -0.76466
57280.0000   -0.48898
57320.0000   -0.59701
57360.0000   -0.26708
57400.0000   -0.23656
57440.0000   -0.57859
57480.0000   -0.27339
57520.0000   -0.32956
57560.0000   -0.29062
57600.0000   -0.18459
57640.0000   -0.47869
57680.0000   -0.19142
57720.0000   -0.47229
57760.0000   -0.44289
57800.0000   -0.50192
57840.0000   -0.66165
57880.0000   -0.48551
57920.0000   -0.70286
57960.0000   -0.76138
58000.0000   -0.58460
58040.0000   -0.71479
58080.0000   -0.96610
58120.0000   -0.92107
58160.0000   -0.68278
58200.0000   -0.81781
58240.0000   -0.85759
58280.0000   -0.76193
58320.0000   -0.88334
58360.0000   -0.85252
58400.0000   -0.57541
58440.0000   -0.72415
58480.0000   -0.91240
58520.0000   -1.01897
58560.0000   -0.56317
58600.0000   -0.39271
58640.0000   -0.71034
58680.0000   -0.72956
58720.0000   -0.48717
58760.0000   -0.41096
58800.0000   -0.68009
58840.0000   -0.73863
58880.0000   -0.43435
58920.0000   -0.49697
58960.0000   -0.91604
59000.0000   -0.52130
59040.0000   -0.24407
59080.0000   -0.17904
59120.0000   -0.25715
59160.0000   -0.13271
59200.0000   -0.64275
59240.0000   -0.34892
59280.0000   -0.17784
59320.0000   -0.23521
59360.0000   -0.29071
59400.0000   -0.15130
59440.0000   -0.57078
59480.0000   -0.62009
59520.0000   -0.26613
59560.0000   -0.25492
59600.0000   -0.37792
59640.0000   -0.37052
59680.0000   -0.15045
59720.0000   -0.14878
59760.0000   -0.04369
59800.0000   -0.18519
59840.0000   -0.19252
59880.0000   -0.07939
59920.0000   -0.08490
59960.0000   -0.18680
60000.0000   -0.19077
60040.0000   -0.19191
60080.0000   -0.16761
60120.0000   -0.28391
60160.0000   -0.28568
60200.0000   -0.33458
60240.0000   -0.21085
60280.0000   -0.07565
60320.0000   -0.04332
60360.0000   -0.13650
60400.0000   -0.15284
60440.0000   -0.19765
60480.0000   -0.21824
60520.0000   -0.12383
60560.0000   -0.18659
60600.0000   -0.14086
60640.0000   -0.31872
60680.0000    0.05580
60720.0000   -0.18123
60760.0000   -0.13727
60800.0000   -0.01683
60840.0000   -0.41772
60880.0000    0.02898
60920.0000   -0.10075
60960.0000   -0.05295
61000.0000   -0.04153
61040.0000   -0.00284
61080.0000   -0.29253
61120.0000   -0.51437
61160.0000   -0.06712
61200.0000   -0.20070
61240.0000   -0.15431
61280.0000    0.03402
61320.0000   -0.03045
61360.0000   -0.06644
61400.0000   -0.33103
61440.0000   -0.22693
61480.0000   -0.30153
61520.0000    0.00109
61560.0000   -0.04339
61600.0000   -0.50237
61640.0000   -0.04345
61680.0000   -0.14228
61720.0000   -0.21855
61760.0000   -0.18420
61800.0000   -0.16129
61840.0000   -0.24776
61880.0000   -0.30579
61920.0000   -0.33082
61960.0000   -0.04002
62000.0000   -0.16270
62040.0000   -0.32257
62080.0000   -0.11834
62120.0000   -0.23589
62160.0000   -0.36648
62200.0000   -0.03733
62240.0000   -0.01768
62280.0000   -0.34101
62320.0000   -0.18906
62360.0000   -0.08684
62400.0000   -0.36614
62440.0000   -0.18145
62480.0000   -0.21665
62520.0000   -0.31865
62560.0000   -0.17982
62600.0000   -0.30914
62640.0000   -0.36354
62680.0000   -0.36000
62720.0000   -0.35668
62760.0000   -0.05166
62800.0000   -0.23645
62840.0000   -0.19956
62880.0000   -0.15172
62920.0000   -0.18865
62960.0000   -0.17527
63000.0000   -0.08435
63040.0000   -0.34558
63080.0000   -0.46342
63120.0000   -0.19786
63160.0000   -0.07066
63200.0000   -0.26192
63240.0000   -0.28944
63280.0000   -0.24365
63320.0000   -0.52160
63360.0000   -0.19773
63400.0000   -0.51760
63440.0000   -0.24087
63480.0000   -0.10903
63520.0000   -0.30426
63560.0000   -0.24732
63600.0000   -0.42913
63640.0000   -0.48889
63680.0000   -0.56658
63720.0000   -0.29385
63760.0000   -0.53275
63800.0000   -0.67980
63840.0000   -0.09170
63880.0000    0.11813
63920.0000   -0.25773
63960.0000   -0.28575
64000.0000   -0.10038
64040.0000   -0.56157
64080.0000   -0.50860
64120.0000   -0.50415
64160.0000   -0.52029
64200.0000   -0.40896
64240.0000   -0.05290
64280.0000   -0.48642
64320.0000   -0.53621
64360.0000   -0.34536
64400.0000   -0.53370
64440.0000   -0.57808
64480.0000   -0.68980
64520.0000   -0.06893
64560.0000   -0.29971
64600.0000   -0.27183
64640.0000   -0.12961
64680.0000   -0.23628
64720.0000   -0.16561
64760.0000   -0.38624
64800.0000   -0.28666
64840.0000   -0.27581
64880.0000   -0.20075
64920.0000   -0.58853
64960.0000   -0.34702
65000.0000   -0.05893
65040.0000   -0.11706
65080.0000   -0.21819
65120.0000   -0.21403
65160.0000   -0.35480
65200.0000   -0.04900
65240.0000   -0.51481
65280.0000   -0.40275
65320.0000   -0.41679
65360.0000   -0.33088
65400.0000   -0.44300
65440.0000   -0.72085
65480.0000   -0.46107
65520.0000   -0.38244
65560.0000   -0.47178
65600.0000   -0.27599
65640.0000   -0.24893
65680.0000   -0.38455
65720.0000   -0.42848
65760.0000   -0.20184
65800.0000   -0.33406
65840.0000   -0.45346
65880.0000   -0.47115
65920.0000   -0.53924
65960.0000   -0.51913
66000.0000   -0.34529
66040.0000   -0.23706
66080.0000   -0.33091
66120.0000   -0.37108
66160.0000   -0.41762
66200.0000   -0.58132
66240.0000   -0.66528
66280.0000   -0.68570
66320.0000   -0.72065
66360.0000   -0.59509
66400.0000   -0.46148
66440.0000   -0.31758
66480.0000   -0.68097
66520.0000   -0.75135
66560.0000   -0.40966
66600.0000   -0.43120
66640.0000   -0.32531
66680.0000   -0.39139
66720.0000   -0.59705
66760.0000   -0.20330
66800.0000   -0.75211
66840.0000   -0.16116
66880.0000    0.00320
66920.0000   -0.31894
66960.0000   -0.38415
67000.0000   -0.28260
67040.0000   -0.29117
67080.0000   -0.18348
67120.0000   -0.22580
67160.0000   -0.41079
67200.0000   -0.17393
67240.0000   -0.32491
67280.0000   -0.18692
67320.0000   -0.39118
67360.0000   -0.35679
67400.0000    0.02598
67440.0000   -0.28062
67480.0000   -0.25519
67520.0000   -0.20546
67560.0000   -0.31486
67600.0000   -0.43746
67640.0000   -0.35420
67680.0000   -0.44426
67720.0000   -0.08060
67760.0000   -0.22692
67800.0000   -0.14524
67840.0000   -0.10891
67880.0000   -0.36743
67920.0000   -0.64672
67960.0000   -0.26190
68000.0000   -0.42891
68040.0000   -0.33000
68080.0000    0.03303
68120.0000    0.03059
68160.0000   -0.27316
68200.0000   -0.39978
68240.0000   -0.17220
68280.0000   -0.51261
68320.0000   -0.44896
68360.0000   -0.19483
68400.0000   -0.19622
68440.0000   -0.27090
68480.0000   -0.18309
68520.0000   -0.17349
68560.0000   -0.24578
68600.0000   -0.17823
68640.0000   -0.13280
68680.0000   -0.27462
68720.0000   -0.26096
68760.0000   -0.00765
68800.0000   -0.22332
68840.0000   -0.39002
68880.0000   -0.33877
68920.0000   -0.21252
68960.0000   -0.30778
69000.0000   -0.13815
69040.0000   -0.41320
69080.0000   -0.25309
69120.0000   -0.21663
69160.0000   -0.26498
69200.0000   -0.30733
69240.0000    0.16491
69280.0000    0.14425
69320.0000    0.28470
69360.0000    0.24047
69400.0000    0.43916
69440.0000    0.19195
69480.0000    0.72194
69520.0000    0.56086
69560.0000    0.56368
69600.0000    0.31531
69640.0000    0.58919
69680.0000    0.50056
69720.0000    0.50684
69760.0000    0.46647
69800.0000    0.55052
69840.0000    0.50101
69880.0000    0.02830
69920.0000    0.07297
69960.0000   -0.10553
70000.0000   -0.25128
70040.0000    0.23078
70080.0000   -0.03873
70120.0000    0.10462
70160.0000    0.20888
70200.0000    0.40905
70240.0000    0.07429
70280.0000    0.33470
70320.0000    0.32981
70360.0000    0.41550
70400.0000    0.12334
70440.0000    0.16680
70480.0000    0.18400
70520.0000    0.35206
70560.0000    0.15709
70600.0000    0.06363
70640.0000   -0.21549
70680.0000    0.04430
70720.0000   -0.13676
70760.0000    0.27257
70800.0000    0.10067
70840.0000    0.08806
70880.0000    0.27956
70920.0000    0.04179
70960.0000   -0.02528
71000.0000   -0.22384
71040.0000    0.02371
71080.0000    0.13179
71120.0000   -0.04876
71160.0000    0.20600
71200.0000   -0.01384
71240.0000   -0.16465
71280.0000   -0.10013
71320.0000   -0.41733
71360.0000   -0.38410
71400.0000   -0.29754
71440.0000   -0.58531
71480.0000   -0.32601
71520.0000   -0.60690
71560.0000   -0.43994
71600.0000   -0.12280
71640.0000   -0.56527
71680.0000   -0.59307
71720.0000   -0.48131
71760.0000   -0.49709
71800.0000   -0.31827
71840.0000   -0.40062
71880.0000   -0.40675
71920.0000   -0.56618
71960.0000   -0.48349
72000.0000   -0.27902
72040.0000   -0.46069
72080.0000   -0.11826
72120.0000   -0.07682
72160.0000   -0.10038
72200.0000   -0.23188
72240.0000   -0.04908
72280.0000   -0.26724
72320.0000   -0.21994
72360.0000   -0.31757
72400.0000   -0.10165
72440.0000   -0.09424
72480.0000   -0.27988
72520.0000   -0.00309
72560.0000   -0.21821
72600.0000   -0.30395
72640.0000   -0.23583
72680.0000   -0.10094
72720.0000   -0.18971
72760.0000   -0.03167
72800.0000   -0.23266
72840.0000   -0.21468
72880.0000    0.24951
72920.0000   -0.48778
72960.0000   -0.39798
73000.0000   -0.78472
73040.0000   -0.68681
73080.0000   -0.91253
73120.0000   -0.45830
73160.0000   -0.39685
73200.0000   -0.70866
73240.0000   -0.47191
73280.0000   -0.67676
73320.0000   -0.39468
73360.0000   -0.26022
73400.0000   -0.25498
73440.0000   -0.77159
73480.0000   -0.50311
73520.0000   -0.55941
73560.0000   -0.55377
73600.0000   -0.60088
73640.0000   -0.59621
73680.0000   -0.66923
73720.0000   -0.20291
73760.0000   -0.56029
73800.0000   -0.35603
73840.0000   -0.44503
73880.0000   -0.58611
73920.0000   -0.41245
73960.0000   -0.41164
74000.0000   -0.29648
74040.0000   -0.34733
74080.0000   -0.03711
74120.0000   -0.22880
74160.0000   -0.35856
74200.0000   -0.39445
74240.0000   -0.34641
74280.0000   -0.29208
74320.0000   -0.38417
74360.0000   -0.28664
74400.0000   -0.09787
74440.0000   -0.16121
74480.0000   -0.45092
74520.0000   -0.35788
74560.0000    0.02580
74600.0000   -0.14371
74640.0000   -0.29500
74680.0000   -0.14029
74720.0000   -0.26389
74760.0000    0.03593
74800.0000   -0.01815
74840.0000   -0.06316
74880.0000   -0.34519
74920.0000   -0.54206
74960.0000   -0.37757
75000.0000   -0.37876
75040.0000   -0.45843
75080.0000   -0.45787
75120.0000   -0.35779
75160.0000   -0.25980
75200.0000   -0.53583
75240.0000    0.00790
75280.0000   -0.13415
75320.0000   -0.04712
75360.0000    0.04775
75400.0000    0.01558
75440.0000   -0.11113
75480.0000   -0.21035
75520.0000   -0.15510
75560.0000   -0.13525
75600.0000   -0.23957
75640.0000   -0.11013
75680.0000    0.01893
75720.0000   -0.06738
75760.0000   -0.12648
75800.0000   -0.09340
75840.0000   -0.24093
75880.0000   -0.10198
75920.0000    0.19965
75960.0000   -0.25829
76000.0000   -0.25060
76040.0000   -0.14634
76080.0000   -0.13962
76120.0000   -0.32377
76160.0000    0.00691
76200.0000   -0.07893
76240.0000   -0.29245
76280.0000   -0.06234
76320.0000   -0.00034
76360.0000    0.01361
76400.0000    0.04638
76440.0000   -0.16851
76480.0000   -0.06019
76520.0000   -0.43045
76560.0000   -0.43273
76600.0000   -0.28606
76640.0000   -0.47026
76680.0000   -0.31747
76720.0000   -0.13424
76760.0000   -0.34453
76800.0000   -0.00125
76840.0000   -0.14201
76880.0000   -0.12310
76920.0000   -0.14818
76960.0000    0.05184
77000.0000   -0.22240
77040.0000   -0.33766
77080.0000   -0.20020
77120.0000   -0.16227
77160.0000   -0.05871
77200.0000   -0.11166
77240.0000   -0.61865
77280.0000   -0.32171
77320.0000   -0.40406
77360.0000   -0.22008
77400.0000   -0.34321
77440.0000   -0.65076
77480.0000   -0.54784
77520.0000   -0.18348
77560.0000    0.12298
77600.0000   -0.02594
77640.0000   -0.10695
77680.0000   -0.06315
77720.0000   -0.50908
77760.0000   -0.49357
77800.0000   -0.45951
77840.0000   -0.76154
77880.0000   -0.83071
77920.0000   -0.40947
77960.0000   -0.57183
78000.0000   -0.53910
78040.0000   -0.38581
78080.0000   -0.42571
78120.0000   -0.36183
78160.0000   -0.14878
78200.0000   -0.34042
78240.0000   -0.64347
78280.0000   -0.82156
78320.0000   -0.52379
78360.0000   -0.61885
78400.0000   -0.72369
78440.0000   -0.71761
78480.0000   -0.85933
78520.0000   -0.54174
78560.0000   -0.62641
78600.0000   -0.49906
78640.0000   -0.54353
78680.0000   -0.36798
78720.0000   -0.54112
78760.0000   -0.54760
78800.0000   -0.45514
78840.0000   -0.43620
78880.0000   -0.43561
78920.0000   -0.61189
78960.0000   -0.69202
79000.0000   -0.70985
79040.0000   -0.85086
79080.0000   -0.54997
79120.0000   -0.77387
79160.0000   -0.77666
79200.0000   -0.44364
79240.0000   -0.87255
79280.0000   -0.68004
79320.0000   -0.27317
79360.0000   -0.42560
79400.0000   -0.61196
79440.0000   -0.47646
79480.0000   -0.37607
79520.0000   -0.43540
79560.0000   -0.47350
79600.0000   -0.58560
79640.0000   -0.54070
79680.0000   -0.52780
79720.0000   -0.53413
79760.0000   -0.32479
79800.0000   -0.04117
79840.0000   -0.13552
79880.0000   -0.03910
79920.0000   -0.53635
79960.0000   -0.19605
80000.0000    0.19983
80040.0000   -0.17334
80080.0000   -0.09153
80120.0000   -0.32257
80160.0000   -0.36683
80200.0000   -0.61351
80240.0000   -0.48288
80280.0000   -0.25570
80320.0000   -0.53738
80360.0000   -0.39250
80400.0000   -0.75582
80440.0000   -0.33182
80480.0000   -0.47406
80520.0000   -0.48257
80560.0000   -0.69903
80600.0000   -0.60877
80640.0000   -0.50177
80680.0000   -0.67088
80720.0000   -0.40821
80760.0000   -0.29514
80800.0000   -0.29672
80840.0000   -0.46468
80880.0000   -0.07930
80920.0000   -0.47868
80960.0000   -0.28063
81000.0000   -0.47773
81040.0000   -0.33946
81080.0000   -0.17576
81120.0000   -0.35454
81160.0000   -0.29138
81200.0000   -0.27920
81240.0000   -0.40486
81280.0000   -0.49549
81320.0000   -0.16432
81360.0000   -0.48356
81400.0000   -0.26995
81440.0000   -0.58170
81480.0000   -0.18561
81520.0000    0.04450
81560.0000   -0.15075
81600.0000   -0.46940
81640.0000   -0.41442
81680.0000   -0.51392
81720.0000   -0.45712
81760.0000   -0.40931
81800.0000   -0.26339
81840.0000   -0.22622
81880.0000   -0.29218
81920.0000   -0.52849
81960.0000   -0.35371
82000.0000   -0.33398
82040.0000   -0.37999
82080.0000   -0.61538
82120.0000   -0.34391
82160.0000   -0.50856
82200.0000   -0.55924
82240.0000   -0.39332
82280.0000   -0.47896
82320.0000   -0.58302
82360.0000   -0.45902
82400.0000   -0.42979
82440.0000    0.11441
82480.0000    0.05346
82520.0000    0.16679
82560.0000   -0.08009
82600.0000   -0.08738
82640.0000   -0.04514
82680.0000    0.13523
82720.0000   -0.00947
82760.0000    0.18473
82800.0000    0.16156
82840.0000    0.18018
82880.0000    0.16459
82920.0000   -0.06479
82960.0000    0.02662
83000.0000    0.15086
83040.0000    0.09509
83080.0000   -0.01880
83120.0000   -0.04146
83160.0000    0.18077
83200.0000    0.15625
83240.0000    0.16689
83280.0000    0.04348
83320.0000    0.11609
83360.0000   -0.23697
83400.0000   -0.67535
83440.0000   -0.40401
83480.0000   -0.33526
83520.0000   -0.02648
83560.0000   -0.34532
83600.0000   -0.32480
83640.0000   -0.99894
83680.0000   -0.53863
83720.0000   -0.31328
83760.0000   -0.60202
83800.0000   -0.77831
83840.0000   -0.83963
83880.0000   -0.68827
83920.0000   -0.12676
83960.0000   -0.32460
84000.0000   -0.31191
84040.0000   -0.29831
84080.0000   -0.51678
84120.0000   -0.35866
84160.0000   -0.40515
84200.0000   -0.50511
84240.0000   -0.38804
84280.0000   -0.47862
84320.0000   -0.09115
84360.0000    0.06775
84400.0000    0.15902
84440.0000    0.13247
84480.0000   -0.19439
84520.0000   -0.19352
84560.0000    0.17697
84600.0000   -0.04930
84640.0000    0.08437
84680.0000    0.21513
84720.0000    0.07347
84760.0000    0.13539
84800.0000    0.07506
84840.0000   -0.11169
84880.0000    0.19957
84920.0000   -0.54406
84960.0000   -0.01036
85000.0000   -0.52058
85040.0000   -0.60829
85080.0000   -0.61703
85120.0000   -0.22131
85160.0000   -0.48542
85200.0000   -0.48619
85240.0000   -0.30562
85280.0000   -0.30802
85320.0000   -0.66782
85360.0000   -0.34558
85400.0000   -0.50138
85440.0000   -0.62765
85480.0000   -0.48424
85520.0000   -0.60310
85560.0000   -0.49420
85600.0000   -0.17010
85640.0000   -0.01324
85680.0000    0.11394
85720.0000   -0.03625
85760.0000   -0.07333
85800.0000   -0.16366
85840.0000   -0.50366
85880.0000   -0.53368
85920.0000   -0.42217
85960.0000    0.04369
86000.0000   -0.28682
86040.0000    0.03147
86080.0000   -0.11451
86120.0000    0.05545
86160.0000   -0.13486
86200.0000   -0.03139
86240.0000   -0.21820
86280.0000   -0.34275
86320.0000   -0.17076
86360.0000   -0.13056
86400.0000   -0.11691
86440.0000   -0.12148
86480.0000   -0.08661
86520.0000    0.13209
86560.0000    0.08613
86600.0000   -0.13196
86640.0000   -0.23850
86680.0000   -0.23216
86720.0000   -0.41220
86760.0000   -0.51600
86800.0000   -0.35728
86840.0000   -0.55180
86880.0000   -0.42779
86920.0000   -0.24197
86960.0000   -0.53457
87000.0000   -0.40297
87040.0000   -0.63802
87080.0000   -0.44890
87120.0000   -0.32730
87160.0000   -0.59652
87200.0000   -0.46671
87240.0000   -0.07051
87280.0000   -0.35465
87320.0000   -0.25568
87360.0000   -0.01738
87400.0000   -0.04977
87440.0000   -0.24976
87480.0000   -0.12310
87520.0000   -0.11432
87560.0000   -0.00214
87600.0000   -0.13485
87640.0000   -0.35948
87680.0000   -0.51134
87720.0000   -0.37066
87760.0000   -0.64845
87800.0000   -0.64335
87840.0000   -0.44747
87880.0000   -0.29629
87920.0000   -0.35223
87960.0000   -0.52355
88000.0000   -0.16339
88040.0000   -0.22163
88080.0000   -0.13803
88120.0000   -0.64191
88160.0000   -0.30265
88200.0000   -0.34575
88240.0000   -0.47192
88280.0000   -0.42569
88320.0000   -0.28927
88360.0000    0.18373
88400.0000   -0.41989
88440.0000   -0.38350
88480.0000   -0.36361
88520.0000   -0.30681
88560.0000   -0.16273
88600.0000   -0.01010
88640.0000    0.07103
88680.0000    0.02908
88720.0000   -0.00017
88760.0000   -0.21777
88800.0000   -0.09884
88840.0000   -0.05498
88880.0000    0.11003
88920.0000   -0.21210
88960.0000    0.04047
89000.0000   -0.12931
89040.0000   -0.01472
89080.0000   -0.09063
89120.0000   -0.06915
89160.0000   -0.31421
89200.0000   -0.29900
89240.0000   -0.10643
89280.0000   -0.15466
89320.0000   -0.02828
89360.0000    0.08528
89400.0000   -0.32732
89440.0000   -0.54287
89480.0000   -0.20116
89520.0000   -0.61754
89560.0000   -0.72999
89600.0000   -0.18652
89640.0000   -0.20901
89680.0000   -0.68521
89720.0000   -0.77580
89760.0000   -0.44363
89800.0000    0.01019
89840.0000   -0.35149
89880.0000   -0.48409
89920.0000   -0.42776
89960.0000   -0.50895
90000.0000   -0.45180
90040.0000   -0.50910
90080.0000    0.13106
90120.0000    0.12763
90160.0000   -0.16369
90200.0000   -0.11463
90240.0000   -0.23833
90280.0000   -0.54128
90320.0000   -0.05445
90360.0000   -0.44771
90400.0000   -0.46463
90440.0000   -0.35017
90480.0000   -0.30990
90520.0000   -0.12298
90560.0000   -0.23734
90600.0000   -0.12485
90640.0000   -0.10474
90680.0000   -0.25697
90720.0000    0.05336
90760.0000   -0.04458
90800.0000    0.11220
90840.0000    0.02244
90880.0000    0.28518
90920.0000    0.20692
90960.0000    0.10613
91000.0000    0.08021
91040.0000    0.05966
91080.0000   -0.05911
91120.0000    0.04480
91160.0000   -0.18773
91200.0000   -0.02798
91240.0000   -0.35687
91280.0000    0.05759
91320.0000   -0.04958
91360.0000    0.01271
91400.0000    0.03159
91440.0000   -0.14613
91480.0000    0.04852
91520.0000    0.04330
91560.0000    0.08006
91600.0000    0.01331
91640.0000   -0.23758
91680.0000   -0.08774
91720.0000   -0.11439
91760.0000    0.00947
91800.0000   -0.16796
91840.0000   -0.34233
91880.0000   -0.43331
91920.0000   -0.37424
91960.0000   -0.14757
92000.0000   -0.42387
92040.0000   -0.71761
92080.0000   -0.12060
92120.0000   -0.15118
92160.0000   -0.02845
92200.0000   -0.16339
92240.0000   -0.21534
92280.0000   -0.14227
92320.0000   -0.25777
92360.0000   -0.34320
92400.0000   -0.23185
92440.0000   -0.10745
92480.0000   -0.10900
92520.0000   -0.10049
92560.0000    0.04755
92600.0000   -0.31467
92640.0000   -0.32363
92680.0000   -0.08502
92720.0000   -0.17772
92760.0000   -0.30753
92800.0000   -0.30375
92840.0000   -0.30016
92880.0000   -0.36407
92920.0000   -0.25857
92960.0000   -0.16708
93000.0000   -0.44649
93040.0000   -0.22313
93080.0000   -0.22662
93120.0000   -0.15679
93160.0000   -0.12779
93200.0000   -0.18938
93240.0000   -0.24521
93280.0000   -0.17841
93320.0000   -0.27433
93360.0000   -0.30575
93400.0000   -0.19982
93440.0000   -0.21559
93480.0000   -0.16611
93520.0000    0.17108
93560.0000    0.16110
93600.0000   -0.15584
93640.0000   -0.07206
93680.0000    0.16570
93720.0000   -0.22880
93760.0000   -0.14664
93800.0000    0.05139
93840.0000    0.12111
93880.0000   -0.36538
93920.0000   -0.07478
93960.0000   -0.01037
94000.0000   -0.06440
94040.0000   -0.28992
94080.0000   -0.14862
94120.0000   -0.48087
94160.0000    0.09668
94200.0000   -0.33389
94240.0000   -0.05798
94280.0000   -0.26976
94320.0000    0.01874
94360.0000   -0.16357
94400.0000   -0.28357
94440.0000   -0.16520
94480.0000   -0.08219
94520.0000   -0.11293
94560.0000    0.23395
94600.0000   -0.09506
94640.0000   -0.11678
94680.0000    0.08440
94720.0000    0.12345
94760.0000    0.22755
94800.0000   -0.00829
94840.0000   -0.10071
94880.0000   -0.13227
94920.0000   -0.18830
94960.0000   -0.21916
95000.0000   -0.38075
95040.0000   -0.21591
95080.0000   -0.42109
95120.0000   -0.52723
95160.0000   -0.23208
95200.0000   -0.41938
95240.0000   -0.23045
95280.0000   -0.11357
95320.0000   -0.46840
95360.0000   -0.34923
95400.0000   -0.02530
95440.0000   -0.21163
95480.0000   -0.37274
95520.0000   -0.20595
95560.0000    0.24679
95600.0000   -0.06641
95640.0000    0.00830
95680.0000   -0.39051
95720.0000   -0.51150
95760.0000   -0.04976
95800.0000   -0.40208
95840.0000   -0.16542
95880.0000   -0.26709
95920.0000   -0.31099
95960.0000   -0.49188
96000.0000   -0.02066
96040.0000   -0.08581
96080.0000    0.02870
96120.0000   -0.28405
96160.0000   -0.21012
96200.0000   -0.55383
96240.0000   -0.03481
96280.0000   -0.00782
96320.0000    0.07979
96360.0000    0.21929
96400.0000    0.21112
96440.0000    0.07815
96480.0000   -0.21058
96520.0000    0.09425
96560.0000    0.11989
96600.0000    0.19447
96640.0000    0.11612
96680.0000    0.07996
96720.0000    0.09119
96760.0000   -0.26150
96800.0000   -0.18501
96840.0000    0.12189
96880.0000    0.03210
96920.0000   -0.06791
96960.0000   -0.06366
97000.0000    0.32881
97040.0000   -0.33775
97080.0000   -0.17152
97120.0000   -0.04833
97160.0000   -0.04402
97200.0000   -0.30785
97240.0000   -0.06281
97280.0000   -0.13199
97320.0000    0.26007
97360.0000    0.45501
97400.0000    0.15699
97440.0000    0.28270
97480.0000    0.01419
97520.0000   -0.49593
97560.0000   -0.29925
97600.0000   -0.15132
97640.0000   -0.30598
97680.0000    0.10122
97720.0000    0.12453
97760.0000   -0.35092
97800.0000   -0.34597
97840.0000   -0.24048
97880.0000   -0.55201
97920.0000   -0.08217
97960.0000   -0.05356
98000.0000   -0.00417
98040.0000   -0.22378
98080.0000    0.15746
98120.0000    0.04057
98160.0000    0.03960
98200.0000   -0.16568
98240.0000    0.02000
98280.0000   -0.01200
98320.0000   -0.09585
98360.0000   -0.28157
98400.0000    0.03567
98440.0000    0.10606
98480.0000    0.05914
98520.0000    0.13498
98560.0000   -0.05814
98600.0000   -0.21091
98640.0000   -0.21555
98680.0000   -0.13419
98720.0000   -0.13967
98760.0000   -0.31036
98800.0000   -0.33023
98840.0000   -0.46627
98880.0000   -0.13811
98920.0000   -0.39373
98960.0000    0.26258
99000.0000    0.21060
99040.0000    0.49474
99080.0000   -0.10368
99120.0000   -0.35410
99160.0000    0.03065
99200.0000   -0.21054
99240.0000    0.05453
99280.0000   -0.15657
99320.0000   -0.10178
99360.0000   -0.13463
99400.0000   -0.29717
99440.0000    0.02292
99480.0000   -0.33321
99520.0000   -0.26461
99560.0000   -0.12759
99600.0000   -0.37285
99640.0000    0.23295
99680.0000    0.03202
99720.0000    0.17659
99760.0000   -0.11402
99800.0000   -0.09635
99840.0000   -0.12094
99880.0000   -0.01035
99920.0000   -0.00448
99960.0000    0.10389
100000.0000   -0.12124
100040.0000   -0.00386
100080.0000    0.07365
100120.0000    0.09238
100160.0000    0.10666
100200.0000   -0.09171
100240.0000   -0.28669
100280.0000   -0.11047
100320.0000   -0.00272
100360.0000    0.12648
100400.0000    0.25122
100440.0000    0.23668
100480.0000    0.16109
100520.0000    0.18663
100560.0000    0.36014
100600.0000    0.65663
100640.0000    0.24025
100680.0000    0.31389
100720.0000    0.41999
100760.0000    0.32786
100800.0000    0.28177
100840.0000    0.12294
100880.0000   -0.15797
100920.0000    0.12588
100960.0000   -0.25655
101000.0000   -0.24560
101040.0000   -0.27386
101080.0000   -0.15289
101120.0000   -0.46891
101160.0000    0.01415
101200.0000   -0.22940
101240.0000   -0.25073
101280.0000   -0.21976
101320.0000   -0.27011
101360.0000    0.02893
101400.0000   -0.25769
101440.0000   -0.11651
101480.0000   -0.10677
101520.0000    0.17800
101560.0000   -0.24161
101600.0000    0.22442
101640.0000   -0.23460
101680.0000    0.09554
101720.0000    0.11237
101760.0000    0.10615
101800.0000   -0.44271
101840.0000   -0.08742
101880.0000   -0.08765
101920.0000    0.12046
101960.0000    0.08122
102000.0000   -0.14313
102040.0000   -0.07900
102080.0000   -0.89148
102120.0000   -0.63292
102160.0000   -0.72879
102200.0000   -0.58083
102240.0000   -0.52558
102280.0000   -0.30172
102320.0000   -0.29228
102360.0000   -0.30790
102400.0000   -0.58666
102440.0000   -0.37216
102480.0000   -0.59216
102520.0000   -0.39315
102560.0000   -0.25377
102600.0000   -0.44302
102640.0000   -0.56938
102680.0000   -0.15600
102720.0000   -0.07645
102760.0000    0.09333
102800.0000    0.09386
102840.0000    0.06351
102880.0000    0.14898
102920.0000   -0.13684
102960.0000   -0.15194
103000.0000   -0.41869
103040.0000   -0.68176
103080.0000    0.01127
103120.0000   -0.31899
103160.0000   -0.24656
103200.0000   -0.31502
103240.0000   -0.90883
103280.0000   -0.44271
103320.0000   -0.20194
103360.0000   -0.42970
103400.0000   -0.43770
103440.0000   -0.60298
103480.0000   -0.41745
103520.0000   -1.03740
103560.0000   -0.69604
103600.0000   -0.48062
103640.0000   -0.46666
103680.0000   -0.65484
103720.0000   -0.33918
103760.0000   -0.28257
103800.0000   -0.39999
103840.0000   -0.40548
103880.0000   -0.31448
103920.0000   -0.20482
103960.0000   -0.15590
104000.0000   -0.31538
104040.0000   -0.73082
104080.0000   -0.37722
104120.0000   -0.13730
104160.0000   -0.32386
104200.0000   -0.39122
104240.0000   -0.27071
104280.0000   -0.34277
104320.0000   -0.28922
104360.0000   -0.30571
104400.0000   -0.31205
104440.0000   -0.08666
104480.0000   -0.28583
104520.0000   -0.21816
104560.0000    0.10862
104600.0000   -0.29176
104640.0000   -0.08007
104680.0000   -0.09918
104720.0000    0.16029
104760.0000    0.10194
104800.0000   -0.20930
104840.0000    0.10325
104880.0000   -0.35266
104920.0000   -0.19056
104960.0000   -0.09223
105000.0000    0.04093
105040.0000   -0.15995
105080.0000   -0.06263
105120.0000   -0.05656
105160.0000   -0.12834
105200.0000   -0.29597
105240.0000   -0.21244
105280.0000   -0.24869
105320.0000   -0.25710
105360.0000   -0.55537
105400.0000   -0.16544
105440.0000    0.16648
105480.0000   -0.24056
105520.0000   -0.24980
105560.0000    0.08576
105600.0000   -0.13057
105640.0000    0.21984
105680.0000    0.22056
105720.0000    0.10805
105760.0000   -0.17522
105800.0000   -0.14103
105840.0000   -0.06810
105880.0000    0.11381
105920.0000    0.14970
105960.0000   -0.03820
106000.0000   -0.16578
106040.0000   -0.14621
106080.0000   -0.12759
106120.0000   -0.54104
106160.0000   -0.55062
106200.0000   -0.44395
106240.0000   -0.52477
106280.0000   -0.47501
106320.0000   -0.29515
106360.0000   -0.73337
106400.0000   -0.63393
106440.0000   -0.20417
106480.0000   -0.34940
106520.0000   -0.40965
106560.0000   -0.63944
106600.0000   -0.77851
106640.0000   -0.62665
106680.0000   -0.07143
106720.0000   -0.16177
106760.0000   -0.04752
106800.0000    0.17791
106840.0000    0.11072
106880.0000   -0.29481
106920.0000   -0.28103
106960.0000   -0.06430
107000.0000   -0.07637
107040.0000    0.18794
107080.0000    0.47237
107120.0000    0.03101
107160.0000   -0.45228
107200.0000   -0.24742
107240.0000   -0.48958
107280.0000   -0.19739
107320.0000   -0.31790
107360.0000   -0.26817
107400.0000   -0.15352
107440.0000    0.02341
107480.0000    0.05151
107520.0000   -0.32031
107560.0000   -0.22014
107600.0000   -0.13970
107640.0000    0.08257
107680.0000    0.10820
107720.0000   -0.27735
107760.0000   -0.50614
107800.0000   -0.06183
107840.0000   -0.30606
107880.0000   -0.24360
107920.0000   -0.12532
107960.0000   -0.24283
108000.0000    0.07881
108040.0000   -0.20896
108080.0000    0.03911
108120.0000    0.00984
108160.0000   -0.46323
108200.0000   -0.54864
108240.0000   -0.33862
108280.0000   -0.36830
108320.0000   -0.48952
108360.0000   -0.29718
108400.0000   -0.08731
108440.0000   -0.47519
108480.0000   -0.05124
108520.0000   -0.21109
108560.0000   -0.21641
108600.0000   -0.33115
108640.0000   -0.30585
108680.0000   -0.23089
108720.0000    0.37783
108760.0000   -0.46261
108800.0000   -0.02729
108840.0000   -0.37110
108880.0000   -0.06772
108920.0000   -0.14843
108960.0000   -0.27451
109000.0000   -0.19398
109040.0000   -0.49460
109080.0000    0.12627
109120.0000    0.01244
109160.0000   -0.21720
109200.0000   -0.24478
109240.0000   -0.19245
109280.0000   -0.23250
109320.0000   -0.53642
109360.0000    0.19934
109400.0000   -0.13816
109440.0000   -0.31531
109480.0000   -0.17419
109520.0000   -0.01142
109560.0000   -0.10258
109600.0000   -0.19844
109640.0000   -0.10880
109680.0000   -0.16034
109720.0000   -0.19569
109760.0000   -0.00734
109800.0000   -0.03074
109840.0000   -0.09150
109880.0000   -0.07768
109920.0000   -0.28959
109960.0000   -0.16573
110000.0000   -0.31997
110040.0000   -0.23096
110080.0000   -0.21442
110120.0000   -0.14663
110160.0000   -0.29561
110200.0000   -0.24450
110240.0000   -0.19885
110280.0000   -0.17583
110320.0000    0.13528
110360.0000   -0.14974
110400.0000    0.07748
110440.0000   -0.02209
110480.0000   -0.31682
110520.0000   -0.00839
110560.0000    0.14898
110600.0000   -0.20876
110640.0000   -0.03204
110680.0000   -0.12047
110720.0000    0.23015
110760.0000    0.16537
110800.0000    0.13129
110840.0000   -0.01450
110880.0000    0.21238
110920.0000   -0.05699
110960.0000   -0.22781
111000.0000    0.04766
111040.0000    0.39702
111080.0000    0.27764
111120.0000    0.10687
111160.0000    0.30677
111200.0000    0.00839
111240.0000   -0.10666
111280.0000   -0.09316
111320.0000   -0.40296
111360.0000    0.11961
111400.0000    0.08939
111440.0000    0.14234
111480.0000   -0.00769
111520.0000   -0.03695
111560.0000   -0.03236
111600.0000    0.08927
111640.0000    0.11786
111680.0000    0.16196
111720.0000    0.22303
111760.0000    0.07703
111800.0000    0.09113
111840.0000   -0.02667
111880.0000    0.10060
111920.0000    0.42116
111960.0000   -0.02287
112000.0000    0.05523
112040.0000    0.24245
112080.0000    0.20843
112120.0000    0.00252
112160.0000    0.07176
112200.0000    0.03500
112240.0000    0.13347
112280.0000    0.11113
112320.0000    0.10629
112360.0000    0.30578
112400.0000    0.01129
112440.0000    0.34542
112480.0000    0.47958
112520.0000    0.09500
112560.0000   -0.01088
112600.0000    0.26690
112640.0000    0.13862
112680.0000    0.27192
112720.0000    0.13214
112760.0000    0.17026
112800.0000    0.00295
112840.0000   -0.00932
112880.0000    0.01145
112920.0000   -0.14184
112960.0000   -0.03057
113000.0000    0.16469
113040.0000    0.22502
113080.0000    0.37283
113120.0000    0.11979
113160.0000    0.26171
113200.0000    0.11751
113240.0000    0.10543
113280.0000    0.05065
113320.0000    0.15690
113360.0000    0.06176
113400.0000   -0.00532
113440.0000   -0.34220
113480.0000    0.49743
113520.0000    0.55768
113560.0000    0.53292
113600.0000    0.49541
113640.0000    0.44425
113680.0000    0.62098
113720.0000    0.12209
113760.0000    0.23218
113800.0000    0.38747
113840.0000    0.14590
113880.0000    0.13333
113920.0000    0.17169
113960.0000    0.11251
114000.0000   -0.34834
114040.0000   -0.19447
114080.0000   -0.49304
114120.0000   -0.45243
114160.0000   -0.08051
114200.0000   -0.29751
114240.0000   -0.19399
114280.0000    0.09839
114320.0000   -0.18735
114360.0000   -0.15195
114400.0000   -0.08773
114440.0000   -0.50242
114480.0000    0.26909
114520.0000    0.03266
114560.0000    0.12229
114600.0000    0.34082
114640.0000    0.18924
114680.0000   -0.06978
114720.0000    0.07402
114760.0000    0.08422
114800.0000    0.00167
114840.0000    0.18290
114880.0000    0.12313
114920.0000   -0.08268
114960.0000    0.24243
115000.0000    0.36370
115040.0000   -0.04740
115080.0000   -0.11263
115120.0000   -0.53550
115160.0000   -0.16660
115200.0000   -0.47175
115240.0000   -0.08380
115280.0000    0.29305
115320.0000   -0.03702
115360.0000    0.03287
115400.0000    0.06518
115440.0000   -0.30583
115480.0000   -0.22898
115520.0000   -0.24473
115560.0000   -0.45486
115600.0000   -0.22108
115640.0000   -0.43234
115680.0000   -0.41404
115720.0000   -0.20260
115760.0000   -0.38181
115800.0000   -0.17018
115840.0000   -0.39047
115880.0000   -0.59727
115920.0000   -0.64938
115960.0000   -0.77679
116000.0000   -0.91069
116040.0000   -0.46441
116080.0000   -0.21162
116120.0000   -0.41877
116160.0000   -0.30922
116200.0000   -0.47112
116240.0000   -0.47288
116280.0000   -0.52534
116320.0000   -0.29729
116360.0000   -0.66662
116400.0000   -0.25081
116440.0000   -0.38539
116480.0000   -0.43112
116520.0000   -0.74138
116560.0000   -0.60412
116600.0000   -0.27088
116640.0000   -0.70755
116680.0000   -0.42492
116720.0000   -0.44442
116760.0000   -0.72955
116800.0000   -0.40357
116840.0000   -0.40409
116880.0000   -0.38102
116920.0000   -0.51614
116960.0000   -0.87199
117000.0000   -0.58083
117040.0000   -0.57475
117080.0000   -0.63906
117120.0000   -0.76061
117160.0000   -0.63514
117200.0000   -0.42768
117240.0000   -0.85965
117280.0000   -0.75523
117320.0000   -0.39759
117360.0000   -0.66725
117400.0000   -0.50274
117440.0000   -0.42054
117480.0000   -0.74424
117520.0000   -0.97143
117560.0000   -0.57463
117600.0000   -0.55188
117640.0000   -0.74272
117680.0000   -0.74483
117720.0000   -0.77247
117760.0000   -0.35004
117800.0000   -0.62230
117840.0000   -0.65494
117880.0000   -0.54192
117920.0000   -0.84074
117960.0000   -0.63650
118000.0000   -0.77712
118040.0000   -0.61064
118080.0000   -0.53324
118120.0000   -0.54877
118160.0000   -0.73493
118200.0000   -0.73487
118240.0000   -0.67696
118280.0000   -1.02899
118320.0000   -0.67786
118360.0000   -0.50046
118400.0000   -0.70804
118440.0000   -0.62209
118480.0000   -0.71361
118520.0000   -0.75861
118560.0000   -0.76144
118600.0000   -0.85974
118640.0000   -0.45851
118680.0000   -0.74284
118720.0000   -0.59765
118760.0000   -0.68819
118800.0000   -0.65556
118840.0000   -0.55972
118880.0000   -0.59156
118920.0000   -0.66970
118960.0000   -0.77289
119000.0000   -0.33218
119040.0000   -0.56598
119080.0000   -0.70305
119120.0000   -0.77884
119160.0000   -0.51875
119200.0000   -0.72727
119240.0000   -0.62266
119280.0000   -0.51372
119320.0000   -0.45042
119360.0000   -0.87786
119400.0000   -0.73168
119440.0000   -0.76184
119480.0000   -0.81538
119520.0000   -0.75120
119560.0000   -0.53047
119600.0000   -0.63353
119640.0000   -0.86614
119680.0000   -0.84128
119720.0000   -0.99271
119760.0000   -0.81616
119800.0000   -0.87078
119840.0000   -0.61131
119880.0000   -0.60444
119920.0000   -0.77769
119960.0000   -0.69280
120000.0000   -1.01186
120040.0000   -0.95136
120080.0000   -0.83776
120120.0000   -0.78532
120160.0000   -0.91725
120200.0000   -0.74057
120240.0000   -0.56512
120280.0000   -0.73776
120320.0000   -0.67927
120360.0000   -0.49021
120400.0000   -0.79654
120440.0000   -0.83275
120480.0000   -0.96415
120520.0000   -0.84412
120560.0000   -0.58210
120600.0000   -0.65602
120640.0000   -0.67161
120680.0000   -0.48169
120720.0000   -0.59312
120760.0000   -0.59183
120800.0000   -0.73362
120840.0000   -0.57053
120880.0000   -0.93196
120920.0000   -0.66177
120960.0000   -0.77956
121000.0000   -0.51609
121040.0000   -0.50627
121080.0000   -0.76029
121120.0000   -0.72020
121160.0000   -0.48688
121200.0000   -0.46818
121240.0000   -0.48632
121280.0000   -0.66242
121320.0000   -0.85335
121360.0000   -0.58908
121400.0000   -0.63137
121440.0000   -0.85632
121480.0000   -0.69404
121520.0000   -0.80599
121560.0000   -0.51218
121600.0000   -0.61026
121640.0000   -0.37558
121680.0000   -0.76512
121720.0000   -0.38757
121760.0000   -0.33999
121800.0000   -0.78007
121840.0000   -0.38715
121880.0000   -0.67537
121920.0000   -0.46642
121960.0000   -0.76049
122000.0000   -0.50595
122040.0000   -0.63198
122080.0000   -0.82165
122120.0000   -0.89190
122160.0000   -0.82188
122200.0000   -1.11973
122240.0000   -0.61684
122280.0000   -0.82287
122320.0000   -0.76574
122360.0000   -0.70110
122400.0000   -0.79412
122440.0000   -0.60091
122480.0000   -0.63783
122520.0000   -0.84993
122560.0000   -0.66998
122600.0000   -0.54250
122640.0000   -0.68141
122680.0000   -1.02449
122720.0000   -0.80619
122760.0000   -0.82639
122800.0000   -0.71090
122840.0000   -0.42841
122880.0000   -0.56022
122920.0000   -0.65884
122960.0000   -0.78887
123000.0000   -0.41673
123040.0000   -0.65013
123080.0000   -0.59924
123120.0000   -0.29641
123160.0000   -0.71874
123200.0000   -0.58953
123240.0000   -0.16237
123280.0000   -0.50085
123320.0000   -0.69591
123360.0000   -0.97115
123400.0000   -0.77890
123440.0000   -0.61497
123480.0000   -0.72132
123520.0000   -0.27802
123560.0000   -0.61757
123600.0000   -0.68339
123640.0000   -0.87060
123680.0000   -0.68680
123720.0000   -0.77767
123760.0000   -0.76840
123800.0000   -0.83057
123840.0000   -0.97120
123880.0000   -0.66712
123920.0000   -0.81245
123960.0000   -0.89158
124000.0000   -0.94455
124040.0000   -0.84850
124080.0000   -0.87519
124120.0000   -1.01269
124160.0000   -0.79661
124200.0000   -0.93514
124240.0000   -0.92793
124280.0000   -0.91739
124320.0000   -1.04446
124360.0000   -0.94097
124400.0000   -0.85594
124440.0000   -0.78982
124480.0000   -0.85128
124520.0000   -1.07856
124560.0000   -1.00064
124600.0000   -0.68768
124640.0000   -0.93497
124680.0000   -0.80503
124720.0000   -0.96047
124760.0000   -0.92863
124800.0000   -1.02096
124840.0000   -1.03205
124880.0000   -1.11133
124920.0000   -0.88640
124960.0000   -1.03143
125000.0000   -0.79116
125040.0000   -0.93133
125080.0000   -0.97938
125120.0000   -0.97997
125160.0000   -0.91462
125200.0000   -1.10359
125240.0000   -1.09541
125280.0000   -0.98743
125320.0000   -1.16164
125360.0000   -0.90626
125400.0000   -1.27671
125440.0000   -1.18597
125480.0000   -0.78477
125520.0000   -1.00910
125560.0000   -0.91275
125600.0000   -1.01901
125640.0000   -0.82652
125680.0000   -0.85898
125720.0000   -0.86123
125760.0000   -0.97112
125800.0000   -0.92917
125840.0000   -0.95916
125880.0000   -0.98429
125920.0000   -1.10111
125960.0000   -1.00321
126000.0000   -1.08642
126040.0000   -1.12201
126080.0000   -0.75474
126120.0000   -1.11228
126160.0000   -0.81917
126200.0000   -1.07681
126240.0000   -0.71652
126280.0000   -1.00614
126320.0000   -0.96011
126360.0000   -1.06942
126400.0000   -0.85332
126440.0000   -0.95744
126480.0000   -0.63508
126520.0000   -0.66990
126560.0000   -0.72605
126600.0000   -0.92565
126640.0000   -0.89704
126680.0000   -0.72967
126720.0000   -0.80322
126760.0000   -0.76214
126800.0000   -0.75585
126840.0000   -0.50127
126880.0000   -0.85764
126920.0000   -0.80251
126960.0000   -0.60341
127000.0000   -0.73349
127040.0000   -0.57011
127080.0000   -0.73821
127120.0000   -0.69787
127160.0000   -0.86653
127200.0000   -0.71403
127240.0000   -0.82172
127280.0000   -0.72758
127320.0000   -0.83992
127360.0000   -0.91192
127400.0000   -0.86946
127440.0000   -1.10152
127480.0000   -0.70694
127520.0000   -0.84286
127560.0000   -0.78791
127600.0000   -0.77930
127640.0000   -0.72258
127680.0000   -0.76103
127720.0000   -0.78991
127760.0000   -0.68296
127800.0000   -0.47502
127840.0000   -0.63768
127880.0000   -0.88429
127920.0000   -0.46285
127960.0000   -0.72521
128000.0000   -0.71025
128040.0000   -0.79048
128080.0000   -1.03981
128120.0000   -0.90270
128160.0000   -0.62001
128200.0000   -0.74859
128240.0000   -0.85017
128280.0000   -0.73916
128320.0000   -0.78558
128360.0000   -1.02583
128400.0000   -0.77770
128440.0000   -0.58455
128480.0000   -0.72590
128520.0000   -0.79657
128560.0000   -0.71836
128600.0000   -0.88769
128640.0000   -0.82839
128680.0000   -0.87556
128720.0000   -0.94477
128760.0000   -0.84852
128800.0000   -0.89335
128840.0000   -1.11849
128880.0000   -0.65751
128920.0000   -0.91196
128960.0000   -0.87800
129000.0000   -0.62711
129040.0000   -0.82296
129080.0000   -0.61014
129120.0000   -0.91582
129160.0000   -0.85912
129200.0000   -0.91991
129240.0000   -0.52657
129280.0000   -0.86606
129320.0000   -0.66580
129360.0000   -0.62861
129400.0000   -0.79571
129440.0000   -0.92611
129480.0000   -0.93180
129520.0000   -0.76833
129560.0000   -0.74384
129600.0000   -0.84233
129640.0000   -0.92858
129680.0000   -0.80770
129720.0000   -0.87395
129760.0000   -0.94865
129800.0000   -0.86914
129840.0000   -0.82563
129880.0000   -0.78943
129920.0000   -0.89761
129960.0000   -0.95039
130000.0000   -0.98063
130040.0000   -0.80945
130080.0000   -0.71835
130120.0000   -0.81376
130160.0000   -0.82637
130200.0000   -1.05021
130240.0000   -0.92463
130280.0000   -1.01595
130320.0000   -1.13174
130360.0000   -0.91262
130400.0000   -0.76351
130440.0000   -0.95532
130480.0000   -1.03958
130520.0000   -0.55879
130560.0000   -0.49737
130600.0000   -0.47954
130640.0000   -0.55761
130680.0000   -0.41669
130720.0000   -0.35461
130760.0000   -0.31901
130800.0000   -0.52981
130840.0000   -0.66792
130880.0000   -0.64098
130920.0000   -0.42991
130960.0000   -0.68038
131000.0000   -0.67346
131040.0000   -0.72676
131080.0000   -0.97643
131120.0000   -0.98343
131160.0000   -0.77359
131200.0000   -0.75905
131240.0000   -0.83409
131280.0000   -0.77937
131320.0000   -0.91223
131360.0000   -0.85008
131400.0000   -0.85869
131440.0000   -0.81270
131480.0000   -0.87472
131520.0000   -1.04576
131560.0000   -0.75348
131600.0000   -0.74247
131640.0000   -1.00343
131680.0000   -0.63871
131720.0000   -0.91441
131760.0000   -0.92611
131800.0000   -0.84146
131840.0000   -1.06849
131880.0000   -0.82482
131920.0000   -1.16064
131960.0000   -0.95236
132000.0000   -0.94761
132040.0000   -0.71600
132080.0000   -0.93850
132120.0000   -1.04225
132160.0000   -1.14479
132200.0000   -0.86158
132240.0000   -0.79082
132280.0000   -1.12133
132320.0000   -0.79909
132360.0000   -0.62988
132400.0000   -0.81232
132440.0000   -0.80873
132480.0000   -1.05723
132520.0000   -0.61467
132560.0000   -0.84399
132600.0000   -0.82561
132640.0000   -0.85474
132680.0000   -0.73048
132720.0000   -0.99072
132760.0000   -1.07147
132800.0000   -1.10115
132840.0000   -1.14458
132880.0000   -0.80135
132920.0000   -0.84840
132960.0000   -0.91737
133000.0000   -0.95102
133040.0000   -0.76203
133080.0000   -0.62929
133120.0000   -1.01077
133160.0000   -0.84428
133200.0000   -0.67767
133240.0000   -0.82348
133280.0000   -0.77963
133320.0000   -0.64205
133360.0000   -0.95117
133400.0000   -0.78766
133440.0000   -0.64742
133480.0000   -0.73481
133520.0000   -0.75102
133560.0000   -0.67944
133600.0000   -0.70188
133640.0000   -0.90983
133680.0000   -1.09706
133720.0000   -0.96429
133760.0000   -0.75707
133800.0000   -0.72081
133840.0000   -0.77311
133880.0000   -0.81231
133920.0000   -0.87330
133960.0000   -0.41645
134000.0000   -0.58854
134040.0000   -0.82213
134080.0000   -0.61586
134120.0000   -1.04398
134160.0000   -0.65717
134200.0000   -0.67106
134240.0000   -0.67525
134280.0000   -0.48412
134320.0000   -0.91912
134360.0000   -0.82986
134400.0000   -0.69047
134440.0000   -0.78423
134480.0000   -0.98060
134520.0000   -0.85649
134560.0000   -1.00718
134600.0000   -0.76814
134640.0000   -0.82447
134680.0000   -0.68645
134720.0000   -0.73092
134760.0000   -1.07473
134800.0000   -0.90853
134840.0000   -0.82162
134880.0000   -0.80284
134920.0000   -0.82509
134960.0000   -1.04223
135000.0000   -0.77211
135040.0000   -0.88030
135080.0000   -0.81344
135120.0000   -0.55151
135160.0000   -0.86428
135200.0000   -0.67734
135240.0000   -1.01818
135280.0000   -0.71091
135320.0000   -0.86549
135360.0000   -1.00232
135400.0000   -0.81604
135440.0000   -0.71215
135480.0000   -0.68232
135520.0000   -0.89834
135560.0000   -0.84177
135600.0000   -0.66506
135640.0000   -0.92244
135680.0000   -0.50595
135720.0000   -0.69703
135760.0000   -0.48905
135800.0000   -0.82853
135840.0000   -0.96809
135880.0000   -0.68052
135920.0000   -0.77196
135960.0000   -0.44924
136000.0000   -0.75048
136040.0000   -0.57284
136080.0000   -0.70776
136120.0000   -0.39422
136160.0000   -0.57696
136200.0000   -0.66828
136240.0000   -0.48413
136280.0000   -0.71097
136320.0000   -0.48453
136360.0000   -0.53669
136400.0000   -0.48110
136440.0000   -0.57713
136480.0000   -0.55541
136520.0000   -0.49042
136560.0000   -0.59532
136600.0000   -0.62129
136640.0000   -0.83410
136680.0000   -0.96087
136720.0000   -0.77537
136760.0000   -0.69799
136800.0000   -0.94711
136840.0000   -0.67614
136880.0000   -0.37465
136920.0000   -0.30877
136960.0000   -0.29251
137000.0000   -0.34843
137040.0000   -0.32749
137080.0000   -0.33698
137120.0000   -0.45307
137160.0000   -0.27500
137200.0000   -0.37933
137240.0000   -0.33120
137280.0000   -0.36106
137320.0000   -0.19311
137360.0000   -0.79132
137400.0000   -0.55573
137440.0000   -0.77261
137480.0000   -0.79950
137520.0000   -0.64989
137560.0000   -0.50398
137600.0000   -0.59274
137640.0000   -0.55320
137680.0000   -0.75769
137720.0000   -0.74753
137760.0000   -0.70622
137800.0000   -0.77218
137840.0000   -0.71270
137880.0000   -0.88247
137920.0000   -0.90113
137960.0000   -0.58540
138000.0000   -0.56539
138040.0000   -0.59679
138080.0000   -0.73065
138120.0000   -0.75483
138160.0000   -0.70551
138200.0000   -0.60916
138240.0000   -0.70492
138280.0000   -0.83403
138320.0000   -0.34465
138360.0000   -0.54308
138400.0000   -0.55935
138440.0000   -0.60905
138480.0000   -0.67248
138520.0000   -0.38306
138560.0000   -0.26275
138600.0000   -0.41370
138640.0000   -0.66869
138680.0000   -0.61750
138720.0000   -0.51877
138760.0000   -0.44298
138800.0000   -0.82553
138840.0000   -0.55321
138880.0000   -0.36481
138920.0000   -0.64699
138960.0000   -0.46088
139000.0000   -0.58970
139040.0000   -0.34664
139080.0000   -0.70069
139120.0000   -0.57571
139160.0000   -0.54782
139200.0000   -0.51719
139240.0000   -0.74385
139280.0000   -0.73788
139320.0000   -0.64086
139360.0000   -0.46564
139400.0000   -0.40009
139440.0000   -0.66804
139480.0000   -0.56759
139520.0000    0.06305
139560.0000   -0.04654
139600.0000   -0.20646
139640.0000   -0.25423
139680.0000   -0.27619
139720.0000   -0.07991
139760.0000   -0.23333
139800.0000   -0.40613
139840.0000   -0.48913
139880.0000   -0.61027
139920.0000   -0.43502
139960.0000   -0.40440
140000.0000   -0.48578
140040.0000   -0.21828
140080.0000   -0.30981
140120.0000   -0.08504
140160.0000   -0.49480
140200.0000   -0.24191
140240.0000   -0.51083
140280.0000   -0.36383
140320.0000   -0.58717
140360.0000   -0.28258
140400.0000   -0.32717
140440.0000   -0.31947
140480.0000   -0.16176
140520.0000   -0.07831
140560.0000    0.02388
140600.0000    0.02167
140640.0000   -0.14379
140680.0000   -0.03359
140720.0000    0.09688
140760.0000    0.21593
140800.0000    0.22259
140840.0000    0.29291
140880.0000   -0.07997
140920.0000    0.15525
140960.0000   -0.50870
141000.0000   -0.34317
141040.0000   -0.61916
141080.0000   -0.20371
141120.0000   -0.36408
141160.0000   -0.30144
141200.0000   -0.52138
141240.0000   -0.39848
141280.0000   -0.65290
141320.0000   -0.43548
141360.0000   -0.68949
141400.0000   -0.81789
141440.0000   -0.73452
141480.0000   -0.51537
141520.0000   -0.73007
141560.0000   -0.07754
141600.0000   -0.70605
141640.0000   -0.48136
141680.0000   -0.83117
141720.0000   -0.54650
141760.0000   -0.63333
141800.0000   -0.62212
141840.0000   -0.71658
141880.0000   -0.59131
141920.0000   -0.58589
141960.0000   -0.62476
142000.0000   -0.68992
142040.0000   -0.67577
142080.0000   -0.29438
142120.0000   -0.31605
142160.0000   -0.16692
142200.0000   -0.59048
142240.0000   -0.50280
142280.0000   -0.40208
142320.0000   -0.53826
142360.0000   -0.01862
142400.0000   -0.21304
142440.0000   -0.18992
142480.0000   -0.25711
142520.0000   -0.45112
142560.0000   -0.48588
142600.0000   -0.71330
142640.0000   -0.56195
142680.0000   -0.53606
142720.0000   -0.78875
142760.0000   -0.54287
142800.0000   -0.88965
142840.0000   -0.74587
142880.0000   -0.75207
142920.0000   -0.58988
142960.0000   -0.80997
143000.0000   -0.83156
143040.0000   -0.59519
143080.0000   -0.86588
143120.0000   -0.67693
143160.0000   -0.84361
143200.0000   -0.69462
143240.0000   -0.41873
143280.0000   -0.62025
143320.0000   -0.55894
143360.0000   -0.54896
143400.0000   -0.19903
143440.0000   -0.40788
143480.0000   -0.23224
143520.0000   -0.16502
143560.0000   -0.60099
143600.0000   -0.39339
143640.0000   -0.59304
143680.0000   -0.67783
143720.0000   -0.41741
143760.0000   -0.56538
143800.0000   -0.64030
143840.0000   -0.36164
143880.0000   -0.56168
143920.0000   -0.68385
143960.0000   -0.73266
144000.0000   -0.56063
144040.0000   -0.23470
144080.0000   -0.07758
144120.0000   -0.33921
144160.0000   -0.30521
144200.0000   -0.36975
144240.0000   -0.38570
144280.0000   -0.10446
144320.0000   -0.28036
144360.0000   -0.46114
144400.0000   -0.28315
144440.0000   -0.08593
144480.0000   -0.07722
144520.0000   -0.38651
144560.0000   -0.14984
144600.0000   -0.18598
144640.0000   -0.33554
144680.0000   -0.24459
144720.0000   -0.12824
144760.0000   -0.31223
144800.0000   -0.11131
144840.0000   -0.08889
144880.0000    0.27874
144920.0000    0.19995
144960.0000    0.23298
145000.0000    0.17861
145040.0000   -0.15060
145080.0000   -0.59025
145120.0000   -0.55641
145160.0000   -0.43417
145200.0000   -0.29560
145240.0000   -0.63081
145280.0000   -0.66183
145320.0000   -0.52597
145360.0000   -0.53857
145400.0000   -0.31796
145440.0000   -0.62328
145480.0000   -0.61137
145520.0000   -0.47746
145560.0000   -0.70816
145600.0000   -0.53902
145640.0000   -0.52893
145680.0000   -0.54904
145720.0000   -0.48678
145760.0000   -0.48270
145800.0000   -0.64131
145840.0000   -0.59521
145880.0000   -0.63261
145920.0000   -0.55940
145960.0000   -0.56298
146000.0000   -0.07045
146040.0000   -0.37139
146080.0000   -0.57459
146120.0000   -0.19829
146160.0000   -0.38872
146200.0000   -0.36571
146240.0000   -0.53413
146280.0000   -0.50405
146320.0000   -0.39359
146360.0000   -0.36547
146400.0000   -0.60208
146440.0000   -0.04825
146480.0000   -0.24246
146520.0000   -0.36395
146560.0000   -0.09574
146600.0000   -0.47697
146640.0000   -0.00609
146680.0000    0.21350
146720.0000    0.09117
146760.0000   -0.31760
146800.0000   -0.29101
146840.0000   -0.51934
146880.0000   -0.38774
146920.0000    0.01086
146960.0000    0.07365
147000.0000    0.25053
147040.0000    0.17199
147080.0000    0.12947
147120.0000    0.24097
147160.0000    0.17355
147200.0000    0.16609
147240.0000   -0.09356
147280.0000   -0.12560
147320.0000   -0.03963
147360.0000   -0.13275
147400.0000   -0.12770
147440.0000   -0.09919
147480.0000   -0.20904
147520.0000   -0.15263
147560.0000   -0.13721
147600.0000    0.22512
147640.0000   -0.29372
147680.0000   -0.03956
147720.0000    0.27898
147760.0000   -0.01205
147800.0000    0.15990
147840.0000    0.20001
147880.0000    0.09557
147920.0000    0.14980
147960.0000    0.16992
148000.0000    0.18849
148040.0000    0.22510
148080.0000    0.09966
148120.0000    0.02181
148160.0000   -0.35245
148200.0000    0.04799
148240.0000    0.24730
148280.0000    0.22260
148320.0000    0.16092
148360.0000    0.14337
148400.0000    0.00055
148440.0000    0.42176
148480.0000    0.17989
148520.0000   -0.06779
148560.0000    0.06024
148600.0000    0.13382
148640.0000   -0.00217
148680.0000    0.04652
148720.0000    0.10997
148760.0000   -0.11862
148800.0000    0.13601
148840.0000    0.02913
148880.0000   -0.28685
148920.0000   -0.28837
148960.0000   -0.21933
149000.0000   -0.03920
149040.0000   -0.05438
149080.0000   -0.28442
149120.0000    0.06322
149160.0000    0.05920
149200.0000   -0.00875
149240.0000   -0.06807
149280.0000    0.17079
149320.0000    0.27909
149360.0000    0.10725
149400.0000    0.12525
149440.0000    0.13131
149480.0000   -0.00461
149520.0000    0.08701
149560.0000    0.00173
149600.0000   -0.07450
149640.0000   -0.68624
149680.0000   -0.42154
149720.0000   -0.55653
149760.0000   -0.51169
149800.0000   -0.64476
149840.0000   -0.70947
149880.0000   -0.62358
149920.0000   -0.70894
149960.0000   -0.64396
150000.0000   -0.38300
150040.0000   -0.54734
150080.0000   -0.37941
150120.0000   -0.46291
150160.0000   -0.06692
150200.0000   -0.27296
150240.0000   -0.18924
150280.0000   -0.44170
150320.0000   -0.51210
150360.0000   -0.68813
150400.0000   -0.40486
150440.0000   -0.60635
150480.0000   -0.59664
150520.0000   -0.57001
150560.0000   -0.61292
150600.0000   -0.56633
150640.0000   -0.45784
150680.0000   -0.63756
150720.0000   -0.34128
150760.0000   -0.76104
150800.0000   -0.66348
150840.0000   -0.72826
150880.0000   -0.51598
150920.0000   -0.49270
150960.0000   -0.39640
151000.0000   -0.91551
151040.0000   -0.63412
151080.0000   -0.55721
151120.0000   -0.57883
151160.0000   -0.64703
151200.0000   -0.43789
151240.0000   -0.67041
151280.0000   -0.42423
151320.0000   -0.39714
151360.0000   -0.61336
151400.0000   -0.46568
151440.0000   -0.57869
151480.0000   -0.59752
151520.0000   -0.31344
151560.0000   -0.48203
151600.0000   -0.52219
151640.0000   -0.56436
151680.0000   -0.62559
151720.0000   -0.71045
151760.0000   -0.38863
151800.0000   -0.59032
151840.0000   -0.85827
151880.0000   -0.56910
151920.0000   -0.67698
151960.0000   -0.72490
152000.0000   -0.56063
152040.0000   -0.68625
152080.0000   -0.44640
152120.0000    0.04601
152160.0000    0.23858
152200.0000    0.28884
152240.0000    0.05878
152280.0000    0.07071
152320.0000    0.17035
152360.0000    0.20000
152400.0000    0.06675
152440.0000   -0.10543
152480.0000    0.05174
152520.0000    0.14071
152560.0000    0.10714
152600.0000    0.07627
152640.0000   -0.25231
152680.0000    0.18215
152720.0000    0.13791
152760.0000   -0.00170
152800.0000   -0.00994
152840.0000   -0.31224
152880.0000   -0.09565
152920.0000   -0.58401
152960.0000   -0.61622
153000.0000   -0.49100
153040.0000   -0.54305
153080.0000   -0.22988
153120.0000   -0.58420
153160.0000   -0.50052
153200.0000   -0.36033
153240.0000   -0.26481
153280.0000   -0.50730
153320.0000   -0.49761
153360.0000   -0.07145
153400.0000   -0.28628
153440.0000   -0.03587
153480.0000   -0.16704
153520.0000   -0.00654
153560.0000   -0.54657
153600.0000   -0.15618
153640.0000   -0.20512
153680.0000   -0.13509
153720.0000   -0.29815
153760.0000   -0.08469
153800.0000    0.00119
153840.0000    0.08223
153880.0000   -0.10185
153920.0000    0.11052
153960.0000   -0.09599
154000.0000   -0.18538
154040.0000   -0.30236
154080.0000   -0.18709
154120.0000   -0.22180
154160.0000   -0.42155
154200.0000   -0.14635
154240.0000   -0.37184
154280.0000   -0.33814
154320.0000   -0.41336
154360.0000   -0.45715
154400.0000   -0.60116
154440.0000   -0.34496
154480.0000   -0.12987
154520.0000   -0.03958
154560.0000   -0.09955
154600.0000   -0.11336
154640.0000   -0.32810
154680.0000   -0.32977
154720.0000   -0.25838
154760.0000   -0.38242
154800.0000    0.12683
154840.0000   -0.66176
154880.0000   -0.60389
154920.0000   -0.51715
154960.0000   -0.26382
155000.0000   -0.37616
155040.0000   -0.46547
155080.0000    0.17993
155120.0000    0.07782
155160.0000   -0.04208
155200.0000    0.10745
155240.0000    0.28382
155280.0000    0.41088
155320.0000    0.14258
155360.0000    0.15451
155400.0000    0.20378
155440.0000    0.09701
155480.0000    0.12777
155520.0000    0.39663
155560.0000   -0.16210
155600.0000   -0.02979
155640.0000    0.09009
155680.0000   -0.11811
155720.0000   -0.02452
155760.0000   -0.05935
155800.0000   -0.33919
155840.0000   -0.39038
155880.0000   -0.13455
155920.0000   -0.60248
155960.0000   -0.61220
156000.0000   -0.73523
156040.0000   -0.52930
156080.0000   -0.67488
156120.0000   -0.63811
156160.0000   -0.39157
156200.0000   -0.40525
156240.0000   -0.62275
156280.0000   -0.63430
156320.0000   -0.30710
156360.0000   -0.28306
156400.0000   -0.69855
156440.0000   -0.59415
156480.0000   -0.63272
156520.0000   -0.25399
156560.0000   -0.57640
156600.0000   -0.43197
156640.0000   -0.33982
156680.0000   -0.77732
156720.0000   -0.42412
156760.0000   -0.62445
156800.0000   -0.56976
156840.0000   -0.61880
156880.0000   -0.41474
156920.0000   -0.73869
156960.0000   -0.51670
157000.0000   -0.57214
157040.0000   -0.55559
157080.0000   -0.28780
157120.0000   -0.92924
157160.0000   -0.06886
157200.0000   -0.05550
157240.0000   -0.08414
157280.0000   -0.18155
157320.0000   -0.32472
157360.0000    0.02086
157400.0000   -0.04416
157440.0000   -0.37049
157480.0000   -0.23711
157520.0000   -0.31162
157560.0000   -0.16084
157600.0000   -0.14549
157640.0000   -0.34016
157680.0000    0.07590
157720.0000    0.03841
157760.0000   -0.05325
157800.0000   -0.00840
157840.0000    0.07136
157880.0000    0.02986
157920.0000    0.11102
157960.0000    0.10825
158000.0000   -0.31620
158040.0000   -0.09728
158080.0000   -0.27421
158120.0000   -0.43595
158160.0000   -0.76750
158200.0000   -0.34631
158240.0000   -0.43075
158280.0000   -0.35437
158320.0000   -0.29041
158360.0000   -0.60127
158400.0000   -0.47889
158440.0000   -0.32379
158480.0000   -0.40571
158520.0000   -0.44571
158560.0000   -0.59410
158600.0000   -0.45498
158640.0000   -0.55303
158680.0000   -0.44172
158720.0000   -0.20912
158760.0000   -0.60352
158800.0000   -0.42089
158840.0000   -0.48608
158880.0000   -0.72546
158920.0000   -0.51114
158960.0000   -0.31237
159000.0000   -0.64135
159040.0000   -0.41261
159080.0000   -0.58375
159120.0000   -0.28755
159160.0000   -0.21218
159200.0000   -0.26202
159240.0000   -0.20230
159280.0000   -0.32673
159320.0000   -0.06609
159360.0000   -0.29791
159400.0000   -0.26511
159440.0000   -0.29913
159480.0000    0.01890
159520.0000   -0.13483
159560.0000   -0.00254
159600.0000   -0.27888
159640.0000   -0.00531
159680.0000    0.15324
159720.0000   -0.44450
159760.0000   -0.45053
159800.0000   -0.37362
159840.0000   -0.22197
159880.0000   -0.48241
159920.0000   -0.25661
159960.0000   -0.16207
160000.0000   -0.15613
160040.0000   -0.47847
160080.0000   -0.48847
160120.0000   -0.49937
160160.0000   -0.21504
160200.0000   -0.56945
160240.0000   -0.49264
160280.0000   -0.58976
160320.0000   -0.43087
160360.0000   -0.12523
160400.0000   -0.54860
160440.0000   -0.67054
160480.0000   -0.63615
160520.0000   -0.75153
160560.0000   -0.64594
160600.0000   -0.97490
160640.0000   -0.66320
160680.0000   -0.60252
160720.0000   -0.89091
160760.0000   -0.48901
160800.0000   -0.16088
160840.0000   -0.01744
160880.0000   -0.65607
160920.0000   -0.66383
160960.0000   -0.55615
161000.0000   -0.40129
161040.0000   -0.41431
161080.0000   -0.54982
161120.0000   -0.62949
161160.0000   -0.32787
161200.0000   -0.23378
161240.0000   -0.20805
161280.0000   -0.23723
161320.0000   -0.63990
161360.0000   -0.36647
161400.0000    0.14620
161440.0000   -0.22281
161480.0000   -0.17034
161520.0000   -0.27480
161560.0000   -0.37257
161600.0000   -0.26533
161640.0000   -0.43544
161680.0000   -0.12195
161720.0000   -0.27924
161760.0000   -0.22665
161800.0000   -0.11864
161840.0000   -0.26297
161880.0000   -0.15486
161920.0000   -0.26187
161960.0000   -0.35069
162000.0000    0.19343
162040.0000   -0.44174
162080.0000   -0.14990
162120.0000    0.19067
162160.0000   -0.18712
162200.0000   -0.02867
162240.0000    0.13161
162280.0000   -0.37904
162320.0000   -0.27717
162360.0000    0.00683
162400.0000    0.07856
162440.0000   -0.22194
162480.0000   -0.27932
162520.0000   -0.84311
162560.0000   -0.67182
162600.0000   -0.67294
162640.0000   -0.79875
162680.0000   -0.71758
162720.0000   -0.85126
162760.0000   -0.69176
162800.0000   -0.88432
162840.0000   -0.89685
162880.0000   -0.58945
162920.0000   -0.70787
162960.0000   -0.80580
163000.0000   -0.78868
163040.0000   -0.47460
163080.0000   -0.74446
163120.0000   -0.95342
163160.0000   -1.03339
163200.0000   -0.48459
163240.0000   -0.88464
163280.0000   -0.87582
163320.0000   -0.67758
163360.0000   -1.04964
163400.0000   -0.96183
163440.0000   -0.52705
163480.0000   -0.69546
163520.0000   -0.66446
163560.0000   -0.82369
163600.0000   -0.78783
163640.0000   -0.78943
163680.0000   -0.49876
163720.0000   -0.49080
163760.0000   -0.50080
163800.0000   -0.21294
163840.0000   -0.50784
163880.0000   -1.07633
163920.0000   -0.60737
163960.0000   -0.52186
164000.0000   -0.69961
164040.0000   -0.57501
164080.0000   -0.59787
164120.0000   -0.58936
164160.0000   -0.59628
164200.0000   -0.52209
164240.0000   -0.72810
164280.0000   -0.86778
164320.0000   -0.61402
164360.0000   -0.49786
164400.0000   -0.80857
164440.0000   -0.67995
164480.0000   -0.52145
164520.0000   -0.94108
164560.0000   -1.00715
164600.0000   -0.73877
164640.0000   -0.58271
164680.0000   -0.67062
164720.0000   -0.69111
164760.0000   -0.62889
164800.0000   -0.83301
164840.0000   -0.66192
164880.0000   -0.69747
164920.0000   -0.45294
164960.0000   -0.67672
165000.0000   -0.60844
165040.0000   -0.91197
165080.0000   -0.82761
165120.0000   -0.85374
165160.0000   -0.91560
165200.0000   -0.91620
165240.0000   -0.97503
165280.0000   -0.87222
165320.0000   -1.03266
165360.0000   -0.99173
165400.0000   -0.66658
165440.0000   -0.81378
165480.0000   -0.77765
165520.0000   -0.67589
165560.0000   -0.74566
165600.0000   -0.72036
165640.0000   -0.57671
165680.0000   -0.61504
165720.0000   -0.36865
165760.0000   -0.46776
165800.0000   -0.51206
165840.0000   -0.97099
165880.0000   -1.06061
165920.0000   -0.82487
165960.0000   -0.81033
166000.0000   -0.84014
166040.0000   -0.66782
166080.0000   -0.74220
166120.0000   -0.69542
166160.0000   -0.31212
166200.0000   -0.56517
166240.0000   -0.86193
166280.0000   -0.57060
166320.0000   -0.74881
166360.0000   -0.70413
166400.0000   -0.70544
166440.0000   -0.71489
166480.0000   -0.74516
166520.0000   -0.40273
166560.0000   -0.58761
166600.0000   -0.52253
166640.0000   -0.03855
166680.0000    0.13509
166720.0000   -0.01108
166760.0000    0.11625
166800.0000    0.21119
166840.0000    0.04123
166880.0000    0.22782
166920.0000   -0.39024
166960.0000   -0.54531
167000.0000   -0.51095
167040.0000   -0.43813
167080.0000   -0.31705
167120.0000   -0.48454
167160.0000   -0.47788
167200.0000   -0.52563
167240.0000   -0.54965
167280.0000   -0.55531
167320.0000   -0.53324
167360.0000   -0.38464
167400.0000   -0.74458
167440.0000   -0.63452
167480.0000   -0.45270
167520.0000   -0.55202
167560.0000   -0.60035
167600.0000   -0.32835
167640.0000   -0.57966
167680.0000   -0.48300
167720.0000   -0.43696
167760.0000   -0.40632
167800.0000   -0.20616
167840.0000   -0.19802
167880.0000   -0.49862
167920.0000   -0.56452
167960.0000   -0.25674
168000.0000   -0.21489
168040.0000   -0.26931
168080.0000   -0.48053
168120.0000   -0.42536
168160.0000   -0.21149
168200.0000   -0.04715
168240.0000   -0.19991
168280.0000   -0.09102
168320.0000   -0.08958
168360.0000   -0.25337
168400.0000   -0.33187
168440.0000   -0.38697
168480.0000   -0.56795
168520.0000   -0.22807
168560.0000    0.05702
168600.0000   -0.45014
168640.0000   -0.19027
168680.0000   -0.21671
168720.0000   -0.08810
168760.0000   -0.02777
168800.0000   -0.05086
168840.0000    0.04252
168880.0000    0.00431
168920.0000    0.26016
168960.0000   -0.17064
169000.0000   -0.26592
169040.0000   -0.07860
169080.0000   -0.19309
169120.0000    0.32674
169160.0000    0.28402
169200.0000    0.20889
169240.0000    0.21600
169280.0000    0.49932
169320.0000    0.44351
169360.0000    0.05319
169400.0000    0.38677
169440.0000    0.56492
169480.0000    0.58184
169520.0000    0.62048
169560.0000    0.56406
169600.0000    0.52802
169640.0000    0.35034
169680.0000    0.37482
169720.0000    0.47234
169760.0000    0.39738
169800.0000    0.24013
169840.0000   -0.09823
169880.0000    0.11651
169920.0000    0.40957
169960.0000    0.35054
170000.0000    0.30787
170040.0000    0.43466
170080.0000    0.24345
170120.0000    0.39507
170160.0000    0.30655
170200.0000    0.41721
170240.0000   -0.10203
170280.0000    0.17314
170320.0000    0.61475
170360.0000    0.39542
170400.0000    0.23050
170440.0000    0.18318
170480.0000    0.30323
170520.0000    0.07416
170560.0000    0.16353
170600.0000    0.38925
170640.0000    0.20287
170680.0000    0.27484
170720.0000    0.42566
170760.0000    0.50616
170800.0000    0.14275
170840.0000    0.22153
170880.0000    0.09115
170920.0000    0.25580
170960.0000   -0.19285
171000.0000   -0.03677
171040.0000    0.34204
171080.0000    0.45876
171120.0000    0.28765
171160.0000   -0.03859
171200.0000    0.22705
171240.0000    0.24613
171280.0000    0.18197
171320.0000    0.24462
171360.0000    0.45978
171400.0000    0.36061
171440.0000    0.27484
171480.0000    0.24688
171520.0000    0.38264
171560.0000   -0.00614
171600.0000    0.42098
171640.0000    0.25605
171680.0000    0.05033
171720.0000   -0.02665
171760.0000   -0.37212
171800.0000   -0.00792
171840.0000   -0.17662
171880.0000   -0.58688
171920.0000   -0.31568
171960.0000   -0.23716
172000.0000   -0.48554
172040.0000   -0.47682
172080.0000   -0.17641
172120.0000   -0.19316
172160.0000   -0.35459
172200.0000    0.08878
172240.0000    0.02191
172280.0000    0.02533
172320.0000    0.16465
172360.0000    0.24602
172400.0000    0.02028
172440.0000   -0.11257
172480.0000   -0.19610
172520.0000   -0.06939
172560.0000   -0.07560
172600.0000    0.06535
172640.0000   -0.01102
172680.0000    0.05633
172720.0000    0.38704
172760.0000   -0.21924
172800.0000   -0.19069
172840.0000   -0.20402
172880.0000   -0.04083
172920.0000   -0.28842
172960.0000   -0.06291
173000.0000    0.01851
173040.0000   -0.15065
173080.0000    0.11122
173120.0000    0.15784
173160.0000   -0.05686
173200.0000    0.22109
173240.0000   -0.15352
173280.0000    0.22834
173320.0000   -0.03521
173360.0000   -0.03229
173400.0000   -0.01747
173440.0000   -0.00577
173480.0000    0.08885
173520.0000   -0.09393
173560.0000   -0.19024
173600.0000    0.06648
173640.0000   -0.32956
173680.0000    0.12730
173720.0000   -0.37415
173760.0000   -0.03797
173800.0000   -0.13752
173840.0000   -0.11609
173880.0000    0.22657
173920.0000    0.22107
173960.0000    0.11070
174000.0000    0.36544
174040.0000    0.07236
174080.0000   -0.35311
174120.0000   -0.12138
174160.0000   -0.04102
174200.0000    0.07025
174240.0000    0.00149
174280.0000    0.19066
174320.0000    0.00614
174360.0000    0.17958
174400.0000   -0.10960
174440.0000    0.12978
174480.0000   -0.07261
174520.0000   -0.66301
174560.0000   -0.45179
174600.0000   -0.51258
174640.0000   -0.17277
174680.0000    0.10837
174720.0000    0.21366
174760.0000    0.21994
174800.0000    0.03939
174840.0000    0.13583
174880.0000    0.08162
174920.0000    0.13651
174960.0000    0.04997
175000.0000    0.13591
175040.0000   -0.04096
175080.0000   -0.33172
175120.0000   -0.14606
175160.0000   -0.11688
175200.0000   -0.15362
175240.0000   -0.13224
175280.0000   -0.09552
175320.0000   -0.39742
175360.0000   -0.84357
175400.0000   -0.54640
175440.0000   -0.78686
175480.0000   -0.82924
175520.0000   -0.67763
175560.0000   -0.75165
175600.0000   -0.73355
175640.0000   -0.67408
175680.0000   -0.77916
175720.0000   -0.56073
175760.0000   -0.59672
175800.0000   -0.61081
175840.0000   -0.68985
175880.0000   -0.59443
175920.0000   -0.35768
175960.0000   -0.53207
176000.0000   -0.74999
176040.0000   -0.58207
176080.0000   -0.46760
176120.0000   -0.36639
176160.0000   -0.60693
176200.0000   -0.53943
176240.0000   -0.71408
176280.0000   -0.71606
176320.0000   -0.59204
176360.0000   -0.38785
176400.0000   -0.54629
176440.0000   -0.48423
176480.0000   -0.55439
176520.0000   -0.64671
176560.0000   -0.30575
176600.0000   -0.39505
176640.0000   -0.42212
176680.0000   -0.18415
176720.0000   -0.13212
176760.0000   -0.18723
176800.0000   -0.40666
176840.0000   -0.45480
176880.0000   -0.15488
176920.0000   -0.34272
176960.0000   -0.18994
177000.0000   -0.40653
177040.0000    0.08813
177080.0000    0.04899
177120.0000   -0.01333
177160.0000   -0.35820
177200.0000   -0.34351
177240.0000   -0.36976
177280.0000   -0.19089
177320.0000   -0.55175
177360.0000   -0.52266
177400.0000   -0.49424
177440.0000   -0.20657
177480.0000   -0.33960
177520.0000    0.01825
177560.0000   -0.19234
177600.0000   -0.51194
177640.0000   -0.40707
177680.0000   -0.47802
177720.0000   -0.41052
177760.0000   -0.28320
177800.0000   -0.44733
177840.0000   -0.16606
177880.0000   -0.46772
177920.0000   -0.78190
177960.0000   -0.33230
178000.0000   -0.70921
178040.0000   -0.52971
178080.0000   -0.50705
178120.0000   -0.42705
178160.0000   -0.55967
178200.0000   -0.40452
178240.0000   -0.76393
178280.0000   -0.45393
178320.0000   -0.55679
178360.0000   -0.64164
178400.0000   -0.48024
178440.0000   -0.35737
178480.0000   -0.33565
178520.0000   -0.19061
178560.0000   -0.51348
178600.0000   -0.70158
178640.0000   -0.56686
178680.0000    0.09528
178720.0000   -0.25846
178760.0000   -0.17163
178800.0000    0.06852
178840.0000   -0.30118
178880.0000   -0.01371
178920.0000   -0.64919
178960.0000   -0.69554
179000.0000   -0.56130
179040.0000   -0.56418
179080.0000   -0.48229
179120.0000   -0.62598
179160.0000   -0.67643
179200.0000   -0.67606
179240.0000    0.07318
179280.0000   -0.40712
179320.0000   -0.21869
179360.0000    0.08701
179400.0000   -0.07627
179440.0000   -0.01683
179480.0000   -0.24125
179520.0000    0.27148
179560.0000   -0.24943
179600.0000   -0.59627
179640.0000   -1.04644
179680.0000   -0.70557
179720.0000   -0.81203
179760.0000   -0.85090
179800.0000   -1.08428
179840.0000   -0.84995
179880.0000   -0.87787
179920.0000   -0.89890
179960.0000   -0.62314
180000.0000   -0.68066
180040.0000   -0.54232
180080.0000   -0.78751
180120.0000   -0.96360
180160.0000   -0.72146
180200.0000   -0.61031
180240.0000   -0.46554
180280.0000   -0.43273
180320.0000   -0.52402
180360.0000   -0.45687
180400.0000   -0.35801
180440.0000   -0.36493
180480.0000   -0.73982
180520.0000   -0.37180
180560.0000   -0.46144
180600.0000   -0.58403
180640.0000    0.03018
180680.0000    0.21558
180720.0000    0.26401
180760.0000    0.11918
180800.0000   -0.41763
180840.0000    0.17570
180880.0000   -0.21721
180920.0000   -0.49009
180960.0000   -0.19942
181000.0000   -0.41425
181040.0000   -0.40149
181080.0000   -0.66159
181120.0000   -0.83833
181160.0000   -0.69570
181200.0000   -0.51869
181240.0000   -0.50673
181280.0000   -0.40797
181320.0000   -0.73082
181360.0000   -0.40346
181400.0000   -0.29002
181440.0000   -0.47695
181480.0000   -0.24422
181520.0000   -0.35597
181560.0000   -0.19604
181600.0000   -0.63087
181640.0000   -0.66551
181680.0000   -0.55738
181720.0000   -0.44183
181760.0000   -0.79868
181800.0000   -0.70872
181840.0000   -0.56428
181880.0000   -0.83408
181920.0000   -0.75609
181960.0000   -0.52409
182000.0000   -0.43405
182040.0000   -0.42692
182080.0000   -0.72885
182120.0000   -0.49408
182160.0000   -0.80678
182200.0000   -0.68871
182240.0000   -0.54827
182280.0000   -0.44789
182320.0000   -0.45757
182360.0000   -0.60956
182400.0000   -0.52929
182440.0000   -0.40715
182480.0000   -0.43030
182520.0000   -0.34011
182560.0000   -0.33212
182600.0000   -1.13895
182640.0000   -0.78860
182680.0000   -0.70176
182720.0000   -0.58594
182760.0000   -0.42217
182800.0000   -0.25470
182840.0000   -0.57744
182880.0000   -0.30526
182920.0000   -0.31996
182960.0000   -0.27389
183000.0000   -0.17890
183040.0000   -0.66588
183080.0000   -0.69841
183120.0000   -0.69180
183160.0000   -0.52551
183200.0000   -0.65590
183240.0000   -0.97441
183280.0000   -0.63846
183320.0000   -0.60259
183360.0000   -0.50657
183400.0000   -0.58096
183440.0000   -0.60409
183480.0000   -0.64628
183520.0000   -0.65134
183560.0000   -0.65280
183600.0000   -0.62908
183640.0000   -0.30188
183680.0000   -0.25643
183720.0000   -0.36159
183760.0000   -0.35201
183800.0000   -0.17510
183840.0000   -0.32508
183880.0000   -0.50100
183920.0000   -0.82514
183960.0000   -0.27355
184000.0000   -0.50345
184040.0000   -0.46002
184080.0000   -0.68021
184120.0000   -0.60544
184160.0000   -0.38536
184200.0000   -0.42379
184240.0000   -0.66356
184280.0000   -0.26558
184320.0000   -0.32493
184360.0000   -0.32230
184400.0000   -0.31207
184440.0000   -0.09340
184480.0000   -0.10742
184520.0000   -0.51778
184560.0000   -0.35786
184600.0000   -0.38105
184640.0000   -0.47131
184680.0000   -0.36669
184720.0000   -0.34352
184760.0000   -0.36313
184800.0000   -0.57066
184840.0000   -0.77084
184880.0000   -0.98988
184920.0000   -1.06319
184960.0000   -1.07222
185000.0000   -0.87313
185040.0000   -0.93890
185080.0000   -0.72332
185120.0000   -0.79348
185160.0000   -0.60697
185200.0000   -0.48379
185240.0000   -0.90793
185280.0000   -0.49574
185320.0000   -0.91007
185360.0000   -0.53665
185400.0000   -0.53861
185440.0000   -0.54905
185480.0000   -0.97300
185520.0000   -0.59642
185560.0000   -0.68184
185600.0000   -0.61302
185640.0000   -0.81491
185680.0000   -0.56018
185720.0000   -0.69750
185760.0000   -1.07724
185800.0000   -0.82518
185840.0000   -0.54028
185880.0000   -0.56426
185920.0000   -0.71468
185960.0000   -0.54524
186000.0000   -0.83975
186040.0000   -0.69545
186080.0000   -0.53481
186120.0000   -0.62310
186160.0000   -0.87801
186200.0000   -0.43272
186240.0000   -1.21921
186280.0000   -0.78706
186320.0000   -0.33426
186360.0000   -0.71298
186400.0000   -1.03525
186440.0000   -0.90555
186480.0000   -0.73814
186520.0000   -0.55144
186560.0000   -0.66745
186600.0000   -0.68371
186640.0000   -0.84898
186680.0000   -0.59659
186720.0000   -0.97461
186760.0000   -0.80606
186800.0000   -0.54129
186840.0000   -0.61385
186880.0000   -0.52451
186920.0000   -0.51860
186960.0000   -0.69124
187000.0000   -0.50048
187040.0000   -0.86131
187080.0000   -0.71555
187120.0000   -0.36990
187160.0000   -0.45401
187200.0000   -0.33929
187240.0000   -0.52201
187280.0000   -0.53456
187320.0000   -0.83735
187360.0000   -0.78321
187400.0000   -0.72220
187440.0000   -0.81302
187480.0000   -0.71859
187520.0000   -0.45993
187560.0000   -0.46963
187600.0000   -0.61567
187640.0000   -0.74448
187680.0000   -0.47040
187720.0000   -0.15397
187760.0000   -0.27825
187800.0000   -0.39944
187840.0000   -0.48999
187880.0000   -0.69840
187920.0000   -0.45350
187960.0000   -0.51238
188000.0000   -0.41874
188040.0000   -0.18897
188080.0000   -0.36627
188120.0000   -0.26583
188160.0000   -0.36363
188200.0000   -0.52737
188240.0000   -0.45087
188280.0000   -0.37025
188320.0000   -0.36985
188360.0000    0.07904
188400.0000   -0.06326
188440.0000    0.11873
188480.0000   -0.00731
188520.0000    0.10721
188560.0000   -0.34426
188600.0000   -0.30561
188640.0000   -0.00037
188680.0000   -0.01743
188720.0000    0.19563
188760.0000   -0.18022
188800.0000   -0.33768
188840.0000   -0.37908
188880.0000   -0.31270
188920.0000   -0.50633
188960.0000   -0.55434
189000.0000   -0.47604
189040.0000   -0.46774
189080.0000   -0.40894
189120.0000   -0.26259
189160.0000   -0.66230
189200.0000   -0.42445
189240.0000   -0.69047
189280.0000   -0.60885
189320.0000   -0.50742
189360.0000   -0.66355
189400.0000   -0.74672
189440.0000   -0.42921
189480.0000   -0.50482
189520.0000   -0.78912
189560.0000   -0.59644
189600.0000   -0.64915
189640.0000   -0.50360
189680.0000   -0.51923
189720.0000   -0.31767
189760.0000   -0.63966
189800.0000   -0.61634
189840.0000   -0.41155
189880.0000   -0.40893
189920.0000   -0.48823
189960.0000   -0.43674
190000.0000   -0.43741
190040.0000   -0.49147
190080.0000   -0.40258
190120.0000   -0.53597
190160.0000   -0.43043
190200.0000   -0.39383
190240.0000   -0.19414
190280.0000    0.15059
190320.0000    0.04175
190360.0000    0.26700
190400.0000    0.03342
190440.0000    0.03346
190480.0000   -0.29850
190520.0000    0.29634
190560.0000    0.26851
190600.0000   -0.06795
190640.0000    0.02099
190680.0000   -0.10114
190720.0000   -0.20072
190760.0000    0.14340
190800.0000    0.08993
190840.0000    0.09353
190880.0000   -0.14267
190920.0000   -0.38901
190960.0000   -0.14792
191000.0000   -0.10095
191040.0000   -0.09731
191080.0000   -0.28197
191120.0000    0.04544
191160.0000   -0.07163
191200.0000   -0.25009
191240.0000   -0.14386
191280.0000   -0.36093
191320.0000   -0.36110
191360.0000    0.05587
191400.0000   -0.05921
191440.0000   -0.28667
191480.0000   -0.21726
191520.0000   -0.32067
191560.0000   -0.21712
191600.0000   -0.22602
191640.0000    0.12336
191680.0000   -0.27236
191720.0000   -0.40686
191760.0000   -0.16937
191800.0000   -0.12013
191840.0000   -0.30528
191880.0000    0.02485
191920.0000   -0.15094
191960.0000   -0.39356
192000.0000   -0.36446
192040.0000   -0.15076
192080.0000   -0.29148
192120.0000   -0.44171
192160.0000   -0.16494
192200.0000   -0.47557
192240.0000   -0.41810
192280.0000   -0.81978
192320.0000   -0.35988
192360.0000   -0.15248
192400.0000   -0.15404
192440.0000   -0.11453
192480.0000   -0.23319
192520.0000   -0.22341
192560.0000   -0.07330
192600.0000   -0.01576
192640.0000   -0.08393
192680.0000   -0.49132
192720.0000   -0.34804
192760.0000   -0.27110
192800.0000   -0.35608
192840.0000   -0.55879
192880.0000   -0.37306
192920.0000   -0.19465
192960.0000   -0.51778
193000.0000   -0.31237
193040.0000   -0.45127
193080.0000   -0.51365
193120.0000   -0.60052
193160.0000   -0.60851
193200.0000   -0.18122
193240.0000   -0.36115
193280.0000   -0.30767
193320.0000   -0.47106
193360.0000   -0.22560
193400.0000   -0.06141
193440.0000    0.03673
193480.0000   -0.17912
193520.0000   -0.02929
193560.0000   -0.10626
193600.0000   -0.02855
193640.0000   -0.32735
193680.0000   -0.12634
193720.0000   -0.20935
193760.0000   -0.00663
193800.0000    0.16867
193840.0000    0.09230
193880.0000   -0.03496
193920.0000   -0.43819
193960.0000   -0.33766
194000.0000   -0.35592
194040.0000   -0.07028
194080.0000   -0.29811
194120.0000   -0.30906
194160.0000   -0.49534
194200.0000   -0.62896
194240.0000   -0.53379
194280.0000   -0.31966
194320.0000   -0.19615
194360.0000    0.04466
194400.0000   -0.09767
194440.0000   -0.06570
194480.0000   -0.02018
194520.0000    0.08618
194560.0000   -0.13308
194600.0000   -0.50378
194640.0000   -0.66740
194680.0000   -0.68942
194720.0000   -1.00362
194760.0000   -0.72472
194800.0000   -0.56968
194840.0000   -0.56096
194880.0000   -0.54503
194920.0000   -0.78861
194960.0000   -0.68053
195000.0000   -0.07598
195040.0000   -0.58495
195080.0000   -0.60243
195120.0000   -0.69603
195160.0000   -0.36988
195200.0000   -0.43316
195240.0000   -0.70869
195280.0000   -0.60924
195320.0000   -0.68421
195360.0000   -0.57087
195400.0000   -0.49856
195440.0000   -0.57096
195480.0000   -0.22944
195520.0000   -0.18705
195560.0000    0.04279
195600.0000   -0.00467
195640.0000   -0.42964
195680.0000   -0.02129
195720.0000   -0.17811
195760.0000   -0.37819
195800.0000   -0.20512
195840.0000   -0.37000
195880.0000   -0.26870
195920.0000   -0.03929
195960.0000    0.07041
196000.0000    0.05381
196040.0000    0.12225
196080.0000    0.07669
196120.0000   -0.04248
196160.0000    0.19642
196200.0000    0.08988
196240.0000   -0.08961
196280.0000   -0.15895
196320.0000    0.08497
196360.0000   -0.33469
196400.0000   -0.39395
196440.0000   -0.46092
196480.0000   -0.49720
196520.0000   -0.69513
196560.0000   -0.23652
196600.0000   -0.20177
196640.0000   -0.56782
196680.0000   -0.63785
196720.0000   -0.63192
196760.0000   -0.57188
196800.0000   -0.50442
196840.0000   -0.39923
196880.0000   -0.43807
196920.0000    0.13481
196960.0000   -0.29056
197000.0000    0.20056
197040.0000   -0.31493
197080.0000   -0.30642
197120.0000    0.11624
197160.0000   -0.24579
197200.0000   -0.33168
197240.0000    0.11025
197280.0000   -0.00780
197320.0000    0.03648
197360.0000   -0.16326
197400.0000   -0.06394
197440.0000   -0.02995
197480.0000    0.07963
197520.0000   -0.20003
197560.0000    0.00671
197600.0000   -0.00898
197640.0000   -0.03829
197680.0000   -0.04518
197720.0000    0.24047
197760.0000    0.36256
197800.0000    0.18804
197840.0000    0.19308
197880.0000    0.35135
197920.0000    0.25452
197960.0000    0.03619
198000.0000   -0.10653
198040.0000    0.17353
198080.0000   -0.27878
198120.0000   -0.12853
198160.0000   -0.42326
198200.0000   -0.39434
198240.0000   -0.25708
198280.0000   -0.41826
198320.0000   -0.12748
198360.0000   -0.48632
198400.0000   -0.58546
198440.0000   -0.33858
198480.0000   -0.36660
198520.0000   -0.36430
198560.0000   -0.18573
198600.0000   -0.42206
198640.0000   -0.66159
198680.0000   -0.30643
198720.0000   -0.43223
198760.0000    0.05522
198800.0000   -0.00604
198840.0000   -0.23375
198880.0000   -0.53276
198920.0000   -0.68795
198960.0000   -0.66974
199000.0000   -0.62108
199040.0000   -0.49150
199080.0000   -0.61278
199120.0000   -0.33821
199160.0000   -0.33744
199200.0000   -0.50318
199240.0000   -0.43283
199280.0000    0.07923
199320.0000    0.07170
199360.0000    0.07024
199400.0000    0.00755
199440.0000   -0.08443
199480.0000   -0.12986
199520.0000   -0.16830
199560.0000   -0.33855
199600.0000   -0.16114
199640.0000   -0.38971
199680.0000   -0.13933
199720.0000   -0.18563
199760.0000   -0.00041
199800.0000   -0.45647
199840.0000   -0.39778
199880.0000   -0.00933
199920.0000   -0.06847
199960.0000   -0.04168
200000.0000   -0.06523
200040.0000    0.14953
200080.0000   -0.07059
200120.0000    0.10504
200160.0000    0.03696
200200.0000   -0.13332
200240.0000    0.02176
200280.0000   -0.02648
200320.0000    0.18285
200360.0000   -0.08440
200400.0000   -0.43522
200440.0000   -0.27191
200480.0000   -0.11549
200520.0000   -0.20078
200560.0000   -0.38188
200600.0000   -0.60339
200640.0000   -0.41975
200680.0000   -0.31947
200720.0000   -0.60150
200760.0000   -0.45896
200800.0000    0.13794
200840.0000    0.00189
200880.0000    0.09673
200920.0000   -0.11644
200960.0000   -0.19123
201000.0000    0.10468
201040.0000   -0.46606
201080.0000   -0.15643
201120.0000   -0.05267
201160.0000   -0.40724
201200.0000   -0.22322
201240.0000   -0.15996
201280.0000   -0.22688
201320.0000   -0.60011
201360.0000   -0.70338
201400.0000   -0.47110
201440.0000   -0.48203
201480.0000   -0.09872
201520.0000   -0.31326
201560.0000   -0.56341
201600.0000   -0.45585
201640.0000   -0.29446
201680.0000   -0.28825
201720.0000   -0.44311
201760.0000   -0.33715
201800.0000   -0.53165
201840.0000   -0.60677
201880.0000   -0.67324
201920.0000   -0.62417
201960.0000   -0.58193
202000.0000   -0.41394
202040.0000   -0.38819
202080.0000   -0.36751
202120.0000   -0.70563
202160.0000   -0.59931
202200.0000   -0.40478
202240.0000   -0.36341
202280.0000   -0.46439
202320.0000   -0.54417
202360.0000   -0.39640
202400.0000   -0.38504
202440.0000   -0.31340
202480.0000   -0.53711
202520.0000   -0.52758
202560.0000   -0.37492
202600.0000   -0.10930
202640.0000   -0.12691
202680.0000   -0.29444
202720.0000   -0.45630
202760.0000   -0.55073
202800.0000   -0.52957
202840.0000   -0.37043
202880.0000   -0.38630
202920.0000   -0.40437
202960.0000   -0.51497
203000.0000   -0.51712
203040.0000   -0.48258
203080.0000   -0.46419
203120.0000   -0.37907
203160.0000   -0.15141
203200.0000   -0.23470
203240.0000   -0.30081
203280.0000   -0.39151
203320.0000    0.10304
203360.0000    0.09149
203400.0000   -0.03024
203440.0000   -0.00643
203480.0000   -0.04644
203520.0000   -0.03796
203560.0000   -0.25313
203600.0000   -0.35241
203640.0000    0.03349
203680.0000   -0.08580
203720.0000   -0.32055
203760.0000   -0.44228
203800.0000   -0.15043
203840.0000   -0.29779
203880.0000   -0.41255
203920.0000   -0.41826
203960.0000   -0.34961
204000.0000   -0.34888
204040.0000    0.06962
204080.0000   -0.03567
204120.0000   -0.23492
204160.0000    0.02495
204200.0000   -0.06817
204240.0000   -0.18860
204280.0000    0.21313
204320.0000    0.00347
204360.0000   -0.07573
204400.0000   -0.19977
204440.0000   -0.00196
204480.0000   -0.09265
204520.0000   -0.01271
204560.0000    0.12613
204600.0000   -0.06940
204640.0000    0.09319
204680.0000   -0.49798
204720.0000    0.07300
204760.0000    0.13919
204800.0000   -0.02762
204840.0000    0.02566
204880.0000    0.24781
204920.0000    0.43567
204960.0000    0.21957
205000.0000    0.19755
205040.0000    0.28001
205080.0000    0.28284
205120.0000    0.42234
205160.0000    0.21260
205200.0000    0.34531
205240.0000    0.49266
205280.0000    0.55358
205320.0000    0.16374
205360.0000    0.25057
205400.0000    0.45097
205440.0000    0.36903
205480.0000    0.37298
205520.0000    0.32093
205560.0000    0.15019
205600.0000    0.40785
205640.0000    0.23270
205680.0000    0.27121
205720.0000    0.40775
205760.0000    0.25531
205800.0000    0.45699
205840.0000    0.33365
205880.0000    0.26446
205920.0000    0.34997
205960.0000    0.60718
206000.0000    0.41412
206040.0000    0.30984
206080.0000    0.43937
206120.0000    0.60447
206160.0000    0.31161
206200.0000    0.49583
206240.0000    0.53362
206280.0000    0.43587
206320.0000    0.33353
206360.0000    0.39552
206400.0000    0.24884
206440.0000    0.27632
206480.0000    0.33417
206520.0000    0.57780
206560.0000    0.62454
206600.0000    0.37437
206640.0000    0.28400
206680.0000    0.38314
206720.0000    0.32887
206760.0000    0.28593
206800.0000    0.45210
206840.0000    0.37149
206880.0000    0.60494
206920.0000    0.62635
206960.0000    0.40574
207000.0000    0.60724
207040.0000    0.44050
207080.0000    0.57498
207120.0000    0.53089
207160.0000    0.40730
207200.0000    0.40493
207240.0000    0.33919
207280.0000    0.51591
207320.0000    0.45059
207360.0000    0.22027
207400.0000    0.20018
207440.0000    0.41502
207480.0000    0.28035
207520.0000    0.19345
207560.0000    0.37706
207600.0000    0.50389
207640.0000    0.46568
207680.0000    0.44885
207720.0000    0.39800
207760.0000    0.49391
207800.0000    0.50613
207840.0000    0.48812
207880.0000    0.32574
207920.0000   -0.04216
207960.0000   -0.17375
208000.0000    0.08099
208040.0000   -0.23939
208080.0000   -0.26005
208120.0000   -0.19226
208160.0000    0.25183
208200.0000    0.11518
208240.0000   -0.19757
208280.0000   -0.01015
208320.0000   -0.30541
208360.0000   -0.00626
208400.0000   -0.00317
208440.0000    0.02675
208480.0000    0.19880
208520.0000    0.03665
208560.0000   -0.02500
208600.0000   -0.13940
208640.0000   -0.29176
208680.0000   -0.10094
208720.0000   -0.34645
208760.0000   -0.11605
208800.0000    0.05915
208840.0000   -0.32804
208880.0000   -0.61847
208920.0000   -0.19120
208960.0000   -0.15880
209000.0000   -0.03082
209040.0000    0.12696
209080.0000    0.01380
209120.0000   -0.23890
209160.0000   -0.00016
209200.0000    0.05853
209240.0000   -0.04157
209280.0000   -0.08603
209320.0000   -0.15392
209360.0000   -0.19320
209400.0000   -0.12319
209440.0000   -0.17440
209480.0000   -0.08985
209520.0000   -0.09788
209560.0000    0.05041
209600.0000    0.08251
209640.0000    0.01658
209680.0000    0.05126
209720.0000    0.11941
209760.0000    0.22020
209800.0000   -0.03369
209840.0000    0.01109
209880.0000   -0.32918
209920.0000   -0.04367
209960.0000   -0.07413
210000.0000   -0.08109
210040.0000   -0.02195
210080.0000   -0.64855
210120.0000   -0.50710
210160.0000   -0.66530
210200.0000   -0.44011
210240.0000   -0.33542
210280.0000   -0.31407
210320.0000    0.15942
210360.0000    0.14984
210400.0000   -0.07493
210440.0000   -0.53479
210480.0000   -0.65867
210520.0000    0.05686
210560.0000   -0.07639
210600.0000    0.12975
210640.0000   -0.02087
210680.0000   -0.09777
210720.0000   -0.13991
210760.0000   -0.34700
210800.0000   -0.52939
210840.0000   -0.37736
210880.0000   -0.36329
210920.0000   -0.40192
210960.0000   -0.57839
211000.0000   -0.51800
211040.0000   -0.40371
211080.0000    0.14952
211120.0000   -0.26149
211160.0000    0.01918
211200.0000    0.06992
211240.0000   -0.14322
211280.0000   -0.28182
211320.0000   -0.46455
211360.0000   -0.49847
211400.0000   -0.36184
211440.0000   -0.05579
211480.0000   -0.08363
211520.0000   -0.18233
211560.0000   -0.00879
211600.0000   -0.04622
211640.0000   -0.10798
211680.0000    0.00542
211720.0000   -0.36264
211760.0000   -0.17968
211800.0000   -0.40667
211840.0000   -0.29683
211880.0000   -0.51492
211920.0000   -0.45249
211960.0000   -0.14013
212000.0000   -0.38906
212040.0000   -0.30880
212080.0000   -0.04406
212120.0000    0.11738
212160.0000   -0.03127
212200.0000    0.19640
212240.0000    0.14706
212280.0000   -0.04447
212320.0000   -0.10121
212360.0000   -0.05474
212400.0000    0.21178
212440.0000    0.13407
212480.0000    0.09725
212520.0000    0.03554
212560.0000   -0.01070
212600.0000    0.03311
212640.0000    0.26634
212680.0000    0.15291
212720.0000    0.29377
212760.0000   -0.50107
212800.0000   -0.27036
212840.0000    0.21736
212880.0000    0.12369
212920.0000   -0.36317
212960.0000   -0.19050
213000.0000   -0.37358
213040.0000    0.15345
213080.0000    0.25365
213120.0000    0.15095
213160.0000   -0.13610
213200.0000   -0.12346
213240.0000   -0.00544
213280.0000   -0.01581
213320.0000   -0.37486
213360.0000    0.22311
213400.0000   -0.01150
213440.0000    0.19591
213480.0000    0.21278
213520.0000    0.14834
213560.0000    0.09082
213600.0000    0.06442
213640.0000    0.18867
213680.0000    0.02079
213720.0000   -0.25080
213760.0000   -0.37365
213800.0000   -0.48070
213840.0000   -0.49057
213880.0000   -0.35837
213920.0000   -0.48188
213960.0000    0.03534
214000.0000   -0.44816
214040.0000   -0.22032
214080.0000   -0.06572
214120.0000   -0.04252
214160.0000    0.15051
214200.0000    0.00515
214240.0000    0.01291
214280.0000   -0.06315
214320.0000   -0.07890
214360.0000    0.04093
214400.0000    0.19879
214440.0000    0.20636
214480.0000    0.16734
214520.0000    0.24100
214560.0000    0.32228
214600.0000   -0.13178
214640.0000    0.22029
214680.0000    0.03436
214720.0000   -0.13336
214760.0000    0.01246
214800.0000    0.09076
214840.0000    0.17220
214880.0000    0.19712
214920.0000   -0.00613
214960.0000    0.02669
215000.0000    0.08422
215040.0000   -0.12872
215080.0000   -0.39024
215120.0000   -0.22591
215160.0000   -0.34097
215200.0000   -0.37887
215240.0000   -0.12502
215280.0000    0.12018
215320.0000   -0.01728
215360.0000   -0.00429
215400.0000   -0.13826
215440.0000   -0.04215
215480.0000   -0.24019
215520.0000   -0.34345
215560.0000   -0.19222
215600.0000   -0.41051
215640.0000   -0.35582
215680.0000   -0.21207
215720.0000    0.11057
215760.0000    0.16652
215800.0000    0.10904
215840.0000   -0.02212
215880.0000   -0.02613
215920.0000   -0.40283
215960.0000    0.08598
216000.0000   -0.05449
216040.0000    0.05266
216080.0000   -0.06005
216120.0000   -0.01666
216160.0000   -0.08138
216200.0000    0.01661
216240.0000   -0.19502
216280.0000   -0.05369
216320.0000   -0.16114
216360.0000   -0.04064
216400.0000   -0.31943
216440.0000   -0.25816
216480.0000   -0.15720
216520.0000   -0.22807
216560.0000   -0.12304
216600.0000   -0.25658
216640.0000    0.12317
216680.0000   -0.14490
216720.0000    0.03308
216760.0000    0.27003
216800.0000    0.05160
216840.0000    0.02791
216880.0000    0.07117
216920.0000   -0.10272
216960.0000   -0.19633
217000.0000    0.08605
217040.0000   -0.17285
217080.0000   -0.02946
217120.0000    0.19173
217160.0000   -0.00267
217200.0000    0.29478
217240.0000    0.14761
217280.0000   -0.06965
217320.0000   -0.05623
217360.0000   -0.28587
217400.0000   -0.13445
217440.0000   -0.13511
217480.0000   -0.03286
217520.0000   -0.03515
217560.0000    0.07117
217600.0000    0.03655
217640.0000   -0.21503
217680.0000   -0.12233
217720.0000   -0.00159
217760.0000    0.20797
217800.0000   -0.03711
217840.0000    0.02905
217880.0000   -0.16600
217920.0000   -0.18068
217960.0000   -0.10575
218000.0000    0.09457
218040.0000    0.07894
218080.0000   -0.10236
218120.0000   -0.08999
218160.0000    0.13353
218200.0000   -0.22414
218240.0000    0.03658
218280.0000   -0.06609
218320.0000   -0.08370
218360.0000   -0.28407
218400.0000   -0.06020
218440.0000   -0.39667
218480.0000   -0.21378
218520.0000   -0.00467
218560.0000    0.18304
218600.0000   -0.00984
218640.0000   -0.10284
218680.0000   -0.06470
218720.0000   -0.17064
218760.0000    0.08301
218800.0000   -0.12751
218840.0000    0.04600
218880.0000    0.06828
218920.0000   -0.01432
218960.0000    0.24203
219000.0000    0.16766
219040.0000    0.41449
219080.0000    0.22108
219120.0000    0.03715
219160.0000    0.06411
219200.0000    0.06784
219240.0000   -0.22300
219280.0000    0.08514
219320.0000    0.31434
219360.0000    0.66463
219400.0000    0.48563
219440.0000    0.24931
219480.0000   -0.15425
219520.0000    0.09566
219560.0000   -0.14638
219600.0000    0.01161
219640.0000    0.13883
219680.0000   -0.20281
219720.0000    0.15373
219760.0000   -0.63761
219800.0000    0.17467
219840.0000    0.11303
219880.0000   -0.06694
219920.0000   -0.31660
219960.0000   -0.50073
220000.0000   -0.36492
220040.0000   -0.35107
220080.0000   -0.27150
220120.0000   -0.36821
220160.0000    0.16613
220200.0000   -0.17460
220240.0000   -0.23286
220280.0000   -0.37574
220320.0000   -0.11875
220360.0000   -0.42139
220400.0000   -0.29534
220440.0000   -0.53665
220480.0000   -0.35847
220520.0000   -0.25650
220560.0000   -0.05761
220600.0000   -0.12508
220640.0000   -0.43306
220680.0000   -0.14847
220720.0000    0.02746
220760.0000   -0.06837
220800.0000    0.06939
220840.0000    0.06671
220880.0000    0.03678
220920.0000    0.12765
220960.0000   -0.23723
221000.0000   -0.13446
221040.0000   -0.06305
221080.0000   -0.13215
221120.0000   -0.14718
221160.0000   -0.06442
221200.0000    0.03674
221240.0000   -0.04448
221280.0000    0.01280
221320.0000   -0.22491
221360.0000   -0.06386
221400.0000    0.17722
221440.0000   -0.14835
221480.0000   -0.22796
221520.0000   -0.28633
221560.0000    0.03734
221600.0000    0.06603
221640.0000   -0.43483
221680.0000   -0.12595
221720.0000   -0.28959
221760.0000   -0.04452
221800.0000   -0.40904
221840.0000   -0.26464
221880.0000   -0.35981
221920.0000   -0.22241
221960.0000   -0.46855
222000.0000   -0.20497
222040.0000   -0.42542
222080.0000   -0.33896
222120.0000   -0.43328
222160.0000   -0.13837
222200.0000   -0.92261
222240.0000   -0.77095
222280.0000   -0.74936
222320.0000   -0.91695
222360.0000   -0.72052
222400.0000   -0.71269
222440.0000   -0.75093
222480.0000   -0.63423
222520.0000   -1.00940
222560.0000   -0.80856
222600.0000   -0.84829
222640.0000   -0.51920
222680.0000   -0.47657
222720.0000   -0.80819
222760.0000   -0.80736
222800.0000   -0.70107
222840.0000   -0.87896
222880.0000   -0.73145
222920.0000   -1.06500
222960.0000   -0.98055
223000.0000   -0.91839
223040.0000   -1.07539
223080.0000   -0.41498
223120.0000   -0.93048
223160.0000   -0.26523
223200.0000   -0.32981
223240.0000   -0.35894
223280.0000    0.12341
223320.0000   -0.03321
223360.0000   -0.64344
223400.0000   -0.21659
223440.0000   -0.19860
223480.0000   -0.58991
223520.0000   -0.47854
223560.0000   -0.08243
223600.0000   -0.11498
223640.0000   -0.11080
223680.0000   -0.16572
223720.0000   -0.97261
223760.0000   -0.47376
223800.0000   -0.73873
223840.0000   -0.62287
223880.0000   -0.83766
223920.0000   -0.61017
223960.0000   -0.69509
224000.0000   -0.60058
224040.0000   -1.00129
224080.0000   -0.64572
224120.0000   -0.69513
224160.0000   -0.62944
224200.0000   -0.51766
224240.0000   -0.72699
224280.0000   -0.06875
224320.0000   -0.22305
224360.0000   -0.06501
224400.0000    0.23276
224440.0000   -0.06634
224480.0000   -0.05371
224520.0000   -0.10350
224560.0000   -0.17601
224600.0000   -0.21734
224640.0000   -0.10929
224680.0000   -0.35837
224720.0000    0.01183
224760.0000    0.08301
224800.0000    0.18851
224840.0000   -0.30137
224880.0000   -0.07883
224920.0000   -0.50364
224960.0000   -0.50445
225000.0000   -0.24673
225040.0000   -0.31333
225080.0000   -0.35825
225120.0000   -0.24751
225160.0000    0.13191
225200.0000    0.00828
225240.0000    0.12641
225280.0000    0.01101
225320.0000   -0.28480
225360.0000   -0.30656
225400.0000   -0.01494
225440.0000   -0.26321
225480.0000   -0.30684
225520.0000   -0.16282
225560.0000   -0.29005
225600.0000   -0.18866
225640.0000   -0.28267
225680.0000   -0.31295
225720.0000   -0.03181
225760.0000    0.09491
225800.0000   -0.27235
225840.0000   -0.31626
225880.0000   -0.17166
225920.0000   -0.23877
225960.0000   -0.19942
226000.0000    0.01139
226040.0000    0.27204
226080.0000    0.20003
226120.0000   -0.07824
226160.0000    0.27787
226200.0000    0.44102
226240.0000    0.44162
226280.0000    0.08098
226320.0000    0.19129
226360.0000    0.45849
226400.0000    0.17721
226440.0000    0.33127
226480.0000    0.40097
226520.0000   -0.28465
226560.0000   -0.56405
226600.0000   -0.50030
226640.0000   -0.16077
226680.0000    0.07004
226720.0000    0.46331
226760.0000    0.41204
226800.0000    0.41751
226840.0000    0.46601
226880.0000    0.40188
226920.0000    0.64141
226960.0000    0.24466
227000.0000    0.33647
227040.0000    0.48323
227080.0000    0.50074
227120.0000    0.24866
227160.0000    0.38039
227200.0000    0.10193
227240.0000    0.37801
227280.0000    0.18843
227320.0000   -0.07170
227360.0000   -0.12603
227400.0000    0.58162
227440.0000    0.47447
227480.0000    0.30301
227520.0000    0.54873
227560.0000    0.60073
227600.0000    0.50658
227640.0000    0.73744
227680.0000    0.56785
227720.0000    0.25936
227760.0000    0.37054
227800.0000    0.01703
227840.0000   -0.14081
227880.0000   -0.47976
227920.0000   -0.58419
227960.0000   -0.30069
228000.0000   -0.42654
228040.0000   -0.15016
228080.0000   -0.20734
228120.0000   -0.53947
228160.0000   -0.63368
228200.0000   -0.58835
228240.0000   -0.31253
228280.0000   -0.49188
228320.0000   -0.57557
228360.0000   -0.58137
228400.0000   -0.51378
228440.0000   -0.23241
228480.0000   -0.35925
228520.0000   -0.07636
228560.0000   -0.30363
228600.0000   -0.07530
228640.0000    0.08191
228680.0000    0.10512
228720.0000    0.55866
228760.0000    0.44652
228800.0000    0.35451
228840.0000    0.44081
228880.0000    0.53160
228920.0000    0.54815
228960.0000    0.48751
229000.0000    0.57543
229040.0000    0.55043
229080.0000    0.51981
229120.0000    0.44354
229160.0000    0.76776
229200.0000    0.54580
229240.0000    0.35521
229280.0000    0.12111
229320.0000    0.48352
229360.0000    0.51140
229400.0000    0.52453
229440.0000    0.63424
229480.0000    0.51833
229520.0000    0.41277
229560.0000    0.45532
229600.0000    0.40473
229640.0000    0.27989
229680.0000    0.53374
229720.0000    0.43793
229760.0000    0.39160
229800.0000    0.15674
229840.0000    0.02695
229880.0000    0.25621
229920.0000    0.39606
229960.0000    0.35863
230000.0000    0.41013
230040.0000    0.32089
230080.0000    0.29375
230120.0000    0.30756
230160.0000    0.67348
230200.0000    0.57928
230240.0000    0.49887
230280.0000    0.43168
230320.0000    0.46672
230360.0000    0.30437
230400.0000    0.45662
230440.0000    0.21056
230480.0000    0.25224
230520.0000    0.09927
230560.0000    0.33032
230600.0000    0.29901
230640.0000    0.38205
230680.0000    0.41964
230720.0000    0.41032
230760.0000    0.38243
230800.0000    0.12964
230840.0000   -0.09333
230880.0000    0.04195
230920.0000    0.32638
230960.0000    0.57242
231000.0000    0.17486
231040.0000    0.35450
231080.0000    0.34314
231120.0000    0.31839
231160.0000    0.31849
231200.0000    0.22966
231240.0000    0.40861
231280.0000    0.38741
231320.0000    0.18186
231360.0000    0.27098
231400.0000    0.37484
231440.0000    0.25497
231480.0000    0.25883
231520.0000    0.13390
231560.0000    0.21327
231600.0000    0.57317
231640.0000    0.22146
231680.0000    0.25248
231720.0000    0.29358
231760.0000    0.33207
231800.0000    0.11789
231840.0000    0.15661
231880.0000    0.30222
231920.0000    0.32516
231960.0000    0.36298
232000.0000    0.33505
232040.0000    0.45318
232080.0000    0.37886
232120.0000    0.54313
232160.0000    0.20956
232200.0000    0.29052
232240.0000    0.05687
232280.0000    0.40646
232320.0000    0.38175
232360.0000    0.32255
232400.0000    0.35454
232440.0000    0.41977
232480.0000    0.40730
232520.0000    0.43469
232560.0000    0.28518
232600.0000    0.28954
232640.0000    0.33969
232680.0000    0.40279
232720.0000    0.54495
232760.0000    0.50401
232800.0000    0.47161
232840.0000    0.57495
232880.0000    0.21723
232920.0000    0.50681
232960.0000    0.39735
233000.0000    0.19199
233040.0000    0.31082
233080.0000    0.43646
233120.0000    0.58917
233160.0000    0.52579
233200.0000    0.38260
233240.0000    0.23714
233280.0000    0.41886
233320.0000    0.34044
233360.0000    0.41670
233400.0000    0.24919
233440.0000    0.38378
233480.0000   -0.12207
233520.0000    0.44913
233560.0000    0.37628
233600.0000    0.32163
233640.0000    0.37987
233680.0000    0.25811
233720.0000    0.32490
233760.0000    0.12204
233800.0000    0.22061
233840.0000    0.26889
233880.0000    0.25681
233920.0000    0.06279
233960.0000    0.18754
234000.0000    0.14160
234040.0000    0.35807
234080.0000    0.54474
234120.0000    0.30930
234160.0000    0.35932
234200.0000    0.42995
234240.0000    0.36289
234280.0000    0.28715
234320.0000    0.35933
234360.0000    0.40020
234400.0000    0.46021
234440.0000    0.38138
234480.0000    0.48262
234520.0000    0.40886
234560.0000    0.23865
234600.0000    0.49198
234640.0000    0.31829
234680.0000    0.24299
234720.0000    0.48817
234760.0000    0.36241
234800.0000    0.53063
234840.0000    0.57681
234880.0000    0.35845
234920.0000    0.50846
234960.0000    0.57819
235000.0000    0.37601
235040.0000    0.48474
235080.0000    0.78095
235120.0000    0.48260
235160.0000    0.48107
235200.0000    0.35399
235240.0000    0.45237
235280.0000    0.41958
235320.0000    0.21492
235360.0000    0.33112
235400.0000    0.48342
235440.0000    0.45812
235480.0000    0.38070
235520.0000    0.45234
235560.0000    0.40726
235600.0000    0.45027
235640.0000    0.39463
235680.0000    0.45991
235720.0000    0.45487
235760.0000    0.57587
235800.0000    0.39854
235840.0000    0.49378
235880.0000    0.64335
235920.0000    0.19733
235960.0000    0.38735
236000.0000    0.35535
236040.0000    0.40471
236080.0000    0.53738
236120.0000    0.47071
236160.0000    0.33204
236200.0000    0.75851
236240.0000    0.60314
236280.0000    0.50703
236320.0000    0.34672
236360.0000    0.31472
236400.0000    0.45936
236440.0000    0.45624
236480.0000    0.29137
236520.0000    0.26595
236560.0000    0.18076
236600.0000    0.22306
236640.0000    0.49426
236680.0000    0.16443
236720.0000    0.35147
236760.0000    0.49279
236800.0000    0.31867
236840.0000    0.49536
236880.0000    0.31481
236920.0000    0.30061
236960.0000    0.63034
237000.0000    0.31933
237040.0000    0.28351
237080.0000    0.23374
237120.0000    0.25167
237160.0000    0.32889
237200.0000    0.52683
237240.0000    0.10376
237280.0000    0.45559
237320.0000    0.54558
237360.0000    0.48494
237400.0000    0.49329
237440.0000    0.39478
237480.0000    0.40994
237520.0000    0.19268
237560.0000    0.43377
237600.0000    0.36143
237640.0000    0.04408
237680.0000    0.09135
237720.0000    0.54739
237760.0000    0.30432
237800.0000    0.20254
237840.0000    0.06102
237880.0000    0.15213
237920.0000   -0.29081
237960.0000    0.17089
238000.0000    0.00567
238040.0000   -0.56651
238080.0000   -0.34349
238120.0000   -0.12656
238160.0000   -0.11939
238200.0000   -0.07775
238240.0000   -0.33313
238280.0000   -0.71897
238320.0000   -0.72112
238360.0000   -0.28221
238400.0000   -0.25944
238440.0000    0.06989
238480.0000    0.21828
238520.0000   -0.32087
238560.0000   -0.01317
238600.0000   -0.32428
238640.0000   -0.24917
238680.0000   -0.60430
238720.0000   -0.41721
238760.0000   -0.61732
238800.0000   -0.73878
238840.0000   -0.42266
238880.0000   -0.22570
238920.0000   -0.33345
238960.0000   -0.71998
239000.0000   -0.23971
239040.0000   -0.62788
239080.0000   -0.47822
239120.0000   -0.80038
239160.0000   -0.59669
239200.0000   -0.42186
239240.0000   -0.07425
239280.0000    0.16376
239320.0000    0.14945
239360.0000   -0.10767
239400.0000   -0.11358
239440.0000    0.16961
239480.0000   -0.11730
239520.0000   -0.01560
239560.0000    0.24581
239600.0000   -0.47029
239640.0000   -0.41563
239680.0000   -0.15729
239720.0000   -0.15996
239760.0000   -0.11466
239800.0000   -0.07243
239840.0000    0.05292
239880.0000    0.06976
239920.0000   -0.11223
239960.0000   -0.42478
240000.0000   -0.46675
240040.0000    0.11732
240080.0000   -0.13362
240120.0000   -0.04786
240160.0000    0.12773
240200.0000   -0.20883
240240.0000   -0.09569
240280.0000    0.18431
240320.0000    0.17657
240360.0000   -0.03133
240400.0000    0.15262
240440.0000    0.07995
240480.0000   -0.01084
240520.0000   -0.10817
240560.0000   -0.05245
240600.0000   -0.10171
240640.0000    0.26675
240680.0000   -0.04657
240720.0000   -0.85834
240760.0000   -0.58634
240800.0000   -0.47695
240840.0000   -0.55235
240880.0000   -0.46287
240920.0000   -0.22759
240960.0000   -0.33452
241000.0000   -0.12015
241040.0000   -0.06229
241080.0000   -0.10713
241120.0000    0.25028
241160.0000   -0.16619
241200.0000    0.11424
241240.0000   -0.20902
241280.0000   -0.12320
241320.0000    0.05626
241360.0000    0.00011
241400.0000   -0.09764
241440.0000    0.04770
241480.0000   -0.34715
241520.0000   -0.14243
241560.0000   -0.02055
241600.0000    0.04533
241640.0000   -0.12437
241680.0000   -0.26233
241720.0000    0.17028
241760.0000   -0.20558
241800.0000   -0.15535
241840.0000    0.16444
241880.0000    0.15229
241920.0000    0.30698
241960.0000    0.27649
242000.0000    0.11391
242040.0000   -0.05185
242080.0000    0.39222
242120.0000    0.10085
242160.0000    0.21018
242200.0000   -0.13930
242240.0000   -0.25821
242280.0000   -0.28956
242320.0000    0.06557
242360.0000    0.00069
242400.0000    0.02850
242440.0000    0.09583
242480.0000    0.09337
242520.0000    0.42429
242560.0000    0.26287
242600.0000    0.09575
242640.0000    0.13490
242680.0000    0.29911
242720.0000    0.15412
242760.0000   -0.12495
242800.0000    0.28890
242840.0000    0.06427
242880.0000    0.00278
242920.0000    0.01582
242960.0000    0.20014
243000.0000    0.29528
243040.0000    0.22708
243080.0000    0.18871
243120.0000    0.29718
243160.0000    0.33179
243200.0000    0.21861
243240.0000    0.32397
243280.0000    0.31987
243320.0000    0.16873
243360.0000    0.20946
243400.0000    0.07737
243440.0000    0.16805
243480.0000    0.25776
243520.0000    0.20068
243560.0000    0.22956
243600.0000    0.06965
243640.0000    0.20543
243680.0000    0.19178
243720.0000    0.17752
243760.0000    0.05782
243800.0000    0.10519
243840.0000    0.15304
243880.0000    0.03479
243920.0000    0.13891
243960.0000    0.38548
244000.0000   -0.03538
244040.0000    0.20121
244080.0000    0.16769
244120.0000    0.30243
244160.0000    0.11892
244200.0000    0.07702
244240.0000    0.18028
244280.0000    0.16250
244320.0000    0.14308
244360.0000    0.19120
244400.0000   -0.01841
244440.0000   -0.12596
244480.0000    0.05018
244520.0000    0.33626
244560.0000   -0.37965
244600.0000   -0.04772
244640.0000    0.00935
244680.0000   -0.49625
244720.0000   -0.59142
244760.0000   -0.51274
244800.0000   -0.69547
244840.0000   -0.62732
244880.0000   -0.47262
244920.0000   -0.35297
244960.0000   -0.63303
245000.0000   -0.27277
245040.0000   -0.34528
245080.0000   -0.31194
245120.0000   -0.56699
245160.0000   -0.35835
245200.0000   -0.17233
245240.0000   -0.38477
245280.0000   -0.41068
245320.0000   -0.48406
245360.0000   -0.58251
245400.0000   -0.25128
245440.0000   -0.44477
245480.0000   -0.71671
245520.0000   -0.46763
245560.0000   -0.69115
245600.0000   -0.54485
245640.0000   -0.30333
245680.0000   -0.34637
245720.0000   -0.34592
245760.0000   -0.49002
245800.0000   -0.58669
245840.0000    0.03138
245880.0000   -0.20608
245920.0000   -0.02608
245960.0000    0.00983
246000.0000   -0.33686
246040.0000   -0.05119
246080.0000   -0.46742
246120.0000   -0.62002
246160.0000   -0.21251
246200.0000   -0.24939
246240.0000    0.02554
246280.0000   -0.03854
246320.0000   -0.32873
246360.0000   -0.01372
246400.0000    0.14777
246440.0000    0.03269
246480.0000    0.03391
246520.0000    0.32099
246560.0000   -0.04878
246600.0000   -0.10358
246640.0000   -0.18020
246680.0000   -0.00203
246720.0000   -0.04584
246760.0000   -0.26987
246800.0000   -0.62527
246840.0000   -0.26146
246880.0000   -0.01675
246920.0000   -0.31388
246960.0000   -0.50539
247000.0000   -0.27368
247040.0000   -0.52386
247080.0000   -0.02426
247120.0000   -0.20379
247160.0000   -0.55888
247200.0000   -0.52074
247240.0000   -0.12812
247280.0000    0.16984
247320.0000   -0.12554
247360.0000   -0.15090
247400.0000   -0.12959
247440.0000   -0.06545
247480.0000   -0.34647
247520.0000   -0.23905
247560.0000   -0.17942
247600.0000   -0.21170
247640.0000   -0.21333
247680.0000   -0.49298
247720.0000   -0.12461
247760.0000   -0.26805
247800.0000   -0.46756
247840.0000   -0.36365
247880.0000   -0.52945
247920.0000   -0.51734
247960.0000   -0.26129
248000.0000   -0.67975
248040.0000   -0.41659
248080.0000   -0.61947
248120.0000   -0.54382
248160.0000   -0.28603
248200.0000   -0.26329
248240.0000   -0.11127
248280.0000   -0.13596
248320.0000   -0.13695
248360.0000   -0.33507
248400.0000   -0.35893
248440.0000   -0.62308
248480.0000   -0.56450
248520.0000   -0.51273
248560.0000   -0.45815
248600.0000   -0.29935
248640.0000   -0.22260
248680.0000   -0.34997
248720.0000   -0.35216
248760.0000    0.05824
248800.0000   -0.07575
248840.0000   -0.35374
248880.0000   -0.03365
248920.0000   -0.06731
248960.0000    0.05775
249000.0000    0.09358
249040.0000   -0.03556
249080.0000   -0.11258
249120.0000   -0.14728
249160.0000   -0.00150
249200.0000    0.03468
249240.0000    0.03454
249280.0000   -0.10716
249320.0000   -0.30015
249360.0000   -0.38154
249400.0000   -0.46905
249440.0000   -0.37372
249480.0000   -0.44297
249520.0000   -0.43788
249560.0000   -0.55329
249600.0000   -0.47963
249640.0000   -0.42264
249680.0000   -0.11853
249720.0000   -0.12970
249760.0000   -0.10880
249800.0000   -0.41339
249840.0000   -0.18234
249880.0000   -0.35650
249920.0000   -0.48237
249960.0000   -0.67508
250000.0000   -0.71172
250040.0000   -0.58668
250080.0000   -0.61627
250120.0000   -0.50500
250160.0000   -0.04602
250200.0000   -0.55675
250240.0000   -0.46587
250280.0000   -0.61800
250320.0000   -0.64965
250360.0000   -0.57120
250400.0000   -0.14584
250440.0000   -0.21741
250480.0000   -0.17968
250520.0000   -0.07395
250560.0000   -0.15006
250600.0000   -0.12685
250640.0000    0.12922
250680.0000   -0.18913
250720.0000   -0.21395
250760.0000   -0.16744
250800.0000   -0.10066
250840.0000   -0.15948
250880.0000   -0.30031
250920.0000   -0.16992
250960.0000   -0.31138
251000.0000   -0.28506
251040.0000   -0.29634
251080.0000   -0.27335
251120.0000   -0.16284
251160.0000   -0.20912
251200.0000   -0.53876
251240.0000   -0.31166
251280.0000   -0.36395
251320.0000   -0.48259
251360.0000   -0.29659
251400.0000   -0.80384
251440.0000   -0.45448
251480.0000   -0.53627
251520.0000   -0.47118
251560.0000   -0.12742
251600.0000   -0.59486
251640.0000   -0.29407
251680.0000   -0.58070
251720.0000   -0.54344
251760.0000   -0.61732
251800.0000   -0.57729
251840.0000   -0.21515
251880.0000   -0.24763
251920.0000   -0.39745
251960.0000   -0.48447
252000.0000   -0.41209
252040.0000    0.02211
252080.0000    0.23074
252120.0000   -0.60841
252160.0000   -0.31498
252200.0000   -0.48051
252240.0000   -0.36118
252280.0000   -0.63257
252320.0000   -0.53365
252360.0000   -0.83063
252400.0000   -0.73239
252440.0000   -0.64934
252480.0000   -0.97107
252520.0000   -0.06581
252560.0000   -0.01758
252600.0000   -0.42088
252640.0000   -0.24488
252680.0000   -0.15948
252720.0000   -0.39508
252760.0000   -0.69028
252800.0000   -0.45763
252840.0000   -0.28173
252880.0000   -0.02034
252920.0000   -0.10450
252960.0000   -0.38516
253000.0000   -0.05521
253040.0000   -0.10565
253080.0000   -0.09505
253120.0000    0.05979
253160.0000   -0.33092
253200.0000    0.10371
253240.0000   -0.15795
253280.0000   -0.27939
253320.0000   -0.21482
253360.0000   -0.33819
253400.0000   -0.22886
253440.0000   -0.24422
253480.0000   -0.31397
253520.0000   -0.31029
253560.0000   -0.32388
253600.0000   -0.23837
253640.0000   -0.08658
253680.0000    0.07152
253720.0000   -0.23425
253760.0000   -0.22591
253800.0000   -0.39617
253840.0000   -0.42357
253880.0000   -0.23503
253920.0000   -0.52358
253960.0000   -0.75571
254000.0000   -0.48806
254040.0000   -0.60039
254080.0000   -0.44804
254120.0000   -0.38249
254160.0000   -0.13046
254200.0000   -0.22542
254240.0000    0.01377
254280.0000   -0.20460
254320.0000   -0.56652
254360.0000   -0.16818
254400.0000    0.02706
254440.0000    0.25727
254480.0000   -0.02451
254520.0000   -0.09597
254560.0000   -0.28041
254600.0000   -0.45796
254640.0000   -0.45302
254680.0000    0.05928
254720.0000   -0.05265
254760.0000   -0.14309
254800.0000   -0.14790
254840.0000    0.01388
254880.0000   -0.02183
254920.0000   -0.37386
254960.0000   -0.55174
255000.0000   -0.45205
255040.0000   -0.38996
255080.0000   -0.64405
255120.0000   -0.77117
255160.0000   -0.35284
255200.0000   -0.41674
255240.0000   -0.23076
255280.0000   -0.43366
255320.0000   -0.39847
255360.0000   -0.55429
255400.0000   -0.51576
255440.0000   -0.12176
255480.0000   -0.45270
255520.0000   -0.57912
255560.0000   -0.29311
255600.0000   -0.62274
255640.0000   -0.42436
255680.0000   -0.64406
255720.0000   -0.53758
255760.0000   -0.44176
255800.0000   -0.43003
255840.0000   -0.46402
255880.0000   -0.46785
255920.0000   -0.68088
255960.0000   -0.81357
256000.0000   -0.61197
256040.0000   -0.56681
256080.0000   -0.43854
256120.0000   -0.66830
256160.0000   -0.50783
256200.0000   -0.33674
256240.0000   -0.14270
256280.0000    0.09975
256320.0000    0.30663
256360.0000   -0.14189
256400.0000    0.25809
256440.0000   -0.29940
256480.0000   -0.41852
256520.0000   -0.54813
256560.0000   -0.33141
256600.0000   -0.37698
256640.0000   -0.42685
256680.0000   -0.71634
256720.0000   -0.26891
256760.0000   -0.14598
256800.0000   -0.48593
256840.0000   -0.37320
256880.0000   -0.41561
256920.0000   -0.59204
256960.0000   -0.40349
257000.0000   -0.49242
257040.0000   -0.64748
257080.0000   -0.47618
257120.0000   -0.50413
257160.0000   -0.45649
257200.0000   -0.58779
257240.0000   -0.56879
257280.0000   -0.31740
257320.0000   -0.55357
257360.0000   -0.57359
257400.0000   -0.47054
257440.0000   -0.62515
257480.0000   -0.67428
257520.0000   -0.44741
257560.0000   -0.48983
257600.0000   -0.59978
257640.0000   -0.33329
257680.0000   -0.33933
257720.0000   -0.72142
257760.0000   -0.63381
257800.0000   -0.61498
257840.0000   -0.56120
257880.0000   -0.53360
257920.0000   -0.47538
257960.0000   -0.62168
258000.0000   -0.58716
258040.0000   -0.47584
258080.0000   -0.49467
258120.0000   -0.66493
258160.0000   -0.50076
258200.0000   -0.66959
258240.0000   -0.59708
258280.0000   -0.64669
258320.0000   -0.66570
258360.0000   -0.67729
258400.0000   -0.73396
258440.0000   -0.46427
258480.0000   -0.30390
258520.0000   -0.50321
258560.0000   -0.65682
258600.0000   -0.49243
258640.0000   -0.57027
258680.0000   -0.61415
258720.0000   -0.42813
258760.0000   -0.70266
258800.0000   -0.60697
258840.0000   -0.61950
258880.0000   -0.65815
258920.0000   -0.75640
258960.0000   -0.53772
259000.0000   -0.47228
259040.0000   -0.66544
259080.0000   -0.46325
259120.0000   -0.60282
259160.0000   -0.63799
259200.0000   -0.76322
259240.0000   -0.52720
259280.0000   -0.57530
259320.0000   -0.72167
259360.0000   -0.58103
259400.0000   -0.52333
259440.0000   -0.65554
259480.0000   -0.59551
259520.0000   -0.70326
259560.0000   -0.50750
259600.0000   -0.48740
259640.0000   -0.48110
259680.0000   -0.46971
259720.0000   -0.43890
259760.0000   -0.60527
259800.0000   -0.62412
259840.0000   -0.59267
259880.0000   -0.54663
259920.0000   -0.45553
259960.0000   -0.56049
260000.0000   -0.56132
260040.0000   -0.67850
260080.0000   -0.57929
260120.0000   -0.73972
260160.0000   -0.55262
260200.0000   -0.65497
260240.0000   -0.55262
260280.0000   -0.60065
260320.0000   -0.54908
260360.0000   -0.42420
260400.0000   -0.58832
260440.0000   -0.62602
260480.0000   -0.62833
260520.0000   -0.59445
260560.0000   -0.58503
260600.0000   -0.61121
260640.0000   -0.58057
260680.0000   -0.59663
260720.0000   -0.47169
260760.0000   -0.56629
260800.0000   -0.72841
260840.0000   -0.86532
260880.0000   -0.66633
260920.0000   -0.49858
260960.0000   -0.55386
261000.0000   -0.44026
261040.0000   -0.37724
261080.0000   -0.28033
261120.0000   -0.72120
261160.0000   -0.60879
261200.0000   -0.67381
261240.0000   -0.75244
261280.0000   -0.66871
261320.0000   -0.22594
261360.0000   -0.72379
261400.0000   -0.55548
261440.0000   -0.61425
261480.0000   -0.56922
261520.0000   -0.65638
261560.0000   -0.37738
261600.0000   -0.46133
261640.0000   -0.63338
261680.0000   -0.51684
261720.0000   -0.69665
261760.0000   -0.48413
261800.0000   -0.56921
261840.0000   -0.62603
261880.0000   -0.56332
261920.0000   -0.79120
261960.0000   -0.57363
262000.0000   -0.54055
262040.0000   -0.56498
262080.0000   -0.50597
262120.0000   -0.72007
262160.0000   -0.55764
262200.0000   -0.24138
262240.0000   -0.45468
262280.0000   -0.60143
262320.0000   -0.80348
262360.0000   -0.65043
262400.0000   -0.48463
262440.0000   -0.43659
262480.0000   -0.44366
262520.0000   -0.20492
262560.0000   -0.66942
262600.0000   -0.46267
262640.0000   -0.36045
262680.0000   -0.63135
262720.0000   -0.47634
262760.0000   -0.50814
262800.0000   -0.54466
262840.0000   -0.61742
262880.0000   -0.57348
262920.0000   -0.37724
262960.0000   -0.51794
263000.0000   -0.61727
263040.0000   -0.38027
263080.0000   -0.32279
263120.0000   -0.43635
263160.0000   -0.21838
263200.0000   -0.37141
263240.0000   -0.23852
263280.0000   -0.42592
263320.0000   -0.57145
263360.0000   -0.45902
263400.0000   -0.47020
263440.0000   -0.63008
263480.0000   -0.60449
263520.0000   -0.58842
263560.0000   -0.44263
263600.0000   -0.36091
263640.0000   -0.59728
263680.0000   -0.55022
263720.0000   -0.42302
263760.0000   -0.01674
263800.0000   -0.28494
263840.0000    0.03674
263880.0000   -0.12171
263920.0000    0.18716
263960.0000   -0.02461
264000.0000    0.16770
264040.0000   -0.08059
264080.0000   -0.17628
264120.0000   -0.17176
264160.0000    0.01974
264200.0000   -0.08605
264240.0000   -0.15101
264280.0000    0.11274
264320.0000   -0.05713
264360.0000   -0.08725
264400.0000   -0.23840
264440.0000   -0.38577
264480.0000   -0.38943
264520.0000   -0.86446
264560.0000   -0.76662
264600.0000   -0.68059
264640.0000   -0.56259
264680.0000   -0.88641
264720.0000   -0.90564
264760.0000   -0.38127
264800.0000   -0.48994
264840.0000   -0.39245
264880.0000   -0.72744
264920.0000   -0.55994
264960.0000   -0.71084
265000.0000   -0.52005
265040.0000   -0.39329
265080.0000   -0.43392
265120.0000   -0.55098
265160.0000   -0.61986
265200.0000   -0.61435
265240.0000   -0.90023
265280.0000   -0.46231
265320.0000   -0.34147
265360.0000   -0.76953
265400.0000   -0.84193
265440.0000   -0.58922
265480.0000   -0.46360
265520.0000   -0.68781
265560.0000   -0.79668
265600.0000   -0.95159
265640.0000   -0.64203
265680.0000   -0.69627
265720.0000   -0.72568
265760.0000   -0.14490
265800.0000   -0.65409
265840.0000   -0.58002
265880.0000   -0.45580
265920.0000   -0.69423
265960.0000   -0.51416
266000.0000   -0.42745
266040.0000   -0.45431
266080.0000   -0.64678
266120.0000   -0.45409
266160.0000   -0.46767
266200.0000   -0.43188
266240.0000   -0.68782
266280.0000   -0.71895
266320.0000   -0.15556
266360.0000   -0.10321
266400.0000   -0.14443
266440.0000   -0.62293
266480.0000   -0.68180
266520.0000   -0.54650
266560.0000   -0.71353
266600.0000   -0.78956
266640.0000   -0.75172
266680.0000   -0.63497
266720.0000   -0.58725
266760.0000   -0.52307
266800.0000   -0.70111
266840.0000   -0.37471
266880.0000   -0.55001
266920.0000   -0.28164
266960.0000   -0.58419
267000.0000   -0.64907
267040.0000   -0.51891
267080.0000   -0.60954
267120.0000   -0.61009
267160.0000   -0.36237
267200.0000    0.05926
267240.0000   -0.24205
267280.0000   -0.22928
267320.0000   -0.24173
267360.0000   -0.23359
267400.0000   -0.15324
267440.0000   -0.01863
267480.0000   -0.33726
267520.0000   -0.14502
267560.0000   -0.07379
267600.0000   -0.22909
267640.0000   -0.07762
267680.0000    0.12484
267720.0000    0.02874
267760.0000    0.05905
267800.0000   -0.35539
267840.0000    0.10174
267880.0000   -0.00077
267920.0000   -0.27407
267960.0000   -0.08276
268000.0000   -0.12386
268040.0000   -0.04797
268080.0000   -0.02094
268120.0000   -0.19448
268160.0000   -0.24863
268200.0000   -0.24856
268240.0000    0.06289
268280.0000    0.11491
268320.0000    0.01272
268360.0000   -0.07547
268400.0000    0.02156
268440.0000   -0.05327
268480.0000   -0.03927
268520.0000   -0.10971
268560.0000   -0.02411
268600.0000   -0.07993
268640.0000    0.08984
268680.0000    0.29956
268720.0000    0.11972
268760.0000   -0.30636
268800.0000   -0.08069
268840.0000    0.20468
268880.0000    0.17635
268920.0000   -0.17789
268960.0000    0.11108
269000.0000   -0.15118
269040.0000   -0.24542
269080.0000   -0.09330
269120.0000    0.03809
269160.0000    0.02214
269200.0000   -0.38549
269240.0000   -0.36178
269280.0000   -0.26472
269320.0000   -0.20782
269360.0000   -0.09871
269400.0000    0.04958
269440.0000    0.07257
269480.0000   -0.04692
269520.0000   -0.06457
269560.0000    0.00361
269600.0000    0.25595
269640.0000   -0.09948
269680.0000   -0.14933
269720.0000   -0.34684
269760.0000   -0.21212
269800.0000    0.05945
269840.0000    0.05925
269880.0000   -0.07357
269920.0000    0.07659
269960.0000    0.19740
270000.0000    0.04209
270040.0000    0.06951
270080.0000   -0.07348
270120.0000   -0.16796
270160.0000    0.04617
270200.0000    0.30616
270240.0000    0.04640
270280.0000    0.61385
270320.0000    0.27110
270360.0000    0.20982
270400.0000    0.28513
270440.0000   -0.25957
270480.0000    0.22861
270520.0000    0.00897
270560.0000   -0.14753
270600.0000   -0.03740
270640.0000    0.05172
270680.0000    0.02469
270720.0000    0.00341
270760.0000    0.10411
270800.0000    0.70637
270840.0000    0.46783
270880.0000    0.30173
270920.0000    0.50443
270960.0000    0.50589
271000.0000    0.20899
271040.0000    0.58727
271080.0000    0.40897
271120.0000    0.37970
271160.0000    0.32525
271200.0000    0.26357
271240.0000    0.29417
271280.0000    0.29785
271320.0000    0.40651
271360.0000    0.19958
271400.0000    0.46556
271440.0000    0.12208
271480.0000    0.34365
271520.0000    0.41054
271560.0000    0.35807
271600.0000    0.30635
271640.0000    0.28225
271680.0000    0.20633
271720.0000    0.38857
271760.0000    0.12801
271800.0000    0.29511
271840.0000    0.48681
271880.0000    0.51124
271920.0000    0.27607
271960.0000    0.52749
272000.0000    0.36299
272040.0000    0.35391
272080.0000    0.54157
272120.0000    0.44979
272160.0000    0.25834
272200.0000    0.49979
272240.0000    0.40375
272280.0000    0.28719
272320.0000    0.30582
272360.0000    0.52376
272400.0000    0.38406
272440.0000    0.34111
272480.0000    0.37150
272520.0000    0.52751
272560.0000    0.50295
272600.0000   -0.01648
272640.0000   -0.06215
272680.0000   -0.03476
272720.0000    0.07545
272760.0000   -0.05104
272800.0000    0.12462
272840.0000   -0.16496
272880.0000   -0.17773
272920.0000   -0.14275
272960.0000   -0.27685
273000.0000   -0.04228
273040.0000    0.19153
273080.0000   -0.09166
273120.0000    0.04222
273160.0000    0.00884
273200.0000   -0.25747
273240.0000   -0.19476
273280.0000   -0.26124
273320.0000   -0.31745
273360.0000    0.10839
273400.0000   -0.08900
273440.0000   -0.19115
273480.0000   -0.09231
273520.0000    0.13212
273560.0000    0.08364
273600.0000    0.01685
273640.0000   -0.09976
273680.0000    0.30587
273720.0000    0.30528
273760.0000    0.24221
273800.0000    0.26048
273840.0000   -0.14300
273880.0000   -0.07993
273920.0000   -0.10524
273960.0000    0.00810
274000.0000   -0.06906
274040.0000    0.12082
274080.0000   -0.08746
274120.0000   -0.10606
274160.0000   -0.17068
274200.0000   -0.16341
274240.0000   -0.02593
274280.0000   -0.12918
274320.0000    0.05163
274360.0000    0.08025
274400.0000    0.07539
274440.0000   -0.22143
274480.0000    0.03340
274520.0000    0.34690
274560.0000   -0.02552
274600.0000    0.43744
274640.0000    0.13406
274680.0000    0.30774
274720.0000    0.45460
274760.0000    0.45915
274800.0000    0.41164
274840.0000    0.11833
274880.0000    0.41612
274920.0000    0.56828
274960.0000    0.40846
275000.0000   -0.16280
275040.0000   -0.31199
275080.0000    0.15542
275120.0000   -0.15059
275160.0000    0.00378
275200.0000    0.04960
275240.0000   -0.33041
275280.0000   -0.14263
275320.0000   -0.14630
275360.0000   -0.15800
275400.0000   -0.03195
275440.0000   -0.09754
275480.0000   -0.15083
275520.0000   -0.26315
275560.0000    0.11502
275600.0000   -0.05181
275640.0000    0.13079
275680.0000    0.18267
275720.0000   -0.00581
275760.0000   -0.02773
275800.0000    0.19819
275840.0000   -0.08294
275880.0000    0.12174
275920.0000    0.18413
275960.0000   -0.01093
276000.0000    0.18975
276040.0000   -0.45510
276080.0000   -0.62355
276120.0000   -0.05657
276160.0000   -0.78033
276200.0000   -0.17241
276240.0000   -0.18756
276280.0000   -0.55325
276320.0000   -0.30260
276360.0000    0.01850
276400.0000    0.09902
276440.0000   -0.08620
276480.0000   -0.24836
276520.0000   -0.12655
276560.0000   -0.61946
276600.0000   -0.59935
276640.0000   -0.37044
276680.0000   -0.43590
276720.0000   -0.50345
276760.0000   -0.28242
276800.0000   -0.55592
276840.0000   -0.53428
276880.0000   -0.33839
276920.0000   -0.43050
276960.0000   -0.49925
277000.0000   -0.54516
277040.0000   -0.60011
277080.0000   -0.88767
277120.0000   -0.91472
277160.0000   -0.82367
277200.0000   -0.79392
277240.0000   -0.76103
277280.0000   -0.75632
277320.0000   -0.37145
277360.0000   -0.51403
277400.0000   -0.70751
277440.0000   -0.47588
277480.0000   -0.38008
277520.0000   -0.26875
277560.0000   -0.53723
277600.0000   -0.47369
277640.0000   -0.57635
277680.0000   -0.54494
277720.0000   -0.56443
277760.0000   -0.46644
277800.0000   -0.59923
277840.0000   -0.30111
277880.0000   -0.65953
277920.0000   -0.65557
277960.0000   -0.90028
278000.0000   -0.58886
278040.0000   -1.00153
278080.0000   -0.68827
278120.0000   -0.61069
278160.0000   -0.34187
278200.0000   -0.52628
278240.0000   -0.72911
278280.0000   -0.63775
278320.0000   -0.73105
278360.0000   -0.43577
278400.0000   -0.67782
278440.0000   -0.77041
278480.0000   -0.68410
278520.0000   -0.74874
278560.0000   -0.70056
278600.0000   -0.53627
278640.0000   -0.67297
278680.0000   -0.50914
278720.0000   -0.67291
278760.0000   -0.57927
278800.0000   -0.79155
278840.0000   -0.72649
278880.0000   -0.40105
278920.0000   -0.55375
278960.0000   -0.32042
279000.0000   -0.50559
279040.0000   -0.38476
279080.0000   -0.53245
279120.0000   -0.83493
279160.0000   -0.61079
279200.0000   -0.56378
279240.0000   -0.59354
279280.0000   -0.59775
279320.0000   -0.54169
279360.0000   -0.69387
279400.0000   -0.46741
279440.0000   -0.86647
279480.0000   -0.55275
279520.0000    0.01819
279560.0000   -0.13483
279600.0000   -0.71963
279640.0000   -0.75187
279680.0000   -0.67605
279720.0000   -0.62084
279760.0000   -0.60014
279800.0000   -0.65747
279840.0000   -0.61313
279880.0000   -0.52114
279920.0000   -0.74668
279960.0000   -0.51964
280000.0000   -0.55104
280040.0000   -0.63368
280080.0000   -0.70107
280120.0000   -0.54506
280160.0000   -0.39319
280200.0000   -0.25272
280240.0000   -0.16038
280280.0000   -0.36305
280320.0000   -0.16861
280360.0000   -0.32729
280400.0000   -0.08255
280440.0000   -0.23903
280480.0000   -0.34244
280520.0000   -0.21116
280560.0000   -0.27584
280600.0000   -0.25486
280640.0000   -0.45898
280680.0000   -0.28332
280720.0000   -0.26279
280760.0000   -0.17902
280800.0000   -0.37661
280840.0000   -0.16006
280880.0000   -0.48310
280920.0000   -0.39459
280960.0000   -0.40557
281000.0000   -0.10576
281040.0000   -0.27726
281080.0000   -0.19843
281120.0000   -0.25466
281160.0000   -0.44633
281200.0000   -0.50584
281240.0000   -0.21386
281280.0000    0.03301
281320.0000   -0.40073
281360.0000   -0.14729
281400.0000   -0.03909
281440.0000   -0.07260
281480.0000   -0.03038
281520.0000   -0.29076
281560.0000   -0.29194
281600.0000   -0.12612
281640.0000   -0.04920
281680.0000   -0.31256
281720.0000   -0.12130
281760.0000   -0.01701
281800.0000   -0.02210
281840.0000    0.10810
281880.0000   -0.22971
281920.0000   -0.12531
281960.0000    0.02627
282000.0000   -0.10863
282040.0000   -0.18242
282080.0000    0.12394
282120.0000   -0.05142
282160.0000   -0.20840
282200.0000   -0.12932
282240.0000   -0.06157
282280.0000   -0.13412
282320.0000    0.06754
282360.0000   -0.08486
282400.0000   -0.10776
282440.0000    0.03383
282480.0000   -0.24366
282520.0000    0.07528
282560.0000   -0.20355
282600.0000   -0.03850
282640.0000   -0.20782
282680.0000   -0.02379
282720.0000   -0.14568
282760.0000   -0.05805
282800.0000   -0.26134
282840.0000   -0.37202
282880.0000   -0.06709
282920.0000   -0.24198
282960.0000   -0.27263
283000.0000    0.05702
283040.0000   -0.13606
283080.0000   -0.11601
283120.0000   -0.22585
283160.0000    0.05690
283200.0000   -0.08162
283240.0000   -0.03562
283280.0000   -0.05392
283320.0000   -0.22393
283360.0000   -0.23205
283400.0000    0.14358
283440.0000   -0.03726
283480.0000   -0.16500
283520.0000   -0.13187
283560.0000   -0.25949
283600.0000   -0.41872
283640.0000   -0.49253
283680.0000   -0.57493
283720.0000   -0.63408
283760.0000   -0.68972
283800.0000   -0.24750
283840.0000   -0.44367
283880.0000   -0.23444
283920.0000   -0.57804
283960.0000   -0.17453
284000.0000   -0.16936
284040.0000   -0.10042
284080.0000    0.07937
284120.0000   -0.08972
284160.0000   -0.27509
284200.0000   -0.33894
284240.0000   -0.78578
284280.0000   -0.70643
284320.0000   -0.45203
284360.0000   -0.30310
284400.0000   -0.33691
284440.0000   -0.06840
284480.0000   -0.44069
284520.0000   -0.18675
284560.0000   -0.31943
284600.0000   -0.22736
284640.0000   -0.12378
284680.0000   -0.55293
284720.0000   -0.45076
284760.0000   -0.58392
284800.0000   -0.38809
284840.0000    0.06098
284880.0000   -0.08561
284920.0000    0.30488
284960.0000    0.01118
285000.0000    0.20553
285040.0000   -0.04006
285080.0000    0.16520
285120.0000   -0.01082
285160.0000   -0.20437
285200.0000   -0.14875
285240.0000    0.00037
285280.0000    0.04572
285320.0000    0.05198
285360.0000    0.04795
285400.0000    0.14187
285440.0000    0.01159
285480.0000   -0.03587
285520.0000   -0.04339
285560.0000   -0.05692
285600.0000   -0.38640
285640.0000    0.07946
285680.0000   -0.06822
285720.0000   -0.10466
285760.0000   -0.13143
285800.0000    0.10738
285840.0000   -0.21549
285880.0000   -0.01120
285920.0000   -0.02959
285960.0000   -0.09828
286000.0000   -0.10659
286040.0000   -0.10453
286080.0000   -0.06354
286120.0000    0.17389
286160.0000   -0.43096
286200.0000   -0.56292
286240.0000   -0.67742
286280.0000   -0.83685
286320.0000   -0.52486
286360.0000   -0.34926
286400.0000    0.03667
286440.0000   -0.36201
286480.0000   -0.43855
286520.0000   -0.19092
286560.0000    0.05243
286600.0000   -0.41012
286640.0000   -0.15331
286680.0000   -0.45796
286720.0000   -0.22785
286760.0000   -0.57710
286800.0000   -0.27598
286840.0000   -0.51815
286880.0000   -0.41965
286920.0000   -0.25182
286960.0000   -0.40119
287000.0000   -0.54879
287040.0000   -0.51016
287080.0000   -0.34019
287120.0000   -0.55787
287160.0000    0.01994
287200.0000   -0.01711
287240.0000   -0.04599
287280.0000   -0.15658
287320.0000   -0.08011
287360.0000    0.14470
287400.0000   -0.09889
287440.0000   -0.23125
287480.0000   -0.19217
287520.0000   -0.17917
287560.0000   -0.21240
287600.0000   -0.48899
287640.0000   -0.55113
287680.0000   -0.05876
287720.0000   -0.15331
287760.0000   -0.03166
287800.0000    0.01964
287840.0000    0.05760
287880.0000   -0.18483
287920.0000   -0.67517
287960.0000   -0.66552
288000.0000   -0.44362
288040.0000    0.01693
288080.0000   -0.36573
288120.0000    0.09053
288160.0000   -0.27180
288200.0000   -0.33132
288240.0000   -0.68620
288280.0000   -0.54573
288320.0000   -0.31507
288360.0000   -0.26452
288400.0000   -0.15295
288440.0000   -0.06252
288480.0000   -0.05101
288520.0000   -0.11657
288560.0000   -0.07928
288600.0000   -0.10031
288640.0000   -0.00359
288680.0000    0.01737
288720.0000    0.27513
288760.0000   -0.00719
288800.0000   -0.07900
288840.0000   -0.35900
288880.0000    0.14639
288920.0000    0.17819
288960.0000    0.15631
289000.0000    0.08285
289040.0000    0.11679
289080.0000   -0.05333
289120.0000    0.15175
289160.0000   -0.17537
289200.0000   -0.08992
289240.0000   -0.00886
289280.0000    0.26787
289320.0000    0.19532
289360.0000    0.13572
289400.0000   -0.06446
289440.0000   -0.05380
289480.0000    0.00128
289520.0000    0.04136
289560.0000    0.06620
289600.0000   -0.13654
289640.0000    0.02487
289680.0000   -0.00674
289720.0000   -0.04129
289760.0000   -0.27153
289800.0000   -0.11009
289840.0000    0.17226
289880.0000    0.01251
289920.0000   -0.13768
289960.0000    0.12025
290000.0000    0.32675
290040.0000   -0.01189
290080.0000    0.02472
290120.0000    0.13919
290160.0000    0.10326
290200.0000    0.10932
290240.0000    0.23268
290280.0000   -0.04700
290320.0000    0.04487
290360.0000    0.09031
290400.0000   -0.09291
290440.0000   -0.05196
290480.0000   -0.08450
290520.0000    0.06484
290560.0000   -0.05790
290600.0000   -0.01336
290640.0000   -0.02296
290680.0000   -0.04778
290720.0000    0.12998
290760.0000   -0.17435
290800.0000    0.14480
290840.0000    0.28280
290880.0000    0.07493
290920.0000    0.22185
290960.0000   -0.10697
291000.0000    0.26922
291040.0000    0.13004
291080.0000    0.22402
291120.0000    0.26694
291160.0000    0.29056
291200.0000    0.00222
291240.0000    0.08656
291280.0000    0.08320
291320.0000   -0.00667
291360.0000    0.22338
291400.0000    0.15622
291440.0000    0.25819
291480.0000   -0.08588
291520.0000    0.16253
291560.0000    0.09511
291600.0000    0.13275
291640.0000    0.05368
291680.0000    0.08093
291720.0000   -0.19303
291760.0000    0.29757
291800.0000   -0.04704
291840.0000   -0.09061
291880.0000   -0.04771
291920.0000    0.06220
291960.0000    0.03363
292000.0000   -0.05474
292040.0000   -0.11399
292080.0000    0.05305
292120.0000    0.00275
292160.0000   -0.00798
292200.0000    0.09109
292240.0000   -0.19594
292280.0000    0.03684
292320.0000   -0.05864
292360.0000    0.16167
292400.0000    0.19030
292440.0000    0.15891
292480.0000    0.03319
292520.0000   -0.15971
292560.0000   -0.04147
292600.0000   -0.13569
292640.0000   -0.39745
292680.0000   -0.26894
292720.0000   -0.58255
292760.0000   -0.32760
292800.0000   -0.49842
292840.0000   -0.68728
292880.0000   -0.22540
292920.0000   -0.46618
292960.0000   -0.20246
293000.0000   -0.28675
293040.0000   -0.19247
293080.0000   -0.37705
293120.0000   -0.45562
293160.0000   -0.37811
293200.0000   -0.65253
293240.0000   -0.42413
293280.0000   -0.57613
293320.0000   -0.43880
293360.0000   -0.60822
293400.0000   -0.48549
293440.0000   -0.45281
293480.0000   -0.83207
293520.0000   -1.01810
293560.0000   -0.72328
293600.0000   -0.53330
293640.0000   -0.21921
293680.0000   -0.46190
293720.0000   -0.05590
293760.0000    0.08146
293800.0000   -0.14933
293840.0000   -0.08816
293880.0000    0.07587
293920.0000   -0.30757
293960.0000   -0.26455
294000.0000   -0.34980
294040.0000   -0.42946
294080.0000   -0.46918
294120.0000    0.07737
294160.0000    0.17423
294200.0000   -0.20366
294240.0000   -0.10262
294280.0000   -0.11728
294320.0000    0.00755
294360.0000   -0.07790
294400.0000   -0.04047
294440.0000   -0.00377
294480.0000    0.17720
294520.0000    0.13608
294560.0000    0.05332
294600.0000   -0.41003
294640.0000   -0.55054
294680.0000   -0.75017
294720.0000   -0.57676
294760.0000   -0.48960
294800.0000   -0.79819
294840.0000   -0.26516
294880.0000   -0.32246
294920.0000   -0.31967
294960.0000   -0.23385
295000.0000    0.05783
295040.0000    0.06099
295080.0000   -0.08327
295120.0000   -0.17790
295160.0000   -0.35804
295200.0000   -0.01927
295240.0000   -0.19607
295280.0000   -0.08058
295320.0000   -0.09573
295360.0000    0.11831
295400.0000    0.02487
295440.0000    0.13265
295480.0000   -0.15026
295520.0000   -0.27197
295560.0000   -0.09000
295600.0000   -0.07418
295640.0000   -0.06966
295680.0000    0.10707
295720.0000    0.11292
295760.0000   -0.13344
295800.0000   -0.15360
295840.0000   -0.01077
295880.0000   -0.12481
295920.0000    0.00741
295960.0000    0.07699
296000.0000    0.14795
296040.0000    0.03967
296080.0000   -0.37265
296120.0000   -0.55765
296160.0000   -0.27625
296200.0000   -0.40140
296240.0000   -0.21044
296280.0000   -0.70696
296320.0000   -0.54808
296360.0000   -0.88883
296400.0000   -0.74874
296440.0000   -0.70432
296480.0000   -0.71124
296520.0000   -0.84275
296560.0000   -0.18412
296600.0000   -0.12606
296640.0000   -0.41298
296680.0000   -0.26703
296720.0000   -0.16263
296760.0000    0.02597
296800.0000   -0.13814
296840.0000   -0.51414
296880.0000   -0.59387
296920.0000   -0.40695
296960.0000   -0.15708
297000.0000   -0.52370
297040.0000   -0.34661
297080.0000   -0.57774
297120.0000   -0.78284
297160.0000   -0.49252
297200.0000   -0.83049
297240.0000   -0.79821
297280.0000   -0.59138
297320.0000   -0.50410
297360.0000   -0.32928
297400.0000   -0.15040
297440.0000   -0.11335
297480.0000   -0.07965
297520.0000   -0.07183
297560.0000   -0.42857
297600.0000   -0.80508
297640.0000   -0.41344
297680.0000   -0.55172
297720.0000   -0.44049
297760.0000   -0.65180
297800.0000   -0.73262
297840.0000   -0.64666
297880.0000   -0.56656
297920.0000   -0.71607
297960.0000   -0.46950
298000.0000   -0.64864
298040.0000   -0.75499
298080.0000   -0.80534
298120.0000   -0.52389
298160.0000   -0.58222
298200.0000   -0.61946
298240.0000   -0.32667
298280.0000   -0.87704
298320.0000   -0.59231
298360.0000   -0.67844
298400.0000   -0.38915
298440.0000   -0.40535
298480.0000   -0.49806
298520.0000   -0.67369
298560.0000    0.00447
298600.0000   -0.34756
298640.0000   -0.43319
298680.0000   -0.51963
298720.0000   -0.24012
298760.0000   -0.53148
298800.0000   -0.30912
298840.0000   -0.24495
298880.0000   -0.55102
298920.0000   -0.38354
298960.0000   -0.46589
299000.0000   -0.39291
299040.0000   -0.25396
299080.0000   -0.21142
299120.0000   -0.59265
299160.0000   -0.42456
299200.0000   -0.48442
299240.0000   -0.57934
299280.0000   -0.41872
299320.0000   -0.44199
299360.0000   -0.51427
299400.0000   -0.52378
299440.0000   -0.55556
299480.0000   -0.38732
299520.0000   -0.32306
299560.0000   -0.64293
299600.0000   -0.53183
299640.0000   -0.54944
299680.0000   -0.61625
299720.0000   -0.68036
299760.0000   -0.54363
299800.0000   -0.61028
299840.0000   -0.60262
299880.0000   -0.60762
299920.0000   -0.53111
299960.0000   -0.50816
300000.0000   -0.55504
300040.0000   -0.43152
300080.0000   -0.27872
300120.0000   -0.29770
300160.0000   -0.28727
300200.0000   -0.62751
300240.0000   -0.61045
300280.0000   -0.50126
300320.0000   -0.40308
300360.0000   -0.33830
300400.0000   -0.27988
300440.0000   -0.33912
300480.0000   -0.46202
300520.0000   -0.62774
300560.0000   -0.52944
300600.0000   -0.49605
300640.0000   -0.57229
300680.0000   -0.26489
300720.0000   -0.44271
300760.0000   -0.45076
300800.0000   -0.28418
300840.0000    0.20910
300880.0000   -0.17626
300920.0000   -0.40594
300960.0000   -0.35996
301000.0000   -0.30947
301040.0000   -0.18084
301080.0000   -0.28043
301120.0000   -0.24335
301160.0000   -0.07046
301200.0000   -0.39507
301240.0000   -0.34116
301280.0000    0.07308
301320.0000   -0.14367
301360.0000   -0.34568
301400.0000   -0.23080
301440.0000   -0.57343
301480.0000   -0.67234
301520.0000   -0.71286
301560.0000   -0.51035
301600.0000   -0.30347
301640.0000   -0.07250
301680.0000   -0.38631
301720.0000   -0.49893
301760.0000   -0.14815
301800.0000   -0.54330
301840.0000   -0.46431
301880.0000   -0.40229
301920.0000   -0.53423
301960.0000   -0.49872
302000.0000   -0.58985
302040.0000   -0.28049
302080.0000   -0.37480
302120.0000   -0.52473
302160.0000   -0.57798
302200.0000   -0.50663
302240.0000   -0.37849
302280.0000   -0.50950
302320.0000   -0.32372
302360.0000   -0.23159
302400.0000   -0.24290
302440.0000   -0.45364
302480.0000   -0.20454
302520.0000   -0.60514
302560.0000   -0.39899
302600.0000   -0.24467
302640.0000   -0.46653
302680.0000   -0.53901
302720.0000   -0.23992
302760.0000   -0.59565
302800.0000   -0.76587
302840.0000   -0.51213
302880.0000   -0.52561
302920.0000   -0.70715
302960.0000   -0.76259
303000.0000   -0.27491
303040.0000   -0.45193
303080.0000   -0.64744
303120.0000   -0.31826
303160.0000   -0.31692
303200.0000   -0.40668
303240.0000   -0.57600
303280.0000   -0.42962
303320.0000   -0.57267
303360.0000   -0.56208
303400.0000   -0.29185
303440.0000   -0.74399
303480.0000   -0.32001
303520.0000   -0.36123
303560.0000   -0.05409
303600.0000   -0.19884
303640.0000   -0.45287
303680.0000   -0.29916
303720.0000   -0.25783
303760.0000   -0.68407
303800.0000   -0.38764
303840.0000   -0.48856
303880.0000   -0.57171
303920.0000   -0.66268
303960.0000   -0.59272
304000.0000   -0.55305
304040.0000   -0.51199
304080.0000   -0.58575
304120.0000   -0.42141
304160.0000   -0.53352
304200.0000   -0.49892
304240.0000   -0.61854
304280.0000   -0.80320
304320.0000   -0.55148
304360.0000   -0.63584
304400.0000   -0.57215
304440.0000   -0.57548
304480.0000   -0.69005
304520.0000   -0.56433
304560.0000   -0.43427
304600.0000   -0.43782
304640.0000   -0.05578
304680.0000    0.13583
304720.0000   -0.09336
304760.0000   -0.09688
304800.0000   -0.08623
304840.0000    0.06802
304880.0000    0.08281
304920.0000    0.03721
304960.0000   -0.11836
305000.0000   -0.15109
305040.0000    0.04379
305080.0000   -0.10191
305120.0000   -0.29651
305160.0000   -0.01601
305200.0000   -0.17965
305240.0000   -0.30772
305280.0000   -0.08805
305320.0000   -0.08216
305360.0000   -0.26433
305400.0000   -0.57605
305440.0000   -0.33809
305480.0000   -0.49818
305520.0000   -0.75002
305560.0000   -0.33913
305600.0000   -0.08428
305640.0000   -0.01537
305680.0000   -0.15138
305720.0000    0.15516
305760.0000   -0.06896
305800.0000   -0.05232
305840.0000   -0.08603
305880.0000   -0.05959
305920.0000   -0.01076
305960.0000   -0.15744
306000.0000   -0.04310
306040.0000   -0.01448
306080.0000    0.04021
306120.0000   -0.22263
306160.0000   -0.08781
306200.0000   -0.07659
306240.0000   -0.20217
306280.0000    0.10706
306320.0000   -0.15387
306360.0000    0.17848
306400.0000    0.06846
306440.0000    0.15390
306480.0000    0.08477
306520.0000   -0.08890
306560.0000    0.04205
306600.0000   -0.14643
306640.0000    0.00878
306680.0000    0.03114
306720.0000    0.05748
306760.0000    0.01969
306800.0000    0.23613
306840.0000    0.17479
306880.0000    0.28463
306920.0000    0.30401
306960.0000    0.33594
307000.0000    0.41858
307040.0000    0.17660
307080.0000    0.07921
307120.0000   -0.16868
307160.0000   -0.05112
307200.0000    0.07569
307240.0000    0.05827
307280.0000   -0.09821
307320.0000   -0.07974
307360.0000   -0.05316
307400.0000    0.23034
307440.0000    0.32234
307480.0000    0.07421
307520.0000    0.07338
307560.0000   -0.04720
307600.0000    0.43894
307640.0000    0.54443
307680.0000    0.52748
307720.0000    0.26411
307760.0000    0.35054
307800.0000    0.45206
307840.0000    0.19504
307880.0000    0.21424
307920.0000    0.28232
307960.0000    0.36342
308000.0000    0.14679
308040.0000    0.10157
308080.0000    0.04434
308120.0000    0.03766
308160.0000   -0.03224
308200.0000   -0.17045
308240.0000    0.11636
308280.0000    0.00876
308320.0000   -0.09200
308360.0000    0.29663
308400.0000   -0.02867
308440.0000    0.22823
308480.0000   -0.05293
308520.0000    0.08861
308560.0000   -0.02074
308600.0000    0.02902
308640.0000    0.23118
308680.0000    0.16885
308720.0000   -0.07157
308760.0000    0.09275
308800.0000    0.10689
308840.0000    0.15698
308880.0000    0.20559
308920.0000    0.15776
308960.0000    0.12823
309000.0000   -0.05982
309040.0000   -0.10658
309080.0000   -0.07051
309120.0000   -0.13770
309160.0000    0.07895
309200.0000    0.10355
309240.0000   -0.00482
309280.0000    0.16674
309320.0000   -0.35565
309360.0000   -0.15989
309400.0000   -0.18240
309440.0000    0.17821
309480.0000   -0.05152
309520.0000   -0.26905
309560.0000    0.03526
309600.0000    0.05240
309640.0000    0.01753
309680.0000    0.16860
309720.0000    0.01423
309760.0000   -0.25117
309800.0000   -0.01268
309840.0000    0.08952
309880.0000    0.02341
309920.0000    0.00767
309960.0000   -0.24419
310000.0000   -0.10841
310040.0000   -0.22810
310080.0000   -0.18123
310120.0000   -0.22381
310160.0000   -0.03537
310200.0000   -0.40435
310240.0000   -0.05310
310280.0000   -0.15741
310320.0000   -0.00374
310360.0000    0.07716
310400.0000    0.04729
310440.0000    0.08554
310480.0000    0.18253
310520.0000   -0.29957
310560.0000   -0.15507
310600.0000   -0.16063
310640.0000    0.01088
310680.0000   -0.14716
310720.0000   -0.00044
310760.0000   -0.02597
310800.0000    0.15042
310840.0000    0.03687
310880.0000    0.01741
310920.0000    0.10388
310960.0000   -0.13841
311000.0000    0.03422
311040.0000    0.12632
311080.0000   -0.08816
311120.0000   -0.17155
311160.0000    0.12660
311200.0000    0.12981
311240.0000   -0.08444
311280.0000    0.19133
311320.0000    0.06586
311360.0000    0.14647
311400.0000    0.07097
311440.0000   -0.05881
311480.0000   -0.13229
311520.0000   -0.13058
311560.0000   -0.01444
311600.0000    0.14359
311640.0000   -0.11188
311680.0000    0.05377
311720.0000    0.10686
311760.0000   -0.03427
311800.0000    0.14503
311840.0000    0.12157
311880.0000   -0.02261
311920.0000   -0.29689
311960.0000   -0.33836
312000.0000   -0.07819
312040.0000    0.04811
312080.0000   -0.51446
312120.0000   -0.35094
312160.0000   -0.13557
312200.0000   -0.16253
312240.0000   -0.01566
312280.0000    0.05135
312320.0000   -0.01789
312360.0000    0.15395
312400.0000    0.10429
312440.0000   -0.07563
312480.0000   -0.06449
312520.0000   -0.04601
312560.0000    0.05819
312600.0000    0.08204
312640.0000   -0.03723
312680.0000    0.09185
312720.0000    0.19397
312760.0000   -0.38131
312800.0000   -0.16192
312840.0000   -0.02201
312880.0000   -0.31707
312920.0000   -0.18730
312960.0000   -0.05289
313000.0000   -0.35924
313040.0000   -0.10965
313080.0000   -0.17409
313120.0000   -0.14860
313160.0000   -0.19683
313200.0000   -0.08739
313240.0000    0.11136
313280.0000   -0.08817
313320.0000   -0.01790
313360.0000   -0.28059
313400.0000   -0.02137
313440.0000   -0.40259
313480.0000   -0.09189
313520.0000    0.14255
313560.0000   -0.20636
313600.0000   -0.18546
313640.0000   -0.05006
313680.0000   -0.17078
313720.0000   -0.25568
313760.0000   -0.26975
313800.0000   -0.27886
313840.0000   -0.43497
313880.0000   -0.61245
313920.0000   -0.38779
313960.0000   -0.53979
314000.0000   -0.46341
314040.0000   -0.06668
314080.0000   -0.01698
314120.0000    0.00979
314160.0000   -0.56044
314200.0000   -0.37204
314240.0000   -0.47259
314280.0000   -0.40938
314320.0000   -0.46767
314360.0000   -0.57618
314400.0000   -0.42332
314440.0000   -0.32909
314480.0000   -0.27192
314520.0000   -0.41015
314560.0000   -0.22440
314600.0000   -0.52458
314640.0000   -0.23766
314680.0000    0.02873
314720.0000   -0.03194
314760.0000   -0.35319
314800.0000   -0.26864
314840.0000   -0.38754
314880.0000   -0.03325
314920.0000   -0.45764
314960.0000   -0.62528
315000.0000   -0.84983
315040.0000   -0.59638
315080.0000   -0.43660
315120.0000   -0.65620
315160.0000   -0.29739
315200.0000   -0.69581
315240.0000   -0.54887
315280.0000   -0.75207
315320.0000   -0.65352
315360.0000   -0.61370
315400.0000   -0.69823
315440.0000   -0.46898
315480.0000   -0.42045
315520.0000   -0.80556
315560.0000   -0.39941
315600.0000   -0.41053
315640.0000   -0.51788
315680.0000   -0.28439
315720.0000   -0.29078
315760.0000    0.15331
315800.0000   -0.03892
315840.0000    0.03161
315880.0000   -0.58492
315920.0000   -0.39017
315960.0000   -0.79736
316000.0000   -0.68741
316040.0000   -0.50539
316080.0000   -0.44682
316120.0000   -0.54664
316160.0000   -0.40513
316200.0000   -0.10942
316240.0000   -0.39213
316280.0000   -0.37560
316320.0000   -0.04979
316360.0000    0.21837
316400.0000    0.30258
316440.0000    0.11519
316480.0000   -0.06018
316520.0000   -0.24101
316560.0000   -0.18416
316600.0000    0.02865
316640.0000   -0.31446
316680.0000   -0.16624
316720.0000   -0.37110
316760.0000   -0.36317
316800.0000   -0.06856
316840.0000   -0.18956
316880.0000   -0.15836
316920.0000   -0.16263
316960.0000   -0.16779
317000.0000   -0.04311
317040.0000   -0.04429
317080.0000   -0.36326
317120.0000   -0.24036
317160.0000   -0.24466
317200.0000   -0.21521
317240.0000   -0.42191
317280.0000   -0.15960
317320.0000   -0.25436
317360.0000   -0.01710
317400.0000   -0.09127
317440.0000   -0.12724
317480.0000   -0.03760
317520.0000   -0.38015
317560.0000   -0.52835
317600.0000   -0.02518
317640.0000   -0.12809
317680.0000   -0.16255
317720.0000   -0.02610
317760.0000   -0.15562
317800.0000   -0.16607
317840.0000   -0.09020
317880.0000   -0.16793
317920.0000   -0.12384
317960.0000   -0.12630
318000.0000    0.05441
318040.0000   -0.05132
318080.0000   -0.23731
318120.0000   -0.04539
318160.0000   -0.14928
318200.0000   -0.13752
318240.0000   -0.34172
318280.0000   -0.29126
318320.0000   -0.25904
318360.0000   -0.12058
318400.0000   -0.27425
318440.0000    0.06305
318480.0000   -0.10790
318520.0000   -0.27805
318560.0000   -0.43546
318600.0000   -0.04015
318640.0000   -0.21128
318680.0000   -0.30463
318720.0000   -0.29143
318760.0000   -0.17007
318800.0000   -0.13015
318840.0000   -0.14895
318880.0000    0.09179
318920.0000   -0.06523
318960.0000    0.02690
319000.0000   -0.14074
319040.0000   -0.02962
319080.0000    0.00675
319120.0000   -0.01401
319160.0000    0.13300
319200.0000   -0.24596
319240.0000    0.00783
319280.0000   -0.13300
319320.0000   -0.13070
319360.0000   -0.05304
319400.0000   -0.37981
319440.0000   -0.06465
319480.0000   -0.05220
319520.0000    0.03632
319560.0000   -0.08869
319600.0000   -0.13340
319640.0000   -0.14898
319680.0000   -0.13441
319720.0000   -0.11427
319760.0000   -0.03305
319800.0000   -0.05479
319840.0000   -0.39758
319880.0000   -0.53445
319920.0000   -0.67226
319960.0000   -0.03094
320000.0000   -0.28160
320040.0000   -0.32069
320080.0000   -0.45617
320120.0000   -0.29060
320160.0000   -0.02815
320200.0000   -0.45840
320240.0000   -0.46521
320280.0000   -0.50286
320320.0000   -0.40571
320360.0000   -0.39795
320400.0000   -0.66444
320440.0000   -0.55224
320480.0000   -0.38602
320520.0000   -0.46139
320560.0000   -0.47318
320600.0000   -0.55948
320640.0000   -0.45736
320680.0000   -0.63110
320720.0000   -0.90401
320760.0000   -0.66896
320800.0000   -0.38504
320840.0000   -0.53171
320880.0000   -0.23634
320920.0000   -0.53079
320960.0000   -0.29575
321000.0000   -0.33231
321040.0000   -0.14557
321080.0000   -0.11473
321120.0000   -0.34060
321160.0000   -0.41684
321200.0000   -0.49324
321240.0000   -0.55580
321280.0000   -0.25335
321320.0000   -0.23771
321360.0000   -0.19459
321400.0000    0.05435
321440.0000    0.11112
321480.0000   -0.25602
321520.0000   -0.24020
321560.0000   -0.18452
321600.0000   -0.19095
321640.0000   -0.17026
321680.0000   -0.24225
321720.0000   -0.13970
321760.0000   -0.23567
321800.0000   -0.13873
321840.0000   -0.26548
321880.0000   -0.26835
321920.0000   -0.54247
321960.0000   -0.06700
322000.0000   -0.08763
322040.0000    0.20719
322080.0000   -0.08316
322120.0000   -0.01888
322160.0000    0.43775
322200.0000    0.08475
322240.0000   -0.19572
322280.0000   -0.13544
322320.0000   -0.18023
322360.0000   -0.18626
322400.0000    0.00683
322440.0000   -0.02401
322480.0000    0.01253
322520.0000   -0.19832
322560.0000   -0.17147
322600.0000    0.26698
322640.0000   -0.14627
322680.0000   -0.09560
322720.0000   -0.25884
322760.0000   -0.14817
322800.0000   -0.18673
322840.0000   -0.06695
322880.0000   -0.35154
322920.0000   -0.22119
322960.0000   -0.24356
323000.0000    0.03617
323040.0000   -0.09911
323080.0000   -0.18988
323120.0000   -0.12995
323160.0000    0.00132
323200.0000   -0.17007
323240.0000   -0.04790
323280.0000    0.02898
323320.0000   -0.21018
323360.0000    0.02420
323400.0000    0.05598
323440.0000   -0.19727
323480.0000   -0.42637
323520.0000   -0.51835
323560.0000   -0.39428
323600.0000   -0.52628
323640.0000   -0.53313
323680.0000   -0.25600
323720.0000   -0.15478
323760.0000   -0.16120
323800.0000   -0.11222
323840.0000   -0.43087
323880.0000   -0.17148
323920.0000   -0.36161
323960.0000   -0.35307
324000.0000   -0.21316
324040.0000   -0.37160
324080.0000   -0.14427
324120.0000   -0.39076
324160.0000   -0.35616
324200.0000   -0.25446
324240.0000   -0.39966
324280.0000   -0.62175
324320.0000   -0.48137
324360.0000   -0.14690
324400.0000   -0.27846
324440.0000   -0.32383
324480.0000   -0.20909
324520.0000   -0.50999
324560.0000   -0.42640
324600.0000   -0.68149
324640.0000   -0.39049
324680.0000   -0.42453
324720.0000   -0.28035
324760.0000   -0.48817
324800.0000   -0.18750
324840.0000    0.19382
324880.0000    0.09383
324920.0000    0.35206
324960.0000   -0.05172
325000.0000   -0.42087
325040.0000   -0.18701
325080.0000   -0.18497
325120.0000   -0.12607
325160.0000   -0.18445
325200.0000   -0.18291
325240.0000   -0.37421
325280.0000   -0.17216
325320.0000   -0.21503
325360.0000   -0.28220
325400.0000   -0.22488
325440.0000   -0.19201
325480.0000   -0.36497
325520.0000   -0.09562
325560.0000   -0.13062
325600.0000   -0.08867
325640.0000   -0.13872
325680.0000   -0.12893
325720.0000   -0.27514
325760.0000   -0.13617
325800.0000   -0.00117
325840.0000   -0.17844
325880.0000   -0.25949
325920.0000    0.00688
325960.0000   -0.10615
326000.0000    0.18716
326040.0000   -0.20269
326080.0000   -0.00899
326120.0000    0.02332
326160.0000    0.02463
326200.0000    0.06677
326240.0000   -0.02049
326280.0000   -0.05437
326320.0000   -0.03129
326360.0000    0.04166
326400.0000    0.10629
326440.0000    0.02999
326480.0000    0.08531
326520.0000    0.13510
326560.0000    0.35823
326600.0000   -0.00040
326640.0000    0.13695
326680.0000   -0.38263
326720.0000   -0.32644
326760.0000   -0.15912
326800.0000   -0.02455
326840.0000   -0.51567
326880.0000   -0.29814
326920.0000   -0.26555
326960.0000   -0.30572
327000.0000   -0.68298
327040.0000   -0.55714
327080.0000   -0.38205
327120.0000   -0.57355
327160.0000   -0.60432
327200.0000   -0.60736
327240.0000   -0.35866
327280.0000   -0.52319
327320.0000   -0.55998
327360.0000   -0.50083
327400.0000   -0.69585
327440.0000   -0.50524
327480.0000   -0.68098
327520.0000   -0.48959
327560.0000   -0.27753
327600.0000   -0.65728
327640.0000   -0.63475
327680.0000   -0.51718
327720.0000   -0.74577
327760.0000   -0.54850
327800.0000   -0.78858
327840.0000   -0.35410
327880.0000   -0.29241
327920.0000   -0.27559
327960.0000   -0.26977
328000.0000   -0.05475
328040.0000   -0.07921
328080.0000   -0.56742
328120.0000   -0.07340
328160.0000   -0.14042
328200.0000   -0.10490
328240.0000    0.06542
328280.0000   -0.00719
328320.0000   -0.11157
328360.0000   -0.20970
328400.0000   -0.09190
328440.0000   -0.31879
328480.0000   -0.08795
328520.0000   -0.04439
328560.0000   -0.14800
328600.0000   -0.26113
328640.0000   -0.18855
328680.0000   -0.58662
328720.0000   -0.52600
328760.0000   -0.48137
328800.0000   -0.40927
328840.0000   -0.51512
328880.0000   -0.67258
328920.0000   -0.54223
328960.0000   -0.18537
329000.0000   -0.50655
329040.0000   -0.34092
329080.0000   -0.01330
329120.0000   -0.30357
329160.0000   -0.10457
329200.0000   -0.04685
329240.0000   -0.04997
329280.0000    0.01915
329320.0000    0.08181
329360.0000   -0.05053
329400.0000   -0.00124
329440.0000   -0.29331
329480.0000    0.02233
329520.0000   -0.04910
329560.0000    0.09317
329600.0000   -0.11733
329640.0000   -0.02042
329680.0000    0.08125
329720.0000    0.02171
329760.0000   -0.12512
329800.0000   -0.15261
329840.0000   -0.09890
329880.0000    0.23460
329920.0000    0.00930
329960.0000    0.11922
330000.0000   -0.11453
330040.0000    0.12306
330080.0000   -0.05454
330120.0000    0.03477
330160.0000    0.20188
330200.0000   -0.07058
330240.0000    0.12419
330280.0000   -0.01194
330320.0000    0.06172
330360.0000    0.02064
330400.0000    0.00074
330440.0000    0.00900
330480.0000    0.10664
330520.0000   -0.06389
330560.0000   -0.03347
330600.0000    0.08624
330640.0000    0.15394
330680.0000    0.04321
330720.0000   -0.06442
330760.0000    0.21045
330800.0000    0.09497
330840.0000   -0.05602
330880.0000    0.00956
330920.0000   -0.00867
330960.0000    0.18574
331000.0000   -0.05435
331040.0000   -0.19084
331080.0000   -0.07488
331120.0000   -0.09396
331160.0000    0.02405
331200.0000   -0.07159
331240.0000   -0.12900
331280.0000   -0.01498
331320.0000    0.17135
331360.0000    0.01610
331400.0000    0.05247
331440.0000   -0.11523
331480.0000   -0.17572
331520.0000   -0.06835
331560.0000    0.08600
331600.0000    0.09743
331640.0000   -0.08197
331680.0000   -0.03599
331720.0000   -0.02826
331760.0000   -0.10204
331800.0000    0.08405
331840.0000   -0.07368
331880.0000    0.04098
331920.0000    0.24537
331960.0000   -0.14598
332000.0000    0.14022
332040.0000    0.09642
332080.0000   -0.14689
332120.0000   -0.00784
332160.0000   -0.11703
332200.0000   -0.35961
332240.0000   -0.23758
332280.0000   -0.19310
332320.0000   -0.29700
332360.0000   -0.42598
332400.0000   -0.12520
332440.0000   -0.24014
332480.0000   -0.35712
332520.0000   -0.03907
332560.0000   -0.25414
332600.0000   -0.51041
332640.0000   -0.08550
332680.0000   -0.49281
332720.0000   -0.28178
332760.0000   -0.30772
332800.0000   -0.03263
332840.0000    0.17694
332880.0000   -0.02635
332920.0000    0.04144
332960.0000   -0.26367
333000.0000   -0.01711
333040.0000   -0.15982
333080.0000    0.10975
333120.0000    0.22597
333160.0000    0.28311
333200.0000   -0.51640
333240.0000   -0.29525
333280.0000   -0.55280
333320.0000   -0.60038
333360.0000   -0.27022
333400.0000   -0.11562
333440.0000   -0.19119
333480.0000   -0.23347
333520.0000   -0.26046
333560.0000   -0.30162
333600.0000   -0.37675
333640.0000   -0.04621
333680.0000   -0.16519
333720.0000   -0.19858
333760.0000   -0.34324
333800.0000   -0.57832
333840.0000   -0.63830
333880.0000   -0.61631
333920.0000   -0.25951
333960.0000   -0.70116
334000.0000   -0.58485
334040.0000   -0.62765
334080.0000   -0.57487
334120.0000   -0.62552
334160.0000   -0.52493
334200.0000   -0.76345
334240.0000   -0.51352
334280.0000   -0.60317
334320.0000   -0.76002
334360.0000   -0.44734
334400.0000   -0.56055
334440.0000   -0.74884
334480.0000   -0.63003
334520.0000   -0.69224
334560.0000   -0.68280
334600.0000   -0.75422
334640.0000   -0.46245
334680.0000   -0.61602
334720.0000   -0.33567
334760.0000    0.03150
334800.0000   -0.64465
334840.0000   -0.61023
334880.0000   -0.55679
334920.0000   -0.51191
334960.0000   -0.20242
335000.0000   -0.25559
335040.0000   -0.12016
335080.0000   -0.20333
335120.0000   -0.50497
335160.0000   -0.27056
335200.0000   -0.44764
335240.0000   -0.30509
335280.0000   -0.26992
335320.0000   -0.20508
335360.0000   -0.18598
335400.0000   -0.15074
335440.0000   -0.27996
335480.0000   -0.26442
335520.0000   -0.28279
335560.0000   -0.42777
335600.0000   -0.19526
335640.0000   -0.30649
335680.0000   -0.19254
335720.0000   -0.26709
335760.0000   -0.23417
335800.0000   -0.31981
335840.0000   -0.11404
335880.0000   -0.24494
335920.0000   -0.31036
335960.0000   -0.34205
336000.0000   -0.27048
336040.0000   -0.20967
336080.0000   -0.15043
336120.0000   -0.29528
336160.0000   -0.32028
336200.0000   -0.26707
336240.0000   -0.24743
336280.0000   -0.14040
336320.0000   -0.50454
336360.0000   -0.29930
336400.0000   -0.27078
336440.0000   -0.30039
336480.0000   -0.29128
336520.0000   -0.33904
336560.0000   -0.43406
336600.0000   -0.31374
336640.0000   -0.20520
336680.0000   -0.33773
336720.0000   -0.48494
336760.0000   -0.39995
336800.0000   -0.58686
336840.0000   -0.33003
336880.0000   -0.43967
336920.0000   -0.29015
336960.0000   -0.19875
337000.0000   -0.22862
337040.0000   -0.39241
337080.0000   -0.46882
337120.0000   -0.30861
337160.0000   -0.54724
337200.0000   -0.31995
337240.0000   -0.29788
337280.0000   -0.10525
337320.0000   -0.25665
337360.0000   -0.34334
337400.0000   -0.08749
337440.0000   -0.39762
337480.0000   -0.27262
337520.0000   -0.21380
337560.0000   -0.31927
337600.0000   -0.35392
337640.0000   -0.28496
337680.0000   -0.10477
337720.0000   -0.19424
337760.0000   -0.27517
337800.0000   -0.28892
337840.0000   -0.14691
337880.0000   -0.54568
337920.0000   -0.27840
337960.0000   -0.26109
338000.0000   -0.19027
338040.0000   -0.43107
338080.0000   -0.37387
338120.0000   -0.34090
338160.0000   -0.56750
338200.0000   -0.77890
338240.0000   -0.68107
338280.0000   -0.39276
338320.0000   -0.32528
338360.0000   -0.10254
338400.0000   -0.26197
338440.0000   -0.29161
338480.0000   -0.27954
338520.0000   -0.36724
338560.0000   -0.13719
338600.0000   -0.35059
338640.0000   -0.17781
338680.0000   -0.36762
338720.0000   -0.24962
338760.0000   -0.26169
338800.0000   -0.32324
338840.0000   -0.18254
338880.0000   -0.36080
338920.0000   -0.27937
338960.0000   -0.28068
339000.0000   -0.38172
339040.0000   -0.27256
339080.0000   -0.15427
339120.0000   -0.37252
339160.0000   -0.33552
339200.0000   -0.35256
339240.0000   -0.37973
339280.0000   -0.42467
339320.0000   -0.27474
339360.0000   -0.25213
339400.0000   -0.25122
339440.0000   -0.33127
339480.0000   -0.19024
339520.0000   -0.21368
339560.0000   -0.07873
339600.0000   -0.15084
339640.0000   -0.15243
339680.0000   -0.32737
339720.0000   -0.42473
339760.0000   -0.11201
339800.0000   -0.22637
339840.0000   -0.48892
339880.0000   -0.34541
339920.0000   -0.28384
339960.0000   -0.36120
340000.0000   -0.48063
340040.0000   -0.49345
340080.0000   -0.20222
340120.0000   -0.31668
340160.0000   -0.30864
340200.0000   -0.20302
340240.0000   -0.15368
340280.0000   -0.29220
340320.0000   -0.48571
340360.0000   -0.47948
340400.0000   -0.30378
340440.0000   -0.68068
340480.0000   -0.78459
340520.0000   -0.46432
340560.0000   -0.25281
340600.0000   -0.50026
340640.0000   -0.39692
340680.0000   -0.01724
340720.0000   -0.09745
340760.0000    0.20591
340800.0000   -0.16743
340840.0000   -0.54890
340880.0000   -0.25491
340920.0000    0.02053
340960.0000   -0.14086
341000.0000   -0.21550
341040.0000   -0.24009
341080.0000   -0.38491
341120.0000   -0.56814
341160.0000   -0.18082
341200.0000   -0.41260
341240.0000   -0.34421
341280.0000   -0.58506
341320.0000   -0.56661
341360.0000   -0.24645
341400.0000   -0.48008
341440.0000   -0.22252
341480.0000   -0.18230
341520.0000   -0.28990
341560.0000   -0.34045
341600.0000   -0.35562
341640.0000   -0.13900
341680.0000   -0.53829
341720.0000   -0.10859
341760.0000   -0.35665
341800.0000   -0.31923
341840.0000   -0.53470
341880.0000   -0.82958
341920.0000   -0.75808
341960.0000   -0.51631
342000.0000   -0.47916
342040.0000   -0.53509
342080.0000   -0.77345
342120.0000   -0.47900
342160.0000   -0.41960
342200.0000   -0.61170
342240.0000   -0.47796
342280.0000   -0.70832
342320.0000   -0.72316
342360.0000   -0.48209
342400.0000   -0.62543
342440.0000   -0.29983
342480.0000   -0.47659
342520.0000   -0.54879
342560.0000   -0.46831
342600.0000   -0.64962
342640.0000   -0.42291
342680.0000   -0.28747
342720.0000   -0.35247
342760.0000   -0.28634
342800.0000   -0.00072
342840.0000   -0.35907
342880.0000   -0.38627
342920.0000   -0.16961
342960.0000   -0.14458
343000.0000   -0.26793
343040.0000   -0.25811
343080.0000   -0.00008
343120.0000   -0.16416
343160.0000    0.25033
343200.0000   -0.08713
343240.0000   -0.20839
343280.0000   -0.41200
343320.0000   -0.15712
343360.0000   -0.39411
343400.0000   -0.14655
343440.0000   -0.29486
343480.0000   -0.21487
343520.0000   -0.32253
343560.0000   -0.40666
343600.0000   -0.48923
343640.0000    0.00719
343680.0000    0.40294
343720.0000    0.08149
343760.0000   -0.01682
343800.0000    0.06975
343840.0000   -0.28440
343880.0000   -0.19187
343920.0000   -0.35898
343960.0000   -0.67869
344000.0000   -0.14465
344040.0000   -0.38935
344080.0000   -0.22667
344120.0000   -0.71190
344160.0000   -0.63786
344200.0000   -0.43709
344240.0000   -0.58511
344280.0000   -0.43184
344320.0000   -0.38757
344360.0000   -0.30100
344400.0000   -0.40818
344440.0000   -0.38405
344480.0000   -0.25231
344520.0000   -0.50708
344560.0000    0.00851
344600.0000   -0.23907
344640.0000   -0.57825
344680.0000   -0.48055
344720.0000   -0.22032
344760.0000   -0.23821
344800.0000   -0.28875
344840.0000    0.20152
344880.0000    0.26445
344920.0000    0.25509
344960.0000    0.23679
345000.0000    0.24780
345040.0000    0.33941
345080.0000    0.29410
345120.0000    0.38944
345160.0000    0.29802
345200.0000    0.37426
345240.0000    0.03149
345280.0000    0.25561
345320.0000    0.07806
345360.0000    0.08712
345400.0000    0.24777
345440.0000   -0.14409
345480.0000    0.03929
345520.0000    0.10132
345560.0000    0.17595
345600.0000    0.19486
345640.0000   -0.21344
345680.0000    0.07003
345720.0000    0.05584
345760.0000    0.01930
345800.0000    0.00662
345840.0000    0.02053
345880.0000    0.24608
345920.0000    0.04273
345960.0000    0.38145
346000.0000    0.42991
346040.0000   -0.07046
346080.0000    0.02346
346120.0000   -0.27411
346160.0000   -0.19582
346200.0000   -0.19632
346240.0000   -0.31782
346280.0000   -0.43760
346320.0000   -0.43960
346360.0000   -0.17805
346400.0000   -0.13749
346440.0000   -0.27972
346480.0000   -0.36455
346520.0000   -0.57249
346560.0000   -0.28707
346600.0000   -0.33198
346640.0000   -0.31766
346680.0000   -0.30378
346720.0000   -0.25813
346760.0000   -0.33850
346800.0000   -0.22868
346840.0000   -0.35347
346880.0000   -0.18390
346920.0000   -0.11979
346960.0000    0.02136
347000.0000   -0.23801
347040.0000   -0.05435
347080.0000   -0.24814
347120.0000   -0.11376
347160.0000   -0.13696
347200.0000   -0.26050
347240.0000   -0.15834
347280.0000   -0.18648
347320.0000   -0.11601
347360.0000   -0.30835
347400.0000   -0.20237
347440.0000   -0.00678
347480.0000   -0.38309
347520.0000   -0.07873
347560.0000   -0.39131
347600.0000   -0.39565
347640.0000   -0.24176
347680.0000   -0.31712
347720.0000   -0.04464
347760.0000   -0.02602
347800.0000   -0.13074
347840.0000   -0.06035
347880.0000   -0.26917
347920.0000   -0.56536
347960.0000   -0.27740
348000.0000   -0.11677
348040.0000   -0.33925
348080.0000   -0.12709
348120.0000   -0.11767
348160.0000   -0.42661
348200.0000    0.01636
348240.0000    0.01796
348280.0000   -0.20321
348320.0000   -0.03546
348360.0000   -0.20659
348400.0000   -0.13713
348440.0000   -0.04288
348480.0000   -0.10266
348520.0000    0.06992
348560.0000   -0.14353
348600.0000   -0.03024
348640.0000    0.04283
348680.0000    0.03404
348720.0000   -0.08408
348760.0000   -0.39682
348800.0000   -0.35656
348840.0000   -0.20027
348880.0000    0.06115
348920.0000   -0.18561
348960.0000    0.12966
349000.0000    0.17158
349040.0000   -0.17801
349080.0000   -0.27826
349120.0000   -0.36844
349160.0000   -0.23776
349200.0000   -0.10666
349240.0000   -0.30684
349280.0000    0.16173
349320.0000   -0.02639
349360.0000   -0.05411
349400.0000    0.18559
349440.0000    0.21142
349480.0000    0.07122
349520.0000    0.09506
349560.0000    0.08956
349600.0000    0.08043
349640.0000    0.07106
349680.0000   -0.10934
349720.0000   -0.20940
349760.0000    0.22408
349800.0000   -0.00127
349840.0000    0.19933
349880.0000   -0.39106
349920.0000   -0.45972
349960.0000   -0.83330
350000.0000   -0.84075
350040.0000   -0.45936
350080.0000   -0.74902
350120.0000   -0.48019
350160.0000   -0.50007
350200.0000   -0.47446
350240.0000   -0.41049
350280.0000   -0.55552
350320.0000   -0.62414
350360.0000   -0.50229
350400.0000   -0.48830
350440.0000   -0.54714
350480.0000   -0.32395
350520.0000   -0.67304
350560.0000   -0.54535
350600.0000   -0.26441
350640.0000   -0.34045
350680.0000   -0.45362
350720.0000   -0.08082
350760.0000   -0.37729
350800.0000   -0.20151
350840.0000   -0.27535
350880.0000   -0.34720
350920.0000   -0.48608
350960.0000   -0.26710
351000.0000   -0.63138
351040.0000   -0.28521
351080.0000   -0.45816
351120.0000   -0.29116
351160.0000   -0.28163
351200.0000   -0.37601
351240.0000   -0.00359
351280.0000   -0.08224
351320.0000   -0.24533
351360.0000    0.20905
351400.0000   -0.11634
351440.0000   -0.10357
351480.0000   -0.16591
351520.0000   -0.39896
351560.0000   -0.07495
351600.0000   -0.07352
351640.0000   -0.35790
351680.0000    0.06025
351720.0000    0.36326
351760.0000   -0.01600
351800.0000   -0.02261
351840.0000    0.08525
351880.0000    0.05675
351920.0000    0.20832
351960.0000    0.18138
352000.0000    0.20584
352040.0000    0.15626
352080.0000    0.23135
352120.0000   -0.13359
352160.0000    0.13668
352200.0000   -0.03009
352240.0000   -0.04964
352280.0000   -0.02006
352320.0000    0.25391
352360.0000   -0.13995
352400.0000   -0.17201
352440.0000    0.35474
352480.0000    0.18345
352520.0000    0.02574
352560.0000    0.09511
352600.0000    0.22824
352640.0000    0.18345
352680.0000    0.08679
352720.0000   -0.09448
352760.0000    0.07801
352800.0000   -0.31684
352840.0000   -0.38039
352880.0000   -0.07220
352920.0000   -0.16568
352960.0000   -0.36913
353000.0000   -0.22899
353040.0000   -0.50984
353080.0000   -0.15736
353120.0000   -0.17343
353160.0000   -0.43195
353200.0000   -0.20070
353240.0000   -0.06634
353280.0000   -0.16930
353320.0000   -0.28642
353360.0000   -0.27867
353400.0000   -0.43664
353440.0000   -0.52140
353480.0000   -0.18644
353520.0000   -0.48565
353560.0000   -0.49636
353600.0000   -0.16273
353640.0000   -0.56243
353680.0000   -0.16102
353720.0000   -0.20450
353760.0000   -0.04857
353800.0000   -0.25116
353840.0000   -0.42426
353880.0000   -0.29576
353920.0000   -0.52490
353960.0000   -0.01997
354000.0000   -0.25694
354040.0000   -0.17676
354080.0000   -0.23904
354120.0000   -0.38852
354160.0000   -0.08057
354200.0000   -0.16502
354240.0000   -0.21974
354280.0000   -0.37288
354320.0000   -0.46466
354360.0000   -0.54192
354400.0000   -0.46216
354440.0000   -0.41026
354480.0000   -0.54389
354520.0000   -0.03668
354560.0000   -0.09127
354600.0000    0.18208
354640.0000   -0.13105
354680.0000   -0.36004
354720.0000   -0.51752
354760.0000   -0.43527
354800.0000   -0.25725
354840.0000   -0.18602
354880.0000   -0.48986
354920.0000   -0.28328
354960.0000   -0.20790
355000.0000   -0.31832
355040.0000    0.04132
355080.0000   -0.26590
355120.0000    0.11492
355160.0000   -0.29365
355200.0000   -0.10420
355240.0000   -0.51690
355280.0000   -0.16085
355320.0000   -0.21591
355360.0000   -0.01892
355400.0000   -0.13239
355440.0000   -0.03677
355480.0000    0.08336
355520.0000    0.31697
355560.0000    0.26186
355600.0000    0.01587
355640.0000    0.03403
355680.0000    0.10336
355720.0000    0.09425
355760.0000   -0.25360
355800.0000    0.08393
355840.0000   -0.01969
355880.0000   -0.04008
355920.0000    0.21886
355960.0000    0.13024
356000.0000    0.20521
356040.0000    0.12349
356080.0000    0.16646
356120.0000    0.24616
356160.0000    0.19620
356200.0000    0.12040
356240.0000   -0.12357
356280.0000   -0.08961
356320.0000   -0.04934
356360.0000   -0.49494
356400.0000   -0.19792
356440.0000   -0.29526
356480.0000   -0.30751
356520.0000   -0.36832
356560.0000   -0.28326
356600.0000   -0.28203
356640.0000   -0.10223
356680.0000   -0.26277
356720.0000   -0.05603
356760.0000   -0.37073
356800.0000    0.01398
356840.0000    0.07597
356880.0000    0.08301
356920.0000   -0.13126
356960.0000   -0.13393
357000.0000    0.09942
357040.0000    0.10248
357080.0000    0.29642
357120.0000    0.39238
357160.0000    0.05678
357200.0000    0.00483
357240.0000    0.28613
357280.0000    0.03656
357320.0000    0.12918
357360.0000    0.00601
357400.0000    0.19757
357440.0000    0.03157
357480.0000   -0.07575
357520.0000    0.13433
357560.0000    0.04259
357600.0000    0.04420
357640.0000    0.16161
357680.0000    0.17002
357720.0000    0.19769
357760.0000    0.19229
357800.0000   -0.03903
357840.0000    0.19388
357880.0000    0.12424
357920.0000    0.15180
357960.0000    0.01197
358000.0000   -0.04201
358040.0000   -0.24665
358080.0000    0.04509
358120.0000    0.12568
358160.0000    0.24944
358200.0000    0.33234
358240.0000    0.20098
358280.0000   -0.05909
358320.0000   -0.03245
358360.0000    0.02015
358400.0000   -0.07380
358440.0000    0.06011
358480.0000    0.05783
358520.0000   -0.13627
358560.0000    0.04650
358600.0000    0.33609
358640.0000    0.06432
358680.0000    0.02860
358720.0000   -0.05915
358760.0000    0.04985
358800.0000    0.00941
358840.0000   -0.00090
358880.0000    0.06077
358920.0000    0.27163
358960.0000   -0.30192
359000.0000   -0.46249
359040.0000   -0.21541
359080.0000   -0.24586
359120.0000    0.06006
359160.0000   -0.02212
359200.0000    0.08475
359240.0000   -0.18057
359280.0000   -0.19451
359320.0000    0.07241
359360.0000   -0.61418
359400.0000   -0.55836
359440.0000   -0.29673
359480.0000   -0.12652
359520.0000   -0.35491
359560.0000   -0.23286
359600.0000   -0.35584
359640.0000   -0.43475
359680.0000   -0.53608
359720.0000   -0.35901
359760.0000   -0.14503
359800.0000   -0.32497
359840.0000   -0.28901
359880.0000    0.03498
359920.0000   -0.07912
359960.0000   -0.12952
360000.0000    0.13376
360040.0000   -0.04894
360080.0000   -0.12643
360120.0000   -0.20472
360160.0000   -0.00763
360200.0000   -0.06951
360240.0000   -0.17051
360280.0000   -0.33251
360320.0000   -0.29960
360360.0000   -0.14069
360400.0000   -0.07623
360440.0000   -0.29253
360480.0000   -0.37938
360520.0000   -0.16528
360560.0000   -0.26531
360600.0000   -0.23833
360640.0000   -0.26018
360680.0000   -0.16682
360720.0000   -0.29429
360760.0000   -0.08146
360800.0000   -0.07298
360840.0000   -0.08372
360880.0000   -0.04568
360920.0000   -0.24800
360960.0000   -0.15049
361000.0000   -0.45576
361040.0000   -0.01287
361080.0000   -0.38070
361120.0000   -0.30453
361160.0000   -0.29985
361200.0000   -0.33505
361240.0000   -0.55570
361280.0000   -0.65926
361320.0000   -0.53655
361360.0000   -0.84351
361400.0000   -0.69197
361440.0000   -0.24701
361480.0000   -0.55304
361520.0000   -0.61433
361560.0000   -0.51247
361600.0000   -0.82654
361640.0000   -0.64570
361680.0000   -0.71730
361720.0000   -0.63936
361760.0000   -0.54965
361800.0000   -0.37863
361840.0000   -0.69496
361880.0000   -0.89189
361920.0000   -0.82450
361960.0000   -0.72625
362000.0000   -0.88964
362040.0000   -0.77083
362080.0000   -0.65102
362120.0000   -0.31417
362160.0000   -0.33062
362200.0000   -0.52881
362240.0000   -0.55255
362280.0000   -0.25608
362320.0000   -0.21381
362360.0000   -0.27263
362400.0000   -0.36587
362440.0000   -0.38834
362480.0000   -0.24430
362520.0000   -0.31158
362560.0000   -0.20854
362600.0000   -0.56448
362640.0000   -0.39955
362680.0000   -0.42683
362720.0000   -0.30700
362760.0000   -0.17280
362800.0000   -0.28539
362840.0000   -0.19725
362880.0000   -0.14642
362920.0000   -0.29204
362960.0000   -0.18777
363000.0000   -0.29883
363040.0000   -0.27430
363080.0000   -0.34295
363120.0000   -0.02133
363160.0000   -0.31440
363200.0000   -0.38910
363240.0000    0.00287
363280.0000   -0.26528
363320.0000   -0.50535
363360.0000   -0.32036
363400.0000   -0.12878
363440.0000   -0.22069
363480.0000   -0.30782
363520.0000   -0.09967
363560.0000    0.01590
363600.0000   -0.25508
363640.0000   -0.19263
363680.0000   -0.41269
363720.0000   -0.21599
363760.0000   -0.32551
363800.0000   -0.19119
363840.0000   -0.31480
363880.0000   -0.46675
363920.0000   -0.34981
363960.0000   -0.34665
364000.0000   -0.32018
364040.0000   -0.32523
364080.0000   -0.30539
364120.0000   -0.45520
364160.0000   -0.11246
364200.0000   -0.48327
364240.0000   -0.23971
364280.0000   -0.23120
364320.0000   -0.17273
364360.0000   -0.24252
364400.0000   -0.08959
364440.0000   -0.14551
364480.0000   -0.38516
364520.0000   -0.33559
364560.0000   -0.19020
364600.0000   -0.13135
364640.0000   -0.23822
364680.0000    0.01972
364720.0000   -0.19084
364760.0000   -0.17758
364800.0000   -0.41494
364840.0000   -0.25942
364880.0000   -0.22830
364920.0000   -0.43090
364960.0000   -0.23282
365000.0000   -0.26872
365040.0000   -0.23719
365080.0000   -0.25324
365120.0000   -0.43523
365160.0000   -0.35333
365200.0000   -0.34848
365240.0000   -0.39179
365280.0000   -0.51194
365320.0000   -0.30313
365360.0000   -0.16981
365400.0000   -0.14870
365440.0000   -0.56069
365480.0000   -0.25385
365520.0000   -0.12555
365560.0000   -0.37636
365600.0000   -0.47328
365640.0000   -0.46520
365680.0000   -0.22045
365720.0000   -0.46521
365760.0000   -0.30296
365800.0000   -0.75512
365840.0000   -0.36783
365880.0000   -0.42413
365920.0000   -0.34009
365960.0000   -0.25164
366000.0000   -0.23389
366040.0000   -0.38578
366080.0000   -0.39922
366120.0000   -0.84832
366160.0000   -0.54959
366200.0000   -0.49891
366240.0000   -0.60996
366280.0000   -0.30465
366320.0000   -0.38543
366360.0000   -0.22348
366400.0000   -0.22564
366440.0000   -0.46404
366480.0000   -0.38170
366520.0000   -0.45977
366560.0000   -0.26909
366600.0000   -0.21294
366640.0000   -0.40399
366680.0000   -0.28893
366720.0000   -0.15659
366760.0000   -0.23312
366800.0000   -0.29483
366840.0000   -0.36531
366880.0000   -0.46254
366920.0000   -0.37582
366960.0000   -0.22445
367000.0000   -0.21558
367040.0000   -0.28639
367080.0000   -0.29640
367120.0000   -0.24320
367160.0000   -0.33373
367200.0000   -0.62642
367240.0000   -0.67162
367280.0000   -0.23553
367320.0000   -0.41487
367360.0000   -0.40698
367400.0000   -0.30568
367440.0000   -0.25587
367480.0000   -0.13789
367520.0000   -0.15568
367560.0000   -0.50453
367600.0000   -0.19122
367640.0000   -0.31186
367680.0000   -0.20910
367720.0000   -0.32425
367760.0000   -0.33949
367800.0000   -0.54005
367840.0000   -0.10757
367880.0000   -0.20029
367920.0000   -0.23997
367960.0000   -0.18046
368000.0000   -0.31479
368040.0000   -0.21713
368080.0000   -0.06034
368120.0000   -0.01839
368160.0000   -0.07103
368200.0000   -0.12826
368240.0000    0.09288
368280.0000   -0.07529
368320.0000   -0.27595
368360.0000   -0.10371
368400.0000   -0.25908
368440.0000   -0.00203
368480.0000   -0.02272
368520.0000   -0.35451
368560.0000   -0.47042
368600.0000   -0.49428
368640.0000   -0.42268
368680.0000   -0.44520
368720.0000   -0.42008
368760.0000   -0.29406
368800.0000   -0.42658
368840.0000   -0.43491
368880.0000   -0.11533
368920.0000   -0.20597
368960.0000   -0.21226
369000.0000   -0.29412
369040.0000   -0.30660
369080.0000   -0.54943
369120.0000   -0.27709
369160.0000   -0.17757
369200.0000   -0.31916
369240.0000   -0.30512
369280.0000   -0.20614
369320.0000   -0.33703
369360.0000   -0.25790
369400.0000   -0.43985
369440.0000   -0.58330
369480.0000   -0.57205
369520.0000   -0.26096
369560.0000   -0.33645
369600.0000   -0.85208
369640.0000   -0.90972
369680.0000   -0.94432
369720.0000   -0.59407
369760.0000   -0.39485
369800.0000   -0.47220
369840.0000   -0.51622
369880.0000   -0.35142
369920.0000   -0.07534
369960.0000   -0.20815
370000.0000   -0.37310
370040.0000   -0.35416
370080.0000   -0.52245
370120.0000    0.06995
370160.0000   -0.20258
370200.0000   -0.27199
370240.0000   -0.33978
370280.0000   -0.39411
370320.0000   -0.54201
370360.0000   -0.33791
370400.0000   -0.58551
370440.0000   -0.45778
370480.0000   -0.26145
370520.0000   -0.59285
370560.0000   -0.90863
370600.0000   -0.59557
370640.0000   -0.48964
370680.0000   -0.39898
370720.0000   -0.56489
370760.0000   -0.53150
370800.0000   -0.47507
370840.0000   -0.70415
370880.0000   -0.59660
370920.0000   -0.78120
370960.0000   -0.51373
371000.0000   -0.48329
371040.0000   -0.45383
371080.0000   -0.39996
371120.0000   -0.39098
371160.0000   -0.22469
371200.0000   -0.29437
371240.0000   -0.15111
371280.0000   -0.17495
371320.0000   -0.34433
371360.0000   -0.23775
371400.0000   -0.36832
371440.0000   -0.41550
371480.0000   -0.47484
371520.0000   -0.11243
371560.0000   -0.02179
371600.0000   -0.27244
371640.0000   -0.27978
371680.0000   -0.12559
371720.0000   -0.14528
371760.0000   -0.28434
371800.0000   -0.26327
371840.0000   -0.02535
371880.0000   -0.06405
371920.0000   -0.16365
371960.0000    0.01479
372000.0000   -0.10164
372040.0000   -0.10577
372080.0000   -0.01567
372120.0000   -0.27400
372160.0000   -0.16943
372200.0000   -0.20893
372240.0000   -0.15103
372280.0000    0.07157
372320.0000   -0.12406
372360.0000   -0.33704
372400.0000   -0.25210
372440.0000   -0.09866
372480.0000   -0.40644
372520.0000   -0.68700
372560.0000   -0.35478
372600.0000   -0.50943
372640.0000   -0.38906
372680.0000   -0.27800
372720.0000   -0.33308
372760.0000   -0.15101
372800.0000    0.00656
372840.0000    0.29966
372880.0000   -0.10480
372920.0000    0.00756
372960.0000    0.00783
373000.0000    0.06206
373040.0000   -0.10936
373080.0000   -0.23235
373120.0000   -0.16598
373160.0000    0.04993
373200.0000   -0.12554
373240.0000   -0.39073
373280.0000    0.00059
373320.0000   -0.06746
373360.0000   -0.25124
373400.0000   -0.12117
373440.0000   -0.13280
373480.0000   -0.00320
373520.0000   -0.05444
373560.0000   -0.31883
373600.0000   -0.46790
373640.0000   -0.42738
373680.0000   -0.37756
373720.0000   -0.48898
373760.0000   -0.33454
373800.0000   -0.34629
373840.0000   -0.46271
373880.0000   -0.15549
373920.0000   -0.00744
373960.0000   -0.02526
374000.0000   -0.20645
374040.0000   -0.19786
374080.0000    0.00751
374120.0000   -0.23443
374160.0000   -0.39634
374200.0000   -0.35700
374240.0000   -0.63901
374280.0000   -0.02071
374320.0000   -0.18026
374360.0000   -0.13059
374400.0000   -0.00244
374440.0000   -0.16195
374480.0000   -0.17693
374520.0000   -0.25652
374560.0000   -0.26450
374600.0000   -0.24985
374640.0000   -0.06946
374680.0000   -0.13153
374720.0000   -0.03726
374760.0000   -0.02013
374800.0000    0.12221
374840.0000   -0.17021
374880.0000   -0.11054
374920.0000   -0.19324
374960.0000   -0.00678
375000.0000   -0.26471
375040.0000   -0.12682
375080.0000   -0.20407
375120.0000   -0.31678
375160.0000   -0.10601
375200.0000   -0.18926
375240.0000   -0.19712
375280.0000   -0.13078
375320.0000   -0.25167
375360.0000    0.12552
375400.0000   -0.13468
375440.0000   -0.16105
375480.0000   -0.43994
375520.0000   -0.30139
375560.0000   -0.23239
375600.0000   -0.09897
375640.0000   -0.16233
375680.0000   -0.14695
375720.0000   -0.33731
375760.0000    0.10674
375800.0000   -0.21245
375840.0000   -0.24249
375880.0000   -0.00297
375920.0000   -0.20015
375960.0000   -0.14943
376000.0000   -0.12501
376040.0000   -0.06034
376080.0000   -0.00269
376120.0000   -0.00100
376160.0000   -0.21291
376200.0000   -0.14444
376240.0000   -0.46232
376280.0000   -0.49961
376320.0000   -0.65478
376360.0000   -0.67232
376400.0000   -0.74870
376440.0000   -0.24660
376480.0000   -0.45421
376520.0000   -0.32855
376560.0000   -0.37311
376600.0000   -0.26246
376640.0000   -0.29007
376680.0000   -0.25149
376720.0000   -0.31098
376760.0000   -0.11814
376800.0000   -0.16424
376840.0000   -0.17284
376880.0000   -0.12578
376920.0000   -0.37842
376960.0000   -0.03916
377000.0000   -0.25405
377040.0000   -0.24388
377080.0000   -0.41020
377120.0000   -0.39377
377160.0000   -0.29040
377200.0000   -0.25170
377240.0000   -0.21332
377280.0000   -0.06176
377320.0000   -0.27715
377360.0000   -0.22026
377400.0000    0.02513
377440.0000    0.39612
377480.0000    0.46799
377520.0000   -0.03769
377560.0000   -0.09995
377600.0000   -0.04365
377640.0000   -0.20201
377680.0000    0.01912
377720.0000   -0.18990
377760.0000   -0.20489
377800.0000   -0.01093
377840.0000    0.18152
377880.0000   -0.11589
377920.0000   -0.01925
377960.0000   -0.13848
378000.0000   -0.08198
378040.0000   -0.10874
378080.0000   -0.16395
378120.0000   -0.12316
378160.0000   -0.06375
378200.0000   -0.10208
378240.0000   -0.10863
378280.0000   -0.03726
378320.0000    0.02265
378360.0000   -0.30532
378400.0000   -0.14776
378440.0000   -0.02904
378480.0000    0.07360
378520.0000   -0.14336
378560.0000   -0.02362
378600.0000   -0.16064
378640.0000    0.00563
378680.0000   -0.25725
378720.0000   -0.38605
378760.0000   -0.52726
378800.0000    0.02160
378840.0000    0.31269
378880.0000    0.11860
378920.0000    0.21333
378960.0000    0.11970
379000.0000   -0.36864
379040.0000   -0.02670
379080.0000   -0.15240
379120.0000   -0.04573
379160.0000    0.08342
379200.0000   -0.00381
379240.0000   -0.34962
379280.0000   -0.07648
379320.0000   -0.10642
379360.0000   -0.11209
379400.0000   -0.25756
379440.0000   -0.08113
379480.0000   -0.05599
379520.0000   -0.38686
379560.0000   -0.39355
379600.0000   -0.33332
379640.0000   -0.49122
379680.0000   -0.46781
379720.0000   -0.45327
379760.0000   -0.50831
379800.0000   -0.20568
379840.0000   -0.05686
379880.0000   -0.10381
379920.0000   -0.47217
379960.0000   -0.60014
380000.0000   -0.43122
380040.0000   -0.16329
380080.0000   -0.39440
380120.0000   -0.50798
380160.0000   -0.52390
380200.0000   -0.57253
380240.0000   -0.43023
380280.0000   -0.60638
380320.0000   -0.41286
380360.0000   -0.55857
380400.0000   -0.46734
380440.0000   -0.45346
380480.0000   -0.47327
380520.0000   -0.54376
380560.0000   -0.49012
380600.0000   -0.58265
380640.0000   -0.65314
380680.0000   -0.48118
380720.0000   -0.56151
380760.0000   -0.55563
380800.0000   -0.51677
380840.0000   -0.67553
380880.0000   -0.55356
380920.0000   -0.60314
380960.0000   -0.54841
381000.0000   -0.79226
381040.0000   -0.44454
381080.0000   -0.39315
381120.0000   -0.55612
381160.0000   -0.47585
381200.0000   -0.15204
381240.0000   -0.60451
381280.0000   -0.51514
381320.0000   -0.57450
381360.0000   -0.46420
381400.0000   -0.51253
381440.0000   -0.55502
381480.0000   -0.56118
381520.0000   -0.64508
381560.0000   -0.49952
381600.0000   -0.41029
381640.0000   -0.45937
381680.0000   -0.36115
381720.0000   -0.66779
381760.0000   -0.65266
381800.0000   -0.50629
381840.0000   -0.49830
381880.0000   -0.30115
381920.0000   -0.57784
381960.0000   -0.37707
382000.0000   -0.19372
382040.0000   -0.19711
382080.0000   -0.22891
382120.0000   -0.19368
382160.0000   -0.27241
382200.0000   -0.11856
382240.0000   -0.40580
382280.0000   -0.10963
382320.0000   -0.15419
382360.0000   -0.39545
382400.0000   -0.35590
382440.0000   -0.15666
382480.0000   -0.17875
382520.0000   -0.09250
382560.0000   -0.24266
382600.0000   -0.19179
382640.0000   -0.26818
382680.0000   -0.30411
382720.0000   -0.04467
382760.0000   -0.12211
382800.0000   -0.26733
382840.0000   -0.43465
382880.0000   -0.29373
382920.0000   -0.52636
382960.0000   -0.13097
383000.0000   -0.52602
383040.0000   -0.40068
383080.0000   -0.26811
383120.0000   -0.50282
383160.0000   -0.48006
383200.0000   -0.51447
383240.0000   -0.27869
383280.0000   -0.46135
383320.0000   -0.70810
383360.0000   -0.52020
383400.0000   -0.47579
383440.0000   -0.39866
383480.0000   -0.40481
383520.0000   -0.10951
383560.0000   -0.30709
383600.0000   -0.19619
383640.0000   -0.45048
383680.0000   -0.24822
383720.0000   -0.10417
383760.0000   -0.36947
383800.0000   -0.13051
383840.0000   -0.18556
383880.0000   -0.23553
383920.0000   -0.30800
383960.0000   -0.29915
384000.0000   -0.29072
384040.0000   -0.36242
384080.0000   -0.28632
384120.0000   -0.15468
384160.0000    0.00087
384200.0000   -0.28394
384240.0000   -0.22976
384280.0000   -0.12576
384320.0000   -0.31945
384360.0000   -0.18712
384400.0000   -0.32675
384440.0000   -0.44825
384480.0000   -0.22565
384520.0000   -0.39750
384560.0000   -0.29867
384600.0000   -0.38701
384640.0000   -0.01597
384680.0000   -0.27170
384720.0000   -0.41290
384760.0000   -0.29729
384800.0000   -0.35462
384840.0000   -0.28101
384880.0000   -0.02874
384920.0000   -0.31711
384960.0000   -0.17755
385000.0000   -0.20158
385040.0000    0.20350
385080.0000   -0.10699
385120.0000   -0.10718
385160.0000   -0.17996
385200.0000    0.27603
385240.0000   -0.18588
385280.0000   -0.54808
385320.0000   -0.31800
385360.0000   -0.13598
385400.0000   -0.20586
385440.0000   -0.44317
385480.0000   -0.54006
385520.0000   -0.47896
385560.0000   -0.35063
385600.0000   -0.60972
385640.0000   -0.48560
385680.0000   -0.58183
385720.0000   -0.66192
385760.0000   -0.17033
385800.0000   -0.32733
385840.0000   -0.33199
385880.0000   -0.21698
385920.0000   -0.25207
385960.0000   -0.36054
386000.0000   -0.46473
386040.0000   -0.61766
386080.0000   -0.57192
386120.0000   -0.27893
386160.0000   -0.11970
386200.0000   -0.12898
386240.0000   -0.65319
386280.0000   -0.41046
386320.0000   -0.25037
386360.0000   -0.16088
386400.0000   -0.29480
386440.0000   -0.65553
386480.0000   -0.28133
386520.0000   -0.79838
386560.0000   -0.66304
386600.0000   -0.36201
386640.0000   -0.48505
386680.0000   -0.22149
386720.0000   -0.27304
386760.0000   -0.30130
386800.0000   -0.41101
386840.0000   -0.16296
386880.0000   -0.41048
386920.0000   -0.32305
386960.0000    0.14021
387000.0000   -0.59226
387040.0000   -0.37946
387080.0000   -0.52146
387120.0000   -0.37722
387160.0000   -0.63020
387200.0000   -0.44097
387240.0000   -0.25930
387280.0000   -0.12581
387320.0000    0.00023
387360.0000   -0.16465
387400.0000   -0.14435
387440.0000   -0.06368
387480.0000   -0.21877
387520.0000   -0.23737
387560.0000   -0.14068
387600.0000   -0.17373
387640.0000    0.01006
387680.0000   -0.11243
387720.0000    0.00258
387760.0000    0.17394
387800.0000   -0.06780
387840.0000   -0.35369
387880.0000   -0.43992
387920.0000   -0.57316
387960.0000   -0.35580
388000.0000   -0.49191
388040.0000   -0.40027
388080.0000   -0.22436
388120.0000   -0.26689
388160.0000   -0.24619
388200.0000   -0.16924
388240.0000    0.01940
388280.0000   -0.12207
388320.0000   -0.04176
388360.0000   -0.26742
388400.0000   -0.44014
388440.0000   -0.09960
388480.0000   -0.29430
388520.0000   -0.25975
388560.0000   -0.25102
388600.0000   -0.28312
388640.0000   -0.31840
388680.0000   -0.22620
388720.0000   -0.29337
388760.0000   -0.50453
388800.0000   -0.27684
388840.0000   -0.23614
388880.0000   -0.31656
388920.0000   -0.40177
388960.0000   -0.25997
389000.0000   -0.23657
389040.0000   -0.33296
389080.0000   -0.56834
389120.0000   -0.12718
389160.0000   -0.29667
389200.0000    0.02371
389240.0000   -0.04083
389280.0000   -0.20037
389320.0000   -0.10748
389360.0000   -0.34260
389400.0000   -0.46947
389440.0000   -0.08844
389480.0000   -0.19314
389520.0000   -0.12567
389560.0000   -0.44825
389600.0000   -0.57338
389640.0000   -0.63580
389680.0000   -0.33930
389720.0000   -0.52463
389760.0000   -0.53294
389800.0000   -0.34472
389840.0000   -0.23584
389880.0000   -0.32923
389920.0000   -0.43400
389960.0000   -0.62200
390000.0000   -0.26520
390040.0000   -0.39180
390080.0000   -0.56733
390120.0000   -0.42956
390160.0000   -0.15468
390200.0000   -0.30798
390240.0000   -0.21955
390280.0000   -0.21752
390320.0000   -0.54596
390360.0000   -0.43725
390400.0000   -0.47112
390440.0000   -0.35893
390480.0000   -0.24466
390520.0000   -0.43414
390560.0000   -0.20334
390600.0000    0.25264
390640.0000    0.03104
390680.0000   -0.21702
390720.0000   -0.24016
390760.0000   -0.28957
390800.0000   -0.29304
390840.0000   -0.04384
390880.0000   -0.35478
390920.0000   -0.35110
390960.0000   -0.15374
391000.0000   -0.22085
391040.0000   -0.34773
391080.0000   -0.17448
391120.0000   -0.41742
391160.0000   -0.36999
391200.0000   -0.36473
391240.0000   -0.31311
391280.0000   -0.46931
391320.0000   -0.23673
391360.0000   -0.18097
391400.0000   -0.44499
391440.0000   -0.33967
391480.0000   -0.38200
391520.0000   -0.30395
391560.0000   -0.26985
391600.0000   -0.14751
391640.0000   -0.20235
391680.0000   -0.23463
391720.0000   -0.18958
391760.0000   -0.16625
391800.0000   -0.45684
391840.0000   -0.26435
391880.0000   -0.65170
391920.0000   -0.31243
391960.0000   -0.34644
392000.0000   -0.14039
392040.0000   -0.37953
392080.0000   -0.23438
392120.0000   -0.17321
392160.0000   -0.21444
392200.0000   -0.27889
392240.0000   -0.45808
392280.0000   -0.25618
392320.0000   -0.23774
392360.0000   -0.38865
392400.0000   -0.29568
392440.0000   -0.79193
392480.0000   -0.55175
392520.0000   -0.38215
392560.0000   -0.17518
392600.0000   -0.11616
392640.0000   -0.33913
392680.0000   -0.16860
392720.0000   -0.25973
392760.0000   -0.15590
392800.0000   -0.22611
392840.0000   -0.45947
392880.0000   -0.10750
392920.0000   -0.11184
392960.0000   -0.40324
393000.0000   -0.26252
393040.0000   -0.10411
393080.0000    0.01243
393120.0000   -0.07261
393160.0000   -0.21715
393200.0000   -0.13870
393240.0000    0.00467
393280.0000   -0.31053
393320.0000   -0.29724
393360.0000   -0.20262
393400.0000   -0.13887
393440.0000   -0.19454
393480.0000   -0.24785
393520.0000   -0.22991
393560.0000   -0.27906
393600.0000   -0.04354
393640.0000   -0.16383
393680.0000   -0.07169
393720.0000   -0.01715
393760.0000   -0.00547
393800.0000   -0.21002
393840.0000   -0.32410
393880.0000   -0.30381
393920.0000   -0.41488
393960.0000   -0.12540
394000.0000   -0.31034
394040.0000   -0.43965
394080.0000   -0.31013
394120.0000   -0.14041
394160.0000   -0.27313
394200.0000   -0.39684
394240.0000   -0.70617
394280.0000   -0.30142
394320.0000   -0.35840
394360.0000   -0.22680
394400.0000   -0.44636
394440.0000   -0.15103
394480.0000   -0.56375
394520.0000   -0.45507
394560.0000   -0.34929
394600.0000   -0.42575
394640.0000   -0.27116
394680.0000   -0.50066
394720.0000   -0.55666
394760.0000   -0.49187
394800.0000   -0.30715
394840.0000   -0.54063
394880.0000   -0.57101
394920.0000   -0.08566
394960.0000   -0.44264
395000.0000   -0.37185
395040.0000   -0.12046
395080.0000   -0.40128
395120.0000   -0.33667
395160.0000   -0.28577
395200.0000   -0.28746
395240.0000   -0.14284
395280.0000   -0.26436
395320.0000   -0.24623
395360.0000   -0.38631
395400.0000   -0.40085
395440.0000   -0.21579
395480.0000   -0.34257
395520.0000   -0.11362
395560.0000   -0.52123
395600.0000   -0.25326
395640.0000   -0.04383
395680.0000    0.14776
395720.0000   -0.21476
395760.0000   -0.19111
395800.0000   -0.12980
395840.0000   -0.03481
395880.0000   -0.27645
395920.0000    0.00016
395960.0000   -0.11476
396000.0000   -0.39725
396040.0000   -0.24454
396080.0000   -0.36365
396120.0000   -0.27457
396160.0000   -0.53549
396200.0000   -0.36821
396240.0000   -0.25338
396280.0000   -0.30008
396320.0000   -0.08781
396360.0000   -0.35514
396400.0000   -0.15342
396440.0000   -0.19710
396480.0000   -0.34523
396520.0000   -0.24368
396560.0000   -0.26834
396600.0000   -0.19742
396640.0000   -0.26337
396680.0000   -0.27886
396720.0000   -0.57764
396760.0000   -0.32139
396800.0000   -0.21236
396840.0000   -0.21169
396880.0000   -0.04236
396920.0000   -0.22393
396960.0000   -0.11017
397000.0000   -0.15043
397040.0000   -0.07397
397080.0000   -0.33216
397120.0000   -0.22182
397160.0000   -0.30619
397200.0000   -0.23437
397240.0000   -0.30514
397280.0000   -0.33427
397320.0000   -0.21117
397360.0000   -0.45811
397400.0000   -0.42921
397440.0000   -0.15763
397480.0000   -0.18716
397520.0000   -0.10524
397560.0000   -0.11444
397600.0000   -0.12107
397640.0000   -0.11150
397680.0000   -0.20722
397720.0000   -0.27903
397760.0000   -0.11336
397800.0000   -0.17187
397840.0000   -0.23664
397880.0000   -0.10507
397920.0000   -0.19016
397960.0000   -0.20614
398000.0000   -0.20611
398040.0000   -0.26004
398080.0000   -0.24149
398120.0000   -0.07716
398160.0000   -0.23302
398200.0000   -0.34448
398240.0000   -0.25964
398280.0000   -0.21010
398320.0000   -0.19763
398360.0000   -0.08426
398400.0000   -0.30282
398440.0000   -0.04369
398480.0000   -0.18807
398520.0000   -0.36076
398560.0000   -0.11719
398600.0000   -0.18603
398640.0000    0.04445
398680.0000   -0.08049
398720.0000   -0.43041
398760.0000   -0.24879
398800.0000   -0.32402
398840.0000   -0.29525
398880.0000   -0.34277
398920.0000   -0.23900
398960.0000   -0.33650
399000.0000   -0.67882
399040.0000   -0.13498
399080.0000   -0.28987
399120.0000   -0.29924
399160.0000   -0.33230
399200.0000   -0.05742
399240.0000   -0.28552
399280.0000   -0.12084
399320.0000    0.00328
399360.0000   -0.21256
399400.0000   -0.36438
399440.0000   -0.21566
399480.0000   -0.48801
399520.0000   -0.12616
399560.0000   -0.26171
399600.0000   -0.25735
399640.0000   -0.26424
399680.0000   -0.44574
399720.0000   -0.20546
399760.0000   -0.24818
399800.0000   -0.28367
399840.0000   -0.10187
399880.0000   -0.39578
399920.0000   -0.21832
399960.0000   -0.09666
400000.0000   -0.07314
400040.0000   -0.00903
400080.0000   -0.11952
400120.0000    0.19998
400160.0000   -0.16290
400200.0000   -0.04853
400240.0000   -0.25373
400280.0000   -0.18961
400320.0000   -0.23651
400360.0000   -0.21725
400400.0000   -0.28563
400440.0000   -0.06766
400480.0000   -0.25379
400520.0000   -0.19423
400560.0000   -0.19181
400600.0000   -0.39247
400640.0000   -0.10801
400680.0000   -0.08556
400720.0000    0.11538
400760.0000   -0.27929
400800.0000   -0.26423
400840.0000   -0.15521
400880.0000   -0.28511
400920.0000   -0.12762
400960.0000   -0.17312
401000.0000   -0.02181
401040.0000   -0.18641
401080.0000    0.15623
401120.0000    0.09155
401160.0000   -0.12599
401200.0000    0.23584
401240.0000   -0.23382
401280.0000    0.06479
401320.0000   -0.07148
401360.0000   -0.41434
401400.0000    0.02390
401440.0000   -0.30072
401480.0000   -0.35506
401520.0000   -0.04731
401560.0000   -0.19105
401600.0000   -0.05661
401640.0000   -0.00569
401680.0000   -0.16748
401720.0000   -0.32164
401760.0000   -0.36274
401800.0000   -0.29483
401840.0000   -0.35428
401880.0000   -0.33837
401920.0000   -0.49647
401960.0000   -0.13734
402000.0000   -0.26028
402040.0000   -0.24127
402080.0000   -0.00421
402120.0000   -0.06278
402160.0000   -0.09151
402200.0000   -0.01577
402240.0000   -0.25105
402280.0000   -0.13609
402320.0000   -0.00514
402360.0000   -0.48276
402400.0000   -0.41825
402440.0000   -0.50320
402480.0000   -0.33807
402520.0000   -0.45381
402560.0000   -0.32235
402600.0000   -0.05234
402640.0000   -0.34041
402680.0000   -0.25222
402720.0000   -0.22199
402760.0000   -0.14437
402800.0000   -0.24936
402840.0000   -0.26426
402880.0000   -0.27619
402920.0000   -0.28102
402960.0000   -0.04274
403000.0000   -0.20910
403040.0000   -0.15750
403080.0000   -0.01985
403120.0000   -0.42237
403160.0000   -0.20587
403200.0000   -0.28096
403240.0000   -0.17525
403280.0000   -0.07749
403320.0000   -0.11245
403360.0000   -0.27875
403400.0000    0.06898
403440.0000   -0.02609
403480.0000   -0.17938
403520.0000   -0.22661
403560.0000   -0.30092
403600.0000   -0.31601
403640.0000   -0.32863
403680.0000   -0.57419
403720.0000   -0.56003
403760.0000   -0.54781
403800.0000   -0.46245
403840.0000   -0.31011
403880.0000   -0.10083
403920.0000   -0.11361
403960.0000   -0.16519
404000.0000   -0.18508
404040.0000   -0.08321
404080.0000    0.07864
404120.0000   -0.17673
404160.0000   -0.13122
404200.0000   -0.03613
404240.0000   -0.19102
404280.0000   -0.17283
404320.0000   -0.21931
404360.0000   -0.21819
404400.0000   -0.19696
404440.0000   -0.01130
404480.0000   -0.22870
404520.0000   -0.43531
404560.0000   -0.15470
404600.0000   -0.20579
404640.0000   -0.42009
404680.0000   -0.05180
404720.0000   -0.22265
404760.0000   -0.13112
404800.0000    0.00979
404840.0000   -0.28752
404880.0000   -0.12120
404920.0000   -0.21759
404960.0000   -0.22027
405000.0000   -0.26827
405040.0000   -0.00585
405080.0000    0.01897
405120.0000    0.02858
405160.0000   -0.10921
405200.0000    0.20539
405240.0000   -0.04109
405280.0000   -0.05013
405320.0000    0.02683
405360.0000    0.07779
405400.0000    0.10129
405440.0000    0.00655
405480.0000    0.10134
405520.0000   -0.21522
405560.0000   -0.21970
405600.0000   -0.09077
405640.0000   -0.18270
405680.0000   -0.35037
405720.0000   -0.05647
405760.0000   -0.16805
405800.0000   -0.15831
405840.0000   -0.27605
405880.0000   -0.24435
405920.0000   -0.31568
405960.0000   -0.12995
406000.0000   -0.20140
406040.0000   -0.21914
406080.0000   -0.33835
406120.0000   -0.28658
406160.0000    0.04002
406200.0000   -0.21412
406240.0000   -0.30766
406280.0000   -0.10137
406320.0000   -0.17400
406360.0000   -0.33225
406400.0000   -0.29393
406440.0000   -0.12098
406480.0000   -0.21010
406520.0000   -0.04387
406560.0000   -0.23343
406600.0000   -0.11197
406640.0000   -0.34176
406680.0000   -0.32554
406720.0000   -0.18532
406760.0000   -0.14068
406800.0000   -0.18766
406840.0000   -0.02667
406880.0000   -0.31957
406920.0000   -0.22438
406960.0000   -0.18726
407000.0000   -0.32914
407040.0000   -0.69156
407080.0000   -0.35080
407120.0000   -0.31478
407160.0000   -0.22771
407200.0000   -0.43117
407240.0000   -0.33471
407280.0000    0.00073
407320.0000   -0.11729
407360.0000   -0.36940
407400.0000   -0.43778
407440.0000   -0.53606
407480.0000   -0.23688
407520.0000    0.06810
407560.0000   -0.18556
407600.0000    0.06826
407640.0000   -0.28738
407680.0000   -0.01165
407720.0000   -0.27063
407760.0000   -0.30614
407800.0000   -0.21663
407840.0000   -0.10041
407880.0000   -0.27204
407920.0000   -0.20821
407960.0000   -0.23263
408000.0000   -0.11719
408040.0000   -0.20545
408080.0000   -0.01604
408120.0000   -0.33997
408160.0000   -0.32259
408200.0000   -0.21611
408240.0000   -0.39974
408280.0000   -0.36336
408320.0000   -0.31984
408360.0000   -0.12000
408400.0000   -0.16257
408440.0000   -0.35691
408480.0000   -0.11470
408520.0000   -0.19770
408560.0000   -0.19393
408600.0000   -0.25607
408640.0000   -0.43978
408680.0000   -0.19894
408720.0000   -0.01295
408760.0000   -0.21820
408800.0000   -0.25939
408840.0000   -0.29332
408880.0000   -0.12192
408920.0000   -0.24280
408960.0000   -0.36012
409000.0000   -0.15056
409040.0000   -0.20308
409080.0000   -0.25880
409120.0000   -0.28479
409160.0000   -0.21778
409200.0000   -0.33103
409240.0000   -0.19577
409280.0000   -0.13494
409320.0000   -0.02889
409360.0000   -0.27645
409400.0000   -0.25151
409440.0000   -0.48656
409480.0000   -0.22551
409520.0000   -0.26276
409560.0000   -0.08767
409600.0000   -0.54559
409640.0000   -0.22466
409680.0000   -0.30870
409720.0000   -0.04647
409760.0000   -0.39358
409800.0000   -0.24617
409840.0000   -0.20782
409880.0000   -0.31469
409920.0000   -0.16051
409960.0000   -0.28030
410000.0000   -0.44737
410040.0000   -0.37384
410080.0000   -0.36372
410120.0000   -0.29778
410160.0000   -0.45032
410200.0000   -0.20996
410240.0000   -0.50700
410280.0000   -0.40647
410320.0000   -0.67957
410360.0000   -0.53641
410400.0000   -0.26015
410440.0000   -0.09126
410480.0000   -0.16805
410520.0000    0.02346
410560.0000   -0.15981
410600.0000   -0.08152
410640.0000   -0.15426
410680.0000   -0.08070
410720.0000   -0.32869
410760.0000   -0.19536
410800.0000   -0.00001
410840.0000   -0.61202
410880.0000   -0.25610
410920.0000   -0.06811
410960.0000   -0.12462
411000.0000   -0.15180
411040.0000   -0.14772
411080.0000   -0.07652
411120.0000   -0.14210
411160.0000   -0.22001
411200.0000   -0.44577
411240.0000   -0.32992
411280.0000   -0.46477
411320.0000   -0.35760
411360.0000   -0.30341
411400.0000   -0.56049
411440.0000   -0.14042
411480.0000   -0.23720
411520.0000   -0.36530
411560.0000   -0.04500
411600.0000   -0.25253
411640.0000   -0.40644
411680.0000   -0.16113
411720.0000   -0.19406
411760.0000   -0.06983
411800.0000   -0.18097
411840.0000   -0.15396
411880.0000   -0.30862
411920.0000   -0.20038
411960.0000   -0.11865
412000.0000   -0.00074
412040.0000   -0.21291
412080.0000   -0.62544
412120.0000   -0.12170
412160.0000   -0.36202
412200.0000   -0.17773
412240.0000   -0.23847
412280.0000   -0.18933
412320.0000   -0.28903
412360.0000   -0.27518
412400.0000   -0.04703
412440.0000   -0.14371
412480.0000   -0.30074
412520.0000   -0.43808
412560.0000   -0.35946
412600.0000   -0.29123
412640.0000   -0.46913
412680.0000   -0.21042
412720.0000   -0.37154
412760.0000   -0.22934
412800.0000   -0.15621
412840.0000   -0.28020
412880.0000   -0.42323
412920.0000   -0.27428
412960.0000   -0.30052
413000.0000   -0.44581
413040.0000   -0.24302
413080.0000   -0.13740
413120.0000   -0.27522
413160.0000   -0.27394
413200.0000   -0.30017
413240.0000   -0.32824
413280.0000   -0.15626
413320.0000   -0.09079
413360.0000   -0.23749
413400.0000   -0.31978
413440.0000   -0.21720
413480.0000   -0.22692
413520.0000   -0.15946
413560.0000   -0.17769
413600.0000   -0.29781
413640.0000   -0.32002
413680.0000   -0.25578
413720.0000   -0.08589
413760.0000   -0.24807
413800.0000   -0.47692
413840.0000   -0.40604
413880.0000   -0.21801
413920.0000   -0.35115
413960.0000   -0.45176
414000.0000   -0.37495
414040.0000   -0.10591
414080.0000    0.01666
414120.0000   -0.05496
414160.0000   -0.51898
414200.0000   -0.17488
414240.0000   -0.14940
414280.0000   -0.22570
414320.0000   -0.20067
414360.0000   -0.54563
414400.0000   -0.40598
414440.0000   -0.42039
414480.0000    0.00384
414520.0000   -0.04047
414560.0000   -0.40795
414600.0000   -0.20327
414640.0000   -0.42998
414680.0000   -0.24165
414720.0000   -0.26975
414760.0000    0.32079
414800.0000    0.10784
414840.0000   -0.10704
414880.0000   -0.09330
414920.0000   -0.45472
414960.0000   -0.16045
415000.0000   -0.34667
415040.0000   -0.19052
415080.0000   -0.33290
415120.0000    0.04371
415160.0000    0.09293
415200.0000   -0.07392
415240.0000   -0.26477
415280.0000   -0.19144
415320.0000   -0.48823
415360.0000   -0.66572
415400.0000   -0.39635
415440.0000   -0.50871
415480.0000   -0.03095
415520.0000   -0.27119
415560.0000   -0.13170
415600.0000   -0.30050
415640.0000    0.00937
415680.0000   -0.07893
415720.0000   -0.31896
415760.0000   -0.38592
415800.0000   -0.19187
415840.0000   -0.35383
415880.0000   -0.34307
415920.0000   -0.47731
415960.0000   -0.53429
416000.0000   -0.12136
416040.0000   -0.03272
416080.0000   -0.36445
416120.0000   -0.27828
416160.0000   -0.39634
416200.0000   -0.34194
416240.0000   -0.66700
416280.0000   -0.19699
416320.0000   -0.07811
416360.0000   -0.22154
416400.0000   -0.37390
416440.0000   -0.29712
416480.0000   -0.39149
416520.0000    0.05265
416560.0000   -0.32553
416600.0000   -0.43624
416640.0000   -0.05723
416680.0000    0.24276
416720.0000    0.22049
416760.0000    0.13516
416800.0000   -0.09031
416840.0000    0.06249
416880.0000    0.06789
416920.0000   -0.27113
416960.0000   -0.17150
417000.0000   -0.25671
417040.0000   -0.27394
417080.0000   -0.26431
417120.0000   -0.20068
417160.0000   -0.26910
417200.0000   -0.11245
417240.0000   -0.53026
417280.0000    0.04853
417320.0000    0.04517
417360.0000   -0.08744
417400.0000   -0.37193
417440.0000   -0.24770
417480.0000   -0.17969
417520.0000   -0.43470
417560.0000   -0.31053
417600.0000   -0.50564
417640.0000   -0.13983
417680.0000   -0.21620
417720.0000   -0.07599
417760.0000   -0.02832
417800.0000   -0.20287
417840.0000   -0.06033
417880.0000   -0.14672
417920.0000   -0.00234
417960.0000   -0.26355
418000.0000   -0.25037
418040.0000   -0.05491
418080.0000   -0.13840
418120.0000   -0.30994
418160.0000   -0.20513
418200.0000   -0.18921
418240.0000   -0.48805
418280.0000   -0.16241
418320.0000   -0.09899
418360.0000   -0.23213
418400.0000   -0.33397
418440.0000   -0.34027
418480.0000   -0.11677
418520.0000   -0.12615
418560.0000   -0.08989
418600.0000   -0.29633
418640.0000   -0.19039
418680.0000   -0.30671
418720.0000   -0.46685
418760.0000   -0.61246
418800.0000   -0.40593
418840.0000   -0.37107
418880.0000   -0.42918
418920.0000   -0.28920
418960.0000   -0.58090
419000.0000   -0.61428
419040.0000   -0.29549
419080.0000   -0.51029
419120.0000   -0.39779
419160.0000   -0.33707
419200.0000   -0.12132
419240.0000   -0.19459
419280.0000   -0.40927
419320.0000   -0.11863
419360.0000   -0.42551
419400.0000   -0.20925
419440.0000   -0.21888
419480.0000   -0.28528
419520.0000   -0.22987
419560.0000   -0.26377
419600.0000   -0.69118
419640.0000   -0.61523
419680.0000   -0.46451
419720.0000   -0.35802
419760.0000   -0.22727
419800.0000   -0.21176
419840.0000   -0.05906
419880.0000    0.03723
419920.0000   -0.22698
419960.0000   -0.06028
420000.0000   -0.00190
420040.0000   -0.24760
420080.0000   -0.25485
420120.0000   -0.28375
420160.0000   -0.40290
420200.0000   -0.38330
420240.0000   -0.11560
420280.0000   -0.22606
420320.0000   -0.04227
420360.0000   -0.18132
420400.0000   -0.07623
420440.0000   -0.09614
420480.0000   -0.34444
420520.0000   -0.17988
420560.0000   -0.19925
420600.0000   -0.19046
420640.0000   -0.44548
420680.0000   -0.15737
420720.0000   -0.31733
420760.0000   -0.20156
420800.0000   -0.17810
420840.0000   -0.26369
420880.0000   -0.36001
420920.0000   -0.40751
420960.0000   -0.31186
421000.0000   -0.50636
421040.0000   -0.66326
421080.0000   -0.53759
421120.0000   -0.47288
421160.0000   -0.23757
421200.0000   -0.25454
421240.0000    0.01934
421280.0000   -0.27949
421320.0000   -0.33592
421360.0000   -0.33024
421400.0000   -0.26544
421440.0000   -0.37226
421480.0000   -0.36906
421520.0000   -0.29488
421560.0000   -0.28972
421600.0000   -0.31304
421640.0000   -0.39242
421680.0000   -0.17749
421720.0000   -0.60129
421760.0000   -0.70928
421800.0000   -0.49195
421840.0000   -0.63529
421880.0000   -0.37960
421920.0000   -0.36206
421960.0000   -0.57470
422000.0000   -0.07288
422040.0000   -0.43027
422080.0000   -0.31315
422120.0000   -0.35762
422160.0000   -0.45519
422200.0000   -0.43112
422240.0000   -0.32289
422280.0000   -0.10283
422320.0000   -0.26110
422360.0000   -0.32470
422400.0000   -0.72940
422440.0000   -0.28274
422480.0000   -0.25978
422520.0000   -0.52500
422560.0000   -0.31213
422600.0000   -0.27433
422640.0000   -0.37264
422680.0000   -0.07775
422720.0000   -0.17361
422760.0000   -0.58761
422800.0000   -1.02444
422840.0000   -0.48763
422880.0000   -0.44730
422920.0000   -0.74545
422960.0000   -0.84948
423000.0000   -0.62820
423040.0000   -0.44899
423080.0000   -0.71318
423120.0000   -0.46538
423160.0000   -0.59349
423200.0000   -0.62058
423240.0000   -0.65161
423280.0000   -0.69190
423320.0000   -0.47139
423360.0000   -0.47255
423400.0000   -0.61811
423440.0000   -0.58924
423480.0000   -0.51443
423520.0000   -0.54517
423560.0000   -0.30142
423600.0000   -0.45839
423640.0000   -0.61697
423680.0000   -0.40544
423720.0000   -0.33733
423760.0000   -0.48219
423800.0000   -0.51652
423840.0000   -0.66190
423880.0000   -0.41242
423920.0000   -0.18186
423960.0000   -0.18658
424000.0000   -0.52267
424040.0000   -0.51443
424080.0000   -0.42693
424120.0000   -0.39722
424160.0000   -0.57360
424200.0000   -0.86759
424240.0000   -0.47583
424280.0000   -0.27080
424320.0000   -0.38373
424360.0000   -0.18098
424400.0000   -0.55548
424440.0000   -0.45366
424480.0000   -0.35634
424520.0000   -0.37532
424560.0000   -0.65627
424600.0000   -0.71070
424640.0000   -0.52292
424680.0000   -0.57733
424720.0000   -0.59931
424760.0000   -0.41750
424800.0000   -0.21244
424840.0000   -0.23576
424880.0000   -0.09868
424920.0000   -0.24594
424960.0000   -0.06187
425000.0000   -0.25330
425040.0000   -0.20755
425080.0000   -0.30751
425120.0000   -0.22840
425160.0000   -0.31917
425200.0000   -0.62790
425240.0000   -0.53845
425280.0000   -0.18905
425320.0000   -0.46101
425360.0000   -0.37516
425400.0000   -0.42263
425440.0000   -0.42850
425480.0000   -0.28823
425520.0000   -0.64322
425560.0000   -0.51072
425600.0000   -0.36994
425640.0000   -0.60080
425680.0000   -0.68649
425720.0000   -0.49919
425760.0000   -0.37316
425800.0000   -0.48963
425840.0000   -0.25848
425880.0000   -0.47752
425920.0000   -0.40630
425960.0000   -0.39399
426000.0000   -0.19064
426040.0000   -0.29925
426080.0000   -0.53325
426120.0000   -0.21748
426160.0000   -0.31981
426200.0000   -0.31981
426240.0000   -0.42401
426280.0000   -0.34042
426320.0000   -0.34390
426360.0000   -0.22771
426400.0000   -0.16593
426440.0000   -0.42867
426480.0000   -0.22372
426520.0000   -0.58375
426560.0000   -0.61398
426600.0000   -0.38639
426640.0000   -0.47685
426680.0000   -0.19703
426720.0000   -0.22381
426760.0000   -0.61485
426800.0000   -0.52027
426840.0000   -0.16318
426880.0000   -0.18869
426920.0000   -0.40209
426960.0000   -0.29492
427000.0000   -0.59279
427040.0000   -0.32118
427080.0000   -0.27230
427120.0000   -0.15720
427160.0000   -0.27677
427200.0000   -0.16169
427240.0000   -0.15236
427280.0000   -0.12881
427320.0000   -0.21100
427360.0000   -0.46156
427400.0000   -0.27206
427440.0000   -0.35648
427480.0000   -0.40781
427520.0000   -0.41251
427560.0000   -0.41703
427600.0000   -0.50058
427640.0000   -0.57060
427680.0000   -0.45464
427720.0000   -0.68296
427760.0000   -0.26924
427800.0000   -0.18713
427840.0000   -0.39718
427880.0000   -0.48799
427920.0000   -0.28616
427960.0000   -0.45424
428000.0000   -0.62423
428040.0000   -0.41986
428080.0000   -0.22864
428120.0000   -0.27533
428160.0000   -0.42266
428200.0000   -0.28005
428240.0000   -0.40404
428280.0000   -0.62823
428320.0000   -0.42856
428360.0000   -0.26906
428400.0000   -0.26626
428440.0000   -0.47532
428480.0000   -0.51297
428520.0000   -0.28138
428560.0000   -0.49103
428600.0000   -0.15136
428640.0000   -0.24306
428680.0000   -0.51641
428720.0000   -0.41278
428760.0000   -0.40463
428800.0000   -0.37600
428840.0000   -0.35351
428880.0000   -0.28082
428920.0000   -0.40464
428960.0000   -0.28769
429000.0000   -0.32966
429040.0000   -0.49872
429080.0000   -0.38278
429120.0000   -0.36105
429160.0000   -0.59212
429200.0000   -0.45651
429240.0000   -0.29713
429280.0000   -0.24573
429320.0000   -0.29315
429360.0000   -0.36884
429400.0000   -0.26036
429440.0000   -0.28483
429480.0000   -0.21417
429520.0000   -0.26383
429560.0000   -0.16929
429600.0000   -0.44697
429640.0000   -0.31547
429680.0000   -0.25266
429720.0000   -0.35313
429760.0000   -0.17145
429800.0000   -0.27594
429840.0000   -0.31669
429880.0000   -0.12857
429920.0000   -0.45142
429960.0000   -0.29422
430000.0000   -0.27061
430040.0000   -0.33029
430080.0000   -0.59789
430120.0000   -0.36760
430160.0000   -0.25624
430200.0000   -0.23680
430240.0000   -0.17637
430280.0000   -0.45101
430320.0000   -0.06638
430360.0000   -0.19346
430400.0000   -0.32531
430440.0000   -0.45383
430480.0000   -0.14901
430520.0000   -0.23101
430560.0000   -0.36117
430600.0000   -0.38995
430640.0000   -0.43922
430680.0000   -0.30002
430720.0000   -0.20874
430760.0000   -0.47491
430800.0000   -0.57018
430840.0000   -0.49965
430880.0000   -0.46217
430920.0000   -0.28262
430960.0000   -0.45566
431000.0000   -0.42341
431040.0000   -0.36345
431080.0000    0.01768
431120.0000   -0.29262
431160.0000   -0.34560
431200.0000   -0.64682
431240.0000   -0.44331
431280.0000   -0.43830
431320.0000   -0.41752
431360.0000   -0.85614
431400.0000   -0.76371
431440.0000   -0.60266
431480.0000   -0.70953
431520.0000   -0.64092
431560.0000   -0.45611
431600.0000   -0.64870
431640.0000   -0.63435
431680.0000   -0.62474
431720.0000   -0.42087
431760.0000   -0.62200
431800.0000   -0.30495
431840.0000   -0.30600
431880.0000   -0.19391
431920.0000   -0.05678
431960.0000   -0.19407
432000.0000   -0.55161
432040.0000   -0.40656
432080.0000   -0.50445
432120.0000   -0.42111
432160.0000   -0.25381
432200.0000   -0.53960
432240.0000   -0.23988
432280.0000   -0.70970
432320.0000   -0.58518
432360.0000   -0.30319
432400.0000   -0.86090
432440.0000   -0.46246
432480.0000   -0.57332
432520.0000   -0.71473
432560.0000   -0.43014
432600.0000   -0.29599
432640.0000   -0.39775
432680.0000   -0.41413
432720.0000   -0.51819
432760.0000   -0.43512
432800.0000   -0.51661
432840.0000   -0.43645
432880.0000   -0.35390
432920.0000   -0.69167
432960.0000   -0.33244
433000.0000   -0.30211
433040.0000   -0.27555
433080.0000   -0.37072
433120.0000   -0.14151
433160.0000   -0.51891
433200.0000   -0.39687
433240.0000   -0.55745
433280.0000   -0.46852
433320.0000   -0.56787
433360.0000   -0.37174
433400.0000   -0.77148
433440.0000   -0.49453
433480.0000   -0.47665
433520.0000   -0.90942
433560.0000   -0.71817
433600.0000   -0.55313
433640.0000   -0.35977
433680.0000   -0.20552
433720.0000   -0.30260
433760.0000   -0.19666
433800.0000   -0.34493
433840.0000   -0.11467
433880.0000   -0.29830
433920.0000   -0.15302
433960.0000   -0.33004
434000.0000   -0.25423
434040.0000   -0.29918
434080.0000   -0.40901
434120.0000   -0.33398
434160.0000   -0.40431
434200.0000   -0.39070
434240.0000   -0.71116
434280.0000   -0.54290
434320.0000   -0.28764
434360.0000   -0.60946
434400.0000   -0.31256
434440.0000   -0.72879
434480.0000   -0.74495
434520.0000   -0.27440
434560.0000   -0.26087
434600.0000   -0.48686
434640.0000   -0.61593
434680.0000   -0.65048
434720.0000   -0.61598
434760.0000   -0.29889
434800.0000   -0.32762
434840.0000   -0.40810
434880.0000   -0.46281
434920.0000   -0.21649
434960.0000   -0.35424
435000.0000   -0.70104
435040.0000   -0.28054
435080.0000   -0.05901
435120.0000   -0.29870
435160.0000   -0.41973
435200.0000   -0.39520
435240.0000   -0.34440
435280.0000   -0.62190
435320.0000   -0.50244
435360.0000   -0.31494
435400.0000   -0.15534
435440.0000   -0.52214
435480.0000   -0.48828
435520.0000   -0.21133
435560.0000   -0.15561
435600.0000   -0.40330
435640.0000   -0.13987
435680.0000   -0.08961
435720.0000    0.04117
435760.0000   -0.14968
435800.0000   -0.27399
435840.0000   -0.04955
435880.0000   -0.45537
435920.0000   -0.37143
435960.0000   -0.15600
436000.0000   -0.15183
436040.0000    0.06100
436080.0000   -0.27417
436120.0000   -0.30782
436160.0000   -0.46494
436200.0000   -0.29397
436240.0000   -0.01846
436280.0000   -0.28966
436320.0000   -0.26411
436360.0000   -0.23383
436400.0000   -0.05563
436440.0000   -0.37238
436480.0000   -0.41609
436520.0000   -0.29839
436560.0000   -0.49796
436600.0000   -0.35109
436640.0000   -0.68518
436680.0000   -0.42166
436720.0000   -0.17601
436760.0000   -0.38535
436800.0000   -0.26116
436840.0000   -0.00154
436880.0000   -0.15239
436920.0000   -0.24231
436960.0000   -0.15409
437000.0000   -0.23691
437040.0000   -0.43091
437080.0000   -0.26561
437120.0000   -0.08013
437160.0000   -0.25923
437200.0000   -0.43806
437240.0000   -0.24378
437280.0000   -0.32484
437320.0000   -0.43142
437360.0000   -0.00374
437400.0000   -0.19291
437440.0000   -0.16590
437480.0000    0.02679
437520.0000   -0.24533
437560.0000   -0.05338
437600.0000   -0.10116
437640.0000   -0.17295
437680.0000   -0.02019
437720.0000   -0.15718
437760.0000   -0.07970
437800.0000   -0.07662
437840.0000   -0.06228
437880.0000   -0.04791
437920.0000   -0.25768
437960.0000   -0.06186
438000.0000   -0.08088
438040.0000   -0.23950
438080.0000   -0.23864
438120.0000   -0.36085
438160.0000   -0.19344
438200.0000   -0.23247
438240.0000   -0.20512
438280.0000   -0.04670
438320.0000   -0.35229
438360.0000   -0.19621
438400.0000   -0.31265
438440.0000    0.03507
438480.0000   -0.21075
438520.0000   -0.52727
438560.0000   -0.28695
438600.0000   -0.28913
438640.0000   -0.19374
438680.0000   -0.29186
438720.0000   -0.15894
438760.0000   -0.30649
438800.0000   -0.37452
438840.0000   -0.17969
438880.0000   -0.04407
438920.0000   -0.12731
438960.0000   -0.00768
439000.0000   -0.10887
439040.0000   -0.30750
439080.0000   -0.31880
439120.0000   -0.19498
439160.0000   -0.03026
439200.0000   -0.01630
439240.0000    0.10959
439280.0000   -0.12449
439320.0000   -0.02003
439360.0000   -0.00404
439400.0000   -0.08461
439440.0000   -0.08419
439480.0000    0.08072
439520.0000   -0.22652
439560.0000    0.07925
439600.0000    0.20126
439640.0000    0.13902
439680.0000   -0.08738
439720.0000    0.04142
439760.0000    0.01302
439800.0000   -0.49750
439840.0000   -0.30022
439880.0000   -0.17351
439920.0000   -0.19436
439960.0000   -0.05977
440000.0000   -0.00118
440040.0000   -0.36379
440080.0000    0.07075
440120.0000   -0.32274
440160.0000   -0.05428
440200.0000    0.03062
440240.0000    0.15689
440280.0000    0.04334
440320.0000   -0.00505
440360.0000    0.05849
440400.0000    0.09645
440440.0000    0.13841
440480.0000    0.17676
440520.0000   -0.09628
440560.0000   -0.26909
440600.0000   -0.23398
440640.0000    0.22322
440680.0000   -0.06005
440720.0000    0.03595
440760.0000    0.00953
440800.0000   -0.17157
440840.0000    0.08441
440880.0000   -0.07473
440920.0000   -0.15885
440960.0000   -0.49676
441000.0000   -0.37747
441040.0000   -0.54889
441080.0000   -0.61642
441120.0000   -0.29099
441160.0000   -0.46359
441200.0000   -0.47021
441240.0000   -0.10705
441280.0000   -0.02571
441320.0000    0.19287
441360.0000    0.05767
441400.0000   -0.00534
441440.0000    0.14551
441480.0000    0.02139
441520.0000    0.09633
441560.0000   -0.05561
441600.0000   -0.02453
441640.0000    0.06491
441680.0000   -0.00877
441720.0000   -0.20101
441760.0000    0.06589
441800.0000    0.07592
441840.0000    0.05703
441880.0000    0.01827
441920.0000    0.10468
441960.0000    0.16564
442000.0000    0.33420
442040.0000    0.16977
442080.0000    0.06069
442120.0000    0.20864
442160.0000   -0.16707
442200.0000   -0.04791
442240.0000    0.15281
442280.0000   -0.43060
442320.0000   -0.11833
442360.0000   -0.20787
442400.0000   -0.50976
442440.0000   -0.04403
442480.0000   -0.03232
442520.0000   -0.09698
442560.0000   -0.01040
442600.0000    0.07814
442640.0000   -0.18784
442680.0000   -0.25012
442720.0000   -0.26681
442760.0000   -0.63842
442800.0000   -0.65363
442840.0000   -0.49349
442880.0000   -0.37134
442920.0000   -0.47068
442960.0000   -0.37636
443000.0000   -0.56645
443040.0000   -0.62518
443080.0000   -0.24221
443120.0000   -0.49386
443160.0000   -0.37112
443200.0000   -0.10639
443240.0000   -0.48326
443280.0000   -0.16175
443320.0000   -0.38196
443360.0000   -0.47587
443400.0000   -0.14467
443440.0000   -0.51853
443480.0000   -0.58225
443520.0000   -0.71608
443560.0000   -0.51894
443600.0000   -0.53350
443640.0000   -0.43853
443680.0000   -0.50507
443720.0000   -0.41828
443760.0000   -0.58559
443800.0000   -0.55262
443840.0000   -0.48119
443880.0000   -0.39389
443920.0000   -0.50771
443960.0000   -0.40371
444000.0000   -0.22091
444040.0000   -0.51332
444080.0000   -0.45504
444120.0000   -0.48521
444160.0000   -0.54135
444200.0000   -0.62551
444240.0000   -0.77548
444280.0000   -0.93187
444320.0000   -0.88521
444360.0000   -0.78224
444400.0000   -0.81795
444440.0000   -0.61220
444480.0000   -0.84511
444520.0000   -0.62546
444560.0000   -0.52062
444600.0000   -0.50868
444640.0000   -0.64922
444680.0000   -0.78848
444720.0000   -0.90096
444760.0000   -0.58468
444800.0000   -0.88289
444840.0000   -0.30226
444880.0000   -0.22760
444920.0000   -0.31657
444960.0000   -0.23286
445000.0000   -0.28698
445040.0000   -0.61680
445080.0000   -0.73362
445120.0000   -0.62332
445160.0000   -0.71105
445200.0000   -0.63381
445240.0000   -0.55964
445280.0000   -0.43270
445320.0000   -0.41286
445360.0000   -0.58299
445400.0000   -0.71781
445440.0000   -0.95017
445480.0000   -0.60447
445520.0000   -0.15931
445560.0000   -0.15739
445600.0000   -0.61152
445640.0000   -0.69588
445680.0000   -0.63982
445720.0000   -0.68609
445760.0000   -0.78420
445800.0000   -0.80623
445840.0000   -0.57397
445880.0000   -0.55478
445920.0000   -0.30964
445960.0000   -0.53757
446000.0000   -0.25013
446040.0000   -0.23531
446080.0000   -0.23424
446120.0000   -0.14876
446160.0000   -0.35035
446200.0000   -0.36841
446240.0000   -0.51624
446280.0000   -0.38308
446320.0000   -0.35307
446360.0000   -0.37275
446400.0000   -0.35838
446440.0000   -0.38043
446480.0000   -0.62197
446520.0000   -0.51105
446560.0000   -0.45076
446600.0000   -0.25306
446640.0000   -0.43470
446680.0000   -0.44202
446720.0000   -0.48731
446760.0000   -0.69261
446800.0000   -0.58874
446840.0000   -0.34844
446880.0000   -0.16512
446920.0000   -0.13875
446960.0000   -0.37288
447000.0000   -0.06568
447040.0000   -0.43885
447080.0000   -0.19042
447120.0000   -0.29088
447160.0000   -0.28598
447200.0000   -0.32811
447240.0000   -0.25324
447280.0000   -0.41542
447320.0000   -0.53640
447360.0000   -0.36771
447400.0000   -0.64722
447440.0000   -0.54272
447480.0000   -0.36559
447520.0000   -0.62504
447560.0000   -0.44580
447600.0000   -0.54335
447640.0000   -0.52879
447680.0000   -0.20903
447720.0000    0.07040
447760.0000    0.15461
447800.0000    0.13483
447840.0000    0.03851
447880.0000    0.17025
447920.0000    0.25126
447960.0000    0.50037
448000.0000    0.04021
448040.0000   -0.28122
448080.0000    0.10724
448120.0000    0.05908
448160.0000   -0.01716
448200.0000    0.01943
448240.0000   -0.20047
448280.0000   -0.25659
448320.0000   -0.21656
448360.0000   -0.22890
448400.0000   -0.04098
448440.0000   -0.03020
448480.0000   -0.40993
448520.0000   -0.09827
448560.0000   -0.40391
448600.0000   -0.02005
448640.0000   -0.06832
448680.0000   -0.06212
448720.0000   -0.31903
448760.0000   -0.49542
448800.0000   -0.29475
448840.0000   -0.71007
448880.0000   -0.65330
448920.0000   -0.53314
448960.0000   -0.38566
449000.0000   -0.55178
449040.0000   -0.73125
449080.0000   -0.68728
449120.0000   -0.54568
449160.0000   -0.54293
449200.0000   -0.62997
449240.0000   -0.49464
449280.0000   -0.25062
449320.0000   -0.42970
449360.0000   -0.77941
449400.0000   -0.52245
449440.0000   -0.51469
449480.0000   -0.59800
449520.0000   -0.39093
449560.0000   -0.50575
449600.0000   -0.10536
449640.0000   -0.54164
449680.0000   -0.25959
449720.0000   -0.12709
449760.0000   -0.16242
449800.0000   -0.08982
449840.0000   -0.15224
449880.0000   -0.15263
449920.0000   -0.05301
449960.0000   -0.03055
450000.0000   -0.14440
450040.0000   -0.08267
450080.0000   -0.33965
450120.0000   -0.30975
450160.0000   -0.38885
450200.0000   -0.79005
450240.0000   -0.67957
450280.0000   -0.37330
450320.0000   -0.43913
450360.0000   -0.44051
450400.0000   -0.52839
450440.0000   -0.74118
450480.0000   -0.38364
450520.0000   -0.50072
450560.0000   -0.56921
450600.0000   -0.35597
450640.0000   -0.28523
450680.0000   -0.27328
450720.0000   -0.36277
450760.0000   -0.61741
450800.0000   -0.91916
450840.0000   -0.45017
450880.0000   -0.47219
450920.0000   -0.23718
450960.0000   -0.52184
451000.0000   -0.16675
451040.0000   -0.58305
451080.0000   -0.59844
451120.0000   -0.71791
451160.0000   -0.59025
451200.0000   -0.56296
451240.0000   -0.46166
451280.0000   -0.36046
451320.0000   -0.67394
451360.0000   -0.60961
451400.0000   -0.53021
451440.0000   -0.48474
451480.0000   -0.40854
451520.0000   -0.42063
451560.0000   -0.52124
451600.0000   -0.62011
451640.0000   -0.57432
451680.0000   -0.36153
451720.0000   -0.53604
451760.0000   -0.25971
451800.0000   -0.45677
451840.0000   -0.29240
451880.0000   -0.25470
451920.0000   -0.30014
451960.0000   -0.57347
452000.0000   -0.12718
452040.0000   -0.16048
452080.0000   -0.15699
452120.0000   -0.37338
452160.0000   -0.09914
452200.0000   -0.66035
452240.0000   -0.41612
452280.0000   -0.37229
452320.0000   -0.57627
452360.0000   -0.22887
452400.0000   -0.55578
452440.0000   -0.42587
452480.0000   -0.32043
452520.0000   -0.53797
452560.0000   -0.36632
452600.0000   -0.38442
452640.0000   -0.93750
452680.0000   -0.69724
452720.0000   -0.84870
452760.0000   -0.70125
452800.0000   -0.67166
452840.0000   -0.27908
452880.0000   -0.27136
452920.0000   -0.18905
452960.0000   -0.02796
453000.0000   -0.58735
453040.0000   -0.32644
453080.0000   -0.47008
453120.0000   -0.61253
453160.0000   -0.43331
453200.0000   -0.24698
453240.0000   -0.48667
453280.0000   -0.50565
453320.0000   -0.34876
453360.0000   -0.39899
453400.0000   -0.56832
453440.0000   -0.60169
453480.0000   -0.08410
453520.0000   -0.23566
453560.0000    0.31876
453600.0000    0.02948
453640.0000   -0.02172
453680.0000    0.00708
453720.0000    0.15122
453760.0000    0.04938
453800.0000    0.07331
453840.0000   -0.22015
453880.0000   -0.15447
453920.0000   -0.20562
453960.0000   -0.05535
454000.0000   -0.07587
454040.0000   -0.10433
454080.0000    0.04561
454120.0000   -0.13366
454160.0000    0.06605
454200.0000    0.06758
454240.0000   -0.35214
454280.0000    0.39146
454320.0000    0.22074
454360.0000    0.01163
454400.0000   -0.19368
454440.0000    0.02517
454480.0000    0.08034
454520.0000   -0.04454
454560.0000    0.34343
454600.0000    0.16032
454640.0000    0.25532
454680.0000    0.38743
454720.0000    0.05252
454760.0000    0.00644
454800.0000    0.03806
454840.0000    0.05810
454880.0000    0.30686
454920.0000    0.12995
454960.0000    0.11366
455000.0000    0.03041
455040.0000   -0.04832
455080.0000   -0.01280
455120.0000    0.01652
455160.0000   -0.04817
455200.0000    0.08992
455240.0000   -0.14434
455280.0000   -0.21136
455320.0000   -0.25951
455360.0000   -0.48140
455400.0000   -0.10019
455440.0000   -0.22487
455480.0000   -0.37845
455520.0000   -0.61170
455560.0000   -0.70847
455600.0000   -0.70841
455640.0000   -0.48759
455680.0000   -0.53031
455720.0000   -0.50536
455760.0000   -0.07359
455800.0000   -0.21813
455840.0000   -0.68272
455880.0000   -0.35080
455920.0000   -0.13704
455960.0000   -0.39620
456000.0000   -0.08190
456040.0000   -0.16528
456080.0000   -0.24389
456120.0000   -0.01809
456160.0000    0.06023
456200.0000   -0.56370
456240.0000   -0.28509
456280.0000   -0.33414
456320.0000   -0.28353
456360.0000   -0.28117
456400.0000   -0.12941
456440.0000   -0.06477
456480.0000   -0.24433
456520.0000   -0.33094
456560.0000   -0.43573
456600.0000   -0.45885
456640.0000   -0.44523
456680.0000   -0.57403
456720.0000   -0.33121
456760.0000   -0.36483
456800.0000   -0.25731
456840.0000   -0.39263
456880.0000   -0.12585
456920.0000   -0.44210
456960.0000   -0.22835
457000.0000    0.04286
457040.0000   -0.21136
457080.0000   -0.14096
457120.0000   -0.43348
457160.0000   -0.09605
457200.0000   -0.35308
457240.0000   -0.06861
457280.0000   -0.05136
457320.0000   -0.15925
457360.0000   -0.23412
457400.0000   -0.20960
457440.0000   -0.12253
457480.0000   -0.26596
457520.0000   -0.15147
457560.0000   -0.24614
457600.0000   -0.22874
457640.0000   -0.24054
457680.0000   -0.23080
457720.0000   -0.21461
457760.0000   -0.22575
457800.0000   -0.33007
457840.0000   -0.26107
457880.0000   -0.34284
457920.0000   -0.40822
457960.0000   -0.01291
458000.0000    0.26535
458040.0000    0.05959
458080.0000   -0.11770
458120.0000   -0.11415
458160.0000    0.11174
458200.0000   -0.23035
458240.0000   -0.51803
458280.0000   -0.42576
458320.0000   -0.49160
458360.0000   -0.51544
458400.0000   -0.38430
458440.0000   -0.59346
458480.0000   -0.21875
458520.0000   -0.48015
458560.0000   -0.36785
458600.0000   -0.50053
458640.0000   -0.38678
458680.0000    0.09807
458720.0000    0.02146
458760.0000   -0.41516
458800.0000   -0.24840
458840.0000   -0.27379
458880.0000   -0.08724
458920.0000   -0.05192
458960.0000    0.07255
459000.0000   -0.09926
459040.0000    0.00824
459080.0000   -0.39725
459120.0000   -0.29004
459160.0000   -0.15367
459200.0000   -0.20190
459240.0000   -0.17541
459280.0000   -0.26235
459320.0000   -0.13901
459360.0000   -0.09598
459400.0000    0.03926
459440.0000    0.32237
459480.0000   -0.16754
459520.0000   -0.21748
459560.0000   -0.44052
459600.0000   -0.24864
459640.0000   -0.78964
459680.0000   -0.40933
459720.0000   -0.32742
459760.0000   -0.16621
459800.0000   -0.16596
459840.0000   -0.31212
459880.0000    0.16594
459920.0000   -0.32726
459960.0000   -0.33937
460000.0000   -0.33853
460040.0000   -0.41987
460080.0000    0.04416
460120.0000    0.03782
460160.0000   -0.02656
460200.0000   -0.10406
460240.0000   -0.16151
460280.0000   -0.07444
460320.0000   -0.13144
460360.0000   -0.32790
460400.0000   -0.51849
460440.0000   -0.17334
460480.0000   -0.26891
460520.0000   -0.42571
460560.0000   -0.22307
460600.0000   -0.06040
460640.0000   -0.44184
460680.0000   -0.30093
460720.0000   -0.21764
460760.0000   -0.53873
460800.0000   -0.23407
460840.0000   -0.12491
460880.0000   -0.12235
460920.0000   -0.25538
460960.0000   -0.17234
461000.0000   -0.49164
461040.0000   -0.21272
461080.0000   -0.20364
461120.0000   -0.17578
461160.0000   -0.47333
461200.0000   -0.29174
461240.0000   -0.06354
461280.0000   -0.10709
461320.0000   -0.07530
461360.0000   -0.03620
461400.0000   -0.11991
461440.0000    0.10190
461480.0000    0.21894
461520.0000   -0.09068
461560.0000    0.03468
461600.0000    0.24650
461640.0000   -0.21936
461680.0000   -0.02391
461720.0000   -0.03900
461760.0000   -0.01878
461800.0000    0.13129
461840.0000    0.06919
461880.0000   -0.14627
461920.0000   -0.51764
461960.0000   -0.53163
462000.0000   -0.54774
462040.0000   -0.13331
462080.0000   -0.74493
462120.0000   -0.58112
462160.0000   -0.58306
462200.0000   -0.55575
462240.0000   -0.60717
462280.0000   -0.20726
462320.0000    0.10876
462360.0000    0.08958
462400.0000   -0.20391
462440.0000    0.22196
462480.0000    0.15724
462520.0000    0.03426
462560.0000   -0.11532
462600.0000    0.01581
462640.0000   -0.07624
462680.0000   -0.15446
462720.0000   -0.30078
462760.0000   -0.68145
462800.0000   -0.49791
462840.0000   -0.60320
462880.0000   -0.58542
462920.0000   -0.30852
462960.0000    0.05662
463000.0000    0.25283
463040.0000    0.40344
463080.0000    0.11851
463120.0000    0.01282
463160.0000   -0.20724
463200.0000   -0.23455
463240.0000    0.16713
463280.0000    0.07993
463320.0000   -0.41454
463360.0000   -0.40006
463400.0000   -0.09460
463440.0000   -0.21392
463480.0000   -0.21342
463520.0000    0.03385
463560.0000   -0.04141
463600.0000   -0.00574
463640.0000    0.10310
463680.0000    0.27393
463720.0000    0.06471
463760.0000    0.23758
463800.0000    0.22483
463840.0000    0.29907
463880.0000   -0.01879
463920.0000   -0.28529
463960.0000   -0.03670
464000.0000    0.08520
464040.0000   -0.03974
464080.0000    0.17967
464120.0000   -0.05416
464160.0000    0.11743
464200.0000   -0.01845
464240.0000    0.42940
464280.0000   -0.23899
464320.0000    0.41051
464360.0000   -0.28888
464400.0000    0.06225
464440.0000    0.02159
464480.0000   -0.14591
464520.0000   -0.09780
464560.0000    0.06550
464600.0000    0.15936
464640.0000   -0.23025
464680.0000   -0.17057
464720.0000    0.02180
464760.0000   -0.19941
464800.0000    0.10519
464840.0000   -0.17909
464880.0000    0.00869
464920.0000   -0.02910
464960.0000   -0.15128
465000.0000   -0.11260
465040.0000   -0.03241
465080.0000   -0.01345
465120.0000    0.07635
465160.0000   -0.04980
465200.0000    0.13543
465240.0000    0.14940
465280.0000    0.12868
465320.0000   -0.04312
465360.0000    0.13344
465400.0000   -0.02623
465440.0000   -0.10829
465480.0000   -0.33439
465520.0000   -0.04807
465560.0000    0.00176
465600.0000   -0.08111
465640.0000   -0.03442
465680.0000    0.08949
465720.0000   -0.06255
465760.0000   -0.07188
465800.0000   -0.09156
465840.0000    0.02527
465880.0000    0.08628
465920.0000    0.03510
465960.0000   -0.12209
466000.0000   -0.28812
466040.0000    0.09952
466080.0000   -0.00191
466120.0000   -0.08923
466160.0000    0.11867
466200.0000   -0.28286
466240.0000   -0.48299
466280.0000   -0.15389
466320.0000   -0.56555
466360.0000   -0.28463
466400.0000   -0.15691
466440.0000   -0.12926
466480.0000    0.05876
466520.0000   -0.09573
466560.0000    0.03672
466600.0000   -0.35644
466640.0000   -0.21233
466680.0000    0.18148
466720.0000    0.08405
466760.0000    0.06403
466800.0000   -0.11724
466840.0000    0.07360
466880.0000   -0.25739
466920.0000    0.03061
466960.0000   -0.05776
467000.0000    0.02969
467040.0000    0.00886
467080.0000    0.21657
467120.0000    0.11612
467160.0000    0.00956
467200.0000    0.03694
467240.0000    0.15113
467280.0000    0.16024
467320.0000   -0.11068
467360.0000   -0.13121
467400.0000    0.18757
467440.0000    0.09982
467480.0000    0.02841
467520.0000    0.05085
467560.0000   -0.06161
467600.0000   -0.04205
467640.0000   -0.04328
467680.0000   -0.11963
467720.0000   -0.38956
467760.0000   -0.11871
467800.0000    0.02717
467840.0000   -0.20410
467880.0000    0.00332
467920.0000    0.15685
467960.0000    0.01488
468000.0000   -0.13073
468040.0000   -0.00035
468080.0000    0.00694
468120.0000   -0.18841
468160.0000    0.17015
468200.0000   -0.02662
468240.0000   -0.41987
468280.0000   -0.16669
468320.0000   -0.03018
468360.0000   -0.26090
468400.0000    0.05634
468440.0000    0.08868
468480.0000    0.06436
468520.0000   -0.04250
468560.0000    0.03194
468600.0000   -0.17131
468640.0000   -0.01277
468680.0000    0.05038
468720.0000    0.26081
468760.0000   -0.17699
468800.0000    0.09029
468840.0000    0.08978
468880.0000    0.09517
468920.0000    0.28942
468960.0000    0.20068
469000.0000    0.06400
469040.0000    0.48584
469080.0000    0.43277
469120.0000    0.11818
469160.0000    0.02471
469200.0000    0.27300
469240.0000    0.43104
469280.0000    0.15224
469320.0000    0.32556
469360.0000    0.33251
469400.0000    0.10154
469440.0000    0.01854
469480.0000   -0.12012
469520.0000   -0.21600
469560.0000   -0.51738
469600.0000   -0.63988
469640.0000   -0.60640
469680.0000   -0.61988
469720.0000   -0.81914
469760.0000   -0.83334
469800.0000   -0.56213
469840.0000   -0.95438
469880.0000   -1.04497
469920.0000   -1.25437
469960.0000   -1.18045
470000.0000   -1.18409
470040.0000   -1.01356
470080.0000   -1.19546
470120.0000   -0.89982
470160.0000   -0.78306
470200.0000   -0.66468
470240.0000   -1.26270
470280.0000   -0.89360
470320.0000   -0.60051
470360.0000   -0.49424
470400.0000   -0.31026
470440.0000   -0.52880
470480.0000   -0.43621
470520.0000   -0.37567
470560.0000   -0.44029
470600.0000   -0.34680
470640.0000   -0.68420
470680.0000   -0.56249
470720.0000   -0.49828
470760.0000   -0.45886
470800.0000   -0.49200
470840.0000   -0.51120
470880.0000   -0.53549
470920.0000   -0.19402
470960.0000   -0.51704
471000.0000   -0.75792
471040.0000   -0.57751
471080.0000   -0.71102
471120.0000   -0.58845
471160.0000   -0.36998
471200.0000   -0.47187
471240.0000   -0.83481
471280.0000   -0.67704
471320.0000   -0.71282
471360.0000   -0.43992
471400.0000   -0.64163
471440.0000   -0.78156
471480.0000   -0.52807
471520.0000   -0.70895
471560.0000   -0.78904
471600.0000   -0.78456
471640.0000   -0.56764
471680.0000   -0.60458
471720.0000   -0.48035
471760.0000   -0.57444
471800.0000   -0.71118
471840.0000   -0.38636
471880.0000   -0.49525
471920.0000   -0.66945
471960.0000   -0.42410
472000.0000   -0.64519
472040.0000   -0.49387
472080.0000   -0.40486
472120.0000   -0.70312
472160.0000   -0.63902
472200.0000   -0.71354
472240.0000   -0.81708
472280.0000   -0.65785
472320.0000   -0.52940
472360.0000   -0.58491
472400.0000   -0.61811
472440.0000   -0.65611
472480.0000   -0.70581
472520.0000   -0.52770
472560.0000   -0.75780
472600.0000   -0.70317
472640.0000   -0.56917
472680.0000   -0.17303
472720.0000   -0.65457
472760.0000   -0.63913
472800.0000   -0.49027
472840.0000   -0.87628
472880.0000   -0.83991
472920.0000   -0.84618
472960.0000   -0.45272
473000.0000   -0.47906
473040.0000   -0.55762
473080.0000   -0.33522
473120.0000   -0.71813
473160.0000   -0.54278
473200.0000   -0.59177
473240.0000   -0.31656
473280.0000   -0.29496
473320.0000   -0.36109
473360.0000   -0.58149
473400.0000   -0.37665
473440.0000   -0.38383
473480.0000   -0.53537
473520.0000   -0.42599
473560.0000   -0.38085
473600.0000   -0.54313
473640.0000   -0.51769
473680.0000   -0.25251
473720.0000   -0.01041
473760.0000   -0.18727
473800.0000    0.31469
473840.0000    0.09763
473880.0000   -0.23283
473920.0000   -0.16055
473960.0000   -0.24102
474000.0000    0.02432
474040.0000   -0.03432
474080.0000   -0.46723
474120.0000   -0.40609
474160.0000   -0.46077
474200.0000   -0.12735
474240.0000   -0.16300
474280.0000   -0.33620
474320.0000   -0.32940
474360.0000   -0.23101
474400.0000   -0.36187
474440.0000    0.01338
474480.0000    0.00195
474520.0000    0.06258
474560.0000   -0.23016
474600.0000   -0.23586
474640.0000   -0.19110
474680.0000   -0.45476
474720.0000   -0.18857
474760.0000   -0.04173
474800.0000   -0.02086
474840.0000    0.10014
474880.0000    0.10661
474920.0000   -0.13203
474960.0000   -0.37860
475000.0000   -0.57945
475040.0000   -0.43063
475080.0000   -0.24975
475120.0000   -0.47670
475160.0000   -0.46154
475200.0000   -0.29463
475240.0000   -0.53111
475280.0000   -0.41300
475320.0000   -0.28277
475360.0000   -0.44194
475400.0000   -0.56259
475440.0000   -0.20362
475480.0000   -0.61916
475520.0000   -0.41475
475560.0000    0.15911
475600.0000    0.08526
475640.0000    0.01361
475680.0000    0.47238
475720.0000    0.22849
475760.0000   -0.14666
475800.0000    0.09641
475840.0000    0.04444
475880.0000    0.03501
475920.0000   -0.34213
475960.0000   -0.38427
476000.0000   -0.53070
476040.0000   -0.82193
476080.0000   -0.33358
476120.0000   -0.83467
476160.0000   -0.66943
476200.0000   -0.85402
476240.0000   -0.57190
476280.0000   -0.74396
476320.0000   -0.50361
476360.0000   -0.52970
476400.0000   -0.41907
476440.0000   -0.46749
476480.0000   -0.69089
476520.0000   -0.65661
476560.0000   -0.47609
476600.0000   -0.30095
476640.0000   -0.51198
476680.0000   -0.31931
476720.0000   -0.09247
476760.0000   -0.11386
476800.0000   -0.20158
476840.0000   -0.35323
476880.0000   -0.15735
476920.0000    0.20455
476960.0000   -0.40251
477000.0000   -0.15853
477040.0000   -0.10118
477080.0000   -0.13227
477120.0000   -0.20626
477160.0000   -0.35503
477200.0000   -0.39998
477240.0000   -0.53543
477280.0000   -0.48875
477320.0000    0.04182
477360.0000    0.04398
477400.0000   -0.28663
477440.0000    0.15528
477480.0000    0.42983
477520.0000    0.03484
477560.0000   -0.00318
477600.0000    0.20729
477640.0000    0.24500
477680.0000    0.28386
477720.0000    0.17225
477760.0000   -0.02697
477800.0000    0.02980
477840.0000    0.14998
477880.0000   -0.05048
477920.0000    0.08690
477960.0000    0.04227
478000.0000    0.19821
478040.0000   -0.04535
478080.0000    0.09254
478120.0000   -0.24742
478160.0000    0.22927
478200.0000    0.29532
478240.0000    0.05085
478280.0000    0.17792
478320.0000    0.34121
478360.0000    0.27889
478400.0000    0.18911
478440.0000    0.19972
478480.0000    0.26028
478520.0000    0.05691
478560.0000    0.17726
478600.0000   -0.07542
478640.0000   -0.03693
478680.0000   -0.31679
478720.0000    0.23100
478760.0000    0.29936
478800.0000    0.19199
478840.0000   -0.07745
478880.0000   -0.17067
478920.0000    0.15356
478960.0000    0.01777
479000.0000   -0.50549
479040.0000   -0.30657
479080.0000   -0.44979
479120.0000   -0.01094
479160.0000   -0.13678
479200.0000    0.12889
479240.0000    0.10395
479280.0000   -0.10114
479320.0000   -0.09554
479360.0000   -0.26810
479400.0000    0.09768
479440.0000   -0.10743
479480.0000   -0.11566
479520.0000    0.09193
479560.0000    0.01569
479600.0000   -0.11846
479640.0000   -0.25563
479680.0000   -0.09123
479720.0000   -0.04751
479760.0000    0.00988
479800.0000   -0.10426
479840.0000   -0.03799
479880.0000    0.20769
479920.0000    0.29397
479960.0000   -0.13668
480000.0000   -0.18012
480040.0000   -0.03376
480080.0000    0.07740
480120.0000    0.23940
480160.0000    0.15167
480200.0000   -0.06700
480240.0000   -0.16233
480280.0000    0.17139
480320.0000    0.04126
480360.0000   -0.01100
480400.0000    0.11962
480440.0000    0.01366
480480.0000    0.19542
480520.0000   -0.00194
480560.0000    0.13204
480600.0000    0.04704
480640.0000    0.05386
480680.0000    0.20980
480720.0000   -0.09839
480760.0000   -0.31426
480800.0000   -0.31120
480840.0000   -0.26635
480880.0000   -0.17017
480920.0000   -0.20331
480960.0000   -0.50890
481000.0000   -0.21498
481040.0000   -0.21367
481080.0000   -0.28063
481120.0000   -0.39483
481160.0000   -0.38230
481200.0000   -0.39149
481240.0000   -0.51274
481280.0000   -0.26562
481320.0000   -0.38211
481360.0000   -0.22564
481400.0000   -0.41337
481440.0000   -0.26936
481480.0000   -0.20460
481520.0000   -0.02886
481560.0000   -0.20984
481600.0000   -0.08300
481640.0000   -0.10479
481680.0000   -0.16442
481720.0000    0.02016
481760.0000    0.10706
481800.0000   -0.02559
481840.0000    0.12812
481880.0000    0.08269
481920.0000   -0.05488
481960.0000   -0.28513
482000.0000   -0.01699
482040.0000   -0.43086
482080.0000    0.21376
482120.0000   -0.05130
482160.0000    0.30848
482200.0000    0.39570
482240.0000    0.09668
482280.0000    0.20095
482320.0000   -0.20521
482360.0000   -0.21823
482400.0000   -0.21828
482440.0000    0.09813
482480.0000   -0.35759
482520.0000   -0.10498
482560.0000   -0.28368
482600.0000   -0.40832
482640.0000   -0.46188
482680.0000   -0.23945
482720.0000   -0.35470
482760.0000   -0.48479
482800.0000   -0.27045
482840.0000   -0.16113
482880.0000    0.12763
482920.0000    0.17480
482960.0000    0.12523
483000.0000    0.16180
483040.0000    0.18005
483080.0000    0.44152
483120.0000    0.25332
483160.0000    0.04077
483200.0000   -0.13006
483240.0000   -0.02731
483280.0000    0.00646
483320.0000    0.30522
483360.0000    0.04661
483400.0000    0.08982
483440.0000   -0.25803
483480.0000   -0.07459
483520.0000    0.15091
483560.0000   -0.08596
483600.0000   -0.25382
483640.0000   -0.45709
483680.0000   -0.34910
483720.0000   -0.33269
483760.0000    0.11075
483800.0000    0.22138
483840.0000    0.14563
483880.0000    0.15297
483920.0000   -0.03278
483960.0000    0.10299
484000.0000   -0.55789
484040.0000   -0.40035
484080.0000   -0.68155
484120.0000   -0.03365
484160.0000   -0.12072
484200.0000    0.07390
484240.0000    0.16382
484280.0000   -0.37474
484320.0000   -0.29155
484360.0000    0.09545
484400.0000    0.10423
484440.0000    0.16690
484480.0000    0.17629
484520.0000    0.25428
484560.0000    0.03707
484600.0000    0.04717
484640.0000    0.17453
484680.0000    0.39692
484720.0000    0.08431
484760.0000    0.24643
484800.0000    0.17289
484840.0000   -0.05824
484880.0000    0.07383
484920.0000    0.16116
484960.0000    0.13918
485000.0000   -0.06658
485040.0000   -0.07542
485080.0000   -0.04634
485120.0000   -0.52267
485160.0000   -0.10936
485200.0000   -0.06709
485240.0000    0.11034
485280.0000    0.05521
485320.0000    0.07147
485360.0000   -0.33410
485400.0000   -0.33520
485440.0000   -0.39998
485480.0000   -0.85216
485520.0000    0.01481
485560.0000   -0.03754
485600.0000   -0.17614
485640.0000   -0.08145
485680.0000   -0.06552
485720.0000   -0.25455
485760.0000   -0.59378
485800.0000   -0.46261
485840.0000   -0.39063
485880.0000   -0.43310
485920.0000   -0.38413
485960.0000   -0.04776
486000.0000    0.07087
486040.0000    0.23083
486080.0000    0.16988
486120.0000    0.00510
486160.0000    0.13278
486200.0000    0.11613
486240.0000    0.15638
486280.0000    0.05655
486320.0000    0.14797
486360.0000   -0.31322
486400.0000   -0.21804
486440.0000   -0.33040
486480.0000   -0.04463
486520.0000   -0.50202
486560.0000   -0.12263
486600.0000    0.23887
486640.0000    0.19649
486680.0000    0.10669
486720.0000    0.03934
486760.0000   -0.27842
486800.0000   -0.26159
486840.0000   -0.28488
486880.0000   -0.43657
486920.0000   -0.01566
486960.0000   -0.14632
487000.0000   -0.33529
487040.0000   -0.42559
487080.0000   -0.60401
487120.0000   -0.30493
487160.0000   -0.02651
487200.0000   -0.31270
487240.0000   -0.39622
487280.0000   -0.35969
487320.0000   -0.04410
487360.0000    0.04172
487400.0000   -0.01767
487440.0000    0.05102
487480.0000   -0.17528
487520.0000   -0.11659
487560.0000   -0.28345
487600.0000    0.02447
487640.0000   -0.07617
487680.0000   -0.00626
487720.0000   -0.30367
487760.0000    0.09950
487800.0000    0.02896
487840.0000    0.38339
487880.0000   -0.14024
487920.0000   -0.09084
487960.0000   -0.06196
488000.0000    0.16102
488040.0000   -0.12599
488080.0000   -0.23109
488120.0000   -0.13992
488160.0000    0.14753
488200.0000    0.04721
488240.0000    0.03920
488280.0000   -0.21758
488320.0000   -0.07248
488360.0000   -0.22537
488400.0000   -0.04908
488440.0000   -0.13469
488480.0000   -0.43082
488520.0000   -0.00256
488560.0000    0.10584
488600.0000    0.19679
488640.0000   -0.03991
488680.0000   -0.05312
488720.0000   -0.46000
488760.0000   -0.48874
488800.0000   -0.25788
488840.0000   -0.30576
488880.0000   -0.10811
488920.0000    0.10281
488960.0000    0.10250
489000.0000   -0.30430
489040.0000   -0.08863
489080.0000    0.13518
489120.0000    0.21187
489160.0000    0.13778
489200.0000    0.05715
489240.0000   -0.00406
489280.0000    0.20817
489320.0000    0.15752
489360.0000   -0.09156
489400.0000    0.08370
489440.0000   -0.07275
489480.0000    0.20448
489520.0000   -0.11280
489560.0000   -0.01861
489600.0000   -0.44200
489640.0000   -0.53056
489680.0000   -0.40398
489720.0000   -0.72936
489760.0000   -0.49906
489800.0000   -0.23456
489840.0000   -0.24649
489880.0000   -0.12609
489920.0000   -0.33146
489960.0000    0.37269
490000.0000   -0.00536
490040.0000    0.00584
490080.0000    0.11251
490120.0000    0.04341
490160.0000   -0.12783
490200.0000   -0.03172
490240.0000   -0.31094
490280.0000   -0.25580
490320.0000    0.16235
490360.0000   -0.03902
490400.0000   -0.03012
490440.0000   -0.33642
490480.0000   -0.04730
490520.0000   -0.03640
490560.0000    0.05470
490600.0000   -0.04234
490640.0000    0.31367
490680.0000    0.16183
490720.0000   -0.21885
490760.0000   -0.13869
490800.0000   -0.00736
490840.0000    0.03031
490880.0000   -0.06633
490920.0000    0.03086
490960.0000   -0.02348
491000.0000    0.28464
491040.0000    0.12734
491080.0000   -0.08886
491120.0000   -0.01723
491160.0000   -0.06511
491200.0000   -0.12813
491240.0000   -0.03854
491280.0000   -0.15198
491320.0000   -0.06810
491360.0000   -0.00698
491400.0000   -0.14910
491440.0000   -0.07892
491480.0000   -0.12589
491520.0000   -0.17131
491560.0000    0.07996
491600.0000    0.02376
491640.0000   -0.00750
491680.0000    0.09631
491720.0000    0.08133
491760.0000    0.24571
491800.0000    0.06765
491840.0000    0.06101
491880.0000    0.35344
491920.0000    0.23736
491960.0000    0.15237
492000.0000    0.32293
492040.0000    0.31087
492080.0000    0.47119
492120.0000    0.26435
492160.0000    0.27502
492200.0000    0.40896
492240.0000    0.34597
492280.0000    0.40840
492320.0000    0.32316
492360.0000    0.36615
492400.0000    0.38561
492440.0000    0.13200
492480.0000    0.31939
492520.0000    0.28067
492560.0000    0.30909
492600.0000    0.44811
492640.0000    0.08244
492680.0000    0.19383
492720.0000    0.18291
492760.0000    0.39895
492800.0000   -0.10609
492840.0000    0.27729
492880.0000    0.05525
492920.0000    0.01264
492960.0000    0.13859
493000.0000   -0.27751
493040.0000   -0.36208
493080.0000   -0.59639
493120.0000   -0.32143
493160.0000   -0.21890
493200.0000   -0.37321
493240.0000   -0.16153
493280.0000    0.14581
493320.0000    0.39655
493360.0000    0.53005
493400.0000   -0.05604
493440.0000    0.29918
493480.0000   -0.04437
493520.0000    0.09512
493560.0000    0.33610
493600.0000   -0.00626
493640.0000    0.09551
493680.0000   -0.05608
493720.0000    0.25650
493760.0000    0.09505
493800.0000    0.30697
493840.0000    0.28751
493880.0000    0.36863
493920.0000    0.18822
493960.0000   -0.04084
494000.0000    0.26459
494040.0000    0.34459
494080.0000    0.34588
494120.0000    0.53872
494160.0000    0.45289
494200.0000    0.33266
494240.0000    0.36328
494280.0000    0.28935
494320.0000    0.33416
494360.0000    0.40756
494400.0000   -0.21751
494440.0000   -0.03563
494480.0000    0.01957
494520.0000   -0.04474
494560.0000    0.12566
494600.0000    0.02364
494640.0000   -0.40555
494680.0000   -0.17486
494720.0000   -0.10547
494760.0000    0.05229
494800.0000    0.02355
494840.0000   -0.01703
494880.0000   -0.13276
494920.0000   -0.13544
494960.0000   -0.05016
495000.0000   -0.07894
495040.0000   -0.09002
495080.0000   -0.17990
495120.0000   -0.03829
495160.0000    0.07024
495200.0000    0.04983
495240.0000   -0.17880
495280.0000   -0.03073
495320.0000    0.05709
495360.0000   -0.17537
495400.0000   -0.01329
495440.0000   -0.10331
495480.0000   -0.17629
495520.0000   -0.07145
495560.0000   -0.30290
495600.0000   -0.23989
495640.0000   -0.46452
495680.0000   -0.49846
495720.0000   -0.05438
495760.0000   -0.03500
495800.0000    0.09094
495840.0000   -0.04619
495880.0000   -0.14749
495920.0000   -0.07383
495960.0000    0.07185
496000.0000   -0.00993
496040.0000   -0.13107
496080.0000    0.16198
496120.0000    0.16681
496160.0000   -0.22476
496200.0000    0.00537
496240.0000   -0.34750
496280.0000   -0.27534
496320.0000   -0.34157
496360.0000   -0.35065
496400.0000   -0.38997
496440.0000   -0.13880
496480.0000   -0.35886
496520.0000   -0.59469
496560.0000   -0.57518
496600.0000   -0.51870
496640.0000   -0.37645
496680.0000    0.12772
496720.0000   -0.21805
496760.0000   -0.32903
496800.0000   -0.28296
496840.0000   -0.03351
496880.0000   -0.18018
496920.0000   -0.32934
496960.0000   -0.23331
497000.0000   -0.23338
497040.0000   -0.25171
497080.0000   -0.62189
497120.0000   -0.58991
497160.0000   -0.46039
497200.0000   -0.28962
497240.0000   -0.05454
497280.0000   -0.26937
497320.0000   -0.40586
497360.0000   -0.38677
497400.0000   -0.33922
497440.0000   -0.15288
497480.0000   -0.07248
497520.0000   -0.69384
497560.0000   -0.28239
497600.0000   -0.75073
497640.0000   -0.40305
497680.0000   -0.42193
497720.0000   -0.41955
497760.0000   -0.35398
497800.0000   -0.52483
497840.0000   -0.37942
497880.0000   -0.56800
497920.0000   -0.38729
497960.0000   -0.44986
498000.0000   -0.17623
498040.0000   -0.35279
498080.0000   -0.22266
498120.0000   -0.16984
498160.0000   -0.29403
498200.0000   -0.44657
498240.0000   -0.42027
498280.0000   -0.36668
498320.0000   -0.32097
498360.0000   -0.12467
498400.0000   -0.27384
498440.0000   -0.62633
498480.0000   -0.42827
498520.0000   -0.46106
498560.0000   -0.26326
498600.0000   -0.36645
498640.0000    0.03026
498680.0000   -0.12856
498720.0000   -0.20872
498760.0000   -0.24497
498800.0000   -0.25983
498840.0000   -0.11940
498880.0000   -0.49093
498920.0000   -0.48733
498960.0000   -0.47227
499000.0000   -0.64980
499040.0000   -0.54394
499080.0000   -0.75143
499120.0000   -0.69524
499160.0000   -0.75798
499200.0000   -0.66809
499240.0000   -0.78987
499280.0000   -0.39993
499320.0000   -0.52139
499360.0000   -0.54882
499400.0000   -0.51598
499440.0000   -0.37834
499480.0000   -0.43891
499520.0000   -0.67114
499560.0000   -0.51868
499600.0000   -0.60248
499640.0000   -0.55803
499680.0000   -0.58614
499720.0000   -0.51041
499760.0000   -0.49804
499800.0000   -0.55831
499840.0000   -0.47105
499880.0000   -0.52729
499920.0000   -0.45847
499960.0000   -0.72355
500000.0000   -0.56162
500040.0000   -0.89700
500080.0000   -0.88814
500120.0000   -0.68286
500160.0000   -0.50393
500200.0000   -0.44426
500240.0000   -0.52388
500280.0000   -0.63971
500320.0000   -0.49260
500360.0000   -0.45191
500400.0000   -0.43211
500440.0000   -0.55318
500480.0000   -0.76753
500520.0000   -0.58176
500560.0000   -0.50969
500600.0000   -0.86324
500640.0000   -0.26958
500680.0000   -0.55033
500720.0000   -0.47751
500760.0000   -0.28026
500800.0000   -0.60900
500840.0000   -0.71638
500880.0000   -0.56524
500920.0000   -0.58679
500960.0000   -0.35192
501000.0000   -0.15141
501040.0000   -0.27579
501080.0000   -0.38333
501120.0000   -0.14139
501160.0000   -0.23583
501200.0000   -0.30435
501240.0000   -0.14792
501280.0000   -0.16266
501320.0000   -0.08522
501360.0000   -0.09420
501400.0000   -0.21237
501440.0000   -0.55746
501480.0000   -0.62597
501520.0000   -0.54380
501560.0000   -0.75687
501600.0000   -0.51170
501640.0000   -0.56930
501680.0000   -0.62462
501720.0000   -0.87910
501760.0000   -0.73439
501800.0000   -0.77854
501840.0000   -0.56917
501880.0000   -0.57686
501920.0000   -0.31681
501960.0000   -0.53578
502000.0000   -0.62199
502040.0000   -0.65613
502080.0000   -0.62253
502120.0000   -0.67896
502160.0000   -0.59681
502200.0000   -0.42125
502240.0000   -0.38228
502280.0000    0.10561
502320.0000   -0.24055
502360.0000   -0.59082
502400.0000   -0.56491
502440.0000   -0.57982
502480.0000   -0.21025
502520.0000   -0.21235
502560.0000   -0.66489
502600.0000   -0.89177
502640.0000   -0.56217
502680.0000   -0.35495
502720.0000   -0.44694
502760.0000   -0.59129
502800.0000   -0.28421
502840.0000   -0.33639
502880.0000   -0.38064
502920.0000   -0.52163
502960.0000   -0.32746
503000.0000   -0.02339
503040.0000   -0.06761
503080.0000   -0.31950
503120.0000   -0.55988
503160.0000   -0.16733
503200.0000   -0.38198
503240.0000   -0.27640
503280.0000   -0.21604
503320.0000   -0.46446
503360.0000   -0.43103
503400.0000   -0.25575
503440.0000   -0.25673
503480.0000   -0.32374
503520.0000   -0.38460
503560.0000   -0.46085
503600.0000   -0.36338
503640.0000   -0.58347
503680.0000    0.02499
503720.0000   -0.11668
503760.0000   -0.11445
503800.0000   -0.37659
503840.0000   -0.24419
503880.0000   -0.22306
503920.0000   -0.33848
503960.0000   -0.06920
504000.0000   -0.06293
504040.0000   -0.03832
504080.0000    0.01840
504120.0000   -0.16315
504160.0000   -0.21135
504200.0000   -0.07593
504240.0000   -0.32704
504280.0000   -0.24060
504320.0000   -0.35325
504360.0000   -0.43393
504400.0000   -0.21013
504440.0000   -0.09016
504480.0000   -0.35296
504520.0000    0.19783
504560.0000    0.16984
504600.0000    0.32535
504640.0000    0.25199
504680.0000    0.10336
504720.0000    0.14033
504760.0000    0.28184
504800.0000   -0.13893
504840.0000   -0.27694
504880.0000   -0.25550
504920.0000   -0.26613
504960.0000   -0.34834
505000.0000   -0.16134
505040.0000   -0.02789
505080.0000   -0.50823
505120.0000   -0.58335
505160.0000   -0.08165
505200.0000   -0.04429
505240.0000   -0.21657
505280.0000   -0.61730
505320.0000   -0.29121
505360.0000   -0.32816
505400.0000   -0.56303
505440.0000   -0.41208
505480.0000   -0.29315
505520.0000   -0.39390
505560.0000   -0.27567
505600.0000   -0.52439
505640.0000   -0.51201
505680.0000   -0.52057
505720.0000   -0.35897
505760.0000   -0.71747
505800.0000   -0.75175
505840.0000   -0.60265
505880.0000   -0.52644
505920.0000   -0.51077
505960.0000   -0.51747
506000.0000   -0.49445
506040.0000   -0.46723
506080.0000   -0.55439
506120.0000   -0.39551
506160.0000   -0.66410
506200.0000   -0.77100
506240.0000   -0.40009
506280.0000   -0.26188
506320.0000   -0.54836
506360.0000   -0.38155
506400.0000   -0.54456
506440.0000   -0.58472
506480.0000   -0.78607
506520.0000   -0.50853
506560.0000   -0.27222
506600.0000   -0.48442
506640.0000   -0.51157
506680.0000   -0.74013
506720.0000   -0.62041
506760.0000   -0.54604
506800.0000   -0.54314
506840.0000   -0.45003
506880.0000   -0.34890
506920.0000   -0.56173
506960.0000   -0.46221
507000.0000   -0.45994
507040.0000   -0.47458
507080.0000   -0.56368
507120.0000   -0.37507
507160.0000   -0.54987
507200.0000   -0.31179
507240.0000   -0.47539
507280.0000   -0.68641
507320.0000   -0.59739
507360.0000   -0.52962
507400.0000   -0.51517
507440.0000   -0.48110
507480.0000   -0.58190
507520.0000   -0.50886
507560.0000   -0.44575
507600.0000   -0.38435
507640.0000   -0.34188
507680.0000   -0.46266
507720.0000   -0.40508
507760.0000   -0.60814
507800.0000   -0.65941
507840.0000   -0.47906
507880.0000   -0.63316
507920.0000   -0.67886
507960.0000   -0.72235
508000.0000   -0.65329
508040.0000   -0.67812
508080.0000   -0.48750
508120.0000   -0.54027
508160.0000   -0.52672
508200.0000   -0.47607
508240.0000   -0.58546
508280.0000   -0.63820
508320.0000   -0.46218
508360.0000   -0.57810
508400.0000   -0.39938
508440.0000   -0.39604
508480.0000   -0.58545
508520.0000   -0.50457
508560.0000   -0.60256
508600.0000   -0.54373
508640.0000   -0.51966
508680.0000   -0.47239
508720.0000   -0.40145
508760.0000   -0.56567
508800.0000   -0.54222
508840.0000   -0.57967
508880.0000   -0.62066
508920.0000   -0.57733
508960.0000   -0.57665
509000.0000   -0.61968
509040.0000   -0.51056
509080.0000   -0.42166
509120.0000   -0.42249
509160.0000   -0.56395
509200.0000   -0.54671
509240.0000   -0.32532
509280.0000   -0.42070
509320.0000   -0.52312
509360.0000   -0.68403
509400.0000   -0.19500
509440.0000   -0.67223
509480.0000   -0.39249
509520.0000   -0.16450
509560.0000   -0.67419
509600.0000   -0.55935
509640.0000   -0.78170
509680.0000   -0.59614
509720.0000   -0.49208
509760.0000   -0.33983
509800.0000   -0.28955
509840.0000   -0.11792
509880.0000    0.06122
509920.0000   -0.46073
509960.0000   -0.65667
510000.0000   -0.41390
510040.0000   -0.63619
510080.0000   -0.08096
510120.0000   -0.05133
510160.0000    0.15531
510200.0000   -0.02722
510240.0000    0.02747
510280.0000   -0.14119
510320.0000   -0.14434
510360.0000   -0.24666
510400.0000   -0.04625
510440.0000   -0.05694
510480.0000   -0.13054
510520.0000   -0.12460
510560.0000   -0.02122
510600.0000   -0.13921
510640.0000   -0.13841
510680.0000   -0.33886
510720.0000   -0.15003
510760.0000   -0.18530
510800.0000   -0.23441
510840.0000   -0.21373
510880.0000   -0.15764
510920.0000    0.01443
510960.0000   -0.16094
511000.0000    0.03009
511040.0000   -0.00627
511080.0000   -0.05906
511120.0000   -0.25160
511160.0000    0.01111
511200.0000   -0.04537
511240.0000   -0.04819
511280.0000   -0.00903
511320.0000   -0.00919
511360.0000   -0.16581
511400.0000   -0.27118
511440.0000   -0.04733
511480.0000   -0.14319
511520.0000   -0.02391
511560.0000   -0.10461
511600.0000   -0.34601
511640.0000   -0.20317
511680.0000   -0.26772
511720.0000   -0.77665
511760.0000   -0.25569
511800.0000   -0.40147
511840.0000   -0.62155
511880.0000   -0.54681
511920.0000   -0.65169
511960.0000   -0.68828
512000.0000   -0.54410
512040.0000   -0.55191
512080.0000   -0.61204
512120.0000   -0.62113
512160.0000   -0.56087
512200.0000   -0.53674
512240.0000   -0.60557
512280.0000   -0.48714
512320.0000   -0.31707
512360.0000   -0.64930
512400.0000   -0.60166
512440.0000   -0.38086
512480.0000   -0.63734
512520.0000   -0.53448
512560.0000   -0.64946
512600.0000   -0.60465
512640.0000   -0.53994
512680.0000   -0.45110
512720.0000   -0.53931
512760.0000   -0.69871
512800.0000   -0.83106
512840.0000   -0.48042
512880.0000   -0.58404
512920.0000   -0.57822
512960.0000   -0.53798
513000.0000   -0.50466
513040.0000   -0.46803
513080.0000   -0.57371
513120.0000   -0.35771
513160.0000   -0.63817
513200.0000   -0.59627
513240.0000   -0.79518
513280.0000   -0.59329
513320.0000   -0.53486
513360.0000   -0.59287
513400.0000   -0.53727
513440.0000   -0.45169
513480.0000   -0.42577
513520.0000   -0.55100
513560.0000   -0.41661
513600.0000   -0.45570
513640.0000   -0.26802
513680.0000   -0.46059
513720.0000   -0.65395
513760.0000   -0.47239
513800.0000   -0.44121
513840.0000   -0.59261
513880.0000   -0.71612
513920.0000   -0.79636
513960.0000   -0.55911
514000.0000   -0.60643
514040.0000   -0.80388
514080.0000   -0.67861
514120.0000   -0.59066
514160.0000   -0.51486
514200.0000   -0.61610
514240.0000   -0.50013
514280.0000   -0.62034
514320.0000   -0.67548
514360.0000   -0.46360
514400.0000   -0.42916
514440.0000   -0.49394
514480.0000   -0.34156
514520.0000   -0.46600
514560.0000   -0.66388
514600.0000   -0.36366
514640.0000   -0.49297
514680.0000   -0.37518
514720.0000   -0.41648
514760.0000   -0.39848
514800.0000   -0.50152
514840.0000   -0.39773
514880.0000   -0.45732
514920.0000   -0.31886
514960.0000   -0.46923
515000.0000   -0.36803
515040.0000   -0.53567
515080.0000   -0.20641
515120.0000   -0.09630
515160.0000   -0.36360
515200.0000   -0.51133
515240.0000   -0.53329
515280.0000   -0.52490
515320.0000   -0.43715
515360.0000   -0.40517
515400.0000   -0.51390
515440.0000   -0.64663
515480.0000   -0.64281
515520.0000   -0.61260
515560.0000   -0.62713
515600.0000   -0.67212
515640.0000   -0.74996
515680.0000   -0.43609
515720.0000   -0.57061
515760.0000   -0.76899
515800.0000   -0.60165
515840.0000   -0.51692
515880.0000   -0.89921
515920.0000   -0.36625
515960.0000   -0.67309
516000.0000   -0.66108
516040.0000   -0.77802
516080.0000   -0.46446
516120.0000   -0.62624
516160.0000   -0.59024
516200.0000   -0.54165
516240.0000   -0.68436
516280.0000   -0.53846
516320.0000   -0.72659
516360.0000   -0.54929
516400.0000   -0.75244
516440.0000   -0.67509
516480.0000   -0.70221
516520.0000   -0.45184
516560.0000   -0.61648
516600.0000   -0.41126
516640.0000   -0.52626
516680.0000   -0.60704
516720.0000   -0.55557
516760.0000   -0.61796
516800.0000   -0.37253
516840.0000   -0.49665
516880.0000   -0.46706
516920.0000   -0.50463
516960.0000   -0.59031
517000.0000   -0.64855
517040.0000   -0.63617
517080.0000   -0.86936
517120.0000   -0.96315
517160.0000   -0.28140
517200.0000   -0.51985
517240.0000   -0.61335
517280.0000   -0.64605
517320.0000   -0.58910
517360.0000   -0.66176
517400.0000   -0.34611
517440.0000   -0.62166
517480.0000   -0.60683
517520.0000   -0.58104
517560.0000   -0.50374
517600.0000   -0.53471
517640.0000   -0.60501
517680.0000   -0.41351
517720.0000   -0.52396
517760.0000   -0.58724
517800.0000   -0.58839
517840.0000   -0.29412
517880.0000   -0.30181
517920.0000   -0.23419
517960.0000   -0.60699
518000.0000   -0.56420
518040.0000   -0.62250
518080.0000   -0.55128
518120.0000   -0.42027
518160.0000   -0.56308
518200.0000   -0.76838
518240.0000   -0.64975
518280.0000   -0.68304
518320.0000   -0.46220
518360.0000   -0.50374
518400.0000   -0.52472
518440.0000   -0.47123
518480.0000   -0.40039
518520.0000   -0.35481
518560.0000   -0.50564
518600.0000   -0.57299
518640.0000   -0.49583
518680.0000   -0.46078
518720.0000   -0.50609
518760.0000   -0.52791
518800.0000   -0.80532
518840.0000   -0.67054
518880.0000   -0.46325
518920.0000   -0.56120
518960.0000   -0.60284
519000.0000   -0.46141
519040.0000   -0.67405
519080.0000   -0.42622
519120.0000   -0.67810
519160.0000   -0.58824
519200.0000   -0.55064
519240.0000   -0.72228
519280.0000   -0.57931
519320.0000   -0.64195
519360.0000   -0.58942
519400.0000   -0.52768
519440.0000   -0.59045
519480.0000   -0.52428
519520.0000   -0.54318
519560.0000   -0.74291
519600.0000   -0.53969
519640.0000   -0.62455
519680.0000   -0.70610
519720.0000   -0.55970
519760.0000   -0.38202
519800.0000   -0.53097
519840.0000   -0.40368
519880.0000   -0.33465
519920.0000   -0.45436
519960.0000   -0.55150
520000.0000   -0.53726
520040.0000   -0.58287
520080.0000   -0.57129
520120.0000   -0.60917
520160.0000   -0.41493
520200.0000   -0.46542
520240.0000   -0.48342
520280.0000   -0.63795
520320.0000   -0.55762
520360.0000   -0.55681
520400.0000   -0.62201
520440.0000   -0.68032
520480.0000   -0.50080
520520.0000   -0.43849
520560.0000   -0.48157
520600.0000   -0.57317
520640.0000   -0.33735
520680.0000   -0.28044
520720.0000   -0.70967
520760.0000   -0.11595
520800.0000   -0.27030
520840.0000   -0.25443
520880.0000   -0.64740
520920.0000   -0.57252
520960.0000   -0.65434
521000.0000   -0.67800
521040.0000   -0.58069
521080.0000   -0.60945
521120.0000   -0.48160
521160.0000   -0.37145
521200.0000   -0.52646
521240.0000   -0.42775
521280.0000   -0.28815
521320.0000   -0.49489
521360.0000   -0.51995
521400.0000   -0.63101
521440.0000   -0.44433
521480.0000   -0.43943
521520.0000   -0.55163
521560.0000   -0.56494
521600.0000   -0.60558
521640.0000   -0.62583
521680.0000   -0.34606
521720.0000   -0.66290
521760.0000   -0.43183
521800.0000   -0.68587
521840.0000   -0.44337
521880.0000   -0.57636
521920.0000   -0.47158
521960.0000   -0.59922
522000.0000   -0.58488
522040.0000   -0.67791
522080.0000   -0.44480
522120.0000   -0.82686
522160.0000   -0.50124
522200.0000   -0.58524
522240.0000   -0.54695
522280.0000   -0.55871
522320.0000   -0.42593
522360.0000   -0.60711
522400.0000   -0.68987
522440.0000   -0.58094
522480.0000   -0.81227
522520.0000   -0.72004
522560.0000   -0.36408
522600.0000   -0.75710
522640.0000   -0.47334
522680.0000   -0.59068
522720.0000   -0.55851
522760.0000   -0.46513
522800.0000   -0.58732
522840.0000   -0.47904
522880.0000   -0.55304
522920.0000   -0.73947
522960.0000   -0.80442
523000.0000   -0.52318
523040.0000   -0.75016
523080.0000   -0.65922
523120.0000   -0.68108
523160.0000   -0.79173
523200.0000   -0.88362
523240.0000   -0.78570
523280.0000   -0.52168
523320.0000   -0.47683
523360.0000   -0.51488
523400.0000   -0.44159
523440.0000   -0.38650
523480.0000   -0.54753
523520.0000   -0.47440
523560.0000   -0.49422
523600.0000   -0.73802
523640.0000   -0.30049
523680.0000   -0.33672
523720.0000   -0.29808
523760.0000   -0.16474
523800.0000   -0.29349
523840.0000   -0.54312
523880.0000   -0.44955
523920.0000   -0.41636
523960.0000   -0.34585
524000.0000   -0.48202
524040.0000    0.04318
524080.0000   -0.27282
524120.0000   -0.08154
524160.0000   -0.35840
524200.0000   -0.36281
524240.0000   -0.25020
524280.0000   -0.36734
524320.0000   -0.31947
524360.0000   -0.51422
524400.0000   -0.72590
524440.0000   -0.70278
524480.0000   -0.32679
524520.0000   -0.60376
524560.0000   -0.42248
524600.0000   -0.69190
524640.0000   -0.41233
524680.0000   -0.76807
524720.0000   -0.55412
524760.0000   -0.61186
524800.0000   -0.72986
524840.0000   -0.47591
524880.0000   -0.58630
524920.0000   -0.69098
524960.0000   -0.44641
525000.0000   -0.34512
525040.0000   -0.81555
525080.0000   -0.58445
525120.0000   -0.62669
525160.0000   -0.46226
525200.0000   -0.26764
525240.0000   -0.41970
525280.0000   -0.64647
525320.0000   -0.63686
525360.0000   -0.51776
525400.0000   -0.51563
525440.0000   -0.54150
525480.0000   -0.65128
525520.0000   -0.76227
525560.0000   -0.46287
525600.0000   -0.65651
525640.0000   -1.00262
525680.0000   -0.94106
525720.0000   -0.49790
525760.0000   -0.71922
525800.0000   -0.67163
525840.0000   -0.57316
525880.0000   -0.68437
525920.0000   -0.53037
525960.0000   -0.59724
526000.0000   -0.63302
526040.0000   -0.75215
526080.0000   -0.73566
526120.0000   -0.64852
526160.0000   -0.55004
526200.0000   -0.60504
526240.0000   -0.53266
526280.0000   -0.29910
526320.0000   -0.57471
526360.0000   -0.50176
526400.0000   -0.73124
526440.0000   -0.56271
526480.0000   -0.38456
526520.0000   -0.50472
526560.0000   -0.79621
526600.0000   -0.59646
526640.0000   -0.28774
526680.0000   -0.39051
526720.0000   -0.23156
526760.0000   -0.38096
526800.0000   -0.36923
526840.0000   -0.46276
526880.0000   -0.56175
526920.0000   -0.33670
526960.0000   -0.30653
527000.0000   -0.49028
527040.0000   -0.60594
527080.0000   -0.38087
527120.0000   -0.58737
527160.0000   -0.35048
527200.0000   -0.54048
527240.0000   -0.56170
527280.0000   -0.53440
527320.0000   -0.47314
527360.0000   -0.31382
527400.0000   -0.53286
527440.0000   -0.64455
527480.0000   -0.54654
527520.0000   -0.60642
527560.0000   -0.33475
527600.0000   -0.48575
527640.0000   -0.25663
527680.0000   -0.09952
527720.0000   -0.28388
527760.0000   -0.29584
527800.0000   -0.40988
527840.0000   -0.46417
527880.0000   -0.45079
527920.0000   -0.38526
527960.0000   -0.62794
528000.0000   -0.27362
528040.0000   -0.34395
528080.0000   -0.24908
528120.0000   -0.34888
528160.0000   -0.56410
528200.0000   -0.48003
528240.0000   -0.24794
528280.0000   -0.64658
528320.0000   -0.52262
528360.0000   -0.58333
528400.0000   -0.48325
528440.0000   -0.45313
528480.0000   -0.69112
528520.0000   -0.67754
528560.0000   -0.70543
528600.0000   -0.85100
528640.0000   -0.30986
528680.0000   -0.47144
528720.0000   -0.48980
528760.0000   -0.36734
528800.0000   -0.53135
528840.0000   -0.64990
528880.0000   -0.70372
528920.0000   -0.78529
528960.0000   -0.60466
529000.0000   -0.68970
529040.0000   -0.86912
529080.0000   -0.43071
529120.0000   -0.74022
529160.0000   -0.74872
529200.0000   -0.60900
529240.0000   -0.72443
529280.0000   -0.41334
529320.0000   -0.28442
529360.0000   -0.87310
529400.0000   -0.36873
529440.0000   -0.10117
529480.0000    0.18078
529520.0000   -0.39864
529560.0000   -0.12862
529600.0000   -0.47828
529640.0000    0.01621
529680.0000   -0.26669
529720.0000   -0.01325
529760.0000    0.34270
529800.0000    0.12367
529840.0000   -0.22595
529880.0000   -0.31172
529920.0000   -0.10442
529960.0000   -0.15792
530000.0000   -0.23376
530040.0000   -0.65320
530080.0000   -0.31492
530120.0000   -0.55020
530160.0000    0.05031
530200.0000   -0.02313
530240.0000   -0.41091
530280.0000   -0.54314
530320.0000   -0.72380
530360.0000   -0.27626
530400.0000   -0.14698
530440.0000   -0.16811
530480.0000   -0.68827
530520.0000   -0.66240
530560.0000   -0.70903
530600.0000   -0.87496
530640.0000   -0.58838
530680.0000   -0.03374
530720.0000   -0.28006
530760.0000   -0.45553
530800.0000   -0.73737
530840.0000   -0.20398
530880.0000   -0.75390
530920.0000   -0.48709
530960.0000   -0.58066
531000.0000   -0.45000
531040.0000   -0.33148
531080.0000   -0.38335
531120.0000   -0.64282
531160.0000   -0.49062
531200.0000   -0.40776
531240.0000   -0.42877
531280.0000   -0.69713
531320.0000   -0.49007
531360.0000   -0.54698
531400.0000   -0.43000
531440.0000   -0.36999
531480.0000   -0.52340
531520.0000   -0.03441
531560.0000   -0.18242
531600.0000   -0.30895
531640.0000   -0.17376
531680.0000   -0.18025
531720.0000   -0.07326
531760.0000   -0.40658
531800.0000   -0.38853
531840.0000   -0.04075
531880.0000   -0.55724
531920.0000   -0.30740
531960.0000   -0.34444
532000.0000   -0.24335
532040.0000   -0.17719
532080.0000   -0.42444
532120.0000   -0.70201
532160.0000   -0.73811
532200.0000   -0.59770
532240.0000   -0.62113
532280.0000   -0.90203
532320.0000   -0.87892
532360.0000   -0.73351
532400.0000   -0.74517
532440.0000   -0.59268
532480.0000   -0.39688
532520.0000   -0.60874
532560.0000   -0.75397
532600.0000   -0.55737
532640.0000   -0.61623
532680.0000   -0.52528
532720.0000   -0.74669
532760.0000   -0.17654
532800.0000   -0.18009
532840.0000   -0.24127
532880.0000   -0.25026
532920.0000   -0.36612
532960.0000   -0.41868
533000.0000   -0.53599
533040.0000   -0.51193
533080.0000   -0.68993
533120.0000   -0.50384
533160.0000   -0.47318
533200.0000   -0.45680
533240.0000   -0.78767
533280.0000   -0.72567
533320.0000   -0.58431
533360.0000   -0.38772
533400.0000   -0.35188
533440.0000   -0.51789
533480.0000   -0.31369
533520.0000   -0.55276
533560.0000   -0.32436
533600.0000   -0.49503
533640.0000   -0.28299
533680.0000   -0.43913
533720.0000   -0.35473
533760.0000   -0.24334
533800.0000   -0.09914
533840.0000   -0.04966
533880.0000   -0.42335
533920.0000   -0.11130
533960.0000   -0.38659
534000.0000    0.37563
534040.0000    0.00922
534080.0000   -0.39655
534120.0000   -0.05860
534160.0000    0.02030
534200.0000   -0.36721
534240.0000   -0.21550
534280.0000   -0.29756
534320.0000   -0.24765
534360.0000   -0.21702
534400.0000   -0.21047
534440.0000   -0.43389
534480.0000   -0.23957
534520.0000   -0.33032
534560.0000   -0.38027
534600.0000   -0.49310
534640.0000   -0.11813
534680.0000    0.04431
534720.0000   -0.12709
534760.0000   -0.00393
534800.0000    0.06805
534840.0000   -0.05313
534880.0000   -0.34218
534920.0000   -0.10423
534960.0000   -0.03241
535000.0000   -0.07164
535040.0000   -0.41009
535080.0000   -0.14049
535120.0000   -0.24739
535160.0000   -0.16752
535200.0000   -0.26862
535240.0000   -0.21438
535280.0000   -0.24640
535320.0000   -0.23498
535360.0000   -0.18744
535400.0000   -0.15544
535440.0000   -0.34551
535480.0000   -0.41352
535520.0000   -0.33939
535560.0000   -0.36223
535600.0000   -0.62880
535640.0000   -0.52598
535680.0000   -0.61968
535720.0000   -0.57794
535760.0000   -0.25715
535800.0000   -0.59828
535840.0000   -0.55437
535880.0000   -0.39785
535920.0000   -0.23683
535960.0000   -0.18676
536000.0000   -0.21774
536040.0000   -0.21455
536080.0000   -0.48109
536120.0000   -0.10265
536160.0000   -0.26603
536200.0000   -0.58326
536240.0000   -0.62925
536280.0000   -0.72855
536320.0000   -0.42911
536360.0000   -0.58868
536400.0000   -0.33837
536440.0000   -0.44601
536480.0000   -0.43303
536520.0000   -0.18155
536560.0000   -0.63241
536600.0000   -0.41680
536640.0000   -0.69631
536680.0000   -0.72411
536720.0000   -0.81821
536760.0000   -0.31313
536800.0000   -0.35080
536840.0000   -0.56491
536880.0000   -0.49947
536920.0000   -0.50611
536960.0000   -0.51555
537000.0000   -0.48402
537040.0000   -0.49586
537080.0000   -0.43769
537120.0000   -0.27601
537160.0000   -0.13286
537200.0000   -0.51039
537240.0000   -0.45711
537280.0000   -0.26573
537320.0000   -0.38645
537360.0000   -0.53363
537400.0000   -0.45676
537440.0000   -0.45409
537480.0000   -0.56774
537520.0000   -0.52263
537560.0000   -0.30164
537600.0000   -0.45248
537640.0000   -0.33103
537680.0000   -0.88979
537720.0000   -0.71520
537760.0000   -0.64395
537800.0000   -0.51133
537840.0000   -0.82749
537880.0000   -0.70272
537920.0000   -0.79094
537960.0000   -0.67329
538000.0000   -0.70196
538040.0000   -0.57564
538080.0000   -0.82466
538120.0000   -0.47251
538160.0000   -0.65777
538200.0000   -0.64361
538240.0000   -0.76264
538280.0000   -0.79486
538320.0000   -0.51040
538360.0000   -0.69239
538400.0000   -0.60290
538440.0000   -0.79822
538480.0000   -0.62134
538520.0000   -0.45126
538560.0000   -0.62453
538600.0000   -0.40466
538640.0000   -0.52136
538680.0000   -0.72233
538720.0000   -0.46150
538760.0000   -0.70212
538800.0000   -0.63255
538840.0000   -0.40078
538880.0000   -0.38937
538920.0000   -0.58247
538960.0000   -0.53178
539000.0000   -0.40734
539040.0000   -0.59725
539080.0000   -0.57613
539120.0000   -0.47052
539160.0000   -0.82310
539200.0000   -0.54372
539240.0000   -0.48701
539280.0000   -0.66763
539320.0000   -0.52618
539360.0000   -0.60821
539400.0000   -0.76308
539440.0000   -0.54037
539480.0000   -0.55238
539520.0000   -0.57739
539560.0000   -0.49270
539600.0000   -0.37120
539640.0000   -0.54876
539680.0000   -0.64035
539720.0000   -0.56741
539760.0000   -0.48058
539800.0000   -0.23640
539840.0000    0.04602
539880.0000   -0.12192
539920.0000   -0.40425
539960.0000   -0.11275
540000.0000   -0.12070
540040.0000   -0.47549
540080.0000    0.05742
540120.0000   -0.15488
540160.0000   -0.00481
540200.0000    0.09397
540240.0000    0.32913
540280.0000    0.00440
540320.0000   -0.31964
540360.0000   -0.21915
540400.0000   -0.17723
540440.0000   -0.31967
540480.0000   -0.41911
540520.0000   -0.30102
540560.0000   -0.19088
540600.0000   -0.15966
540640.0000   -0.45116
540680.0000   -0.45447
540720.0000   -0.28003
540760.0000   -0.37919
540800.0000   -0.45547
540840.0000   -0.27947
540880.0000   -0.37741
540920.0000   -0.28085
540960.0000   -0.29476
541000.0000   -0.38785
541040.0000   -0.24503
541080.0000   -0.03499
541120.0000   -0.26863
541160.0000   -0.40989
541200.0000   -0.43521
541240.0000   -0.15475
541280.0000   -0.39585
541320.0000   -0.20180
541360.0000   -0.18511
541400.0000   -0.36822
541440.0000   -0.26717
541480.0000    0.10300
541520.0000   -0.21628
541560.0000   -0.25731
541600.0000   -0.17179
541640.0000   -0.44260
541680.0000    0.01100
541720.0000   -0.35824
541760.0000   -0.03182
541800.0000   -0.24000
541840.0000   -0.40763
541880.0000   -0.25133
541920.0000   -0.38073
541960.0000   -0.53376
542000.0000   -0.48532
542040.0000   -0.48917
542080.0000   -0.55027
542120.0000   -0.63641
542160.0000   -0.37424
542200.0000   -0.36609
542240.0000   -0.15670
542280.0000   -0.44082
542320.0000   -0.27910
542360.0000   -0.87034
542400.0000   -0.33379
542440.0000   -0.42324
542480.0000   -0.33353
542520.0000   -0.41543
542560.0000   -0.04191
542600.0000   -0.37399
542640.0000   -0.25954
542680.0000   -0.33005
542720.0000   -0.02817
542760.0000   -0.57526
542800.0000   -0.69436
542840.0000   -0.43676
542880.0000   -0.18571
542920.0000   -0.07940
542960.0000   -0.51941
543000.0000   -0.16355
543040.0000   -0.13149
543080.0000   -0.28378
543120.0000   -0.23600
543160.0000   -0.27968
543200.0000   -0.35754
543240.0000   -0.09859
543280.0000   -0.18860
543320.0000   -0.21049
543360.0000    0.07607
543400.0000   -0.04261
543440.0000   -0.12867
543480.0000   -0.26540
543520.0000   -0.12313
543560.0000   -0.09865
543600.0000   -0.20449
543640.0000   -0.18757
543680.0000    0.10474
543720.0000    0.15132
543760.0000   -0.05061
543800.0000   -0.03343
543840.0000   -0.05168
543880.0000   -0.16467
543920.0000    0.07505
543960.0000   -0.10881
544000.0000   -0.00918
544040.0000   -0.00127
544080.0000    0.23231
544120.0000    0.44359
544160.0000    0.28024
544200.0000    0.47271
544240.0000   -0.07511
544280.0000   -0.33203
544320.0000   -0.03663
544360.0000   -0.31131
544400.0000   -0.32511
544440.0000   -0.19296
544480.0000   -0.01960
544520.0000   -0.26149
544560.0000    0.00320
544600.0000   -0.32074
544640.0000   -0.26919
544680.0000   -0.08543
544720.0000   -0.31106
544760.0000   -0.38195
544800.0000   -0.21676
544840.0000    0.08591
544880.0000   -0.22074
544920.0000   -0.10663
544960.0000   -0.30904
545000.0000   -0.39158
545040.0000   -0.07139
545080.0000   -0.55533
545120.0000   -0.18969
545160.0000   -0.23603
545200.0000   -0.21068
545240.0000   -0.33001
545280.0000   -0.02796
545320.0000   -0.35825
545360.0000   -0.77097
545400.0000   -0.43328
545440.0000   -0.07449
545480.0000   -0.34326
545520.0000   -0.27761
545560.0000   -0.30813
545600.0000   -0.24111
545640.0000   -0.01857
545680.0000   -0.04695
545720.0000    0.00848
545760.0000   -0.03024
545800.0000    0.06807
545840.0000    0.10832
545880.0000    0.05927
545920.0000    0.14289
545960.0000   -0.19810
546000.0000   -0.09604
546040.0000   -0.02618
546080.0000   -0.17022
546120.0000   -0.26648
546160.0000   -0.17063
546200.0000   -0.05441
546240.0000    0.17481
546280.0000   -0.07600
546320.0000    0.14563
546360.0000    0.09431
546400.0000   -0.03115
546440.0000    0.00517
546480.0000   -0.35142
546520.0000   -0.32326
546560.0000   -0.41992
546600.0000   -0.30454
546640.0000    0.06119
546680.0000    0.12912
546720.0000    0.29495
546760.0000    0.17355
546800.0000    0.05898
546840.0000    0.04024
546880.0000   -0.09825
546920.0000   -0.37448
546960.0000   -0.32282
547000.0000   -0.16949
547040.0000   -0.32747
547080.0000   -0.39480
547120.0000   -0.30817
547160.0000   -0.05772
547200.0000   -0.02167
547240.0000   -0.36232
547280.0000    0.08740
547320.0000   -0.60311
547360.0000   -0.64276
547400.0000   -0.51333
547440.0000   -0.34372
547480.0000    0.15164
547520.0000    0.01856
547560.0000    0.31935
547600.0000   -0.00150
547640.0000   -0.15153
547680.0000   -0.10987
547720.0000    0.08428
547760.0000    0.00201
547800.0000   -0.03500
547840.0000   -0.32638
547880.0000   -0.63406
547920.0000   -0.38204
547960.0000   -0.20430
548000.0000    0.16692
548040.0000   -0.08194
548080.0000   -0.10106
548120.0000   -0.17534
548160.0000    0.11108
548200.0000    0.14721
548240.0000   -0.18882
548280.0000   -0.36713
548320.0000   -0.21341
548360.0000   -0.47728
548400.0000   -0.37341
548440.0000   -0.39435
548480.0000   -0.53356
548520.0000   -0.52319
548560.0000   -0.43638
548600.0000   -0.65907
548640.0000   -0.44299
548680.0000   -0.19008
548720.0000   -0.07169
548760.0000   -0.01767
548800.0000   -0.15685
548840.0000   -0.26875
548880.0000    0.38805
548920.0000   -0.08572
548960.0000   -0.02911
549000.0000   -0.07364
549040.0000   -0.29777
549080.0000   -0.38918
549120.0000   -0.16819
549160.0000   -0.34208
549200.0000   -0.39139
549240.0000   -0.48409
549280.0000   -0.62691
549320.0000   -0.57840
549360.0000   -0.30890
549400.0000   -0.48117
549440.0000   -0.19734
549480.0000   -0.33609
549520.0000   -0.35106
549560.0000   -0.56708
549600.0000   -0.46222
549640.0000   -0.39338
549680.0000   -0.64475
549720.0000   -0.15542
549760.0000   -0.36493
549800.0000   -0.53851
549840.0000   -0.51427
549880.0000   -0.64991
549920.0000   -0.68794
549960.0000   -0.70800
550000.0000   -0.54938
550040.0000   -0.44872
550080.0000   -0.38916
550120.0000   -0.40081
550160.0000   -0.57467
550200.0000   -0.69614
550240.0000   -0.49518
550280.0000   -0.38441
550320.0000   -0.44841
550360.0000   -0.64704
550400.0000   -0.73624
550440.0000   -0.46755
550480.0000   -0.14154
550520.0000   -0.41892
550560.0000   -0.07677
550600.0000   -0.42248
550640.0000   -0.25811
550680.0000   -0.48241
550720.0000   -0.70260
550760.0000   -0.49960
550800.0000   -0.21104
550840.0000   -0.15929
550880.0000   -0.45577
550920.0000   -0.23669
550960.0000   -0.77312
551000.0000   -0.92368
551040.0000   -0.90760
551080.0000   -1.23122
551120.0000   -0.84441
551160.0000   -0.88040
551200.0000   -1.04624
551240.0000   -0.71631
551280.0000   -0.77794
551320.0000   -0.60937
551360.0000   -0.62087
551400.0000   -0.61827
551440.0000   -0.64519
551480.0000   -0.68515
551520.0000   -0.78270
551560.0000   -0.93476
551600.0000   -0.78154
551640.0000   -0.76107
551680.0000   -0.69854
551720.0000   -0.49594
551760.0000   -0.67464
551800.0000   -0.75414
551840.0000   -0.84544
551880.0000   -0.95599
551920.0000   -1.03298
551960.0000   -0.86571
552000.0000   -0.83956
552040.0000   -0.92438
552080.0000   -1.03714
552120.0000   -1.21935
552160.0000   -0.74023
552200.0000   -0.96737
552240.0000   -0.94403
552280.0000   -0.91295
552320.0000   -0.71573
552360.0000   -0.30986
552400.0000   -0.61071
552440.0000   -0.52348
552480.0000   -0.47758
552520.0000   -0.44529
552560.0000   -0.58672
552600.0000   -0.30415
552640.0000   -0.04384
552680.0000   -0.32285
552720.0000   -0.27386
552760.0000   -0.49344
552800.0000   -0.52043
552840.0000   -0.54141
552880.0000   -0.40378
552920.0000   -0.00235
552960.0000   -0.24319
553000.0000   -0.54170
553040.0000   -0.41342
553080.0000   -0.47443
553120.0000   -0.43227
553160.0000   -0.62264
553200.0000   -0.54682
553240.0000   -0.64610
553280.0000   -0.50108
553320.0000   -0.49526
553360.0000   -0.61465
553400.0000   -0.58666
553440.0000   -0.40243
553480.0000   -0.44628
553520.0000   -0.62633
553560.0000   -0.51574
553600.0000   -0.35937
553640.0000   -0.49716
553680.0000   -0.66356
553720.0000   -0.57674
553760.0000   -0.50004
553800.0000   -0.25602
553840.0000   -0.44302
553880.0000   -0.54763
553920.0000   -0.45360
553960.0000   -0.47213
554000.0000   -0.41957
554040.0000   -0.16446
554080.0000   -0.44965
554120.0000   -0.37707
554160.0000   -0.47115
554200.0000   -0.77125
554240.0000   -0.17902
554280.0000   -0.13144
554320.0000   -0.46711
554360.0000   -0.26612
554400.0000   -0.39808
554440.0000   -0.43725
554480.0000   -0.40741
554520.0000   -0.28961
554560.0000   -0.32376
554600.0000   -0.72500
554640.0000   -0.60979
554680.0000   -0.54664
554720.0000   -0.61820
554760.0000   -0.79305
554800.0000   -0.23011
554840.0000   -0.32854
554880.0000   -0.46533
554920.0000   -0.28491
554960.0000   -0.69017
555000.0000   -0.61796
555040.0000   -0.82669
555080.0000   -0.64231
555120.0000   -0.56023
555160.0000   -0.66519
555200.0000   -0.71720
555240.0000   -0.66682
555280.0000   -0.83145
555320.0000   -0.40671
555360.0000   -0.54298
555400.0000   -0.53603
555440.0000   -0.35755
555480.0000   -0.40149
555520.0000   -0.31297
555560.0000   -0.50376
555600.0000    0.02825
555640.0000   -0.02008
555680.0000   -0.08713
555720.0000   -0.33380
555760.0000   -0.28715
555800.0000   -0.27310
555840.0000   -0.20875
555880.0000    0.14525
555920.0000    0.30253
555960.0000    0.14776
556000.0000   -0.07897
556040.0000    0.05305
556080.0000    0.13513
556120.0000   -0.23805
556160.0000    0.29643
556200.0000   -0.29464
556240.0000   -0.43539
556280.0000   -0.12284
556320.0000   -0.00817
556360.0000   -0.04542
556400.0000    0.25265
556440.0000    0.06501
556480.0000    0.12017
556520.0000    0.06576
556560.0000    0.19510
556600.0000   -0.12373
556640.0000   -0.21794
556680.0000   -0.75323
556720.0000   -0.26682
556760.0000   -0.25937
556800.0000   -0.17011
556840.0000   -0.05685
556880.0000   -0.22651
556920.0000   -0.58533
556960.0000   -0.43233
557000.0000   -0.75464
557040.0000   -0.73963
557080.0000   -0.36080
557120.0000   -0.49763
557160.0000   -0.42714
557200.0000   -0.42518
557240.0000   -0.42594
557280.0000   -0.43670
557320.0000   -0.74651
557360.0000   -0.33175
557400.0000   -0.19294
557440.0000   -0.31583
557480.0000   -0.54905
557520.0000   -0.57115
557560.0000   -0.54493
557600.0000   -0.35317
557640.0000   -0.51553
557680.0000   -0.34204
557720.0000   -0.25305
557760.0000   -0.31844
557800.0000   -0.61933
557840.0000   -0.39047
557880.0000   -0.21181
557920.0000   -0.45088
557960.0000   -0.35827
558000.0000   -0.28641
558040.0000   -0.32687
558080.0000   -0.40311
558120.0000    0.01252
558160.0000   -0.06140
558200.0000   -0.34914
558240.0000   -0.08031
558280.0000   -0.68153
558320.0000   -0.33089
558360.0000   -0.39446
558400.0000   -0.56245
558440.0000   -0.21138
558480.0000   -0.09760
558520.0000   -0.21713
558560.0000   -0.26578
558600.0000   -0.11224
558640.0000   -0.14254
558680.0000   -0.16531
558720.0000   -0.38951
558760.0000    0.09521
558800.0000   -0.09692
558840.0000   -0.11054
558880.0000   -0.05776
558920.0000   -0.16819
558960.0000   -0.24527
559000.0000   -0.20516
559040.0000   -0.09750
559080.0000   -0.12891
559120.0000    0.13652
559160.0000    0.00581
559200.0000   -0.29953
559240.0000   -0.44664
559280.0000   -0.36259
559320.0000   -0.36422
559360.0000   -0.49789
559400.0000   -0.60353
559440.0000   -1.09800
559480.0000   -0.77232
559520.0000   -0.61633
559560.0000   -0.32187
559600.0000   -0.53486
559640.0000   -0.70714
559680.0000   -0.45076
559720.0000   -0.71844
559760.0000   -0.56830
559800.0000   -0.53060
559840.0000   -0.83539
559880.0000   -0.73589
559920.0000   -0.47863
559960.0000   -0.75097
560000.0000   -0.61094
560040.0000   -0.62191
560080.0000   -0.55001
560120.0000   -0.35298
560160.0000   -0.39523
560200.0000   -0.22228
560240.0000   -0.54260
560280.0000   -0.37394
560320.0000   -0.54520
560360.0000   -0.19895
560400.0000   -0.35637
560440.0000   -0.60894
560480.0000   -0.35857
560520.0000   -0.45339
560560.0000   -0.40795
560600.0000   -0.45432
560640.0000   -0.62786
560680.0000   -0.48982
560720.0000   -0.33991
560760.0000   -0.65043
560800.0000   -0.41938
560840.0000   -0.36365
560880.0000   -0.29813
560920.0000   -0.44374
560960.0000   -0.59444
561000.0000   -0.47015
561040.0000   -0.50163
561080.0000   -0.54699
561120.0000   -0.47335
561160.0000   -0.37219
561200.0000   -0.41708
561240.0000   -0.39840
561280.0000   -0.41942
561320.0000   -0.49363
561360.0000   -0.49557
561400.0000   -0.46217
561440.0000   -0.36625
561480.0000   -0.43282
561520.0000   -0.19239
561560.0000   -0.28428
561600.0000   -0.38527
561640.0000   -0.78765
561680.0000   -0.22298
561720.0000   -0.64718
561760.0000   -0.59337
561800.0000   -0.37961
561840.0000   -0.62605
561880.0000   -0.26968
561920.0000   -0.39402
561960.0000   -0.38639
562000.0000   -0.51974
562040.0000   -0.42978
562080.0000    0.13562
562120.0000    0.12018
562160.0000    0.11625
562200.0000    0.08592
562240.0000    0.11304
562280.0000    0.00978
562320.0000    0.02375
562360.0000   -0.19747
562400.0000   -0.24052
562440.0000   -0.38099
562480.0000   -0.29513
562520.0000   -0.40832
562560.0000   -0.32846
562600.0000   -0.09338
562640.0000   -0.64470
562680.0000   -0.54043
562720.0000   -0.49259
562760.0000   -0.64227
562800.0000   -0.68751
562840.0000   -0.43655
562880.0000   -0.24029
562920.0000   -0.38513
562960.0000   -0.27717
563000.0000   -0.53513
563040.0000   -0.46138
563080.0000   -0.42019
563120.0000   -0.43378
563160.0000   -0.35753
563200.0000   -0.39164
563240.0000   -0.28967
563280.0000   -0.18597
563320.0000   -0.22861
563360.0000   -0.54940
563400.0000   -0.28721
563440.0000   -0.25436
563480.0000    0.03946
563520.0000   -0.11368
563560.0000   -0.35683
563600.0000   -0.16692
563640.0000   -0.40405
563680.0000   -0.26802
563720.0000   -0.36458
563760.0000   -0.34576
563800.0000   -0.11875
563840.0000   -0.35178
563880.0000   -0.23731
563920.0000   -0.34635
563960.0000   -0.26179
564000.0000   -0.49493
564040.0000   -0.26444
564080.0000   -0.34227
564120.0000   -0.40753
564160.0000   -0.35180
564200.0000   -0.27381
564240.0000   -0.30999
564280.0000   -0.32592
564320.0000   -0.48851
564360.0000   -0.45156
564400.0000   -0.43765
564440.0000   -0.48546
564480.0000   -0.17463
564520.0000   -0.32432
564560.0000   -0.26714
564600.0000   -0.31199
564640.0000   -0.47374
564680.0000   -0.42733
564720.0000   -0.17914
564760.0000   -0.07970
564800.0000   -0.21698
564840.0000    0.00219
564880.0000   -0.34950
564920.0000   -0.27352
564960.0000    0.17730
565000.0000    0.21925
565040.0000    0.16384
565080.0000    0.04296
565120.0000    0.11248
565160.0000    0.13874
565200.0000    0.11857
565240.0000    0.23197
565280.0000   -0.03439
565320.0000   -0.18572
565360.0000   -0.51264
565400.0000   -0.47083
565440.0000   -0.42108
565480.0000   -0.68308
565520.0000   -0.54401
565560.0000   -0.33435
565600.0000   -0.51614
565640.0000   -0.40331
565680.0000   -0.48737
565720.0000   -0.17845
565760.0000   -0.33245
565800.0000   -0.31149
565840.0000   -0.25216
565880.0000   -0.48553
565920.0000   -0.01962
565960.0000   -0.30755
566000.0000   -0.16244
566040.0000   -0.64668
566080.0000    0.06748
566120.0000   -0.39200
566160.0000   -0.35277
566200.0000   -0.37371
566240.0000   -0.40758
566280.0000   -0.39266
566320.0000   -0.52058
566360.0000   -0.37090
566400.0000   -0.68812
566440.0000   -0.74336
566480.0000   -0.47477
566520.0000   -0.22095
566560.0000   -0.46763
566600.0000   -0.14500
566640.0000   -0.34534
566680.0000   -0.17159
566720.0000   -0.35020
566760.0000   -0.41427
566800.0000   -0.69793
566840.0000   -0.16299
566880.0000    0.10063
566920.0000    0.32566
566960.0000    0.31019
567000.0000    0.44189
567040.0000    0.41903
567080.0000    0.51211
567120.0000    0.48387
567160.0000    0.36196
567200.0000    0.44873
567240.0000    0.25285
567280.0000    0.56308
567320.0000    0.51073
567360.0000    0.55031
567400.0000    0.57372
567440.0000    0.46405
567480.0000    0.59980
567520.0000    0.54958
567560.0000    0.42956
567600.0000    0.15583
567640.0000    0.38438
567680.0000    0.16388
567720.0000    0.32972
567760.0000    0.29496
567800.0000    0.23146
567840.0000    0.14833
567880.0000    0.51922
567920.0000    0.55601
567960.0000    0.50276
568000.0000    0.45456
568040.0000    0.50298
568080.0000    0.64443
568120.0000    0.57564
568160.0000    0.51591
568200.0000    0.19548
568240.0000    0.40272
568280.0000    0.27043
568320.0000   -0.15423
568360.0000    0.18007
568400.0000    0.22770
568440.0000   -0.23212
568480.0000   -0.32757
568520.0000   -0.20759
568560.0000   -0.31058
568600.0000   -0.43641
568640.0000   -0.28915
568680.0000   -0.23174
568720.0000   -0.45350
568760.0000   -0.54743
568800.0000   -0.53696
568840.0000   -0.34513
568880.0000   -0.25410
568920.0000   -0.49950
568960.0000   -0.49882
569000.0000   -0.40777
569040.0000   -0.38825
569080.0000   -0.42272
569120.0000   -0.49262
569160.0000   -0.55845
569200.0000   -0.41685
569240.0000   -0.56900
569280.0000   -0.50123
569320.0000   -0.57062
569360.0000   -0.59146
569400.0000   -0.42039
569440.0000   -0.74363
569480.0000   -0.63463
569520.0000   -0.69884
569560.0000   -0.59977
569600.0000   -0.69141
569640.0000   -0.76308
569680.0000   -0.57642
569720.0000   -0.54405
569760.0000   -0.68441
569800.0000   -0.55326
569840.0000   -0.51137
569880.0000   -0.83430
569920.0000   -0.58112
569960.0000   -0.82135
570000.0000   -0.76859
570040.0000   -0.41966
570080.0000   -0.65692
570120.0000   -0.58689
570160.0000   -0.67809
570200.0000   -0.48130
570240.0000   -0.67856
570280.0000   -0.72097
570320.0000   -0.62088
570360.0000   -0.75147
570400.0000   -0.81938
570440.0000   -0.89831
570480.0000   -0.51362
570520.0000   -0.28846
570560.0000   -0.52818
570600.0000   -0.65550
570640.0000   -0.17848
570680.0000   -0.76299
570720.0000   -0.55119
570760.0000   -0.45453
570800.0000   -0.70446
570840.0000   -0.41837
570880.0000   -0.71731
570920.0000   -0.71159
570960.0000   -0.68698
571000.0000   -1.11170
571040.0000   -0.83948
571080.0000   -0.72398
571120.0000   -0.76284
571160.0000   -0.57707
571200.0000   -0.62747
571240.0000   -0.70646
571280.0000   -0.41269
571320.0000   -0.53786
571360.0000   -0.71872
571400.0000   -0.59140
571440.0000   -0.56267
571480.0000   -0.79849
571520.0000   -0.56203
571560.0000   -0.82703
571600.0000   -0.54428
571640.0000   -0.65939
571680.0000   -0.53809
571720.0000   -0.32784
571760.0000   -0.70860
571800.0000   -0.71730
571840.0000   -0.50257
571880.0000   -0.72757
571920.0000   -0.40840
571960.0000   -0.85817
572000.0000   -0.90119
572040.0000   -0.72539
572080.0000   -0.80027
572120.0000   -0.99199
572160.0000   -0.77943
572200.0000   -1.28139
572240.0000   -0.99947
572280.0000   -0.75432
572320.0000   -0.75330
572360.0000   -0.76841
572400.0000   -0.58359
572440.0000   -0.44725
572480.0000   -0.23728
572520.0000   -0.45246
572560.0000   -1.02930
572600.0000   -0.80589
572640.0000   -0.59633
572680.0000   -0.80800
572720.0000   -0.63730
572760.0000   -0.58424
572800.0000   -0.72867
572840.0000   -0.88404
572880.0000   -0.70857
572920.0000   -0.60587
572960.0000   -0.83806
573000.0000   -1.02905
573040.0000   -0.70746
573080.0000   -0.84988
573120.0000   -0.72307
573160.0000   -0.52992
573200.0000   -0.71498
573240.0000   -0.85272
573280.0000   -0.74796
573320.0000   -0.62907
573360.0000   -0.80788
573400.0000   -0.73591
573440.0000   -0.71185
573480.0000   -0.74924
573520.0000   -0.56236
573560.0000   -0.56215
573600.0000   -0.62219
573640.0000   -0.67496
573680.0000   -0.34489
573720.0000   -0.47913
573760.0000   -0.38603
573800.0000   -0.46332
573840.0000   -0.45666
573880.0000   -0.62249
573920.0000   -0.34055
573960.0000   -0.55110
574000.0000   -0.57121
574040.0000   -0.40675
574080.0000   -0.58912
574120.0000   -0.65603
574160.0000   -0.38176
574200.0000   -0.45009
574240.0000   -0.48789
574280.0000   -0.55226
574320.0000   -0.76301
574360.0000   -0.35196
574400.0000   -0.75587
574440.0000   -0.67119
574480.0000   -0.63090
574520.0000   -0.97685
574560.0000   -0.61064
574600.0000   -0.89341
574640.0000   -0.56549
574680.0000   -0.78500
574720.0000   -0.38944
574760.0000   -0.54891
574800.0000   -0.63247
574840.0000   -0.38547
574880.0000   -0.67247
574920.0000   -0.69526
574960.0000   -0.75147
575000.0000   -0.62006
575040.0000   -0.73212
575080.0000   -0.65092
575120.0000   -0.78317
575160.0000   -0.47498
575200.0000   -0.53300
575240.0000   -0.59848
575280.0000   -0.57900
575320.0000   -0.52490
575360.0000   -0.44682
575400.0000   -0.63407
575440.0000   -0.66721
575480.0000   -0.62336
575520.0000   -0.70821
575560.0000   -0.59147
575600.0000   -0.45041
575640.0000   -0.60794
575680.0000   -0.83093
575720.0000   -0.62482
575760.0000   -0.79514
575800.0000   -0.78381
575840.0000   -0.65349
575880.0000   -0.61533
575920.0000   -0.93379
575960.0000   -0.71693
576000.0000   -0.90759
576040.0000   -0.69346
576080.0000   -0.66559
576120.0000   -0.69541
576160.0000   -0.78815
576200.0000   -0.64994
576240.0000   -0.62195
576280.0000   -0.72843
576320.0000   -0.72904
576360.0000   -0.75384
576400.0000   -0.70251
576440.0000   -0.46633
576480.0000   -0.85452
576520.0000   -0.80132
576560.0000   -0.88638
576600.0000   -0.45891
576640.0000   -0.70204
576680.0000   -0.69620
576720.0000   -0.54981
576760.0000   -0.75346
576800.0000   -0.74340
576840.0000   -0.77513
576880.0000   -0.44388
576920.0000   -0.31015
576960.0000   -0.49202
577000.0000   -0.65443
577040.0000   -0.84968
577080.0000   -0.95713
577120.0000   -0.53158
577160.0000   -0.63780
577200.0000   -0.66002
577240.0000   -0.84040
577280.0000   -0.78925
577320.0000   -0.75447
577360.0000   -0.76337
577400.0000   -0.66086
577440.0000   -0.95846
577480.0000   -0.70290
577520.0000   -0.73406
577560.0000   -0.86907
577600.0000   -0.80317
577640.0000   -0.81944
577680.0000   -0.94366
577720.0000   -0.87506
577760.0000   -0.53797
577800.0000   -0.47696
577840.0000   -0.75524
577880.0000   -0.58040
577920.0000   -0.77429
577960.0000   -0.70382
578000.0000   -0.76000
578040.0000   -0.80501
578080.0000   -0.55741
578120.0000   -0.53799
578160.0000   -0.78007
578200.0000   -1.02999
578240.0000   -0.76640
578280.0000   -0.73871
578320.0000   -0.65387
578360.0000   -0.51005
578400.0000   -0.73306
578440.0000   -0.69211
578480.0000   -0.86916
578520.0000   -1.08031
578560.0000   -0.58712
578600.0000   -0.63609
578640.0000   -0.75126
578680.0000   -0.56828
578720.0000   -0.70240
578760.0000   -0.74484
578800.0000   -0.69599
578840.0000   -0.75701
578880.0000   -0.39789
578920.0000   -0.81377
578960.0000   -0.53497
579000.0000   -0.49208
579040.0000   -0.51168
579080.0000   -0.53514
579120.0000   -0.58874
579160.0000   -0.43302
579200.0000   -0.41010
579240.0000   -0.69553
579280.0000   -0.54302
579320.0000   -0.82220
579360.0000   -0.48274
579400.0000   -0.72048
579440.0000   -0.74072
579480.0000   -0.50011
579520.0000   -0.66456
579560.0000   -0.53093
579600.0000   -0.20812
579640.0000   -0.41781
579680.0000   -0.57880
579720.0000   -0.49804
579760.0000   -0.40307
579800.0000   -0.52281
579840.0000   -0.26396
579880.0000   -0.44085
579920.0000   -0.58261
579960.0000   -0.47370
580000.0000   -0.54819
580040.0000   -0.58136
580080.0000   -0.42546
580120.0000   -0.75352
580160.0000   -0.61713
580200.0000   -0.25882
580240.0000   -0.31635
580280.0000   -0.39204
580320.0000   -0.35314
580360.0000   -0.58951
580400.0000   -0.38928
580440.0000   -0.46363
580480.0000   -0.46933
580520.0000   -0.58205
580560.0000   -0.77186
580600.0000   -0.46603
580640.0000   -0.18650
580680.0000   -0.41142
580720.0000   -0.45888
580760.0000   -0.28227
580800.0000   -0.73106
580840.0000   -0.08112
580880.0000   -0.30721
580920.0000   -0.19142
580960.0000   -0.44307
581000.0000   -0.44144
581040.0000   -0.15457
581080.0000   -0.51007
581120.0000   -0.28730
581160.0000   -0.33031
581200.0000   -0.35870
581240.0000   -0.63078
581280.0000   -0.48866
581320.0000   -0.60006
581360.0000   -0.63811
581400.0000   -0.57064
581440.0000   -0.77182
581480.0000   -0.56018
581520.0000   -0.87555
581560.0000   -0.53305
581600.0000   -0.57153
581640.0000   -0.60073
581680.0000   -0.44208
581720.0000   -0.53046
581760.0000   -0.10587
581800.0000   -0.36695
581840.0000   -0.55335
581880.0000   -0.63545
581920.0000   -0.71876
581960.0000   -0.68249
582000.0000   -0.65565
582040.0000   -0.50979
582080.0000   -0.74123
582120.0000   -0.80072
582160.0000   -0.84917
582200.0000   -0.59451
582240.0000   -0.45513
582280.0000   -0.47687
582320.0000   -0.55125
582360.0000   -0.55039
582400.0000   -0.70572
582440.0000   -0.43876
582480.0000   -0.51470
582520.0000   -0.61574
582560.0000   -0.39097
582600.0000   -0.23945
582640.0000   -0.39297
582680.0000   -0.56102
582720.0000   -0.46227
582760.0000   -0.43261
582800.0000   -0.42291
582840.0000   -0.61831
582880.0000   -0.56503
582920.0000   -0.69093
582960.0000   -0.41651
583000.0000   -0.52170
583040.0000   -0.36481
583080.0000   -0.50652
583120.0000   -0.53954
583160.0000   -0.69029
583200.0000   -0.89120
583240.0000   -0.49325
583280.0000   -0.65780
583320.0000   -0.58869
583360.0000   -0.45281
583400.0000   -0.36774
583440.0000   -0.01778
583480.0000    0.05762
583520.0000   -0.12411
583560.0000   -0.43600
583600.0000   -0.50204
583640.0000   -0.66346
583680.0000   -0.77878
583720.0000   -0.66628
583760.0000   -0.69301
583800.0000   -0.58968
583840.0000   -0.71768
583880.0000   -0.64740
583920.0000   -0.55171
583960.0000   -0.63193
584000.0000   -0.50916
584040.0000   -0.52306
584080.0000   -0.32265
584120.0000   -0.60145
584160.0000   -0.56786
584200.0000   -0.58155
584240.0000   -0.61506
584280.0000   -0.68867
584320.0000   -0.45579
584360.0000   -0.26843
584400.0000   -0.91180
584440.0000   -0.69216
584480.0000   -0.41967
584520.0000   -0.98336
584560.0000   -0.80442
584600.0000   -0.57113
584640.0000   -0.51134
584680.0000   -0.36315
584720.0000   -0.58182
584760.0000   -0.22698
584800.0000   -0.13771
584840.0000   -0.23194
584880.0000   -0.51412
584920.0000   -0.56060
584960.0000   -0.58832
585000.0000   -0.38761
585040.0000   -0.32274
585080.0000   -0.43861
585120.0000   -0.29849
585160.0000   -0.36141
585200.0000   -0.31751
585240.0000   -0.41056
585280.0000   -0.29001
585320.0000   -0.29326
585360.0000   -0.24984
585400.0000   -0.06169
585440.0000   -0.40668
585480.0000   -0.30404
585520.0000   -0.25802
585560.0000   -0.43244
585600.0000   -0.24983
585640.0000   -0.45181
585680.0000   -0.49830
585720.0000   -0.33694
585760.0000   -0.20533
585800.0000   -0.46231
585840.0000   -0.54023
585880.0000   -0.52038
585920.0000   -0.25424
585960.0000   -0.14287
586000.0000   -0.37549
586040.0000   -0.37879
586080.0000   -0.56825
586120.0000   -0.16385
586160.0000   -0.05774
586200.0000   -0.45379
586240.0000   -0.33371
586280.0000   -0.58958
586320.0000   -0.41674
586360.0000   -0.27144
586400.0000   -0.13001
586440.0000   -0.11751
586480.0000   -0.17489
586520.0000   -0.06848
586560.0000   -0.01369
586600.0000   -0.28061
586640.0000   -0.07938
586680.0000   -0.11416
586720.0000   -0.22952
586760.0000   -0.10301
586800.0000    0.06836
586840.0000   -0.15720
586880.0000   -0.01833
586920.0000    0.04298
586960.0000   -0.34877
587000.0000   -0.14456
587040.0000    0.14841
587080.0000   -0.30882
587120.0000   -0.15828
587160.0000   -0.19623
587200.0000   -0.19523
587240.0000   -0.06770
587280.0000   -0.19902
587320.0000   -0.22344
587360.0000   -0.38707
587400.0000   -0.63737
587440.0000   -0.67890
587480.0000   -0.32828
587520.0000   -0.53641
587560.0000   -0.42806
587600.0000   -0.62133
587640.0000   -0.69371
587680.0000   -0.57903
587720.0000   -0.74399
587760.0000   -0.76308
587800.0000   -0.35516
587840.0000   -0.52773
587880.0000   -0.41373
587920.0000   -0.51504
587960.0000   -0.60982
588000.0000   -0.71414
588040.0000   -0.67478
588080.0000   -0.60560
588120.0000   -0.73198
588160.0000   -0.37643
588200.0000   -0.36158
588240.0000   -0.21749
588280.0000   -0.18443
588320.0000   -0.40874
588360.0000   -0.33222
588400.0000   -0.17721
588440.0000   -0.26773
588480.0000   -0.25014
588520.0000   -0.23335
588560.0000   -0.41660
588600.0000   -0.22048
588640.0000   -0.47042
588680.0000   -0.57391
588720.0000   -0.39807
588760.0000   -0.78977
588800.0000   -1.01620
588840.0000   -0.80458
588880.0000   -0.58981
588920.0000   -0.51245
588960.0000   -0.84599
589000.0000   -0.80687
589040.0000   -0.73654
589080.0000   -0.83349
589120.0000   -0.79277
589160.0000   -0.60574
589200.0000   -0.78532
589240.0000   -0.85656
589280.0000   -0.81996
589320.0000   -0.62427
589360.0000   -0.74309
589400.0000   -0.63252
589440.0000   -0.65937
589480.0000   -0.38346
589520.0000   -0.52939
589560.0000   -0.82885
589600.0000   -0.58840
589640.0000   -0.67470
589680.0000   -0.89509
589720.0000   -0.63560
589760.0000   -0.65818
589800.0000   -0.62423
589840.0000   -0.61625
589880.0000   -0.94987
589920.0000   -0.98367
589960.0000   -0.73674
590000.0000   -0.79103
590040.0000   -0.62154
590080.0000   -0.58420
590120.0000   -0.52818
590160.0000   -0.28507
590200.0000   -0.48441
590240.0000   -0.83269
590280.0000   -0.63938
590320.0000   -0.72411
590360.0000   -0.55662
590400.0000   -0.44436
590440.0000   -0.61784
590480.0000   -0.53910
590520.0000   -0.62007
590560.0000   -0.28381
590600.0000   -0.54759
590640.0000   -0.62101
590680.0000   -0.67036
590720.0000   -0.58086
590760.0000   -0.64039
590800.0000   -0.72242
590840.0000   -0.58662
590880.0000   -0.57049
590920.0000   -0.69601
590960.0000   -0.59981
591000.0000   -0.47157
591040.0000   -0.60136
591080.0000   -0.75558
591120.0000   -0.45561
591160.0000   -0.55617
591200.0000   -0.71259
591240.0000   -0.68621
591280.0000   -0.58576
591320.0000   -0.51811
591360.0000   -0.78695
591400.0000   -0.69443
591440.0000   -0.55460
591480.0000   -0.43087
591520.0000   -0.21281
591560.0000   -0.46222
591600.0000   -0.66493
591640.0000   -0.54903
591680.0000   -0.66733
591720.0000   -0.68890
591760.0000   -0.66637
591800.0000   -0.62474
591840.0000   -0.60152
591880.0000   -0.69005
591920.0000   -0.59610
591960.0000   -0.39411
592000.0000   -0.49698
592040.0000   -0.63884
592080.0000   -0.72213
592120.0000   -0.74600
592160.0000   -0.64365
592200.0000   -0.61093
592240.0000   -0.75711
592280.0000   -0.70020
592320.0000   -0.71333
592360.0000   -0.55833
592400.0000   -0.72629
592440.0000   -0.75749
592480.0000   -0.75658
592520.0000   -0.65964
592560.0000   -0.58066
592600.0000   -0.40663
592640.0000   -0.36495
592680.0000   -0.36583
592720.0000   -0.56618
592760.0000   -0.27809
592800.0000   -0.28606
592840.0000   -0.35439
592880.0000   -0.72713
592920.0000   -0.74188
592960.0000   -0.80629
593000.0000   -0.69197
593040.0000   -0.64422
593080.0000   -0.62307
593120.0000   -0.58083
593160.0000   -0.65135
593200.0000   -0.68485
593240.0000   -0.90827
593280.0000   -0.72330
593320.0000   -0.76491
593360.0000   -0.76757
593400.0000   -0.46080
593440.0000   -0.59973
593480.0000   -0.44311
593520.0000   -0.72982
593560.0000   -0.66149
593600.0000   -0.68367
593640.0000   -0.64478
593680.0000   -0.68242
593720.0000   -0.66730
593760.0000   -0.49506
593800.0000   -0.68848
593840.0000   -0.43774
593880.0000   -0.64393
593920.0000   -0.57205
593960.0000   -0.40659
594000.0000   -0.64559
594040.0000   -0.54302
594080.0000   -0.94681
594120.0000   -0.67504
594160.0000   -0.70877
594200.0000   -0.66508
594240.0000   -0.87549
594280.0000   -0.72296
594320.0000   -0.66395
594360.0000   -0.81235
594400.0000   -0.84899
594440.0000   -0.30749
594480.0000   -0.31570
594520.0000   -0.51872
594560.0000   -0.50443
594600.0000   -0.52026
594640.0000   -0.56946
594680.0000   -0.74059
594720.0000   -0.89480
594760.0000   -0.65995
594800.0000   -0.67929
594840.0000   -0.65665
594880.0000   -0.52522
594920.0000   -0.59735
594960.0000   -0.40130
595000.0000   -0.48923
595040.0000   -0.36269
595080.0000   -0.64674
595120.0000   -0.61393
595160.0000   -0.51622
595200.0000   -0.39004
595240.0000   -0.41362
595280.0000   -0.64291
595320.0000   -0.68691
595360.0000   -0.62243
595400.0000   -0.45143
595440.0000   -0.38225
595480.0000   -0.69433
595520.0000   -0.77775
595560.0000   -0.79025
595600.0000   -0.44339
595640.0000   -0.57656
595680.0000   -0.78784
595720.0000   -0.59860
595760.0000   -0.52358
595800.0000   -0.41520
595840.0000   -0.55512
595880.0000   -0.53277
595920.0000   -0.65583
595960.0000   -0.28980
596000.0000   -0.61256
596040.0000   -0.65926
596080.0000   -0.73089
596120.0000   -0.74982
596160.0000   -0.63875
596200.0000   -0.76415
596240.0000   -0.47173
596280.0000   -0.38019
596320.0000   -0.57892
596360.0000   -0.44887
596400.0000   -0.50462
596440.0000   -0.62965
596480.0000   -0.58469
596520.0000   -0.66084
596560.0000   -0.54106
596600.0000   -0.30128
596640.0000   -0.40702
596680.0000   -0.27372
596720.0000   -0.47228
596760.0000   -0.77217
596800.0000   -0.58352
596840.0000   -0.42223
596880.0000   -0.41285
596920.0000   -0.63084
596960.0000   -0.76944
597000.0000   -0.73982
597040.0000   -0.72505
597080.0000   -0.55205
597120.0000   -0.46872
597160.0000   -0.83762
597200.0000   -0.69253
597240.0000   -0.85903
597280.0000   -0.87901
597320.0000   -0.69712
597360.0000   -0.95633
597400.0000   -0.80769
597440.0000   -0.51015
597480.0000   -0.87523
597520.0000   -0.76818
597560.0000   -0.48862
597600.0000   -0.27247
597640.0000   -0.35223
597680.0000   -0.15188
597720.0000   -0.17534
597760.0000   -0.08546
597800.0000   -0.44462
597840.0000   -0.27504
597880.0000   -0.67350
597920.0000   -0.85520
597960.0000   -0.62460
598000.0000   -0.69513
598040.0000   -0.47357
598080.0000   -0.64849
598120.0000   -0.84476
598160.0000   -0.62721
598200.0000   -0.85037
598240.0000   -0.72859
598280.0000   -0.93553
598320.0000   -0.63943
598360.0000   -0.80593
598400.0000   -0.62997
598440.0000   -0.78507
598480.0000   -0.58477
598520.0000   -0.78174
598560.0000   -0.76852
598600.0000   -0.61078
598640.0000   -0.54939
598680.0000   -0.93341
598720.0000   -0.67517
598760.0000   -0.54315
598800.0000   -0.91911
598840.0000   -0.67685
598880.0000   -0.64322
598920.0000   -0.78970
598960.0000   -0.74335
599000.0000   -0.50874
599040.0000   -0.47996
599080.0000   -0.64318
599120.0000   -0.59015
599160.0000   -0.46979
599200.0000   -0.71701
599240.0000   -0.67691
599280.0000   -0.56781
599320.0000   -0.71412
599360.0000   -0.88434
599400.0000   -0.82556
599440.0000   -0.57749
599480.0000   -0.82392
599520.0000   -0.64358
599560.0000   -0.64083
599600.0000   -0.86730
599640.0000   -0.81844
599680.0000   -0.88650
599720.0000   -0.69553
599760.0000   -0.83513
599800.0000   -0.71613
599840.0000   -0.78760
599880.0000   -0.65529
599920.0000   -0.97722
599960.0000   -0.83556
600000.0000   -0.71827
600040.0000   -0.65692
600080.0000   -0.68223
600120.0000   -0.66973
600160.0000   -0.59976
600200.0000   -0.77034
600240.0000   -0.53103
600280.0000   -0.60667
600320.0000   -0.49596
600360.0000   -0.66605
600400.0000   -0.61371
600440.0000   -0.64360
600480.0000   -0.74234
600520.0000   -0.49320
600560.0000   -0.66895
600600.0000   -0.50965
600640.0000   -0.52219
600680.0000   -0.69343
600720.0000   -0.40983
600760.0000   -0.70792
600800.0000   -0.58182
600840.0000   -0.58630
600880.0000   -0.83148
600920.0000   -0.49530
600960.0000   -0.63614
601000.0000   -0.50232
601040.0000   -0.55848
601080.0000   -0.59358
601120.0000   -0.51783
601160.0000   -0.31495
601200.0000   -0.37629
601240.0000   -0.27425
601280.0000   -0.10628
601320.0000   -0.36940
601360.0000   -0.20226
601400.0000   -0.20760
601440.0000   -0.03248
601480.0000   -0.30147
601520.0000   -0.37068
601560.0000   -0.33134
601600.0000   -0.28104
601640.0000   -0.30801
601680.0000   -0.69654
601720.0000   -0.41890
601760.0000   -0.21155
601800.0000   -0.35761
601840.0000   -0.58375
601880.0000   -0.33896
601920.0000   -0.55325
601960.0000   -0.28943
602000.0000   -0.56021
602040.0000   -0.68744
602080.0000   -0.48843
602120.0000   -0.83956
602160.0000   -0.57700
602200.0000   -0.29835
602240.0000   -0.80239
602280.0000   -0.65834
602320.0000   -0.45885
602360.0000   -0.57344
602400.0000   -0.26498
602440.0000   -0.47068
602480.0000   -0.04854
602520.0000   -0.02647
602560.0000   -0.53296
602600.0000   -0.41088
602640.0000   -0.57963
602680.0000   -0.52401
602720.0000   -0.52528
602760.0000   -0.73225
602800.0000   -0.82032
602840.0000   -0.95078
602880.0000   -0.91350
602920.0000   -0.59757
602960.0000   -0.47488
603000.0000   -0.64214
603040.0000   -0.53316
603080.0000   -0.56504
603120.0000   -0.82888
603160.0000   -0.81270
603200.0000   -0.42077
603240.0000   -0.81241
603280.0000   -0.76066
603320.0000   -0.66248
603360.0000   -0.68614
603400.0000   -0.48476
603440.0000   -0.76666
603480.0000   -0.55992
603520.0000   -0.25913
603560.0000   -0.33237
603600.0000   -0.69055
603640.0000   -0.35690
603680.0000   -0.60324
603720.0000   -0.23803
603760.0000   -0.38519
603800.0000   -0.43907
603840.0000   -0.59709
603880.0000   -0.52194
603920.0000   -0.72237
603960.0000   -0.77349
604000.0000   -0.72595
604040.0000   -0.72210
604080.0000   -0.51003
604120.0000   -0.55985
604160.0000   -0.38069
604200.0000   -0.77484
604240.0000   -0.58500
604280.0000   -0.34620
604320.0000   -0.00512
604360.0000   -0.05199
604400.0000   -0.07400
604440.0000   -0.12301
604480.0000   -0.26255
604520.0000   -0.18150
604560.0000   -0.20508
604600.0000   -0.28668
604640.0000    0.01528
604680.0000   -0.38016
604720.0000   -0.59653
604760.0000   -0.64997
604800.0000   -0.30702
604840.0000   -0.05955
604880.0000   -0.13371
604920.0000   -0.09644
604960.0000   -0.27944
605000.0000   -0.00874
605040.0000    0.05087
605080.0000   -0.16118
605120.0000   -0.19524
605160.0000   -0.14243
605200.0000    0.11293
605240.0000    0.02510
605280.0000   -0.30861
605320.0000   -0.34104
605360.0000   -0.27807
605400.0000   -0.25243
605440.0000   -0.31266
605480.0000   -0.60240
605520.0000   -0.41397
605560.0000   -0.51379
605600.0000   -0.45248
605640.0000   -0.51361
605680.0000   -0.45326
605720.0000   -0.43358
605760.0000   -0.46321
605800.0000   -0.33280
605840.0000   -0.41439
605880.0000   -0.62809
605920.0000   -0.54379
605960.0000   -0.34613
606000.0000   -0.39435
606040.0000   -0.49359
606080.0000   -0.48036
606120.0000   -0.58284
606160.0000   -0.37788
606200.0000   -0.57550
606240.0000   -0.45337
606280.0000   -0.31943
606320.0000   -0.30865
606360.0000   -0.40145
606400.0000   -0.24654
606440.0000   -0.11011
606480.0000   -0.26874
606520.0000   -0.09857
606560.0000   -0.27556
606600.0000   -0.11336
606640.0000   -0.19242
606680.0000   -0.21381
606720.0000   -0.65818
606760.0000   -0.40896
606800.0000   -0.17839
606840.0000   -0.51416
606880.0000   -0.35598
606920.0000   -0.21098
606960.0000   -0.45991
607000.0000   -0.43215
607040.0000   -0.44483
607080.0000   -0.20176
607120.0000   -0.38243
607160.0000   -0.18813
607200.0000   -0.22488
607240.0000   -0.42124
607280.0000   -0.45654
607320.0000   -0.14332
607360.0000   -0.46311
607400.0000   -0.05767
607440.0000   -0.55402
607480.0000   -0.60116
607520.0000   -0.31589
607560.0000   -0.46934
607600.0000   -0.17959
607640.0000   -0.04591
607680.0000   -0.23891
607720.0000   -0.45293
607760.0000   -0.29730
607800.0000   -0.12569
607840.0000   -0.20191
607880.0000   -0.16078
607920.0000   -0.05311
607960.0000    0.00061
608000.0000   -0.00411
608040.0000    0.02611
608080.0000   -0.01961
608120.0000    0.26184
608160.0000   -0.28177
608200.0000   -0.26089
608240.0000   -0.26304
608280.0000   -0.26805
608320.0000   -0.64278
608360.0000   -0.16145
608400.0000   -0.65465
608440.0000   -0.90721
608480.0000   -0.51971
608520.0000   -0.78404
608560.0000   -0.65281
608600.0000   -0.73503
608640.0000   -0.92434
608680.0000   -0.55675
608720.0000   -0.63499
608760.0000   -0.29348
608800.0000   -0.79327
608840.0000   -0.41333
608880.0000   -0.94854
608920.0000   -0.98254
608960.0000   -0.70738
609000.0000   -0.77247
609040.0000   -0.56721
609080.0000   -0.50773
609120.0000   -0.62190
609160.0000   -0.24909
609200.0000   -0.33110
609240.0000   -0.20798
609280.0000   -0.12840
609320.0000   -0.35351
609360.0000   -0.63775
609400.0000   -0.22716
609440.0000   -0.92113
609480.0000   -0.63614
609520.0000   -0.97429
609560.0000   -0.61662
609600.0000   -0.39989
609640.0000   -0.77090
609680.0000   -0.70445
609720.0000   -0.87418
609760.0000   -0.56736
609800.0000   -0.67153
609840.0000   -0.75416
609880.0000   -0.50247
609920.0000   -0.64025
609960.0000   -0.44650
610000.0000   -0.30052
610040.0000   -0.24250
610080.0000   -0.15265
610120.0000   -0.21162
610160.0000   -0.32578
610200.0000   -0.21048
610240.0000   -0.26635
610280.0000   -0.18278
610320.0000   -0.01526
610360.0000   -0.03993
610400.0000   -0.17136
610440.0000   -0.09270
610480.0000   -0.16131
610520.0000   -0.62597
610560.0000   -0.49720
610600.0000   -0.46546
610640.0000   -0.59640
610680.0000   -0.51112
610720.0000   -0.44565
610760.0000   -0.68677
610800.0000   -0.49177
610840.0000   -0.47341
610880.0000   -0.06818
610920.0000   -0.24741
610960.0000   -0.41220
611000.0000   -0.71249
611040.0000   -0.93543
611080.0000   -0.84523
611120.0000   -0.52453
611160.0000   -0.69098
611200.0000   -0.91241
611240.0000   -0.82311
611280.0000   -0.64236
611320.0000   -0.28776
611360.0000   -0.35733
611400.0000   -0.03349
611440.0000   -0.25636
611480.0000   -0.34178
611520.0000   -0.04895
611560.0000   -0.15366
611600.0000   -0.32049
611640.0000   -0.59886
611680.0000   -0.59693
611720.0000   -0.61288
611760.0000   -0.76354
611800.0000   -0.73699
611840.0000   -0.76172
611880.0000   -0.73810
611920.0000   -1.04606
611960.0000   -1.16667
612000.0000   -0.80631
612040.0000   -0.75416
612080.0000   -0.74961
612120.0000   -0.67207
612160.0000   -0.72317
612200.0000   -0.88213
612240.0000   -0.46158
612280.0000   -0.63603
612320.0000   -0.65883
612360.0000   -0.75170
612400.0000   -0.74447
612440.0000   -0.72614
612480.0000   -0.84062
612520.0000   -0.85581
612560.0000   -0.79538
612600.0000   -0.74777
612640.0000   -0.81093
612680.0000   -0.55272
612720.0000   -0.63938
612760.0000   -0.58798
612800.0000   -0.35224
612840.0000   -0.27761
612880.0000   -0.58925
612920.0000   -0.37814
612960.0000   -0.34582
613000.0000    0.19035
613040.0000    0.21087
613080.0000    0.52263
613120.0000    0.47509
613160.0000    0.37677
613200.0000    0.40007
613240.0000    0.24210
613280.0000    0.26597
613320.0000    0.11570
613360.0000    0.03447
613400.0000   -0.00060
613440.0000   -0.17845
613480.0000    0.04963
613520.0000   -0.05138
613560.0000   -0.02667
613600.0000    0.12135
613640.0000   -0.17646
613680.0000    0.21294
613720.0000    0.00829
613760.0000    0.07213
613800.0000    0.04212
613840.0000    0.24798
613880.0000    0.39145
613920.0000    0.36444
613960.0000    0.29349
614000.0000    0.39531
614040.0000    0.40731
614080.0000    0.16281
614120.0000    0.02719
614160.0000   -0.35551
614200.0000   -0.08631
614240.0000    0.16354
614280.0000   -0.09737
614320.0000   -0.13928
614360.0000   -0.11724
614400.0000    0.08480
614440.0000    0.07175
614480.0000    0.17766
614520.0000    0.04311
614560.0000   -0.12708
614600.0000   -0.10985
614640.0000    0.06194
614680.0000   -0.00610
614720.0000    0.03015
614760.0000   -0.17861
614800.0000   -0.53259
614840.0000   -0.07773
614880.0000   -0.17963
614920.0000    0.04908
614960.0000   -0.18619
615000.0000   -0.16308
615040.0000   -0.27501
615080.0000    0.14299
615120.0000   -0.12910
615160.0000   -0.22345
615200.0000   -0.31243
615240.0000   -0.22942
615280.0000    0.06920
615320.0000   -0.14217
615360.0000   -0.01589
615400.0000    0.06376
615440.0000    0.33100
615480.0000   -0.11765
615520.0000   -0.17184
615560.0000   -0.05803
615600.0000   -0.00322
615640.0000   -0.22842
615680.0000    0.07283
615720.0000   -0.24534
615760.0000   -0.01177
615800.0000   -0.00298
615840.0000   -0.04169
615880.0000   -0.40366
615920.0000   -0.31567
615960.0000   -0.49127
616000.0000   -0.42876
616040.0000   -0.36436
616080.0000   -0.34299
616120.0000   -0.18351
616160.0000   -0.03229
616200.0000    0.16956
616240.0000    0.01960
616280.0000    0.17562
616320.0000    0.04060
616360.0000    0.39023
616400.0000    0.10713
616440.0000    0.22624
616480.0000    0.42714
616520.0000    0.01710
616560.0000   -0.62038
616600.0000   -0.52085
616640.0000   -0.58233
616680.0000   -0.75058
616720.0000   -0.53212
616760.0000   -0.34409
616800.0000   -0.47683
616840.0000   -0.58283
616880.0000   -0.58677
616920.0000   -0.56932
616960.0000   -0.62938
617000.0000   -0.46323
617040.0000   -0.55486
617080.0000   -0.33235
617120.0000   -0.51184
617160.0000   -0.59714
617200.0000   -0.75481
617240.0000   -0.77782
617280.0000   -0.62873
617320.0000   -0.45668
617360.0000   -0.59406
617400.0000   -0.54008
617440.0000   -0.57005
617480.0000   -0.53220
617520.0000   -0.39103
617560.0000   -0.46385
617600.0000   -0.32043
617640.0000   -0.42119
617680.0000   -0.64667
617720.0000   -0.74483
617760.0000   -0.42479
617800.0000   -0.47867
617840.0000   -0.56552
617880.0000   -0.51719
617920.0000   -0.54761
617960.0000   -0.47260
618000.0000   -0.44365
618040.0000   -0.47376
618080.0000   -0.42368
618120.0000   -0.55992
618160.0000   -0.17106
618200.0000   -0.19827
618240.0000   -0.31399
618280.0000   -0.15064
618320.0000   -0.08013
618360.0000   -0.36105
618400.0000   -0.47052
618440.0000   -0.38516
618480.0000   -0.39380
618520.0000   -0.07389
618560.0000   -0.01760
618600.0000   -0.30269
618640.0000   -0.36535
618680.0000   -0.26561
618720.0000   -0.24532
618760.0000   -0.26834
618800.0000    0.22033
618840.0000    0.07076
618880.0000   -0.01026
618920.0000   -0.01441
618960.0000    0.20707
619000.0000   -0.06834
619040.0000   -0.18049
619080.0000    0.06321
619120.0000    0.32121
619160.0000    0.00669
619200.0000   -0.06151
619240.0000    0.16726
619280.0000    0.15885
619320.0000    0.02173
619360.0000    0.09211
619400.0000    0.22774
619440.0000    0.27535
619480.0000    0.33643
619520.0000    0.17256
619560.0000   -0.25340
619600.0000   -0.43467
619640.0000    0.01091
619680.0000    0.04583
619720.0000   -0.11330
619760.0000   -0.04437
619800.0000    0.05864
619840.0000   -0.40669
619880.0000   -0.58066
619920.0000   -0.51892
619960.0000   -0.39918
620000.0000   -0.31776
620040.0000   -0.04993
620080.0000   -0.36008
620120.0000   -0.57226
620160.0000   -0.32449
620200.0000   -0.53179
620240.0000   -0.44435
620280.0000   -0.48362
620320.0000   -0.03640
620360.0000   -0.32016
620400.0000   -0.37904
620440.0000   -0.44404
620480.0000   -0.30340
620520.0000   -0.30979
620560.0000   -0.29247
620600.0000   -0.39227
620640.0000   -0.31478
620680.0000   -0.51576
620720.0000   -0.35215
620760.0000   -0.03324
620800.0000    0.01473
620840.0000    0.18074
620880.0000    0.10772
620920.0000   -0.27081
620960.0000   -0.23354
621000.0000   -0.69160
621040.0000   -0.55712
621080.0000   -0.24550
621120.0000   -0.44472
621160.0000   -0.30379
621200.0000   -0.51570
621240.0000   -0.42021
621280.0000   -0.25405
621320.0000   -0.09998
621360.0000   -0.41857
621400.0000   -0.69533
621440.0000   -0.50652
621480.0000    0.32894
621520.0000   -0.13690
621560.0000   -0.03513
621600.0000   -0.10053
621640.0000   -0.00179
621680.0000   -0.46961
621720.0000    0.04321
621760.0000   -0.31105
621800.0000   -0.20761
621840.0000    0.27706
621880.0000   -0.07508
621920.0000   -0.02775
621960.0000   -0.00873
622000.0000   -0.41520
622040.0000    0.05123
622080.0000   -0.16488
622120.0000   -0.25054
622160.0000   -0.53260
622200.0000   -0.36185
622240.0000   -0.05288
622280.0000   -0.33719
622320.0000   -0.08762
622360.0000   -0.33983
622400.0000   -0.52852
622440.0000   -0.72299
622480.0000   -0.63076
622520.0000   -0.46844
622560.0000   -0.71976
622600.0000   -0.67251
622640.0000   -0.67343
622680.0000   -0.54142
622720.0000   -0.76475
622760.0000   -0.83168
622800.0000   -0.81993
622840.0000   -0.76590
622880.0000   -0.58605
622920.0000   -0.85082
622960.0000   -0.59641
623000.0000   -0.59051
623040.0000   -0.73263
623080.0000   -0.61180
623120.0000   -0.22776
623160.0000   -0.75388
623200.0000   -0.95324
623240.0000   -0.82413
623280.0000   -0.85724
623320.0000   -0.72887
623360.0000   -0.58073
623400.0000   -0.65095
623440.0000   -0.65827
623480.0000   -0.69741
623520.0000   -0.70897
623560.0000   -0.49499
623600.0000   -0.39221
623640.0000   -0.64336
623680.0000   -0.50633
623720.0000   -0.47962
623760.0000   -0.10385
623800.0000   -0.48138
623840.0000   -0.30914
623880.0000   -0.45465
623920.0000   -0.49886
623960.0000   -0.56862
624000.0000   -0.32344
624040.0000   -0.29709
624080.0000   -0.52975
624120.0000   -0.25453
624160.0000   -0.54057
624200.0000   -0.41351
624240.0000   -0.46648
624280.0000   -0.55209
624320.0000   -0.46214
624360.0000   -0.59786
624400.0000   -0.39831
624440.0000   -0.24160
624480.0000   -0.34057
624520.0000   -0.28803
624560.0000   -0.50484
624600.0000   -0.28528
624640.0000   -0.36545
624680.0000   -0.42099
624720.0000   -0.46874
624760.0000   -0.43849
624800.0000   -0.27342
624840.0000   -0.23120
624880.0000   -0.40935
624920.0000   -0.25820
624960.0000   -0.55527
625000.0000   -0.54649
625040.0000   -0.34753
625080.0000   -0.58472
625120.0000   -0.52253
625160.0000   -0.46239
625200.0000   -0.31700
625240.0000   -0.46286
625280.0000   -0.54480
625320.0000   -0.40497
625360.0000   -0.76697
625400.0000   -0.48944
625440.0000   -0.44849
625480.0000   -0.54291
625520.0000   -0.41299
625560.0000   -0.47226
625600.0000   -0.58585
625640.0000   -0.57810
625680.0000   -0.60794
625720.0000   -0.46419
625760.0000   -0.37166
625800.0000   -0.38725
625840.0000   -0.01391
625880.0000   -0.62615
625920.0000   -0.58213
625960.0000   -0.49802
626000.0000   -0.57421
626040.0000   -0.49984
626080.0000   -0.51575
626120.0000   -0.74205
626160.0000   -0.02988
626200.0000   -0.32556
626240.0000   -0.24694
626280.0000   -0.30834
626320.0000   -0.31318
626360.0000   -0.29792
626400.0000   -0.28545
626440.0000   -0.26203
626480.0000   -0.36971
626520.0000   -0.29877
626560.0000    0.06196
626600.0000   -0.01825
626640.0000   -0.24801
626680.0000   -0.09108
626720.0000    0.10270
626760.0000    0.03455
626800.0000   -0.01458
626840.0000    0.29004
626880.0000   -0.06308
626920.0000    0.06828
626960.0000    0.18226
627000.0000    0.15450
627040.0000    0.41422
627080.0000   -0.00369
627120.0000    0.11539
627160.0000   -0.04843
627200.0000    0.01925
627240.0000   -0.00912
627280.0000   -0.22793
627320.0000    0.07680
627360.0000    0.00704
627400.0000    0.04265
627440.0000   -0.23272
627480.0000   -0.25277
627520.0000   -0.43785
627560.0000   -0.40487
627600.0000   -0.31672
627640.0000   -0.14766
627680.0000   -0.45569
627720.0000   -0.53956
627760.0000   -0.43301
627800.0000   -0.50877
627840.0000   -0.38835
627880.0000   -0.33037
627920.0000   -0.63475
627960.0000   -0.29461
628000.0000   -0.29855
628040.0000   -0.46940
628080.0000   -0.31317
628120.0000   -0.43628
628160.0000   -0.49209
628200.0000   -0.36357
628240.0000   -0.63478
628280.0000   -0.35248
628320.0000   -0.49162
628360.0000   -0.65132
628400.0000   -0.48447
628440.0000   -0.44139
628480.0000   -0.86907
628520.0000   -0.88264
628560.0000   -0.62336
628600.0000   -0.53821
628640.0000   -0.39632
628680.0000   -0.62085
628720.0000   -0.12484
628760.0000   -0.33337
628800.0000   -0.22450
628840.0000    0.05341
628880.0000    0.10223
628920.0000   -0.24280
628960.0000    0.21753
629000.0000    0.30348
629040.0000   -0.26035
629080.0000   -0.02179
629120.0000    0.07343
629160.0000   -0.16780
629200.0000   -0.07811
629240.0000   -0.26640
629280.0000   -0.09172
629320.0000   -0.16560
629360.0000   -0.14111
629400.0000    0.00036
629440.0000   -0.24515
629480.0000   -0.16830
629520.0000   -0.15499
629560.0000    0.25954
629600.0000    0.05576
629640.0000   -0.05204
629680.0000    0.34982
629720.0000    0.21596
629760.0000    0.05823
629800.0000    0.07180
629840.0000    0.04627
629880.0000    0.15791
629920.0000    0.36440
629960.0000    0.28964
630000.0000    0.08339
630040.0000    0.44439
630080.0000    0.26998
630120.0000    0.30945
630160.0000   -0.11454
630200.0000    0.03781
630240.0000   -0.25498
630280.0000   -0.09788
630320.0000    0.37399
630360.0000    0.10454
630400.0000   -0.18412
630440.0000   -0.11532
630480.0000    0.35536
630520.0000    0.43749
630560.0000    0.37997
630600.0000    0.23844
630640.0000    0.22825
630680.0000    0.52975
630720.0000    0.38940
630760.0000    0.25308
630800.0000    0.22788
630840.0000    0.49685
630880.0000    0.35810
630920.0000    0.34739
630960.0000    0.26567
631000.0000    0.40778
631040.0000    0.12438
631080.0000    0.52258
631120.0000    0.15952
631160.0000    0.44442
631200.0000    0.44820
631240.0000    0.34388
631280.0000    0.57665
631320.0000    0.29020
631360.0000    0.37611
631400.0000    0.10620
631440.0000    0.18892
631480.0000    0.34528
631520.0000    0.46317
631560.0000    0.26850
631600.0000    0.28300
631640.0000    0.16127
631680.0000    0.37931
631720.0000    0.42371
631760.0000    0.25648
631800.0000    0.38192
631840.0000    0.30299
631880.0000    0.05961
631920.0000    0.16806
631960.0000    0.09606
632000.0000   -0.14824
632040.0000   -0.10183
632080.0000   -0.18153
632120.0000   -0.36359
632160.0000   -0.35500
632200.0000   -0.04588
632240.0000    0.28480
632280.0000    0.01685
632320.0000   -0.26197
632360.0000   -0.22414
632400.0000   -0.43399
632440.0000   -0.25576
632480.0000   -0.50059
632520.0000   -0.23943
632560.0000   -0.35494
632600.0000    0.17185
632640.0000    0.14250
632680.0000   -0.21374
632720.0000    0.30221
632760.0000    0.21239
632800.0000    0.19722
632840.0000    0.35360
632880.0000   -0.00918
632920.0000    0.15940
632960.0000   -0.02426
633000.0000    0.26588
633040.0000    0.20455
633080.0000    0.11016
633120.0000    0.17805
633160.0000    0.02833
633200.0000   -0.02846
633240.0000   -0.12908
633280.0000    0.05620
633320.0000    0.10419
633360.0000    0.16537
633400.0000    0.38346
633440.0000    0.32570
633480.0000    0.31495
633520.0000    0.15181
633560.0000    0.08632
633600.0000    0.06222
633640.0000    0.38683
633680.0000    0.00778
633720.0000    0.24350
633760.0000    0.14262
633800.0000    0.41626
633840.0000    0.26190
633880.0000    0.37994
633920.0000    0.06237
633960.0000    0.01460
634000.0000    0.23870
634040.0000    0.22924
634080.0000    0.39188
634120.0000    0.19087
634160.0000    0.08251
634200.0000   -0.14147
634240.0000    0.11632
634280.0000    0.14094
634320.0000    0.25657
634360.0000    0.03770
634400.0000   -0.02575
634440.0000    0.46588
634480.0000    0.05035
634520.0000   -0.03228
634560.0000    0.19558
634600.0000    0.13296
634640.0000   -0.02318
634680.0000    0.02381
634720.0000    0.19124
634760.0000    0.25185
634800.0000    0.18858
634840.0000    0.09698
634880.0000    0.21905
634920.0000    0.02218
634960.0000   -0.04049
635000.0000    0.10717
635040.0000    0.10106
635080.0000    0.08056
635120.0000   -0.09872
635160.0000    0.04674
635200.0000    0.18494
635240.0000    0.15262
635280.0000    0.18909
635320.0000   -0.06895
635360.0000   -0.23379
635400.0000   -0.29057
635440.0000   -0.12263
635480.0000   -0.26201
635520.0000   -0.20525
635560.0000   -0.17962
635600.0000   -0.20272
635640.0000   -0.14007
635680.0000   -0.10736
635720.0000   -0.20555
635760.0000   -0.13167
635800.0000   -0.10049
635840.0000   -0.16903
635880.0000   -0.00535
635920.0000    0.23025
635960.0000    0.35009
636000.0000    0.08231
636040.0000    0.03662
636080.0000    0.22819
636120.0000    0.22647
636160.0000    0.17920
636200.0000   -0.06157
636240.0000    0.34287
636280.0000    0.16579
636320.0000    0.22080
636360.0000    0.24831
636400.0000    0.39932
636440.0000    0.27684
636480.0000    0.25384
636520.0000    0.12639
636560.0000    0.07273
636600.0000    0.10431
636640.0000    0.31397
636680.0000    0.16496
636720.0000    0.19238
636760.0000    0.15032
636800.0000    0.17127
636840.0000    0.18664
636880.0000    0.06132
636920.0000    0.03425
636960.0000   -0.07550
637000.0000   -0.06232
637040.0000   -0.10217
637080.0000    0.13206
637120.0000    0.09421
637160.0000    0.22717
637200.0000    0.34044
637240.0000    0.07457
637280.0000    0.12441
637320.0000    0.05827
637360.0000   -0.20440
637400.0000   -0.17943
637440.0000    0.16562
637480.0000    0.07693
637520.0000    0.01706
637560.0000    0.09292
637600.0000    0.01358
637640.0000    0.10099
637680.0000    0.21475
637720.0000   -0.02993
637760.0000    0.00610
637800.0000   -0.11247
637840.0000   -0.49107
637880.0000   -0.18349
637920.0000   -0.60522
637960.0000   -0.21495
638000.0000   -0.53840
638040.0000   -0.39239
638080.0000   -0.56041
638120.0000   -0.42497
638160.0000   -0.23305
638200.0000   -0.42908
638240.0000   -0.49764
638280.0000   -0.24973
638320.0000   -0.37207
638360.0000   -0.15292
638400.0000   -0.10507
638440.0000    0.01303
638480.0000   -0.20037
638520.0000    0.22551
638560.0000   -0.08430
638600.0000   -0.03554
638640.0000    0.08132
638680.0000   -0.03615
638720.0000    0.10647
638760.0000   -0.14528
638800.0000    0.02316
638840.0000   -0.09178
638880.0000    0.05791
638920.0000    0.10447
638960.0000    0.06181
639000.0000   -0.03157
639040.0000    0.09235
639080.0000    0.09546
639120.0000    0.11656
639160.0000    0.31342
639200.0000    0.19485
639240.0000   -0.09890
639280.0000    0.16722
639320.0000    0.26983
639360.0000   -0.00349
639400.0000    0.02098
639440.0000    0.11671
639480.0000   -0.09233
639520.0000    0.09916
639560.0000   -0.05868
639600.0000   -0.00014
639640.0000    0.18598
639680.0000   -0.01499
639720.0000   -0.03794
639760.0000    0.13883
639800.0000   -0.02964
639840.0000    0.08147
639880.0000    0.03136
639920.0000   -0.02516
639960.0000   -0.39825
640000.0000   -0.14887
640040.0000    0.18313
640080.0000   -0.02615
640120.0000    0.11798
640160.0000   -0.15307
640200.0000   -0.27217
640240.0000    0.01722
640280.0000   -0.02829
640320.0000    0.09717
640360.0000    0.06737
640400.0000   -0.16141
640440.0000   -0.31321
640480.0000   -0.37658
640520.0000   -0.43029
640560.0000   -0.18853
640600.0000   -0.52756
640640.0000   -0.19524
640680.0000   -0.68032
640720.0000   -0.35839
640760.0000    0.00062
640800.0000   -0.03913
640840.0000    0.05252
640880.0000    0.05988
640920.0000    0.23535
640960.0000    0.19284
641000.0000   -0.10378
641040.0000   -0.06279
641080.0000    0.10683
641120.0000    0.16666
641160.0000    0.04985
641200.0000    0.11198
641240.0000    0.06167
641280.0000   -0.00641
641320.0000   -0.34050
641360.0000   -0.18082
641400.0000    0.04801
641440.0000   -0.10619
641480.0000   -0.14906
641520.0000    0.15756
641560.0000    0.02220
641600.0000    0.08670
641640.0000    0.20630
641680.0000    0.18477
641720.0000    0.35959
641760.0000   -0.01395
641800.0000   -0.14871
641840.0000    0.17682
641880.0000    0.13121
641920.0000    0.18500
641960.0000    0.20432
642000.0000    0.23319
642040.0000    0.10377
642080.0000    0.05115
642120.0000    0.08413
642160.0000    0.02853
642200.0000    0.03004
642240.0000    0.23128
642280.0000   -0.28964
642320.0000    0.09108
642360.0000   -0.02342
642400.0000    0.26127
642440.0000    0.33450
642480.0000    0.11969
642520.0000    0.30679
642560.0000    0.10140
642600.0000    0.01501
642640.0000    0.17640
642680.0000    0.27061
642720.0000    0.23790
642760.0000    0.19484
642800.0000    0.24927
642840.0000    0.11704
642880.0000    0.12397
642920.0000   -0.15364
642960.0000    0.22160
643000.0000    0.04836
643040.0000    0.00486
643080.0000    0.39018
643120.0000    0.32363
643160.0000    0.34946
643200.0000    0.38547
643240.0000    0.58671
643280.0000    0.39041
643320.0000    0.27501
643360.0000    0.40552
643400.0000    0.26217
643440.0000    0.39027
643480.0000    0.40863
643520.0000    0.34316
643560.0000   -0.03131
643600.0000   -0.12436
643640.0000    0.40674
643680.0000    0.13154
643720.0000    0.32543
643760.0000    0.26427
643800.0000   -0.08487
643840.0000   -0.08328
643880.0000    0.11508
643920.0000    0.19459
643960.0000    0.16553
644000.0000    0.37078
644040.0000    0.28188
644080.0000    0.30868
644120.0000    0.39213
644160.0000    0.43703
644200.0000    0.21155
644240.0000    0.23488
644280.0000    0.00489
644320.0000    0.39729
644360.0000    0.32143
644400.0000    0.32098
644440.0000    0.34059
644480.0000    0.17606
644520.0000    0.10420
644560.0000   -0.06602
644600.0000    0.38062
644640.0000   -0.07806
644680.0000    0.09290
644720.0000    0.07404
644760.0000    0.03240
644800.0000    0.29409
644840.0000    0.00355
644880.0000   -0.12188
644920.0000    0.33242
644960.0000   -0.10576
645000.0000    0.12645
645040.0000    0.21939
645080.0000    0.03241
645120.0000   -0.14335
645160.0000    0.08059
645200.0000    0.07209
645240.0000   -0.14442
645280.0000   -0.36879
645320.0000   -0.35786
645360.0000   -0.46765
645400.0000   -0.38534
645440.0000   -0.62223
645480.0000   -0.48829
645520.0000   -0.49211
645560.0000   -0.58460
645600.0000   -0.36096
645640.0000   -0.53088
645680.0000   -0.48499
645720.0000   -0.53227
645760.0000   -0.51584
645800.0000   -0.38549
645840.0000   -0.34806
645880.0000   -0.57433
645920.0000   -0.74326
645960.0000   -0.43677
646000.0000   -0.61824
646040.0000   -0.37620
646080.0000   -0.38464
646120.0000   -0.57614
646160.0000   -0.59141
646200.0000   -0.35614
646240.0000   -0.77016
646280.0000   -0.68002
646320.0000   -0.48121
646360.0000   -0.36439
646400.0000   -0.53048
646440.0000   -0.42087
646480.0000   -0.38959
646520.0000   -0.49590
646560.0000   -0.47721
646600.0000   -0.60012
646640.0000   -0.74904
646680.0000   -0.48120
646720.0000   -0.55727
646760.0000   -0.51611
646800.0000   -0.35951
646840.0000   -0.33516
646880.0000   -0.32188
646920.0000   -0.36204
646960.0000   -0.27329
647000.0000   -0.10518
647040.0000   -0.34931
647080.0000   -0.22162
647120.0000   -0.31134
647160.0000   -0.30352
647200.0000   -0.45336
647240.0000   -0.81134
647280.0000   -0.21624
647320.0000   -0.46644
647360.0000   -0.63684
647400.0000   -0.52188
647440.0000   -0.59364
647480.0000   -0.70498
647520.0000   -0.73783
647560.0000   -0.39648
647600.0000   -0.53036
647640.0000   -0.47552
647680.0000   -0.43515
647720.0000   -0.47748
647760.0000   -0.52302
647800.0000   -0.91473
647840.0000   -0.31399
647880.0000   -0.31160
647920.0000   -0.34334
647960.0000   -0.42186
648000.0000   -0.27148
648040.0000   -0.35510
648080.0000   -0.51891
648120.0000   -0.23137
648160.0000   -0.40225
648200.0000   -0.40502
648240.0000   -0.30583
648280.0000   -0.27413
648320.0000   -0.36085
648360.0000   -0.36650
648400.0000   -0.58318
648440.0000   -0.34075
648480.0000   -0.34710
648520.0000   -0.54216
648560.0000   -0.47501
648600.0000   -0.53150
648640.0000   -0.37163
648680.0000   -0.37819
648720.0000   -0.60649
648760.0000   -0.31933
648800.0000   -0.40449
648840.0000   -0.54442
648880.0000   -0.60137
648920.0000   -0.25809
648960.0000   -0.11913
649000.0000   -0.51035
649040.0000   -0.63658
649080.0000   -0.61123
649120.0000   -0.25762
649160.0000   -0.47091
649200.0000   -0.45554
649240.0000   -0.48815
649280.0000   -0.25591
649320.0000   -0.46416
649360.0000   -0.39594
649400.0000    0.10156
649440.0000   -0.07194
649480.0000   -0.01275
649520.0000    0.13868
649560.0000    0.01385
649600.0000    0.24404
649640.0000    0.00639
649680.0000    0.15271
649720.0000    0.24508
649760.0000    0.07869
649800.0000   -0.03917
649840.0000    0.17067
649880.0000    0.23980
649920.0000    0.13645
649960.0000   -0.10683
650000.0000   -0.33333
650040.0000   -0.04295
650080.0000   -0.48878
650120.0000   -0.18393
650160.0000    0.00372
650200.0000   -0.33656
650240.0000   -0.13941
650280.0000   -0.30333
650320.0000   -0.22463
650360.0000   -0.69714
650400.0000   -0.47128
650440.0000   -0.58972
650480.0000   -0.40079
650520.0000   -0.33094
650560.0000   -0.26179
650600.0000   -0.21322
650640.0000   -0.20652
650680.0000   -0.44733
650720.0000   -0.36244
650760.0000   -0.45514
650800.0000   -0.37733
650840.0000   -0.09567
650880.0000   -0.50521
650920.0000   -0.34703
650960.0000   -0.00456
651000.0000   -0.15505
651040.0000    0.02065
651080.0000   -0.00832
651120.0000    0.13740
651160.0000    0.05026
651200.0000    0.09813
651240.0000    0.00883
651280.0000   -0.31963
651320.0000    0.17613
651360.0000    0.04010
651400.0000   -0.03994
651440.0000    0.15969
651480.0000    0.07277
651520.0000   -0.04379
651560.0000   -0.19625
651600.0000   -0.16476
651640.0000    0.15953
651680.0000   -0.13966
651720.0000    0.21855
651760.0000    0.12478
651800.0000    0.03253
651840.0000   -0.14588
651880.0000   -0.11535
651920.0000    0.43395
651960.0000    0.20580
652000.0000    0.29461
652040.0000    0.13792
652080.0000    0.31950
652120.0000    0.30599
652160.0000    0.09818
652200.0000   -0.15890
652240.0000    0.08837
652280.0000    0.19511
652320.0000    0.15749
652360.0000    0.15940
652400.0000    0.29040
652440.0000   -0.30423
652480.0000   -0.39004
652520.0000   -0.31417
652560.0000   -0.55696
652600.0000   -0.28854
652640.0000   -0.61214
652680.0000   -0.58624
652720.0000   -0.33006
652760.0000    0.03925
652800.0000    0.00202
652840.0000   -0.09390
652880.0000    0.19042
652920.0000    0.01298
652960.0000    0.09283
653000.0000   -0.16997
653040.0000   -0.02969
653080.0000    0.02769
653120.0000   -0.24524
653160.0000   -0.15558
653200.0000   -0.25882
653240.0000   -0.08279
653280.0000   -0.19280
653320.0000   -0.18384
653360.0000   -0.03231
653400.0000   -0.22109
653440.0000   -0.16234
653480.0000   -0.06514
653520.0000   -0.00361
653560.0000   -0.00603
653600.0000    0.02893
653640.0000    0.02347
653680.0000    0.01957
653720.0000   -0.05922
653760.0000   -0.24844
653800.0000    0.03437
653840.0000    0.06112
653880.0000    0.07543
653920.0000    0.03796
653960.0000   -0.61361
654000.0000   -0.35133
654040.0000   -0.56558
654080.0000   -0.46209
654120.0000   -0.19994
654160.0000   -0.49273
654200.0000   -0.21854
654240.0000   -0.47877
654280.0000   -0.10391
654320.0000   -0.42068
654360.0000   -0.63601
654400.0000   -0.94858
654440.0000   -0.33170
654480.0000   -0.47003
654520.0000   -0.33222
654560.0000   -0.35405
654600.0000   -0.59620
654640.0000   -0.32334
654680.0000   -0.31422
654720.0000   -0.43412
654760.0000   -0.13898
654800.0000   -0.30563
654840.0000   -0.41236
654880.0000   -0.41561
654920.0000   -0.70679
654960.0000   -0.50181
655000.0000   -0.01592
655040.0000   -0.16606
655080.0000    0.13373
655120.0000   -0.15538
655160.0000    0.00649
655200.0000    0.01320
655240.0000    0.13201
655280.0000    0.17909
655320.0000   -0.01372
655360.0000    0.13135
655400.0000    0.10676
655440.0000   -0.00607
655480.0000   -0.06436
655520.0000   -0.11022
655560.0000   -0.05997
655600.0000   -0.08234
655640.0000    0.02044
655680.0000   -0.15168
655720.0000    0.07592
655760.0000   -0.24917
655800.0000   -0.07775
655840.0000   -0.14775
655880.0000    0.08403
655920.0000    0.00548
655960.0000    0.01872
656000.0000    0.19534
656040.0000    0.08360
656080.0000    0.17254
656120.0000   -0.07168
656160.0000   -0.17879
656200.0000   -0.20112
656240.0000    0.00163
656280.0000    0.31386
656320.0000    0.19569
656360.0000    0.19954
656400.0000    0.32501
656440.0000   -0.04664
656480.0000   -0.20313
656520.0000    0.03215
656560.0000   -0.21570
656600.0000   -0.23340
656640.0000   -0.26045
656680.0000   -0.06691
656720.0000    0.54763
656760.0000    0.16654
656800.0000    0.19828
656840.0000    0.04215
656880.0000   -0.15327
656920.0000   -0.29817
656960.0000   -0.13039
657000.0000   -0.03825
657040.0000   -0.23019
657080.0000   -0.14444
657120.0000   -0.20288
657160.0000   -0.13040
657200.0000   -0.09069
657240.0000   -0.01641
657280.0000    0.10953
657320.0000    0.01411
657360.0000    0.14235
657400.0000    0.19413
657440.0000    0.31916
657480.0000    0.20207
657520.0000    0.39155
657560.0000    0.09266
657600.0000    0.31364
657640.0000    0.00265
657680.0000    0.30240
657720.0000    0.24065
657760.0000    0.10003
657800.0000    0.02607
657840.0000    0.11354
657880.0000    0.20138
657920.0000   -0.05792
657960.0000    0.06102
658000.0000    0.05860
658040.0000    0.25812
658080.0000    0.22848
658120.0000   -0.28494
658160.0000   -0.16617
658200.0000   -0.01234
658240.0000    0.06751
658280.0000    0.03786
658320.0000    0.04375
658360.0000    0.04071
658400.0000    0.03166
658440.0000   -0.11556
658480.0000   -0.00625
658520.0000   -0.13311
658560.0000    0.11985
658600.0000    0.04590
658640.0000    0.06052
658680.0000    0.13202
658720.0000    0.03402
658760.0000   -0.01802
658800.0000   -0.05886
658840.0000   -0.05061
658880.0000    0.20117
658920.0000    0.06601
658960.0000    0.04438
659000.0000    0.09117
659040.0000    0.04614
659080.0000   -0.01114
659120.0000    0.06704
659160.0000   -0.11680
659200.0000    0.00292
659240.0000    0.18849
659280.0000   -0.24495
659320.0000    0.24742
659360.0000    0.01352
659400.0000    0.41308
659440.0000    0.04573
659480.0000   -0.07147
659520.0000   -0.22514
659560.0000    0.08631
659600.0000   -0.12347
659640.0000    0.30531
659680.0000   -0.00243
659720.0000    0.02704
659760.0000   -0.04396
659800.0000   -0.11201
659840.0000   -0.00416
659880.0000    0.03272
659920.0000   -0.05600
659960.0000   -0.27079
660000.0000   -0.17849
660040.0000    0.33653
660080.0000   -0.07958
660120.0000   -0.21093
660160.0000   -0.21399
660200.0000    0.11525
660240.0000    0.04006
660280.0000   -0.02602
660320.0000    0.18732
660360.0000   -0.05672
660400.0000   -0.03959
660440.0000   -0.18358
660480.0000    0.02850
660520.0000   -0.05921
660560.0000   -0.12084
660600.0000    0.03949
660640.0000    0.24506
660680.0000    0.18446
660720.0000   -0.08818
660760.0000   -0.04895
660800.0000    0.23011
660840.0000   -0.16066
660880.0000   -0.02964
660920.0000    0.24378
660960.0000    0.75406
661000.0000    0.30776
661040.0000    0.23024
661080.0000   -0.07808
661120.0000   -0.33058
661160.0000   -0.13615
661200.0000    0.14946
661240.0000   -0.03693
661280.0000   -0.21304
661320.0000   -0.27041
661360.0000   -0.04482
661400.0000    0.44500
661440.0000    0.58081
661480.0000    0.51535
661520.0000    0.44580
661560.0000    0.13939
661600.0000   -0.32832
661640.0000   -0.01771
661680.0000    0.25024
661720.0000    0.05721
661760.0000    0.08971
661800.0000    0.11584
661840.0000   -0.06310
661880.0000    0.06146
661920.0000   -0.02069
661960.0000   -0.12345
662000.0000   -0.09511
662040.0000   -0.39644
662080.0000   -0.00557
662120.0000   -0.36968
662160.0000   -0.24319
662200.0000   -0.19404
662240.0000   -0.14988
662280.0000   -0.04655
662320.0000   -0.28531
662360.0000   -0.08567
662400.0000   -0.49523
662440.0000   -0.34444
662480.0000   -0.18193
662520.0000   -0.35110
662560.0000   -0.45227
662600.0000   -0.40272
662640.0000   -0.18926
662680.0000   -0.43671
662720.0000   -0.41472
662760.0000   -0.25958
662800.0000   -0.34064
662840.0000    0.00881
662880.0000    0.30835
662920.0000    0.11972
662960.0000    0.08914
663000.0000    0.17411
663040.0000    0.00295
663080.0000   -0.24244
663120.0000    0.02655
663160.0000    0.04140
663200.0000    0.11056
663240.0000   -0.17826
663280.0000   -0.09531
663320.0000    0.04002
663360.0000   -0.02996
663400.0000   -0.10539
663440.0000    0.02739
663480.0000    0.11218
663520.0000   -0.19807
663560.0000   -0.04148
663600.0000   -0.04445
663640.0000    0.13570
663680.0000    0.06093
663720.0000   -0.26836
663760.0000    0.15543
663800.0000   -0.08397
663840.0000    0.04248
663880.0000   -0.24134
663920.0000   -0.22401
663960.0000    0.26126
664000.0000   -0.18872
664040.0000    0.21086
664080.0000   -0.25094
664120.0000   -0.06558
664160.0000    0.00135
664200.0000    0.05060
664240.0000    0.04168
664280.0000    0.15706
664320.0000    0.28557
664360.0000   -0.23996
664400.0000    0.07024
664440.0000    0.17554
664480.0000    0.02810
664520.0000    0.12404
664560.0000   -0.03768
664600.0000    0.03724
664640.0000    0.28496
664680.0000   -0.01136
664720.0000   -0.09079
664760.0000    0.17978
664800.0000    0.26809
664840.0000   -0.00141
664880.0000    0.17740
664920.0000    0.08917
664960.0000    0.15240
665000.0000    0.07521
665040.0000    0.34319
665080.0000    0.23474
665120.0000   -0.01712
665160.0000    0.21141
665200.0000   -0.01009
665240.0000    0.11086
665280.0000    0.12183
665320.0000    0.04201
665360.0000    0.01520
665400.0000    0.12149
665440.0000    0.24417
665480.0000    0.09027
665520.0000    0.25279
665560.0000    0.09385
665600.0000    0.02686
665640.0000    0.09571
665680.0000    0.13617
665720.0000    0.29426
665760.0000    0.03601
665800.0000    0.01760
665840.0000    0.10952
665880.0000   -0.01088
665920.0000    0.00444
665960.0000   -0.16009
666000.0000   -0.44332
666040.0000   -0.21661
666080.0000   -0.49663
666120.0000   -0.07543
666160.0000   -0.07961
666200.0000   -0.29510
666240.0000   -0.34006
666280.0000   -0.29649
666320.0000   -0.15075
666360.0000   -0.14527
666400.0000   -0.24129
666440.0000   -0.08752
666480.0000   -0.43231
666520.0000   -0.30180
666560.0000   -0.29525
666600.0000   -0.02171
666640.0000    0.03152
666680.0000    0.08952
666720.0000   -0.26667
666760.0000   -0.26952
666800.0000    0.03766
666840.0000    0.07996
666880.0000   -0.02691
666920.0000    0.09133
666960.0000    0.09228
667000.0000    0.22767
667040.0000   -0.11021
667080.0000    0.16247
667120.0000    0.14056
667160.0000    0.11295
667200.0000    0.16375
667240.0000    0.04564
667280.0000    0.27869
667320.0000    0.16039
667360.0000    0.30611
667400.0000    0.04125
667440.0000   -0.20933
667480.0000   -0.49174
667520.0000   -0.22279
667560.0000    0.01382
667600.0000   -0.11547
667640.0000   -0.37538
667680.0000   -0.23888
667720.0000   -0.40761
667760.0000   -0.25121
667800.0000   -0.45334
667840.0000   -0.50824
667880.0000   -0.45391
667920.0000   -0.05477
667960.0000   -0.05531
668000.0000   -0.14075
668040.0000   -0.31018
668080.0000   -0.30605
668120.0000    0.05768
668160.0000   -0.06692
668200.0000   -0.01721
668240.0000   -0.28176
668280.0000    0.07388
668320.0000   -0.13552
668360.0000   -0.51224
668400.0000   -0.47192
668440.0000   -0.21269
668480.0000   -0.16114
668520.0000   -0.01098
668560.0000   -0.21173
668600.0000   -0.01441
668640.0000   -0.33115
668680.0000   -0.11412
668720.0000   -0.11799
668760.0000   -0.31380
668800.0000   -0.24045
668840.0000   -0.08811
668880.0000   -0.26566
668920.0000   -0.02113
668960.0000   -0.08253
669000.0000    0.01668
669040.0000   -0.14278
669080.0000   -0.11230
669120.0000   -0.04425
669160.0000   -0.06213
669200.0000   -0.06789
669240.0000   -0.01094
669280.0000    0.23502
669320.0000   -0.10614
669360.0000   -0.13088
669400.0000   -0.07600
669440.0000    0.04339
669480.0000    0.11528
669520.0000   -0.27643
669560.0000   -0.23333
669600.0000   -0.20864
669640.0000   -0.07128
669680.0000   -0.07886
669720.0000   -0.07519
669760.0000    0.11428
669800.0000    0.03037
669840.0000    0.06402
669880.0000    0.11969
669920.0000   -0.08553
669960.0000    0.02490
670000.0000   -0.01294
670040.0000   -0.11684
670080.0000    0.01767
670120.0000    0.03603
670160.0000   -0.10922
670200.0000    0.00680
670240.0000   -0.19356
670280.0000   -0.05476
670320.0000   -0.04288
670360.0000    0.04855
670400.0000   -0.17203
670440.0000    0.09541
670480.0000   -0.06886
670520.0000   -0.40277
670560.0000   -0.68066
670600.0000   -0.52699
670640.0000   -0.55422
670680.0000   -0.81279
670720.0000   -0.68874
670760.0000   -0.65200
670800.0000   -0.80126
670840.0000   -0.46081
670880.0000   -0.49302
670920.0000   -0.56497
670960.0000   -0.59733
671000.0000   -0.83381
671040.0000   -0.66476
671080.0000   -0.55227
671120.0000   -0.45809
671160.0000   -0.31564
671200.0000   -0.38322
671240.0000   -0.78724
671280.0000   -0.49156
671320.0000   -0.13489
671360.0000   -0.57897
671400.0000   -0.68659
671440.0000   -0.72463
671480.0000   -0.23860
671520.0000   -0.42638
671560.0000   -0.62130
671600.0000   -0.89877
671640.0000   -0.81504
671680.0000   -0.79033
671720.0000   -0.83598
671760.0000   -0.50868
671800.0000   -0.55052
671840.0000   -0.24481
671880.0000   -0.36343
671920.0000   -0.45726
671960.0000   -0.31004
672000.0000    0.02132
672040.0000   -0.37012
672080.0000   -0.11426
672120.0000   -0.22254
672160.0000   -0.10924
672200.0000   -0.12942
672240.0000   -0.03805
672280.0000   -0.44259
672320.0000   -0.37624
672360.0000   -0.42694
672400.0000   -0.52550
672440.0000   -0.39990
672480.0000   -0.41423
672520.0000   -0.39685
672560.0000   -0.05368
672600.0000   -0.30784
672640.0000   -0.31423
672680.0000   -0.37468
672720.0000   -0.45932
672760.0000   -0.78146
672800.0000   -0.67173
672840.0000   -0.55291
672880.0000   -0.20497
672920.0000   -0.38474
672960.0000   -0.79823
673000.0000   -0.83767
673040.0000   -0.61622
673080.0000   -0.79423
673120.0000   -0.83434
673160.0000   -0.77833
673200.0000   -0.58558
673240.0000   -0.58334
673280.0000   -0.31763
673320.0000   -0.79531
673360.0000   -0.46701
673400.0000   -0.59310
673440.0000   -0.60198
673480.0000   -0.55198
673520.0000   -0.63015
673560.0000   -0.59350
673600.0000   -0.63799
673640.0000   -0.67735
673680.0000   -0.44362
673720.0000    0.06530
673760.0000    0.01955
673800.0000    0.11215
673840.0000   -0.01314
673880.0000   -0.05387
673920.0000   -0.04088
673960.0000   -0.47379
674000.0000   -0.32303
674040.0000   -0.43603
674080.0000   -0.48085
674120.0000   -0.41826
674160.0000    0.00870
674200.0000   -0.07383
674240.0000    0.27542
674280.0000   -0.12529
674320.0000   -0.48465
674360.0000   -0.22910
674400.0000   -0.15614
674440.0000   -0.19426
674480.0000   -0.35626
674520.0000    0.04934
674560.0000    0.07490
674600.0000   -0.00690
674640.0000   -0.10485
674680.0000   -0.16881
674720.0000   -0.05570
674760.0000    0.06991
674800.0000    0.03851
674840.0000    0.00332
674880.0000   -0.50588
674920.0000   -0.41827
674960.0000   -0.46596
675000.0000   -0.32232
675040.0000    0.01496
675080.0000   -0.10115
675120.0000   -0.05839
675160.0000   -0.14461
675200.0000   -0.13593
675240.0000   -0.27479
675280.0000   -0.29437
675320.0000   -0.33733
675360.0000   -0.34244
675400.0000   -0.01225
675440.0000   -0.50294
675480.0000   -0.64109
675520.0000   -0.34800
675560.0000   -0.42356
675600.0000   -0.68378
675640.0000   -0.87044
675680.0000   -0.36083
675720.0000   -0.57298
675760.0000   -0.30849
675800.0000   -0.44517
675840.0000   -0.44209
675880.0000   -0.52359
675920.0000   -0.55546
675960.0000   -0.62799
676000.0000   -0.88396
676040.0000   -0.53014
676080.0000   -0.45135
676120.0000   -0.43275
676160.0000   -0.44258
676200.0000   -0.23106
676240.0000   -0.20824
676280.0000   -0.07471
676320.0000   -0.13814
676360.0000   -0.35920
676400.0000   -0.47017
676440.0000   -0.71207
676480.0000   -0.50982
676520.0000   -0.21501
676560.0000   -0.57291
676600.0000   -0.40234
676640.0000   -0.22391
676680.0000    0.04264
676720.0000   -0.53668
676760.0000   -0.66511
676800.0000   -0.26813
676840.0000   -0.34972
676880.0000    0.11658
676920.0000    0.09910
676960.0000   -0.04860
677000.0000   -0.31390
677040.0000   -0.45805
677080.0000   -0.33027
677120.0000   -0.44970
677160.0000   -0.59026
677200.0000   -0.58124
677240.0000   -0.15169
677280.0000   -0.38784
677320.0000   -0.70630
677360.0000   -0.61553
677400.0000   -0.66225
677440.0000   -0.44624
677480.0000   -0.34095
677520.0000   -0.31822
677560.0000   -0.60609
677600.0000   -0.34787
677640.0000   -0.42559
677680.0000   -0.49396
677720.0000   -0.28104
677760.0000   -0.05458
677800.0000    0.06792
677840.0000   -0.47605
677880.0000   -0.46337
677920.0000   -0.30252
677960.0000   -0.45197
678000.0000   -0.11626
678040.0000   -0.43285
678080.0000   -0.36672
678120.0000   -0.08697
678160.0000   -0.41593
678200.0000   -0.33585
678240.0000   -0.53952
678280.0000   -0.49995
678320.0000   -0.37653
678360.0000   -0.50384
678400.0000   -0.17241
678440.0000   -0.19458
678480.0000   -0.37553
678520.0000   -0.00581
678560.0000    0.00366
678600.0000   -0.16356
678640.0000    0.12585
678680.0000   -0.09723
678720.0000    0.11332
678760.0000    0.02536
678800.0000    0.03850
678840.0000   -0.10464
678880.0000   -0.11063
678920.0000   -0.00553
678960.0000    0.13064
679000.0000    0.02045
679040.0000    0.15090
679080.0000    0.09523
679120.0000    0.09570
679160.0000   -0.18487
679200.0000   -0.06859
679240.0000    0.00920
679280.0000    0.12129
679320.0000    0.05821
679360.0000    0.17127
679400.0000   -0.03446
679440.0000   -0.02257
679480.0000    0.12973
679520.0000    0.16616
679560.0000    0.07931
679600.0000    0.10292
679640.0000    0.08110
679680.0000   -0.05616
679720.0000   -0.40841
679760.0000   -0.63523
679800.0000   -0.35065
679840.0000   -0.10164
679880.0000   -0.21462
679920.0000    0.05285
679960.0000   -0.12029
680000.0000   -0.46829
680040.0000   -0.15306
680080.0000   -0.29971
680120.0000   -0.48660
680160.0000   -0.45178
680200.0000   -0.29449
680240.0000   -0.34128
680280.0000   -0.56911
680320.0000   -0.22492
680360.0000   -0.11962
680400.0000    0.13435
680440.0000   -0.40312
680480.0000   -0.32829
680520.0000   -0.06086
680560.0000   -0.09471
680600.0000   -0.11116
680640.0000   -0.15505
680680.0000    0.03063
680720.0000   -0.13966
680760.0000   -0.21434
680800.0000   -0.08675
680840.0000   -0.49488
680880.0000   -0.61167
680920.0000   -0.14884
680960.0000   -0.21699
681000.0000   -0.24680
681040.0000   -0.32107
681080.0000   -0.33155
681120.0000   -0.04441
681160.0000   -0.24394
681200.0000    0.17306
681240.0000    0.04588
681280.0000    0.04129
681320.0000   -0.37509
681360.0000   -0.16577
681400.0000   -0.31825
681440.0000   -0.06234
681480.0000   -0.46148
681520.0000   -0.04034
681560.0000   -0.01215
681600.0000   -0.06718
681640.0000   -0.10537
681680.0000    0.01852
681720.0000   -0.14413
681760.0000   -0.09761
681800.0000   -0.34392
681840.0000   -0.31052
681880.0000   -0.09443
681920.0000   -0.29651
681960.0000   -0.63249
682000.0000   -0.48132
682040.0000   -0.58872
682080.0000   -0.57941
682120.0000   -0.29494
682160.0000    0.12422
682200.0000   -0.01438
682240.0000    0.03616
682280.0000    0.02629
682320.0000    0.20703
682360.0000   -0.26160
682400.0000    0.00062
682440.0000   -0.49892
682480.0000    0.04716
682520.0000   -0.15236
682560.0000   -0.05416
682600.0000    0.07716
682640.0000    0.28014
682680.0000   -0.10478
682720.0000   -0.04923
682760.0000   -0.16485
682800.0000    0.09388
682840.0000    0.02782
682880.0000    0.10107
682920.0000    0.01359
682960.0000    0.22804
683000.0000   -0.17680
683040.0000   -0.08395
683080.0000    0.14853
683120.0000    0.41114
683160.0000    0.22066
683200.0000    0.01012
683240.0000   -0.05801
683280.0000    0.12787
683320.0000    0.18333
683360.0000    0.22553
683400.0000    0.10030
683440.0000   -0.27785
683480.0000   -0.01698
683520.0000   -0.24585
683560.0000   -0.05524
683600.0000   -0.02471
683640.0000   -0.10216
683680.0000   -0.27414
683720.0000   -0.10974
683760.0000   -0.34861
683800.0000    0.10273
683840.0000   -0.10422
683880.0000   -0.04328
683920.0000    0.15489
683960.0000   -0.21481
684000.0000    0.30904
684040.0000    0.24021
684080.0000   -0.11496
684120.0000   -0.01351
684160.0000    0.21155
684200.0000    0.23671
684240.0000    0.10002
684280.0000    0.00164
684320.0000    0.17042
684360.0000   -0.30925
684400.0000    0.02775
684440.0000   -0.06177
684480.0000   -0.09058
684520.0000   -0.17148
684560.0000   -0.24066
684600.0000   -0.28707
684640.0000   -0.09356
684680.0000   -0.16948
684720.0000   -0.09862
684760.0000   -0.05404
684800.0000   -0.12230
684840.0000   -0.45190
684880.0000   -0.23574
684920.0000   -0.27532
684960.0000   -0.36331
685000.0000    0.02904
685040.0000   -0.03388
685080.0000    0.09532
685120.0000    0.09049
685160.0000    0.11427
685200.0000    0.14818
685240.0000   -0.11440
685280.0000   -0.08097
685320.0000   -0.00825
685360.0000   -0.03198
685400.0000    0.01346
685440.0000   -0.03846
685480.0000   -0.00109
685520.0000   -0.06573
685560.0000    0.27010
685600.0000   -0.20411
685640.0000   -0.03899
685680.0000   -0.06342
685720.0000    0.27386
685760.0000   -0.01264
685800.0000   -0.19493
685840.0000   -0.22985
685880.0000   -0.49527
685920.0000   -0.14334
685960.0000   -0.13440
686000.0000   -0.60177
686040.0000   -0.35133
686080.0000   -0.56842
686120.0000   -0.36506
686160.0000   -0.48869
686200.0000   -0.31895
686240.0000   -0.40842
686280.0000   -0.66714
686320.0000   -0.41352
686360.0000   -0.21585
686400.0000   -0.18662
686440.0000    0.00613
686480.0000   -0.67271
686520.0000   -0.67637
686560.0000   -0.44024
686600.0000   -0.14938
686640.0000   -0.32519
686680.0000   -0.14452
686720.0000   -0.18985
686760.0000    0.23486
686800.0000   -0.24418
686840.0000    0.05419
686880.0000    0.07473
686920.0000    0.19999
686960.0000   -0.12496
687000.0000    0.08792
687040.0000   -0.35078
687080.0000   -0.06213
687120.0000    0.06160
687160.0000   -0.05080
687200.0000   -0.14690
687240.0000    0.26837
687280.0000    0.14751
687320.0000    0.07044
687360.0000   -0.04485
687400.0000    0.15926
687440.0000   -0.16527
687480.0000    0.09237
687520.0000   -0.00241
687560.0000   -0.02124
687600.0000   -0.05729
687640.0000   -0.01037
687680.0000    0.00433
687720.0000   -0.23721
687760.0000   -0.17323
687800.0000    0.04564
687840.0000    0.12614
687880.0000    0.23853
687920.0000    0.08625
687960.0000    0.05152
688000.0000    0.17143
688040.0000    0.25651
688080.0000   -0.12064
688120.0000    0.06085
688160.0000   -0.16254
688200.0000    0.31325
688240.0000    0.35990
688280.0000    0.01592
688320.0000   -0.07223
688360.0000    0.01979
688400.0000    0.06587
688440.0000   -0.09386
688480.0000    0.16693
688520.0000    0.18885
688560.0000   -0.07787
688600.0000   -0.32076
688640.0000   -0.11543
688680.0000    0.11756
688720.0000   -0.19488
688760.0000    0.14840
688800.0000    0.09931
688840.0000    0.02223
688880.0000    0.16030
688920.0000   -0.10593
688960.0000    0.03290
689000.0000   -0.19629
689040.0000   -0.22725
689080.0000   -0.16874
689120.0000   -0.00741
689160.0000   -0.39979
689200.0000   -0.24158
689240.0000   -0.46591
689280.0000   -0.60834
689320.0000   -0.77881
689360.0000   -0.83677
689400.0000   -0.75904
689440.0000   -0.55271
689480.0000   -0.75849
689520.0000   -0.20363
689560.0000   -0.56674
689600.0000   -0.17703
689640.0000   -0.47686
689680.0000   -0.47124
689720.0000   -0.44286
689760.0000   -0.73212
689800.0000   -0.43045
689840.0000   -0.69070
689880.0000   -0.47457
689920.0000   -0.73206
689960.0000   -0.71025
690000.0000   -0.86956
690040.0000   -0.92574
690080.0000   -0.93270
690120.0000   -1.05271
690160.0000   -0.85744
690200.0000   -0.98491
690240.0000   -0.75678
690280.0000   -0.68885
690320.0000   -0.53409
690360.0000   -0.46841
690400.0000   -0.59907
690440.0000   -0.66639
690480.0000   -0.53759
690520.0000   -0.68240
690560.0000   -0.62065
690600.0000   -0.63065
690640.0000   -0.77230
690680.0000   -0.88833
690720.0000   -0.81886
690760.0000   -0.57768
690800.0000   -0.55926
690840.0000   -0.37347
690880.0000   -0.56647
690920.0000   -0.63251
690960.0000   -0.76720
691000.0000   -0.77810
691040.0000   -0.69557
691080.0000   -0.50155
691120.0000   -0.65572
691160.0000   -0.69945
691200.0000   -0.74849
691240.0000   -0.41865
691280.0000   -0.45373
691320.0000   -0.40969
691360.0000   -0.38192
691400.0000   -0.24369
691440.0000   -0.48539
691480.0000   -0.53579
691520.0000   -0.72162
691560.0000   -0.72809
691600.0000   -0.46283
691640.0000   -0.53921
691680.0000   -0.56039
691720.0000   -0.48946
691760.0000   -0.41583
691800.0000   -0.33957
691840.0000   -0.54603
691880.0000   -0.82460
691920.0000   -0.79615
691960.0000   -0.97058
692000.0000   -0.73645
692040.0000   -0.30608
692080.0000   -0.62219
692120.0000   -0.46103
692160.0000   -0.39989
692200.0000   -0.44036
692240.0000   -0.50237
692280.0000   -0.34169
692320.0000   -0.56457
692360.0000   -0.99367
692400.0000   -0.80540
692440.0000   -0.71144
692480.0000   -1.07513
692520.0000   -0.81902
692560.0000   -0.66681
692600.0000   -0.85252
692640.0000   -0.89274
692680.0000   -0.78367
692720.0000   -0.28296
692760.0000   -0.35159
692800.0000   -0.58463
692840.0000   -0.78625
692880.0000   -0.62112
692920.0000   -0.45283
692960.0000   -0.56718
693000.0000   -0.50901
693040.0000   -0.74762
693080.0000   -0.57941
693120.0000   -0.54926
693160.0000   -0.59796
693200.0000   -0.66481
693240.0000   -0.35987
693280.0000   -0.53713
693320.0000   -0.47962
693360.0000   -0.52385
693400.0000   -0.54692
693440.0000   -0.66557
693480.0000   -0.36820
693520.0000   -0.56160
693560.0000   -0.42617
693600.0000   -0.44476
693640.0000   -0.20508
693680.0000    0.16368
693720.0000    0.07450
693760.0000    0.10854
693800.0000    0.04702
693840.0000    0.27714
693880.0000    0.04016
693920.0000   -0.02441
693960.0000   -0.00782
694000.0000   -0.06653
694040.0000   -0.12326
694080.0000    0.07224
694120.0000   -0.29210
694160.0000   -0.20384
694200.0000   -0.38033
694240.0000   -0.37581
694280.0000   -0.36144
694320.0000   -0.63655
694360.0000   -0.44107
694400.0000   -0.36677
694440.0000   -0.15634
694480.0000   -0.08611
694520.0000    0.28461
694560.0000    0.08879
694600.0000   -0.03576
694640.0000    0.04809
694680.0000   -0.08728
694720.0000    0.08069
694760.0000   -0.02297
694800.0000    0.17074
694840.0000   -0.11208
694880.0000   -0.17829
694920.0000   -0.05680
694960.0000   -0.17522
695000.0000    0.12781
695040.0000   -0.06309
695080.0000   -0.01101
695120.0000   -0.09424
695160.0000    0.10515
695200.0000    0.10665
695240.0000    0.08802
695280.0000   -0.31193
695320.0000   -0.28555
695360.0000   -0.40918
695400.0000   -0.31888
695440.0000   -0.26182
695480.0000   -0.22422
695520.0000   -0.38092
695560.0000   -0.24116
695600.0000   -0.45806
695640.0000   -0.47174
695680.0000   -0.51824
695720.0000   -0.14755
695760.0000   -0.34478
695800.0000   -0.54845
695840.0000   -0.57984
695880.0000   -0.24857
695920.0000   -0.41909
695960.0000   -0.61795
696000.0000   -0.43548
696040.0000   -0.41071
696080.0000   -0.31243
696120.0000   -0.51514
696160.0000   -0.25648
696200.0000   -0.43360
696240.0000   -0.47005
696280.0000   -0.48889
696320.0000   -0.54092
696360.0000   -0.32915
696400.0000   -0.44455
696440.0000   -0.55761
696480.0000   -0.50981
696520.0000   -0.33719
696560.0000   -0.47849
696600.0000   -0.54469
696640.0000   -0.53261
696680.0000    0.07509
696720.0000    0.14098
696760.0000   -0.18495
696800.0000   -0.39082
696840.0000   -0.45007
696880.0000   -0.35646
696920.0000   -0.26138
696960.0000    0.09841
697000.0000   -0.11424
697040.0000    0.11322
697080.0000   -0.18324
697120.0000   -0.26226
697160.0000   -0.12463
697200.0000   -0.02490
697240.0000    0.27799
697280.0000    0.18864
697320.0000    0.05699
697360.0000   -0.02256
697400.0000    0.19233
697440.0000    0.17513
697480.0000   -0.03647
697520.0000   -0.02210
697560.0000    0.05935
697600.0000    0.05295
697640.0000   -0.13926
697680.0000    0.08818
697720.0000   -0.02943
697760.0000    0.18893
697800.0000   -0.35141
697840.0000   -0.25255
697880.0000   -0.54265
697920.0000   -0.26708
697960.0000   -0.12254
698000.0000   -0.13638
698040.0000   -0.44989
698080.0000   -0.12082
698120.0000   -0.01570
698160.0000   -0.11161
698200.0000   -0.41202
698240.0000   -0.13952
698280.0000    0.00348
698320.0000   -0.01731
698360.0000    0.02333
698400.0000   -0.26443
698440.0000    0.03996
698480.0000   -0.12921
698520.0000   -0.12554
698560.0000    0.08253
698600.0000   -0.00189
698640.0000   -0.18489
698680.0000   -0.09175
698720.0000    0.11216
698760.0000    0.17842
698800.0000   -0.12167
698840.0000    0.03596
698880.0000   -0.11037
698920.0000    0.08554
698960.0000    0.07648
699000.0000    0.14991
699040.0000    0.00147
699080.0000   -0.03644
699120.0000   -0.49388
699160.0000   -0.33701
699200.0000   -0.35246
699240.0000   -0.47036
699280.0000   -0.32488
699320.0000   -0.33370
699360.0000    0.02995
699400.0000   -0.23999
699440.0000   -0.21581
699480.0000   -0.10409
699520.0000   -0.38991
699560.0000   -0.00977
699600.0000   -0.02587
699640.0000    0.32693
699680.0000    0.41649
699720.0000   -0.02774
699760.0000    0.29626
699800.0000    0.26915
699840.0000    0.17038
699880.0000    0.14935
699920.0000    0.27516
699960.0000    0.07382
700000.0000    0.35617
700040.0000    0.23649
700080.0000    0.23334
700120.0000    0.23942
700160.0000    0.17605
700200.0000    0.12992
700240.0000    0.34300
700280.0000    0.35959
700320.0000    0.18898
700360.0000    0.31533
700400.0000    0.07623
700440.0000    0.25284
700480.0000    0.26953
700520.0000    0.13638
700560.0000   -0.00015
700600.0000    0.06041
700640.0000    0.03708
700680.0000   -0.01126
700720.0000    0.03489
700760.0000   -0.12813
700800.0000   -0.09554
700840.0000    0.00678
700880.0000    0.06666
700920.0000    0.09003
700960.0000   -0.03280
701000.0000    0.22712
701040.0000    0.14199
701080.0000   -0.02147
701120.0000   -0.17485
701160.0000    0.06821
701200.0000    0.08920
701240.0000    0.03734
701280.0000   -0.13876
701320.0000   -0.06601
701360.0000    0.13332
701400.0000    0.11793
701440.0000   -0.04158
701480.0000    0.19692
701520.0000    0.12094
701560.0000   -0.00574
701600.0000   -0.06765
701640.0000   -0.10369
701680.0000    0.15180
701720.0000   -0.02264
701760.0000   -0.19332
701800.0000   -0.02972
701840.0000    0.16156
701880.0000   -0.00173
701920.0000    0.15719
701960.0000    0.06063
702000.0000   -0.22907
702040.0000    0.02905
702080.0000    0.20171
702120.0000    0.14025
702160.0000    0.21898
702200.0000    0.31176
702240.0000    0.05037
702280.0000   -0.09520
702320.0000   -0.19183
702360.0000    0.01920
702400.0000    0.00532
702440.0000    0.31199
702480.0000    0.01712
702520.0000   -0.14810
702560.0000   -0.05303
702600.0000    0.15011
702640.0000    0.49827
702680.0000    0.11144
702720.0000   -0.13369
702760.0000   -0.32756
702800.0000   -0.13081
702840.0000   -0.07115
702880.0000    0.15076
702920.0000    0.13948
702960.0000   -0.33535
703000.0000    0.02902
703040.0000   -0.05945
703080.0000   -0.15690
703120.0000   -0.04091
703160.0000    0.23712
703200.0000   -0.01147
703240.0000   -0.10685
703280.0000   -0.21780
703320.0000   -0.23954
703360.0000   -0.28507
703400.0000    0.01688
703440.0000   -0.03234
703480.0000   -0.31624
703520.0000    0.00020
703560.0000    0.08799
703600.0000   -0.14364
703640.0000   -0.14027
703680.0000   -0.55535
703720.0000   -0.73281
703760.0000   -0.25085
703800.0000   -0.37691
703840.0000   -0.45707
703880.0000   -0.24651
703920.0000   -0.25136
703960.0000    0.08125
704000.0000   -0.04935
704040.0000   -0.04027
704080.0000   -0.06086
704120.0000   -0.24369
704160.0000   -0.52121
704200.0000   -0.33786
704240.0000   -0.17859
704280.0000   -0.53557
704320.0000    0.02437
704360.0000    0.10545
704400.0000   -0.21996
704440.0000   -0.12648
704480.0000   -0.11559
704520.0000   -0.14142
704560.0000   -0.18485
704600.0000   -0.42827
704640.0000   -0.43842
704680.0000   -0.53929
704720.0000   -0.34645
704760.0000   -0.38907
704800.0000   -0.12694
704840.0000   -0.25788
704880.0000   -0.31212
704920.0000   -0.09572
704960.0000   -0.02929
705000.0000   -0.03271
705040.0000   -0.12155
705080.0000   -0.15813
705120.0000   -0.10387
705160.0000   -0.70497
705200.0000   -0.30281
705240.0000   -0.30126
705280.0000   -0.44616
705320.0000   -0.03207
705360.0000   -0.15664
705400.0000    0.05775
705440.0000   -0.30239
705480.0000   -0.09588
705520.0000   -0.38131
705560.0000   -0.35717
705600.0000    0.06689
705640.0000   -0.27739
705680.0000    0.07376
705720.0000   -0.21902
705760.0000   -0.03695
705800.0000   -0.31906
705840.0000   -0.47553
705880.0000   -0.34461
705920.0000   -0.16119
705960.0000   -0.05584
706000.0000   -0.02414
706040.0000    0.02212
706080.0000   -0.21421
706120.0000   -0.17702
706160.0000    0.25746
706200.0000   -0.25540
706240.0000   -0.61457
706280.0000   -0.08779
706320.0000   -0.07639
706360.0000   -0.02085
706400.0000   -0.32769
706440.0000   -0.36154
706480.0000   -0.26245
706520.0000   -0.06276
706560.0000    0.20957
706600.0000    0.26078
706640.0000    0.33979
706680.0000    0.16368
706720.0000   -0.20703
706760.0000   -0.00284
706800.0000   -0.04946
706840.0000    0.22383
706880.0000    0.19350
706920.0000    0.32153
706960.0000   -0.03687
707000.0000   -0.11530
707040.0000    0.20056
707080.0000    0.06575
707120.0000    0.27893
707160.0000    0.20392
707200.0000    0.29601
707240.0000    0.37990
707280.0000    0.42403
707320.0000    0.28847
707360.0000    0.28263
707400.0000    0.37953
707440.0000   -0.08586
707480.0000   -0.01359
707520.0000   -0.35680
707560.0000   -0.17281
707600.0000    0.36864
707640.0000    0.27587
707680.0000   -0.04412
707720.0000    0.08469
707760.0000    0.30543
707800.0000    0.54041
707840.0000    0.63586
707880.0000    0.55914
707920.0000    0.37928
707960.0000    0.08743
708000.0000    0.24398
708040.0000   -0.23561
708080.0000   -0.23377
708120.0000   -0.04298
708160.0000    0.05824
708200.0000    0.46490
708240.0000   -0.10396
708280.0000    0.41823
708320.0000    0.05101
708360.0000    0.16181
708400.0000    0.14085
708440.0000    0.15877
708480.0000    0.21425
708520.0000    0.22344
708560.0000   -0.06021
708600.0000   -0.14309
708640.0000   -0.04286
708680.0000    0.01674
708720.0000   -0.00582
708760.0000    0.11890
708800.0000    0.06689
708840.0000    0.00423
708880.0000   -0.34438
708920.0000   -0.39120
708960.0000   -0.44227
709000.0000   -0.52829
709040.0000   -0.78064
709080.0000   -0.68797
709120.0000   -0.59645
709160.0000   -0.58748
709200.0000   -0.48069
709240.0000   -0.41262
709280.0000   -0.48808
709320.0000   -0.59939
709360.0000   -0.56844
709400.0000   -0.60933
709440.0000   -0.49090
709480.0000   -0.46403
709520.0000   -0.37472
709560.0000   -0.21544
709600.0000   -0.12086
709640.0000   -0.32027
709680.0000   -0.41601
709720.0000   -0.32122
709760.0000   -0.50863
709800.0000   -0.55544
709840.0000   -0.56126
709880.0000   -0.47013
709920.0000   -0.37479
709960.0000   -0.45458
710000.0000   -0.21745
710040.0000   -0.51065
710080.0000   -0.47052
710120.0000   -0.57961
710160.0000   -0.44718
710200.0000   -0.41091
710240.0000   -0.57706
710280.0000   -0.70732
710320.0000   -0.28220
710360.0000   -0.63171
710400.0000    0.03347
710440.0000   -0.16580
710480.0000   -0.56695
710520.0000   -0.14673
710560.0000   -0.38081
710600.0000   -0.50748
710640.0000   -0.30540
710680.0000   -0.44963
710720.0000   -0.80754
710760.0000   -0.47825
710800.0000   -0.46899
710840.0000   -0.25117
710880.0000   -0.63183
710920.0000   -0.34849
710960.0000   -0.32417
711000.0000   -0.44104
711040.0000   -0.70777
711080.0000   -0.65107
711120.0000   -0.72546
711160.0000   -0.81179
711200.0000   -0.48332
711240.0000   -0.58739
711280.0000   -0.43504
711320.0000   -0.57415
711360.0000   -0.66603
711400.0000   -0.65787
711440.0000   -0.72783
711480.0000   -0.68375
711520.0000   -0.73944
711560.0000   -0.78397
711600.0000   -0.51971
711640.0000   -0.74633
711680.0000   -0.41987
711720.0000   -0.18136
711760.0000   -0.31189
711800.0000   -0.24495
711840.0000   -0.46403
711880.0000   -0.42420
711920.0000   -0.29534
711960.0000   -0.45747
712000.0000   -0.10394
712040.0000   -0.26024
712080.0000   -0.10769
712120.0000   -0.19837
712160.0000   -0.02340
712200.0000   -0.38950
712240.0000   -0.19367
712280.0000   -0.22561
712320.0000   -0.47990
712360.0000   -0.38090
712400.0000   -0.10028
712440.0000   -0.37281
712480.0000   -0.28624
712520.0000   -0.27785
712560.0000   -0.32082
712600.0000   -0.13946
712640.0000   -0.28566
712680.0000   -0.38885
712720.0000   -0.47056
712760.0000   -0.48396
712800.0000   -0.77898
712840.0000    0.00302
712880.0000   -0.07578
712920.0000   -0.54573
712960.0000    0.31078
713000.0000    0.04910
713040.0000   -0.03881
713080.0000    0.25324
713120.0000    0.07461
713160.0000   -0.11875
713200.0000   -0.28264
713240.0000    0.04682
713280.0000    0.16314
713320.0000    0.20232
713360.0000    0.19120
713400.0000    0.26791
713440.0000   -0.04604
713480.0000    0.03766
713520.0000    0.11822
713560.0000    0.13185
713600.0000    0.09147
713640.0000    0.12322
713680.0000    0.02603
713720.0000   -0.07590
713760.0000   -0.34754
713800.0000    0.03665
713840.0000    0.06933
713880.0000    0.16672
713920.0000    0.02196
713960.0000   -0.02289
714000.0000    0.08758
714040.0000   -0.24130
714080.0000    0.02723
714120.0000    0.19905
714160.0000    0.20261
714200.0000    0.29954
714240.0000   -0.03249
714280.0000    0.02994
714320.0000    0.25699
714360.0000   -0.37545
714400.0000   -0.19681
714440.0000   -0.23298
714480.0000   -0.44343
714520.0000   -0.35492
714560.0000   -0.45406
714600.0000   -0.48784
714640.0000   -0.08254
714680.0000   -0.69581
714720.0000   -0.60573
714760.0000   -0.42847
714800.0000   -0.46622
714840.0000   -0.46901
714880.0000   -0.64038
714920.0000   -0.66359
714960.0000   -0.64577
715000.0000   -0.43326
715040.0000   -0.55519
715080.0000   -0.43513
715120.0000   -0.32943
715160.0000   -0.37447
715200.0000   -0.25800
715240.0000   -0.44583
715280.0000   -0.48415
715320.0000   -0.32813
715360.0000   -0.42135
715400.0000   -0.41031
715440.0000   -0.48112
715480.0000   -0.40805
715520.0000   -0.18749
715560.0000   -0.34667
715600.0000   -0.13233
715640.0000   -0.37732
715680.0000   -0.13285
715720.0000   -0.18484
715760.0000   -0.23607
715800.0000   -0.33081
715840.0000   -0.39126
715880.0000   -0.40664
715920.0000   -0.32986
715960.0000   -0.13975
716000.0000   -0.49165
716040.0000   -0.23647
716080.0000   -0.09795
716120.0000   -0.53823
716160.0000   -0.17248
716200.0000   -0.50385
716240.0000   -0.67620
716280.0000   -0.69207
716320.0000   -0.56609
716360.0000   -0.53624
716400.0000   -0.74287
716440.0000   -0.52121
716480.0000   -0.86446
716520.0000   -0.28660
716560.0000   -0.11497
716600.0000   -0.41050
716640.0000   -0.69707
716680.0000   -0.93643
716720.0000   -0.54692
716760.0000   -0.76185
716800.0000   -0.25686
716840.0000   -0.28394
716880.0000   -0.01363
716920.0000    0.05716
716960.0000   -0.37578
717000.0000   -0.45995
717040.0000    0.05029
717080.0000    0.09016
717120.0000   -0.36329
717160.0000   -0.72232
717200.0000   -0.80720
717240.0000   -0.54571
717280.0000   -0.57323
717320.0000   -0.55428
717360.0000   -0.44443
717400.0000   -0.70948
717440.0000   -0.60695
717480.0000   -0.60751
717520.0000   -0.91869
717560.0000   -0.57082
717600.0000   -0.45265
717640.0000   -0.30333
717680.0000   -0.59970
717720.0000   -0.33577
717760.0000   -0.49265
717800.0000   -0.78706
717840.0000   -0.71947
717880.0000   -0.54890
717920.0000   -0.88063
717960.0000   -0.64137
718000.0000   -0.68093
718040.0000   -0.30711
718080.0000   -0.71307
718120.0000   -0.40455
718160.0000   -0.60763
718200.0000   -0.43164
718240.0000   -0.36636
718280.0000   -0.56731
718320.0000   -0.52213
718360.0000   -0.27657
718400.0000   -0.20071
718440.0000   -0.05300
718480.0000   -0.00476
718520.0000   -0.44792
718560.0000   -0.31382
718600.0000   -0.02326
718640.0000   -0.05168
718680.0000   -0.23702
718720.0000   -0.03784
718760.0000   -0.56991
718800.0000   -0.37972
718840.0000   -0.12759
718880.0000   -0.45155
718920.0000   -0.70479
718960.0000   -0.58538
719000.0000   -0.59343
719040.0000   -0.40658
719080.0000   -0.61581
719120.0000   -0.25036
719160.0000   -0.35950
719200.0000   -0.27326
719240.0000   -0.64677
719280.0000   -0.72593
719320.0000   -0.66171
719360.0000   -0.73145
719400.0000   -0.79189
719440.0000   -0.42131
719480.0000   -0.59899
719520.0000   -0.53736
719560.0000   -0.48748
719600.0000   -0.49090
719640.0000   -0.34792
719680.0000   -0.43525
719720.0000   -0.08824
719760.0000    0.22761
719800.0000   -0.16521
719840.0000    0.10262
719880.0000    0.35913
719920.0000    0.12623
719960.0000   -0.17448
720000.0000   -0.50937
720040.0000   -0.30498
720080.0000    0.05266
720120.0000    0.08759
720160.0000    0.06577
720200.0000   -0.03559
720240.0000    0.16482
720280.0000    0.16216
720320.0000   -0.00699
720360.0000    0.18297
720400.0000    0.17284
720440.0000    0.06213
720480.0000    0.08155
720520.0000    0.26139
720560.0000    0.25169
720600.0000    0.19428
720640.0000    0.10890
720680.0000   -0.13197
720720.0000   -0.03290
720760.0000    0.11200
720800.0000    0.14408
720840.0000    0.09968
720880.0000   -0.02125
720920.0000   -0.05496
720960.0000   -0.18433
721000.0000    0.09488
721040.0000    0.16831
721080.0000   -0.22227
721120.0000   -0.10857
721160.0000    0.04957
721200.0000    0.07795
721240.0000   -0.16029
721280.0000    0.04123
721320.0000    0.00158
721360.0000   -0.05664
721400.0000    0.08561
721440.0000   -0.05426
721480.0000   -0.18173
721520.0000   -0.02509
721560.0000   -0.04039
721600.0000   -0.33578
721640.0000   -0.41424
721680.0000   -0.08174
721720.0000   -0.01158
721760.0000   -0.52983
721800.0000   -0.22854
721840.0000   -0.09793
721880.0000   -0.10496
721920.0000   -0.26445
721960.0000   -0.41031
722000.0000   -0.60758
722040.0000   -0.46671
722080.0000   -0.14530
722120.0000   -0.33489
722160.0000   -0.49297
722200.0000   -0.50916
722240.0000   -0.43115
722280.0000   -0.57510
722320.0000   -0.20140
722360.0000   -0.03248
722400.0000   -0.03832
722440.0000   -0.46374
722480.0000   -0.29535
722520.0000    0.09146
722560.0000   -0.30042
722600.0000   -0.43134
722640.0000   -0.24308
722680.0000   -0.39460
722720.0000   -0.40568
722760.0000   -0.32296
722800.0000   -0.36404
722840.0000   -0.53583
722880.0000   -0.30609
722920.0000   -0.30859
722960.0000   -0.59142
723000.0000   -0.19282
723040.0000   -0.53538
723080.0000   -0.35959
723120.0000   -0.47768
723160.0000   -0.43183
723200.0000   -0.26547
723240.0000   -0.29822
723280.0000   -0.57726
723320.0000   -0.58919
723360.0000    0.01672
723400.0000   -0.10915
723440.0000    0.07804
723480.0000   -0.13665
723520.0000   -0.04897
723560.0000    0.05259
723600.0000    0.11839
723640.0000   -0.01969
723680.0000   -0.03612
723720.0000   -0.12181
723760.0000   -0.26334
723800.0000   -0.55019
723840.0000   -0.18869
[truncated: 158,795 more chars]
