# Supplementary material for: Comment on 'Valid molecular dynamics simulations of human hemoglobin require a surprisingly large box size'
Source: eLife. 2019 Jun 20;8:e44718. doi: 10.7554/eLife.44718 (PMC6586461; doi:10.7554/eLife.44718)
Supplement: Figure 4—source data 1. — The zip archive contains a README file describing which source files correspond to the different panels. [file elife-44718-fig4-data1.zip › figure4/panels_EF/charmm/box1/eq13/proj.xvg]

25000.0000    0.53250
25040.0000    0.66815
25080.0000    0.59054
25120.0000    0.71565
25160.0000    0.65994
25200.0000    0.65682
25240.0000    0.74029
25280.0000    0.73334
25320.0000    0.83224
25360.0000    0.32716
25400.0000    0.56929
25440.0000    0.68659
25480.0000    0.66919
25520.0000    0.70175
25560.0000    0.77774
25600.0000    0.67753
25640.0000    0.73720
25680.0000    0.68109
25720.0000    0.78285
25760.0000    0.66419
25800.0000    0.66647
25840.0000    0.64361
25880.0000    0.71314
25920.0000    0.66598
25960.0000    0.77598
26000.0000    0.94996
26040.0000    0.80104
26080.0000    0.71406
26120.0000    0.73470
26160.0000    0.78441
26200.0000    0.78140
26240.0000    0.72034
26280.0000    0.66909
26320.0000    0.62638
26360.0000    0.64227
26400.0000    0.57020
26440.0000    0.66766
26480.0000    0.66701
26520.0000    0.53876
26560.0000    0.60679
26600.0000    0.57609
26640.0000    0.73607
26680.0000    0.71466
26720.0000    0.54546
26760.0000    0.73140
26800.0000    0.71589
26840.0000    0.57461
26880.0000    0.56509
26920.0000    0.79895
26960.0000    0.80564
27000.0000    0.77113
27040.0000    0.67469
27080.0000    0.66218
27120.0000    0.55077
27160.0000    0.43530
27200.0000    0.69472
27240.0000    0.75184
27280.0000    0.88172
27320.0000    0.66876
27360.0000    0.64412
27400.0000    0.82842
27440.0000    0.69323
27480.0000    0.82025
27520.0000    0.88388
27560.0000    0.57953
27600.0000    0.45887
27640.0000    0.51123
27680.0000    0.20431
27720.0000   -0.08509
27760.0000    0.17229
27800.0000    0.34095
27840.0000    0.13548
27880.0000    0.30384
27920.0000    0.10864
27960.0000    0.22315
28000.0000    0.31684
28040.0000    0.17631
28080.0000    0.03218
28120.0000    0.14759
28160.0000    0.09696
28200.0000    0.10608
28240.0000    0.27742
28280.0000    0.33185
28320.0000    0.34680
28360.0000    0.44989
28400.0000    0.34758
28440.0000   -0.14394
28480.0000    0.27643
28520.0000    0.04582
28560.0000    0.19792
28600.0000    0.06606
28640.0000    0.24742
28680.0000    0.24660
28720.0000   -0.02642
28760.0000    0.08692
28800.0000    0.14838
28840.0000   -0.20126
28880.0000    0.13565
28920.0000   -0.05707
28960.0000   -0.10129
29000.0000   -0.18046
29040.0000   -0.13788
29080.0000   -0.12008
29120.0000   -0.04271
29160.0000   -0.16694
29200.0000   -0.00304
29240.0000   -0.03199
29280.0000   -0.28916
29320.0000   -0.02290
29360.0000    0.19975
29400.0000   -0.13762
29440.0000   -0.05953
29480.0000   -0.08693
29520.0000    0.06145
29560.0000    0.20043
29600.0000    0.09807
29640.0000    0.02352
29680.0000    0.10668
29720.0000   -0.08528
29760.0000   -0.11373
29800.0000   -0.22706
29840.0000    0.04906
29880.0000   -0.30893
29920.0000   -0.20801
29960.0000   -0.12149
30000.0000   -0.18491
30040.0000   -0.27455
30080.0000   -0.09099
30120.0000    0.10578
30160.0000    0.14610
30200.0000   -0.24627
30240.0000    0.48917
30280.0000    0.00826
30320.0000    0.13054
30360.0000    0.17547
30400.0000    0.22549
30440.0000    0.11559
30480.0000    0.20377
30520.0000   -0.08984
30560.0000   -0.03815
30600.0000    0.10114
30640.0000   -0.05095
30680.0000   -0.24682
30720.0000    0.18655
30760.0000   -0.23219
30800.0000   -0.00273
30840.0000   -0.14701
30880.0000   -0.41034
30920.0000    0.00223
30960.0000    0.12595
31000.0000   -0.05162
31040.0000   -0.05734
31080.0000    0.06408
31120.0000    0.04248
31160.0000    0.08672
31200.0000    0.32132
31240.0000    0.24117
31280.0000    0.00319
31320.0000    0.14680
31360.0000   -0.00480
31400.0000    0.06806
31440.0000   -0.16698
31480.0000   -0.06142
31520.0000   -0.17699
31560.0000    0.29355
31600.0000    0.21676
31640.0000    0.13964
31680.0000   -0.02811
31720.0000    0.02195
31760.0000    0.16748
31800.0000    0.07424
31840.0000    0.06924
31880.0000   -0.18699
31920.0000   -0.10650
31960.0000    0.12744
32000.0000    0.05218
32040.0000    0.16260
32080.0000    0.41190
32120.0000    0.14906
32160.0000    0.15336
32200.0000    0.09361
32240.0000    0.06695
32280.0000   -0.25933
32320.0000   -0.35293
32360.0000   -0.40102
32400.0000   -0.13218
32440.0000   -0.00887
32480.0000    0.03087
32520.0000   -0.16960
32560.0000   -0.28435
32600.0000   -0.21099
32640.0000   -0.32606
32680.0000   -0.20533
32720.0000   -0.41978
32760.0000   -0.44978
32800.0000   -0.11117
32840.0000   -0.31144
32880.0000   -0.26150
32920.0000   -0.18336
32960.0000   -0.08450
33000.0000    0.08115
33040.0000    0.08794
33080.0000   -0.15466
33120.0000    0.08892
33160.0000   -0.04514
33200.0000   -0.05364
33240.0000   -0.11362
33280.0000   -0.40490
33320.0000   -0.13580
33360.0000   -0.16320
33400.0000   -0.05367
33440.0000   -0.33353
33480.0000   -0.05458
33520.0000   -0.18845
33560.0000   -0.03592
33600.0000   -0.28377
33640.0000   -0.04960
33680.0000   -0.09283
33720.0000   -0.15964
33760.0000   -0.21222
33800.0000   -0.08232
33840.0000    0.03167
33880.0000    0.07309
33920.0000   -0.13720
33960.0000   -0.09017
34000.0000   -0.08223
34040.0000   -0.14450
34080.0000   -0.18101
34120.0000   -0.09783
34160.0000   -0.16828
34200.0000    0.09322
34240.0000    0.00450
34280.0000   -0.14569
34320.0000   -0.10900
34360.0000   -0.01806
34400.0000    0.00468
34440.0000    0.25922
34480.0000    0.05391
34520.0000    0.06701
34560.0000    0.17583
34600.0000    0.20238
34640.0000   -0.17650
34680.0000    0.09253
34720.0000   -0.11312
34760.0000    0.17625
34800.0000    0.01933
34840.0000    0.02144
34880.0000    0.09631
34920.0000   -0.27071
34960.0000   -0.10873
35000.0000    0.04373
35040.0000    0.13516
35080.0000    0.19016
35120.0000    0.17038
35160.0000    0.01767
35200.0000    0.21391
35240.0000   -0.05470
35280.0000    0.14412
35320.0000    0.19304
35360.0000    0.17105
35400.0000   -0.10312
35440.0000   -0.01820
35480.0000   -0.00626
35520.0000   -0.07098
35560.0000    0.12254
35600.0000    0.10260
35640.0000    0.06744
35680.0000    0.05499
35720.0000    0.10792
35760.0000    0.12010
35800.0000    0.16574
35840.0000    0.15145
35880.0000    0.09661
35920.0000    0.11236
35960.0000   -0.10542
36000.0000    0.02597
36040.0000   -0.00416
36080.0000   -0.07054
36120.0000   -0.11933
36160.0000    0.13621
36200.0000    0.29251
36240.0000    0.13708
36280.0000    0.16393
36320.0000   -0.15598
36360.0000   -0.00879
36400.0000   -0.09575
36440.0000   -0.19881
36480.0000    0.09786
36520.0000   -0.18056
36560.0000   -0.21769
36600.0000   -0.37344
36640.0000   -0.18613
36680.0000   -0.03515
36720.0000    0.00903
36760.0000    0.19401
36800.0000   -0.19131
36840.0000   -0.25235
36880.0000   -0.39399
36920.0000   -0.39807
36960.0000   -0.05972
37000.0000   -0.09042
37040.0000   -0.03852
37080.0000   -0.13201
37120.0000   -0.09973
37160.0000   -0.03184
37200.0000   -0.13542
37240.0000   -0.00619
37280.0000   -0.07492
37320.0000   -0.29104
37360.0000   -0.14764
37400.0000    0.11482
37440.0000   -0.18728
37480.0000   -0.25489
37520.0000    0.01164
37560.0000    0.02172
37600.0000   -0.03584
37640.0000   -0.15601
37680.0000   -0.00265
37720.0000    0.00298
37760.0000    0.01053
37800.0000   -0.12094
37840.0000   -0.10083
37880.0000   -0.03407
37920.0000   -0.06615
37960.0000   -0.05885
38000.0000   -0.16767
38040.0000   -0.05809
38080.0000    0.02296
38120.0000    0.10457
38160.0000    0.19673
38200.0000   -0.03697
38240.0000   -0.32077
38280.0000   -0.16553
38320.0000   -0.02345
38360.0000   -0.21465
38400.0000   -0.49094
38440.0000   -0.02916
38480.0000   -0.18890
38520.0000   -0.44053
38560.0000   -0.08695
38600.0000   -0.21899
38640.0000   -0.34713
38680.0000   -0.34971
38720.0000   -0.02827
38760.0000   -0.06010
38800.0000   -0.15089
38840.0000   -0.10065
38880.0000   -0.15486
38920.0000   -0.16474
38960.0000    0.25016
39000.0000    0.07523
39040.0000    0.22853
39080.0000    0.36904
39120.0000    0.05978
39160.0000    0.01631
39200.0000    0.19666
39240.0000    0.06694
39280.0000    0.11581
39320.0000    0.13360
39360.0000    0.15669
39400.0000   -0.11807
39440.0000   -0.11788
39480.0000   -0.39311
39520.0000   -0.38446
39560.0000   -0.17083
39600.0000   -0.11769
39640.0000    0.33126
39680.0000   -0.05002
39720.0000   -0.02424
39760.0000    0.16468
39800.0000    0.01122
39840.0000    0.50498
39880.0000   -0.12524
39920.0000   -0.24632
39960.0000   -0.15325
40000.0000    0.07133
40040.0000   -0.26455
40080.0000    0.15196
40120.0000   -0.07927
40160.0000   -0.19288
40200.0000   -0.10264
40240.0000    0.08118
40280.0000   -0.06840
40320.0000    0.04470
40360.0000    0.13782
40400.0000   -0.06620
40440.0000    0.07720
40480.0000    0.15609
40520.0000   -0.19931
40560.0000    0.06444
40600.0000   -0.07039
40640.0000   -0.00087
40680.0000    0.06540
40720.0000    0.17087
40760.0000    0.06813
40800.0000    0.11783
40840.0000    0.13228
40880.0000   -0.16195
40920.0000   -0.11338
40960.0000   -0.10854
41000.0000    0.08588
41040.0000    0.03473
41080.0000   -0.15751
41120.0000   -0.30388
41160.0000   -0.46838
41200.0000   -0.16364
41240.0000   -0.28811
41280.0000   -0.19279
41320.0000   -0.27292
41360.0000   -0.35670
41400.0000   -0.41991
41440.0000   -0.47407
41480.0000   -0.29259
41520.0000   -0.06192
41560.0000   -0.24409
41600.0000   -0.18361
41640.0000   -0.27520
41680.0000    0.20964
41720.0000   -0.37811
41760.0000   -0.20977
41800.0000   -0.02374
41840.0000   -0.26245
41880.0000   -0.40767
41920.0000   -0.27481
41960.0000   -0.16528
42000.0000   -0.41328
42040.0000   -0.18608
42080.0000   -0.18998
42120.0000   -0.19918
42160.0000   -0.29212
42200.0000   -0.34951
42240.0000   -0.28785
42280.0000   -0.21925
42320.0000   -0.20632
42360.0000   -0.10125
42400.0000    0.21571
42440.0000    0.21205
42480.0000    0.05601
42520.0000   -0.00776
42560.0000   -0.11466
42600.0000   -0.15821
42640.0000    0.02367
42680.0000    0.07935
42720.0000   -0.07271
42760.0000   -0.16977
42800.0000   -0.26311
42840.0000   -0.40450
42880.0000   -0.07045
42920.0000   -0.10601
42960.0000    0.01888
43000.0000   -0.24290
43040.0000   -0.07515
43080.0000   -0.00367
43120.0000    0.08852
43160.0000   -0.12416
43200.0000    0.01543
43240.0000    0.08907
43280.0000    0.00170
43320.0000   -0.05537
43360.0000   -0.20742
43400.0000    0.18072
43440.0000   -0.06574
43480.0000   -0.15323
43520.0000   -0.05078
43560.0000   -0.08128
43600.0000   -0.04025
43640.0000   -0.03223
43680.0000   -0.00593
43720.0000   -0.32093
43760.0000    0.00292
43800.0000    0.31184
43840.0000    0.24228
43880.0000   -0.37248
43920.0000   -0.07689
43960.0000   -0.24802
44000.0000   -0.12588
44040.0000   -0.46292
44080.0000   -0.35347
44120.0000   -0.17674
44160.0000   -0.35498
44200.0000   -0.13952
44240.0000   -0.12720
44280.0000   -0.14712
44320.0000   -0.17928
44360.0000   -0.10296
44400.0000   -0.33884
44440.0000   -0.06098
44480.0000   -0.02678
44520.0000   -0.16038
44560.0000    0.10201
44600.0000    0.03218
44640.0000    0.16341
44680.0000    0.26378
44720.0000   -0.03518
44760.0000    0.31484
44800.0000    0.27979
44840.0000   -0.04095
44880.0000    0.11763
44920.0000    0.04990
44960.0000    0.15160
45000.0000    0.09444
45040.0000    0.16297
45080.0000   -0.18784
45120.0000   -0.25744
45160.0000   -0.49046
45200.0000    0.21815
45240.0000    0.18137
45280.0000    0.34692
45320.0000   -0.00089
45360.0000   -0.00696
45400.0000   -0.27008
45440.0000   -0.12900
45480.0000   -0.05670
45520.0000   -0.01984
45560.0000   -0.09928
45600.0000    0.04170
45640.0000    0.15096
45680.0000    0.16803
45720.0000   -0.17287
45760.0000    0.20506
45800.0000   -0.26346
45840.0000   -0.04373
45880.0000   -0.12597
45920.0000   -0.15134
45960.0000   -0.08871
46000.0000    0.11035
46040.0000    0.22194
46080.0000    0.10833
46120.0000   -0.12120
46160.0000    0.14833
46200.0000   -0.07370
46240.0000    0.05853
46280.0000   -0.10150
46320.0000   -0.38465
46360.0000   -0.12511
46400.0000   -0.08548
46440.0000   -0.04158
46480.0000   -0.09861
46520.0000    0.11939
46560.0000   -0.03140
46600.0000   -0.30500
46640.0000    0.01151
46680.0000   -0.20070
46720.0000   -0.17483
46760.0000    0.43340
46800.0000    0.09986
46840.0000    0.19349
46880.0000    0.38726
46920.0000    0.16888
46960.0000    0.20981
47000.0000    0.28558
47040.0000    0.30933
47080.0000    0.42072
47120.0000    0.35935
47160.0000    0.34439
47200.0000    0.37786
47240.0000    0.33377
47280.0000    0.29919
47320.0000    0.22168
47360.0000    0.35507
47400.0000    0.35515
47440.0000    0.28493
47480.0000    0.12819
47520.0000    0.01681
47560.0000    0.11046
47600.0000    0.29105
47640.0000    0.06470
47680.0000    0.08942
47720.0000   -0.41772
47760.0000   -0.09121
47800.0000   -0.14627
47840.0000   -0.04628
47880.0000    0.21035
47920.0000   -0.04015
47960.0000    0.26030
48000.0000    0.14625
48040.0000   -0.14337
48080.0000   -0.03637
48120.0000   -0.24804
48160.0000   -0.03327
48200.0000    0.18415
48240.0000    0.22249
48280.0000    0.36515
48320.0000    0.06034
48360.0000    0.20857
48400.0000    0.29321
48440.0000    0.36540
48480.0000    0.60233
48520.0000    0.69367
48560.0000    0.40712
48600.0000    0.16881
48640.0000    0.54975
48680.0000    0.42301
48720.0000    0.37876
48760.0000    0.48353
48800.0000    0.46679
48840.0000    0.48478
48880.0000    0.51077
48920.0000    0.43376
48960.0000    0.52065
49000.0000    0.46314
49040.0000    0.33569
49080.0000    0.42315
49120.0000    0.14750
49160.0000    0.23414
49200.0000    0.30849
49240.0000    0.26126
49280.0000    0.37526
49320.0000    0.32285
49360.0000   -0.14635
49400.0000    0.18104
49440.0000   -0.17535
49480.0000   -0.21330
49520.0000   -0.31903
49560.0000   -0.35851
49600.0000   -0.05529
49640.0000    0.03352
49680.0000    0.24508
49720.0000    0.02212
49760.0000    0.39936
49800.0000    0.10046
49840.0000    0.03891
49880.0000    0.16959
49920.0000    0.01635
49960.0000    0.20570
50000.0000    0.04983
50040.0000    0.22895
50080.0000    0.23416
50120.0000    0.00512
50160.0000    0.03383
50200.0000    0.08821
50240.0000    0.06719
50280.0000    0.14780
50320.0000    0.21888
50360.0000   -0.56452
50400.0000   -0.37151
50440.0000    0.01894
50480.0000    0.02056
50520.0000   -0.27378
50560.0000   -0.37694
50600.0000   -0.10302
50640.0000   -0.04496
50680.0000    0.34588
50720.0000    0.09276
50760.0000   -0.20103
50800.0000   -0.00745
50840.0000   -0.29344
50880.0000    0.26827
50920.0000    0.24931
50960.0000    0.53927
51000.0000    0.39560
51040.0000    0.49549
51080.0000    0.62342
51120.0000    0.55583
51160.0000    0.65614
51200.0000    0.52282
51240.0000    0.52193
51280.0000    0.63597
51320.0000    0.20393
51360.0000    0.18355
51400.0000    0.41205
51440.0000    0.30132
51480.0000    0.45964
51520.0000    0.29097
51560.0000    0.48677
51600.0000    0.40523
51640.0000    0.23711
51680.0000   -0.13672
51720.0000    0.12540
51760.0000    0.15007
51800.0000    0.01877
51840.0000    0.30131
51880.0000    0.22344
51920.0000    0.23261
51960.0000    0.09770
52000.0000    0.24808
52040.0000    0.01364
52080.0000   -0.09724
52120.0000    0.15434
52160.0000   -0.24102
52200.0000   -0.05863
52240.0000    0.22386
52280.0000   -0.06950
52320.0000    0.12853
52360.0000    0.19559
52400.0000    0.14958
52440.0000    0.12674
52480.0000    0.39033
52520.0000    0.23119
52560.0000    0.17211
52600.0000    0.09680
52640.0000    0.12186
52680.0000    0.15102
52720.0000    0.10281
52760.0000   -0.03174
52800.0000   -0.13941
52840.0000   -0.40975
52880.0000    0.17739
52920.0000    0.13147
52960.0000    0.21317
53000.0000   -0.18246
53040.0000   -0.02285
53080.0000   -0.18270
53120.0000    0.19034
53160.0000   -0.09142
53200.0000   -0.24965
53240.0000    0.20336
53280.0000   -0.08606
53320.0000   -0.31187
53360.0000   -0.05504
53400.0000   -0.06584
53440.0000   -0.43285
53480.0000   -0.24631
53520.0000   -0.39239
53560.0000   -0.31731
53600.0000   -0.19199
53640.0000   -0.07727
53680.0000   -0.08215
53720.0000    0.28928
53760.0000   -0.28150
53800.0000   -0.24979
53840.0000   -0.00458
53880.0000   -0.16259
53920.0000    0.10276
53960.0000    0.22569
54000.0000   -0.01655
54040.0000   -0.30261
54080.0000   -0.40571
54120.0000    0.07806
54160.0000    0.20188
54200.0000   -0.21147
54240.0000    0.19112
54280.0000    0.16197
54320.0000   -0.09567
54360.0000    0.10876
54400.0000   -0.05911
54440.0000    0.04911
54480.0000    0.23266
54520.0000    0.10555
54560.0000    0.20793
54600.0000    0.14756
54640.0000    0.32578
54680.0000    0.46152
54720.0000    0.34606
54760.0000    0.33487
54800.0000    0.59441
54840.0000    0.42616
54880.0000    0.43803
54920.0000    0.36618
54960.0000    0.50056
55000.0000    0.58955
55040.0000    0.51049
55080.0000    0.70808
55120.0000    0.58700
55160.0000    0.58946
55200.0000    0.57402
55240.0000    0.49590
55280.0000    0.70110
55320.0000    0.55682
55360.0000    0.40365
55400.0000    0.33073
55440.0000    0.42833
55480.0000    0.59935
55520.0000    0.50274
55560.0000    0.59747
55600.0000    0.56269
55640.0000    0.67517
55680.0000    0.41779
55720.0000    0.51947
55760.0000    0.68299
55800.0000    0.56850
55840.0000    0.78124
55880.0000    0.56638
55920.0000    0.69174
55960.0000    0.69850
56000.0000    0.63813
56040.0000    0.34491
56080.0000    0.50134
56120.0000    0.77093
56160.0000    0.74518
56200.0000    0.60862
56240.0000    0.70404
56280.0000    0.82305
56320.0000    0.79428
56360.0000    0.84556
56400.0000    0.70847
56440.0000    0.43809
56480.0000    0.56514
56520.0000    0.44496
56560.0000    0.61744
56600.0000    0.64253
56640.0000    0.64416
56680.0000    0.62994
56720.0000    0.74551
56760.0000    0.70649
56800.0000    0.62460
56840.0000    0.51688
56880.0000    0.59525
56920.0000    0.52883
56960.0000    0.48419
57000.0000    0.58123
57040.0000    0.57100
57080.0000    0.52978
57120.0000    0.63239
57160.0000    0.69168
57200.0000    0.55892
57240.0000    0.54385
57280.0000    0.50093
57320.0000    0.48262
57360.0000    0.44848
57400.0000    0.56542
57440.0000    0.50012
57480.0000    0.51625
57520.0000    0.50259
57560.0000    0.43939
57600.0000    0.60633
57640.0000    0.60805
57680.0000    0.39059
57720.0000    0.52996
57760.0000    0.74000
57800.0000    0.57967
57840.0000    0.60024
57880.0000    0.61808
57920.0000    0.55407
57960.0000    0.55789
58000.0000    0.50419
58040.0000    0.38076
58080.0000    0.42936
58120.0000    0.47035
58160.0000    0.53127
58200.0000    0.69314
58240.0000    0.35293
58280.0000    0.40173
58320.0000    0.55201
58360.0000    0.49650
58400.0000    0.08527
58440.0000    0.02065
58480.0000    0.42805
58520.0000    0.54918
58560.0000    0.59849
58600.0000    0.39219
58640.0000    0.50075
58680.0000    0.44123
58720.0000    0.25140
58760.0000    0.74774
58800.0000    0.52245
58840.0000    0.53493
58880.0000    0.63426
58920.0000    0.54798
58960.0000    0.51728
59000.0000    0.44852
59040.0000    0.32390
59080.0000    0.49861
59120.0000    0.11236
59160.0000    0.07533
59200.0000    0.10027
59240.0000    0.19998
59280.0000   -0.17698
59320.0000   -0.18828
59360.0000    0.00796
59400.0000    0.40587
59440.0000    0.12254
59480.0000    0.11165
59520.0000    0.19765
59560.0000    0.13928
59600.0000   -0.03254
59640.0000    0.13350
59680.0000    0.06941
59720.0000    0.09165
59760.0000    0.09605
59800.0000    0.02081
59840.0000    0.17672
59880.0000   -0.22235
59920.0000   -0.23081
59960.0000    0.09365
60000.0000   -0.11068
60040.0000    0.16406
60080.0000   -0.23194
60120.0000   -0.13987
60160.0000   -0.19334
60200.0000    0.11418
60240.0000    0.30118
60280.0000    0.18431
60320.0000    0.19389
60360.0000   -0.11611
60400.0000    0.03716
60440.0000    0.03493
60480.0000    0.25889
60520.0000    0.49358
60560.0000   -0.20961
60600.0000   -0.10241
60640.0000    0.12340
60680.0000    0.40456
60720.0000    0.28342
60760.0000    0.31938
60800.0000    0.31518
60840.0000    0.40715
60880.0000    0.03622
60920.0000    0.05620
60960.0000   -0.51368
61000.0000   -0.32015
61040.0000   -0.21725
61080.0000   -0.22790
61120.0000   -0.46791
61160.0000   -0.05032
61200.0000    0.14057
61240.0000   -0.20185
61280.0000   -0.01857
61320.0000   -0.58066
61360.0000   -0.20615
61400.0000    0.17576
61440.0000    0.03145
61480.0000   -0.00231
61520.0000   -0.29859
61560.0000   -0.18970
61600.0000   -0.08287
61640.0000   -0.09237
61680.0000   -0.28803
61720.0000   -0.25533
61760.0000   -0.41718
61800.0000   -0.67233
61840.0000   -0.64835
61880.0000   -0.72586
61920.0000   -0.58107
61960.0000   -0.25594
62000.0000    0.23450
62040.0000    0.04736
62080.0000    0.21838
62120.0000    0.22364
62160.0000   -0.31093
62200.0000    0.05442
62240.0000    0.09469
62280.0000   -0.20602
62320.0000   -0.39112
62360.0000   -0.18325
62400.0000   -0.06365
62440.0000   -0.25390
62480.0000   -0.03231
62520.0000    0.10599
62560.0000   -0.08108
62600.0000   -0.03326
62640.0000    0.11258
62680.0000   -0.11468
62720.0000   -0.28700
62760.0000   -0.16061
62800.0000   -0.27566
62840.0000   -0.22695
62880.0000   -0.31598
62920.0000   -0.50044
62960.0000   -0.00699
63000.0000   -0.37704
63040.0000   -0.43877
63080.0000   -0.64224
63120.0000   -0.35717
63160.0000   -0.52241
63200.0000   -0.38550
63240.0000   -0.64349
63280.0000   -0.20872
63320.0000    0.03407
63360.0000   -0.39564
63400.0000   -0.26849
63440.0000   -0.18095
63480.0000   -0.36387
63520.0000   -0.17220
63560.0000   -0.20214
63600.0000   -0.48876
63640.0000   -0.01218
63680.0000   -0.28022
63720.0000   -0.18721
63760.0000   -0.39153
63800.0000   -0.54435
63840.0000   -0.36286
63880.0000   -0.58890
63920.0000   -0.24946
63960.0000   -0.64738
64000.0000   -0.61887
64040.0000   -0.47252
64080.0000   -0.53544
64120.0000   -0.26793
64160.0000   -0.42721
64200.0000   -0.60002
64240.0000   -0.38371
64280.0000   -0.59260
64320.0000   -0.58940
64360.0000   -0.46862
64400.0000   -0.26989
64440.0000    0.05540
64480.0000   -0.18645
64520.0000   -0.18777
64560.0000   -0.32299
64600.0000   -0.28614
64640.0000    0.22434
64680.0000   -0.12301
64720.0000   -0.24629
64760.0000    0.00301
64800.0000   -0.10860
64840.0000   -0.45910
64880.0000   -0.28653
64920.0000   -0.30507
64960.0000   -0.06465
65000.0000   -0.50924
65040.0000   -0.66171
65080.0000   -0.32976
65120.0000   -0.19514
65160.0000   -0.45091
65200.0000   -0.58527
65240.0000   -0.48979
65280.0000   -0.62713
65320.0000   -0.73817
65360.0000   -0.76413
65400.0000   -0.69641
65440.0000   -0.65701
65480.0000   -0.67588
65520.0000   -0.58536
65560.0000   -0.61807
65600.0000   -0.59238
65640.0000   -0.25438
65680.0000   -0.29205
65720.0000   -0.40370
65760.0000   -0.19450
65800.0000    0.03623
65840.0000   -0.27235
65880.0000   -0.46477
65920.0000   -0.38697
65960.0000   -0.32333
66000.0000   -0.38728
66040.0000   -0.33146
66080.0000   -0.47355
66120.0000   -0.38090
66160.0000   -0.33893
66200.0000   -0.16730
66240.0000   -0.18904
66280.0000   -0.03104
66320.0000   -0.09683
66360.0000   -0.44538
66400.0000   -0.56650
66440.0000    0.25890
66480.0000   -0.15484
66520.0000    0.05883
66560.0000    0.06054
66600.0000   -0.31502
66640.0000   -0.12355
66680.0000   -0.28174
66720.0000   -0.13027
66760.0000    0.04844
66800.0000   -0.33878
66840.0000   -0.00577
66880.0000   -0.00386
66920.0000   -0.05014
66960.0000   -0.02493
67000.0000   -0.22179
67040.0000   -0.45280
67080.0000   -0.52448
67120.0000   -0.06612
67160.0000   -0.15138
67200.0000   -0.33774
67240.0000   -0.15039
67280.0000    0.30103
67320.0000   -0.03229
67360.0000   -0.15727
67400.0000   -0.37519
67440.0000   -0.31786
67480.0000    0.03854
67520.0000   -0.26972
67560.0000   -0.05895
67600.0000   -0.03100
67640.0000   -0.25311
67680.0000   -0.40360
67720.0000   -0.84821
67760.0000   -0.66739
67800.0000   -0.37718
67840.0000   -0.48779
67880.0000   -0.32788
67920.0000    0.02714
67960.0000   -0.01782
68000.0000    0.13256
68040.0000   -0.07133
68080.0000   -0.20203
68120.0000   -0.10423
68160.0000   -0.14172
68200.0000   -0.11357
68240.0000   -0.25614
68280.0000   -0.34546
68320.0000   -0.24570
68360.0000   -0.40772
68400.0000   -0.48688
68440.0000   -0.24315
68480.0000   -0.62778
68520.0000   -0.47311
68560.0000   -0.61006
68600.0000   -0.38434
68640.0000   -0.04532
68680.0000   -0.21318
68720.0000   -0.14393
68760.0000   -0.43835
68800.0000   -0.42051
68840.0000   -0.31568
68880.0000   -0.12109
68920.0000   -0.51185
68960.0000    0.07108
69000.0000   -0.06372
69040.0000   -0.08276
69080.0000   -0.65787
69120.0000   -0.56950
69160.0000   -0.43456
69200.0000   -0.56916
69240.0000   -0.62140
69280.0000   -0.62668
69320.0000   -0.61697
69360.0000   -0.42655
69400.0000   -0.45149
69440.0000   -0.34086
69480.0000   -0.73102
69520.0000   -0.46913
69560.0000   -0.25340
69600.0000   -0.28708
69640.0000   -0.30728
69680.0000   -0.28518
69720.0000   -0.30363
69760.0000   -0.16785
69800.0000   -0.59914
69840.0000   -0.58710
69880.0000   -0.51958
69920.0000   -0.41746
69960.0000   -0.33538
70000.0000   -0.24093
70040.0000   -0.30709
70080.0000   -0.52714
70120.0000   -0.49012
70160.0000   -0.40359
70200.0000   -0.37100
70240.0000   -0.30152
70280.0000   -0.49340
70320.0000   -0.78077
70360.0000   -0.42520
70400.0000   -0.51392
70440.0000   -0.48502
70480.0000   -0.10206
70520.0000   -0.42246
70560.0000   -0.35923
70600.0000   -0.57800
70640.0000   -0.67890
70680.0000   -0.32774
70720.0000   -0.53651
70760.0000   -0.58612
70800.0000   -0.44336
70840.0000   -0.28895
70880.0000   -0.50876
70920.0000   -0.38599
70960.0000   -0.12135
71000.0000   -0.38472
71040.0000   -0.03640
71080.0000   -0.08401
71120.0000   -0.31927
71160.0000   -0.55228
71200.0000   -0.62809
71240.0000   -0.35753
71280.0000   -0.54090
71320.0000   -0.67296
71360.0000   -0.28986
71400.0000   -0.50124
71440.0000   -0.61802
71480.0000   -0.59924
71520.0000   -0.36421
71560.0000   -0.53165
71600.0000   -0.65571
71640.0000   -0.49112
71680.0000   -0.45248
71720.0000   -0.51561
71760.0000   -0.47169
71800.0000   -0.26689
71840.0000   -0.55896
71880.0000   -0.31839
71920.0000   -0.47958
71960.0000   -0.72113
72000.0000   -0.46115
72040.0000   -0.62517
72080.0000   -0.53380
72120.0000   -0.12871
72160.0000   -0.20162
72200.0000   -0.26312
72240.0000   -0.18913
72280.0000   -0.43910
72320.0000   -0.25418
72360.0000   -0.09108
72400.0000   -0.03558
72440.0000   -0.31291
72480.0000   -0.59987
72520.0000   -0.35729
72560.0000   -0.49871
72600.0000   -0.70757
72640.0000   -0.36639
72680.0000   -0.07050
72720.0000   -0.33933
72760.0000   -0.28141
72800.0000   -0.53737
72840.0000   -0.51778
72880.0000   -0.49078
72920.0000   -0.48981
72960.0000   -0.31845
73000.0000   -0.41117
73040.0000   -0.47290
73080.0000   -0.47366
73120.0000   -0.56359
73160.0000   -0.40070
73200.0000   -0.42699
73240.0000   -0.22716
73280.0000   -0.07702
73320.0000   -0.26805
73360.0000   -0.48750
73400.0000   -0.30684
73440.0000   -0.13337
73480.0000   -0.33386
73520.0000   -0.38795
73560.0000   -0.69506
73600.0000   -0.41749
73640.0000   -0.17714
73680.0000   -0.27920
73720.0000   -0.59640
73760.0000   -0.44114
73800.0000   -0.35159
73840.0000   -0.25968
73880.0000   -0.50859
73920.0000   -0.59118
73960.0000   -0.70014
74000.0000   -0.09909
74040.0000   -0.25613
74080.0000   -0.36050
74120.0000   -0.57526
74160.0000   -0.21155
74200.0000   -0.80117
74240.0000   -0.70051
74280.0000   -0.32475
74320.0000   -0.56231
74360.0000   -0.49955
74400.0000   -0.54440
74440.0000   -0.64674
74480.0000   -0.76254
74520.0000   -0.69816
74560.0000   -0.75285
74600.0000   -0.82734
74640.0000   -0.65158
74680.0000   -0.57728
74720.0000   -0.42480
74760.0000   -0.59111
74800.0000   -0.11993
74840.0000   -0.19855
74880.0000   -0.21104
74920.0000   -0.31287
74960.0000   -0.26881
75000.0000   -0.41472
75040.0000   -0.23549
75080.0000   -0.35770
75120.0000   -0.56494
75160.0000   -0.64251
75200.0000   -0.44711
75240.0000   -0.49285
75280.0000   -0.09939
75320.0000   -0.15553
75360.0000   -0.17161
75400.0000   -0.46028
75440.0000   -0.59634
75480.0000   -0.12922
75520.0000   -0.05167
75560.0000   -0.14581
75600.0000   -0.52903
75640.0000   -0.21311
75680.0000   -0.13522
75720.0000    0.04102
75760.0000   -0.10803
75800.0000    0.15550
75840.0000    0.00340
75880.0000   -0.16096
75920.0000   -0.11096
75960.0000   -0.76484
76000.0000   -0.71508
76040.0000   -0.49770
76080.0000   -0.26617
76120.0000   -0.14150
76160.0000   -0.13038
76200.0000   -0.36344
76240.0000   -0.58438
76280.0000   -0.26646
76320.0000   -0.12151
76360.0000   -0.27722
76400.0000   -0.05184
76440.0000   -0.19329
76480.0000   -0.05590
76520.0000    0.12324
76560.0000    0.20963
76600.0000    0.21946
76640.0000   -0.24219
76680.0000    0.27534
76720.0000    0.01710
76760.0000    0.02611
76800.0000    0.20214
76840.0000   -0.00454
76880.0000   -0.05250
76920.0000    0.09489
76960.0000    0.27147
77000.0000   -0.09576
77040.0000    0.06945
77080.0000    0.22450
77120.0000    0.49266
77160.0000    0.47791
77200.0000    0.15939
77240.0000    0.29931
77280.0000   -0.04817
77320.0000    0.22168
77360.0000    0.27032
77400.0000    0.00869
77440.0000    0.19588
77480.0000    0.33987
77520.0000    0.16565
77560.0000    0.26198
77600.0000    0.25549
77640.0000    0.32061
77680.0000    0.41463
77720.0000    0.30433
77760.0000    0.50934
77800.0000    0.40750
77840.0000    0.69384
77880.0000    0.28465
77920.0000    0.24842
77960.0000    0.39028
78000.0000    0.46196
78040.0000    0.40229
78080.0000    0.38982
78120.0000    0.38441
78160.0000    0.41748
78200.0000    0.34582
78240.0000    0.28657
78280.0000    0.41500
78320.0000    0.43347
78360.0000    0.24686
78400.0000    0.27752
78440.0000    0.35454
78480.0000    0.22097
78520.0000    0.33865
78560.0000    0.23553
78600.0000    0.27230
78640.0000    0.42463
78680.0000    0.33198
78720.0000    0.40582
78760.0000    0.46126
78800.0000    0.36589
78840.0000    0.34690
78880.0000    0.27255
78920.0000    0.30183
78960.0000    0.30566
79000.0000    0.32945
79040.0000    0.36911
79080.0000    0.34755
79120.0000    0.50479
79160.0000    0.34051
79200.0000    0.28716
79240.0000    0.30229
79280.0000    0.34129
79320.0000    0.33673
79360.0000    0.28370
79400.0000    0.36293
79440.0000    0.28720
79480.0000    0.42243
79520.0000    0.39867
79560.0000    0.39952
79600.0000    0.36714
79640.0000    0.28662
79680.0000    0.37877
79720.0000    0.38350
79760.0000    0.25321
79800.0000    0.32478
79840.0000    0.28292
79880.0000    0.34039
79920.0000    0.32498
79960.0000    0.29094
80000.0000    0.26082
80040.0000    0.26627
80080.0000    0.31342
80120.0000    0.47109
80160.0000    0.29149
80200.0000    0.31920
80240.0000    0.49167
80280.0000    0.32696
80320.0000    0.41229
80360.0000    0.51306
80400.0000    0.47947
80440.0000    0.52892
80480.0000    0.47459
80520.0000    0.50771
80560.0000    0.48220
80600.0000    0.37114
80640.0000    0.26690
80680.0000   -0.21924
80720.0000   -0.23539
80760.0000    0.17847
80800.0000    0.14984
80840.0000    0.17981
80880.0000    0.16627
80920.0000    0.46508
80960.0000    0.37541
81000.0000    0.26484
81040.0000   -0.00747
81080.0000    0.32036
81120.0000    0.55011
81160.0000    0.15811
81200.0000    0.31549
81240.0000    0.29726
81280.0000    0.22154
81320.0000   -0.07317
81360.0000   -0.05499
81400.0000   -0.10993
81440.0000    0.28223
81480.0000   -0.00069
81520.0000   -0.10758
81560.0000    0.02230
81600.0000    0.29686
81640.0000   -0.04348
81680.0000    0.11771
81720.0000    0.17564
81760.0000    0.20385
81800.0000    0.08867
81840.0000   -0.07615
81880.0000    0.15493
81920.0000    0.05177
81960.0000    0.21848
82000.0000    0.11257
82040.0000   -0.41046
82080.0000   -0.26210
82120.0000    0.13074
82160.0000    0.04703
82200.0000    0.09287
82240.0000    0.29171
82280.0000    0.25007
82320.0000    0.19458
82360.0000    0.09459
82400.0000    0.22816
82440.0000    0.15397
82480.0000    0.30709
82520.0000    0.15044
82560.0000    0.35071
82600.0000    0.25955
82640.0000    0.31130
82680.0000    0.19906
82720.0000    0.43391
82760.0000    0.12339
82800.0000    0.23270
82840.0000    0.17345
82880.0000    0.44552
82920.0000    0.28833
82960.0000    0.35393
83000.0000    0.30353
83040.0000    0.34704
83080.0000    0.35926
83120.0000    0.44343
83160.0000    0.53404
83200.0000    0.48084
83240.0000    0.60569
83280.0000    0.58151
83320.0000    0.33554
83360.0000    0.33072
83400.0000    0.43514
83440.0000    0.48082
83480.0000    0.52814
83520.0000    0.28358
83560.0000    0.22020
83600.0000    0.27021
83640.0000    0.38163
83680.0000    0.45726
83720.0000    0.29228
83760.0000    0.45058
83800.0000    0.28744
83840.0000    0.33192
83880.0000    0.57900
83920.0000    0.73340
83960.0000    0.57981
84000.0000    0.59919
84040.0000    0.65787
84080.0000    0.60618
84120.0000    0.69923
84160.0000    0.72060
84200.0000    0.71924
84240.0000    0.79928
84280.0000    0.84912
84320.0000    0.67060
84360.0000    0.48392
84400.0000    0.81845
84440.0000    0.57762
84480.0000    0.30518
84520.0000    0.40236
84560.0000    0.33086
84600.0000    0.05958
84640.0000    0.06149
84680.0000   -0.18006
84720.0000    0.32516
84760.0000    0.16180
84800.0000    0.18102
84840.0000    0.31259
84880.0000    0.26816
84920.0000    0.15545
84960.0000    0.17644
85000.0000   -0.07300
85040.0000    0.13681
85080.0000    0.31346
85120.0000    0.24152
85160.0000    0.27872
85200.0000    0.44900
85240.0000    0.29859
85280.0000    0.39555
85320.0000    0.29364
85360.0000    0.01033
85400.0000    0.08969
85440.0000    0.13074
85480.0000    0.12082
85520.0000    0.09333
85560.0000    0.28242
85600.0000    0.26574
85640.0000   -0.01858
85680.0000    0.08793
85720.0000    0.09751
85760.0000    0.20280
85800.0000    0.27493
85840.0000    0.02270
85880.0000    0.08751
85920.0000    0.03446
85960.0000    0.24701
86000.0000    0.27624
86040.0000    0.49312
86080.0000    0.37681
86120.0000    0.17496
86160.0000    0.15878
86200.0000    0.13512
86240.0000    0.15549
86280.0000    0.26408
86320.0000    0.20788
86360.0000    0.39028
86400.0000    0.27387
86440.0000    0.26842
86480.0000   -0.03681
86520.0000    0.33562
86560.0000    0.25107
86600.0000    0.32640
86640.0000    0.31382
86680.0000    0.25152
86720.0000    0.43812
86760.0000    0.33446
86800.0000    0.31657
86840.0000    0.50809
86880.0000    0.65021
86920.0000    0.41864
86960.0000    0.15172
87000.0000    0.42272
87040.0000    0.24662
87080.0000    0.36709
87120.0000    0.27895
87160.0000    0.20111
87200.0000    0.32733
87240.0000    0.08654
87280.0000    0.47419
87320.0000    0.48961
87360.0000    0.45832
87400.0000    0.35516
87440.0000    0.45694
87480.0000    0.40802
87520.0000    0.22047
87560.0000    0.14591
87600.0000    0.11951
87640.0000    0.07008
87680.0000    0.18138
87720.0000    0.05067
87760.0000    0.31958
87800.0000    0.22200
87840.0000   -0.06871
87880.0000   -0.00047
87920.0000    0.34675
87960.0000    0.08516
88000.0000    0.40903
88040.0000    0.19588
88080.0000    0.29925
88120.0000    0.29710
88160.0000    0.02694
88200.0000    0.29412
88240.0000    0.18914
88280.0000    0.22643
88320.0000    0.07841
88360.0000    0.30468
88400.0000    0.22961
88440.0000    0.41885
88480.0000    0.21934
88520.0000    0.42069
88560.0000    0.22818
88600.0000    0.06041
88640.0000    0.10311
88680.0000   -0.03805
88720.0000    0.09934
88760.0000    0.29531
88800.0000    0.20061
88840.0000    0.28787
88880.0000    0.14944
88920.0000    0.05982
88960.0000   -0.00153
89000.0000    0.01715
89040.0000   -0.14846
89080.0000   -0.03848
89120.0000   -0.40436
89160.0000   -0.02899
89200.0000   -0.26394
89240.0000   -0.13249
89280.0000    0.00885
89320.0000   -0.22519
89360.0000   -0.12561
89400.0000   -0.01570
89440.0000   -0.05534
89480.0000   -0.07581
89520.0000   -0.17904
89560.0000   -0.28686
89600.0000   -0.02154
89640.0000   -0.23555
89680.0000   -0.53127
89720.0000   -0.53634
89760.0000   -0.45316
89800.0000   -0.46110
89840.0000   -0.42809
89880.0000   -0.62638
89920.0000   -0.42832
89960.0000   -0.57779
90000.0000   -0.61847
90040.0000   -0.63336
90080.0000   -0.89477
90120.0000   -0.91045
90160.0000   -0.68185
90200.0000   -0.89005
90240.0000   -0.93261
90280.0000   -0.93449
90320.0000   -0.96002
90360.0000   -1.15502
90400.0000   -0.94154
90440.0000   -0.76888
90480.0000   -0.84475
90520.0000   -0.34691
90560.0000   -0.39523
90600.0000   -0.38365
90640.0000   -0.78803
90680.0000   -0.76485
90720.0000   -0.29797
90760.0000   -0.31916
90800.0000   -0.44645
90840.0000   -0.33027
90880.0000   -0.37075
90920.0000   -0.26585
90960.0000    0.00486
91000.0000   -0.13453
91040.0000   -0.00302
91080.0000   -0.11550
91120.0000   -0.05864
91160.0000    0.07016
91200.0000   -0.04940
91240.0000    0.15878
91280.0000   -0.10126
91320.0000    0.16635
91360.0000   -0.06174
91400.0000   -0.04725
91440.0000    0.19099
91480.0000   -0.25019
91520.0000    0.29047
91560.0000    0.09602
91600.0000    0.04467
91640.0000   -0.09161
91680.0000    0.16728
91720.0000    0.10088
91760.0000    0.28930
91800.0000    0.07282
91840.0000    0.06181
91880.0000   -0.08387
91920.0000    0.08832
91960.0000    0.04597
92000.0000    0.00488
92040.0000    0.09105
92080.0000   -0.30140
92120.0000   -0.11625
92160.0000   -0.27323
92200.0000   -0.09446
92240.0000   -0.20012
92280.0000   -0.10726
92320.0000    0.15586
92360.0000    0.10945
92400.0000    0.23697
92440.0000    0.04525
92480.0000    0.00480
92520.0000    0.18003
92560.0000   -0.12693
92600.0000   -0.05788
92640.0000   -0.15903
92680.0000   -0.01552
92720.0000    0.00380
92760.0000    0.23991
92800.0000    0.35884
92840.0000    0.02193
92880.0000    0.02210
92920.0000    0.08552
92960.0000    0.18648
93000.0000    0.18534
93040.0000    0.13601
93080.0000    0.19895
93120.0000    0.04492
93160.0000    0.11626
93200.0000    0.32170
93240.0000    0.15118
93280.0000    0.25211
93320.0000    0.16030
93360.0000   -0.24415
93400.0000    0.01605
93440.0000   -0.08633
93480.0000    0.16033
93520.0000    0.38926
93560.0000    0.19328
93600.0000    0.10588
93640.0000    0.31191
93680.0000    0.19556
93720.0000    0.28729
93760.0000    0.49903
93800.0000    0.48728
93840.0000    0.18178
93880.0000    0.21266
93920.0000    0.42452
93960.0000    0.50885
94000.0000    0.44757
94040.0000    0.45259
94080.0000    0.48078
94120.0000    0.39795
94160.0000    0.19069
94200.0000    0.41125
94240.0000    0.37217
94280.0000    0.11377
94320.0000    0.00005
94360.0000    0.24610
94400.0000    0.27126
94440.0000    0.23994
94480.0000    0.38346
94520.0000    0.33701
94560.0000    0.39682
94600.0000    0.36492
94640.0000    0.42241
94680.0000    0.33032
94720.0000    0.44329
94760.0000    0.44052
94800.0000    0.41240
94840.0000    0.48130
94880.0000    0.45333
94920.0000    0.32493
94960.0000    0.40301
95000.0000    0.39128
95040.0000    0.34882
95080.0000    0.25456
95120.0000    0.50610
95160.0000    0.20735
95200.0000    0.45201
95240.0000    0.44622
95280.0000    0.45717
95320.0000    0.17701
95360.0000    0.55381
95400.0000    0.48190
95440.0000    0.59980
95480.0000    0.22158
95520.0000    0.32666
95560.0000    0.29380
95600.0000    0.08589
95640.0000    0.10329
95680.0000    0.09023
95720.0000    0.29137
95760.0000    0.28136
95800.0000    0.34726
95840.0000    0.12518
95880.0000    0.04904
95920.0000    0.02205
95960.0000    0.04999
96000.0000    0.02789
96040.0000    0.14302
96080.0000    0.17776
96120.0000    0.17858
96160.0000    0.44372
96200.0000    0.45077
96240.0000   -0.03081
96280.0000   -0.29802
96320.0000    0.29543
96360.0000   -0.02865
96400.0000    0.33915
96440.0000    0.23151
96480.0000    0.39046
96520.0000    0.29406
96560.0000    0.41543
96600.0000    0.15699
96640.0000    0.17829
96680.0000    0.14472
96720.0000    0.31238
96760.0000    0.00719
96800.0000   -0.26317
96840.0000    0.36584
96880.0000    0.39312
96920.0000    0.25493
96960.0000    0.19813
97000.0000    0.29686
97040.0000    0.16962
97080.0000    0.20449
97120.0000   -0.02621
97160.0000    0.36515
97200.0000    0.11435
97240.0000    0.21828
97280.0000    0.21601
97320.0000    0.05040
97360.0000    0.04272
97400.0000    0.37179
97440.0000   -0.20435
97480.0000    0.12122
97520.0000    0.18227
97560.0000    0.34163
97600.0000    0.15271
97640.0000    0.45734
97680.0000    0.11200
97720.0000    0.14793
97760.0000    0.05140
97800.0000    0.23153
97840.0000    0.28873
97880.0000    0.26433
97920.0000    0.26762
97960.0000    0.29403
98000.0000    0.30341
98040.0000    0.11931
98080.0000    0.34983
98120.0000    0.34471
98160.0000    0.23024
98200.0000    0.30426
98240.0000    0.10795
98280.0000    0.24814
98320.0000    0.31828
98360.0000    0.26910
98400.0000    0.46477
98440.0000    0.44417
98480.0000    0.42596
98520.0000    0.30659
98560.0000    0.28989
98600.0000    0.29954
98640.0000    0.36463
98680.0000    0.27743
98720.0000    0.39398
98760.0000    0.35504
98800.0000    0.27513
98840.0000    0.27906
98880.0000    0.32433
98920.0000    0.40156
98960.0000    0.37614
99000.0000    0.37862
99040.0000    0.23487
99080.0000    0.33918
99120.0000    0.45509
99160.0000    0.26752
99200.0000    0.19848
99240.0000    0.21733
99280.0000    0.22884
99320.0000    0.52357
99360.0000    0.24596
99400.0000    0.15110
99440.0000    0.27215
99480.0000    0.19879
99520.0000    0.26114
99560.0000    0.32388
99600.0000    0.25202
99640.0000    0.45464
99680.0000    0.50082
99720.0000    0.42409
99760.0000    0.45021
99800.0000    0.52178
99840.0000    0.43646
99880.0000    0.59163
99920.0000    0.69452
99960.0000    0.47292
100000.0000    0.48781
100040.0000    0.35671
100080.0000    0.23098
100120.0000    0.10084
100160.0000    0.52109
100200.0000    0.25986
100240.0000    0.47798
100280.0000    0.42981
100320.0000    0.48726
100360.0000    0.30288
100400.0000    0.36578
100440.0000    0.32315
100480.0000    0.53391
100520.0000    0.29894
100560.0000    0.51717
100600.0000    0.31593
100640.0000    0.20533
100680.0000    0.11587
100720.0000    0.01953
100760.0000    0.15158
100800.0000   -0.08056
100840.0000   -0.03472
100880.0000    0.00750
100920.0000   -0.18335
100960.0000   -0.15786
101000.0000   -0.35129
101040.0000   -0.64157
101080.0000   -0.30132
101120.0000    0.01852
101160.0000    0.25536
101200.0000    0.22422
101240.0000    0.50450
101280.0000    0.46641
101320.0000    0.37070
101360.0000    0.46777
101400.0000    0.18046
101440.0000    0.14412
101480.0000    0.34305
101520.0000    0.52383
101560.0000    0.27433
101600.0000    0.37815
101640.0000    0.29260
101680.0000    0.25942
101720.0000    0.21719
101760.0000    0.48239
101800.0000    0.09327
101840.0000    0.38917
101880.0000    0.40170
101920.0000    0.48830
101960.0000    0.52071
102000.0000    0.51509
102040.0000    0.45361
102080.0000    0.36937
102120.0000    0.37915
102160.0000    0.42180
102200.0000    0.39134
102240.0000    0.35972
102280.0000    0.36644
102320.0000    0.42322
102360.0000    0.25901
102400.0000    0.17491
102440.0000    0.20051
102480.0000    0.12713
102520.0000    0.09794
102560.0000    0.21452
102600.0000    0.40461
102640.0000    0.28528
102680.0000    0.29517
102720.0000    0.07369
102760.0000    0.28409
102800.0000    0.07424
102840.0000    0.12160
102880.0000    0.22774
102920.0000    0.16864
102960.0000   -0.13902
103000.0000    0.22939
103040.0000    0.32207
103080.0000    0.24235
103120.0000    0.02044
103160.0000    0.09515
103200.0000    0.21929
103240.0000    0.44641
103280.0000   -0.00050
103320.0000    0.00121
103360.0000   -0.18047
103400.0000   -0.04593
103440.0000    0.21022
103480.0000    0.46232
103520.0000    0.49338
103560.0000    0.45401
103600.0000    0.26264
103640.0000    0.46285
103680.0000    0.32881
103720.0000    0.32412
103760.0000    0.62723
103800.0000    0.45889
103840.0000    0.44865
103880.0000    0.38527
103920.0000    0.48339
103960.0000    0.41190
104000.0000    0.27060
104040.0000    0.26001
104080.0000    0.30532
104120.0000    0.22744
104160.0000    0.45462
104200.0000    0.41928
104240.0000    0.40168
104280.0000    0.27895
104320.0000    0.06217
104360.0000    0.35108
104400.0000    0.26851
104440.0000    0.36804
104480.0000    0.51125
104520.0000    0.41145
104560.0000    0.40279
104600.0000    0.29468
104640.0000    0.39082
104680.0000    0.41840
104720.0000    0.38110
104760.0000    0.26467
104800.0000    0.49041
104840.0000    0.37341
104880.0000    0.41401
104920.0000    0.40998
104960.0000    0.34650
105000.0000    0.27657
105040.0000    0.42375
105080.0000    0.32669
105120.0000    0.43607
105160.0000    0.28808
105200.0000    0.40538
105240.0000    0.51081
105280.0000    0.36837
105320.0000    0.28156
105360.0000    0.29313
105400.0000    0.41464
105440.0000    0.29878
105480.0000    0.43522
105520.0000    0.51107
105560.0000    0.40088
105600.0000    0.31687
105640.0000    0.34360
105680.0000    0.00660
105720.0000    0.41460
105760.0000    0.21356
105800.0000    0.11223
105840.0000   -0.09437
105880.0000   -0.28423
105920.0000   -0.01121
105960.0000    0.40282
106000.0000    0.30396
106040.0000    0.36692
106080.0000    0.42227
106120.0000    0.28846
106160.0000    0.43524
106200.0000    0.29853
106240.0000    0.44659
106280.0000    0.35159
106320.0000    0.40183
106360.0000    0.18335
106400.0000    0.34640
106440.0000    0.48155
106480.0000    0.41687
106520.0000    0.24841
106560.0000    0.27358
106600.0000    0.14030
106640.0000    0.25904
106680.0000    0.37217
106720.0000    0.35678
106760.0000    0.39602
106800.0000    0.12915
106840.0000    0.39188
106880.0000    0.33463
106920.0000    0.22376
106960.0000    0.33440
107000.0000    0.31766
107040.0000    0.36930
107080.0000    0.22903
107120.0000    0.19440
107160.0000    0.30539
107200.0000    0.42114
107240.0000    0.26688
107280.0000    0.41240
107320.0000    0.25615
107360.0000    0.06946
107400.0000    0.19393
107440.0000    0.25304
107480.0000    0.04558
107520.0000   -0.06222
107560.0000    0.42469
107600.0000    0.40458
107640.0000    0.52719
107680.0000    0.29039
107720.0000    0.38408
107760.0000    0.28943
107800.0000    0.33073
107840.0000    0.38593
107880.0000   -0.09447
107920.0000    0.21880
107960.0000    0.23491
108000.0000    0.37967
108040.0000    0.35710
108080.0000    0.31581
108120.0000    0.29923
108160.0000    0.45059
108200.0000    0.32289
108240.0000    0.33719
108280.0000    0.38462
108320.0000    0.34772
108360.0000    0.32329
108400.0000    0.33788
108440.0000    0.39203
108480.0000    0.23760
108520.0000    0.46620
108560.0000    0.27758
108600.0000    0.29503
108640.0000    0.36328
108680.0000    0.27028
108720.0000    0.28841
108760.0000    0.39109
108800.0000    0.40629
108840.0000    0.23375
108880.0000    0.26925
108920.0000    0.31288
108960.0000    0.38119
109000.0000    0.34402
109040.0000    0.30485
109080.0000    0.15990
109120.0000    0.16877
109160.0000    0.12045
109200.0000    0.53058
109240.0000    0.45394
109280.0000    0.22503
109320.0000    0.34963
109360.0000    0.28375
109400.0000    0.37391
109440.0000    0.40044
109480.0000    0.34643
109520.0000    0.28532
109560.0000    0.32934
109600.0000    0.34045
109640.0000    0.34815
109680.0000    0.09095
109720.0000    0.28596
109760.0000    0.27621
109800.0000    0.37526
109840.0000    0.27105
109880.0000    0.24828
109920.0000    0.22201
109960.0000    0.22115
110000.0000    0.27639
110040.0000    0.25827
110080.0000   -0.26977
110120.0000    0.26157
110160.0000    0.25704
110200.0000    0.25736
110240.0000    0.26747
110280.0000    0.29507
110320.0000    0.33835
110360.0000    0.31788
110400.0000    0.27249
110440.0000    0.37731
110480.0000    0.19225
110520.0000    0.37615
110560.0000    0.32172
110600.0000    0.29698
110640.0000    0.24671
110680.0000    0.22229
110720.0000    0.29594
110760.0000    0.28941
110800.0000    0.30340
110840.0000    0.31230
110880.0000    0.20635
110920.0000    0.25729
110960.0000    0.35920
111000.0000    0.32048
111040.0000    0.24749
111080.0000    0.11200
111120.0000    0.34196
111160.0000    0.10522
111200.0000    0.15319
111240.0000    0.28434
111280.0000    0.13184
111320.0000    0.42093
111360.0000    0.35216
111400.0000    0.37713
111440.0000    0.41152
111480.0000    0.37408
111520.0000    0.32984
111560.0000    0.32799
111600.0000    0.23102
111640.0000    0.34144
111680.0000    0.50234
111720.0000    0.49374
111760.0000    0.16098
111800.0000    0.22177
111840.0000    0.32840
111880.0000    0.38582
111920.0000    0.33331
111960.0000    0.27153
112000.0000    0.39369
112040.0000    0.00588
112080.0000    0.28808
112120.0000    0.15932
112160.0000    0.47690
112200.0000    0.12298
112240.0000   -0.13852
112280.0000   -0.04499
112320.0000   -0.07813
112360.0000    0.00775
112400.0000    0.38194
112440.0000    0.32848
112480.0000    0.10256
112520.0000    0.19749
112560.0000    0.23366
112600.0000    0.35674
112640.0000    0.35784
112680.0000    0.39611
112720.0000    0.19927
112760.0000    0.25198
112800.0000    0.30586
112840.0000    0.46534
112880.0000    0.37682
112920.0000    0.41894
112960.0000    0.28967
113000.0000    0.33163
113040.0000    0.20473
113080.0000    0.29575
113120.0000    0.39537
113160.0000    0.43964
113200.0000    0.26653
113240.0000    0.25145
113280.0000    0.39203
113320.0000    0.46565
113360.0000    0.50237
113400.0000    0.16951
113440.0000    0.41255
113480.0000    0.22650
113520.0000    0.37583
113560.0000    0.38994
113600.0000    0.28916
113640.0000    0.50820
113680.0000    0.34922
113720.0000    0.32209
113760.0000    0.30540
113800.0000    0.51408
113840.0000    0.26254
113880.0000    0.21024
113920.0000   -0.05614
113960.0000   -0.06492
114000.0000    0.20315
114040.0000   -0.02363
114080.0000   -0.10224
114120.0000   -0.09606
114160.0000    0.00796
114200.0000    0.11041
114240.0000    0.21341
114280.0000    0.13869
114320.0000   -0.20034
114360.0000    0.17743
114400.0000    0.16765
114440.0000   -0.02534
114480.0000    0.13702
114520.0000    0.03756
114560.0000    0.30726
114600.0000    0.10145
114640.0000    0.16080
114680.0000    0.13993
114720.0000    0.00196
114760.0000    0.10343
114800.0000   -0.04217
114840.0000   -0.14736
114880.0000   -0.43478
114920.0000   -0.28427
114960.0000   -0.12469
115000.0000   -0.18010
115040.0000   -0.16674
115080.0000   -0.15373
115120.0000   -0.27936
115160.0000   -0.10681
115200.0000   -0.08127
115240.0000    0.22210
115280.0000    0.04299
115320.0000    0.37179
115360.0000    0.48341
115400.0000    0.33476
115440.0000    0.35673
115480.0000    0.08541
115520.0000    0.43831
115560.0000    0.24035
115600.0000    0.29859
115640.0000    0.24097
115680.0000    0.17957
115720.0000    0.44879
115760.0000    0.44054
115800.0000    0.63067
115840.0000    0.52473
115880.0000    0.35212
115920.0000    0.12412
115960.0000    0.31537
116000.0000    0.54027
116040.0000    0.33132
116080.0000    0.38818
116120.0000    0.61619
116160.0000    0.53171
116200.0000    0.33168
116240.0000    0.34810
116280.0000    0.62238
116320.0000    0.39318
116360.0000    0.28465
116400.0000    0.56508
116440.0000    0.36318
116480.0000    0.11729
116520.0000    0.52936
116560.0000    0.51138
116600.0000    0.35008
116640.0000    0.46486
116680.0000    0.75921
116720.0000    0.67415
116760.0000    0.83991
116800.0000    0.71907
116840.0000    0.47004
116880.0000    0.58285
116920.0000    0.73920
116960.0000    0.55631
117000.0000    0.43100
117040.0000    0.44095
117080.0000    0.53429
117120.0000    0.54027
117160.0000    0.38873
117200.0000    0.18109
117240.0000    0.45456
117280.0000    0.47340
117320.0000    0.25046
117360.0000    0.39657
117400.0000    0.02737
117440.0000    0.17196
117480.0000    0.25835
117520.0000    0.15013
117560.0000    0.18443
117600.0000    0.22748
117640.0000    0.13973
117680.0000    0.14845
117720.0000    0.27309
117760.0000    0.21380
117800.0000    0.42135
117840.0000    0.12599
117880.0000    0.24723
117920.0000    0.41709
117960.0000    0.33479
118000.0000    0.30810
118040.0000    0.38119
118080.0000    0.37519
118120.0000    0.39457
118160.0000    0.27541
118200.0000    0.42609
118240.0000    0.14052
118280.0000    0.16060
118320.0000    0.25381
118360.0000    0.31107
118400.0000    0.32932
118440.0000    0.45644
118480.0000    0.25948
118520.0000    0.49775
118560.0000    0.39649
118600.0000    0.03181
118640.0000    0.44668
118680.0000    0.35589
118720.0000    0.32630
118760.0000    0.54525
118800.0000    0.50796
118840.0000    0.20747
118880.0000    0.08910
118920.0000    0.35983
118960.0000    0.38989
119000.0000    0.25142
119040.0000    0.29887
119080.0000    0.11350
119120.0000    0.10915
119160.0000    0.21525
119200.0000    0.08446
119240.0000    0.11213
119280.0000    0.00851
119320.0000    0.11520
119360.0000   -0.04879
119400.0000    0.25532
119440.0000    0.06814
119480.0000    0.09009
119520.0000   -0.06144
119560.0000    0.16967
119600.0000   -0.20874
119640.0000    0.00937
119680.0000   -0.02800
119720.0000    0.01910
119760.0000    0.25062
119800.0000   -0.21749
119840.0000    0.15901
119880.0000   -0.30829
119920.0000   -0.08398
119960.0000    0.16666
120000.0000   -0.15271
120040.0000    0.15683
120080.0000    0.27863
120120.0000    0.13175
120160.0000    0.31773
120200.0000   -0.05208
120240.0000    0.21022
120280.0000    0.06660
120320.0000    0.25658
120360.0000    0.21166
120400.0000    0.29937
120440.0000   -0.02639
120480.0000    0.26334
120520.0000    0.28296
120560.0000    0.49106
120600.0000    0.01327
120640.0000    0.43933
120680.0000    0.37465
120720.0000    0.18856
120760.0000    0.26393
120800.0000    0.00896
120840.0000    0.22252
120880.0000    0.17996
120920.0000    0.18516
120960.0000   -0.00638
121000.0000    0.24570
121040.0000    0.29089
121080.0000    0.36415
121120.0000    0.29278
121160.0000    0.05136
121200.0000    0.15310
121240.0000    0.23355
121280.0000    0.40957
121320.0000    0.50436
121360.0000    0.17513
121400.0000    0.19278
121440.0000    0.24760
121480.0000    0.27315
121520.0000    0.09817
121560.0000    0.17987
121600.0000    0.17272
121640.0000    0.21946
121680.0000    0.08784
121720.0000    0.11478
121760.0000    0.20285
121800.0000    0.23933
121840.0000    0.16207
121880.0000    0.21728
121920.0000    0.08896
121960.0000    0.00244
122000.0000    0.30610
122040.0000    0.16737
122080.0000    0.23848
122120.0000    0.23962
122160.0000    0.06556
122200.0000   -0.02579
122240.0000    0.05318
122280.0000    0.09410
122320.0000   -0.29964
122360.0000    0.31473
122400.0000   -0.21761
122440.0000    0.05329
122480.0000    0.15654
122520.0000    0.03674
122560.0000    0.10791
122600.0000    0.19474
122640.0000    0.05703
122680.0000    0.41280
122720.0000    0.34985
122760.0000    0.29422
122800.0000    0.29173
122840.0000    0.31663
122880.0000    0.29934
122920.0000    0.24403
122960.0000    0.25037
123000.0000    0.32019
123040.0000    0.19305
123080.0000    0.13972
123120.0000    0.46503
123160.0000    0.33427
123200.0000    0.35274
123240.0000    0.37027
123280.0000    0.33913
123320.0000    0.40468
123360.0000    0.42804
123400.0000    0.26702
123440.0000    0.37925
123480.0000    0.37444
123520.0000    0.40033
123560.0000    0.33708
123600.0000    0.38284
123640.0000    0.26597
123680.0000    0.20812
123720.0000    0.34168
123760.0000    0.28175
123800.0000    0.34117
123840.0000    0.32538
123880.0000    0.33093
123920.0000    0.18195
123960.0000    0.27877
124000.0000    0.40977
124040.0000    0.30053
124080.0000    0.42712
124120.0000    0.57384
124160.0000    0.36993
124200.0000    0.35257
124240.0000    0.26486
124280.0000    0.22767
124320.0000    0.34804
124360.0000    0.47905
124400.0000    0.45984
124440.0000    0.25871
124480.0000    0.35654
124520.0000    0.16444
124560.0000    0.17934
124600.0000    0.03121
124640.0000    0.20150
124680.0000    0.26660
124720.0000    0.28654
124760.0000    0.27131
124800.0000    0.21930
124840.0000    0.04894
124880.0000    0.14482
124920.0000   -0.01620
124960.0000    0.24496
125000.0000    0.13019
125040.0000    0.14497
125080.0000   -0.20795
125120.0000    0.07674
125160.0000   -0.17155
125200.0000    0.10600
125240.0000    0.07495
125280.0000    0.06640
125320.0000    0.26569
125360.0000    0.17565
125400.0000    0.30722
125440.0000    0.02774
125480.0000    0.05573
125520.0000    0.00974
125560.0000    0.28462
125600.0000    0.30049
125640.0000    0.14013
125680.0000   -0.14196
125720.0000   -0.19711
125760.0000    0.00971
125800.0000   -0.21245
125840.0000    0.20035
125880.0000    0.30820
125920.0000    0.27797
125960.0000    0.33633
126000.0000    0.21080
126040.0000    0.29542
126080.0000    0.29906
126120.0000    0.24023
126160.0000    0.28264
126200.0000    0.40877
126240.0000    0.31075
126280.0000    0.37351
126320.0000    0.29350
126360.0000    0.24720
126400.0000    0.23136
126440.0000    0.32773
126480.0000    0.33401
126520.0000    0.27489
126560.0000    0.15631
126600.0000    0.23800
126640.0000    0.18491
126680.0000    0.26365
126720.0000    0.24040
126760.0000    0.15097
126800.0000    0.32567
126840.0000    0.22183
126880.0000    0.15214
126920.0000    0.25433
126960.0000    0.28441
127000.0000    0.16586
127040.0000    0.40795
127080.0000   -0.00470
127120.0000    0.21977
127160.0000    0.23968
127200.0000    0.28843
127240.0000    0.21323
127280.0000    0.17225
127320.0000    0.19879
127360.0000    0.31361
127400.0000    0.28129
127440.0000    0.28482
127480.0000    0.35371
127520.0000    0.13968
127560.0000    0.36089
127600.0000    0.25832
127640.0000    0.21956
127680.0000   -0.05767
127720.0000    0.05958
127760.0000    0.13614
127800.0000    0.00668
127840.0000    0.14979
127880.0000    0.27384
127920.0000    0.25792
127960.0000    0.29916
128000.0000    0.34564
128040.0000    0.17663
128080.0000    0.13645
128120.0000    0.01359
128160.0000    0.06815
128200.0000    0.26600
128240.0000    0.09208
128280.0000    0.27719
128320.0000    0.37225
128360.0000    0.33429
128400.0000    0.15565
128440.0000    0.01605
128480.0000   -0.01604
128520.0000    0.05968
128560.0000    0.23346
128600.0000    0.24328
128640.0000    0.33110
128680.0000    0.40585
128720.0000    0.33965
128760.0000    0.32849
128800.0000    0.22720
128840.0000    0.36253
128880.0000    0.24275
128920.0000    0.26506
128960.0000    0.40222
129000.0000    0.31994
129040.0000    0.36440
129080.0000    0.17616
129120.0000    0.30936
129160.0000    0.23324
129200.0000    0.17784
129240.0000    0.35679
129280.0000    0.33494
129320.0000    0.28835
129360.0000    0.22028
129400.0000    0.40226
129440.0000   -0.02487
129480.0000    0.40770
129520.0000    0.36186
129560.0000    0.35050
129600.0000    0.20673
129640.0000    0.31733
129680.0000    0.35175
129720.0000    0.13583
129760.0000    0.33872
129800.0000    0.39159
129840.0000    0.31350
129880.0000    0.28372
129920.0000    0.34296
129960.0000    0.41988
130000.0000    0.25459
130040.0000    0.04464
130080.0000    0.39316
130120.0000    0.18472
130160.0000    0.28474
130200.0000    0.28073
130240.0000    0.43327
130280.0000    0.34645
130320.0000    0.08472
130360.0000    0.23993
130400.0000    0.40242
130440.0000    0.47346
130480.0000    0.29406
130520.0000    0.18333
130560.0000    0.15701
130600.0000    0.24133
130640.0000    0.06732
130680.0000    0.22131
130720.0000    0.33102
130760.0000   -0.02162
130800.0000    0.11703
130840.0000    0.13513
130880.0000    0.19504
130920.0000    0.47292
130960.0000    0.48587
131000.0000    0.35623
131040.0000    0.14334
131080.0000    0.36722
131120.0000    0.05487
131160.0000    0.26740
131200.0000    0.43177
131240.0000   -0.06669
131280.0000    0.16832
131320.0000    0.15965
131360.0000    0.29868
131400.0000    0.00955
131440.0000    0.43386
131480.0000    0.27760
131520.0000    0.34917
131560.0000    0.28870
131600.0000    0.52719
131640.0000    0.29342
131680.0000    0.25486
131720.0000    0.33056
131760.0000    0.17642
131800.0000    0.16991
131840.0000    0.25420
131880.0000    0.15456
131920.0000    0.03323
131960.0000    0.41473
132000.0000    0.22696
132040.0000    0.34119
132080.0000    0.41196
132120.0000    0.30232
132160.0000    0.32828
132200.0000    0.26695
132240.0000    0.30859
132280.0000    0.30473
132320.0000    0.28153
132360.0000    0.31491
132400.0000    0.26952
132440.0000    0.38400
132480.0000    0.33948
132520.0000    0.37072
132560.0000    0.29109
132600.0000    0.30211
132640.0000    0.25934
132680.0000    0.24490
132720.0000    0.43175
132760.0000    0.38367
132800.0000    0.24202
132840.0000    0.22508
132880.0000    0.29679
132920.0000    0.05412
132960.0000    0.27653
133000.0000    0.27203
133040.0000    0.29358
133080.0000    0.18214
133120.0000   -0.22682
133160.0000    0.19738
133200.0000    0.34435
133240.0000    0.27136
133280.0000    0.29327
133320.0000    0.33046
133360.0000    0.35833
133400.0000    0.45832
133440.0000    0.22588
133480.0000    0.37705
133520.0000    0.31970
133560.0000   -0.04944
133600.0000    0.40219
133640.0000    0.23100
133680.0000    0.39990
133720.0000    0.19041
133760.0000    0.37315
133800.0000    0.06854
133840.0000    0.06638
133880.0000    0.46992
133920.0000    0.33888
133960.0000    0.21668
134000.0000    0.08375
134040.0000    0.45388
134080.0000    0.25685
134120.0000    0.41775
134160.0000    0.19451
134200.0000    0.36578
134240.0000    0.20207
134280.0000    0.02192
134320.0000    0.45232
134360.0000    0.35337
134400.0000    0.18160
134440.0000    0.01322
134480.0000    0.17786
134520.0000    0.25601
134560.0000    0.39573
134600.0000    0.27583
134640.0000    0.38058
134680.0000    0.43538
134720.0000    0.44107
134760.0000    0.09312
134800.0000    0.26125
134840.0000    0.16077
134880.0000    0.14798
134920.0000    0.25983
134960.0000    0.35011
135000.0000    0.30455
135040.0000    0.29692
135080.0000    0.36576
135120.0000    0.36087
135160.0000    0.14006
135200.0000    0.20516
135240.0000    0.18600
135280.0000    0.59785
135320.0000    0.73333
135360.0000    0.53625
135400.0000    0.51269
135440.0000    0.49496
135480.0000    0.45463
135520.0000    0.55209
135560.0000    0.66365
135600.0000    0.44637
135640.0000    0.68672
135680.0000    0.55055
135720.0000    0.59998
135760.0000    0.45146
135800.0000    0.48873
135840.0000    0.45571
135880.0000   -0.06795
135920.0000    0.36325
135960.0000    0.34756
136000.0000    0.09156
136040.0000    0.31789
136080.0000    0.21036
136120.0000    0.20110
136160.0000    0.02051
136200.0000    0.08019
136240.0000   -0.02444
136280.0000    0.10970
136320.0000    0.01922
136360.0000    0.09499
136400.0000    0.21813
136440.0000    0.10754
136480.0000    0.01842
136520.0000    0.06855
136560.0000   -0.22427
136600.0000    0.11449
136640.0000    0.21042
136680.0000   -0.08737
136720.0000   -0.03953
136760.0000   -0.05221
136800.0000   -0.13726
136840.0000    0.18817
136880.0000    0.21667
136920.0000   -0.04557
136960.0000    0.10906
137000.0000    0.29396
137040.0000    0.36940
137080.0000    0.14493
137120.0000    0.05795
137160.0000   -0.10121
137200.0000    0.15662
137240.0000    0.26515
137280.0000    0.03534
137320.0000    0.17680
137360.0000    0.10351
137400.0000    0.10399
137440.0000   -0.11442
137480.0000   -0.06086
137520.0000   -0.03695
137560.0000    0.16692
137600.0000   -0.01429
137640.0000    0.12576
137680.0000    0.03997
137720.0000    0.27825
137760.0000    0.44988
137800.0000    0.53820
137840.0000    0.69635
137880.0000    0.58101
137920.0000    0.27796
137960.0000   -0.05757
138000.0000    0.06393
138040.0000    0.12913
138080.0000    0.06535
138120.0000    0.32298
138160.0000    0.21288
138200.0000    0.34596
138240.0000    0.09937
138280.0000    0.29685
138320.0000   -0.00710
138360.0000    0.31249
138400.0000    0.15310
138440.0000   -0.04811
138480.0000    0.20988
138520.0000    0.10433
138560.0000   -0.01251
138600.0000    0.07482
138640.0000    0.34652
138680.0000    0.37982
138720.0000    0.58183
138760.0000    0.41942
138800.0000    0.51418
138840.0000    0.43113
138880.0000    0.39462
138920.0000    0.39305
138960.0000    0.66589
139000.0000    0.57053
139040.0000    0.58054
139080.0000    0.14811
139120.0000    0.54765
139160.0000    0.50625
139200.0000    0.62622
139240.0000    0.60876
139280.0000    0.60736
139320.0000    0.71439
139360.0000    0.59890
139400.0000    0.54253
139440.0000    0.82394
139480.0000    0.45749
139520.0000    0.77702
139560.0000    0.61088
139600.0000    0.54977
139640.0000    0.53361
139680.0000    0.54880
139720.0000    0.47210
139760.0000    0.60410
139800.0000    0.38834
139840.0000    0.51768
139880.0000    0.54944
139920.0000    0.32221
139960.0000    0.27126
140000.0000    0.48095
140040.0000    0.61961
140080.0000    0.57387
140120.0000    0.54996
140160.0000    0.40952
140200.0000    0.44909
140240.0000    0.68156
140280.0000    0.74358
140320.0000    0.74673
140360.0000    0.60874
140400.0000    0.64125
140440.0000    0.66686
140480.0000    0.69870
140520.0000    0.78660
140560.0000    0.55055
140600.0000    0.60460
140640.0000    0.58449
140680.0000    0.78654
140720.0000    0.75891
140760.0000    0.65522
140800.0000    0.68505
140840.0000    0.61084
140880.0000    0.71481
140920.0000    0.70006
140960.0000    0.65790
141000.0000    0.42916
141040.0000    0.75330
141080.0000    0.61790
141120.0000    0.26301
141160.0000    0.10672
141200.0000    0.21237
141240.0000    0.32197
141280.0000   -0.02242
141320.0000    0.01062
141360.0000    0.14160
141400.0000    0.16038
141440.0000    0.22258
141480.0000    0.12614
141520.0000    0.17329
141560.0000    0.09993
141600.0000    0.02694
141640.0000    0.41025
141680.0000    0.26700
141720.0000    0.36617
141760.0000    0.03102
141800.0000   -0.10775
141840.0000    0.06734
141880.0000    0.21939
141920.0000    0.11557
141960.0000    0.41462
142000.0000    0.35587
142040.0000    0.35687
142080.0000    0.34563
142120.0000    0.49126
142160.0000    0.42149
142200.0000    0.34410
142240.0000    0.08371
142280.0000    0.36879
142320.0000    0.25653
142360.0000    0.22120
142400.0000    0.50315
142440.0000    0.36406
142480.0000    0.07657
142520.0000    0.22662
142560.0000    0.10647
142600.0000    0.19415
142640.0000    0.17497
142680.0000    0.39589
142720.0000    0.40080
142760.0000    0.33698
142800.0000    0.07727
142840.0000    0.21461
142880.0000    0.12053
142920.0000    0.38813
142960.0000    0.35028
143000.0000    0.44928
143040.0000    0.34972
143080.0000    0.19630
143120.0000    0.25332
143160.0000    0.31553
143200.0000    0.21690
143240.0000    0.26348
143280.0000    0.39620
143320.0000    0.17317
143360.0000    0.31362
143400.0000    0.11785
143440.0000    0.35221
143480.0000    0.29739
143520.0000    0.36345
143560.0000    0.22263
143600.0000    0.41280
143640.0000    0.13450
143680.0000    0.41864
143720.0000    0.26527
143760.0000    0.41875
143800.0000    0.25754
143840.0000    0.22649
143880.0000    0.13836
143920.0000    0.40905
143960.0000    0.26207
144000.0000    0.21019
144040.0000    0.35829
144080.0000    0.39743
144120.0000    0.32722
144160.0000    0.39862
144200.0000   -0.05772
144240.0000    0.07726
144280.0000    0.13542
144320.0000    0.10704
144360.0000    0.13194
144400.0000   -0.00215
144440.0000   -0.10461
144480.0000   -0.02802
144520.0000   -0.21684
144560.0000   -0.06304
144600.0000    0.04495
144640.0000   -0.14901
144680.0000    0.29892
144720.0000    0.13756
144760.0000    0.01551
144800.0000    0.04576
144840.0000   -0.14727
144880.0000    0.08009
144920.0000   -0.10806
144960.0000   -0.10134
145000.0000   -0.25262
145040.0000   -0.09331
145080.0000   -0.17818
145120.0000   -0.40816
145160.0000   -0.33535
145200.0000   -0.37280
145240.0000   -0.31318
145280.0000   -0.18312
145320.0000   -0.41715
145360.0000   -0.47064
145400.0000    0.03571
145440.0000   -0.18921
145480.0000   -0.07369
145520.0000   -0.00587
145560.0000   -0.07937
145600.0000   -0.21504
145640.0000   -0.25418
145680.0000   -0.23289
145720.0000   -0.21999
145760.0000   -0.11431
145800.0000    0.04713
145840.0000   -0.05952
145880.0000   -0.11357
145920.0000    0.02819
145960.0000   -0.08861
146000.0000   -0.19222
146040.0000    0.01780
146080.0000   -0.28281
146120.0000   -0.09567
146160.0000   -0.04355
146200.0000    0.03796
146240.0000    0.05844
146280.0000    0.04080
146320.0000   -0.04563
146360.0000   -0.18926
146400.0000    0.00629
146440.0000   -0.19944
146480.0000    0.25925
146520.0000    0.34379
146560.0000    0.28844
146600.0000   -0.00208
146640.0000   -0.31782
146680.0000   -0.03434
146720.0000    0.04459
146760.0000   -0.11865
146800.0000   -0.31034
146840.0000   -0.38790
146880.0000   -0.01567
146920.0000   -0.27090
146960.0000   -0.10909
147000.0000   -0.50242
147040.0000   -0.26577
147080.0000   -0.17089
147120.0000   -0.34559
147160.0000   -0.00704
147200.0000   -0.24260
147240.0000   -0.18890
147280.0000   -0.30624
147320.0000   -0.13905
147360.0000   -0.02878
147400.0000    0.02233
147440.0000   -0.23419
147480.0000    0.10625
147520.0000    0.17204
147560.0000    0.23730
147600.0000    0.08605
147640.0000   -0.14901
147680.0000    0.24911
147720.0000    0.16917
147760.0000    0.18139
147800.0000    0.42988
147840.0000    0.44823
147880.0000    0.24689
147920.0000    0.25576
147960.0000    0.29919
148000.0000    0.29232
148040.0000    0.33020
148080.0000    0.33508
148120.0000    0.28800
148160.0000    0.31709
148200.0000   -0.01767
148240.0000    0.17815
148280.0000   -0.00827
148320.0000    0.28562
148360.0000    0.36998
148400.0000    0.26779
148440.0000    0.10111
148480.0000    0.17812
148520.0000    0.33662
148560.0000    0.20998
148600.0000    0.18255
148640.0000    0.12411
148680.0000    0.16395
148720.0000   -0.08667
148760.0000    0.04741
148800.0000   -0.03688
148840.0000    0.19606
148880.0000    0.12233
148920.0000    0.05011
148960.0000    0.18723
149000.0000    0.08599
149040.0000   -0.07325
149080.0000    0.35015
149120.0000    0.26985
149160.0000   -0.00044
149200.0000   -0.12891
149240.0000   -0.36743
149280.0000    0.10374
149320.0000    0.09385
149360.0000   -0.20586
149400.0000   -0.16906
149440.0000   -0.07177
149480.0000   -0.03811
149520.0000   -0.04430
149560.0000   -0.05647
149600.0000    0.33108
149640.0000    0.08812
149680.0000    0.20162
149720.0000    0.22139
149760.0000    0.09283
149800.0000    0.12976
149840.0000    0.13887
149880.0000    0.10297
149920.0000   -0.06740
149960.0000    0.14615
150000.0000    0.29773
150040.0000   -0.02047
150080.0000    0.24162
150120.0000    0.20474
150160.0000   -0.02813
150200.0000    0.12887
150240.0000    0.23013
150280.0000    0.13842
150320.0000    0.05971
150360.0000   -0.06594
150400.0000    0.06035
150440.0000    0.10529
150480.0000    0.05262
150520.0000   -0.18055
150560.0000    0.15226
150600.0000    0.25763
150640.0000    0.15627
150680.0000    0.19278
150720.0000    0.23625
150760.0000   -0.00436
150800.0000    0.15854
150840.0000    0.07316
150880.0000    0.11822
150920.0000    0.12437
150960.0000    0.12642
151000.0000    0.22290
151040.0000    0.15123
151080.0000    0.09889
151120.0000    0.22848
151160.0000    0.13829
151200.0000    0.12551
151240.0000    0.33612
151280.0000    0.43118
151320.0000    0.39899
151360.0000    0.05833
151400.0000    0.23496
151440.0000    0.29821
151480.0000    0.37567
151520.0000    0.23779
151560.0000    0.20854
151600.0000    0.19914
151640.0000    0.13606
151680.0000    0.23095
151720.0000    0.18083
151760.0000    0.02887
151800.0000    0.18093
151840.0000   -0.05298
151880.0000   -0.00726
151920.0000    0.19009
151960.0000    0.07609
152000.0000    0.09880
152040.0000   -0.02117
152080.0000    0.11939
152120.0000    0.08395
152160.0000   -0.05838
152200.0000    0.04276
152240.0000   -0.00271
152280.0000    0.19248
152320.0000   -0.13859
152360.0000    0.20727
152400.0000    0.14574
152440.0000    0.15803
152480.0000    0.13710
152520.0000   -0.08534
152560.0000    0.18990
152600.0000   -0.17988
152640.0000    0.26083
152680.0000   -0.02708
152720.0000    0.01881
152760.0000    0.23093
152800.0000   -0.03724
152840.0000    0.26872
152880.0000    0.04184
152920.0000    0.19057
152960.0000    0.25523
153000.0000    0.12418
153040.0000   -0.03603
153080.0000    0.13220
153120.0000   -0.01620
153160.0000   -0.00613
153200.0000   -0.00016
153240.0000   -0.00929
153280.0000    0.45249
153320.0000   -0.07933
153360.0000    0.26153
153400.0000    0.11892
153440.0000    0.01255
153480.0000    0.10481
153520.0000    0.17189
153560.0000    0.05885
153600.0000    0.01713
153640.0000    0.10730
153680.0000    0.00183
153720.0000    0.05097
153760.0000    0.18286
153800.0000   -0.12563
153840.0000    0.20225
153880.0000    0.19854
153920.0000    0.04931
153960.0000    0.14076
154000.0000    0.27441
154040.0000    0.19893
154080.0000    0.19123
154120.0000    0.20432
154160.0000    0.11689
154200.0000    0.01001
154240.0000    0.02844
154280.0000   -0.08394
154320.0000    0.04830
154360.0000    0.06385
154400.0000    0.01753
154440.0000   -0.03168
154480.0000    0.02530
154520.0000    0.22436
154560.0000    0.10643
154600.0000    0.08714
154640.0000    0.22524
154680.0000    0.03632
154720.0000    0.04649
154760.0000    0.10473
154800.0000   -0.18561
154840.0000    0.13015
154880.0000    0.21341
154920.0000    0.18440
154960.0000    0.17266
155000.0000    0.35529
155040.0000    0.16214
155080.0000    0.14398
155120.0000    0.20804
155160.0000    0.19552
155200.0000   -0.01538
155240.0000   -0.25947
155280.0000   -0.01026
155320.0000    0.00357
155360.0000   -0.26322
155400.0000    0.09284
155440.0000    0.40035
155480.0000    0.24827
155520.0000    0.41855
155560.0000    0.36750
155600.0000    0.05784
155640.0000    0.20329
155680.0000    0.01057
155720.0000    0.35396
155760.0000    0.38520
155800.0000    0.27958
155840.0000    0.24772
155880.0000    0.22854
155920.0000   -0.03988
155960.0000   -0.05604
156000.0000    0.01841
156040.0000   -0.13634
156080.0000   -0.02083
156120.0000    0.13599
156160.0000    0.18081
156200.0000    0.12028
156240.0000    0.09249
156280.0000    0.06885
156320.0000   -0.05112
156360.0000    0.32018
156400.0000    0.16716
156440.0000    0.31065
156480.0000   -0.12323
156520.0000   -0.13004
156560.0000   -0.04042
156600.0000    0.18429
156640.0000    0.15447
156680.0000    0.07582
156720.0000   -0.16784
156760.0000   -0.08105
156800.0000   -0.02284
156840.0000    0.11050
156880.0000    0.11455
156920.0000    0.11101
156960.0000    0.12833
157000.0000   -0.08570
157040.0000    0.08079
157080.0000   -0.31841
157120.0000   -0.03606
157160.0000    0.08895
157200.0000    0.02353
157240.0000    0.12051
157280.0000    0.09439
157320.0000   -0.02460
157360.0000   -0.04883
157400.0000   -0.25292
157440.0000   -0.02416
157480.0000    0.20772
157520.0000    0.01288
157560.0000    0.08192
157600.0000    0.02342
157640.0000   -0.46798
157680.0000   -0.62981
157720.0000   -0.46015
157760.0000   -0.40281
157800.0000   -0.27464
157840.0000   -0.60314
157880.0000   -0.16211
157920.0000   -0.03813
157960.0000   -0.33242
158000.0000   -0.21335
158040.0000    0.30747
158080.0000   -0.16129
158120.0000   -0.16971
158160.0000    0.04830
158200.0000   -0.06888
158240.0000    0.09787
158280.0000    0.36341
158320.0000    0.12165
158360.0000   -0.06655
158400.0000    0.25504
158440.0000    0.14057
158480.0000    0.36516
158520.0000    0.33671
158560.0000    0.11678
158600.0000   -0.16647
158640.0000   -0.14492
158680.0000   -0.31432
158720.0000    0.23311
158760.0000    0.02732
158800.0000    0.24842
158840.0000    0.20935
158880.0000    0.15143
158920.0000   -0.05096
158960.0000    0.08390
159000.0000    0.10662
159040.0000   -0.00829
159080.0000   -0.56813
159120.0000   -0.03436
159160.0000    0.12400
159200.0000   -0.20034
159240.0000    0.33412
159280.0000    0.24927
159320.0000    0.36123
159360.0000    0.13333
159400.0000    0.14404
159440.0000    0.19575
159480.0000    0.23361
159520.0000   -0.08191
159560.0000   -0.01167
159600.0000    0.00618
159640.0000    0.13893
159680.0000    0.22964
159720.0000   -0.00114
159760.0000   -0.10477
159800.0000    0.06135
159840.0000    0.41498
159880.0000    0.04272
159920.0000    0.12936
159960.0000    0.01411
160000.0000   -0.02992
160040.0000   -0.09310
160080.0000    0.13971
160120.0000   -0.04528
160160.0000    0.10667
160200.0000    0.16505
160240.0000   -0.06981
160280.0000    0.32495
160320.0000    0.07323
160360.0000    0.06478
160400.0000    0.22682
160440.0000    0.06273
160480.0000    0.11484
160520.0000    0.03834
160560.0000   -0.13177
160600.0000    0.01750
160640.0000   -0.20413
160680.0000    0.27971
160720.0000    0.29632
160760.0000    0.12987
160800.0000    0.06677
160840.0000    0.04701
160880.0000    0.08617
160920.0000   -0.03892
160960.0000   -0.01520
161000.0000    0.10412
161040.0000    0.11743
161080.0000    0.14395
161120.0000    0.05611
161160.0000    0.00474
161200.0000    0.07794
161240.0000    0.05088
161280.0000   -0.17542
161320.0000   -0.33776
161360.0000    0.24842
161400.0000    0.14707
161440.0000   -0.05988
161480.0000    0.08726
161520.0000    0.28705
161560.0000    0.13544
161600.0000   -0.27040
161640.0000    0.06208
161680.0000    0.17246
161720.0000    0.08170
161760.0000    0.02399
161800.0000   -0.14645
161840.0000    0.17481
161880.0000    0.09452
161920.0000   -0.18397
161960.0000    0.18509
162000.0000    0.08222
162040.0000    0.04342
162080.0000    0.13478
162120.0000    0.12857
162160.0000    0.17115
162200.0000    0.10156
162240.0000   -0.04142
162280.0000    0.16232
162320.0000    0.01416
162360.0000    0.13027
162400.0000    0.14233
162440.0000   -0.02734
162480.0000   -0.05812
162520.0000   -0.09286
162560.0000    0.01024
162600.0000   -0.01656
162640.0000    0.14062
162680.0000   -0.10008
162720.0000   -0.08272
162760.0000   -0.15853
162800.0000   -0.24738
162840.0000    0.00690
162880.0000    0.18399
162920.0000    0.28369
162960.0000    0.13622
163000.0000   -0.41089
163040.0000   -0.29681
163080.0000    0.01042
163120.0000   -0.09330
163160.0000   -0.40099
163200.0000   -0.04137
163240.0000   -0.03642
163280.0000    0.07105
163320.0000   -0.40167
163360.0000   -0.29355
163400.0000   -0.12810
163440.0000   -0.47494
163480.0000   -0.00476
163520.0000    0.02677
163560.0000    0.04673
163600.0000    0.05787
163640.0000    0.12698
163680.0000   -0.28891
163720.0000   -0.03512
163760.0000   -0.18487
163800.0000    0.02954
163840.0000   -0.01546
163880.0000   -0.15348
163920.0000   -0.01441
163960.0000    0.32111
164000.0000    0.40032
164040.0000   -0.13075
164080.0000   -0.08683
164120.0000    0.16885
164160.0000    0.03617
164200.0000   -0.33936
164240.0000   -0.06229
164280.0000   -0.13740
164320.0000   -0.25739
164360.0000   -0.17270
164400.0000   -0.14676
164440.0000    0.01778
164480.0000   -0.26621
164520.0000   -0.27608
164560.0000   -0.42720
164600.0000   -0.04163
164640.0000   -0.24240
164680.0000   -0.24511
164720.0000   -0.25614
164760.0000    0.03143
164800.0000   -0.11695
164840.0000   -0.21621
164880.0000   -0.30394
164920.0000   -0.16692
164960.0000   -0.11882
165000.0000   -0.05653
165040.0000    0.41719
165080.0000    0.20707
165120.0000   -0.18825
165160.0000    0.47982
165200.0000    0.37968
165240.0000    0.22783
165280.0000    0.16741
165320.0000    0.18523
165360.0000    0.35684
165400.0000    0.38178
165440.0000   -0.06708
165480.0000   -0.25573
165520.0000    0.37957
165560.0000    0.15779
165600.0000    0.03176
165640.0000    0.37894
165680.0000    0.45117
165720.0000    0.53537
165760.0000    0.36865
165800.0000    0.34336
165840.0000    0.18558
165880.0000    0.18067
165920.0000    0.25920
165960.0000    0.01276
166000.0000    0.01552
166040.0000    0.11997
166080.0000   -0.20553
166120.0000   -0.27911
166160.0000   -0.36281
166200.0000    0.05984
166240.0000   -0.31811
166280.0000   -0.09362
166320.0000   -0.28564
166360.0000    0.10820
166400.0000   -0.07026
166440.0000   -0.01982
166480.0000   -0.03587
166520.0000   -0.23991
166560.0000   -0.18077
166600.0000    0.10461
166640.0000   -0.22915
166680.0000   -0.32398
166720.0000   -0.28708
166760.0000   -0.21559
166800.0000   -0.08971
166840.0000   -0.17410
166880.0000   -0.22461
166920.0000   -0.32271
166960.0000   -0.29181
167000.0000   -0.37908
167040.0000   -0.35001
167080.0000   -0.17703
167120.0000    0.01734
167160.0000   -0.13487
167200.0000    0.11832
167240.0000   -0.28816
167280.0000    0.03647
167320.0000   -0.28905
167360.0000    0.11676
167400.0000   -0.05165
167440.0000    0.28678
167480.0000   -0.13914
167520.0000   -0.00327
167560.0000    0.25225
167600.0000    0.37071
167640.0000    0.29087
167680.0000    0.56076
167720.0000    0.22108
167760.0000    0.52336
167800.0000    0.65285
167840.0000    0.33383
167880.0000    0.44952
167920.0000    0.34900
167960.0000    0.14706
168000.0000    0.36896
168040.0000    0.21633
168080.0000    0.17537
168120.0000    0.19389
168160.0000   -0.02906
168200.0000    0.11980
168240.0000   -0.07947
168280.0000   -0.16732
168320.0000   -0.28722
168360.0000   -0.18726
168400.0000   -0.14702
168440.0000   -0.30408
168480.0000   -0.55410
168520.0000   -0.36353
168560.0000    0.11629
168600.0000    0.09802
168640.0000   -0.16194
168680.0000   -0.19646
168720.0000   -0.02740
168760.0000   -0.01367
168800.0000    0.02654
168840.0000    0.00258
168880.0000    0.21745
168920.0000    0.40368
168960.0000   -0.10779
169000.0000   -0.22862
169040.0000   -0.42675
169080.0000   -0.22022
169120.0000    0.38545
169160.0000    0.20642
169200.0000    0.49939
169240.0000    0.44673
169280.0000    0.40330
169320.0000    0.35698
169360.0000    0.35704
169400.0000    0.25670
169440.0000    0.18493
169480.0000    0.26813
169520.0000    0.31411
169560.0000    0.13497
169600.0000   -0.17359
169640.0000    0.18752
169680.0000    0.31227
169720.0000    0.22064
169760.0000    0.07965
169800.0000    0.36944
169840.0000    0.29371
169880.0000    0.33327
169920.0000    0.23539
169960.0000    0.15796
170000.0000    0.32773
170040.0000    0.07471
170080.0000    0.03642
170120.0000    0.16580
170160.0000    0.27702
170200.0000    0.20654
170240.0000    0.39338
170280.0000    0.00723
170320.0000    0.34825
170360.0000    0.31835
170400.0000    0.41611
170440.0000   -0.14515
170480.0000    0.37990
170520.0000    0.33949
170560.0000   -0.09408
170600.0000    0.03024
170640.0000    0.35121
170680.0000    0.18930
170720.0000    0.33124
170760.0000    0.28309
170800.0000    0.25100
170840.0000    0.33610
170880.0000    0.41174
170920.0000    0.31369
170960.0000    0.37803
171000.0000    0.36239
171040.0000    0.30640
171080.0000    0.29537
171120.0000    0.25252
171160.0000    0.19328
171200.0000    0.17821
171240.0000    0.19293
171280.0000    0.18778
171320.0000    0.21602
171360.0000    0.13933
171400.0000    0.09863
171440.0000    0.14407
171480.0000    0.35195
171520.0000    0.05627
171560.0000   -0.02468
171600.0000    0.29358
171640.0000    0.13962
171680.0000    0.22078
171720.0000    0.42544
171760.0000    0.51173
171800.0000    0.55963
171840.0000    0.48975
171880.0000    0.18123
171920.0000    0.36013
171960.0000    0.42345
172000.0000    0.54202
172040.0000    0.48252
172080.0000    0.32970
172120.0000    0.36298
172160.0000    0.15923
172200.0000    0.31020
172240.0000    0.42303
172280.0000   -0.08209
172320.0000   -0.49508
172360.0000   -0.04331
172400.0000    0.16228
172440.0000   -0.04704
172480.0000    0.01068
172520.0000    0.04673
172560.0000    0.32280
172600.0000    0.49550
172640.0000    0.48526
172680.0000    0.64655
172720.0000    0.25563
172760.0000    0.28959
172800.0000    0.08594
172840.0000    0.12423
172880.0000    0.09298
172920.0000    0.16142
172960.0000    0.01262
173000.0000   -0.16933
173040.0000   -0.07432
173080.0000   -0.24396
173120.0000   -0.15942
173160.0000   -0.14377
173200.0000    0.09150
173240.0000   -0.35678
173280.0000   -0.06611
173320.0000    0.03291
173360.0000   -0.20845
173400.0000   -0.26947
173440.0000   -0.18137
173480.0000   -0.13594
173520.0000   -0.29469
173560.0000    0.20191
173600.0000   -0.23140
173640.0000   -0.51443
173680.0000   -0.36589
173720.0000   -0.18357
173760.0000   -0.16806
173800.0000   -0.12273
173840.0000   -0.05408
173880.0000    0.09687
173920.0000   -0.05650
173960.0000   -0.26261
174000.0000    0.14010
174040.0000   -0.10226
174080.0000   -0.06449
174120.0000   -0.40345
174160.0000   -0.15926
174200.0000   -0.20055
174240.0000   -0.21310
174280.0000    0.10818
174320.0000    0.30982
174360.0000    0.21606
174400.0000    0.18165
174440.0000    0.35103
174480.0000    0.35345
174520.0000    0.23970
174560.0000    0.23742
174600.0000    0.21101
174640.0000    0.38451
174680.0000    0.26744
174720.0000    0.14597
174760.0000   -0.09921
174800.0000    0.02059
174840.0000    0.27283
174880.0000    0.25946
174920.0000    0.32623
174960.0000    0.21704
175000.0000    0.16069
175040.0000    0.10086
175080.0000    0.00669
175120.0000    0.27120
175160.0000    0.26306
175200.0000    0.06650
175240.0000    0.24703
175280.0000    0.26422
175320.0000    0.21887
175360.0000   -0.12512
175400.0000   -0.16498
175440.0000    0.05235
175480.0000    0.33189
175520.0000    0.28832
175560.0000    0.05675
175600.0000    0.09366
175640.0000    0.38970
175680.0000    0.33552
175720.0000    0.21862
175760.0000    0.31838
175800.0000    0.43545
175840.0000    0.41700
175880.0000    0.24858
175920.0000    0.31763
175960.0000    0.43798
176000.0000    0.42295
176040.0000    0.52074
176080.0000    0.55946
176120.0000    0.41661
176160.0000    0.23119
176200.0000    0.37477
176240.0000    0.45761
176280.0000    0.31956
176320.0000    0.36499
176360.0000    0.37113
176400.0000    0.53041
176440.0000    0.49484
176480.0000    0.54011
176520.0000    0.49993
176560.0000    0.32191
176600.0000    0.52829
176640.0000    0.57284
176680.0000    0.53113
176720.0000    0.62195
176760.0000    0.26800
176800.0000   -0.03454
176840.0000    0.10188
176880.0000    0.30171
176920.0000    0.42851
176960.0000    0.31665
177000.0000    0.42130
177040.0000    0.57303
177080.0000    0.36374
177120.0000    0.32850
177160.0000    0.40876
177200.0000    0.29161
177240.0000    0.56443
177280.0000    0.28412
177320.0000    0.30718
177360.0000    0.24444
177400.0000    0.10630
177440.0000    0.28721
177480.0000    0.26329
177520.0000    0.34667
177560.0000    0.07511
177600.0000    0.23539
177640.0000    0.15183
177680.0000    0.25931
177720.0000    0.31313
177760.0000    0.42396
177800.0000    0.15909
177840.0000    0.42051
177880.0000    0.08177
177920.0000    0.37432
177960.0000    0.38310
178000.0000    0.03241
178040.0000    0.19792
178080.0000    0.24895
178120.0000    0.36122
178160.0000    0.45219
178200.0000    0.40797
178240.0000    0.43749
178280.0000    0.21307
178320.0000    0.32424
178360.0000    0.30676
178400.0000    0.22819
178440.0000    0.01091
178480.0000    0.16333
178520.0000    0.06821
178560.0000    0.06676
178600.0000    0.25265
178640.0000    0.25415
178680.0000    0.25365
178720.0000    0.52088
178760.0000    0.35128
178800.0000    0.60364
178840.0000    0.31163
178880.0000    0.15310
178920.0000    0.07837
178960.0000    0.17320
179000.0000    0.17952
179040.0000    0.31720
179080.0000    0.39495
179120.0000    0.71311
179160.0000    0.70015
179200.0000    0.55721
179240.0000    0.39368
179280.0000    0.33096
179320.0000    0.64548
179360.0000    0.47390
179400.0000    0.36778
179440.0000    0.33800
179480.0000    0.37742
179520.0000    0.35269
179560.0000    0.39416
179600.0000    0.15991
179640.0000    0.46265
179680.0000    0.59963
179720.0000    0.28581
179760.0000    0.22327
179800.0000    0.25953
179840.0000    0.25958
179880.0000    0.13712
179920.0000    0.09848
179960.0000    0.06409
180000.0000   -0.18172
180040.0000   -0.42089
180080.0000   -0.44685
180120.0000   -0.26831
180160.0000   -0.12585
180200.0000   -0.27907
180240.0000   -0.14609
180280.0000    0.02671
180320.0000    0.05093
180360.0000    0.04649
180400.0000   -0.04265
180440.0000    0.07275
180480.0000    0.05284
180520.0000   -0.12182
180560.0000    0.21622
180600.0000    0.05462
180640.0000   -0.18673
180680.0000   -0.16829
180720.0000   -0.02632
180760.0000   -0.18442
180800.0000    0.09555
180840.0000   -0.03020
180880.0000   -0.41619
180920.0000    0.01938
180960.0000   -0.12085
181000.0000   -0.17349
181040.0000   -0.02922
181080.0000   -0.16062
181120.0000   -0.24880
181160.0000   -0.23575
181200.0000    0.00379
181240.0000   -0.35458
181280.0000   -0.32724
181320.0000   -0.29886
181360.0000   -0.40347
181400.0000   -0.54556
181440.0000    0.00978
181480.0000   -0.61677
181520.0000   -0.47317
181560.0000   -0.76486
181600.0000   -0.46001
181640.0000   -0.44716
181680.0000   -0.40759
181720.0000   -0.51918
181760.0000   -0.24452
181800.0000   -0.13748
181840.0000   -0.47598
181880.0000   -0.20573
181920.0000   -0.26245
181960.0000   -0.27281
182000.0000   -0.20956
182040.0000   -0.42438
182080.0000   -0.34462
182120.0000    0.04197
182160.0000   -0.26564
182200.0000   -0.29430
182240.0000   -0.23316
182280.0000   -0.28962
182320.0000   -0.48339
182360.0000   -0.69460
182400.0000   -0.44933
182440.0000   -0.59378
182480.0000   -0.28206
182520.0000   -0.13662
182560.0000   -0.32998
182600.0000   -0.33638
182640.0000   -0.22093
182680.0000   -0.04325
182720.0000   -0.20957
182760.0000   -0.37963
182800.0000   -0.10301
182840.0000   -0.16986
182880.0000   -0.06626
182920.0000   -0.40827
182960.0000   -0.60427
183000.0000   -0.47427
183040.0000   -0.41846
183080.0000   -0.60751
183120.0000   -0.44487
183160.0000   -0.21106
183200.0000   -0.72584
183240.0000   -0.52072
183280.0000   -0.82221
183320.0000   -0.80138
183360.0000   -0.73626
183400.0000   -1.01905
183440.0000   -0.85902
183480.0000   -0.96704
183520.0000   -0.98270
183560.0000   -0.93582
183600.0000   -0.94245
183640.0000   -0.78970
183680.0000   -0.88568
183720.0000   -0.90279
183760.0000   -0.91303
183800.0000   -0.61609
183840.0000   -0.87869
183880.0000   -0.28996
183920.0000   -0.20611
183960.0000   -0.32430
184000.0000   -0.88111
184040.0000   -0.73232
184080.0000   -0.20522
184120.0000   -0.03052
184160.0000   -0.07657
184200.0000   -0.38549
184240.0000   -0.14568
184280.0000   -0.33683
184320.0000   -0.30910
184360.0000   -0.30579
184400.0000    0.04802
184440.0000    0.14969
184480.0000    0.26808
184520.0000   -0.25906
184560.0000   -0.21068
184600.0000   -0.09750
184640.0000   -0.40306
184680.0000   -0.20548
184720.0000   -0.48715
184760.0000   -0.37303
184800.0000   -0.12275
184840.0000    0.11485
184880.0000    0.39052
184920.0000    0.32707
184960.0000    0.20087
185000.0000    0.08535
185040.0000    0.05696
185080.0000    0.09084
185120.0000    0.04987
185160.0000    0.14546
185200.0000   -0.09559
185240.0000   -0.01403
185280.0000   -0.04455
185320.0000   -0.34608
185360.0000   -0.34080
185400.0000   -0.14945
185440.0000    0.23431
185480.0000    0.03373
185520.0000    0.09398
185560.0000    0.02057
185600.0000   -0.01965
185640.0000    0.00283
185680.0000    0.01569
185720.0000   -0.04576
185760.0000   -0.17075
185800.0000   -0.04247
185840.0000    0.10614
185880.0000    0.15175
185920.0000   -0.24620
185960.0000    0.29430
186000.0000    0.27775
186040.0000    0.24188
186080.0000    0.10171
186120.0000    0.24720
186160.0000    0.07387
186200.0000    0.00049
186240.0000   -0.06344
186280.0000   -0.12809
186320.0000    0.06249
186360.0000    0.06914
186400.0000    0.03490
186440.0000   -0.37903
186480.0000   -0.19744
186520.0000   -0.13433
186560.0000   -0.27071
186600.0000   -0.24289
186640.0000   -0.17410
186680.0000   -0.19949
186720.0000    0.00573
186760.0000   -0.09061
186800.0000    0.09273
186840.0000    0.15864
186880.0000   -0.17077
186920.0000    0.08654
186960.0000    0.21582
187000.0000   -0.12606
187040.0000    0.02958
187080.0000    0.00210
187120.0000    0.08751
187160.0000    0.26347
187200.0000    0.28143
187240.0000    0.43019
187280.0000    0.04641
187320.0000    0.10128
187360.0000   -0.03840
187400.0000    0.28710
187440.0000    0.04599
187480.0000    0.13934
187520.0000    0.18254
187560.0000   -0.00989
187600.0000    0.19762
187640.0000   -0.19928
187680.0000   -0.27029
187720.0000   -0.10026
187760.0000    0.10814
187800.0000    0.28190
187840.0000    0.26582
187880.0000   -0.11730
187920.0000   -0.12523
187960.0000    0.32451
188000.0000    0.21134
188040.0000    0.05379
188080.0000    0.00902
188120.0000    0.08298
188160.0000    0.58886
188200.0000    0.27677
188240.0000    0.27941
188280.0000    0.43127
188320.0000    0.53708
188360.0000    0.22222
188400.0000    0.33381
188440.0000    0.78096
188480.0000    0.75487
188520.0000    0.66060
188560.0000    0.73229
188600.0000    0.86218
188640.0000    0.66457
188680.0000    0.62781
188720.0000    0.69043
188760.0000    0.86674
188800.0000    0.61445
188840.0000    0.36800
188880.0000    0.51253
188920.0000    0.29693
188960.0000    0.07420
189000.0000    0.29789
189040.0000    0.45475
189080.0000   -0.11006
189120.0000    0.27592
189160.0000    0.18835
189200.0000    0.11456
189240.0000    0.25239
189280.0000    0.16249
189320.0000    0.44487
189360.0000    0.08600
189400.0000   -0.12286
189440.0000   -0.09106
189480.0000    0.25618
189520.0000    0.14747
189560.0000    0.25366
189600.0000    0.00945
189640.0000   -0.09061
189680.0000    0.23456
189720.0000   -0.06716
189760.0000    0.23787
189800.0000   -0.07271
189840.0000   -0.03312
189880.0000    0.17021
189920.0000    0.00281
189960.0000    0.04430
190000.0000    0.06398
190040.0000    0.17682
190080.0000   -0.00782
190120.0000    0.14941
190160.0000    0.01883
190200.0000   -0.25113
190240.0000   -0.13283
190280.0000   -0.04371
190320.0000   -0.05380
190360.0000   -0.17633
190400.0000   -0.19251
190440.0000    0.07016
190480.0000   -0.01578
190520.0000   -0.15612
190560.0000    0.08061
190600.0000   -0.23065
190640.0000   -0.15769
190680.0000    0.08901
190720.0000    0.07903
190760.0000    0.23681
190800.0000    0.12804
190840.0000    0.15012
190880.0000    0.09521
190920.0000    0.48150
190960.0000    0.11680
191000.0000    0.29084
191040.0000    0.16198
191080.0000    0.10798
191120.0000   -0.00536
191160.0000   -0.26652
191200.0000   -0.03286
191240.0000    0.09419
191280.0000    0.31859
191320.0000   -0.09813
191360.0000   -0.20189
191400.0000   -0.09867
191440.0000   -0.23550
191480.0000   -0.06094
191520.0000   -0.17909
191560.0000   -0.36038
191600.0000   -0.30369
191640.0000   -0.32495
191680.0000    0.26237
191720.0000    0.35667
191760.0000   -0.04999
191800.0000    0.41859
191840.0000    0.45307
191880.0000    0.15569
191920.0000    0.16521
191960.0000    0.35131
192000.0000    0.13288
192040.0000   -0.03859
192080.0000   -0.02605
192120.0000   -0.24197
192160.0000   -0.01103
192200.0000    0.23849
192240.0000   -0.26119
192280.0000    0.00194
192320.0000    0.27398
192360.0000    0.26523
192400.0000    0.25396
192440.0000    0.09824
192480.0000    0.22810
192520.0000    0.29561
192560.0000    0.41457
192600.0000    0.19292
192640.0000   -0.13317
192680.0000   -0.36720
192720.0000    0.00820
192760.0000    0.16080
192800.0000   -0.34968
192840.0000    0.14886
192880.0000    0.38604
192920.0000    0.22408
192960.0000    0.16595
193000.0000    0.02552
193040.0000    0.16471
193080.0000    0.17352
193120.0000    0.18371
193160.0000    0.13013
193200.0000    0.13689
193240.0000   -0.37093
193280.0000   -0.20607
193320.0000   -0.06474
193360.0000   -0.26040
193400.0000   -0.06454
193440.0000    0.33541
193480.0000    0.32480
193520.0000    0.36581
193560.0000    0.02135
193600.0000    0.22482
193640.0000    0.10226
193680.0000    0.11292
193720.0000    0.20803
193760.0000    0.49748
193800.0000    0.33010
193840.0000    0.07617
193880.0000    0.14577
193920.0000    0.27943
193960.0000    0.08566
194000.0000    0.08786
194040.0000    0.13212
194080.0000    0.11823
194120.0000    0.10659
194160.0000    0.07231
194200.0000    0.27414
194240.0000   -0.06261
194280.0000   -0.06059
194320.0000    0.11904
194360.0000    0.12136
194400.0000    0.10922
194440.0000    0.35376
194480.0000   -0.01265
194520.0000    0.33750
194560.0000   -0.05360
194600.0000    0.15499
194640.0000    0.15234
194680.0000    0.19626
194720.0000    0.30645
194760.0000    0.48187
194800.0000   -0.03648
194840.0000    0.35820
194880.0000    0.25451
194920.0000    0.42067
194960.0000    0.24820
195000.0000    0.20340
195040.0000   -0.00332
195080.0000    0.18425
195120.0000    0.46978
195160.0000    0.21618
195200.0000    0.06687
195240.0000    0.24023
195280.0000    0.47580
195320.0000    0.27571
195360.0000    0.23653
195400.0000    0.37042
195440.0000    0.19631
195480.0000    0.38885
195520.0000    0.25872
195560.0000    0.35637
195600.0000    0.14573
195640.0000    0.39489
195680.0000    0.29135
195720.0000    0.31182
195760.0000   -0.12006
195800.0000    0.25236
195840.0000    0.03950
195880.0000   -0.13227
195920.0000    0.26499
195960.0000    0.08614
196000.0000    0.07724
196040.0000    0.11441
196080.0000    0.26897
196120.0000    0.19447
196160.0000    0.12821
196200.0000    0.08709
196240.0000    0.05671
196280.0000    0.23185
196320.0000    0.23458
196360.0000    0.21083
196400.0000    0.37514
196440.0000    0.35310
196480.0000    0.10805
196520.0000    0.13644
196560.0000    0.06261
196600.0000    0.21219
196640.0000   -0.01362
196680.0000    0.34853
196720.0000    0.31401
196760.0000    0.12950
196800.0000    0.21426
196840.0000    0.40989
196880.0000    0.23223
196920.0000    0.20740
196960.0000    0.32324
197000.0000   -0.01357
197040.0000    0.10066
197080.0000    0.00069
197120.0000    0.14754
197160.0000    0.05832
197200.0000    0.21088
197240.0000    0.15660
197280.0000   -0.22089
197320.0000    0.16353
197360.0000    0.06941
197400.0000    0.26905
197440.0000   -0.06549
197480.0000   -0.32422
197520.0000   -0.00897
197560.0000    0.25779
197600.0000    0.02996
197640.0000    0.10717
197680.0000    0.15817
197720.0000    0.05297
197760.0000    0.40920
197800.0000    0.43191
197840.0000    0.12283
197880.0000    0.10377
197920.0000    0.42628
197960.0000    0.30742
198000.0000    0.54231
198040.0000    0.26633
198080.0000    0.20407
198120.0000    0.28098
198160.0000    0.25115
198200.0000    0.32104
198240.0000    0.22197
198280.0000    0.36733
198320.0000    0.25735
198360.0000    0.32368
198400.0000    0.31829
198440.0000    0.51013
198480.0000    0.16984
198520.0000    0.21235
198560.0000    0.22674
198600.0000    0.43555
198640.0000    0.30105
198680.0000    0.46514
198720.0000   -0.00552
198760.0000   -0.05864
198800.0000    0.33212
198840.0000    0.42041
198880.0000    0.57834
198920.0000    0.29702
198960.0000    0.48888
199000.0000    0.05040
199040.0000   -0.02410
199080.0000    0.03402
199120.0000    0.28928
199160.0000    0.33721
199200.0000    0.40670
199240.0000    0.47791
199280.0000    0.73037
199320.0000    0.53864
199360.0000    0.45673
199400.0000    0.47995
199440.0000    0.33366
199480.0000    0.51924
199520.0000    0.25634
199560.0000    0.24600
199600.0000    0.25222
199640.0000   -0.01431
199680.0000   -0.00242
199720.0000    0.21363
199760.0000    0.04809
199800.0000    0.16342
199840.0000   -0.01084
199880.0000   -0.25867
199920.0000   -0.15905
199960.0000   -0.01929
200000.0000   -0.05506
200040.0000   -0.10278
200080.0000   -0.22351
200120.0000   -0.11689
200160.0000    0.29282
200200.0000    0.37201
200240.0000    0.00734
200280.0000   -0.07412
200320.0000    0.16475
200360.0000   -0.07689
200400.0000   -0.21976
200440.0000   -0.18255
200480.0000   -0.06039
200520.0000   -0.17277
200560.0000   -0.22839
200600.0000    0.28819
200640.0000   -0.09513
200680.0000    0.12758
200720.0000    0.18503
200760.0000    0.10402
200800.0000    0.15686
200840.0000    0.17630
200880.0000   -0.00432
200920.0000   -0.08917
200960.0000    0.09048
201000.0000    0.33951
201040.0000    0.17585
201080.0000    0.18804
201120.0000    0.19079
201160.0000    0.37765
201200.0000    0.04667
201240.0000    0.06627
201280.0000   -0.12625
201320.0000   -0.11771
201360.0000   -0.00605
201400.0000   -0.09178
201440.0000   -0.07337
201480.0000    0.09931
201520.0000   -0.08240
201560.0000   -0.12097
201600.0000    0.02727
201640.0000    0.20864
201680.0000    0.34451
201720.0000    0.05839
201760.0000   -0.05690
201800.0000   -0.17952
201840.0000   -0.16130
201880.0000   -0.41853
201920.0000   -0.69690
201960.0000   -0.31109
202000.0000   -0.02592
202040.0000   -0.20171
202080.0000   -0.00957
202120.0000   -0.10858
202160.0000    0.02120
202200.0000   -0.17356
202240.0000   -0.24295
202280.0000    0.03476
202320.0000    0.22875
202360.0000   -0.14800
202400.0000    0.01707
202440.0000   -0.04626
202480.0000    0.10947
202520.0000   -0.14428
202560.0000   -0.32293
202600.0000   -0.14736
202640.0000    0.05066
202680.0000    0.07514
202720.0000    0.07744
202760.0000    0.06662
202800.0000    0.21770
202840.0000    0.15045
202880.0000    0.11487
202920.0000    0.16696
202960.0000    0.32155
203000.0000    0.03466
203040.0000   -0.00512
203080.0000   -0.25360
203120.0000    0.17479
203160.0000    0.19596
203200.0000    0.17201
203240.0000    0.12494
203280.0000    0.05628
203320.0000    0.07033
203360.0000    0.00583
203400.0000    0.12083
203440.0000    0.02342
203480.0000    0.10003
203520.0000    0.12290
203560.0000   -0.06280
203600.0000    0.11483
203640.0000    0.12284
203680.0000    0.09090
203720.0000   -0.00243
203760.0000    0.07571
203800.0000   -0.10961
203840.0000    0.19746
203880.0000    0.21042
203920.0000    0.07577
203960.0000    0.09892
204000.0000    0.11167
204040.0000    0.00328
204080.0000    0.20771
204120.0000   -0.00045
204160.0000   -0.08793
204200.0000    0.15446
204240.0000   -0.01498
204280.0000    0.16278
204320.0000   -0.06852
204360.0000   -0.13093
204400.0000    0.06841
204440.0000    0.12684
204480.0000    0.17283
204520.0000    0.10419
204560.0000    0.09043
204600.0000    0.06295
204640.0000   -0.11835
204680.0000   -0.05235
204720.0000    0.08659
204760.0000   -0.19581
204800.0000    0.13699
204840.0000   -0.01739
204880.0000   -0.02970
204920.0000    0.17665
204960.0000    0.03961
205000.0000    0.11625
205040.0000    0.10325
205080.0000    0.09234
205120.0000   -0.06731
205160.0000   -0.13785
205200.0000    0.14681
205240.0000   -0.02811
205280.0000   -0.21760
205320.0000    0.07285
205360.0000   -0.02962
205400.0000    0.17997
205440.0000   -0.16571
205480.0000    0.00648
205520.0000    0.03002
205560.0000   -0.10258
205600.0000   -0.13252
205640.0000    0.04948
205680.0000    0.17441
205720.0000   -0.13394
205760.0000    0.01374
205800.0000   -0.13043
205840.0000   -0.12642
205880.0000    0.00140
205920.0000    0.29493
205960.0000    0.00098
206000.0000    0.07055
206040.0000    0.19859
206080.0000    0.22082
206120.0000   -0.12119
206160.0000    0.16806
206200.0000    0.16255
206240.0000    0.00117
206280.0000   -0.34478
206320.0000   -0.01243
206360.0000   -0.10153
206400.0000   -0.09513
206440.0000   -0.12251
206480.0000   -0.22161
206520.0000   -0.11270
206560.0000    0.04647
206600.0000   -0.15402
206640.0000    0.04067
206680.0000    0.00270
206720.0000   -0.14504
206760.0000   -0.24858
206800.0000   -0.04817
206840.0000   -0.26565
206880.0000   -0.29495
206920.0000   -0.16015
206960.0000   -0.24677
207000.0000   -0.14284
207040.0000   -0.19955
207080.0000   -0.48638
207120.0000   -0.18019
207160.0000   -0.19653
207200.0000   -0.52652
207240.0000   -0.61234
207280.0000   -0.10453
207320.0000   -0.08618
207360.0000   -0.03500
207400.0000   -0.09594
207440.0000   -0.10305
207480.0000   -0.01168
207520.0000   -0.00885
207560.0000    0.07232
207600.0000   -0.02098
207640.0000   -0.04219
207680.0000   -0.35341
207720.0000   -0.25520
207760.0000   -0.14036
207800.0000   -0.31366
207840.0000   -0.49513
207880.0000   -0.21380
207920.0000   -0.31181
207960.0000   -0.10940
208000.0000   -0.17717
208040.0000   -0.08097
208080.0000   -0.06676
208120.0000   -0.02626
208160.0000   -0.20801
208200.0000   -0.09787
208240.0000   -0.34110
208280.0000   -0.11620
208320.0000   -0.13274
208360.0000   -0.26689
208400.0000   -0.17557
208440.0000   -0.05770
208480.0000    0.12961
208520.0000   -0.45154
208560.0000   -0.42189
208600.0000   -0.45365
208640.0000   -0.34503
208680.0000   -0.51379
208720.0000   -0.08327
208760.0000   -0.43558
208800.0000   -0.38203
208840.0000    0.02411
208880.0000   -0.10906
208920.0000   -0.11234
208960.0000    0.00800
209000.0000    0.17224
209040.0000    0.12876
209080.0000   -0.12743
209120.0000    0.01767
209160.0000   -0.10562
209200.0000   -0.29830
209240.0000   -0.56628
209280.0000   -0.14821
209320.0000   -0.19358
209360.0000   -0.27437
209400.0000   -0.10046
209440.0000   -0.25481
209480.0000   -0.30507
209520.0000   -0.52180
209560.0000   -0.33324
209600.0000   -0.47588
209640.0000   -0.31267
209680.0000   -0.15013
209720.0000    0.02229
209760.0000   -0.18554
209800.0000   -0.19386
209840.0000   -0.56202
209880.0000   -0.16766
209920.0000   -0.40815
209960.0000   -0.06836
210000.0000   -0.03932
210040.0000   -0.30168
210080.0000   -0.21607
210120.0000   -0.14742
210160.0000   -0.54597
210200.0000   -0.36131
210240.0000   -0.22834
210280.0000   -0.30478
210320.0000   -0.08288
210360.0000   -0.29073
210400.0000   -0.34484
210440.0000   -0.47172
210480.0000   -0.39341
210520.0000   -0.21141
210560.0000   -0.38222
210600.0000   -0.36336
210640.0000   -0.15493
210680.0000   -0.16894
210720.0000   -0.39826
210760.0000    0.09849
210800.0000    0.07430
210840.0000   -0.40345
210880.0000   -0.33919
210920.0000   -0.39149
210960.0000   -0.56939
211000.0000   -0.41684
211040.0000   -0.09359
211080.0000   -0.19850
211120.0000   -0.12186
211160.0000   -0.22990
211200.0000   -0.42286
211240.0000   -0.21003
211280.0000    0.03100
211320.0000   -0.59382
211360.0000   -0.64106
211400.0000    0.07761
211440.0000    0.00410
211480.0000   -0.05585
211520.0000   -0.56460
211560.0000   -0.15615
211600.0000   -0.21454
211640.0000   -0.03869
211680.0000   -0.26559
211720.0000   -0.35350
211760.0000   -0.41421
211800.0000   -0.56124
211840.0000   -0.39264
211880.0000   -0.58369
211920.0000   -0.57933
211960.0000   -0.66759
212000.0000   -0.32653
212040.0000   -0.48907
212080.0000   -0.22116
212120.0000   -0.56275
212160.0000   -0.41890
212200.0000   -0.54752
212240.0000   -0.34713
212280.0000   -0.35465
212320.0000   -0.09030
212360.0000   -0.31872
212400.0000   -0.46061
212440.0000   -0.34435
212480.0000   -0.28239
212520.0000   -0.44871
212560.0000   -0.03124
212600.0000   -0.02720
212640.0000   -0.23595
212680.0000   -0.07563
212720.0000   -0.11532
212760.0000    0.05509
212800.0000   -0.38894
212840.0000   -0.32475
212880.0000   -0.23099
212920.0000   -0.39079
212960.0000   -0.12888
213000.0000   -0.20211
213040.0000   -0.12831
213080.0000   -0.33131
213120.0000   -0.02579
213160.0000   -0.31941
213200.0000   -0.20706
213240.0000   -0.05070
213280.0000   -0.36003
213320.0000    0.03529
213360.0000   -0.03108
213400.0000   -0.05715
213440.0000   -0.16342
213480.0000    0.06925
213520.0000    0.20634
213560.0000   -0.28745
213600.0000   -0.39609
213640.0000   -0.06737
213680.0000   -0.12274
213720.0000   -0.04086
213760.0000   -0.08534
213800.0000   -0.14277
213840.0000    0.37282
213880.0000    0.40583
213920.0000   -0.06997
213960.0000   -0.23865
214000.0000    0.00945
214040.0000   -0.01610
214080.0000   -0.08099
214120.0000    0.12800
214160.0000   -0.00379
214200.0000   -0.39636
214240.0000   -0.54309
214280.0000   -0.46960
214320.0000   -0.36582
214360.0000   -0.64693
214400.0000   -0.16038
214440.0000   -0.50835
214480.0000   -0.23934
214520.0000   -0.38205
214560.0000   -0.63336
214600.0000   -0.52625
214640.0000    0.08227
214680.0000    0.13088
214720.0000   -0.35522
214760.0000    0.00740
214800.0000    0.03592
214840.0000    0.07900
214880.0000   -0.00635
214920.0000    0.05852
214960.0000    0.02700
215000.0000   -0.36043
215040.0000   -0.14953
215080.0000    0.04504
215120.0000    0.25852
215160.0000    0.06575
215200.0000    0.00873
215240.0000    0.15617
215280.0000   -0.09209
215320.0000   -0.09292
215360.0000   -0.20696
215400.0000   -0.10016
215440.0000   -0.05347
215480.0000   -0.26351
215520.0000   -0.23597
215560.0000   -0.31608
215600.0000   -0.13999
215640.0000   -0.39137
215680.0000   -0.31893
215720.0000   -0.29217
215760.0000   -0.49450
215800.0000   -0.40810
215840.0000   -0.41653
215880.0000   -0.41971
215920.0000   -0.53571
215960.0000   -0.34446
216000.0000   -0.54421
216040.0000   -0.41961
216080.0000   -0.52680
216120.0000   -0.46876
216160.0000   -0.62142
216200.0000   -0.66098
216240.0000   -0.17402
216280.0000   -0.44169
216320.0000   -0.52279
216360.0000   -0.33215
216400.0000   -0.56691
216440.0000   -0.60978
216480.0000   -0.38763
216520.0000   -0.40563
216560.0000   -0.54787
216600.0000   -0.21643
216640.0000   -0.45480
216680.0000   -0.36002
216720.0000   -0.41076
216760.0000   -0.16636
216800.0000   -0.17588
216840.0000    0.05668
216880.0000    0.14581
216920.0000    0.14452
216960.0000   -0.24718
217000.0000   -0.42531
217040.0000   -0.36626
217080.0000   -0.20776
217120.0000   -0.18956
217160.0000   -0.31211
217200.0000   -0.14042
217240.0000   -0.08217
217280.0000   -0.12054
217320.0000   -0.33971
217360.0000   -0.28753
217400.0000   -0.00348
217440.0000   -0.48844
217480.0000    0.03862
217520.0000   -0.19722
217560.0000   -0.25803
217600.0000   -0.35079
217640.0000   -0.56027
217680.0000   -0.29103
217720.0000   -0.41087
217760.0000   -0.52989
217800.0000   -0.33370
217840.0000   -0.24056
217880.0000   -0.00139
217920.0000   -0.16815
217960.0000   -0.15728
218000.0000   -0.17942
218040.0000   -0.31247
218080.0000   -0.53881
218120.0000   -0.17483
218160.0000   -0.04916
218200.0000   -0.23847
218240.0000   -0.12901
218280.0000   -0.18019
218320.0000   -0.07954
218360.0000    0.11838
218400.0000   -0.02183
218440.0000   -0.04793
218480.0000   -0.27096
218520.0000   -0.08313
218560.0000    0.09489
218600.0000   -0.08949
218640.0000   -0.10772
218680.0000    0.06297
218720.0000   -0.04177
218760.0000   -0.27677
218800.0000   -0.33231
218840.0000   -0.19386
218880.0000   -0.33641
218920.0000   -0.22565
218960.0000   -0.61853
219000.0000   -0.01114
219040.0000   -0.14890
219080.0000   -0.17073
219120.0000   -0.29222
219160.0000   -0.44082
219200.0000   -0.31539
219240.0000   -0.47626
219280.0000   -0.36889
219320.0000   -0.31317
219360.0000   -0.37036
219400.0000   -0.14416
219440.0000   -0.41518
219480.0000   -0.08067
219520.0000   -0.08564
219560.0000   -0.38860
219600.0000   -0.27414
219640.0000   -0.00493
219680.0000   -0.03185
219720.0000    0.01958
219760.0000   -0.07334
219800.0000   -0.25521
219840.0000   -0.33473
219880.0000   -0.15423
219920.0000   -0.15770
219960.0000   -0.18105
220000.0000   -0.11653
220040.0000    0.12625
220080.0000   -0.03424
220120.0000   -0.04233
220160.0000   -0.02185
220200.0000   -0.41674
220240.0000   -0.18650
220280.0000   -0.17739
220320.0000    0.12867
220360.0000   -0.20173
220400.0000   -0.29802
220440.0000   -0.37649
220480.0000   -0.37452
220520.0000   -0.10507
220560.0000   -0.38824
220600.0000   -0.11957
220640.0000   -0.02696
220680.0000   -0.00742
220720.0000   -0.05740
220760.0000   -0.12431
220800.0000   -0.21057
220840.0000   -0.28040
220880.0000    0.07629
220920.0000    0.09136
220960.0000    0.02115
221000.0000   -0.23311
221040.0000    0.02005
221080.0000   -0.24080
221120.0000   -0.21167
221160.0000    0.09979
221200.0000   -0.17753
221240.0000   -0.09131
221280.0000    0.14370
221320.0000   -0.11187
221360.0000   -0.07141
221400.0000   -0.19100
221440.0000   -0.11254
221480.0000   -0.14189
221520.0000   -0.36642
221560.0000   -0.24187
221600.0000   -0.42557
221640.0000   -0.47902
221680.0000   -0.46487
221720.0000   -0.53565
221760.0000   -0.84172
221800.0000   -0.76493
221840.0000   -0.73274
221880.0000   -0.69859
221920.0000   -0.49423
221960.0000   -0.94452
222000.0000   -0.53773
222040.0000   -0.73999
222080.0000   -0.37345
222120.0000   -0.45537
222160.0000    0.04269
222200.0000   -0.70966
222240.0000   -0.34049
222280.0000   -0.12161
222320.0000   -0.00621
222360.0000   -0.48008
222400.0000   -0.69749
222440.0000   -0.59917
222480.0000   -0.55173
222520.0000   -0.55318
222560.0000   -0.29832
222600.0000   -0.26047
222640.0000   -0.33976
222680.0000   -0.30992
222720.0000    0.03606
222760.0000   -0.19482
222800.0000   -0.36437
222840.0000   -0.23083
222880.0000   -0.21652
222920.0000   -0.02419
222960.0000   -0.09025
223000.0000   -0.02330
223040.0000   -0.11169
223080.0000   -0.22256
223120.0000   -0.02785
223160.0000   -0.31529
223200.0000   -0.09213
223240.0000    0.05961
223280.0000   -0.02005
223320.0000   -0.25334
223360.0000   -0.18903
223400.0000    0.00780
223440.0000    0.39380
223480.0000    0.21367
223520.0000   -0.23927
223560.0000    0.51434
223600.0000    0.39135
223640.0000    0.43536
223680.0000    0.35217
223720.0000    0.51403
223760.0000    0.19192
223800.0000    0.26924
223840.0000    0.05901
223880.0000    0.15172
223920.0000   -0.14797
223960.0000    0.17407
224000.0000    0.40994
224040.0000   -0.19729
224080.0000    0.15605
224120.0000    0.13676
224160.0000    0.17476
224200.0000   -0.04089
224240.0000    0.37426
224280.0000    0.07033
224320.0000   -0.09559
224360.0000   -0.10327
224400.0000   -0.28583
224440.0000   -0.10449
224480.0000    0.07855
224520.0000   -0.08881
224560.0000   -0.16301
224600.0000    0.04845
224640.0000   -0.20522
224680.0000   -0.19387
224720.0000   -0.23716
224760.0000   -0.01810
224800.0000    0.15518
224840.0000   -0.32302
224880.0000    0.00662
224920.0000   -0.06493
224960.0000   -0.15908
225000.0000   -0.19650
225040.0000    0.05681
225080.0000   -0.28840
225120.0000   -0.26000
225160.0000   -0.45319
225200.0000   -0.27826
225240.0000   -0.45234
225280.0000   -0.61313
225320.0000   -0.44082
225360.0000   -0.23090
225400.0000   -0.09577
225440.0000    0.02667
225480.0000   -0.46650
225520.0000   -0.17039
225560.0000   -0.12175
225600.0000   -0.27848
225640.0000    0.04988
225680.0000   -0.16597
225720.0000   -0.13689
225760.0000   -0.12410
225800.0000    0.00197
225840.0000   -0.26971
225880.0000   -0.04868
225920.0000   -0.31728
225960.0000   -0.41648
226000.0000   -0.30858
226040.0000   -0.06928
226080.0000   -0.70354
226120.0000   -0.31592
226160.0000   -0.23928
226200.0000   -0.34438
226240.0000   -0.51583
226280.0000   -0.22443
226320.0000   -0.22369
226360.0000   -0.77002
226400.0000   -0.23615
226440.0000   -0.05565
226480.0000   -0.41959
226520.0000   -0.12956
226560.0000   -0.50712
226600.0000   -0.16752
226640.0000   -0.17895
226680.0000    0.26822
226720.0000    0.06541
226760.0000    0.00874
226800.0000    0.24361
226840.0000    0.22305
226880.0000    0.05553
226920.0000   -0.02925
226960.0000   -0.39053
227000.0000   -0.52217
227040.0000   -0.38189
227080.0000   -0.06068
227120.0000   -0.52478
227160.0000   -0.18133
227200.0000   -0.53841
227240.0000   -0.57945
227280.0000   -0.30572
227320.0000   -0.10664
227360.0000   -0.06671
227400.0000   -0.40439
227440.0000   -0.64036
227480.0000   -0.72432
227520.0000   -0.21260
227560.0000   -0.39236
227600.0000   -0.02998
227640.0000   -0.14781
227680.0000    0.14707
227720.0000   -0.33923
227760.0000   -0.02379
227800.0000   -0.07507
227840.0000   -0.08110
227880.0000   -0.04000
227920.0000   -0.13978
227960.0000    0.28040
228000.0000    0.07597
228040.0000    0.14678
228080.0000    0.19419
228120.0000    0.28334
228160.0000    0.13976
228200.0000   -0.00551
228240.0000    0.27235
228280.0000    0.12494
228320.0000   -0.08392
228360.0000   -0.23399
228400.0000   -0.20090
228440.0000   -0.12809
228480.0000    0.01886
228520.0000   -0.21863
228560.0000   -0.34062
228600.0000   -0.18011
228640.0000   -0.00647
228680.0000   -0.22162
228720.0000   -0.40281
228760.0000    0.00180
228800.0000   -0.36796
228840.0000   -0.10576
228880.0000    0.15303
228920.0000    0.16085
228960.0000    0.14088
229000.0000   -0.05013
229040.0000   -0.15025
229080.0000   -0.35799
229120.0000   -0.06450
229160.0000   -0.16074
229200.0000   -0.00496
229240.0000   -0.16926
229280.0000   -0.10569
229320.0000    0.08288
229360.0000   -0.07502
229400.0000   -0.12041
229440.0000   -0.27585
229480.0000   -0.16629
229520.0000   -0.60345
229560.0000   -0.18396
229600.0000   -0.16404
229640.0000   -0.28798
229680.0000   -0.37537
229720.0000   -0.60845
229760.0000   -0.48937
229800.0000   -0.53286
229840.0000   -0.46036
229880.0000   -0.73168
229920.0000   -0.53547
229960.0000   -0.42777
230000.0000   -0.42448
230040.0000   -0.40328
230080.0000   -0.48563
230120.0000   -0.58135
230160.0000   -0.27461
230200.0000   -0.36847
230240.0000   -0.32193
230280.0000   -0.43419
230320.0000   -0.26392
230360.0000   -0.37477
230400.0000   -0.43588
230440.0000   -0.56129
230480.0000   -0.21012
230520.0000   -0.46479
230560.0000   -0.48407
230600.0000   -0.56809
230640.0000   -0.50424
230680.0000   -0.60409
230720.0000   -0.33870
230760.0000   -0.19219
230800.0000   -0.11674
230840.0000   -0.55681
230880.0000   -0.70448
230920.0000   -0.45160
230960.0000   -0.42704
231000.0000   -0.13892
231040.0000    0.02639
231080.0000   -0.27630
231120.0000    0.14289
231160.0000    0.00663
231200.0000   -0.02163
231240.0000    0.11031
231280.0000   -0.19290
231320.0000    0.12923
231360.0000   -0.37008
231400.0000    0.03228
231440.0000   -0.29671
231480.0000   -0.22007
231520.0000   -0.26119
231560.0000   -0.33368
231600.0000    0.02547
231640.0000   -0.07773
231680.0000    0.29810
231720.0000    0.27514
231760.0000    0.00581
231800.0000    0.33600
231840.0000    0.05262
231880.0000    0.02434
231920.0000    0.00995
231960.0000   -0.21031
232000.0000   -0.27062
232040.0000    0.04404
232080.0000    0.33557
232120.0000    0.32682
232160.0000    0.15015
232200.0000    0.27245
232240.0000    0.24022
232280.0000    0.16037
232320.0000    0.18830
232360.0000    0.19542
232400.0000    0.20000
232440.0000    0.05708
232480.0000    0.10932
232520.0000    0.40639
232560.0000   -0.15695
232600.0000   -0.45033
232640.0000   -0.36096
232680.0000   -0.51100
232720.0000   -0.83966
232760.0000   -0.95878
232800.0000   -0.43003
232840.0000   -0.47556
232880.0000   -0.54674
232920.0000   -0.23481
232960.0000   -0.51264
233000.0000   -0.46097
233040.0000   -0.28767
233080.0000   -0.48742
233120.0000   -0.70137
233160.0000   -0.97240
233200.0000   -0.86694
233240.0000   -1.06717
233280.0000   -0.65281
233320.0000   -1.19334
233360.0000   -0.71494
233400.0000   -0.41815
233440.0000   -0.46644
233480.0000   -0.61674
233520.0000   -0.53036
233560.0000   -0.43523
233600.0000   -0.18549
233640.0000   -0.59060
233680.0000   -1.05637
233720.0000   -0.82035
233760.0000   -0.11069
233800.0000   -0.69582
233840.0000   -0.66050
233880.0000   -0.55040
233920.0000   -0.03322
233960.0000   -0.27252
234000.0000   -0.51929
234040.0000   -0.51167
234080.0000   -0.27898
234120.0000   -0.42892
234160.0000   -0.55238
234200.0000   -0.56183
234240.0000   -0.41844
234280.0000   -0.28778
234320.0000   -0.49494
234360.0000   -0.72614
234400.0000   -0.62848
234440.0000   -0.80765
234480.0000   -0.56755
234520.0000   -0.54224
234560.0000   -0.17902
234600.0000   -0.17723
234640.0000   -0.47525
234680.0000   -0.54107
234720.0000   -0.48055
234760.0000   -0.38853
234800.0000   -0.13727
234840.0000   -0.57297
234880.0000   -0.84293
234920.0000   -0.54691
234960.0000   -0.64333
235000.0000   -0.21237
235040.0000   -0.30733
235080.0000   -0.46072
235120.0000   -0.43274
235160.0000   -0.33770
235200.0000    0.00789
235240.0000   -0.27005
235280.0000   -0.30435
235320.0000   -0.44043
235360.0000   -0.39042
235400.0000   -0.33271
235440.0000   -0.63345
235480.0000   -0.55186
235520.0000   -0.36145
235560.0000   -0.23504
235600.0000   -0.32974
235640.0000   -0.13788
235680.0000    0.11534
235720.0000   -0.25799
235760.0000   -0.71821
235800.0000   -0.71854
235840.0000   -0.39975
235880.0000   -0.51680
235920.0000   -0.86002
235960.0000   -0.71516
236000.0000   -0.87415
236040.0000   -0.37265
236080.0000   -0.87769
236120.0000   -0.67469
236160.0000    0.13965
236200.0000    0.29606
236240.0000   -0.08732
236280.0000   -0.37021
236320.0000   -0.50908
236360.0000   -0.35365
236400.0000   -0.12640
236440.0000   -0.09707
236480.0000   -0.56088
236520.0000   -0.42304
236560.0000   -0.35049
236600.0000   -0.72216
236640.0000   -0.01358
236680.0000   -0.00521
236720.0000   -0.01347
236760.0000   -0.36792
236800.0000   -0.25764
236840.0000   -0.16797
236880.0000   -0.25577
236920.0000   -0.00509
236960.0000   -0.31927
237000.0000   -0.43682
237040.0000   -0.28987
237080.0000   -0.19130
237120.0000   -0.04903
237160.0000   -0.10212
237200.0000    0.06912
237240.0000   -0.11470
237280.0000   -0.09112
237320.0000   -0.19688
237360.0000   -0.45426
237400.0000   -0.34027
237440.0000   -0.64492
237480.0000   -0.79724
237520.0000   -0.69544
237560.0000   -0.63222
237600.0000   -0.74302
237640.0000   -0.55582
237680.0000   -0.59825
237720.0000   -0.73511
237760.0000   -0.71007
237800.0000   -0.81621
237840.0000   -0.67923
237880.0000   -0.71539
237920.0000   -0.72165
237960.0000   -0.53472
238000.0000   -0.80843
238040.0000   -0.56770
238080.0000   -0.76504
238120.0000   -0.89487
238160.0000   -0.51185
238200.0000   -0.37773
238240.0000   -0.73224
238280.0000   -0.36797
238320.0000   -0.54083
238360.0000    0.14523
238400.0000    0.32134
238440.0000   -0.31224
238480.0000   -0.48549
238520.0000   -0.18440
238560.0000   -0.47605
238600.0000   -0.63600
238640.0000   -0.63102
238680.0000   -0.44063
238720.0000   -0.52746
238760.0000   -0.29754
238800.0000   -0.25803
238840.0000   -0.60552
238880.0000   -0.35834
238920.0000   -0.40636
238960.0000   -0.50545
239000.0000   -0.52624
239040.0000   -0.54294
239080.0000   -0.62792
239120.0000   -0.58431
239160.0000   -0.62730
239200.0000   -0.26876
239240.0000   -0.65017
239280.0000   -0.17327
239320.0000   -0.03903
239360.0000   -0.12205
239400.0000   -0.32224
239440.0000   -0.28378
239480.0000   -0.12305
239520.0000   -0.23239
239560.0000   -0.37282
239600.0000   -0.07058
239640.0000   -0.20583
239680.0000   -0.38672
239720.0000   -0.14113
239760.0000   -0.24699
239800.0000   -0.17883
239840.0000   -0.48771
239880.0000   -0.31373
239920.0000   -0.40515
239960.0000   -0.62836
240000.0000   -0.51003
240040.0000   -0.69500
240080.0000   -0.72050
240120.0000   -0.59682
240160.0000   -0.36304
240200.0000   -0.23732
240240.0000   -0.25336
240280.0000   -0.46681
240320.0000   -0.81703
240360.0000   -0.55132
240400.0000   -0.54719
240440.0000   -0.54337
240480.0000   -0.59012
240520.0000   -0.46057
240560.0000   -0.71924
240600.0000   -0.70898
240640.0000   -0.36398
240680.0000   -0.83795
240720.0000   -0.35344
240760.0000   -0.49637
240800.0000   -0.37216
240840.0000   -0.80794
240880.0000   -0.62183
240920.0000   -0.49412
240960.0000   -0.70632
241000.0000   -0.68245
241040.0000   -0.30716
241080.0000   -0.53823
241120.0000   -0.12477
241160.0000   -0.30575
241200.0000   -0.55746
241240.0000   -0.58034
241280.0000   -0.42888
241320.0000   -0.51451
241360.0000   -0.48844
241400.0000   -0.25209
241440.0000   -0.57372
241480.0000   -0.39706
241520.0000   -0.32971
241560.0000   -0.25014
241600.0000   -0.06795
241640.0000   -0.08382
241680.0000   -0.33122
241720.0000   -0.19242
241760.0000   -0.21879
241800.0000   -0.07075
241840.0000   -0.11269
241880.0000   -0.15010
241920.0000   -0.18907
241960.0000   -0.18018
242000.0000   -0.36760
242040.0000   -0.27970
242080.0000   -0.43496
242120.0000   -0.18790
242160.0000   -0.57187
242200.0000   -0.37537
242240.0000   -0.46626
242280.0000   -0.50017
242320.0000   -0.22706
242360.0000   -0.11747
242400.0000   -0.16018
242440.0000   -0.19254
242480.0000   -0.03960
242520.0000   -0.30026
242560.0000   -0.23745
242600.0000   -0.16034
242640.0000   -0.40677
242680.0000   -0.38861
242720.0000   -0.23717
242760.0000   -0.35732
242800.0000   -0.12166
242840.0000   -0.16833
242880.0000   -0.44018
242920.0000   -0.61512
242960.0000   -0.71833
243000.0000   -0.48190
243040.0000   -0.61805
243080.0000   -0.61500
243120.0000   -0.53871
243160.0000   -0.51464
243200.0000   -0.46796
243240.0000   -0.21989
243280.0000   -0.50684
243320.0000   -0.56404
243360.0000   -0.47059
243400.0000   -0.50191
243440.0000   -0.49767
243480.0000   -0.37936
243520.0000   -0.18543
243560.0000   -0.50828
243600.0000   -0.39309
243640.0000   -0.25708
243680.0000   -0.40455
243720.0000   -0.40313
243760.0000   -0.36682
243800.0000   -0.25586
243840.0000   -0.06429
243880.0000   -0.27685
243920.0000   -0.31484
243960.0000    0.07770
244000.0000   -0.30699
244040.0000   -0.15626
244080.0000   -0.02170
244120.0000    0.02561
244160.0000    0.40439
244200.0000    0.03807
244240.0000   -0.15480
244280.0000   -0.43603
244320.0000   -0.42671
244360.0000   -0.41202
244400.0000   -0.49207
244440.0000   -0.29249
244480.0000   -0.57445
244520.0000   -0.56570
244560.0000   -0.36829
244600.0000   -0.46607
244640.0000   -0.21878
244680.0000   -0.16406
244720.0000   -0.45341
244760.0000   -0.40110
244800.0000   -0.50869
244840.0000   -0.08645
244880.0000    0.04077
244920.0000    0.11599
244960.0000    0.08824
245000.0000   -0.09094
245040.0000   -0.14316
245080.0000   -0.18300
245120.0000   -0.12379
245160.0000    0.35658
245200.0000    0.50063
245240.0000    0.62538
245280.0000    0.49546
245320.0000    0.43516
245360.0000    0.60133
245400.0000    0.62027
245440.0000    0.44256
245480.0000    0.47833
245520.0000    0.40965
245560.0000    0.43335
245600.0000    0.35731
245640.0000    0.44462
245680.0000    0.46557
245720.0000    0.59152
245760.0000    0.59407
245800.0000    0.42390
245840.0000    0.49996
245880.0000    0.66771
245920.0000    0.55879
245960.0000    0.50996
246000.0000    0.34933
246040.0000    0.46925
246080.0000    0.55720
246120.0000    0.22436
246160.0000    0.63598
246200.0000    0.52576
246240.0000    0.57976
246280.0000    0.38118
246320.0000    0.31928
246360.0000    0.45189
246400.0000    0.54692
246440.0000    0.31851
246480.0000    0.23434
246520.0000    0.09705
246560.0000    0.46513
246600.0000    0.40091
246640.0000    0.28254
246680.0000    0.04222
246720.0000   -0.05147
246760.0000    0.09204
246800.0000   -0.09130
246840.0000   -0.09092
246880.0000   -0.18478
246920.0000   -0.22725
246960.0000   -0.02822
247000.0000   -0.14428
247040.0000   -0.20634
247080.0000    0.03030
247120.0000    0.18221
247160.0000   -0.13950
247200.0000    0.33710
247240.0000    0.26346
247280.0000    0.34806
247320.0000    0.38189
247360.0000    0.13628
247400.0000   -0.16128
247440.0000   -0.06019
247480.0000   -0.08784
247520.0000   -0.22552
247560.0000   -0.05734
247600.0000   -0.29192
247640.0000    0.09153
247680.0000   -0.30898
247720.0000   -0.15351
247760.0000   -0.08492
247800.0000   -0.34544
247840.0000   -0.24862
247880.0000   -0.22572
247920.0000   -0.26107
247960.0000   -0.69743
248000.0000   -0.45103
248040.0000   -0.31496
248080.0000   -0.51243
248120.0000   -0.46906
248160.0000   -0.44913
248200.0000   -0.55099
248240.0000   -0.17094
248280.0000   -0.50143
248320.0000   -0.30511
248360.0000   -0.15976
248400.0000   -0.52400
248440.0000   -0.28438
248480.0000   -0.25912
248520.0000   -0.31967
248560.0000   -0.31776
248600.0000   -0.02461
248640.0000   -0.30457
248680.0000   -0.28025
248720.0000   -0.03859
248760.0000   -0.59618
248800.0000   -0.18982
248840.0000    0.06094
248880.0000   -0.07577
248920.0000   -0.09750
248960.0000   -0.32781
249000.0000   -0.26925
249040.0000   -0.02743
249080.0000   -0.17798
249120.0000   -0.15523
249160.0000   -0.18728
249200.0000   -0.04800
249240.0000    0.29549
249280.0000    0.18822
249320.0000    0.15186
249360.0000   -0.23302
249400.0000    0.09138
249440.0000    0.11227
249480.0000   -0.27893
249520.0000    0.47484
249560.0000    0.37100
249600.0000    0.22289
249640.0000    0.29737
249680.0000    0.02614
249720.0000    0.21942
249760.0000    0.36507
249800.0000    0.22822
249840.0000    0.40339
249880.0000    0.44072
249920.0000    0.35943
249960.0000    0.41873
250000.0000    0.48028
250040.0000    0.46076
250080.0000    0.37815
250120.0000    0.43170
250160.0000    0.43634
250200.0000    0.45182
250240.0000    0.43688
250280.0000    0.32622
250320.0000    0.44617
250360.0000    0.48217
250400.0000    0.45938
250440.0000    0.32446
250480.0000    0.49695
250520.0000    0.23833
250560.0000    0.39666
250600.0000    0.63561
250640.0000    0.50436
250680.0000    0.41528
250720.0000    0.43638
250760.0000    0.43777
250800.0000    0.55009
250840.0000    0.47407
250880.0000    0.48102
250920.0000    0.49394
250960.0000    0.50752
251000.0000    0.46548
251040.0000    0.50865
251080.0000    0.59353
251120.0000    0.42359
251160.0000    0.48438
251200.0000    0.54986
251240.0000    0.51541
251280.0000    0.49785
251320.0000    0.42032
251360.0000    0.51412
251400.0000    0.50372
251440.0000    0.34166
251480.0000    0.44010
251520.0000    0.39616
251560.0000    0.40468
251600.0000    0.31139
251640.0000    0.48683
251680.0000    0.37268
251720.0000    0.46034
251760.0000    0.22649
251800.0000    0.34735
251840.0000    0.39196
251880.0000    0.49128
251920.0000    0.35273
251960.0000    0.29053
252000.0000    0.47214
252040.0000    0.42497
252080.0000    0.50927
252120.0000    0.42458
252160.0000    0.36800
252200.0000    0.33987
252240.0000    0.33046
252280.0000    0.27537
252320.0000    0.48151
252360.0000    0.37120
252400.0000    0.28436
252440.0000    0.47234
252480.0000    0.51461
252520.0000    0.47628
252560.0000    0.38610
252600.0000    0.49608
252640.0000    0.38528
252680.0000    0.30141
252720.0000    0.42316
252760.0000    0.51516
252800.0000    0.37788
252840.0000    0.30256
252880.0000    0.37413
252920.0000    0.44280
252960.0000    0.19789
253000.0000    0.61927
253040.0000    0.40280
253080.0000    0.42869
253120.0000    0.35737
253160.0000    0.44603
253200.0000    0.45255
253240.0000    0.47217
253280.0000    0.44656
253320.0000    0.48187
253360.0000    0.43905
253400.0000    0.47064
253440.0000    0.35076
253480.0000    0.43435
253520.0000   -0.11812
253560.0000    0.45749
253600.0000    0.42354
253640.0000    0.28645
253680.0000    0.44508
253720.0000    0.35686
253760.0000    0.43946
253800.0000    0.38455
253840.0000    0.39168
253880.0000    0.52276
253920.0000    0.55716
253960.0000    0.50963
254000.0000    0.48512
254040.0000    0.35480
254080.0000    0.52534
254120.0000    0.44287
254160.0000    0.53671
254200.0000    0.54285
254240.0000    0.42360
254280.0000    0.45161
254320.0000    0.29733
254360.0000    0.48316
254400.0000    0.44074
254440.0000    0.43920
254480.0000    0.48967
254520.0000    0.37490
254560.0000    0.48404
254600.0000    0.62275
254640.0000    0.33683
254680.0000    0.38761
254720.0000    0.34310
254760.0000    0.35099
254800.0000    0.42487
254840.0000    0.38109
254880.0000    0.41404
254920.0000    0.48268
254960.0000    0.38718
255000.0000    0.51878
255040.0000    0.34183
255080.0000    0.39163
255120.0000    0.44580
255160.0000    0.50112
255200.0000    0.38360
255240.0000    0.44163
255280.0000    0.53289
255320.0000    0.44833
255360.0000    0.41747
255400.0000    0.55462
255440.0000    0.35247
255480.0000    0.46688
255520.0000    0.47558
255560.0000    0.40991
255600.0000    0.57357
255640.0000    0.32119
255680.0000    0.50026
255720.0000    0.48590
255760.0000    0.34940
255800.0000    0.49172
255840.0000    0.48681
255880.0000    0.50476
255920.0000    0.34868
255960.0000    0.27360
256000.0000    0.40436
256040.0000    0.32890
256080.0000    0.48202
256120.0000    0.43764
256160.0000    0.60175
256200.0000    0.45410
256240.0000    0.33493
256280.0000    0.40136
256320.0000    0.42556
256360.0000    0.49117
256400.0000    0.48618
256440.0000    0.60598
256480.0000    0.65851
256520.0000    0.30463
256560.0000    0.44853
256600.0000    0.49138
256640.0000    0.48576
256680.0000    0.45730
256720.0000    0.66241
256760.0000    0.46461
256800.0000    0.53591
256840.0000    0.52746
256880.0000    0.41242
256920.0000    0.17448
256960.0000    0.46418
257000.0000    0.19211
257040.0000    0.41868
257080.0000    0.41108
257120.0000    0.44528
257160.0000    0.44157
257200.0000    0.38234
257240.0000    0.38312
257280.0000    0.40860
257320.0000    0.44659
257360.0000    0.45927
257400.0000    0.37684
257440.0000    0.54851
257480.0000    0.31376
257520.0000    0.40717
257560.0000    0.36746
257600.0000    0.45600
257640.0000    0.49378
257680.0000    0.40043
257720.0000    0.48778
257760.0000    0.48252
257800.0000    0.35096
257840.0000    0.59535
257880.0000    0.41763
257920.0000    0.46149
257960.0000    0.44677
258000.0000    0.25752
258040.0000    0.46938
258080.0000    0.47141
258120.0000    0.38830
258160.0000    0.45054
258200.0000    0.53736
258240.0000    0.35556
258280.0000    0.33870
258320.0000    0.53998
258360.0000    0.38049
258400.0000    0.44152
258440.0000    0.37196
258480.0000    0.39698
258520.0000    0.47686
258560.0000    0.52409
258600.0000    0.48292
258640.0000    0.47119
258680.0000    0.45311
258720.0000    0.58751
258760.0000    0.28228
258800.0000    0.64168
258840.0000    0.48675
258880.0000    0.48264
258920.0000    0.44084
258960.0000    0.30015
259000.0000    0.40154
259040.0000    0.46738
259080.0000    0.38487
259120.0000    0.45758
259160.0000    0.41845
259200.0000    0.45954
259240.0000    0.44687
259280.0000    0.43530
259320.0000    0.42011
259360.0000    0.42785
259400.0000    0.45227
259440.0000    0.43660
259480.0000    0.45428
259520.0000    0.21199
259560.0000    0.42620
259600.0000    0.38046
259640.0000    0.53032
259680.0000    0.33800
259720.0000    0.49852
259760.0000    0.29802
259800.0000    0.52811
259840.0000    0.47819
259880.0000    0.34837
259920.0000    0.31506
259960.0000    0.34291
260000.0000    0.37734
260040.0000    0.38384
260080.0000    0.32466
260120.0000    0.31763
260160.0000    0.29827
260200.0000    0.37198
260240.0000    0.52680
260280.0000    0.51405
260320.0000    0.42097
260360.0000    0.42155
260400.0000    0.48479
260440.0000    0.16205
260480.0000    0.07022
260520.0000   -0.14151
260560.0000    0.11413
260600.0000   -0.15039
260640.0000    0.16214
260680.0000   -0.07033
260720.0000    0.36563
260760.0000    0.37217
260800.0000    0.40539
260840.0000    0.44678
260880.0000    0.70088
260920.0000    0.42572
260960.0000    0.44112
261000.0000    0.55869
261040.0000    0.54160
261080.0000    0.48553
261120.0000    0.68984
261160.0000    0.49746
261200.0000    0.48704
261240.0000    0.32306
261280.0000    0.52256
261320.0000    0.46561
261360.0000    0.47835
261400.0000    0.44683
261440.0000    0.50717
261480.0000    0.46169
261520.0000    0.47512
261560.0000    0.45198
261600.0000    0.45142
261640.0000    0.41463
261680.0000    0.42709
261720.0000    0.52175
261760.0000    0.54533
261800.0000    0.46727
261840.0000    0.28433
261880.0000    0.42551
261920.0000    0.43654
261960.0000    0.49224
262000.0000    0.44537
262040.0000    0.52829
262080.0000    0.46576
262120.0000    0.49850
262160.0000    0.42065
262200.0000    0.45089
262240.0000    0.45575
262280.0000    0.53318
262320.0000    0.53186
262360.0000    0.42546
262400.0000    0.42420
262440.0000    0.63110
262480.0000    0.40109
262520.0000    0.63308
262560.0000    0.53747
262600.0000    0.49911
262640.0000    0.36690
262680.0000    0.47493
262720.0000    0.27316
262760.0000    0.51003
262800.0000    0.29549
262840.0000    0.50292
262880.0000    0.27071
262920.0000    0.34591
262960.0000    0.50238
263000.0000    0.23807
263040.0000    0.44040
263080.0000    0.41016
263120.0000    0.31990
263160.0000    0.30484
263200.0000    0.32596
263240.0000    0.26991
263280.0000    0.36547
263320.0000    0.48495
263360.0000    0.55454
263400.0000    0.51607
263440.0000    0.55702
263480.0000    0.52314
263520.0000    0.51437
263560.0000    0.54788
263600.0000    0.48868
263640.0000    0.50253
263680.0000    0.43350
263720.0000    0.50474
263760.0000    0.35721
263800.0000    0.53208
263840.0000    0.44338
263880.0000    0.56511
263920.0000    0.52488
263960.0000    0.58488
264000.0000    0.44166
264040.0000    0.29759
264080.0000    0.38508
264120.0000    0.50145
264160.0000    0.48672
264200.0000    0.57651
264240.0000    0.54650
264280.0000    0.56032
264320.0000    0.54820
264360.0000    0.56013
264400.0000    0.37440
264440.0000    0.47658
264480.0000    0.59671
264520.0000    0.72423
264560.0000    0.65316
264600.0000    0.56965
264640.0000    0.49884
264680.0000    0.51465
264720.0000    0.47193
264760.0000    0.49509
264800.0000    0.47285
264840.0000    0.52495
264880.0000    0.60147
264920.0000    0.48664
264960.0000    0.39637
265000.0000    0.49510
265040.0000    0.45336
265080.0000    0.59801
265120.0000    0.55245
265160.0000    0.45780
265200.0000    0.47820
265240.0000    0.60071
265280.0000    0.62325
265320.0000    0.60623
265360.0000    0.66402
265400.0000    0.46389
265440.0000    0.40907
265480.0000    0.42188
265520.0000    0.49745
265560.0000    0.51542
265600.0000    0.34850
265640.0000    0.43431
265680.0000    0.58780
265720.0000    0.56170
265760.0000    0.59929
265800.0000    0.65659
265840.0000    0.46657
265880.0000    0.45026
265920.0000    0.51671
265960.0000    0.58158
266000.0000    0.48514
266040.0000    0.47312
266080.0000    0.40475
266120.0000    0.57294
266160.0000    0.52452
266200.0000    0.32933
266240.0000    0.36901
266280.0000    0.49358
266320.0000    0.41379
266360.0000    0.50823
266400.0000    0.55616
266440.0000    0.42244
266480.0000    0.31072
266520.0000    0.62787
266560.0000    0.54409
266600.0000    0.39817
266640.0000    0.57669
266680.0000    0.43868
266720.0000    0.37254
266760.0000    0.52840
266800.0000    0.35984
266840.0000    0.53576
266880.0000    0.46117
266920.0000    0.56868
266960.0000    0.47843
267000.0000    0.42040
267040.0000    0.48971
267080.0000    0.47414
267120.0000    0.43016
267160.0000    0.53277
267200.0000    0.57627
267240.0000    0.46974
267280.0000    0.29595
267320.0000    0.31771
267360.0000    0.57639
267400.0000    0.31914
267440.0000    0.34403
267480.0000    0.30464
267520.0000    0.44235
267560.0000    0.38459
267600.0000    0.27482
267640.0000    0.38139
267680.0000    0.46503
267720.0000    0.38895
267760.0000    0.40610
267800.0000    0.44484
267840.0000    0.47950
267880.0000    0.46918
267920.0000    0.60218
267960.0000    0.41018
268000.0000    0.57904
268040.0000    0.48111
268080.0000    0.49252
268120.0000    0.31151
268160.0000    0.51872
268200.0000    0.34643
268240.0000    0.45451
268280.0000    0.53137
268320.0000    0.43291
268360.0000    0.30122
268400.0000    0.52210
268440.0000    0.49028
268480.0000    0.53857
268520.0000    0.42999
268560.0000    0.34772
268600.0000    0.21330
268640.0000    0.33155
268680.0000    0.45939
268720.0000    0.54873
268760.0000    0.46189
268800.0000    0.44234
268840.0000    0.27720
268880.0000    0.08528
268920.0000    0.31079
268960.0000    0.41180
269000.0000    0.24263
269040.0000    0.35984
269080.0000    0.28092
269120.0000    0.44842
269160.0000    0.31163
269200.0000    0.45045
269240.0000    0.32742
269280.0000    0.26442
269320.0000    0.30729
269360.0000    0.17448
269400.0000    0.21574
269440.0000    0.29364
269480.0000    0.21563
269520.0000   -0.05000
269560.0000    0.27586
269600.0000    0.57437
269640.0000    0.43216
269680.0000    0.23273
269720.0000    0.43955
269760.0000    0.32576
269800.0000    0.39700
269840.0000    0.46265
269880.0000    0.40133
269920.0000    0.51928
269960.0000    0.38185
270000.0000    0.33574
270040.0000    0.21431
270080.0000    0.13792
270120.0000    0.29317
270160.0000    0.34899
270200.0000    0.25960
270240.0000    0.32977
270280.0000    0.32831
270320.0000    0.29528
270360.0000   -0.03669
270400.0000    0.36459
270440.0000    0.09553
270480.0000    0.31158
270520.0000    0.22741
270560.0000    0.33266
270600.0000    0.39791
270640.0000    0.44060
270680.0000    0.37749
270720.0000    0.32264
270760.0000    0.31961
270800.0000    0.49278
270840.0000    0.41619
270880.0000    0.35685
270920.0000    0.50625
270960.0000    0.31491
271000.0000    0.49543
271040.0000    0.43790
271080.0000    0.46001
271120.0000    0.51059
271160.0000    0.38592
271200.0000    0.16546
271240.0000    0.56236
271280.0000    0.43288
271320.0000    0.12205
271360.0000    0.59234
271400.0000    0.53939
271440.0000    0.54190
271480.0000    0.34627
271520.0000    0.40673
271560.0000    0.40941
271600.0000    0.46765
271640.0000    0.38455
271680.0000    0.29464
271720.0000    0.37641
271760.0000    0.36972
271800.0000    0.28169
271840.0000    0.18385
271880.0000    0.34844
271920.0000    0.39185
271960.0000    0.38593
272000.0000    0.22992
272040.0000    0.27540
272080.0000    0.52553
272120.0000    0.37059
272160.0000    0.41304
272200.0000    0.24780
272240.0000    0.41660
272280.0000    0.35919
272320.0000    0.27523
272360.0000    0.51704
272400.0000    0.41991
272440.0000    0.54236
272480.0000    0.53956
272520.0000    0.44423
272560.0000    0.38692
272600.0000    0.46022
272640.0000    0.43652
272680.0000    0.40976
272720.0000    0.42538
272760.0000    0.31142
272800.0000    0.49484
272840.0000    0.50479
272880.0000    0.37232
272920.0000    0.36437
272960.0000    0.49906
273000.0000    0.35192
273040.0000    0.39343
273080.0000    0.66193
273120.0000    0.42796
273160.0000    0.55389
273200.0000    0.51098
273240.0000    0.47011
273280.0000    0.44716
273320.0000    0.47818
273360.0000    0.45160
273400.0000    0.32846
273440.0000    0.44649
273480.0000    0.39589
273520.0000    0.38466
273560.0000    0.47697
273600.0000    0.44191
273640.0000    0.44482
273680.0000    0.37356
273720.0000    0.39939
273760.0000    0.32105
273800.0000    0.52165
273840.0000    0.49832
273880.0000    0.50477
273920.0000    0.69012
273960.0000    0.33690
274000.0000    0.43375
274040.0000    0.46562
274080.0000    0.58018
274120.0000    0.57609
274160.0000    0.60361
274200.0000    0.45131
274240.0000    0.46220
274280.0000    0.43688
274320.0000    0.57026
274360.0000    0.44924
274400.0000    0.47056
274440.0000    0.42627
274480.0000    0.61289
274520.0000    0.48916
274560.0000    0.44566
274600.0000    0.43109
274640.0000    0.52391
274680.0000    0.49476
274720.0000    0.44990
274760.0000    0.51080
274800.0000    0.48113
274840.0000    0.46805
274880.0000    0.36070
274920.0000    0.45040
274960.0000    0.49712
275000.0000    0.39194
275040.0000    0.40701
275080.0000    0.34926
275120.0000    0.34341
275160.0000    0.44032
275200.0000    0.25413
275240.0000    0.34446
275280.0000    0.56301
275320.0000    0.38923
275360.0000    0.55268
275400.0000    0.38167
275440.0000    0.49386
275480.0000    0.42840
275520.0000    0.36392
275560.0000    0.37219
275600.0000    0.37252
275640.0000    0.36215
275680.0000    0.51776
275720.0000    0.43572
275760.0000    0.57101
275800.0000    0.35588
275840.0000    0.36345
275880.0000    0.19560
275920.0000    0.24113
275960.0000    0.32041
276000.0000    0.34565
276040.0000    0.46239
276080.0000    0.40556
276120.0000    0.39341
276160.0000    0.51095
276200.0000    0.30054
276240.0000    0.41904
276280.0000    0.37558
276320.0000    0.34031
276360.0000    0.48528
276400.0000    0.51871
276440.0000    0.51169
276480.0000    0.46679
276520.0000    0.68084
276560.0000    0.34886
276600.0000    0.32446
276640.0000    0.35052
276680.0000    0.19961
276720.0000    0.23926
276760.0000    0.23691
276800.0000    0.37592
276840.0000    0.43823
276880.0000    0.36721
276920.0000   -0.02705
276960.0000   -0.05128
277000.0000    0.12663
277040.0000    0.25784
277080.0000    0.39366
277120.0000    0.58333
277160.0000    0.61669
277200.0000    0.48946
277240.0000    0.27403
277280.0000    0.09979
277320.0000    0.17092
277360.0000    0.26171
277400.0000    0.38132
277440.0000    0.62886
277480.0000    0.28561
277520.0000    0.28697
277560.0000    0.12214
277600.0000    0.36884
277640.0000    0.45827
277680.0000    0.36053
277720.0000    0.14370
277760.0000    0.26193
277800.0000    0.36881
277840.0000    0.54590
277880.0000    0.07624
277920.0000    0.05995
277960.0000    0.32289
278000.0000    0.13828
278040.0000    0.23351
278080.0000    0.09900
278120.0000    0.25570
278160.0000    0.34329
278200.0000    0.37005
278240.0000    0.03153
278280.0000    0.32431
278320.0000    0.23438
278360.0000    0.06204
278400.0000    0.43266
278440.0000    0.22241
278480.0000   -0.10040
278520.0000    0.11381
278560.0000    0.11443
278600.0000   -0.03562
278640.0000   -0.22423
278680.0000    0.06619
278720.0000    0.02843
278760.0000   -0.31329
278800.0000   -0.35269
278840.0000   -0.27364
278880.0000   -0.23495
278920.0000    0.03940
278960.0000   -0.22930
279000.0000    0.15700
279040.0000   -0.05093
279080.0000   -0.23377
279120.0000   -0.07579
279160.0000    0.04713
279200.0000   -0.36518
279240.0000   -0.12016
279280.0000   -0.15690
279320.0000   -0.13344
279360.0000   -0.39704
279400.0000   -0.42673
279440.0000   -0.39831
279480.0000   -0.35336
279520.0000   -0.03202
279560.0000   -0.09563
279600.0000   -0.09140
279640.0000    0.07583
279680.0000    0.19360
279720.0000    0.21962
279760.0000   -0.02268
279800.0000    0.13356
279840.0000   -0.09971
279880.0000   -0.06141
279920.0000    0.22788
279960.0000   -0.02488
280000.0000    0.22086
280040.0000    0.08055
280080.0000    0.06600
280120.0000   -0.00340
280160.0000    0.09423
280200.0000   -0.06082
280240.0000    0.23610
280280.0000    0.10792
280320.0000    0.30289
280360.0000   -0.23966
280400.0000    0.22945
280440.0000   -0.11977
280480.0000    0.26509
280520.0000    0.22104
280560.0000    0.22736
280600.0000    0.18779
280640.0000    0.29837
280680.0000    0.48962
280720.0000    0.22546
280760.0000    0.23335
280800.0000    0.08615
280840.0000    0.18018
280880.0000    0.07440
280920.0000    0.49610
280960.0000    0.47262
281000.0000    0.32951
281040.0000    0.37971
281080.0000    0.55854
281120.0000    0.34512
281160.0000    0.37744
281200.0000    0.21131
281240.0000    0.27218
281280.0000    0.40424
281320.0000    0.25587
281360.0000    0.09223
281400.0000    0.08166
281440.0000   -0.21070
281480.0000    0.08743
281520.0000   -0.21184
281560.0000   -0.18119
281600.0000   -0.35317
281640.0000   -0.39363
281680.0000   -0.08039
281720.0000   -0.27549
281760.0000   -0.24810
281800.0000   -0.41200
281840.0000   -0.57329
281880.0000   -0.54861
281920.0000   -0.44450
281960.0000   -0.49432
282000.0000   -0.46084
282040.0000   -0.31144
282080.0000   -0.36941
282120.0000   -0.42426
282160.0000   -0.39149
282200.0000   -0.23796
282240.0000   -0.12390
282280.0000   -0.04879
282320.0000    0.37621
282360.0000    0.48996
282400.0000    0.39566
282440.0000    0.04852
282480.0000    0.19214
282520.0000   -0.02298
282560.0000    0.35815
282600.0000    0.21939
282640.0000    0.31596
282680.0000    0.39247
282720.0000    0.37768
282760.0000    0.23257
282800.0000    0.33575
282840.0000    0.15203
282880.0000    0.14421
282920.0000    0.07731
282960.0000    0.12609
283000.0000    0.17315
283040.0000    0.12039
283080.0000    0.11975
283120.0000    0.27758
283160.0000    0.00077
283200.0000   -0.17650
283240.0000   -0.19726
283280.0000    0.00993
283320.0000    0.19170
283360.0000    0.05416
283400.0000   -0.10557
283440.0000   -0.00893
283480.0000    0.12432
283520.0000    0.11576
283560.0000    0.04778
283600.0000    0.03990
283640.0000    0.06566
283680.0000    0.27617
283720.0000   -0.02667
283760.0000    0.34799
283800.0000    0.16255
283840.0000    0.02256
283880.0000   -0.47137
283920.0000   -0.12824
283960.0000   -0.12062
284000.0000    0.14132
284040.0000   -0.06449
284080.0000   -0.06877
284120.0000    0.19731
284160.0000    0.38248
284200.0000    0.20722
284240.0000    0.11157
284280.0000   -0.13150
284320.0000    0.32004
284360.0000    0.06358
284400.0000   -0.07114
284440.0000    0.18263
284480.0000    0.05652
284520.0000    0.18021
284560.0000    0.17276
284600.0000   -0.10159
284640.0000   -0.19703
284680.0000    0.26563
284720.0000    0.27730
284760.0000    0.08570
284800.0000    0.01476
284840.0000    0.07212
284880.0000    0.32892
284920.0000    0.22093
284960.0000    0.18801
285000.0000   -0.10214
285040.0000    0.20965
285080.0000    0.09404
285120.0000   -0.00885
285160.0000   -0.35187
285200.0000   -0.23601
285240.0000    0.02046
285280.0000    0.18221
285320.0000    0.04435
285360.0000    0.15960
285400.0000    0.17905
285440.0000    0.22964
285480.0000    0.18718
285520.0000    0.13721
285560.0000   -0.23360
285600.0000   -0.20907
285640.0000   -0.03606
285680.0000    0.19363
285720.0000    0.08536
285760.0000    0.15599
285800.0000    0.11925
285840.0000    0.35038
285880.0000    0.20106
285920.0000    0.24723
285960.0000    0.02930
286000.0000    0.17766
286040.0000    0.20176
286080.0000   -0.23120
286120.0000   -0.35954
286160.0000   -0.13483
286200.0000   -0.09817
286240.0000    0.42093
286280.0000   -0.16250
286320.0000   -0.28315
286360.0000   -0.02285
286400.0000    0.19392
286440.0000    0.13089
286480.0000    0.09558
286520.0000    0.02397
286560.0000    0.30214
286600.0000   -0.01328
286640.0000    0.20296
286680.0000    0.41111
286720.0000    0.37087
286760.0000    0.39214
286800.0000    0.35398
286840.0000    0.25051
286880.0000   -0.09033
286920.0000    0.13822
286960.0000    0.06292
287000.0000    0.53019
287040.0000    0.67280
287080.0000    0.51157
287120.0000    0.53442
287160.0000    0.56787
287200.0000    0.33995
287240.0000    0.22342
287280.0000    0.20229
287320.0000   -0.03521
287360.0000    0.36243
287400.0000    0.36435
287440.0000    0.30685
287480.0000    0.31325
287520.0000    0.05339
287560.0000    0.28110
287600.0000    0.13559
287640.0000    0.09307
287680.0000   -0.05499
287720.0000   -0.22546
287760.0000   -0.03170
287800.0000   -0.11147
287840.0000   -0.04176
287880.0000    0.08230
287920.0000   -0.00628
287960.0000    0.11619
288000.0000    0.08675
288040.0000    0.21507
288080.0000    0.20699
288120.0000    0.29168
288160.0000    0.41980
288200.0000    0.12979
288240.0000   -0.01160
288280.0000   -0.00614
288320.0000   -0.33722
288360.0000    0.20947
288400.0000    0.15929
288440.0000   -0.36206
288480.0000    0.28074
288520.0000    0.38766
288560.0000    0.39962
288600.0000    0.20324
288640.0000    0.30310
288680.0000    0.47819
288720.0000    0.08944
288760.0000    0.37463
288800.0000    0.08834
288840.0000    0.13400
288880.0000    0.15752
288920.0000    0.27771
288960.0000   -0.03300
289000.0000    0.34515
289040.0000    0.23415
289080.0000    0.49817
289120.0000    0.22397
289160.0000    0.54904
289200.0000    0.24037
289240.0000    0.16130
289280.0000   -0.03838
289320.0000   -0.06969
289360.0000    0.29373
289400.0000    0.03794
289440.0000    0.19901
289480.0000    0.18800
289520.0000   -0.03385
289560.0000    0.12690
289600.0000   -0.18381
289640.0000    0.07332
289680.0000    0.30935
289720.0000    0.36157
289760.0000    0.26631
289800.0000    0.14675
289840.0000    0.34996
289880.0000   -0.01496
289920.0000    0.09244
289960.0000    0.11442
290000.0000    0.39876
290040.0000    0.26464
290080.0000    0.37600
290120.0000    0.24331
290160.0000    0.31671
290200.0000    0.53904
290240.0000    0.36823
290280.0000    0.17328
290320.0000    0.15194
290360.0000    0.48351
290400.0000    0.20649
290440.0000    0.19360
290480.0000    0.53584
290520.0000    0.17285
290560.0000    0.05669
290600.0000    0.37679
290640.0000    0.06790
290680.0000    0.09832
290720.0000    0.42139
290760.0000    0.14525
290800.0000    0.20990
290840.0000    0.32274
290880.0000    0.30994
290920.0000    0.23231
290960.0000    0.20225
291000.0000    0.28633
291040.0000    0.04752
291080.0000   -0.02438
291120.0000    0.14122
291160.0000   -0.06293
291200.0000    0.16908
291240.0000    0.07849
291280.0000    0.15571
291320.0000    0.07523
291360.0000   -0.06055
291400.0000   -0.04749
291440.0000    0.24327
291480.0000    0.27844
291520.0000    0.04796
291560.0000    0.30102
291600.0000    0.23444
291640.0000    0.19244
291680.0000    0.21566
291720.0000    0.23798
291760.0000    0.71327
291800.0000    0.69090
291840.0000    0.73648
291880.0000    0.96797
291920.0000    0.68755
291960.0000    0.74020
292000.0000    0.69483
292040.0000    0.78243
292080.0000    0.67572
292120.0000    0.58650
292160.0000    0.81178
292200.0000    0.74203
292240.0000    0.66127
292280.0000    0.31398
292320.0000    0.42235
292360.0000    0.58752
292400.0000    0.20699
292440.0000    0.15071
292480.0000    0.44200
292520.0000    0.48279
292560.0000    0.21271
292600.0000    0.48536
292640.0000    0.28978
292680.0000    0.41654
292720.0000    0.41250
292760.0000    0.54300
292800.0000    0.79845
292840.0000    0.45791
292880.0000    0.19213
292920.0000    0.42781
292960.0000    0.42504
293000.0000    0.23917
293040.0000    0.24796
293080.0000    0.24311
293120.0000    0.51079
293160.0000    0.49337
293200.0000    0.12658
293240.0000    0.42192
293280.0000    0.25062
293320.0000    0.05949
293360.0000    0.18326
293400.0000    0.17853
293440.0000    0.33980
293480.0000    0.01468
293520.0000   -0.15970
293560.0000   -0.25883
293600.0000   -0.07906
293640.0000    0.18683
293680.0000   -0.02177
293720.0000    0.59210
293760.0000    0.19332
293800.0000    0.35427
293840.0000    0.54408
293880.0000    0.32989
293920.0000    0.18966
293960.0000    0.41956
294000.0000    0.15845
294040.0000   -0.10103
294080.0000   -0.13469
294120.0000   -0.40347
294160.0000   -0.41726
294200.0000   -0.01405
294240.0000   -0.07643
294280.0000   -0.39449
294320.0000   -0.06960
294360.0000   -0.08202
294400.0000   -0.23993
294440.0000   -0.09148
294480.0000    0.09647
294520.0000   -0.00112
294560.0000   -0.00245
294600.0000   -0.14765
294640.0000   -0.34705
294680.0000   -0.16811
294720.0000    0.22342
294760.0000    0.00702
294800.0000    0.01846
294840.0000    0.11667
294880.0000    0.34159
294920.0000    0.14145
294960.0000   -0.01168
295000.0000   -0.23455
295040.0000   -0.60368
295080.0000   -0.47489
295120.0000    0.42631
295160.0000    0.36024
295200.0000    0.59739
295240.0000    0.24505
295280.0000    0.12857
295320.0000    0.25465
295360.0000    0.21284
295400.0000    0.18660
295440.0000    0.09507
295480.0000   -0.51916
295520.0000    0.09784
295560.0000   -0.04924
295600.0000   -0.23367
295640.0000   -0.45177
295680.0000   -0.18250
295720.0000   -0.26262
295760.0000   -0.22979
295800.0000   -0.00432
295840.0000   -0.26552
295880.0000   -0.21845
295920.0000    0.11298
295960.0000   -0.09108
296000.0000   -0.18470
296040.0000   -0.27405
296080.0000   -0.12389
296120.0000   -0.25677
296160.0000   -0.16830
296200.0000    0.04056
296240.0000   -0.02896
296280.0000   -0.11323
296320.0000    0.36072
296360.0000    0.28589
296400.0000    0.38480
296440.0000    0.25179
296480.0000    0.36363
296520.0000    0.15633
296560.0000   -0.04080
296600.0000   -0.17041
296640.0000    0.09404
296680.0000    0.44167
296720.0000   -0.13561
296760.0000   -0.07268
296800.0000    0.60928
296840.0000    0.62472
296880.0000    0.63647
296920.0000    0.58655
296960.0000    0.37706
297000.0000    0.49409
297040.0000    0.42262
297080.0000    0.47350
297120.0000    0.76679
297160.0000    0.86496
297200.0000    0.51567
297240.0000    0.76931
297280.0000    0.76904
297320.0000    0.65003
297360.0000    0.57128
297400.0000    0.59601
297440.0000    0.65946
297480.0000    0.72635
297520.0000    0.81702
297560.0000    0.80388
297600.0000    0.64391
297640.0000    0.46491
297680.0000    0.73261
297720.0000    0.67625
297760.0000    0.78605
297800.0000    0.63698
297840.0000    0.80643
297880.0000    0.55932
297920.0000    0.56306
297960.0000    0.57569
298000.0000    0.72538
298040.0000    0.57495
298080.0000    0.53193
298120.0000    0.63462
298160.0000    0.57656
298200.0000    0.65444
298240.0000    0.81776
298280.0000    0.49736
298320.0000    0.56012
298360.0000    0.57148
298400.0000    0.80860
298440.0000    0.60671
298480.0000    0.68866
298520.0000    0.68771
298560.0000    0.83626
298600.0000    0.75342
298640.0000    0.42102
298680.0000    0.57874
298720.0000    0.71419
298760.0000    0.59230
298800.0000    0.58693
298840.0000    0.69044
298880.0000    0.74453
298920.0000    0.73480
298960.0000    0.26801
299000.0000    0.40503
299040.0000    0.55901
299080.0000    0.27631
299120.0000    0.37534
299160.0000    0.61325
299200.0000    0.47669
299240.0000    0.25998
299280.0000    0.09873
299320.0000    0.33005
299360.0000    0.47781
299400.0000    0.44931
299440.0000    0.44805
299480.0000    0.36250
299520.0000    0.46825
299560.0000    0.47499
299600.0000    0.36009
299640.0000    0.36176
299680.0000    0.34719
299720.0000    0.34572
299760.0000    0.03826
299800.0000    0.54108
299840.0000    0.29263
299880.0000    0.29674
299920.0000    0.48603
299960.0000    0.51182
300000.0000    0.33005
300040.0000    0.10712
300080.0000    0.44503
300120.0000    0.54999
300160.0000    0.55005
300200.0000    0.27809
300240.0000    0.25219
300280.0000    0.45603
300320.0000    0.74748
300360.0000    0.88476
300400.0000    0.91301
300440.0000    0.82708
300480.0000    0.40818
300520.0000    0.42300
300560.0000    0.44868
300600.0000    0.51342
300640.0000    0.37228
300680.0000    0.44420
300720.0000    0.27000
300760.0000    0.26334
300800.0000    0.28259
300840.0000    0.53686
300880.0000    0.32552
300920.0000    0.23744
300960.0000    0.47491
301000.0000    0.40075
301040.0000    0.43902
301080.0000    0.31152
301120.0000    0.33678
301160.0000    0.37816
301200.0000    0.36066
301240.0000    0.10048
301280.0000   -0.05417
301320.0000    0.31067
301360.0000    0.26831
301400.0000    0.08698
301440.0000    0.35282
301480.0000    0.42922
301520.0000    0.22248
301560.0000    0.13086
301600.0000    0.27591
301640.0000    0.03730
301680.0000    0.24108
301720.0000    0.29425
301760.0000    0.27903
301800.0000    0.29625
301840.0000    0.05275
301880.0000    0.36622
301920.0000    0.22908
301960.0000    0.04619
302000.0000    0.35753
302040.0000    0.16915
302080.0000    0.17164
302120.0000    0.14164
302160.0000    0.26629
302200.0000    0.09756
302240.0000    0.27424
302280.0000   -0.00060
302320.0000    0.18941
302360.0000    0.28442
302400.0000    0.10280
302440.0000    0.02852
302480.0000    0.35891
302520.0000   -0.16877
302560.0000    0.24853
302600.0000   -0.02961
302640.0000   -0.01776
302680.0000   -0.04803
302720.0000    0.27669
302760.0000   -0.09771
302800.0000    0.02122
302840.0000   -0.03307
302880.0000    0.00117
302920.0000    0.09355
302960.0000    0.06288
303000.0000    0.21970
303040.0000    0.27236
303080.0000    0.20376
303120.0000    0.26587
303160.0000    0.41262
303200.0000    0.48384
303240.0000    0.47474
303280.0000    0.10280
303320.0000   -0.07210
303360.0000    0.35210
303400.0000   -0.11963
303440.0000   -0.06998
303480.0000   -0.05602
303520.0000    0.23482
303560.0000   -0.04467
303600.0000   -0.04909
303640.0000    0.09175
303680.0000   -0.13065
303720.0000    0.39094
303760.0000    0.21737
303800.0000    0.04196
303840.0000    0.17917
303880.0000    0.01197
303920.0000    0.37627
303960.0000    0.00845
304000.0000    0.09728
304040.0000    0.20574
304080.0000    0.04572
304120.0000   -0.06972
304160.0000    0.27278
304200.0000    0.26052
304240.0000    0.40105
304280.0000    0.04745
304320.0000    0.09836
304360.0000   -0.23449
304400.0000   -0.05168
304440.0000    0.08407
304480.0000   -0.08213
304520.0000    0.05158
304560.0000   -0.09729
304600.0000    0.03319
304640.0000    0.28865
304680.0000    0.34127
304720.0000   -0.01610
304760.0000   -0.16164
304800.0000   -0.14644
304840.0000   -0.22315
304880.0000   -0.36598
304920.0000    0.03961
304960.0000   -0.06606
305000.0000    0.05693
305040.0000    0.04058
305080.0000    0.32206
305120.0000    0.21255
305160.0000    0.27452
305200.0000    0.31220
305240.0000    0.55224
305280.0000    0.49432
305320.0000    0.28617
305360.0000    0.55971
305400.0000    0.32598
305440.0000    0.37374
305480.0000    0.30705
305520.0000    0.27128
305560.0000    0.24046
305600.0000    0.28156
305640.0000    0.22418
305680.0000    0.50174
305720.0000    0.40951
305760.0000    0.39901
305800.0000    0.45196
305840.0000    0.44412
305880.0000    0.34778
305920.0000    0.42680
305960.0000    0.30425
306000.0000    0.10473
306040.0000    0.14703
306080.0000    0.31530
306120.0000    0.18564
306160.0000    0.03713
306200.0000    0.53017
306240.0000    0.34683
306280.0000    0.40254
306320.0000   -0.04937
306360.0000    0.36218
306400.0000    0.50438
306440.0000    0.73557
306480.0000    0.30736
306520.0000    0.41188
306560.0000    0.48366
306600.0000    0.63865
306640.0000    0.49220
306680.0000    0.56831
306720.0000    0.42197
306760.0000    0.24463
306800.0000    0.17502
306840.0000    0.14346
306880.0000    0.50579
306920.0000    0.38469
306960.0000    0.51267
307000.0000    0.59993
307040.0000    0.80439
307080.0000    0.57147
307120.0000    0.67277
307160.0000    0.54809
307200.0000    0.45738
307240.0000    0.64482
307280.0000    0.46138
307320.0000    0.43747
307360.0000    0.35992
307400.0000    0.44656
307440.0000    0.30823
307480.0000    0.69040
307520.0000    0.57023
307560.0000    0.45701
307600.0000    0.60959
307640.0000    0.67529
307680.0000    0.30974
307720.0000    0.49380
307760.0000    0.25001
307800.0000    0.46698
307840.0000    0.19019
307880.0000    0.34878
307920.0000    0.10846
307960.0000   -0.05762
308000.0000    0.39149
308040.0000    0.30599
308080.0000    0.38802
308120.0000    0.41297
308160.0000    0.30578
308200.0000    0.12669
308240.0000    0.30725
308280.0000    0.20999
308320.0000    0.21904
308360.0000    0.01135
308400.0000    0.33778
308440.0000    0.26505
308480.0000   -0.12961
308520.0000    0.16472
308560.0000    0.34018
308600.0000    0.40272
308640.0000    0.40632
308680.0000    0.27177
308720.0000    0.30268
308760.0000    0.36275
308800.0000    0.12877
308840.0000    0.16102
308880.0000   -0.16110
308920.0000   -0.07653
308960.0000   -0.57601
309000.0000    0.16096
309040.0000   -0.05594
309080.0000   -0.05226
309120.0000   -0.32572
309160.0000    0.33494
309200.0000    0.53459
309240.0000    0.43963
309280.0000    0.40920
309320.0000    0.51623
309360.0000    0.38755
309400.0000    0.28432
309440.0000    0.23764
309480.0000    0.40526
309520.0000    0.11729
309560.0000    0.13017
309600.0000    0.34028
309640.0000    0.39631
309680.0000    0.41403
309720.0000    0.33235
309760.0000   -0.03174
309800.0000    0.20447
309840.0000    0.03430
309880.0000    0.25424
309920.0000    0.37707
309960.0000    0.54138
310000.0000   -0.20481
310040.0000    0.03909
310080.0000    0.10294
310120.0000   -0.10764
310160.0000    0.21988
310200.0000    0.38061
310240.0000    0.07103
310280.0000   -0.19210
310320.0000    0.28942
310360.0000    0.23869
310400.0000   -0.03686
310440.0000    0.18566
310480.0000   -0.10889
310520.0000    0.28904
310560.0000    0.33895
310600.0000   -0.00549
310640.0000    0.10688
310680.0000   -0.04175
310720.0000    0.07616
310760.0000   -0.10584
310800.0000    0.19242
310840.0000    0.49926
310880.0000   -0.12921
310920.0000    0.13095
310960.0000    0.00330
311000.0000   -0.16134
311040.0000   -0.13038
311080.0000   -0.03389
311120.0000   -0.34791
311160.0000    0.02328
311200.0000   -0.05549
311240.0000   -0.00347
311280.0000   -0.06025
311320.0000   -0.07771
311360.0000   -0.08637
311400.0000   -0.13273
311440.0000   -0.01112
311480.0000   -0.03279
311520.0000   -0.21544
311560.0000   -0.05735
311600.0000   -0.16888
311640.0000   -0.16692
311680.0000    0.00809
311720.0000   -0.12347
311760.0000   -0.12892
311800.0000   -0.18303
311840.0000   -0.31186
311880.0000    0.02530
311920.0000   -0.16406
311960.0000   -0.05039
312000.0000   -0.22613
312040.0000   -0.01070
312080.0000   -0.04781
312120.0000   -0.14692
312160.0000   -0.19109
312200.0000   -0.24591
312240.0000   -0.03243
312280.0000    0.11532
312320.0000   -0.12483
312360.0000    0.01395
312400.0000   -0.08882
312440.0000   -0.05437
312480.0000   -0.11911
312520.0000    0.16225
312560.0000   -0.08573
312600.0000   -0.08454
312640.0000   -0.04409
312680.0000   -0.07671
312720.0000   -0.02749
312760.0000   -0.02937
312800.0000   -0.12413
312840.0000   -0.23486
312880.0000   -0.23165
312920.0000    0.00916
312960.0000    0.11914
313000.0000   -0.10451
313040.0000   -0.49047
313080.0000   -0.92014
313120.0000   -0.11924
313160.0000   -0.18084
313200.0000   -0.20345
313240.0000   -0.46993
313280.0000   -0.16498
313320.0000   -0.18422
313360.0000   -0.08130
313400.0000   -0.39159
313440.0000   -0.22822
313480.0000   -0.24364
313520.0000   -0.27587
313560.0000   -0.09393
313600.0000   -0.18995
313640.0000   -0.20704
313680.0000   -0.27545
313720.0000    0.07046
313760.0000   -0.07792
313800.0000   -0.16409
313840.0000   -0.08132
313880.0000   -0.38028
313920.0000   -0.24185
313960.0000   -0.20460
314000.0000   -0.19781
314040.0000   -0.14140
314080.0000   -0.18449
314120.0000    0.11099
314160.0000   -0.20452
314200.0000   -0.30855
314240.0000   -0.07998
314280.0000   -0.18002
314320.0000    0.13895
314360.0000    0.14560
314400.0000   -0.56440
314440.0000   -0.55647
314480.0000   -0.21132
314520.0000   -0.42025
314560.0000   -0.02126
314600.0000   -0.25356
314640.0000   -0.15690
314680.0000   -0.07434
314720.0000    0.16318
314760.0000   -0.04108
314800.0000   -0.43213
314840.0000   -0.41016
314880.0000   -0.27429
314920.0000   -0.25179
314960.0000   -0.10063
315000.0000   -0.40559
315040.0000   -0.93643
315080.0000   -0.85749
315120.0000   -0.33450
315160.0000   -0.13739
315200.0000   -0.34374
315240.0000   -0.08355
315280.0000   -0.09782
315320.0000   -0.19229
315360.0000   -0.13025
315400.0000   -0.24437
315440.0000   -0.11536
315480.0000   -0.06510
315520.0000   -0.18569
315560.0000   -0.32199
315600.0000   -0.06458
315640.0000   -0.19447
315680.0000   -0.10598
315720.0000   -0.27158
315760.0000   -0.14054
315800.0000    0.09116
315840.0000   -0.12107
315880.0000   -0.03671
315920.0000   -0.18840
315960.0000   -0.01892
316000.0000   -0.00395
316040.0000    0.04050
316080.0000   -0.21040
316120.0000   -0.14936
316160.0000   -0.11623
316200.0000    0.02569
316240.0000   -0.03382
316280.0000   -0.20706
316320.0000   -0.26755
316360.0000   -0.08431
316400.0000   -0.23877
316440.0000   -0.02591
316480.0000   -0.19890
316520.0000   -0.05798
316560.0000    0.06982
316600.0000    0.28417
316640.0000   -0.01440
316680.0000    0.07027
316720.0000   -0.03923
316760.0000    0.01507
316800.0000   -0.02496
316840.0000   -0.05325
316880.0000    0.07191
316920.0000   -0.06564
316960.0000   -0.14235
317000.0000   -0.06811
317040.0000   -0.04007
317080.0000    0.13111
317120.0000   -0.12720
317160.0000   -0.06427
317200.0000   -0.20239
317240.0000   -0.12626
317280.0000   -0.36653
317320.0000   -0.00096
317360.0000    0.03628
317400.0000   -0.00808
317440.0000    0.12443
317480.0000    0.08509
317520.0000   -0.03698
317560.0000    0.12516
317600.0000    0.01916
317640.0000   -0.13877
317680.0000   -0.29475
317720.0000   -0.32739
317760.0000   -0.02694
317800.0000   -0.00258
317840.0000   -0.04052
317880.0000    0.00680
317920.0000    0.08005
317960.0000   -0.04814
318000.0000    0.11828
318040.0000    0.03612
318080.0000   -0.06377
318120.0000   -0.22994
318160.0000   -0.22397
318200.0000   -0.18317
318240.0000   -0.14393
318280.0000   -0.17052
318320.0000    0.13277
318360.0000    0.14718
318400.0000    0.03684
318440.0000    0.33224
318480.0000    0.35901
318520.0000    0.12483
318560.0000    0.13994
318600.0000    0.18654
318640.0000    0.02234
318680.0000   -0.06020
318720.0000   -0.07090
318760.0000   -0.10643
318800.0000   -0.17252
318840.0000   -0.00071
318880.0000    0.03260
318920.0000   -0.14106
318960.0000   -0.05263
319000.0000   -0.11315
319040.0000   -0.09555
319080.0000   -0.02500
319120.0000   -0.20392
319160.0000   -0.20170
319200.0000   -0.19860
319240.0000   -0.13184
319280.0000   -0.01067
319320.0000   -0.09966
319360.0000   -0.15959
319400.0000   -0.11358
319440.0000   -0.10362
319480.0000   -0.17770
319520.0000   -0.11448
319560.0000    0.01952
319600.0000    0.05266
319640.0000   -0.14556
319680.0000   -0.02981
319720.0000    0.08713
319760.0000   -0.02605
319800.0000   -0.01697
319840.0000    0.06092
319880.0000    0.00175
319920.0000   -0.02908
319960.0000   -0.01001
320000.0000   -0.05267
320040.0000   -0.10726
320080.0000    0.06201
320120.0000    0.00808
320160.0000   -0.03126
320200.0000    0.02927
320240.0000   -0.01372
320280.0000   -0.07886
320320.0000   -0.06941
320360.0000   -0.12456
320400.0000   -0.11429
320440.0000   -0.00387
320480.0000    0.03053
320520.0000   -0.12341
320560.0000   -0.15555
320600.0000   -0.04026
320640.0000   -0.13946
320680.0000   -0.20365
320720.0000   -0.12749
320760.0000   -0.21928
320800.0000   -0.07831
320840.0000   -0.16548
320880.0000   -0.18115
320920.0000   -0.35638
320960.0000   -0.09424
321000.0000   -0.08884
321040.0000    0.11986
321080.0000   -0.29713
321120.0000   -0.07279
321160.0000   -0.31169
321200.0000   -0.41077
321240.0000   -0.30905
321280.0000   -0.23204
321320.0000   -0.17564
321360.0000   -0.07413
321400.0000   -0.19666
321440.0000   -0.38044
321480.0000    0.00202
321520.0000   -0.25755
321560.0000   -0.35667
321600.0000   -0.38904
321640.0000   -0.06764
321680.0000   -0.15408
321720.0000   -0.24059
321760.0000   -0.06981
321800.0000    0.10112
321840.0000   -0.05532
321880.0000   -0.13060
321920.0000   -0.08167
321960.0000   -0.14859
322000.0000   -0.01841
322040.0000   -0.01161
322080.0000    0.11333
322120.0000   -0.01097
322160.0000   -0.02897
322200.0000   -0.20817
322240.0000   -0.01476
322280.0000   -0.03790
322320.0000    0.02924
322360.0000   -0.29450
322400.0000   -0.15004
322440.0000   -0.05584
322480.0000   -0.18940
322520.0000   -0.05984
322560.0000   -0.05404
322600.0000   -0.15233
322640.0000   -0.09861
322680.0000    0.05470
322720.0000    0.02427
322760.0000   -0.03524
322800.0000   -0.17171
322840.0000   -0.09350
322880.0000    0.23335
322920.0000    0.10627
322960.0000   -0.00293
323000.0000   -0.14019
323040.0000   -0.20513
323080.0000   -0.07699
323120.0000    0.01191
323160.0000   -0.20928
323200.0000    0.03777
323240.0000    0.12650
323280.0000    0.02109
323320.0000    0.00772
323360.0000    0.03539
323400.0000    0.15093
323440.0000    0.03449
323480.0000    0.13458
323520.0000    0.05643
323560.0000   -0.02182
323600.0000    0.05159
323640.0000   -0.11419
323680.0000    0.12780
323720.0000   -0.04070
323760.0000    0.11627
323800.0000    0.13506
323840.0000    0.03108
323880.0000    0.01535
323920.0000   -0.04323
323960.0000   -0.05926
324000.0000   -0.14474
324040.0000    0.12652
324080.0000    0.13538
324120.0000   -0.03953
324160.0000   -0.08386
324200.0000    0.00966
324240.0000    0.01732
324280.0000   -0.03721
324320.0000    0.04407
324360.0000   -0.14981
324400.0000   -0.04321
324440.0000    0.00281
324480.0000    0.07205
324520.0000    0.02817
324560.0000    0.00784
324600.0000    0.04273
324640.0000   -0.00006
324680.0000    0.00195
324720.0000   -0.07122
324760.0000   -0.03069
324800.0000   -0.08535
324840.0000   -0.01685
324880.0000   -0.07810
324920.0000    0.15281
324960.0000   -0.02378
325000.0000   -0.05884
325040.0000   -0.06628
325080.0000   -0.09045
325120.0000   -0.01347
325160.0000   -0.05880
325200.0000   -0.08469
325240.0000   -0.14718
325280.0000   -0.01060
325320.0000    0.00494
325360.0000   -0.07864
325400.0000    0.08487
325440.0000    0.01152
325480.0000    0.02082
325520.0000    0.01597
325560.0000   -0.11516
325600.0000   -0.23222
325640.0000   -0.04870
325680.0000   -0.19881
325720.0000   -0.09131
325760.0000    0.10193
325800.0000   -0.11766
325840.0000    0.03116
325880.0000   -0.04496
325920.0000    0.13850
325960.0000    0.12097
326000.0000   -0.01458
326040.0000    0.09331
326080.0000    0.10059
326120.0000   -0.04267
326160.0000    0.05588
326200.0000    0.08688
326240.0000   -0.02932
326280.0000    0.23151
326320.0000    0.06210
326360.0000   -0.00010
326400.0000   -0.04605
326440.0000   -0.04949
326480.0000   -0.01583
326520.0000   -0.07802
326560.0000   -0.12085
326600.0000    0.13533
326640.0000    0.04943
326680.0000    0.00612
326720.0000   -0.01252
326760.0000   -0.01041
326800.0000    0.01642
326840.0000    0.03366
326880.0000    0.03522
326920.0000    0.00836
326960.0000    0.19363
327000.0000   -0.03899
327040.0000   -0.02407
327080.0000   -0.00709
327120.0000    0.03662
327160.0000   -0.06205
327200.0000   -0.03738
327240.0000   -0.06357
327280.0000   -0.16538
327320.0000   -0.16496
327360.0000   -0.03993
327400.0000   -0.05867
327440.0000    0.07155
327480.0000   -0.04796
327520.0000   -0.08515
327560.0000   -0.17983
327600.0000   -0.20984
327640.0000   -0.01056
327680.0000   -0.23569
327720.0000   -0.11848
327760.0000   -0.12004
327800.0000   -0.22605
327840.0000   -0.19632
327880.0000   -0.06223
327920.0000   -0.14327
327960.0000   -0.16671
328000.0000   -0.03143
328040.0000    0.01295
328080.0000   -0.17186
328120.0000   -0.09481
328160.0000    0.00664
328200.0000   -0.10215
328240.0000   -0.08464
328280.0000   -0.09983
328320.0000   -0.21957
328360.0000   -0.13675
328400.0000    0.01968
328440.0000   -0.10563
328480.0000    0.00173
328520.0000   -0.05374
328560.0000   -0.04374
328600.0000   -0.16439
328640.0000   -0.16461
328680.0000   -0.20310
328720.0000   -0.01783
328760.0000   -0.08233
328800.0000   -0.14619
328840.0000    0.05002
328880.0000   -0.10405
328920.0000   -0.05633
328960.0000   -0.10088
329000.0000    0.05871
329040.0000   -0.07386
329080.0000   -0.10966
329120.0000   -0.10988
329160.0000   -0.15826
329200.0000   -0.00038
329240.0000   -0.00564
329280.0000   -0.17202
329320.0000   -0.07450
329360.0000   -0.04411
329400.0000    0.03986
329440.0000    0.04920
329480.0000    0.09230
329520.0000   -0.00225
329560.0000    0.04485
329600.0000   -0.04620
329640.0000   -0.13992
329680.0000   -0.06913
329720.0000    0.03728
329760.0000    0.05598
329800.0000    0.30946
329840.0000   -0.26419
329880.0000   -0.06739
329920.0000    0.01617
329960.0000    0.13026
330000.0000    0.00600
330040.0000   -0.05034
330080.0000    0.02745
330120.0000    0.04932
330160.0000    0.03968
330200.0000    0.08281
330240.0000   -0.11854
330280.0000   -0.03837
330320.0000   -0.14393
330360.0000   -0.11496
330400.0000    0.19398
330440.0000   -0.04914
330480.0000    0.03013
330520.0000   -0.03128
330560.0000    0.03821
330600.0000    0.02441
330640.0000   -0.12289
330680.0000    0.08073
330720.0000    0.10447
330760.0000    0.00436
330800.0000   -0.01574
330840.0000   -0.10994
330880.0000    0.18783
330920.0000    0.07311
330960.0000    0.01628
331000.0000    0.18065
331040.0000   -0.15120
331080.0000    0.00957
331120.0000   -0.02575
331160.0000    0.09006
331200.0000   -0.02246
331240.0000    0.03574
331280.0000   -0.02665
331320.0000    0.18214
331360.0000    0.06223
331400.0000    0.09598
331440.0000   -0.09121
331480.0000   -0.05233
331520.0000    0.01969
331560.0000   -0.09909
331600.0000   -0.04931
331640.0000   -0.14233
331680.0000    0.15404
331720.0000    0.08072
331760.0000   -0.04970
331800.0000   -0.07162
331840.0000   -0.04293
331880.0000    0.05462
331920.0000   -0.16802
331960.0000    0.14298
332000.0000    0.02417
332040.0000    0.04683
332080.0000    0.03322
332120.0000   -0.03935
332160.0000    0.12777
332200.0000   -0.07851
332240.0000    0.03268
332280.0000   -0.01631
332320.0000    0.18446
332360.0000   -0.08562
332400.0000    0.04763
332440.0000    0.08414
332480.0000    0.04729
332520.0000    0.07865
332560.0000    0.07261
332600.0000    0.03244
332640.0000    0.08569
332680.0000   -0.17411
332720.0000    0.01715
332760.0000    0.05448
332800.0000   -0.02857
332840.0000   -0.05212
332880.0000    0.28266
332920.0000    0.02264
332960.0000    0.16393
333000.0000    0.01785
333040.0000   -0.01621
333080.0000   -0.01275
333120.0000   -0.05457
333160.0000   -0.11851
333200.0000   -0.02404
333240.0000    0.11820
333280.0000    0.25034
333320.0000    0.03447
333360.0000    0.03107
333400.0000    0.09207
333440.0000    0.06686
333480.0000    0.22012
333520.0000    0.24185
333560.0000    0.20332
333600.0000    0.12912
333640.0000    0.21125
333680.0000    0.06953
333720.0000    0.05486
333760.0000   -0.04572
333800.0000    0.18474
333840.0000    0.29238
333880.0000    0.06865
333920.0000    0.08885
333960.0000    0.24197
334000.0000    0.00054
334040.0000   -0.12784
334080.0000    0.02864
334120.0000    0.15060
334160.0000    0.02185
334200.0000   -0.13733
334240.0000    0.00188
334280.0000   -0.00083
334320.0000   -0.03044
334360.0000   -0.00823
334400.0000   -0.08784
334440.0000    0.15157
334480.0000    0.14660
334520.0000   -0.13182
334560.0000   -0.14517
334600.0000    0.06482
334640.0000   -0.18281
334680.0000   -0.11452
334720.0000   -0.10064
334760.0000    0.10209
334800.0000   -0.07408
334840.0000   -0.21104
334880.0000   -0.19188
334920.0000    0.18059
334960.0000   -0.38591
335000.0000   -0.42582
335040.0000   -0.05477
335080.0000   -0.14614
335120.0000    0.01854
335160.0000    0.01619
335200.0000    0.05370
335240.0000    0.11620
335280.0000   -0.10154
335320.0000    0.09702
335360.0000    0.20067
335400.0000    0.27130
335440.0000    0.01040
335480.0000    0.15604
335520.0000    0.16912
335560.0000    0.03991
335600.0000    0.04187
335640.0000    0.05057
335680.0000    0.04020
335720.0000   -0.04792
335760.0000    0.28622
335800.0000    0.12018
335840.0000    0.09987
335880.0000    0.07995
335920.0000    0.08559
335960.0000    0.13192
336000.0000    0.22992
336040.0000    0.11783
336080.0000    0.11881
336120.0000   -0.00105
336160.0000   -0.06452
336200.0000    0.14609
336240.0000    0.21445
336280.0000    0.12161
336320.0000    0.13447
336360.0000   -0.02862
336400.0000    0.10427
336440.0000    0.18359
336480.0000   -0.00814
336520.0000   -0.04343
336560.0000    0.15652
336600.0000    0.22996
336640.0000   -0.00208
336680.0000   -0.03152
336720.0000    0.19360
336760.0000    0.15364
336800.0000   -0.11768
336840.0000    0.19553
336880.0000    0.06569
336920.0000    0.17222
336960.0000    0.19862
337000.0000    0.16770
337040.0000    0.28207
337080.0000    0.06695
337120.0000    0.23560
337160.0000    0.21666
337200.0000    0.20583
337240.0000    0.16687
337280.0000   -0.11268
337320.0000    0.01805
337360.0000    0.02524
337400.0000    0.06050
337440.0000   -0.01073
337480.0000    0.06238
337520.0000   -0.11576
337560.0000    0.01084
337600.0000   -0.05740
337640.0000    0.21358
337680.0000    0.14339
337720.0000    0.01824
337760.0000   -0.01100
337800.0000    0.05548
337840.0000    0.13189
337880.0000    0.02832
337920.0000    0.04244
337960.0000    0.03347
338000.0000    0.16279
338040.0000    0.14518
338080.0000    0.24618
338120.0000    0.03440
338160.0000   -0.02341
338200.0000   -0.22454
338240.0000   -0.01567
338280.0000    0.11186
338320.0000    0.13925
338360.0000   -0.11587
338400.0000    0.05605
338440.0000    0.04051
338480.0000   -0.17678
338520.0000   -0.02234
338560.0000   -0.01516
338600.0000   -0.11291
338640.0000    0.15760
338680.0000    0.06270
338720.0000    0.16987
338760.0000   -0.03704
338800.0000   -0.04664
338840.0000    0.05948
338880.0000   -0.13201
338920.0000   -0.23893
338960.0000    0.07027
339000.0000    0.04808
339040.0000    0.13290
339080.0000   -0.05555
339120.0000   -0.09325
339160.0000   -0.00023
339200.0000   -0.05284
339240.0000    0.07095
339280.0000    0.02509
339320.0000    0.00906
339360.0000    0.16160
339400.0000   -0.02226
339440.0000    0.05200
339480.0000   -0.00568
339520.0000    0.03960
339560.0000   -0.19953
339600.0000    0.04669
339640.0000   -0.22160
339680.0000    0.13919
339720.0000    0.01223
339760.0000    0.05017
339800.0000    0.15107
339840.0000    0.06647
339880.0000   -0.02965
339920.0000   -0.22396
339960.0000    0.05083
340000.0000   -0.01491
340040.0000   -0.23574
340080.0000   -0.15310
340120.0000   -0.28796
340160.0000    0.05930
340200.0000    0.04433
340240.0000    0.24187
340280.0000   -0.21095
340320.0000   -0.29966
340360.0000   -0.09507
340400.0000   -0.16353
340440.0000   -0.35510
340480.0000   -0.28767
340520.0000   -0.13249
340560.0000   -0.17402
340600.0000   -0.07167
340640.0000   -0.09970
340680.0000   -0.07760
340720.0000   -0.00450
340760.0000    0.04774
340800.0000    0.08366
340840.0000    0.03093
340880.0000   -0.07403
340920.0000   -0.09706
340960.0000   -0.01872
341000.0000   -0.29966
341040.0000    0.04296
341080.0000    0.00344
341120.0000   -0.07402
341160.0000    0.10823
341200.0000    0.13075
341240.0000    0.13865
341280.0000    0.18524
341320.0000    0.13066
341360.0000    0.17324
341400.0000    0.11380
341440.0000    0.23523
341480.0000    0.01872
341520.0000    0.10419
341560.0000    0.20731
341600.0000    0.16925
341640.0000    0.18121
341680.0000    0.11326
341720.0000    0.16136
341760.0000   -0.30038
341800.0000   -0.03195
341840.0000    0.01251
341880.0000   -0.03338
341920.0000   -0.15792
341960.0000    0.09349
342000.0000   -0.01774
342040.0000   -0.06009
342080.0000   -0.20749
342120.0000    0.00849
342160.0000   -0.09533
342200.0000   -0.09948
342240.0000   -0.38137
342280.0000   -0.13157
342320.0000   -0.04175
342360.0000   -0.03384
342400.0000   -0.04895
342440.0000   -0.08436
342480.0000   -0.09369
342520.0000    0.09781
342560.0000   -0.19028
342600.0000   -0.15583
342640.0000   -0.50466
342680.0000   -0.08647
342720.0000    0.06614
342760.0000    0.00155
342800.0000   -0.23000
342840.0000   -0.03301
342880.0000   -0.19533
342920.0000    0.10184
342960.0000    0.12257
343000.0000   -0.04915
343040.0000   -0.14447
343080.0000   -0.12069
343120.0000   -0.07579
343160.0000    0.00125
343200.0000   -0.19592
343240.0000   -0.06070
343280.0000   -0.20565
343320.0000   -0.09054
343360.0000   -0.02973
343400.0000   -0.07722
343440.0000    0.01353
343480.0000   -0.03956
343520.0000   -0.13333
343560.0000   -0.21937
343600.0000   -0.25555
343640.0000   -0.13846
343680.0000   -0.23217
343720.0000   -0.06505
343760.0000   -0.28231
343800.0000   -0.15367
343840.0000   -0.19239
343880.0000   -0.15361
343920.0000   -0.27447
343960.0000   -0.20011
344000.0000   -0.06310
344040.0000    0.00747
344080.0000    0.04383
344120.0000   -0.22327
344160.0000   -0.19682
344200.0000   -0.38860
344240.0000    0.02074
344280.0000   -0.18824
344320.0000    0.04077
344360.0000   -0.08965
344400.0000   -0.16561
344440.0000   -0.31398
344480.0000   -0.15577
344520.0000   -0.03866
344560.0000   -0.12560
344600.0000   -0.09583
344640.0000   -0.26508
344680.0000   -0.20703
344720.0000   -0.25798
344760.0000    0.03787
344800.0000   -0.12359
344840.0000    0.00572
344880.0000    0.06198
344920.0000    0.26276
344960.0000    0.09112
345000.0000    0.17602
345040.0000   -0.05960
345080.0000   -0.11949
345120.0000   -0.17462
345160.0000    0.13959
345200.0000   -0.01320
345240.0000   -0.32818
345280.0000   -0.04549
345320.0000    0.00689
345360.0000   -0.00354
345400.0000   -0.06481
345440.0000   -0.00564
345480.0000   -0.04313
345520.0000    0.08746
345560.0000   -0.02109
345600.0000   -0.04350
345640.0000   -0.02762
345680.0000   -0.37048
345720.0000   -0.18729
345760.0000   -0.04618
345800.0000    0.11441
345840.0000   -0.04678
345880.0000    0.02797
345920.0000   -0.06988
345960.0000    0.06822
346000.0000   -0.14525
346040.0000    0.00090
346080.0000    0.11623
346120.0000    0.04706
346160.0000   -0.10041
346200.0000    0.08488
346240.0000   -0.01125
346280.0000   -0.15032
346320.0000   -0.10377
346360.0000    0.12280
346400.0000    0.04172
346440.0000   -0.00587
346480.0000   -0.05998
346520.0000    0.14297
346560.0000    0.17081
346600.0000    0.25657
346640.0000    0.04192
346680.0000    0.07303
346720.0000   -0.03478
346760.0000    0.02817
346800.0000    0.08895
346840.0000   -0.07871
346880.0000    0.12171
346920.0000    0.11702
346960.0000    0.11145
347000.0000    0.03955
347040.0000    0.11936
347080.0000   -0.08175
347120.0000   -0.11829
347160.0000   -0.07334
347200.0000   -0.04506
347240.0000   -0.01861
347280.0000   -0.21928
347320.0000   -0.23223
347360.0000   -0.08733
347400.0000   -0.19841
347440.0000    0.01018
347480.0000   -0.00815
347520.0000   -0.05671
347560.0000   -0.31134
347600.0000   -0.05691
347640.0000    0.05666
347680.0000   -0.10939
347720.0000    0.05756
347760.0000    0.03790
347800.0000   -0.12398
347840.0000   -0.06523
347880.0000   -0.14690
347920.0000   -0.15505
347960.0000   -0.13506
348000.0000   -0.07449
348040.0000   -0.16936
348080.0000   -0.01358
348120.0000   -0.04817
348160.0000   -0.11907
348200.0000    0.04460
348240.0000   -0.06794
348280.0000   -0.08444
348320.0000   -0.08306
348360.0000   -0.15867
348400.0000   -0.06723
348440.0000   -0.04487
348480.0000    0.01850
348520.0000    0.03958
348560.0000    0.01420
348600.0000   -0.22990
348640.0000    0.13173
348680.0000    0.09142
348720.0000    0.02236
348760.0000   -0.01233
348800.0000   -0.16959
348840.0000    0.05846
348880.0000   -0.28246
348920.0000    0.02481
348960.0000   -0.06809
349000.0000   -0.06084
349040.0000    0.04159
349080.0000   -0.00994
349120.0000   -0.00158
349160.0000   -0.13418
349200.0000   -0.16038
349240.0000   -0.16505
349280.0000   -0.01031
349320.0000    0.10867
349360.0000   -0.08090
349400.0000   -0.18000
349440.0000   -0.01564
349480.0000   -0.05138
349520.0000    0.03977
349560.0000   -0.15876
349600.0000   -0.00574
349640.0000   -0.16159
349680.0000    0.10503
349720.0000   -0.05226
349760.0000    0.03798
349800.0000    0.05023
349840.0000   -0.16195
349880.0000    0.01712
349920.0000   -0.10559
349960.0000   -0.10125
350000.0000   -0.01434
350040.0000   -0.14083
350080.0000    0.01611
350120.0000   -0.26042
350160.0000   -0.03453
350200.0000    0.02217
350240.0000   -0.00957
350280.0000   -0.14322
350320.0000   -0.10077
350360.0000   -0.05263
350400.0000   -0.00491
350440.0000   -0.01777
350480.0000   -0.13042
350520.0000   -0.05304
350560.0000   -0.09160
350600.0000   -0.07796
350640.0000    0.13624
350680.0000   -0.10388
350720.0000    0.06586
350760.0000   -0.01063
350800.0000   -0.18209
350840.0000   -0.14636
350880.0000   -0.13702
350920.0000    0.01388
350960.0000    0.08131
351000.0000    0.15671
351040.0000   -0.01167
351080.0000    0.13319
351120.0000    0.14947
351160.0000    0.30426
351200.0000   -0.02426
351240.0000    0.06509
351280.0000    0.24369
351320.0000   -0.12025
351360.0000    0.10492
351400.0000    0.11872
351440.0000   -0.07712
351480.0000   -0.00769
351520.0000    0.03449
351560.0000   -0.04049
351600.0000    0.16681
351640.0000    0.01325
351680.0000    0.10726
351720.0000    0.37096
351760.0000    0.17347
351800.0000   -0.10539
351840.0000    0.00579
351880.0000   -0.03102
351920.0000   -0.06894
351960.0000    0.07722
352000.0000    0.14203
352040.0000   -0.01215
352080.0000    0.20669
352120.0000    0.20508
352160.0000    0.12923
352200.0000    0.04335
352240.0000    0.06990
352280.0000    0.14369
352320.0000    0.19584
352360.0000    0.27497
352400.0000    0.14712
352440.0000   -0.04127
352480.0000    0.03139
352520.0000    0.10560
352560.0000   -0.07306
352600.0000   -0.13968
352640.0000    0.17832
352680.0000    0.19844
352720.0000    0.14889
352760.0000    0.25225
352800.0000    0.19055
352840.0000   -0.10723
352880.0000    0.24946
352920.0000    0.23687
352960.0000    0.23153
353000.0000    0.24967
353040.0000    0.21576
353080.0000    0.45999
353120.0000    0.29316
353160.0000    0.18716
353200.0000    0.17456
353240.0000   -0.00331
353280.0000    0.22710
353320.0000    0.19789
353360.0000    0.15214
353400.0000    0.27859
353440.0000   -0.04551
353480.0000   -0.06334
353520.0000    0.15817
353560.0000   -0.04528
353600.0000    0.15293
353640.0000    0.06842
353680.0000    0.02330
353720.0000   -0.12401
353760.0000    0.03235
353800.0000    0.06062
353840.0000    0.08724
353880.0000    0.07469
353920.0000    0.05796
353960.0000    0.07775
354000.0000   -0.21858
354040.0000   -0.19576
354080.0000   -0.07824
354120.0000    0.04639
354160.0000   -0.03296
354200.0000   -0.06599
354240.0000   -0.19566
354280.0000   -0.15294
354320.0000   -0.13194
354360.0000    0.01954
354400.0000   -0.14402
354440.0000    0.08663
354480.0000    0.12982
354520.0000   -0.20143
354560.0000   -0.06401
354600.0000    0.19205
354640.0000    0.08469
354680.0000    0.25552
354720.0000   -0.03814
354760.0000    0.10345
354800.0000   -0.13222
354840.0000    0.02934
354880.0000    0.04587
354920.0000   -0.03337
354960.0000   -0.14887
355000.0000   -0.03894
355040.0000    0.04805
355080.0000   -0.33834
355120.0000    0.06409
355160.0000    0.07176
355200.0000    0.08449
355240.0000    0.02972
355280.0000    0.06023
355320.0000    0.10549
355360.0000   -0.06094
355400.0000   -0.05333
355440.0000    0.15878
355480.0000    0.20339
355520.0000    0.24767
355560.0000    0.10024
355600.0000    0.20819
355640.0000    0.31173
355680.0000    0.03411
355720.0000   -0.03918
355760.0000    0.01913
355800.0000    0.10744
355840.0000    0.19163
355880.0000    0.01865
355920.0000    0.14019
355960.0000   -0.11737
356000.0000    0.31662
356040.0000    0.19251
356080.0000    0.12931
356120.0000   -0.14115
356160.0000   -0.06058
356200.0000    0.06624
356240.0000   -0.29324
356280.0000   -0.26241
356320.0000   -0.25484
356360.0000   -0.14097
356400.0000   -0.04075
356440.0000    0.05114
356480.0000    0.13653
356520.0000    0.17444
356560.0000    0.06405
356600.0000    0.14586
356640.0000    0.02603
356680.0000   -0.00070
356720.0000   -0.00933
356760.0000   -0.18486
356800.0000   -0.02845
356840.0000   -0.01456
356880.0000    0.02249
356920.0000    0.06114
356960.0000   -0.07368
357000.0000   -0.14743
357040.0000   -0.20464
357080.0000   -0.25133
357120.0000    0.10286
357160.0000    0.15914
357200.0000   -0.18470
357240.0000   -0.12227
357280.0000   -0.11162
357320.0000    0.01024
357360.0000   -0.22549
357400.0000    0.07825
357440.0000   -0.42785
357480.0000   -0.30949
357520.0000   -0.26308
357560.0000   -0.07134
357600.0000   -0.21834
357640.0000   -0.46843
357680.0000   -0.06615
357720.0000   -0.24918
357760.0000   -0.23980
357800.0000   -0.43035
357840.0000   -0.14523
357880.0000   -0.08792
357920.0000    0.00817
357960.0000    0.17982
358000.0000    0.14777
358040.0000   -0.30462
358080.0000    0.03680
358120.0000    0.21530
358160.0000    0.15155
358200.0000    0.10777
358240.0000    0.11487
358280.0000    0.02150
358320.0000    0.11548
358360.0000    0.12920
358400.0000    0.04070
358440.0000    0.09577
358480.0000    0.04393
358520.0000    0.18641
358560.0000   -0.01049
358600.0000    0.19827
358640.0000    0.14718
358680.0000    0.11391
358720.0000    0.05772
358760.0000    0.19205
358800.0000    0.08994
358840.0000    0.14488
358880.0000    0.03168
358920.0000    0.17810
358960.0000    0.00856
359000.0000   -0.00024
359040.0000    0.15063
359080.0000    0.10110
359120.0000    0.31884
359160.0000   -0.01204
359200.0000   -0.16614
359240.0000    0.04188
359280.0000   -0.22055
359320.0000   -0.14072
359360.0000   -0.20194
359400.0000    0.10988
359440.0000    0.01184
359480.0000   -0.02696
359520.0000    0.01116
359560.0000   -0.21660
359600.0000   -0.21702
359640.0000   -0.28607
359680.0000   -0.22315
359720.0000   -0.26342
359760.0000   -0.01268
359800.0000   -0.07666
359840.0000   -0.12977
359880.0000   -0.12676
359920.0000   -0.33931
359960.0000   -0.02385
360000.0000   -0.07419
360040.0000    0.01649
360080.0000   -0.15136
360120.0000   -0.10690
360160.0000   -0.20344
360200.0000   -0.12641
360240.0000   -0.08593
360280.0000   -0.31002
360320.0000   -0.21289
360360.0000   -0.34406
360400.0000   -0.21996
360440.0000    0.15252
360480.0000   -0.02377
360520.0000   -0.03249
360560.0000   -0.22935
360600.0000   -0.18908
360640.0000   -0.17470
360680.0000   -0.18257
360720.0000   -0.13701
360760.0000   -0.24699
360800.0000    0.01192
360840.0000   -0.06424
360880.0000   -0.09741
360920.0000   -0.13652
360960.0000   -0.02670
361000.0000   -0.24596
361040.0000   -0.25054
361080.0000   -0.17959
361120.0000   -0.44189
361160.0000   -0.15272
361200.0000   -0.05108
361240.0000   -0.12318
361280.0000   -0.27777
361320.0000   -0.11882
361360.0000   -0.47489
361400.0000   -0.12946
361440.0000    0.05815
361480.0000    0.08987
361520.0000   -0.05849
361560.0000   -0.17471
361600.0000   -0.39375
361640.0000   -0.11628
361680.0000   -0.06437
361720.0000   -0.11460
361760.0000    0.00458
361800.0000   -0.19873
361840.0000   -0.35419
361880.0000   -0.15581
361920.0000   -0.31233
361960.0000   -0.25026
362000.0000   -0.21470
362040.0000   -0.06536
362080.0000   -0.24060
362120.0000   -0.32085
362160.0000    0.13623
362200.0000   -0.18575
362240.0000   -0.11177
362280.0000   -0.09486
362320.0000    0.05972
362360.0000   -0.13648
362400.0000   -0.20969
362440.0000   -0.24625
362480.0000    0.02484
362520.0000    0.08006
362560.0000    0.05878
362600.0000   -0.14739
362640.0000    0.00482
362680.0000   -0.25880
362720.0000   -0.20605
362760.0000   -0.00335
362800.0000   -0.49365
362840.0000   -0.17003
362880.0000   -0.16269
362920.0000   -0.37698
362960.0000   -0.34428
363000.0000   -0.23623
363040.0000   -0.13242
363080.0000   -0.08310
363120.0000   -0.18763
363160.0000   -0.16754
363200.0000   -0.02318
363240.0000   -0.14856
363280.0000   -0.14850
363320.0000   -0.32109
363360.0000   -0.10268
363400.0000   -0.08247
363440.0000   -0.19269
363480.0000    0.17657
363520.0000   -0.25122
363560.0000   -0.01278
363600.0000   -0.03030
363640.0000   -0.45400
363680.0000   -0.32864
363720.0000   -0.05058
363760.0000   -0.00875
363800.0000   -0.20969
363840.0000   -0.11154
363880.0000    0.10041
363920.0000   -0.33420
363960.0000   -0.25348
364000.0000   -0.24306
364040.0000   -0.20407
364080.0000   -0.16316
364120.0000   -0.11898
364160.0000   -0.14741
364200.0000   -0.11000
364240.0000   -0.12480
364280.0000   -0.09653
364320.0000   -0.13620
364360.0000   -0.23121
364400.0000   -0.35824
364440.0000   -0.36827
364480.0000   -0.24401
364520.0000   -0.14537
364560.0000   -0.21879
364600.0000   -0.03904
364640.0000   -0.19584
364680.0000    0.04773
364720.0000   -0.19680
364760.0000   -0.27085
364800.0000   -0.04987
364840.0000   -0.09956
364880.0000   -0.30438
364920.0000   -0.33789
364960.0000   -0.13793
365000.0000   -0.27363
365040.0000   -0.18042
365080.0000   -0.28303
365120.0000   -0.24646
365160.0000   -0.36566
365200.0000   -0.29626
365240.0000   -0.15334
365280.0000   -0.25785
365320.0000   -0.47043
365360.0000   -0.25443
365400.0000   -0.20487
365440.0000   -0.30528
365480.0000   -0.25815
365520.0000   -0.25067
365560.0000   -0.34304
365600.0000   -0.28411
365640.0000   -0.12367
365680.0000   -0.16529
365720.0000   -0.09681
365760.0000   -0.25037
365800.0000   -0.24146
365840.0000   -0.26906
365880.0000   -0.34841
365920.0000   -0.24059
365960.0000   -0.22571
366000.0000   -0.26971
366040.0000   -0.33591
366080.0000   -0.13288
366120.0000   -0.21911
366160.0000   -0.26075
366200.0000   -0.28982
366240.0000   -0.15077
366280.0000   -0.24729
366320.0000   -0.20784
366360.0000   -0.12163
366400.0000   -0.29967
366440.0000   -0.22451
366480.0000   -0.51198
366520.0000   -0.36141
366560.0000   -0.13305
366600.0000    0.01769
366640.0000   -0.06967
366680.0000   -0.20747
366720.0000   -0.28987
366760.0000   -0.26864
366800.0000   -0.49842
366840.0000   -0.29424
366880.0000   -0.23443
366920.0000   -0.20107
366960.0000   -0.26843
367000.0000   -0.11445
367040.0000   -0.46029
367080.0000   -0.15706
367120.0000   -0.26710
367160.0000   -0.11201
367200.0000   -0.39632
367240.0000   -0.19412
367280.0000   -0.36197
367320.0000   -0.36235
367360.0000   -0.07271
367400.0000   -0.32251
367440.0000   -0.36427
367480.0000   -0.34815
367520.0000   -0.51240
367560.0000   -0.26281
367600.0000   -0.54471
367640.0000   -0.39526
367680.0000   -0.47054
367720.0000   -0.42156
367760.0000   -0.57138
367800.0000   -0.34505
367840.0000   -0.27044
367880.0000   -0.48185
367920.0000   -0.47356
367960.0000   -0.68921
368000.0000   -0.57107
368040.0000   -0.53438
368080.0000   -0.18757
368120.0000    0.00850
368160.0000   -0.05940
368200.0000    0.00920
368240.0000   -0.24909
368280.0000   -0.29513
368320.0000   -0.11800
368360.0000   -0.06296
368400.0000    0.14035
368440.0000   -0.00383
368480.0000    0.02665
368520.0000   -0.06598
368560.0000   -0.00201
368600.0000   -0.03289
368640.0000    0.12226
368680.0000   -0.12089
368720.0000   -0.16778
368760.0000   -0.08084
368800.0000   -0.08832
368840.0000   -0.17056
368880.0000   -0.09967
368920.0000    0.07160
368960.0000    0.06015
369000.0000   -0.13633
369040.0000    0.16872
369080.0000   -0.00466
369120.0000    0.02650
369160.0000   -0.09255
369200.0000   -0.38516
369240.0000   -0.15687
369280.0000   -0.35851
369320.0000   -0.20265
369360.0000   -0.48202
369400.0000   -0.12596
369440.0000   -0.21770
369480.0000   -0.32861
369520.0000   -0.47236
369560.0000   -0.15931
369600.0000   -0.12560
369640.0000    0.09310
369680.0000   -0.13028
369720.0000   -0.15900
369760.0000   -0.16579
369800.0000   -0.11505
369840.0000   -0.17482
369880.0000   -0.01164
369920.0000    0.04567
369960.0000   -0.29511
370000.0000   -0.18069
370040.0000   -0.30953
370080.0000   -0.26478
370120.0000   -0.10813
370160.0000   -0.13495
370200.0000   -0.26200
370240.0000   -0.10193
370280.0000   -0.09791
370320.0000   -0.10770
370360.0000   -0.25950
370400.0000   -0.07175
370440.0000   -0.05384
370480.0000   -0.24080
370520.0000   -0.15736
370560.0000   -0.17555
370600.0000   -0.08352
370640.0000   -0.19440
370680.0000   -0.05992
370720.0000   -0.18617
370760.0000   -0.16057
370800.0000   -0.11760
370840.0000   -0.06104
370880.0000   -0.07066
370920.0000   -0.26543
370960.0000   -0.19811
371000.0000   -0.09616
371040.0000   -0.22565
371080.0000   -0.12612
371120.0000   -0.21963
371160.0000   -0.16210
371200.0000   -0.24534
371240.0000   -0.33042
371280.0000   -0.12889
371320.0000   -0.07307
371360.0000   -0.23506
371400.0000   -0.18013
371440.0000   -0.10894
371480.0000   -0.15054
371520.0000   -0.20923
371560.0000   -0.30894
371600.0000   -0.22290
371640.0000   -0.31646
371680.0000   -0.34563
371720.0000   -0.34090
371760.0000   -0.43023
371800.0000   -0.36189
371840.0000   -0.19727
371880.0000   -0.15738
371920.0000   -0.12313
371960.0000   -0.36066
372000.0000   -0.24842
372040.0000   -0.14474
372080.0000   -0.11581
372120.0000   -0.36628
372160.0000   -0.07630
372200.0000   -0.00481
372240.0000   -0.27342
372280.0000   -0.17903
372320.0000   -0.14023
372360.0000   -0.04654
372400.0000   -0.34954
372440.0000   -0.14967
372480.0000    0.00149
372520.0000   -0.26506
372560.0000   -0.00001
372600.0000   -0.31571
372640.0000   -0.22609
372680.0000   -0.28524
372720.0000   -0.01761
372760.0000   -0.05764
372800.0000   -0.32281
372840.0000   -0.06693
372880.0000   -0.47876
372920.0000   -0.09132
372960.0000    0.09712
373000.0000   -0.17206
373040.0000   -0.19574
373080.0000   -0.12833
373120.0000   -0.15867
373160.0000   -0.12560
373200.0000   -0.21183
373240.0000   -0.21052
373280.0000   -0.20087
373320.0000   -0.25883
373360.0000   -0.14911
373400.0000   -0.13691
373440.0000   -0.24148
373480.0000   -0.47056
373520.0000   -0.54516
373560.0000   -0.40126
373600.0000   -0.28112
373640.0000   -0.35358
373680.0000   -0.49165
373720.0000   -0.63372
373760.0000   -0.30603
373800.0000   -0.24525
373840.0000   -0.30092
373880.0000   -0.29456
373920.0000   -0.34346
373960.0000   -0.22653
374000.0000   -0.50417
374040.0000   -0.50922
374080.0000   -0.91223
374120.0000   -0.32552
374160.0000   -0.44529
374200.0000   -0.54525
374240.0000   -0.38888
374280.0000   -0.28567
374320.0000   -0.56832
374360.0000   -0.52895
374400.0000   -0.18180
374440.0000   -0.32873
374480.0000   -0.36410
374520.0000   -0.47062
374560.0000   -0.18275
374600.0000   -0.20201
374640.0000   -0.11396
374680.0000   -0.09139
374720.0000   -0.11754
374760.0000   -0.02136
374800.0000   -0.25111
374840.0000   -0.14791
374880.0000   -0.23042
374920.0000   -0.25606
374960.0000   -0.18052
375000.0000   -0.22029
375040.0000   -0.27876
375080.0000   -0.07806
375120.0000   -0.09427
375160.0000   -0.07593
375200.0000   -0.08983
375240.0000   -0.32474
375280.0000   -0.15263
375320.0000   -0.41423
375360.0000   -0.20131
375400.0000   -0.41766
375440.0000   -0.34675
375480.0000   -0.39626
375520.0000   -0.39437
375560.0000   -0.41144
375600.0000   -0.03654
375640.0000   -0.14879
375680.0000    0.00015
375720.0000   -0.20298
375760.0000   -0.42106
375800.0000   -0.31598
375840.0000   -0.12858
375880.0000   -0.22091
375920.0000   -0.08701
375960.0000   -0.28246
376000.0000    0.01934
376040.0000   -0.68608
376080.0000   -0.23657
376120.0000   -0.41005
376160.0000   -0.14513
376200.0000   -0.36250
376240.0000   -0.22863
376280.0000   -0.49246
376320.0000   -0.08562
376360.0000   -0.20826
376400.0000   -0.21018
376440.0000   -0.27626
376480.0000   -0.18832
376520.0000   -0.30227
376560.0000   -0.09794
376600.0000   -0.39778
376640.0000   -0.28411
376680.0000   -0.11532
376720.0000   -0.12605
376760.0000   -0.13938
376800.0000   -0.19494
376840.0000   -0.41570
376880.0000   -0.26858
376920.0000   -0.20508
376960.0000   -0.36967
377000.0000   -0.20075
377040.0000   -0.35925
377080.0000   -0.42654
377120.0000   -0.08888
377160.0000   -0.20375
377200.0000   -0.30692
377240.0000   -0.41177
377280.0000   -0.27395
377320.0000   -0.21865
377360.0000   -0.02945
377400.0000   -0.21321
377440.0000   -0.38103
377480.0000   -0.30303
377520.0000   -0.21434
377560.0000   -0.32859
377600.0000   -0.23870
377640.0000   -0.44332
377680.0000   -0.32169
377720.0000   -0.61196
377760.0000   -0.36091
377800.0000   -0.29445
377840.0000   -0.24819
377880.0000   -0.45449
377920.0000   -0.28519
377960.0000   -0.30189
378000.0000   -0.47195
378040.0000   -0.34782
378080.0000   -0.45878
378120.0000   -0.49144
378160.0000   -0.32498
378200.0000   -0.58045
378240.0000   -0.54268
378280.0000   -0.51619
378320.0000   -0.38768
378360.0000   -0.40257
378400.0000   -0.64666
378440.0000   -0.22918
378480.0000   -0.52426
378520.0000   -0.47297
378560.0000   -0.34263
378600.0000   -0.39761
378640.0000   -0.37177
378680.0000   -0.47880
378720.0000   -0.39610
378760.0000   -0.35417
378800.0000   -0.27270
378840.0000   -0.33164
378880.0000   -0.42008
378920.0000   -0.21585
378960.0000   -0.35250
379000.0000   -0.31670
379040.0000   -0.09296
379080.0000   -0.24171
379120.0000   -0.46924
379160.0000   -0.24103
379200.0000   -0.23057
379240.0000   -0.36412
379280.0000   -0.27288
379320.0000   -0.07716
379360.0000   -0.36811
379400.0000   -0.21621
379440.0000   -0.39297
379480.0000   -0.35152
379520.0000   -0.61638
379560.0000   -0.43759
379600.0000   -0.31764
379640.0000   -0.33030
379680.0000   -0.30111
379720.0000   -0.62874
379760.0000   -0.32827
379800.0000   -0.37078
379840.0000   -0.20182
379880.0000   -0.27047
379920.0000   -0.44626
379960.0000   -0.44140
380000.0000   -0.46416
380040.0000   -0.43397
380080.0000   -0.32029
380120.0000   -0.54847
380160.0000   -0.40613
380200.0000   -0.29812
380240.0000   -0.36289
380280.0000   -0.35934
380320.0000   -0.35563
380360.0000   -0.42928
380400.0000   -0.61525
380440.0000   -0.59814
380480.0000   -0.48531
380520.0000   -0.35689
380560.0000   -0.42353
380600.0000   -0.33853
380640.0000   -0.42901
380680.0000   -0.34007
380720.0000   -0.27866
380760.0000   -0.43244
380800.0000   -0.46916
380840.0000   -0.53285
380880.0000   -0.32053
380920.0000   -0.49829
380960.0000   -0.41710
381000.0000   -0.47729
381040.0000   -0.41349
381080.0000   -0.25680
381120.0000   -0.36248
381160.0000   -0.55910
381200.0000   -0.14286
381240.0000   -0.24748
381280.0000   -0.31538
381320.0000   -0.37030
381360.0000   -0.23154
381400.0000   -0.32102
381440.0000   -0.27256
381480.0000   -0.28217
381520.0000   -0.27535
381560.0000   -0.23786
381600.0000   -0.36288
381640.0000   -0.33479
381680.0000   -0.18977
381720.0000   -0.24864
381760.0000   -0.28004
381800.0000   -0.24029
381840.0000   -0.35179
381880.0000   -0.61014
381920.0000   -0.29743
381960.0000   -0.31972
382000.0000   -0.34117
382040.0000   -0.25789
382080.0000   -0.32509
382120.0000   -0.23239
382160.0000   -0.34787
382200.0000   -0.37298
382240.0000   -0.35769
382280.0000   -0.42284
382320.0000   -0.36353
382360.0000   -0.23773
382400.0000   -0.33753
382440.0000   -0.40115
382480.0000   -0.34741
382520.0000   -0.52690
382560.0000   -0.50212
382600.0000   -0.32864
382640.0000   -0.48447
382680.0000   -0.46101
382720.0000   -0.43056
382760.0000   -0.35061
382800.0000   -0.30552
382840.0000   -0.35082
382880.0000   -0.30947
382920.0000   -0.42082
382960.0000   -0.31220
383000.0000   -0.36133
383040.0000   -0.28097
383080.0000   -0.28240
383120.0000   -0.38705
383160.0000   -0.38474
383200.0000   -0.46045
383240.0000   -0.60844
383280.0000   -0.37627
383320.0000   -0.46927
383360.0000   -0.29720
383400.0000   -0.33290
383440.0000   -0.51914
383480.0000   -0.46450
383520.0000   -0.47005
383560.0000   -0.35068
383600.0000   -0.47642
383640.0000   -0.24499
383680.0000   -0.44874
383720.0000   -0.29045
383760.0000   -0.31491
383800.0000   -0.26247
383840.0000   -0.36170
383880.0000   -0.49467
383920.0000   -0.48946
383960.0000   -0.37544
384000.0000   -0.35879
384040.0000   -0.49777
384080.0000   -0.36916
384120.0000   -0.37519
384160.0000   -0.19115
384200.0000   -0.37341
384240.0000   -0.38302
384280.0000   -0.42601
384320.0000   -0.39237
384360.0000   -0.61157
384400.0000   -0.26203
384440.0000   -0.31178
384480.0000   -0.45988
384520.0000   -0.47451
384560.0000   -0.22857
384600.0000   -0.27385
384640.0000   -0.45508
384680.0000   -0.47787
384720.0000   -0.53404
384760.0000   -0.48745
384800.0000   -0.29553
384840.0000   -0.46590
384880.0000   -0.29850
384920.0000   -0.36528
384960.0000   -0.28594
385000.0000   -0.34745
385040.0000   -0.31167
385080.0000   -0.42286
385120.0000   -0.40657
385160.0000   -0.24227
385200.0000   -0.30581
385240.0000   -0.10556
385280.0000   -0.32657
385320.0000   -0.34968
385360.0000   -0.22591
385400.0000   -0.39511
385440.0000   -0.38711
385480.0000   -0.39196
385520.0000   -0.27919
385560.0000   -0.33548
385600.0000   -0.43384
385640.0000   -0.35324
385680.0000   -0.34205
385720.0000   -0.43441
385760.0000   -0.47447
385800.0000   -0.36832
385840.0000   -0.42532
385880.0000   -0.64352
385920.0000   -0.27278
385960.0000   -0.38440
386000.0000   -0.55141
386040.0000   -0.43481
386080.0000   -0.55841
386120.0000   -0.52549
386160.0000   -0.56787
386200.0000   -0.51525
386240.0000   -0.22260
386280.0000   -0.28638
386320.0000   -0.32916
386360.0000   -0.39166
386400.0000   -0.33107
386440.0000   -0.42288
386480.0000   -0.43133
386520.0000   -0.43686
386560.0000   -0.45921
386600.0000   -0.53408
386640.0000   -0.50909
386680.0000   -0.46240
386720.0000   -0.55894
386760.0000   -0.53131
386800.0000   -0.36492
386840.0000   -0.45129
386880.0000   -0.49271
386920.0000   -0.64889
386960.0000   -0.51172
387000.0000   -0.45346
387040.0000   -0.42321
387080.0000   -0.33634
387120.0000   -0.52583
387160.0000   -0.58734
387200.0000   -0.41839
387240.0000   -0.46533
387280.0000   -0.39774
387320.0000   -0.29394
387360.0000   -0.13651
387400.0000   -0.04517
387440.0000   -0.21540
387480.0000   -0.35000
387520.0000   -0.34583
387560.0000   -0.22023
387600.0000   -0.27911
387640.0000   -0.21963
387680.0000   -0.29531
387720.0000   -0.47092
387760.0000   -0.44540
387800.0000   -0.29048
387840.0000   -0.68564
387880.0000   -0.39291
387920.0000   -0.52887
387960.0000   -0.54431
388000.0000   -0.49687
388040.0000   -0.47411
388080.0000   -0.30650
388120.0000   -0.41899
388160.0000   -0.25523
388200.0000   -0.50977
388240.0000   -0.32580
388280.0000   -0.40339
388320.0000   -0.32506
388360.0000   -0.33502
388400.0000   -0.41849
388440.0000   -0.44728
388480.0000   -0.46093
388520.0000   -0.48552
388560.0000   -0.48246
388600.0000   -0.51583
388640.0000   -0.45508
388680.0000   -0.33719
388720.0000   -0.36500
388760.0000   -0.34947
388800.0000   -0.41407
388840.0000   -0.39385
388880.0000   -0.46893
388920.0000   -0.40212
388960.0000   -0.31064
389000.0000   -0.34758
389040.0000   -0.47757
389080.0000   -0.33048
389120.0000   -0.31820
389160.0000   -0.55342
389200.0000   -0.26352
389240.0000   -0.05701
389280.0000   -0.31099
389320.0000   -0.08001
389360.0000   -0.39522
389400.0000   -0.27623
389440.0000   -0.18312
389480.0000   -0.25522
389520.0000    0.02298
389560.0000   -0.04334
389600.0000   -0.15384
389640.0000   -0.10441
389680.0000    0.11489
389720.0000   -0.01369
389760.0000    0.05464
389800.0000   -0.43405
389840.0000   -0.15208
389880.0000   -0.21004
389920.0000   -0.07962
389960.0000   -0.00635
390000.0000   -0.08564
390040.0000   -0.31024
390080.0000   -0.14405
390120.0000   -0.08440
390160.0000   -0.07751
390200.0000   -0.11349
390240.0000   -0.08418
390280.0000   -0.19942
390320.0000   -0.44362
390360.0000   -0.27328
390400.0000   -0.31830
390440.0000   -0.54006
390480.0000   -0.11395
390520.0000   -0.20463
390560.0000   -0.00270
390600.0000   -0.33698
390640.0000   -0.32848
390680.0000   -0.14420
390720.0000   -0.13280
390760.0000   -0.13123
390800.0000   -0.08717
390840.0000   -0.44705
390880.0000   -0.15787
390920.0000   -0.19618
390960.0000   -0.21110
391000.0000   -0.11835
391040.0000   -0.43092
391080.0000   -0.20366
391120.0000   -0.25358
391160.0000   -0.02911
391200.0000   -0.27833
391240.0000   -0.42041
391280.0000   -0.12739
391320.0000   -0.21384
391360.0000   -0.20694
391400.0000   -0.18969
391440.0000   -0.26508
391480.0000   -0.32343
391520.0000   -0.21332
391560.0000   -0.26645
391600.0000   -0.35742
391640.0000   -0.03696
391680.0000   -0.25678
391720.0000   -0.28752
391760.0000   -0.29597
391800.0000   -0.19214
391840.0000   -0.06288
391880.0000   -0.23613
391920.0000   -0.18288
391960.0000   -0.19771
392000.0000   -0.19916
392040.0000   -0.00190
392080.0000   -0.12713
392120.0000   -0.04766
392160.0000   -0.31504
392200.0000   -0.13040
392240.0000   -0.12786
392280.0000   -0.18174
392320.0000   -0.12572
392360.0000   -0.28709
392400.0000   -0.20790
392440.0000   -0.36842
392480.0000   -0.35962
392520.0000   -0.38108
392560.0000   -0.28353
392600.0000   -0.29236
392640.0000   -0.27015
392680.0000   -0.20654
392720.0000   -0.44730
392760.0000   -0.45737
392800.0000   -0.44590
392840.0000   -0.65195
392880.0000   -0.54293
392920.0000   -0.69883
392960.0000   -0.45079
393000.0000   -0.66309
393040.0000   -0.43701
393080.0000   -0.47011
393120.0000   -0.38356
393160.0000   -0.43299
393200.0000   -0.26232
393240.0000   -0.30762
393280.0000   -0.16251
393320.0000   -0.14084
393360.0000    0.10706
393400.0000   -0.11083
393440.0000   -0.24979
393480.0000   -0.23579
393520.0000   -0.17814
393560.0000   -0.08651
393600.0000   -0.13601
393640.0000   -0.06146
393680.0000   -0.16771
393720.0000   -0.14188
393760.0000   -0.39548
393800.0000    0.02732
393840.0000   -0.12092
393880.0000   -0.36396
393920.0000   -0.20176
393960.0000   -0.33297
394000.0000   -0.48240
394040.0000   -0.13589
394080.0000   -0.29362
394120.0000   -0.24638
394160.0000   -0.03280
394200.0000   -0.23710
394240.0000   -0.25999
394280.0000   -0.20376
394320.0000   -0.37205
394360.0000   -0.11970
394400.0000   -0.38907
394440.0000   -0.45984
394480.0000   -0.18013
394520.0000   -0.10284
394560.0000   -0.15700
394600.0000   -0.35814
394640.0000   -0.19832
394680.0000   -0.28010
394720.0000   -0.16951
394760.0000   -0.31722
394800.0000   -0.12727
394840.0000   -0.21436
394880.0000    0.01205
394920.0000   -0.11945
394960.0000   -0.04915
395000.0000   -0.18730
395040.0000    0.07047
395080.0000    0.02941
395120.0000   -0.19506
395160.0000   -0.33473
395200.0000   -0.30002
395240.0000   -0.18770
395280.0000   -0.16950
395320.0000   -0.06359
395360.0000   -0.13479
395400.0000   -0.10370
395440.0000   -0.05860
395480.0000   -0.27651
395520.0000   -0.22625
395560.0000   -0.14256
395600.0000   -0.09773
395640.0000   -0.01498
395680.0000   -0.10802
395720.0000   -0.06803
395760.0000   -0.05090
395800.0000    0.00547
395840.0000   -0.19846
395880.0000   -0.21156
395920.0000   -0.21539
395960.0000   -0.05386
396000.0000   -0.19487
396040.0000   -0.14195
396080.0000    0.02805
396120.0000   -0.03065
396160.0000    0.07867
396200.0000   -0.16210
396240.0000   -0.20883
396280.0000   -0.24337
396320.0000   -0.07328
396360.0000   -0.09532
396400.0000   -0.30307
396440.0000   -0.38971
396480.0000   -0.29473
396520.0000   -0.18713
396560.0000   -0.03160
396600.0000   -0.20912
396640.0000   -0.06441
396680.0000    0.00310
396720.0000   -0.21212
396760.0000   -0.04068
396800.0000   -0.26572
396840.0000   -0.20543
396880.0000   -0.21805
396920.0000   -0.00518
396960.0000   -0.16797
397000.0000   -0.16038
397040.0000   -0.29747
397080.0000   -0.03075
397120.0000   -0.15575
397160.0000   -0.26184
397200.0000   -0.10008
397240.0000   -0.26889
397280.0000   -0.18333
397320.0000   -0.31903
397360.0000   -0.33032
397400.0000   -0.05803
397440.0000    0.00401
397480.0000   -0.30145
397520.0000   -0.21773
397560.0000   -0.45479
397600.0000   -0.04049
397640.0000   -0.07360
397680.0000   -0.01847
397720.0000   -0.42220
397760.0000   -0.06710
397800.0000   -0.02050
397840.0000   -0.29783
397880.0000   -0.09223
397920.0000   -0.15843
397960.0000   -0.09708
398000.0000   -0.11714
398040.0000   -0.22709
398080.0000   -0.13253
398120.0000   -0.17496
398160.0000   -0.21425
398200.0000   -0.30780
398240.0000   -0.28820
398280.0000   -0.30802
398320.0000   -0.12352
398360.0000   -0.07798
398400.0000   -0.11058
398440.0000    0.04444
398480.0000   -0.08697
398520.0000   -0.02122
398560.0000    0.01869
398600.0000    0.11482
398640.0000    0.00650
398680.0000   -0.32253
398720.0000   -0.29456
398760.0000   -0.09588
398800.0000   -0.04768
398840.0000   -0.10478
398880.0000   -0.20547
398920.0000   -0.16379
398960.0000   -0.32122
399000.0000   -0.06351
399040.0000   -0.16898
399080.0000   -0.23491
399120.0000   -0.20311
399160.0000   -0.24168
399200.0000   -0.22747
399240.0000   -0.22584
399280.0000   -0.12711
399320.0000   -0.28857
399360.0000   -0.01525
399400.0000   -0.06535
399440.0000   -0.17012
399480.0000   -0.09531
399520.0000   -0.10441
399560.0000   -0.24303
399600.0000   -0.21809
399640.0000   -0.30499
399680.0000   -0.18612
399720.0000   -0.18818
399760.0000   -0.35665
399800.0000   -0.04248
399840.0000   -0.10834
399880.0000   -0.20428
399920.0000   -0.17828
399960.0000   -0.24559
400000.0000   -0.22941
400040.0000   -0.19199
400080.0000   -0.03139
400120.0000   -0.25490
400160.0000   -0.18964
400200.0000   -0.10235
400240.0000   -0.17685
400280.0000    0.03337
400320.0000   -0.45821
400360.0000   -0.33050
400400.0000   -0.22030
400440.0000   -0.24852
400480.0000    0.00419
400520.0000   -0.13708
400560.0000   -0.02069
400600.0000   -0.30264
400640.0000   -0.19288
400680.0000   -0.08265
400720.0000   -0.20318
400760.0000   -0.10768
400800.0000   -0.10034
400840.0000   -0.07085
400880.0000   -0.23293
400920.0000    0.07768
400960.0000   -0.14693
401000.0000   -0.24441
401040.0000   -0.06057
401080.0000   -0.09658
401120.0000   -0.11469
401160.0000   -0.19822
401200.0000   -0.06074
401240.0000   -0.15170
401280.0000   -0.10903
401320.0000    0.02104
401360.0000   -0.19095
401400.0000   -0.08895
401440.0000   -0.18340
401480.0000    0.07458
401520.0000   -0.06778
401560.0000   -0.00464
401600.0000   -0.02138
401640.0000   -0.17143
401680.0000   -0.09525
401720.0000   -0.15895
401760.0000   -0.04509
401800.0000   -0.26050
401840.0000   -0.31535
401880.0000    0.07633
401920.0000   -0.08030
401960.0000   -0.12053
402000.0000   -0.10451
402040.0000   -0.21051
402080.0000   -0.34058
402120.0000   -0.07131
402160.0000    0.00753
402200.0000   -0.24554
402240.0000   -0.09848
402280.0000   -0.17610
402320.0000   -0.09856
402360.0000   -0.03083
402400.0000   -0.12352
402440.0000   -0.28392
402480.0000   -0.36719
402520.0000   -0.21248
402560.0000   -0.18153
402600.0000   -0.07684
402640.0000   -0.14964
402680.0000   -0.28453
402720.0000    0.03817
402760.0000    0.04058
402800.0000   -0.08573
402840.0000   -0.07830
402880.0000   -0.12493
402920.0000   -0.32228
402960.0000   -0.13452
403000.0000   -0.10090
403040.0000   -0.38324
403080.0000    0.02911
403120.0000   -0.13391
403160.0000    0.06277
403200.0000   -0.03105
403240.0000   -0.19595
403280.0000   -0.08080
403320.0000   -0.12614
403360.0000   -0.06382
403400.0000   -0.25975
403440.0000   -0.19949
403480.0000   -0.14153
403520.0000   -0.27790
403560.0000   -0.19217
403600.0000   -0.25106
403640.0000   -0.27659
403680.0000   -0.26351
403720.0000   -0.19466
403760.0000   -0.27497
403800.0000   -0.06962
403840.0000   -0.15862
403880.0000    0.02757
403920.0000    0.01443
403960.0000   -0.08887
404000.0000   -0.22534
404040.0000   -0.13116
404080.0000   -0.10850
404120.0000   -0.22455
404160.0000   -0.09016
404200.0000   -0.00295
404240.0000   -0.07753
404280.0000   -0.06192
404320.0000   -0.08847
404360.0000    0.00275
404400.0000    0.01140
404440.0000   -0.10689
404480.0000   -0.25629
404520.0000   -0.12722
404560.0000    0.01827
404600.0000   -0.11252
404640.0000   -0.11818
404680.0000   -0.34755
404720.0000   -0.08992
404760.0000   -0.17463
404800.0000    0.00946
404840.0000    0.01218
404880.0000   -0.11577
404920.0000   -0.30773
404960.0000   -0.19552
405000.0000   -0.18850
405040.0000   -0.32463
405080.0000   -0.38388
405120.0000   -0.17760
405160.0000   -0.15363
405200.0000   -0.16303
405240.0000   -0.26031
405280.0000   -0.25499
405320.0000   -0.25603
405360.0000   -0.24429
405400.0000   -0.25129
405440.0000   -0.08556
405480.0000   -0.30332
405520.0000   -0.06300
405560.0000   -0.33877
405600.0000    0.14809
405640.0000   -0.31776
405680.0000   -0.00943
405720.0000   -0.11643
405760.0000   -0.04825
405800.0000   -0.12864
405840.0000   -0.06338
405880.0000   -0.08430
405920.0000    0.23512
405960.0000   -0.11563
406000.0000   -0.25329
406040.0000   -0.07874
406080.0000   -0.20290
406120.0000   -0.00520
406160.0000   -0.19740
406200.0000   -0.32250
406240.0000   -0.06600
406280.0000   -0.08797
406320.0000   -0.07675
406360.0000   -0.18078
406400.0000   -0.12120
406440.0000   -0.32548
406480.0000   -0.22770
406520.0000   -0.16159
406560.0000   -0.14845
406600.0000   -0.21576
406640.0000   -0.07070
406680.0000   -0.23142
406720.0000    0.09772
406760.0000   -0.09804
406800.0000    0.04043
406840.0000    0.15818
406880.0000   -0.00777
406920.0000   -0.12509
406960.0000   -0.00874
407000.0000    0.08792
407040.0000   -0.02835
407080.0000   -0.21816
407120.0000   -0.12967
407160.0000   -0.01288
407200.0000   -0.19088
407240.0000   -0.19359
407280.0000   -0.19297
407320.0000   -0.01093
407360.0000   -0.16397
407400.0000   -0.01308
407440.0000    0.07018
407480.0000    0.02948
407520.0000    0.00023
407560.0000   -0.10913
407600.0000   -0.11652
407640.0000   -0.18189
407680.0000   -0.12357
407720.0000   -0.21004
407760.0000   -0.05129
407800.0000   -0.16827
407840.0000    0.21307
407880.0000    0.09673
407920.0000   -0.15234
407960.0000   -0.15432
408000.0000   -0.06551
408040.0000    0.05199
408080.0000   -0.06555
408120.0000   -0.07916
408160.0000    0.28052
408200.0000    0.10868
408240.0000    0.03851
408280.0000    0.05297
408320.0000    0.04188
408360.0000   -0.24669
408400.0000   -0.23422
408440.0000   -0.07546
408480.0000   -0.09318
408520.0000   -0.28138
408560.0000   -0.02379
408600.0000   -0.19331
408640.0000   -0.01612
408680.0000   -0.13065
408720.0000    0.03550
408760.0000   -0.13596
408800.0000   -0.05857
408840.0000    0.06710
408880.0000   -0.07591
408920.0000   -0.02140
408960.0000    0.15592
409000.0000   -0.29645
409040.0000   -0.24135
409080.0000   -0.20482
409120.0000   -0.10586
409160.0000   -0.21252
409200.0000   -0.26561
409240.0000   -0.19705
409280.0000   -0.10646
409320.0000   -0.13897
409360.0000   -0.17945
409400.0000   -0.10402
409440.0000   -0.23082
409480.0000    0.00219
409520.0000   -0.33708
409560.0000   -0.27574
409600.0000   -0.09753
409640.0000   -0.06137
409680.0000   -0.24820
409720.0000   -0.45866
409760.0000   -0.09425
409800.0000   -0.27288
409840.0000   -0.17199
409880.0000   -0.14190
409920.0000   -0.09231
409960.0000   -0.30010
410000.0000   -0.00439
410040.0000   -0.15505
410080.0000   -0.10579
410120.0000    0.03164
410160.0000    0.05825
410200.0000   -0.08367
410240.0000   -0.13646
410280.0000   -0.00325
410320.0000   -0.16993
410360.0000   -0.09445
410400.0000    0.03473
410440.0000   -0.30980
410480.0000   -0.17614
410520.0000   -0.01192
410560.0000    0.09108
410600.0000   -0.23748
410640.0000   -0.08401
410680.0000    0.05523
410720.0000    0.16288
410760.0000    0.07765
410800.0000   -0.19154
410840.0000   -0.08773
410880.0000    0.03600
410920.0000   -0.15052
410960.0000    0.06604
411000.0000   -0.01517
411040.0000   -0.05066
411080.0000    0.12451
411120.0000   -0.16268
411160.0000   -0.02467
411200.0000   -0.11609
411240.0000   -0.14839
411280.0000    0.03538
411320.0000   -0.06777
411360.0000    0.12273
411400.0000    0.16079
411440.0000    0.14896
411480.0000    0.06283
411520.0000    0.09250
411560.0000    0.18297
411600.0000   -0.08457
411640.0000    0.10065
411680.0000   -0.05049
411720.0000    0.18037
411760.0000    0.02589
411800.0000   -0.16466
411840.0000   -0.03573
411880.0000   -0.32728
411920.0000    0.01201
411960.0000   -0.16832
412000.0000   -0.23980
412040.0000   -0.21310
412080.0000   -0.28370
412120.0000   -0.08894
412160.0000   -0.02196
412200.0000    0.02676
412240.0000    0.09149
412280.0000   -0.04980
412320.0000    0.10253
412360.0000    0.08717
412400.0000   -0.36421
412440.0000   -0.01780
412480.0000    0.25561
412520.0000   -0.09344
412560.0000   -0.27714
412600.0000    0.07815
412640.0000   -0.03187
412680.0000   -0.07117
412720.0000   -0.08358
412760.0000   -0.03460
412800.0000   -0.11883
412840.0000   -0.13931
412880.0000   -0.24502
412920.0000   -0.24205
412960.0000   -0.18019
413000.0000   -0.02787
413040.0000   -0.12791
413080.0000    0.00864
413120.0000    0.04830
413160.0000   -0.06651
413200.0000   -0.19882
413240.0000   -0.01359
413280.0000    0.16055
413320.0000   -0.26755
413360.0000   -0.19446
413400.0000   -0.03436
413440.0000   -0.10289
413480.0000   -0.21213
413520.0000   -0.04365
413560.0000   -0.03360
413600.0000   -0.32223
413640.0000   -0.23931
413680.0000    0.05043
413720.0000    0.07868
413760.0000   -0.03359
413800.0000    0.12404
413840.0000    0.12246
413880.0000    0.15551
413920.0000    0.06671
413960.0000   -0.00288
414000.0000    0.04490
414040.0000   -0.13938
414080.0000    0.06392
414120.0000   -0.02976
414160.0000    0.10515
414200.0000   -0.23360
414240.0000   -0.10297
414280.0000   -0.17616
414320.0000   -0.08000
414360.0000    0.11833
414400.0000   -0.09963
414440.0000   -0.01506
414480.0000   -0.21605
414520.0000   -0.21357
414560.0000   -0.23782
414600.0000   -0.32306
414640.0000   -0.24667
414680.0000   -0.07572
414720.0000   -0.34909
414760.0000   -0.09194
414800.0000   -0.22104
414840.0000   -0.18110
414880.0000   -0.29825
414920.0000   -0.06862
414960.0000   -0.41339
415000.0000    0.02001
415040.0000    0.13268
415080.0000   -0.08092
415120.0000    0.15248
415160.0000    0.03572
415200.0000    0.13585
415240.0000    0.07765
415280.0000   -0.16345
415320.0000   -0.12419
415360.0000    0.05775
415400.0000    0.00064
415440.0000   -0.04988
415480.0000    0.01706
415520.0000    0.00769
415560.0000    0.21019
415600.0000   -0.08047
415640.0000    0.05493
415680.0000   -0.00157
415720.0000    0.10493
415760.0000   -0.08924
415800.0000    0.08126
415840.0000   -0.11042
415880.0000   -0.14049
415920.0000   -0.06096
415960.0000   -0.22076
416000.0000   -0.01921
416040.0000    0.11853
416080.0000    0.09061
416120.0000    0.03852
416160.0000   -0.21066
416200.0000   -0.19705
416240.0000   -0.21725
416280.0000   -0.29171
416320.0000   -0.13043
416360.0000   -0.04707
416400.0000   -0.35944
416440.0000   -0.35930
416480.0000   -0.46200
416520.0000   -0.20300
416560.0000   -0.28868
416600.0000   -0.33837
416640.0000   -0.39725
416680.0000   -0.29888
416720.0000   -0.18165
416760.0000   -0.09068
416800.0000   -0.47165
416840.0000   -0.27004
416880.0000   -0.14084
416920.0000   -0.26159
416960.0000   -0.24544
417000.0000   -0.25728
417040.0000   -0.14403
417080.0000   -0.37341
417120.0000   -0.33183
417160.0000   -0.21016
417200.0000   -0.47719
417240.0000   -0.65791
417280.0000   -0.63064
417320.0000   -0.52659
417360.0000   -0.31880
417400.0000   -0.29260
417440.0000   -0.09352
417480.0000   -0.33985
417520.0000   -0.21370
417560.0000   -0.36552
417600.0000   -0.09367
417640.0000   -0.28404
417680.0000   -0.25139
417720.0000   -0.09011
417760.0000   -0.10657
417800.0000   -0.02337
417840.0000   -0.17899
417880.0000   -0.11296
417920.0000   -0.11005
417960.0000   -0.31485
418000.0000   -0.44167
418040.0000   -0.05274
418080.0000   -0.04108
418120.0000   -0.01443
418160.0000    0.31088
418200.0000   -0.07348
418240.0000   -0.03561
418280.0000    0.05847
418320.0000    0.15400
418360.0000    0.00230
418400.0000   -0.05557
418440.0000   -0.02048
418480.0000   -0.16150
418520.0000   -0.10753
418560.0000    0.11246
418600.0000    0.19169
418640.0000   -0.00926
418680.0000    0.24358
418720.0000    0.10670
418760.0000   -0.03501
418800.0000   -0.31850
418840.0000   -0.01384
418880.0000   -0.06997
418920.0000   -0.02796
418960.0000   -0.22323
419000.0000    0.03450
419040.0000   -0.02918
419080.0000   -0.07743
419120.0000    0.08604
419160.0000   -0.43122
419200.0000   -0.11156
419240.0000   -0.42763
419280.0000   -0.44610
419320.0000   -0.13608
419360.0000   -0.04232
419400.0000   -0.17252
419440.0000    0.05828
419480.0000   -0.11821
419520.0000   -0.08178
419560.0000   -0.17359
419600.0000   -0.09883
419640.0000   -0.05553
419680.0000   -0.17072
419720.0000   -0.20268
419760.0000   -0.09248
419800.0000   -0.19707
419840.0000   -0.39190
419880.0000   -0.06755
419920.0000   -0.27742
419960.0000   -0.33188
420000.0000   -0.09059
420040.0000    0.02299
420080.0000    0.03954
420120.0000   -0.03081
420160.0000   -0.01097
420200.0000    0.04438
420240.0000    0.04926
420280.0000    0.11716
420320.0000   -0.00612
420360.0000    0.05783
420400.0000   -0.03676
420440.0000   -0.28723
420480.0000   -0.20430
420520.0000   -0.30892
420560.0000   -0.29897
420600.0000   -0.25679
420640.0000   -0.18681
420680.0000   -0.01454
420720.0000   -0.34227
420760.0000   -0.14937
420800.0000    0.02855
420840.0000    0.09240
420880.0000   -0.07672
420920.0000    0.09123
420960.0000    0.09192
421000.0000    0.09289
421040.0000   -0.13940
421080.0000   -0.12132
421120.0000    0.15684
421160.0000    0.09869
421200.0000    0.02735
421240.0000    0.10570
421280.0000   -0.25942
421320.0000    0.06444
421360.0000    0.08685
421400.0000    0.17084
421440.0000   -0.04151
421480.0000    0.07470
421520.0000   -0.09349
421560.0000   -0.03442
421600.0000    0.01880
421640.0000    0.12860
421680.0000    0.09854
421720.0000   -0.00017
421760.0000    0.05563
421800.0000    0.12086
421840.0000    0.06447
421880.0000    0.15983
421920.0000   -0.48942
421960.0000   -0.35881
422000.0000   -0.13492
422040.0000    0.01336
422080.0000    0.15154
422120.0000    0.13813
422160.0000    0.18119
422200.0000   -0.20198
422240.0000    0.02841
422280.0000    0.04167
422320.0000   -0.25458
422360.0000    0.16754
422400.0000   -0.13962
422440.0000   -0.08830
422480.0000    0.27824
422520.0000    0.05120
422560.0000    0.25893
422600.0000    0.14345
422640.0000    0.04822
422680.0000   -0.08698
422720.0000    0.42485
422760.0000    0.44032
422800.0000    0.15154
422840.0000    0.25432
422880.0000    0.18679
422920.0000    0.26970
422960.0000    0.12865
423000.0000    0.14005
423040.0000    0.31428
423080.0000    0.21748
423120.0000    0.23064
423160.0000    0.23231
423200.0000    0.14599
423240.0000   -0.08837
423280.0000   -0.03590
423320.0000    0.21195
423360.0000    0.09714
423400.0000    0.21909
423440.0000    0.13218
423480.0000    0.01671
423520.0000   -0.17840
423560.0000   -0.21651
423600.0000   -0.30810
423640.0000   -0.03571
423680.0000   -0.22160
423720.0000    0.02020
423760.0000   -0.08453
423800.0000   -0.19607
423840.0000   -0.12411
423880.0000   -0.46513
423920.0000   -0.76131
423960.0000   -0.05583
424000.0000    0.06693
424040.0000   -0.19905
424080.0000   -0.20436
424120.0000   -0.37942
424160.0000   -0.23034
424200.0000   -0.47272
424240.0000   -0.64818
424280.0000   -0.15112
424320.0000   -0.14347
424360.0000   -0.13442
424400.0000   -0.00576
424440.0000   -0.61504
424480.0000   -0.28071
424520.0000   -0.39280
424560.0000   -0.03157
424600.0000   -0.30534
424640.0000   -0.63804
424680.0000   -0.14111
424720.0000    0.10007
424760.0000   -0.14912
424800.0000   -0.47431
424840.0000   -0.64485
424880.0000   -0.67858
424920.0000   -0.51647
424960.0000   -0.24229
425000.0000   -0.61039
425040.0000   -0.39940
425080.0000   -0.37730
425120.0000   -0.58224
425160.0000   -0.38294
425200.0000   -0.45872
425240.0000   -0.40542
425280.0000   -0.42038
425320.0000   -0.36173
425360.0000   -0.64595
425400.0000   -0.68604
425440.0000   -0.60727
425480.0000   -0.62504
425520.0000   -0.70252
425560.0000   -0.32668
425600.0000   -0.42606
425640.0000   -0.58329
425680.0000   -0.61266
425720.0000   -0.55181
425760.0000   -0.28915
425800.0000   -0.55567
425840.0000   -0.59763
425880.0000   -0.49173
425920.0000   -0.55499
425960.0000   -0.36408
426000.0000   -0.62821
426040.0000   -0.60427
426080.0000   -0.57311
426120.0000   -0.35580
426160.0000   -0.42405
426200.0000   -0.42589
426240.0000    0.02596
426280.0000   -0.09091
426320.0000   -0.61235
426360.0000   -0.05506
426400.0000   -0.27763
426440.0000   -0.21647
426480.0000   -0.27661
426520.0000   -0.49578
426560.0000   -0.33837
426600.0000   -0.32396
426640.0000   -0.35680
426680.0000   -0.52639
426720.0000   -0.41588
426760.0000   -0.34555
426800.0000   -0.27947
426840.0000   -0.31715
426880.0000   -0.23729
426920.0000   -0.41185
426960.0000   -0.59231
427000.0000   -0.18865
427040.0000   -0.43453
427080.0000   -0.13011
427120.0000   -0.35971
427160.0000   -0.21114
427200.0000   -0.29579
427240.0000   -0.15322
427280.0000   -0.07060
427320.0000   -0.09850
427360.0000   -0.17898
427400.0000   -0.79670
427440.0000   -0.56246
427480.0000   -0.48879
427520.0000   -0.43406
427560.0000   -0.79028
427600.0000   -0.49758
427640.0000   -0.64067
427680.0000   -0.80963
427720.0000   -0.70735
427760.0000   -0.79057
427800.0000   -0.72186
427840.0000   -0.78326
427880.0000   -0.79358
427920.0000   -0.88203
427960.0000   -0.55198
428000.0000   -0.42183
428040.0000   -0.41715
428080.0000   -0.49093
428120.0000   -0.63231
428160.0000   -0.70980
428200.0000   -0.33291
428240.0000   -0.20757
428280.0000   -0.24720
428320.0000   -0.27346
428360.0000   -0.47384
428400.0000   -0.52265
428440.0000   -0.44614
428480.0000   -0.54777
428520.0000   -0.55365
428560.0000   -0.51224
428600.0000   -0.67682
428640.0000   -0.31282
428680.0000   -0.07508
428720.0000   -0.51964
428760.0000   -0.20447
428800.0000   -0.56551
428840.0000   -0.43512
428880.0000   -0.52469
428920.0000   -0.20567
428960.0000   -0.10067
429000.0000   -0.10205
429040.0000   -0.09255
429080.0000   -0.40974
429120.0000   -0.54669
429160.0000   -0.71895
429200.0000   -0.41498
429240.0000   -0.32569
429280.0000   -0.24657
429320.0000   -0.73323
429360.0000   -0.46823
429400.0000   -0.28378
429440.0000   -0.43853
429480.0000   -0.38322
429520.0000   -0.58581
429560.0000   -0.49849
429600.0000   -0.36188
429640.0000   -0.51204
429680.0000   -0.26412
429720.0000   -0.61943
429760.0000   -0.74527
429800.0000   -0.50763
429840.0000   -0.50699
429880.0000   -0.34747
429920.0000   -0.44968
429960.0000   -0.49009
430000.0000   -0.64954
430040.0000   -0.47106
430080.0000   -0.38397
430120.0000   -0.67476
430160.0000   -0.38814
430200.0000   -0.41953
430240.0000   -0.53212
430280.0000   -0.42192
430320.0000   -0.67939
430360.0000   -0.78678
430400.0000   -0.69177
430440.0000   -0.42105
430480.0000   -0.92292
430520.0000   -0.75672
430560.0000   -0.77409
430600.0000   -0.74013
430640.0000   -0.68900
430680.0000   -0.68328
430720.0000   -0.76669
430760.0000   -0.49143
430800.0000   -0.60184
430840.0000   -0.81573
430880.0000   -0.69699
430920.0000   -0.64495
430960.0000   -0.85307
431000.0000   -0.95570
431040.0000   -0.76199
431080.0000   -0.85175
431120.0000   -0.77546
431160.0000   -0.67451
431200.0000   -0.70824
431240.0000   -0.83134
431280.0000   -0.65102
431320.0000   -0.72603
431360.0000   -0.63674
431400.0000   -0.52200
431440.0000   -0.64480
431480.0000   -0.39291
431520.0000   -0.50321
431560.0000   -0.33109
431600.0000   -0.33803
431640.0000   -0.21955
431680.0000   -0.48985
431720.0000   -0.30940
431760.0000   -0.16339
431800.0000    0.09117
431840.0000   -0.07388
431880.0000   -0.05545
431920.0000    0.12087
431960.0000   -0.13017
432000.0000    0.05502
432040.0000   -0.17932
432080.0000   -0.12946
432120.0000   -0.05502
432160.0000   -0.15839
432200.0000   -0.13982
432240.0000   -0.09435
432280.0000   -0.20418
432320.0000   -0.08481
432360.0000   -0.19035
432400.0000   -0.21855
432440.0000   -0.13102
432480.0000   -0.08209
432520.0000   -0.41078
432560.0000   -0.27986
432600.0000   -0.35003
432640.0000   -0.14361
432680.0000   -0.16702
432720.0000   -0.07265
432760.0000   -0.15806
432800.0000   -0.02080
432840.0000   -0.31369
432880.0000    0.00128
432920.0000   -0.16524
432960.0000   -0.12158
433000.0000    0.07953
433040.0000   -0.31192
433080.0000   -0.34003
433120.0000    0.15033
433160.0000   -0.10464
433200.0000   -0.15554
433240.0000   -0.02636
433280.0000   -0.21927
433320.0000   -0.12230
433360.0000   -0.20879
433400.0000    0.00366
433440.0000   -0.31353
433480.0000   -0.22745
433520.0000   -0.25941
433560.0000   -0.20309
433600.0000   -0.22834
433640.0000   -0.07688
433680.0000   -0.08268
433720.0000   -0.03710
433760.0000   -0.29402
433800.0000   -0.05302
433840.0000   -0.04007
433880.0000   -0.13346
433920.0000   -0.08672
433960.0000   -0.29948
434000.0000   -0.06717
434040.0000   -0.07504
434080.0000   -0.17612
434120.0000   -0.24989
434160.0000   -0.24334
434200.0000   -0.05473
434240.0000    0.03185
434280.0000   -0.17310
434320.0000   -0.15930
434360.0000   -0.00601
434400.0000   -0.11263
434440.0000   -0.06803
434480.0000    0.06012
434520.0000    0.07230
434560.0000   -0.04685
434600.0000   -0.35386
434640.0000   -0.20459
434680.0000   -0.13918
434720.0000   -0.08295
434760.0000   -0.19871
434800.0000   -0.16563
434840.0000   -0.36466
434880.0000   -0.08853
434920.0000   -0.04503
434960.0000    0.02296
435000.0000   -0.01519
435040.0000   -0.14222
435080.0000   -0.06854
435120.0000    0.03601
435160.0000   -0.06270
435200.0000   -0.09525
435240.0000   -0.26511
435280.0000    0.03347
435320.0000   -0.15238
435360.0000   -0.15036
435400.0000   -0.17905
435440.0000   -0.09477
435480.0000   -0.28889
435520.0000   -0.10123
435560.0000   -0.24280
435600.0000   -0.35463
435640.0000   -0.48369
435680.0000   -0.29601
435720.0000   -0.29028
435760.0000   -0.26139
435800.0000   -0.48602
435840.0000   -0.35974
435880.0000   -0.18448
435920.0000   -0.15671
435960.0000   -0.02593
436000.0000   -0.02295
436040.0000   -0.13526
436080.0000   -0.25514
436120.0000   -0.00992
436160.0000    0.05351
436200.0000   -0.34828
436240.0000   -0.22503
436280.0000    0.11160
436320.0000    0.03625
436360.0000   -0.05426
436400.0000    0.07369
436440.0000   -0.22818
436480.0000   -0.35038
436520.0000   -0.11105
436560.0000   -0.30480
436600.0000   -0.03532
436640.0000   -0.23243
436680.0000    0.14250
436720.0000   -0.28612
436760.0000    0.07603
436800.0000    0.21218
436840.0000    0.08270
436880.0000   -0.54782
436920.0000   -0.00151
436960.0000   -0.46270
437000.0000   -0.16327
437040.0000   -0.27157
437080.0000   -0.06294
437120.0000   -0.20988
437160.0000   -0.07239
437200.0000    0.06119
437240.0000   -0.05816
437280.0000   -0.02159
437320.0000   -0.02394
437360.0000   -0.32710
437400.0000   -0.06981
437440.0000    0.11120
437480.0000    0.03063
437520.0000    0.35490
437560.0000    0.11110
437600.0000    0.57154
437640.0000    0.26991
437680.0000    0.36936
437720.0000   -0.13508
437760.0000   -0.07890
437800.0000    0.02662
437840.0000   -0.17484
437880.0000   -0.14881
437920.0000    0.02967
437960.0000   -0.13761
438000.0000   -0.16941
438040.0000   -0.20702
438080.0000    0.05752
438120.0000    0.06808
438160.0000   -0.04688
438200.0000   -0.00316
438240.0000   -0.13212
438280.0000   -0.11293
438320.0000    0.09469
438360.0000   -0.19163
438400.0000   -0.24511
438440.0000   -0.10499
438480.0000   -0.06364
438520.0000   -0.14171
438560.0000    0.16990
438600.0000   -0.10418
438640.0000   -0.19372
438680.0000   -0.01087
438720.0000   -0.10967
438760.0000    0.11772
438800.0000   -0.37612
438840.0000   -0.23298
438880.0000   -0.24792
438920.0000    0.03581
438960.0000   -0.05967
439000.0000    0.08395
439040.0000   -0.04828
439080.0000    0.08645
439120.0000   -0.10808
439160.0000   -0.02239
439200.0000   -0.02199
439240.0000   -0.47628
439280.0000   -0.53250
439320.0000   -0.04602
439360.0000   -0.19458
439400.0000   -0.03816
439440.0000   -0.21594
439480.0000   -0.24572
439520.0000   -0.38416
439560.0000   -0.10770
439600.0000    0.12786
439640.0000   -0.31435
439680.0000   -0.12351
439720.0000   -0.03468
439760.0000    0.05381
439800.0000   -0.14300
439840.0000   -0.02470
439880.0000   -0.19056
439920.0000   -0.15196
439960.0000   -0.09249
440000.0000   -0.18888
440040.0000   -0.15347
440080.0000    0.14678
440120.0000    0.30343
440160.0000    0.18989
440200.0000    0.28410
440240.0000    0.18184
440280.0000    0.06542
440320.0000    0.22543
440360.0000    0.32893
440400.0000    0.45921
440440.0000    0.39481
440480.0000   -0.01138
440520.0000    0.17605
440560.0000    0.30871
440600.0000    0.09029
440640.0000   -0.02763
440680.0000   -0.02182
440720.0000    0.21841
440760.0000    0.17744
440800.0000   -0.24526
440840.0000   -0.14442
440880.0000    0.02200
440920.0000   -0.04100
440960.0000   -0.15477
441000.0000    0.12369
441040.0000    0.00343
441080.0000    0.06704
441120.0000   -0.30887
441160.0000    0.00705
441200.0000   -0.01259
441240.0000   -0.12027
441280.0000   -0.14353
441320.0000   -0.17958
441360.0000   -0.05498
441400.0000    0.00820
441440.0000   -0.03882
441480.0000    0.02261
441520.0000   -0.04167
441560.0000    0.04690
441600.0000    0.07199
441640.0000   -0.07693
441680.0000    0.00780
441720.0000   -0.15700
441760.0000   -0.01459
441800.0000   -0.05079
441840.0000   -0.13190
441880.0000   -0.34997
441920.0000    0.04545
441960.0000   -0.04019
442000.0000   -0.21575
442040.0000   -0.13632
442080.0000   -0.07315
442120.0000    0.34347
442160.0000   -0.24785
442200.0000   -0.13246
442240.0000   -0.08112
442280.0000    0.14109
442320.0000   -0.20471
442360.0000   -0.12663
442400.0000   -0.00248
442440.0000   -0.10748
442480.0000   -0.24326
442520.0000   -0.30558
442560.0000   -0.06456
442600.0000   -0.10130
442640.0000   -0.17714
442680.0000   -0.19370
442720.0000   -0.41691
442760.0000   -0.17138
442800.0000   -0.36142
442840.0000   -0.10860
442880.0000   -0.04124
442920.0000   -0.13002
442960.0000    0.04590
443000.0000   -0.18831
443040.0000    0.03433
443080.0000    0.15068
443120.0000    0.16405
443160.0000    0.19950
443200.0000    0.34177
443240.0000    0.40011
443280.0000    0.10444
443320.0000   -0.12774
443360.0000   -0.20297
443400.0000   -0.09347
443440.0000    0.11342
443480.0000   -0.10675
443520.0000   -0.06055
443560.0000   -0.05264
443600.0000   -0.07771
443640.0000   -0.19727
443680.0000   -0.20011
443720.0000   -0.04433
443760.0000   -0.13413
443800.0000    0.13249
443840.0000   -0.10849
443880.0000   -0.05502
443920.0000   -0.02891
443960.0000   -0.05602
444000.0000   -0.20188
444040.0000    0.15165
444080.0000    0.07898
444120.0000   -0.01759
444160.0000   -0.29221
444200.0000   -0.06480
444240.0000   -0.06650
444280.0000   -0.24460
444320.0000   -0.25585
444360.0000   -0.25445
444400.0000   -0.08379
444440.0000   -0.02172
444480.0000   -0.22607
444520.0000   -0.14355
444560.0000   -0.30346
444600.0000   -0.46425
444640.0000   -0.20095
444680.0000   -0.08802
444720.0000   -0.11118
444760.0000   -0.15972
444800.0000   -0.25536
444840.0000   -0.12419
444880.0000   -0.22898
444920.0000   -0.17373
444960.0000   -0.25688
445000.0000   -0.36109
445040.0000   -0.07995
445080.0000   -0.04312
445120.0000   -0.08292
445160.0000   -0.02631
445200.0000   -0.37106
445240.0000   -0.10582
445280.0000   -0.07753
445320.0000   -0.36110
445360.0000   -0.24268
445400.0000   -0.16173
445440.0000   -0.23032
445480.0000   -0.02269
445520.0000   -0.16611
445560.0000   -0.13251
445600.0000   -0.24847
445640.0000   -0.09262
445680.0000    0.03293
445720.0000   -0.13666
445760.0000   -0.08006
445800.0000   -0.22561
445840.0000   -0.06260
445880.0000   -0.43030
445920.0000   -0.19340
445960.0000   -0.06510
446000.0000    0.01476
446040.0000    0.02082
446080.0000   -0.34486
446120.0000   -0.19963
446160.0000    0.01656
446200.0000    0.00221
446240.0000   -0.13963
446280.0000   -0.43218
446320.0000   -0.08302
446360.0000   -0.06173
446400.0000   -0.33544
446440.0000   -0.09215
446480.0000    0.00056
446520.0000   -0.30497
446560.0000   -0.11909
446600.0000    0.05613
446640.0000    0.17298
446680.0000    0.09289
446720.0000   -0.18020
446760.0000   -0.25606
446800.0000   -0.00701
446840.0000   -0.17850
446880.0000   -0.15360
446920.0000   -0.10978
446960.0000   -0.08670
447000.0000   -0.12839
447040.0000   -0.13748
447080.0000    0.05832
447120.0000   -0.13431
447160.0000   -0.22780
447200.0000   -0.35981
447240.0000   -0.16440
447280.0000   -0.07708
447320.0000   -0.26156
447360.0000   -0.16954
447400.0000   -0.15767
447440.0000   -0.31924
447480.0000   -0.26800
447520.0000   -0.38933
447560.0000   -0.06267
447600.0000    0.04537
447640.0000   -0.24263
447680.0000   -0.14102
447720.0000   -0.19374
447760.0000   -0.34148
447800.0000   -0.24140
447840.0000   -0.03940
447880.0000   -0.28330
447920.0000   -0.04504
447960.0000   -0.16624
448000.0000   -0.09177
448040.0000   -0.23904
448080.0000   -0.14740
448120.0000   -0.15033
448160.0000   -0.38022
448200.0000   -0.40360
448240.0000   -0.13492
448280.0000   -0.69807
448320.0000   -0.52555
448360.0000   -0.34610
448400.0000   -0.37278
448440.0000   -0.12299
448480.0000   -0.37887
448520.0000   -0.41846
448560.0000   -0.22841
448600.0000   -0.07829
448640.0000    0.18074
448680.0000    0.08231
448720.0000   -0.15471
448760.0000    0.06834
448800.0000    0.01162
448840.0000   -0.02631
448880.0000   -0.25706
448920.0000   -0.32587
448960.0000   -0.57900
449000.0000   -0.32355
449040.0000   -0.43523
449080.0000   -0.80985
449120.0000   -0.20517
449160.0000    0.10551
449200.0000   -0.19397
449240.0000   -0.19855
449280.0000   -0.20596
449320.0000   -0.27450
449360.0000   -0.13523
449400.0000   -0.18707
449440.0000   -0.27694
449480.0000   -0.23638
449520.0000   -0.19358
449560.0000   -0.35214
449600.0000   -0.28076
449640.0000   -0.13866
449680.0000   -0.03462
449720.0000   -0.20618
449760.0000   -0.31653
449800.0000   -0.08587
449840.0000   -0.14828
449880.0000    0.16685
449920.0000   -0.12040
449960.0000   -0.27580
450000.0000    0.03131
450040.0000   -0.29106
450080.0000   -0.27374
450120.0000   -0.33697
450160.0000   -0.56759
450200.0000   -0.71076
450240.0000   -0.39499
450280.0000   -0.68140
450320.0000   -0.27318
450360.0000   -0.28746
450400.0000   -0.32176
450440.0000   -0.18423
450480.0000   -0.01424
450520.0000   -0.08873
450560.0000   -0.17995
450600.0000    0.03376
450640.0000   -0.13334
450680.0000   -0.09413
450720.0000   -0.08247
450760.0000   -0.12503
450800.0000   -0.24390
450840.0000   -0.14563
450880.0000   -0.15011
450920.0000    0.03978
450960.0000    0.10762
451000.0000    0.06550
451040.0000   -0.15621
451080.0000   -0.04607
451120.0000    0.01611
451160.0000   -0.03043
451200.0000   -0.44698
451240.0000   -0.17002
451280.0000   -0.03587
451320.0000   -0.16946
451360.0000   -0.02570
451400.0000    0.00956
451440.0000   -0.06625
451480.0000   -0.06758
451520.0000   -0.21598
451560.0000   -0.10301
451600.0000   -0.14196
451640.0000   -0.45718
451680.0000   -0.27473
451720.0000   -0.01154
451760.0000   -0.08574
451800.0000   -0.00428
451840.0000    0.30188
451880.0000    0.14035
451920.0000   -0.40290
451960.0000   -0.19410
452000.0000    0.11150
452040.0000   -0.41327
452080.0000   -0.29165
452120.0000    0.07299
452160.0000   -0.13034
452200.0000   -0.04926
452240.0000   -0.03906
452280.0000    0.16010
452320.0000   -0.04193
452360.0000   -0.02241
452400.0000    0.09717
452440.0000    0.10164
452480.0000    0.05899
452520.0000    0.14677
452560.0000   -0.34371
452600.0000   -0.00577
452640.0000   -0.31623
452680.0000   -0.23269
452720.0000   -0.56772
452760.0000   -0.18995
452800.0000   -0.58155
452840.0000   -0.02112
452880.0000   -0.40510
452920.0000   -0.61957
452960.0000   -0.57283
453000.0000   -0.44775
453040.0000   -0.63771
453080.0000   -0.23097
453120.0000   -0.39132
453160.0000   -0.42148
453200.0000   -0.25774
453240.0000    0.12290
453280.0000    0.13446
453320.0000   -0.45464
453360.0000   -0.14660
453400.0000   -0.04790
453440.0000   -0.00340
453480.0000    0.26073
453520.0000    0.37329
453560.0000    0.51653
453600.0000    0.19298
453640.0000    0.03582
453680.0000    0.04245
453720.0000    0.07612
453760.0000    0.40623
453800.0000    0.26837
453840.0000    0.16163
453880.0000    0.25210
453920.0000    0.34052
453960.0000   -0.02078
454000.0000    0.08666
454040.0000    0.19072
454080.0000    0.28223
454120.0000    0.35008
454160.0000    0.54318
454200.0000    0.16480
454240.0000    0.24886
454280.0000    0.34227
454320.0000    0.11232
454360.0000    0.23532
454400.0000    0.18590
454440.0000    0.35242
454480.0000    0.16157
454520.0000    0.27572
454560.0000    0.14566
454600.0000    0.03784
454640.0000    0.36529
454680.0000    0.05313
454720.0000    0.25761
454760.0000    0.03002
454800.0000    0.33412
454840.0000    0.43390
454880.0000    0.14642
454920.0000    0.14972
454960.0000    0.18585
455000.0000   -0.05941
455040.0000    0.09228
455080.0000    0.31376
455120.0000    0.38760
455160.0000    0.35494
455200.0000    0.37063
455240.0000    0.30184
455280.0000    0.46022
455320.0000    0.13364
455360.0000    0.25081
455400.0000    0.09867
455440.0000   -0.02013
455480.0000    0.36162
455520.0000    0.55873
455560.0000    0.14773
455600.0000    0.20620
455640.0000    0.38292
455680.0000    0.12859
455720.0000    0.34880
455760.0000    0.06610
455800.0000    0.33055
455840.0000    0.28019
455880.0000    0.41196
455920.0000    0.26043
455960.0000    0.21313
456000.0000    0.03550
456040.0000    0.23169
456080.0000   -0.16422
456120.0000    0.01210
456160.0000   -0.40843
456200.0000   -0.41572
456240.0000   -0.31734
456280.0000   -0.16352
456320.0000    0.20285
456360.0000    0.10996
456400.0000    0.13071
456440.0000   -0.13920
456480.0000   -0.02204
456520.0000    0.06525
456560.0000   -0.02012
456600.0000   -0.07059
456640.0000   -0.24908
456680.0000   -0.20687
456720.0000    0.20257
456760.0000    0.12777
456800.0000   -0.03059
456840.0000   -0.05197
456880.0000   -0.21206
456920.0000   -0.22963
456960.0000    0.01982
457000.0000    0.02360
457040.0000   -0.12220
457080.0000    0.18898
457120.0000   -0.28741
457160.0000   -0.05723
457200.0000   -0.05228
457240.0000   -0.01463
457280.0000   -0.08922
457320.0000    0.07668
457360.0000   -0.13150
457400.0000   -0.20599
457440.0000    0.12279
457480.0000   -0.09360
457520.0000   -0.10997
457560.0000   -0.18813
457600.0000   -0.08379
457640.0000    0.21275
457680.0000    0.20011
457720.0000   -0.21533
457760.0000    0.05662
457800.0000    0.16898
457840.0000    0.32884
457880.0000    0.51912
457920.0000    0.51895
457960.0000    0.44261
458000.0000    0.19117
458040.0000    0.22562
458080.0000    0.07540
458120.0000   -0.17776
458160.0000    0.02897
458200.0000   -0.11008
458240.0000    0.06621
458280.0000   -0.13608
458320.0000   -0.08355
458360.0000    0.37254
458400.0000   -0.11539
458440.0000   -0.16356
458480.0000   -0.14756
458520.0000    0.17254
458560.0000    0.04481
458600.0000    0.08855
458640.0000    0.02021
458680.0000   -0.32422
458720.0000   -0.34358
458760.0000   -0.25679
458800.0000   -0.17754
458840.0000   -0.27283
458880.0000   -0.37295
458920.0000   -0.27485
458960.0000   -0.55281
459000.0000   -0.26549
459040.0000   -0.17888
459080.0000   -0.40852
459120.0000   -0.31966
459160.0000   -0.42465
459200.0000   -0.32946
459240.0000   -0.23492
459280.0000   -0.26200
459320.0000   -0.27149
459360.0000   -0.31414
459400.0000   -0.44367
459440.0000   -0.37526
459480.0000    0.36277
459520.0000   -0.11462
459560.0000   -0.14072
459600.0000   -0.47190
459640.0000   -0.37355
459680.0000    0.38790
459720.0000    0.13586
459760.0000    0.33588
459800.0000   -0.02778
459840.0000    0.09693
459880.0000   -0.19354
459920.0000    0.11167
459960.0000    0.16097
460000.0000    0.36952
460040.0000    0.21069
460080.0000    0.61790
460120.0000    0.27060
460160.0000    0.28473
460200.0000    0.26360
460240.0000    0.28977
460280.0000    0.10151
460320.0000    0.01322
460360.0000   -0.02567
460400.0000   -0.04854
460440.0000   -0.29677
460480.0000    0.01315
460520.0000    0.10377
460560.0000    0.31044
460600.0000    0.18121
460640.0000   -0.17223
460680.0000    0.26474
460720.0000    0.23477
460760.0000    0.15973
460800.0000    0.32933
460840.0000    0.18801
460880.0000    0.21942
460920.0000    0.29323
460960.0000    0.31787
461000.0000    0.33697
461040.0000    0.31391
461080.0000    0.35725
461120.0000    0.19963
461160.0000    0.19738
461200.0000    0.24340
461240.0000    0.16107
461280.0000    0.24452
461320.0000    0.21155
461360.0000    0.04097
461400.0000    0.11004
461440.0000   -0.02992
461480.0000    0.19223
461520.0000    0.16888
461560.0000    0.21670
461600.0000    0.17978
461640.0000   -0.05371
461680.0000    0.08003
461720.0000    0.04785
461760.0000   -0.06336
461800.0000    0.23720
461840.0000    0.12946
461880.0000    0.06170
461920.0000    0.07241
461960.0000    0.21526
462000.0000    0.41186
462040.0000   -0.08057
462080.0000    0.07902
462120.0000    0.08736
462160.0000    0.17158
462200.0000    0.04963
462240.0000    0.19072
462280.0000    0.16848
462320.0000    0.14700
462360.0000    0.22796
462400.0000   -0.00898
462440.0000    0.00394
462480.0000   -0.00969
462520.0000    0.34799
462560.0000    0.07425
462600.0000    0.02041
462640.0000    0.41840
462680.0000    0.28963
462720.0000    0.41291
462760.0000    0.14408
462800.0000    0.05180
462840.0000   -0.06060
462880.0000    0.13559
462920.0000    0.24816
462960.0000    0.15046
463000.0000    0.32667
463040.0000    0.25645
463080.0000    0.09216
463120.0000    0.02969
463160.0000    0.07084
463200.0000    0.02017
463240.0000    0.08271
463280.0000   -0.09198
463320.0000   -0.16645
463360.0000   -0.03890
463400.0000   -0.09393
463440.0000    0.24708
463480.0000   -0.14878
463520.0000    0.03071
463560.0000   -0.03611
463600.0000   -0.00181
463640.0000   -0.00778
463680.0000   -0.06460
463720.0000    0.21755
463760.0000    0.15547
463800.0000    0.34080
463840.0000    0.50688
463880.0000    0.32328
463920.0000    0.54283
463960.0000    0.36421
464000.0000    0.60187
464040.0000    0.35450
464080.0000    0.18398
464120.0000    0.08175
464160.0000    0.28264
464200.0000    0.04703
464240.0000   -0.03412
464280.0000   -0.04506
464320.0000    0.02770
464360.0000   -0.12108
464400.0000   -0.07175
464440.0000   -0.08334
464480.0000    0.04028
464520.0000    0.01678
464560.0000    0.29336
464600.0000    0.19534
464640.0000    0.15628
464680.0000    0.16468
464720.0000    0.16514
464760.0000    0.22762
464800.0000   -0.08715
464840.0000    0.21041
464880.0000    0.15066
464920.0000    0.07864
464960.0000   -0.02276
465000.0000   -0.04491
465040.0000    0.03211
465080.0000    0.00150
465120.0000   -0.11683
465160.0000    0.03875
465200.0000    0.02494
465240.0000    0.04547
465280.0000    0.20132
465320.0000    0.13297
465360.0000   -0.01979
465400.0000    0.15173
465440.0000    0.03852
465480.0000    0.18063
465520.0000    0.12493
465560.0000   -0.03263
465600.0000    0.08986
465640.0000    0.04977
465680.0000    0.03315
465720.0000   -0.20789
465760.0000   -0.16761
465800.0000    0.06428
465840.0000    0.34843
465880.0000    0.10219
465920.0000    0.08004
465960.0000    0.08526
466000.0000    0.04314
466040.0000    0.00219
466080.0000   -0.16031
466120.0000    0.31667
466160.0000    0.13013
466200.0000    0.06231
466240.0000    0.16584
466280.0000    0.27754
466320.0000    0.15545
466360.0000    0.41879
466400.0000   -0.04242
466440.0000    0.13777
466480.0000    0.20499
466520.0000    0.07929
466560.0000   -0.00410
466600.0000    0.02741
466640.0000   -0.04600
466680.0000   -0.00629
466720.0000    0.10346
466760.0000    0.08253
466800.0000    0.24510
466840.0000    0.07548
466880.0000    0.30180
466920.0000    0.18332
466960.0000   -0.00448
467000.0000    0.13436
467040.0000    0.30219
467080.0000   -0.07430
467120.0000   -0.11898
467160.0000   -0.38581
467200.0000   -0.26934
467240.0000   -0.29394
467280.0000   -0.48618
467320.0000   -0.72612
467360.0000   -0.42329
467400.0000   -0.02541
467440.0000   -0.35834
467480.0000   -0.22742
467520.0000   -0.19392
467560.0000   -0.20767
467600.0000   -0.14165
467640.0000   -0.29148
467680.0000   -0.22536
467720.0000   -0.29981
467760.0000   -0.21714
467800.0000   -0.86954
467840.0000   -0.39993
467880.0000   -0.28970
467920.0000   -0.42956
467960.0000   -0.20725
468000.0000   -0.19167
468040.0000   -0.01745
468080.0000   -0.29358
468120.0000   -0.00481
468160.0000   -0.18015
468200.0000   -0.11094
468240.0000   -0.27630
468280.0000   -0.14715
468320.0000   -0.20753
468360.0000   -0.01544
468400.0000    0.04279
468440.0000   -0.13032
468480.0000   -0.14978
468520.0000    0.03952
468560.0000    0.06874
468600.0000   -0.13063
468640.0000   -0.14585
468680.0000   -0.06424
468720.0000   -0.10891
468760.0000   -0.11614
468800.0000   -0.27997
468840.0000   -0.18773
468880.0000   -0.28670
468920.0000   -0.22678
468960.0000    0.00112
469000.0000   -0.01864
469040.0000   -0.22138
469080.0000    0.02875
469120.0000    0.02255
469160.0000   -0.14409
469200.0000   -0.06213
469240.0000    0.00304
469280.0000    0.31506
469320.0000    0.42905
469360.0000    0.28542
469400.0000    0.26837
469440.0000    0.26202
469480.0000    0.27546
469520.0000    0.28636
469560.0000    0.14998
469600.0000    0.24004
469640.0000    0.33566
469680.0000    0.40851
469720.0000    0.28815
469760.0000    0.14923
469800.0000   -0.05832
469840.0000    0.07581
469880.0000    0.71892
469920.0000    0.41919
469960.0000    0.54295
470000.0000    0.29055
470040.0000    0.45898
470080.0000    0.46392
470120.0000    0.37354
470160.0000    0.35914
470200.0000    0.44933
470240.0000    0.44712
470280.0000    0.28704
470320.0000    0.49324
470360.0000    0.33696
470400.0000    0.34845
470440.0000    0.29084
470480.0000    0.41693
470520.0000    0.28077
470560.0000    0.10218
470600.0000    0.51774
470640.0000    0.33660
470680.0000    0.54501
470720.0000    0.41360
470760.0000    0.37137
470800.0000   -0.15518
470840.0000    0.28271
470880.0000    0.12133
470920.0000   -0.08898
470960.0000   -0.23390
471000.0000    0.29067
471040.0000   -0.21480
471080.0000   -0.22318
471120.0000   -0.15546
471160.0000   -0.11526
471200.0000   -0.01537
471240.0000   -0.08821
471280.0000   -0.16374
471320.0000   -0.01828
471360.0000   -0.10256
471400.0000   -0.11300
471440.0000    0.03217
471480.0000    0.17751
471520.0000    0.03499
471560.0000    0.12515
471600.0000    0.46711
471640.0000    0.24649
471680.0000    0.35702
471720.0000    0.46280
471760.0000    0.29536
471800.0000    0.32269
471840.0000    0.38969
471880.0000    0.45442
471920.0000    0.09433
471960.0000    0.28042
472000.0000   -0.36085
472040.0000   -0.35850
472080.0000    0.40745
472120.0000    0.17853
472160.0000    0.18919
472200.0000    0.41329
472240.0000    0.42653
472280.0000    0.36400
472320.0000    0.49166
472360.0000    0.49046
472400.0000    0.33278
472440.0000    0.14407
472480.0000    0.36972
472520.0000    0.45087
472560.0000    0.40096
472600.0000    0.10037
472640.0000    0.36807
472680.0000    0.45802
472720.0000    0.05632
472760.0000   -0.09085
472800.0000   -0.01226
472840.0000   -0.10049
472880.0000    0.20025
472920.0000    0.32744
472960.0000    0.04242
473000.0000    0.09683
473040.0000    0.30576
473080.0000    0.43222
473120.0000    0.09913
473160.0000    0.28379
473200.0000    0.13301
473240.0000   -0.21590
473280.0000   -0.35728
473320.0000   -0.12644
473360.0000    0.09006
473400.0000    0.18789
473440.0000   -0.16383
473480.0000   -0.10874
473520.0000   -0.41113
473560.0000   -0.23368
473600.0000    0.26475
473640.0000    0.17559
473680.0000    0.32417
473720.0000    0.45877
473760.0000    0.47307
473800.0000    0.49812
473840.0000    0.43374
473880.0000    0.50377
473920.0000    0.01149
473960.0000    0.36294
474000.0000    0.38997
474040.0000    0.43408
474080.0000    0.52491
474120.0000    0.42553
474160.0000   -0.03177
474200.0000    0.27838
474240.0000    0.50069
474280.0000    0.35460
474320.0000    0.50008
474360.0000    0.44209
474400.0000    0.49710
474440.0000    0.42652
474480.0000    0.16937
474520.0000    0.44752
474560.0000    0.34907
474600.0000    0.36814
474640.0000    0.26016
474680.0000    0.43184
474720.0000    0.28292
474760.0000    0.45036
474800.0000    0.30935
474840.0000    0.39354
474880.0000    0.52558
474920.0000    0.56002
474960.0000    0.45789
475000.0000    0.40729
475040.0000    0.35482
475080.0000   -0.26952
475120.0000   -0.08105
475160.0000    0.08429
475200.0000    0.37884
475240.0000    0.42454
475280.0000    0.48443
475320.0000    0.47618
475360.0000    0.51544
475400.0000    0.38890
475440.0000    0.39993
475480.0000    0.52877
475520.0000    0.54173
475560.0000    0.18331
475600.0000    0.45202
475640.0000    0.46601
475680.0000    0.46626
475720.0000    0.05367
475760.0000    0.42764
475800.0000    0.36088
475840.0000    0.37423
475880.0000    0.45606
475920.0000    0.28789
475960.0000    0.07092
476000.0000   -0.08181
476040.0000    0.08651
476080.0000    0.43847
476120.0000    0.55144
476160.0000    0.49141
476200.0000   -0.10125
476240.0000    0.33061
476280.0000    0.29886
476320.0000    0.45444
476360.0000    0.52292
476400.0000    0.50435
476440.0000    0.43647
476480.0000    0.54067
476520.0000    0.42837
476560.0000    0.63095
476600.0000    0.42959
476640.0000    0.47036
476680.0000    0.56572
476720.0000    0.38414
476760.0000    0.52902
476800.0000    0.40706
476840.0000    0.31635
476880.0000   -0.30408
476920.0000   -0.06894
476960.0000    0.07840
477000.0000   -0.12276
477040.0000   -0.29994
477080.0000   -0.14783
477120.0000   -0.36405
477160.0000   -0.29699
477200.0000   -0.37188
477240.0000   -0.23577
477280.0000   -0.21573
477320.0000   -0.29093
477360.0000   -0.27915
477400.0000   -0.34671
477440.0000   -0.17143
477480.0000   -0.19638
477520.0000   -0.21862
477560.0000   -0.40077
477600.0000   -0.02577
477640.0000   -0.03226
477680.0000   -0.32846
477720.0000    0.05344
477760.0000   -0.10033
477800.0000   -0.09415
477840.0000   -0.10229
477880.0000   -0.19171
477920.0000    0.04383
477960.0000   -0.19597
478000.0000   -0.10536
478040.0000   -0.24508
478080.0000   -0.05616
478120.0000   -0.29977
478160.0000   -0.14619
478200.0000   -0.33336
478240.0000   -0.35730
478280.0000   -0.12516
478320.0000   -0.26303
478360.0000   -0.10815
478400.0000   -0.07832
478440.0000   -0.32171
478480.0000   -0.30040
478520.0000   -0.03160
478560.0000   -0.18012
478600.0000    0.00341
478640.0000    0.24738
478680.0000    0.54064
478720.0000    0.13456
478760.0000    0.47628
478800.0000    0.41984
478840.0000    0.37704
478880.0000    0.31142
478920.0000   -0.18209
478960.0000   -0.18079
479000.0000   -0.49076
479040.0000   -0.18688
479080.0000   -0.22354
479120.0000   -0.33786
479160.0000   -0.05703
479200.0000    0.03552
479240.0000   -0.11598
479280.0000   -0.24129
479320.0000   -0.17063
479360.0000   -0.13213
479400.0000   -0.14585
479440.0000   -0.19984
479480.0000   -0.18999
479520.0000    0.02003
479560.0000   -0.10102
479600.0000   -0.41991
479640.0000   -0.09105
479680.0000   -0.27574
479720.0000   -0.65608
479760.0000   -0.72024
479800.0000   -0.44668
479840.0000   -0.44958
479880.0000   -0.43613
479920.0000   -0.34019
479960.0000   -0.47031
480000.0000   -0.47261
480040.0000   -0.36883
480080.0000   -0.73443
480120.0000   -0.89475
480160.0000   -0.74755
480200.0000   -0.78147
480240.0000   -0.70066
480280.0000   -0.57076
480320.0000   -0.25228
480360.0000   -0.38146
480400.0000   -0.31340
480440.0000    0.00683
480480.0000    0.05364
480520.0000   -0.12934
480560.0000    0.04918
480600.0000   -0.41042
480640.0000   -0.10562
480680.0000   -0.34158
480720.0000   -0.41296
480760.0000   -0.10853
480800.0000   -0.29256
480840.0000   -0.07495
480880.0000   -0.27024
480920.0000   -0.04373
480960.0000   -0.09032
481000.0000    0.14899
481040.0000    0.10777
481080.0000    0.00659
481120.0000   -0.02836
481160.0000    0.25446
481200.0000    0.24843
481240.0000    0.16599
481280.0000    0.03991
481320.0000    0.02901
481360.0000   -0.07861
481400.0000   -0.25900
481440.0000    0.00955
481480.0000    0.17288
481520.0000    0.20849
481560.0000    0.21745
481600.0000    0.16176
481640.0000    0.13486
481680.0000    0.10176
481720.0000    0.21809
481760.0000    0.31934
481800.0000    0.18700
481840.0000   -0.05771
481880.0000   -0.12675
481920.0000   -0.01251
481960.0000    0.12781
482000.0000    0.03014
482040.0000   -0.01540
482080.0000    0.16584
482120.0000    0.32636
482160.0000    0.30959
482200.0000    0.25996
482240.0000    0.29094
482280.0000    0.15634
482320.0000    0.55021
482360.0000    0.71275
482400.0000    0.34789
482440.0000    0.51202
482480.0000    0.52646
482520.0000    0.43497
482560.0000    0.74856
482600.0000    0.43984
482640.0000    0.26653
482680.0000    0.30629
482720.0000    0.49187
482760.0000    0.50054
482800.0000    0.53230
482840.0000    0.49314
482880.0000    0.52181
482920.0000    0.47488
482960.0000    0.52377
483000.0000    0.25576
483040.0000    0.33022
483080.0000   -0.18073
483120.0000    0.12730
483160.0000    0.20574
483200.0000    0.57712
483240.0000    0.41172
483280.0000    0.41991
483320.0000    0.37986
483360.0000    0.18944
483400.0000    0.35127
483440.0000    0.32366
483480.0000    0.45995
483520.0000    0.52079
483560.0000    0.53450
483600.0000    0.32653
483640.0000    0.46181
483680.0000    0.45958
483720.0000    0.43116
483760.0000    0.52513
483800.0000    0.39019
483840.0000    0.16940
483880.0000    0.53946
483920.0000    0.24775
483960.0000    0.38794
484000.0000    0.46245
484040.0000    0.46603
484080.0000    0.35766
484120.0000    0.46434
484160.0000    0.57189
484200.0000    0.47468
484240.0000    0.27554
484280.0000    0.38588
484320.0000    0.52589
484360.0000    0.57198
484400.0000    0.72380
484440.0000    0.56218
484480.0000    0.47327
484520.0000    0.41938
484560.0000    0.42672
484600.0000    0.31658
484640.0000    0.34942
484680.0000    0.55856
484720.0000    0.31252
484760.0000    0.31710
484800.0000    0.57247
484840.0000    0.60795
484880.0000    0.51216
484920.0000    0.57740
484960.0000    0.50211
485000.0000    0.63890
485040.0000    0.52555
485080.0000    0.45060
485120.0000    0.34177
485160.0000    0.26554
485200.0000    0.53267
485240.0000    0.68849
485280.0000    0.29132
485320.0000    0.47074
485360.0000    0.36370
485400.0000    0.64606
485440.0000    0.58238
485480.0000    0.71787
485520.0000    0.61062
485560.0000    0.31075
485600.0000    0.52488
485640.0000    0.59850
485680.0000    0.47156
485720.0000    0.44334
485760.0000    0.56505
485800.0000    0.53091
485840.0000    0.48037
485880.0000    0.39183
485920.0000    0.64343
485960.0000    0.39126
486000.0000    0.51890
486040.0000    0.65872
486080.0000    0.74387
486120.0000    0.50807
486160.0000    0.69332
486200.0000    0.59839
486240.0000    0.62427
486280.0000    0.63496
486320.0000    0.70544
486360.0000    0.61869
486400.0000    0.41856
486440.0000    0.50427
486480.0000    0.32987
486520.0000    0.62975
486560.0000    0.62200
486600.0000    0.71615
486640.0000    0.56296
486680.0000    0.63117
486720.0000    0.45321
486760.0000    0.42214
486800.0000    0.28299
486840.0000    0.56225
486880.0000    0.53692
486920.0000    0.58585
486960.0000    0.43413
487000.0000    0.44530
487040.0000    0.39681
487080.0000    0.42237
487120.0000    0.37096
487160.0000    0.30061
487200.0000    0.41364
487240.0000    0.46319
487280.0000    0.33508
487320.0000    0.18075
487360.0000    0.55308
487400.0000    0.63764
487440.0000    0.67839
487480.0000    0.53402
487520.0000    0.54661
487560.0000    0.34873
487600.0000    0.41479
487640.0000    0.48274
487680.0000    0.50120
487720.0000    0.62751
487760.0000    0.50454
487800.0000    0.61916
487840.0000    0.46344
487880.0000    0.51353
487920.0000    0.12195
487960.0000    0.54731
488000.0000    0.41796
488040.0000    0.40161
488080.0000    0.29198
488120.0000    0.34694
488160.0000    0.42528
488200.0000    0.42422
488240.0000    0.47257
488280.0000    0.29800
488320.0000    0.37998
488360.0000    0.10940
488400.0000   -0.03284
488440.0000    0.38309
488480.0000    0.58133
488520.0000    0.56788
488560.0000    0.48575
488600.0000    0.17423
488640.0000    0.32465
488680.0000    0.36532
488720.0000    0.39224
488760.0000    0.25532
488800.0000    0.23901
488840.0000    0.13446
488880.0000   -0.37706
488920.0000    0.40837
488960.0000    0.15320
489000.0000   -0.08144
489040.0000    0.23835
489080.0000    0.32879
489120.0000    0.24673
489160.0000    0.18945
489200.0000    0.20642
489240.0000    0.29710
489280.0000    0.13750
489320.0000    0.23623
489360.0000    0.29627
489400.0000    0.51738
489440.0000    0.20729
489480.0000    0.54957
489520.0000    0.23336
489560.0000    0.20752
489600.0000    0.20402
489640.0000    0.56857
489680.0000    0.74533
489720.0000    0.34210
489760.0000    0.26619
489800.0000    0.26175
489840.0000    0.29339
489880.0000    0.31614
489920.0000   -0.10272
489960.0000    0.13674
490000.0000    0.26918
490040.0000    0.12285
490080.0000    0.00740
490120.0000   -0.08862
490160.0000   -0.17956
490200.0000   -0.32873
490240.0000   -0.39152
490280.0000   -0.19544
490320.0000   -0.27749
490360.0000   -0.01401
490400.0000   -0.02134
490440.0000    0.00509
490480.0000   -0.07445
490520.0000    0.06658
490560.0000    0.12909
490600.0000   -0.06865
490640.0000    0.14318
490680.0000    0.36249
490720.0000    0.55530
490760.0000    0.23008
490800.0000    0.40587
490840.0000    0.23963
490880.0000    0.43321
490920.0000    0.42925
490960.0000    0.31864
491000.0000    0.47374
491040.0000    0.36285
491080.0000    0.43474
491120.0000    0.38137
491160.0000    0.40555
491200.0000    0.53124
491240.0000    0.56760
491280.0000    0.60806
491320.0000    0.67857
491360.0000    0.59384
491400.0000    0.54309
491440.0000    0.65335
491480.0000    0.76007
491520.0000    0.58810
491560.0000    0.52977
491600.0000    0.51988
491640.0000    0.46397
491680.0000    0.40397
491720.0000    0.57758
491760.0000    0.36782
491800.0000    0.52146
491840.0000    0.38783
491880.0000    0.49067
491920.0000    0.57705
491960.0000    0.35588
492000.0000    0.48115
492040.0000    0.69427
492080.0000    0.63460
492120.0000    0.58348
492160.0000    0.68191
492200.0000    0.61192
492240.0000    0.60488
492280.0000    0.63276
492320.0000    0.59248
492360.0000    0.57594
492400.0000    0.69801
492440.0000    0.16672
492480.0000    0.59559
492520.0000    0.87608
492560.0000    0.95182
492600.0000    0.83742
492640.0000    0.99082
492680.0000    0.78372
492720.0000    0.89772
492760.0000    0.81352
492800.0000    0.58957
492840.0000    0.74659
492880.0000    0.60295
492920.0000    0.33769
492960.0000    0.37731
493000.0000    0.26896
493040.0000    0.25594
493080.0000    0.57918
493120.0000    0.63814
493160.0000    0.48807
493200.0000    0.42086
493240.0000    0.43427
493280.0000    0.07355
493320.0000    0.09402
493360.0000    0.27458
493400.0000    0.27277
493440.0000    0.43209
493480.0000    0.37669
493520.0000    0.09661
493560.0000    0.68871
493600.0000    0.67231
493640.0000    0.65657
493680.0000    0.67597
493720.0000    0.70975
493760.0000    0.33060
493800.0000    0.48169
493840.0000    0.21920
493880.0000   -0.06237
493920.0000   -0.04336
493960.0000   -0.03242
494000.0000   -0.20389
494040.0000    0.23546
494080.0000    0.04137
494120.0000   -0.37759
494160.0000   -0.13320
494200.0000   -0.40620
494240.0000   -0.20178
494280.0000   -0.39574
494320.0000   -0.28033
494360.0000   -0.40188
494400.0000   -0.15506
494440.0000   -0.26799
494480.0000   -0.16797
494520.0000    0.10740
494560.0000   -0.03421
494600.0000    0.20090
494640.0000    0.04071
494680.0000    0.17554
494720.0000   -0.32785
494760.0000    0.49403
494800.0000    0.07703
494840.0000   -0.01738
494880.0000    0.04755
494920.0000   -0.24715
494960.0000   -0.34979
495000.0000   -0.59332
495040.0000    0.09892
495080.0000    0.11953
495120.0000   -0.09388
495160.0000    0.14456
495200.0000    0.05803
495240.0000    0.13714
495280.0000   -0.29685
495320.0000   -0.08399
495360.0000    0.15432
495400.0000    0.14968
495440.0000    0.30560
495480.0000   -0.02326
495520.0000    0.04894
495560.0000    0.24093
495600.0000    0.21419
495640.0000   -0.13255
495680.0000    0.20153
495720.0000    0.07320
495760.0000    0.12945
495800.0000    0.28520
495840.0000    0.51135
495880.0000    0.66514
495920.0000    0.59230
495960.0000    0.32075
496000.0000    0.07733
496040.0000    0.15126
496080.0000   -0.11819
496120.0000   -0.06998
496160.0000   -0.12969
496200.0000    0.21976
496240.0000   -0.35198
496280.0000   -0.17958
496320.0000    0.28766
496360.0000    0.34430
496400.0000    0.54557
496440.0000    0.24961
496480.0000    0.52116
496520.0000    0.29899
496560.0000    0.17784
496600.0000    0.36987
496640.0000    0.33726
496680.0000    0.06927
496720.0000    0.32527
496760.0000    0.26984
496800.0000    0.41466
496840.0000   -0.05641
496880.0000    0.07743
496920.0000    0.25946
496960.0000    0.09678
497000.0000    0.54539
497040.0000    0.60901
497080.0000    0.66919
497120.0000    0.59192
497160.0000    0.50531
497200.0000    0.13525
497240.0000    0.47153
497280.0000    0.29668
497320.0000   -0.00423
497360.0000    0.22199
497400.0000    0.19866
497440.0000    0.07568
497480.0000   -0.02509
497520.0000   -0.24109
497560.0000   -0.09194
497600.0000   -0.19931
497640.0000   -0.01212
497680.0000   -0.34090
497720.0000   -0.03593
497760.0000    0.12558
497800.0000    0.01321
497840.0000    0.35329
497880.0000    0.05861
497920.0000   -0.01751
497960.0000    0.37085
498000.0000    0.05225
498040.0000    0.08082
498080.0000    0.29855
498120.0000    0.42318
498160.0000    0.85922
498200.0000    0.52934
498240.0000    0.52628
498280.0000    0.75754
498320.0000    0.60093
498360.0000    0.18623
498400.0000    0.32537
498440.0000    0.39250
498480.0000    0.45135
498520.0000   -0.06905
498560.0000    0.05004
498600.0000   -0.14150
498640.0000    0.23178
498680.0000   -0.29069
498720.0000   -0.03619
498760.0000    0.12828
498800.0000   -0.21518
498840.0000   -0.11849
498880.0000   -0.44874
498920.0000    0.02368
498960.0000   -0.34313
499000.0000   -0.17199
499040.0000   -0.37573
499080.0000   -0.82684
499120.0000   -0.54202
499160.0000   -0.60450
499200.0000   -0.46538
499240.0000   -0.40282
499280.0000   -0.15023
499320.0000   -0.34054
499360.0000   -0.37440
499400.0000   -0.72452
499440.0000   -0.28491
499480.0000   -0.23936
499520.0000   -0.06549
499560.0000   -0.27339
499600.0000   -0.14971
499640.0000   -0.63765
499680.0000   -0.47813
499720.0000   -0.21052
499760.0000   -0.01890
499800.0000   -0.15285
499840.0000   -0.23617
499880.0000    0.02608
499920.0000   -0.02555
499960.0000   -0.34582
500000.0000    0.05014
500040.0000    0.20483
500080.0000    0.27473
500120.0000    0.05371
500160.0000    0.65640
500200.0000    0.14611
500240.0000    0.25448
500280.0000    0.40367
500320.0000    1.02901
500360.0000    0.96917
500400.0000    0.64593
500440.0000    0.75566
500480.0000    0.46984
500520.0000    0.36203
500560.0000    0.55196
500600.0000    0.69005
500640.0000    0.59009
500680.0000    0.47215
500720.0000    0.75291
500760.0000    0.48463
500800.0000    0.48779
500840.0000    0.66102
500880.0000    0.41116
500920.0000    0.37238
500960.0000    0.55853
501000.0000    0.28158
501040.0000    0.37705
501080.0000    0.56339
501120.0000    0.30391
501160.0000    0.29593
501200.0000    0.44629
501240.0000    0.47550
501280.0000    0.75550
501320.0000    0.69185
501360.0000    0.33907
501400.0000    0.61519
501440.0000    0.57332
501480.0000    0.45442
501520.0000    0.57659
501560.0000    0.45012
501600.0000    0.62654
501640.0000    0.49989
501680.0000    0.80729
501720.0000    0.56072
501760.0000    0.58584
501800.0000    0.53430
501840.0000    0.58587
501880.0000    1.10575
501920.0000    0.52342
501960.0000    0.61091
502000.0000    0.48889
502040.0000    0.55859
502080.0000    0.33565
502120.0000    0.55617
502160.0000    0.56499
502200.0000    0.50446
502240.0000    0.59244
502280.0000    0.35037
502320.0000    0.49001
502360.0000    0.24735
502400.0000    0.20955
502440.0000    0.42765
502480.0000    0.30509
502520.0000    0.63983
502560.0000    0.57223
502600.0000    0.67196
502640.0000    0.52040
502680.0000    0.57035
502720.0000    0.71354
502760.0000    0.52703
502800.0000    0.49653
502840.0000    0.51521
502880.0000    0.55400
502920.0000    0.25558
502960.0000    0.27399
503000.0000    0.32009
503040.0000    0.19874
503080.0000    0.43516
503120.0000    0.22284
503160.0000    0.33165
503200.0000    0.01431
503240.0000    0.13222
503280.0000   -0.10686
503320.0000   -0.14115
503360.0000    0.22239
503400.0000    0.34724
503440.0000    0.25570
503480.0000    0.20247
503520.0000    0.34047
503560.0000    0.15002
503600.0000    0.26233
503640.0000   -0.00360
503680.0000    0.06774
503720.0000   -0.08239
503760.0000    0.39206
503800.0000    0.26537
503840.0000    0.35548
503880.0000    0.33466
503920.0000    0.57428
503960.0000    0.02582
504000.0000    0.09831
504040.0000    0.09274
504080.0000    0.22453
504120.0000   -0.22833
504160.0000   -0.14291
504200.0000    0.31949
504240.0000   -0.03568
504280.0000   -0.27979
504320.0000   -0.13406
504360.0000    0.30061
504400.0000    0.29146
504440.0000   -0.35899
504480.0000    0.04257
504520.0000   -0.30343
504560.0000   -0.09792
504600.0000   -0.04260
504640.0000   -0.13679
504680.0000   -0.16579
504720.0000   -0.30915
504760.0000   -0.04428
504800.0000    0.18327
504840.0000   -0.16636
504880.0000   -0.09927
504920.0000    0.08031
504960.0000    0.26442
505000.0000    0.05839
505040.0000    0.05727
505080.0000   -0.10178
505120.0000   -0.22073
505160.0000   -0.28351
505200.0000   -0.12894
505240.0000   -0.29465
505280.0000   -0.20596
505320.0000    0.03274
505360.0000   -0.15486
505400.0000   -0.11841
505440.0000   -0.43678
505480.0000   -0.05676
505520.0000   -0.14570
505560.0000   -0.31799
505600.0000   -0.29273
505640.0000   -0.17218
505680.0000    0.03710
505720.0000    0.11465
505760.0000   -0.27493
505800.0000   -0.10407
505840.0000   -0.38806
505880.0000    0.00648
505920.0000   -0.03874
505960.0000   -0.11596
506000.0000   -0.10751
506040.0000   -0.47704
506080.0000   -0.48790
506120.0000   -0.31114
506160.0000   -0.39767
506200.0000   -0.25412
506240.0000    0.04926
506280.0000   -0.14430
506320.0000   -0.19961
506360.0000   -0.14588
506400.0000    0.04053
506440.0000   -0.11853
506480.0000   -0.08635
506520.0000   -0.07987
506560.0000   -0.01162
506600.0000   -0.15054
506640.0000   -0.02066
506680.0000   -0.17330
506720.0000   -0.12139
506760.0000    0.39591
506800.0000   -0.12836
506840.0000    0.10834
506880.0000    0.21013
506920.0000    0.07697
506960.0000    0.16834
507000.0000    0.04364
507040.0000    0.13438
507080.0000    0.11278
507120.0000    0.01356
507160.0000    0.03349
507200.0000    0.02170
507240.0000   -0.11786
507280.0000   -0.02079
507320.0000    0.18818
507360.0000    0.15963
507400.0000   -0.03537
507440.0000   -0.07914
507480.0000    0.22834
507520.0000    0.33985
507560.0000    0.18156
507600.0000    0.15664
507640.0000    0.13048
507680.0000    0.18270
507720.0000    0.13134
507760.0000    0.21334
507800.0000    0.25215
507840.0000    0.03687
507880.0000   -0.08643
507920.0000   -0.01596
507960.0000    0.09836
508000.0000    0.15734
508040.0000    0.45570
508080.0000   -0.15846
508120.0000    0.17784
508160.0000    0.15053
508200.0000    0.07913
508240.0000    0.17053
508280.0000    0.20671
508320.0000    0.18299
508360.0000    0.05389
508400.0000    0.48488
508440.0000    0.16276
508480.0000    0.10629
508520.0000    0.10719
508560.0000    0.15801
508600.0000    0.14107
508640.0000    0.24479
508680.0000    0.06395
508720.0000    0.43107
508760.0000    0.16908
508800.0000    0.18916
508840.0000    0.18720
508880.0000    0.17421
508920.0000    0.42036
508960.0000    0.18218
509000.0000    0.24191
509040.0000    0.24433
509080.0000    0.21709
509120.0000    0.26973
509160.0000    0.13183
509200.0000    0.58429
509240.0000    0.28474
509280.0000    0.06207
509320.0000    0.13743
509360.0000    0.10840
509400.0000    0.31125
509440.0000    0.36091
509480.0000    0.16243
509520.0000   -0.04237
509560.0000    0.14250
509600.0000   -0.15266
509640.0000    0.09229
509680.0000    0.11346
509720.0000    0.13544
509760.0000    0.02681
509800.0000   -0.21924
509840.0000   -0.49545
509880.0000   -0.43747
509920.0000   -0.47693
509960.0000   -0.67559
510000.0000   -0.60873
510040.0000   -0.80073
510080.0000   -0.73608
510120.0000   -0.70958
510160.0000   -0.62737
510200.0000   -0.63260
510240.0000   -0.63355
510280.0000   -0.63943
510320.0000   -0.51636
510360.0000   -0.61504
510400.0000   -0.62843
510440.0000   -0.80216
510480.0000   -0.48006
510520.0000   -0.07438
510560.0000   -0.57103
510600.0000   -0.59603
510640.0000   -0.67253
510680.0000   -0.63754
510720.0000   -0.64332
510760.0000   -0.50119
510800.0000   -0.39271
510840.0000   -0.51806
510880.0000   -0.58136
510920.0000   -0.57447
510960.0000   -0.99138
511000.0000   -0.40848
511040.0000   -0.30131
511080.0000   -0.55985
511120.0000   -0.43949
511160.0000   -0.54716
511200.0000   -0.29338
511240.0000   -0.46357
511280.0000   -0.16225
511320.0000   -0.34565
511360.0000   -0.06761
511400.0000   -0.01355
511440.0000    0.20700
511480.0000   -0.15414
511520.0000   -0.75426
511560.0000   -0.54243
511600.0000   -0.57961
511640.0000   -0.27544
511680.0000   -0.19479
511720.0000   -0.31378
511760.0000   -0.15753
511800.0000    0.06784
511840.0000   -0.16346
511880.0000   -0.13003
511920.0000   -0.21400
511960.0000   -0.43136
512000.0000   -0.10966
512040.0000   -0.05466
512080.0000   -0.13220
512120.0000   -0.01128
512160.0000   -0.02398
512200.0000   -0.18818
512240.0000   -0.09338
512280.0000   -0.21378
512320.0000   -0.10974
512360.0000   -0.12385
512400.0000    0.29757
512440.0000   -0.16519
512480.0000    0.09107
512520.0000    0.00957
512560.0000   -0.07167
512600.0000   -0.11605
512640.0000    0.04328
512680.0000   -0.03553
512720.0000    0.18535
512760.0000    0.35181
512800.0000   -0.15272
512840.0000    0.16240
512880.0000    0.02849
512920.0000    0.06644
512960.0000    0.04092
513000.0000   -0.12746
513040.0000   -0.35031
513080.0000   -0.01789
513120.0000   -0.02389
513160.0000    0.07449
513200.0000    0.01062
513240.0000    0.08382
513280.0000   -0.08283
513320.0000   -0.24045
513360.0000   -0.29231
513400.0000    0.19716
513440.0000    0.15101
513480.0000    0.19041
513520.0000    0.24165
513560.0000    0.12182
513600.0000   -0.09642
513640.0000    0.18585
513680.0000    0.36882
513720.0000    0.35157
513760.0000    0.57753
513800.0000    0.61228
513840.0000    0.08199
513880.0000    0.00831
513920.0000   -0.16991
513960.0000   -0.15415
514000.0000    0.22046
514040.0000   -0.02896
514080.0000   -0.16986
514120.0000    0.29715
514160.0000    0.11285
514200.0000    0.07024
514240.0000    0.03346
514280.0000    0.25980
514320.0000    0.11508
514360.0000   -0.06399
514400.0000    0.37024
514440.0000   -0.20434
514480.0000   -0.10739
514520.0000    0.32884
514560.0000    0.13112
514600.0000    0.03654
514640.0000   -0.02346
514680.0000   -0.22808
514720.0000   -0.04036
514760.0000    0.14354
514800.0000    0.34328
514840.0000   -0.17101
514880.0000    0.13947
514920.0000   -0.10420
514960.0000   -0.11602
515000.0000    0.57107
515040.0000    0.30193
515080.0000    0.51553
515120.0000    0.21014
515160.0000    0.37080
515200.0000    0.58134
515240.0000    0.61873
515280.0000    0.60558
515320.0000    0.83332
515360.0000    0.62362
515400.0000    0.75561
515440.0000    0.54820
515480.0000    0.48301
515520.0000    0.70467
515560.0000    0.64975
515600.0000    0.52699
515640.0000    0.52409
515680.0000    0.39319
515720.0000    0.49666
515760.0000    0.40152
515800.0000    0.32988
515840.0000    0.15076
515880.0000    0.24466
515920.0000    0.17857
515960.0000    0.49454
516000.0000    0.54249
516040.0000    0.55382
516080.0000    0.35242
516120.0000    0.09346
516160.0000    0.05127
516200.0000    0.10651
516240.0000   -0.25335
516280.0000   -0.21473
516320.0000    0.22916
516360.0000    0.21382
516400.0000   -0.21922
516440.0000   -0.10812
516480.0000   -0.04996
516520.0000   -0.30861
516560.0000    0.02534
516600.0000    0.15807
516640.0000   -0.20108
516680.0000    0.19850
516720.0000    0.26334
516760.0000    0.09590
516800.0000    0.19678
516840.0000   -0.01012
516880.0000    0.17727
516920.0000    0.17395
516960.0000    0.44697
517000.0000    0.35677
517040.0000    0.55053
517080.0000    0.01159
517120.0000   -0.00805
517160.0000    0.32162
517200.0000    0.52654
517240.0000    0.04218
517280.0000    0.57595
517320.0000    0.20720
517360.0000    0.28850
517400.0000    0.49031
517440.0000    0.43633
517480.0000    0.58424
517520.0000    0.50293
517560.0000    0.26080
517600.0000    0.36094
517640.0000    0.68150
517680.0000    0.47432
517720.0000    0.82216
517760.0000    0.56675
517800.0000    0.94080
517840.0000    0.99352
517880.0000    0.63862
517920.0000    0.48760
517960.0000    0.11378
518000.0000    0.39442
518040.0000    0.41011
518080.0000    0.14059
518120.0000    0.55774
518160.0000    0.67396
518200.0000    0.35121
518240.0000    0.39847
518280.0000   -0.01429
518320.0000    0.06156
518360.0000   -0.34019
518400.0000   -0.36834
518440.0000   -0.23461
518480.0000   -0.31892
518520.0000   -0.17884
518560.0000   -0.06815
518600.0000   -0.03604
518640.0000   -0.02366
518680.0000    0.09591
518720.0000    0.00403
518760.0000   -0.03005
518800.0000    0.00619
518840.0000   -0.09117
518880.0000   -0.39582
518920.0000   -0.16486
518960.0000   -0.25075
519000.0000   -0.15041
519040.0000    0.10548
519080.0000   -0.22571
519120.0000    0.10424
519160.0000   -0.09800
519200.0000    0.16399
519240.0000   -0.35227
519280.0000    0.09150
519320.0000   -0.00017
519360.0000    0.13087
519400.0000    0.06033
519440.0000    0.18832
519480.0000    0.15151
519520.0000   -0.10936
519560.0000    0.05145
519600.0000    0.09309
519640.0000    0.24344
519680.0000   -0.32791
519720.0000   -0.10210
519760.0000    0.11522
519800.0000    0.37358
519840.0000    0.00439
519880.0000    0.18306
519920.0000    0.15383
519960.0000    0.17970
520000.0000    0.42138
520040.0000    0.22042
520080.0000    0.49734
520120.0000    0.02527
520160.0000    0.10163
520200.0000    0.11969
520240.0000   -0.32635
520280.0000   -0.27878
520320.0000   -0.28676
520360.0000   -0.42240
520400.0000   -0.09886
520440.0000   -0.25617
520480.0000   -0.53182
520520.0000   -0.58405
520560.0000   -0.27888
520600.0000   -1.11077
520640.0000   -0.70064
520680.0000   -0.48431
520720.0000   -0.22695
520760.0000   -0.34237
520800.0000    0.10157
520840.0000   -0.17801
520880.0000   -0.33252
520920.0000   -0.21374
520960.0000   -0.12578
521000.0000   -0.14422
521040.0000   -0.00261
521080.0000   -0.25059
521120.0000   -0.17894
521160.0000   -0.18329
521200.0000   -0.17599
521240.0000    0.22296
521280.0000   -0.58955
521320.0000   -0.28635
521360.0000   -0.26500
521400.0000    0.14379
521440.0000    0.06792
521480.0000    0.02043
521520.0000   -0.08037
521560.0000   -0.33968
521600.0000   -0.48559
521640.0000   -0.29554
521680.0000   -0.08374
521720.0000   -0.13453
521760.0000   -0.30857
521800.0000   -0.20703
521840.0000   -0.50645
521880.0000   -0.37353
521920.0000   -0.40967
521960.0000   -0.23221
522000.0000   -0.16561
522040.0000    0.02265
522080.0000   -0.01331
522120.0000    0.04926
522160.0000    0.18391
522200.0000    0.03782
522240.0000   -0.38439
522280.0000   -0.22340
522320.0000   -0.33631
522360.0000   -0.23520
522400.0000   -0.43460
522440.0000   -0.25585
522480.0000   -0.11270
522520.0000   -0.60577
522560.0000   -0.29819
522600.0000   -0.33415
522640.0000   -0.31839
522680.0000   -0.30347
522720.0000    0.18281
522760.0000    0.37324
522800.0000    0.25190
522840.0000   -0.12034
522880.0000   -0.14561
522920.0000   -0.10275
522960.0000   -0.25616
523000.0000   -0.23738
523040.0000   -0.22050
523080.0000   -0.26537
523120.0000   -0.36507
523160.0000   -0.34077
523200.0000   -0.15778
523240.0000    0.02928
523280.0000   -0.26241
523320.0000   -0.33822
523360.0000   -0.14164
523400.0000   -0.04882
523440.0000    0.11026
523480.0000   -0.22649
523520.0000   -0.45018
523560.0000   -0.48146
523600.0000   -0.15869
523640.0000   -0.17777
523680.0000   -0.24392
523720.0000   -0.28459
523760.0000   -0.23775
523800.0000   -0.26493
523840.0000   -0.14789
523880.0000   -0.14108
523920.0000   -0.34972
523960.0000   -0.39588
524000.0000   -0.50623
524040.0000   -0.35007
524080.0000   -0.14475
524120.0000   -0.18860
524160.0000   -0.29742
524200.0000   -0.38155
524240.0000   -0.22004
524280.0000   -0.27193
524320.0000    0.13794
524360.0000   -0.18902
524400.0000   -0.15772
524440.0000   -0.13647
524480.0000   -0.21564
524520.0000   -0.39680
524560.0000   -0.46072
524600.0000    0.25798
524640.0000    0.22243
524680.0000    0.28637
524720.0000    0.43126
524760.0000    0.08640
524800.0000   -0.36550
524840.0000    0.09203
524880.0000    0.12031
524920.0000   -0.16896
524960.0000   -0.24145
525000.0000   -0.09374
525040.0000    0.14702
525080.0000    0.38745
525120.0000    0.37892
525160.0000    0.06776
525200.0000    0.29833
525240.0000    0.26716
525280.0000    0.33542
525320.0000    0.13848
525360.0000    0.14870
525400.0000    0.13063
525440.0000   -0.18355
525480.0000   -0.01463
525520.0000    0.11978
525560.0000   -0.17379
525600.0000   -0.19857
525640.0000    0.22869
525680.0000    0.06496
525720.0000   -0.12615
525760.0000    0.06152
525800.0000    0.29374
525840.0000    0.25066
525880.0000    0.30685
525920.0000    0.50174
525960.0000    0.35247
526000.0000    0.65649
526040.0000    0.42114
526080.0000    0.33224
526120.0000    0.02459
526160.0000    0.33747
526200.0000    0.43479
526240.0000    0.54227
526280.0000    0.35597
526320.0000    0.46341
526360.0000    0.49329
526400.0000    0.09289
526440.0000   -0.18604
526480.0000   -0.40309
526520.0000   -0.12125
526560.0000    0.11071
526600.0000    0.07329
526640.0000   -0.20694
526680.0000   -0.01169
526720.0000    0.35896
526760.0000    0.49246
526800.0000    0.31836
526840.0000   -0.05105
526880.0000    0.18920
526920.0000   -0.07150
526960.0000   -0.33586
527000.0000   -0.11210
527040.0000    0.18281
527080.0000    0.14087
527120.0000   -0.41011
527160.0000   -0.00410
527200.0000   -0.22951
527240.0000   -0.57689
527280.0000   -0.43866
527320.0000   -0.21001
527360.0000   -0.49702
527400.0000   -0.43287
527440.0000   -0.35022
527480.0000   -0.17436
527520.0000   -0.19024
527560.0000   -0.31349
527600.0000   -0.20193
527640.0000   -0.32042
527680.0000   -0.37536
527720.0000   -0.23255
527760.0000   -0.25547
527800.0000   -0.38807
527840.0000   -0.37417
527880.0000   -0.58102
527920.0000   -0.32384
527960.0000   -0.28353
528000.0000   -0.17327
528040.0000   -0.14818
528080.0000    0.06489
528120.0000    0.36088
528160.0000   -0.16533
528200.0000   -0.07555
528240.0000   -0.13381
528280.0000   -0.13115
528320.0000   -0.07952
528360.0000   -0.08616
528400.0000    0.00839
528440.0000   -0.01955
528480.0000   -0.21243
528520.0000    0.00957
528560.0000    0.16345
528600.0000   -0.35258
528640.0000   -0.34055
528680.0000   -0.06812
528720.0000   -0.10091
528760.0000   -0.03342
528800.0000   -0.09033
528840.0000    0.32456
528880.0000    0.15720
528920.0000   -0.18119
528960.0000   -0.43052
529000.0000   -0.22590
529040.0000   -0.06386
529080.0000   -0.75926
529120.0000   -0.19915
529160.0000   -0.23853
529200.0000   -0.18209
529240.0000   -0.13188
529280.0000   -0.01793
529320.0000    0.06803
529360.0000    0.01844
529400.0000   -0.11054
529440.0000   -0.08796
529480.0000    0.00524
529520.0000    0.22547
529560.0000   -0.06295
529600.0000   -0.04335
529640.0000   -0.08129
529680.0000   -0.23456
529720.0000   -0.24080
529760.0000   -0.17196
529800.0000   -0.14334
529840.0000   -0.41616
529880.0000   -0.23909
529920.0000   -0.24055
529960.0000   -0.24319
530000.0000   -0.14970
530040.0000   -0.05320
530080.0000   -0.09938
530120.0000   -0.03694
530160.0000    0.01479
530200.0000    0.03309
530240.0000   -0.01644
530280.0000   -0.06539
530320.0000   -0.23323
530360.0000   -0.11106
530400.0000   -0.18992
530440.0000   -0.28644
530480.0000   -0.22636
530520.0000   -0.12404
530560.0000   -0.47885
530600.0000   -0.21156
530640.0000   -0.30702
530680.0000    0.00923
530720.0000   -0.06662
530760.0000   -0.31920
530800.0000   -0.10256
530840.0000   -0.07152
530880.0000   -0.23688
530920.0000   -0.12148
530960.0000   -0.30046
531000.0000   -0.12649
531040.0000   -0.01789
531080.0000    0.19138
531120.0000    0.05168
531160.0000   -0.33278
531200.0000   -0.34733
531240.0000   -0.29837
531280.0000   -0.39281
531320.0000   -0.26839
531360.0000   -0.18085
531400.0000    0.02801
531440.0000   -0.13743
531480.0000   -0.15690
531520.0000   -0.12564
531560.0000   -0.30897
531600.0000   -0.39899
531640.0000   -0.47216
531680.0000   -0.42861
531720.0000   -0.39421
531760.0000   -0.17120
531800.0000   -0.12440
531840.0000   -0.38884
531880.0000   -0.18759
531920.0000   -0.29787
531960.0000   -0.40555
532000.0000   -0.46460
532040.0000   -0.45696
532080.0000   -0.28411
532120.0000    0.20332
532160.0000   -0.14340
532200.0000   -0.25987
532240.0000   -0.22214
532280.0000   -0.48621
532320.0000   -0.37238
532360.0000   -0.41552
532400.0000   -0.39869
532440.0000   -0.35632
532480.0000   -0.32674
532520.0000   -0.04098
532560.0000    0.19345
532600.0000   -0.17909
532640.0000   -0.53218
532680.0000   -0.06172
532720.0000   -0.41751
532760.0000   -0.40825
532800.0000   -0.39692
532840.0000   -0.61444
532880.0000   -0.47581
532920.0000   -0.47585
532960.0000   -0.56434
533000.0000   -0.17962
533040.0000   -0.34974
533080.0000   -0.45261
533120.0000   -0.40521
533160.0000   -0.30030
533200.0000   -0.05745
533240.0000   -0.27447
533280.0000   -0.39948
533320.0000   -0.08438
533360.0000   -0.34988
533400.0000    0.17471
533440.0000    0.20330
533480.0000    0.11554
533520.0000   -0.09149
533560.0000   -0.19106
533600.0000    0.00100
533640.0000    0.07884
533680.0000   -0.01626
533720.0000   -0.06935
533760.0000   -0.45488
533800.0000   -0.33027
533840.0000   -0.22068
533880.0000    0.04947
533920.0000   -0.07294
533960.0000    0.10115
534000.0000    0.46507
534040.0000    0.19864
534080.0000   -0.05770
534120.0000    0.26670
534160.0000    0.45227
534200.0000    0.42427
534240.0000    0.34342
534280.0000    0.17123
534320.0000    0.36514
534360.0000    0.28011
534400.0000    0.47767
534440.0000    0.38305
534480.0000    0.15239
534520.0000    0.13013
534560.0000   -0.02460
534600.0000    0.15460
534640.0000    0.41735
534680.0000    0.15149
534720.0000    0.19065
534760.0000    0.28807
534800.0000    0.21245
534840.0000    0.32304
534880.0000   -0.18405
534920.0000   -0.00204
534960.0000    0.27617
535000.0000    0.38252
535040.0000    0.25921
535080.0000    0.12700
535120.0000    0.20963
535160.0000    0.15115
535200.0000    0.36851
535240.0000    0.35801
535280.0000    0.27708
535320.0000    0.28580
535360.0000    0.16361
535400.0000    0.43176
535440.0000    0.42943
535480.0000    0.49302
535520.0000    0.20655
535560.0000    0.37715
535600.0000    0.14858
535640.0000    0.29259
535680.0000    0.44386
535720.0000    0.10979
535760.0000    0.01245
535800.0000    0.64953
535840.0000    0.05950
535880.0000   -0.16708
535920.0000   -0.08617
535960.0000    0.05477
536000.0000   -0.53012
536040.0000   -0.39166
536080.0000   -0.51209
536120.0000   -0.10565
536160.0000   -0.27858
536200.0000    0.06167
536240.0000   -0.24050
536280.0000    0.01470
536320.0000   -0.21622
536360.0000   -0.26541
536400.0000   -0.34138
536440.0000   -0.02968
536480.0000   -0.01792
536520.0000    0.01683
536560.0000   -0.12448
536600.0000   -0.05361
536640.0000   -0.23736
536680.0000   -0.01605
536720.0000   -0.42573
536760.0000   -0.36769
536800.0000   -0.11795
536840.0000   -0.32848
536880.0000   -0.24423
536920.0000   -0.20563
536960.0000   -0.30304
537000.0000   -0.63655
537040.0000   -0.45440
537080.0000   -0.35416
537120.0000   -0.26978
537160.0000   -0.31447
537200.0000   -0.23236
537240.0000   -0.42834
537280.0000   -0.35595
537320.0000   -0.28560
537360.0000   -0.39412
537400.0000   -0.27146
537440.0000   -0.25678
537480.0000   -0.45776
537520.0000   -0.50355
537560.0000   -0.37965
537600.0000   -0.49656
537640.0000   -0.72428
537680.0000   -0.75044
537720.0000   -0.79935
537760.0000   -0.58095
537800.0000   -0.36782
537840.0000   -0.25070
537880.0000   -0.29348
537920.0000   -0.12326
537960.0000   -0.32864
538000.0000   -0.23788
538040.0000   -0.16766
538080.0000   -0.02787
538120.0000   -0.10558
538160.0000   -0.26870
538200.0000   -0.17021
538240.0000   -0.20515
538280.0000   -0.29907
538320.0000   -0.36978
538360.0000   -0.41096
538400.0000   -0.24754
538440.0000   -0.14532
538480.0000   -0.08779
538520.0000   -0.06736
538560.0000   -0.22664
538600.0000   -0.16981
538640.0000   -0.32757
538680.0000   -0.30905
538720.0000   -0.13847
538760.0000   -0.29766
538800.0000   -0.58858
538840.0000   -0.35104
538880.0000   -0.50619
538920.0000   -0.21868
538960.0000   -0.34937
539000.0000   -0.29318
539040.0000   -0.23885
539080.0000   -0.22048
539120.0000   -0.15281
539160.0000   -0.11302
539200.0000   -0.15772
539240.0000    0.02811
539280.0000   -0.26547
539320.0000   -0.30933
539360.0000   -0.44571
539400.0000   -0.30770
539440.0000   -0.40600
539480.0000   -0.08134
539520.0000   -0.61891
539560.0000   -0.27287
539600.0000   -0.46834
539640.0000   -0.53000
539680.0000   -0.40639
539720.0000   -0.27114
539760.0000   -0.30906
539800.0000   -0.55405
539840.0000   -0.35879
539880.0000   -0.38866
539920.0000   -0.13780
539960.0000   -0.19690
540000.0000   -0.40923
540040.0000   -0.12893
540080.0000   -0.07087
540120.0000   -0.40198
540160.0000   -0.01816
540200.0000   -0.23045
540240.0000   -0.27997
540280.0000   -0.31689
540320.0000   -0.24395
540360.0000   -0.08079
540400.0000   -0.36170
540440.0000   -0.43634
540480.0000   -0.30317
540520.0000   -0.48295
540560.0000   -0.52339
540600.0000   -0.34162
540640.0000   -0.39426
540680.0000   -0.27089
540720.0000   -0.13801
540760.0000   -0.68823
540800.0000   -0.54602
540840.0000   -0.19428
540880.0000   -0.16469
540920.0000    0.02207
540960.0000   -0.10853
541000.0000   -0.00793
541040.0000   -0.26498
541080.0000   -0.10030
541120.0000    0.14503
541160.0000    0.11389
541200.0000    0.14343
541240.0000   -0.24407
541280.0000   -0.16649
541320.0000   -0.32280
541360.0000   -0.12155
541400.0000   -0.29775
541440.0000    0.23749
541480.0000    0.00089
541520.0000   -0.09964
541560.0000    0.48851
541600.0000    0.49151
541640.0000    0.57994
541680.0000    0.64138
541720.0000    0.46200
541760.0000    0.45272
541800.0000    0.05463
541840.0000   -0.09945
541880.0000   -0.21893
541920.0000   -0.27002
541960.0000   -0.11485
542000.0000   -0.01050
542040.0000   -0.43883
542080.0000   -0.40361
542120.0000   -0.38368
542160.0000   -0.66603
542200.0000   -0.36423
542240.0000   -0.20485
542280.0000   -0.43487
542320.0000   -0.04826
542360.0000   -0.32500
542400.0000   -0.16725
542440.0000   -0.49213
542480.0000   -0.68245
542520.0000   -0.25393
542560.0000   -0.33223
542600.0000   -0.44465
542640.0000   -0.73437
542680.0000   -0.36192
542720.0000   -0.62837
542760.0000   -0.47371
542800.0000   -0.26865
542840.0000   -0.26244
542880.0000   -0.01027
542920.0000    0.06678
542960.0000    0.05465
543000.0000   -0.21078
543040.0000   -0.03307
543080.0000    0.00777
543120.0000    0.07213
543160.0000   -0.02957
543200.0000   -0.10753
543240.0000   -0.03190
543280.0000   -0.10043
543320.0000    0.01549
543360.0000   -0.19955
543400.0000   -0.20455
543440.0000   -0.22722
543480.0000   -0.37279
543520.0000   -0.21646
543560.0000   -0.18893
543600.0000   -0.33532
543640.0000   -0.50691
543680.0000   -0.43014
543720.0000   -0.15156
543760.0000   -0.29331
543800.0000   -0.26817
543840.0000   -0.40882
543880.0000   -0.24125
543920.0000   -0.33717
543960.0000   -0.44718
544000.0000   -0.51725
544040.0000   -0.32955
544080.0000   -0.24627
544120.0000   -0.17242
544160.0000   -0.58942
544200.0000   -0.04575
544240.0000   -0.23247
544280.0000   -0.57122
544320.0000   -0.32992
544360.0000   -0.01461
544400.0000   -0.28300
544440.0000   -0.52788
544480.0000   -0.28037
544520.0000   -0.16080
544560.0000   -0.10399
544600.0000   -0.12718
544640.0000   -0.05287
544680.0000   -0.36087
544720.0000   -0.29472
544760.0000   -0.22341
544800.0000   -0.09530
544840.0000   -0.08483
544880.0000   -0.01985
544920.0000   -0.36448
544960.0000    0.01383
545000.0000   -0.33921
545040.0000   -0.29788
545080.0000   -0.13172
545120.0000   -0.15838
545160.0000   -0.19048
545200.0000   -0.19789
545240.0000   -0.22570
545280.0000   -0.51491
545320.0000   -0.45719
545360.0000   -0.39507
545400.0000   -0.37835
545440.0000   -0.32298
545480.0000   -0.09206
545520.0000   -0.37933
545560.0000   -0.37753
545600.0000    0.22263
545640.0000    0.04031
545680.0000   -0.17894
545720.0000   -0.10659
545760.0000   -0.51447
545800.0000   -0.25985
545840.0000   -0.39605
545880.0000   -0.41948
545920.0000   -0.33377
545960.0000   -0.48911
546000.0000   -0.26399
546040.0000   -0.33571
546080.0000   -0.41238
546120.0000   -0.00071
546160.0000   -0.09648
546200.0000   -0.39561
546240.0000   -0.17609
546280.0000   -0.13007
546320.0000   -0.18116
546360.0000   -0.04781
546400.0000   -0.42554
546440.0000   -0.39021
546480.0000   -0.42794
546520.0000    0.09946
546560.0000   -0.14751
546600.0000   -0.06088
546640.0000   -0.32063
546680.0000   -0.34649
546720.0000   -0.01102
546760.0000   -0.43207
546800.0000   -0.23259
546840.0000   -0.20511
546880.0000    0.08776
546920.0000   -0.17174
546960.0000   -0.25139
547000.0000   -0.21492
547040.0000    0.19804
547080.0000    0.08193
547120.0000   -0.20631
547160.0000   -0.34572
547200.0000   -0.29374
547240.0000   -0.26228
547280.0000   -0.20594
547320.0000   -0.22164
547360.0000    0.13474
547400.0000   -0.11544
547440.0000   -0.16686
547480.0000   -0.24581
547520.0000   -0.26086
547560.0000   -0.07525
547600.0000   -0.38743
547640.0000   -0.40978
547680.0000   -0.30049
547720.0000    0.02687
547760.0000   -0.14109
547800.0000   -0.21644
547840.0000   -0.16960
547880.0000   -0.28377
547920.0000    0.24042
547960.0000   -0.29879
548000.0000   -0.12652
548040.0000   -0.33130
548080.0000   -0.30552
548120.0000   -0.13002
548160.0000   -0.30323
548200.0000   -0.48324
548240.0000   -0.17166
548280.0000   -0.50946
548320.0000   -0.16637
548360.0000   -0.08016
548400.0000   -0.32191
548440.0000   -0.17431
548480.0000   -0.29941
548520.0000   -0.48485
548560.0000   -0.12369
548600.0000   -0.38671
548640.0000   -0.38397
548680.0000   -0.26955
548720.0000   -0.17987
548760.0000   -0.22920
548800.0000   -0.23785
548840.0000   -0.36368
548880.0000   -0.33378
548920.0000   -0.27205
548960.0000   -0.25828
549000.0000   -0.10997
549040.0000   -0.29091
549080.0000   -0.16283
549120.0000   -0.15644
549160.0000   -0.25007
549200.0000   -0.27555
549240.0000   -0.38482
549280.0000   -0.30180
549320.0000   -0.14752
549360.0000   -0.33537
549400.0000   -0.18670
549440.0000   -0.23919
549480.0000   -0.06656
549520.0000   -0.32077
549560.0000   -0.00567
549600.0000    0.03523
549640.0000   -0.31261
549680.0000   -0.38061
549720.0000   -0.39835
549760.0000   -0.12083
549800.0000   -0.25581
549840.0000   -0.29537
549880.0000   -0.08956
549920.0000   -0.38156
549960.0000   -0.31262
550000.0000   -0.22241
550040.0000   -0.52379
550080.0000   -0.34687
550120.0000   -0.52918
550160.0000   -0.25383
550200.0000   -0.41905
550240.0000   -0.27174
550280.0000   -0.07609
550320.0000   -0.17191
550360.0000   -0.35256
550400.0000   -0.06812
550440.0000   -0.25211
550480.0000   -0.51635
550520.0000   -0.24375
550560.0000   -0.26553
550600.0000   -0.23984
550640.0000   -0.38038
550680.0000   -0.34547
550720.0000   -0.23508
550760.0000   -0.27674
550800.0000   -0.34971
550840.0000   -0.24360
550880.0000   -0.20555
550920.0000   -0.26544
550960.0000   -0.08828
551000.0000   -0.35457
551040.0000   -0.14138
551080.0000   -0.25673
551120.0000   -0.33464
551160.0000   -0.24006
551200.0000   -0.42270
551240.0000   -0.21144
551280.0000   -0.13250
551320.0000   -0.35960
551360.0000   -0.26008
551400.0000   -0.15041
551440.0000   -0.26082
551480.0000   -0.12750
551520.0000    0.00836
551560.0000   -0.08008
551600.0000   -0.14804
551640.0000    0.00881
551680.0000   -0.09078
551720.0000   -0.24869
551760.0000   -0.30572
551800.0000    0.02567
551840.0000    0.28178
551880.0000    0.04744
551920.0000   -0.04346
551960.0000   -0.06624
552000.0000   -0.29340
552040.0000   -0.23602
552080.0000   -0.38453
552120.0000   -0.15668
552160.0000    0.07819
552200.0000   -0.10947
552240.0000   -0.08463
552280.0000   -0.18137
552320.0000   -0.26884
552360.0000   -0.19146
552400.0000   -0.21119
552440.0000   -0.29127
552480.0000   -0.02292
552520.0000   -0.31360
552560.0000   -0.19823
552600.0000    0.03796
552640.0000    0.04072
552680.0000   -0.09429
552720.0000    0.12962
552760.0000   -0.33689
552800.0000   -0.26816
552840.0000   -0.05444
552880.0000    0.10471
552920.0000   -0.00094
552960.0000   -0.05983
553000.0000   -0.08104
553040.0000   -0.11757
553080.0000   -0.33898
553120.0000    0.08321
553160.0000   -0.03251
553200.0000   -0.14031
553240.0000    0.01306
553280.0000    0.01277
553320.0000    0.05899
553360.0000   -0.20497
553400.0000   -0.21552
553440.0000   -0.24952
553480.0000    0.09406
553520.0000   -0.24306
553560.0000   -0.43164
553600.0000   -0.32613
553640.0000   -0.29014
553680.0000   -0.28856
553720.0000   -0.33049
553760.0000   -0.09964
553800.0000    0.11565
553840.0000    0.03573
553880.0000   -0.04897
553920.0000    0.07851
553960.0000   -0.17804
554000.0000    0.05046
554040.0000   -0.08043
554080.0000   -0.38493
554120.0000   -0.41570
554160.0000   -0.02640
554200.0000   -0.28058
554240.0000    0.10098
554280.0000    0.23623
554320.0000   -0.14334
554360.0000    0.04852
554400.0000    0.09858
554440.0000    0.03274
554480.0000    0.08424
554520.0000    0.02409
554560.0000    0.19891
554600.0000   -0.00993
554640.0000    0.09577
554680.0000    0.31291
554720.0000    0.18679
554760.0000    0.10413
554800.0000   -0.09647
554840.0000   -0.15360
554880.0000   -0.03396
554920.0000   -0.15642
554960.0000   -0.17324
555000.0000   -0.44041
555040.0000   -0.13386
555080.0000   -0.89869
555120.0000   -0.68987
555160.0000   -0.06344
555200.0000   -0.09348
555240.0000   -0.00379
555280.0000    0.03697
555320.0000   -0.00442
555360.0000    0.16036
555400.0000   -0.10397
555440.0000   -0.05299
555480.0000    0.25601
555520.0000   -0.21812
555560.0000    0.10135
555600.0000    0.08959
555640.0000   -0.20272
555680.0000   -0.10652
555720.0000    0.04012
555760.0000   -0.08537
555800.0000   -0.00761
555840.0000   -0.11599
555880.0000   -0.19792
555920.0000    0.10326
555960.0000   -0.16282
556000.0000   -0.19324
556040.0000   -0.07851
556080.0000    0.11072
556120.0000    0.14139
556160.0000    0.14883
556200.0000    0.05819
556240.0000    0.14329
556280.0000   -0.32221
556320.0000   -0.11841
556360.0000   -0.04497
556400.0000   -0.05590
556440.0000   -0.28094
556480.0000    0.12491
556520.0000    0.19303
556560.0000   -0.03630
556600.0000    0.12936
556640.0000   -0.09956
556680.0000   -0.29625
556720.0000   -0.00073
556760.0000   -0.11656
556800.0000   -0.13146
556840.0000   -0.14493
556880.0000   -0.13076
556920.0000   -0.19631
556960.0000   -0.43468
557000.0000   -0.14385
557040.0000    0.01885
557080.0000   -0.02168
557120.0000   -0.10827
557160.0000   -0.05847
557200.0000    0.06057
557240.0000   -0.21469
557280.0000   -0.32432
557320.0000   -0.25720
557360.0000   -0.04176
557400.0000   -0.16053
557440.0000    0.19596
557480.0000   -0.09843
557520.0000   -0.23178
557560.0000   -0.19368
557600.0000    0.07083
557640.0000    0.02601
557680.0000    0.21649
557720.0000   -0.31916
557760.0000   -0.01364
557800.0000   -0.07157
557840.0000   -0.31612
557880.0000   -0.33096
557920.0000    0.03942
557960.0000   -0.33967
558000.0000   -0.14713
558040.0000    0.04104
558080.0000   -0.05639
558120.0000    0.02864
558160.0000    0.10939
558200.0000    0.08494
558240.0000   -0.23368
558280.0000   -0.42860
558320.0000    0.11070
558360.0000   -0.21673
558400.0000    0.11070
558440.0000   -0.07653
558480.0000   -0.08243
558520.0000    0.03602
558560.0000    0.05008
558600.0000   -0.16240
558640.0000    0.04542
558680.0000   -0.11911
558720.0000    0.05258
558760.0000   -0.06063
558800.0000   -0.16979
558840.0000   -0.10638
558880.0000   -0.30769
558920.0000    0.09824
558960.0000    0.08432
559000.0000    0.06964
559040.0000   -0.11342
559080.0000   -0.09776
559120.0000   -0.13825
559160.0000   -0.12086
559200.0000   -0.20765
559240.0000   -0.21370
559280.0000   -0.20816
559320.0000    0.01214
559360.0000   -0.10153
559400.0000   -0.13375
559440.0000   -0.02270
559480.0000   -0.13744
559520.0000    0.08360
559560.0000    0.05964
559600.0000    0.07513
559640.0000   -0.13651
559680.0000    0.11220
559720.0000    0.14424
559760.0000   -0.00874
559800.0000   -0.14507
559840.0000    0.09329
559880.0000    0.13103
559920.0000   -0.00745
559960.0000   -0.25148
560000.0000   -0.06819
560040.0000    0.00512
560080.0000    0.13267
560120.0000    0.11611
560160.0000    0.34043
560200.0000    0.07592
560240.0000    0.01034
560280.0000   -0.06299
560320.0000    0.07231
560360.0000    0.00502
560400.0000    0.08777
560440.0000    0.13426
560480.0000    0.11480
560520.0000   -0.03786
560560.0000    0.32901
560600.0000   -0.04456
560640.0000    0.10575
560680.0000   -0.03361
560720.0000    0.06595
560760.0000    0.16375
560800.0000   -0.01414
560840.0000    0.01245
560880.0000    0.07016
560920.0000    0.07797
560960.0000    0.05152
561000.0000   -0.00076
561040.0000   -0.10842
561080.0000   -0.03604
561120.0000    0.05838
561160.0000    0.08237
561200.0000   -0.10040
561240.0000    0.07950
561280.0000   -0.11176
561320.0000   -0.08085
561360.0000   -0.11261
561400.0000   -0.00117
561440.0000    0.16094
561480.0000    0.12367
561520.0000   -0.11773
561560.0000   -0.11579
561600.0000    0.10973
561640.0000   -0.19379
561680.0000    0.00890
561720.0000    0.01819
561760.0000    0.01490
561800.0000   -0.08382
561840.0000   -0.12238
561880.0000   -0.09723
561920.0000    0.03206
561960.0000   -0.23499
562000.0000    0.04901
562040.0000   -0.19072
562080.0000    0.13974
562120.0000   -0.05612
562160.0000    0.07252
562200.0000    0.11966
562240.0000    0.17300
562280.0000    0.36817
562320.0000    0.01889
562360.0000   -0.19796
562400.0000   -0.06460
562440.0000   -0.25377
562480.0000   -0.03548
562520.0000    0.17540
562560.0000    0.00906
562600.0000    0.20400
562640.0000   -0.05630
562680.0000   -0.00010
562720.0000   -0.11517
562760.0000    0.24316
562800.0000    0.06915
562840.0000   -0.00783
562880.0000   -0.17384
562920.0000   -0.21687
562960.0000   -0.03831
563000.0000   -0.20873
563040.0000   -0.33828
563080.0000   -0.22554
563120.0000   -0.25100
563160.0000    0.08898
563200.0000    0.17794
563240.0000    0.10957
563280.0000   -0.07696
563320.0000   -0.05098
563360.0000   -0.25474
563400.0000   -0.20129
563440.0000   -0.10026
563480.0000    0.04307
563520.0000    0.01463
563560.0000    0.08715
563600.0000    0.04568
563640.0000    0.19563
563680.0000   -0.30316
563720.0000   -0.04322
563760.0000    0.12479
563800.0000   -0.12390
563840.0000   -0.00230
563880.0000   -0.05699
563920.0000   -0.29449
563960.0000   -0.03699
564000.0000   -0.42076
564040.0000    0.00537
564080.0000   -0.10875
564120.0000   -0.08009
564160.0000    0.01206
564200.0000    0.29641
564240.0000   -0.00913
564280.0000   -0.03782
564320.0000    0.15008
564360.0000    0.19443
564400.0000    0.14034
564440.0000    0.01302
564480.0000   -0.06330
564520.0000   -0.22367
564560.0000   -0.07880
564600.0000   -0.06431
564640.0000   -0.07938
564680.0000   -0.08281
564720.0000    0.05653
564760.0000    0.18860
564800.0000    0.15390
564840.0000    0.42348
564880.0000    0.13259
564920.0000    0.26575
564960.0000    0.30693
565000.0000    0.26404
565040.0000   -0.19174
565080.0000   -0.20876
565120.0000   -0.06749
565160.0000    0.19291
565200.0000   -0.00290
565240.0000   -0.05099
565280.0000   -0.01161
565320.0000    0.09002
565360.0000    0.20112
565400.0000   -0.10354
565440.0000    0.11455
565480.0000   -0.07822
565520.0000    0.12438
565560.0000    0.06576
565600.0000   -0.18863
565640.0000   -0.07291
565680.0000   -0.02511
565720.0000    0.06619
565760.0000   -0.00759
565800.0000    0.09721
565840.0000    0.34261
565880.0000    0.07815
565920.0000    0.05125
565960.0000    0.26371
566000.0000    0.06944
566040.0000    0.00233
566080.0000    0.19533
566120.0000    0.29089
566160.0000    0.22113
566200.0000    0.02054
566240.0000    0.00122
566280.0000   -0.05378
566320.0000    0.15793
566360.0000    0.16571
566400.0000    0.09623
566440.0000    0.03427
566480.0000   -0.06558
566520.0000    0.04220
566560.0000    0.18307
566600.0000    0.12870
566640.0000   -0.14099
566680.0000   -0.14425
566720.0000   -0.26500
566760.0000   -0.15690
566800.0000   -0.01328
566840.0000    0.15708
566880.0000   -0.18640
566920.0000    0.04882
566960.0000   -0.40004
567000.0000    0.18187
567040.0000   -0.01812
567080.0000   -0.21059
567120.0000   -0.16295
567160.0000    0.05031
567200.0000    0.13115
567240.0000   -0.34996
567280.0000   -0.20740
567320.0000   -0.11278
567360.0000    0.00759
567400.0000    0.01386
567440.0000   -0.01264
567480.0000    0.09856
567520.0000   -0.05371
567560.0000    0.03693
567600.0000   -0.16200
567640.0000    0.03157
567680.0000    0.11252
567720.0000    0.09000
567760.0000    0.13037
567800.0000    0.12377
567840.0000    0.02505
567880.0000    0.13588
567920.0000   -0.06713
567960.0000    0.11497
568000.0000    0.17833
568040.0000   -0.00250
568080.0000    0.23257
568120.0000    0.00541
568160.0000    0.11386
568200.0000   -0.05592
568240.0000   -0.22706
568280.0000   -0.30216
568320.0000    0.39144
568360.0000    0.29456
568400.0000    0.54338
568440.0000    0.23765
568480.0000    0.18970
568520.0000    0.20803
568560.0000    0.34500
568600.0000    0.39343
568640.0000    0.35846
568680.0000    0.46693
568720.0000    0.32369
568760.0000    0.41612
568800.0000    0.44298
568840.0000    0.37796
568880.0000    0.41745
568920.0000    0.28569
568960.0000    0.32900
569000.0000    0.63290
569040.0000    0.51323
569080.0000    0.48290
569120.0000    0.37675
569160.0000    0.52099
569200.0000    0.35515
569240.0000    0.51562
569280.0000    0.42252
569320.0000    0.43554
569360.0000    0.43294
569400.0000    0.48930
569440.0000    0.29129
569480.0000    0.32707
569520.0000    0.45994
569560.0000    0.33424
569600.0000    0.37281
569640.0000    0.46957
569680.0000    0.38644
569720.0000    0.55881
569760.0000    0.40982
569800.0000    0.63916
569840.0000    0.41300
569880.0000    0.34490
569920.0000    0.42152
569960.0000    0.21857
570000.0000    0.38348
570040.0000    0.51186
570080.0000    0.31936
570120.0000    0.49217
570160.0000    0.48991
570200.0000    0.23065
570240.0000    0.36349
570280.0000    0.53535
570320.0000    0.45145
570360.0000    0.47185
570400.0000    0.54802
570440.0000    0.49980
570480.0000    0.59263
570520.0000    0.42582
570560.0000    0.30579
570600.0000    0.37915
570640.0000    0.44125
570680.0000    0.37600
570720.0000    0.72975
570760.0000    0.31569
570800.0000    0.19454
570840.0000    0.18054
570880.0000    0.29366
570920.0000    0.38423
570960.0000    0.18462
571000.0000    0.46815
571040.0000    0.21979
571080.0000    0.04728
571120.0000    0.17510
571160.0000    0.07112
571200.0000    0.03316
571240.0000   -0.22292
571280.0000   -0.17171
571320.0000   -0.21775
571360.0000    0.17537
571400.0000   -0.00250
571440.0000   -0.25678
571480.0000   -0.18770
571520.0000   -0.13688
571560.0000   -0.07669
571600.0000   -0.09795
571640.0000   -0.10485
571680.0000    0.29659
571720.0000   -0.18400
571760.0000   -0.15362
571800.0000   -0.05289
571840.0000   -0.06620
571880.0000    0.08663
571920.0000    0.06053
571960.0000   -0.22724
572000.0000   -0.17760
572040.0000    0.04486
572080.0000   -0.15211
572120.0000   -0.04204
572160.0000    0.02274
572200.0000   -0.25362
572240.0000    0.11437
572280.0000    0.03275
572320.0000   -0.18957
572360.0000    0.13082
572400.0000    0.35196
572440.0000    0.49055
572480.0000    0.18745
572520.0000    0.12327
572560.0000    0.03737
572600.0000   -0.28013
572640.0000    0.05075
572680.0000   -0.09276
572720.0000   -0.03745
572760.0000   -0.20396
572800.0000    0.06743
572840.0000    0.05254
572880.0000   -0.03172
572920.0000    0.03215
572960.0000   -0.30461
573000.0000   -0.30418
573040.0000   -0.43470
573080.0000    0.02003
573120.0000   -0.31806
573160.0000   -0.32686
573200.0000   -0.11387
573240.0000    0.07846
573280.0000    0.10941
573320.0000    0.14646
573360.0000   -0.19615
573400.0000    0.12889
573440.0000    0.21692
573480.0000    0.14046
573520.0000    0.21384
573560.0000    0.08772
573600.0000    0.00833
573640.0000    0.27117
573680.0000    0.09197
573720.0000    0.18826
573760.0000   -0.11186
573800.0000   -0.19157
573840.0000    0.15324
573880.0000    0.38444
573920.0000    0.11775
573960.0000    0.28920
574000.0000    0.17578
574040.0000   -0.02363
574080.0000   -0.27491
574120.0000   -0.03009
574160.0000   -0.04102
574200.0000    0.23822
574240.0000   -0.09460
574280.0000    0.36708
574320.0000    0.07501
574360.0000   -0.24750
574400.0000    0.02872
574440.0000   -0.18608
574480.0000    0.04685
574520.0000    0.01949
574560.0000    0.13279
574600.0000    0.25423
574640.0000    0.10767
574680.0000    0.11985
574720.0000    0.25573
574760.0000    0.22329
574800.0000    0.23684
574840.0000    0.09628
574880.0000    0.07204
574920.0000    0.16987
574960.0000    0.44834
575000.0000    0.13349
575040.0000   -0.27209
575080.0000   -0.06402
575120.0000   -0.06321
575160.0000   -0.18669
575200.0000   -0.14198
575240.0000    0.03554
575280.0000   -0.21551
575320.0000   -0.12245
575360.0000   -0.00299
575400.0000    0.08225
575440.0000    0.04002
575480.0000    0.11204
575520.0000    0.12116
575560.0000    0.17867
575600.0000    0.19806
575640.0000    0.08164
575680.0000   -0.02317
575720.0000   -0.09634
575760.0000    0.08490
575800.0000    0.11675
575840.0000    0.11984
575880.0000    0.09769
575920.0000    0.12819
575960.0000    0.10386
576000.0000    0.05322
576040.0000   -0.02549
576080.0000    0.40586
576120.0000    0.19224
576160.0000    0.27938
576200.0000    0.44027
576240.0000    0.15984
576280.0000    0.20513
576320.0000    0.23130
576360.0000    0.28042
576400.0000    0.09624
576440.0000    0.16957
576480.0000    0.20798
576520.0000    0.09952
576560.0000   -0.10908
576600.0000    0.16814
576640.0000    0.12860
576680.0000   -0.07267
576720.0000    0.11843
576760.0000   -0.16277
576800.0000    0.25676
576840.0000    0.15294
576880.0000    0.13621
576920.0000    0.54437
576960.0000    0.28033
577000.0000   -0.31994
577040.0000   -0.00873
577080.0000   -0.19637
577120.0000   -0.20299
577160.0000   -0.09112
577200.0000   -0.30626
577240.0000    0.16107
577280.0000    0.17513
577320.0000    0.11123
577360.0000   -0.01518
577400.0000    0.01518
577440.0000    0.24097
577480.0000   -0.09219
577520.0000   -0.14383
577560.0000   -0.23627
577600.0000   -0.13457
577640.0000    0.34035
577680.0000   -0.09908
577720.0000    0.02946
577760.0000   -0.10761
577800.0000    0.09775
577840.0000   -0.02187
577880.0000    0.18768
577920.0000   -0.36668
577960.0000   -0.09989
578000.0000   -0.20620
578040.0000    0.01977
578080.0000   -0.01081
578120.0000   -0.19607
578160.0000    0.24789
578200.0000   -0.16742
578240.0000    0.14654
578280.0000    0.38595
578320.0000   -0.20472
578360.0000   -0.38434
578400.0000    0.25235
578440.0000   -0.10338
578480.0000   -0.16936
578520.0000   -0.38162
578560.0000   -0.10827
578600.0000    0.03390
578640.0000   -0.06613
578680.0000   -0.14566
578720.0000    0.02140
578760.0000   -0.17747
578800.0000    0.21242
578840.0000   -0.10504
578880.0000    0.17679
578920.0000    0.26683
578960.0000    0.26268
579000.0000   -0.11356
579040.0000    0.03398
579080.0000    0.04191
579120.0000    0.36156
579160.0000   -0.09541
579200.0000   -0.09766
579240.0000    0.34477
579280.0000    0.20219
579320.0000    0.05412
579360.0000    0.20513
579400.0000    0.17708
579440.0000    0.23002
579480.0000    0.08745
579520.0000   -0.19276
579560.0000   -0.07537
579600.0000   -0.45612
579640.0000   -0.44482
579680.0000   -0.29391
579720.0000   -0.11326
579760.0000    0.16193
579800.0000   -0.01667
579840.0000   -0.20339
579880.0000   -0.15189
579920.0000    0.06497
579960.0000   -0.13353
580000.0000    0.09102
580040.0000   -0.23681
580080.0000   -0.21972
580120.0000   -0.11213
580160.0000   -0.19247
580200.0000    0.19887
580240.0000   -0.02717
580280.0000    0.24426
580320.0000    0.31627
580360.0000    0.14792
580400.0000    0.15289
580440.0000   -0.07038
580480.0000    0.08217
580520.0000    0.01204
580560.0000    0.09616
580600.0000    0.02354
580640.0000    0.17362
580680.0000   -0.11430
580720.0000    0.22755
580760.0000   -0.07745
580800.0000    0.25699
580840.0000   -0.03842
580880.0000    0.23140
580920.0000    0.00371
580960.0000    0.16443
581000.0000    0.12740
581040.0000    0.27214
581080.0000    0.09248
581120.0000    0.00948
581160.0000   -0.21684
581200.0000   -0.06543
581240.0000   -0.14897
581280.0000   -0.19590
581320.0000    0.04984
581360.0000    0.12874
581400.0000    0.19851
581440.0000   -0.04789
581480.0000    0.23122
581520.0000    0.22060
581560.0000    0.19543
581600.0000    0.44037
581640.0000    0.27876
581680.0000    0.10997
581720.0000    0.26285
581760.0000   -0.18139
581800.0000    0.14358
581840.0000   -0.32916
581880.0000   -0.11195
581920.0000    0.19708
581960.0000    0.17384
582000.0000   -0.05528
582040.0000   -0.04444
582080.0000    0.05931
582120.0000    0.14767
582160.0000    0.23673
582200.0000    0.40406
582240.0000   -0.17277
582280.0000   -0.07573
582320.0000    0.21848
582360.0000   -0.06647
582400.0000    0.21181
582440.0000    0.14775
582480.0000   -0.03337
582520.0000   -0.01791
582560.0000   -0.08894
582600.0000    0.16033
582640.0000   -0.23015
582680.0000    0.18357
582720.0000    0.14146
582760.0000    0.00739
582800.0000   -0.02523
582840.0000    0.19690
582880.0000    0.04834
582920.0000    0.04021
582960.0000    0.04337
583000.0000    0.05463
583040.0000    0.00750
583080.0000   -0.04875
583120.0000   -0.12359
583160.0000   -0.00380
583200.0000   -0.36499
583240.0000   -0.29003
583280.0000   -0.22776
583320.0000    0.11066
583360.0000   -0.02356
583400.0000    0.01529
583440.0000    0.02956
583480.0000   -0.15731
583520.0000    0.14973
583560.0000    0.18699
583600.0000   -0.05681
583640.0000   -0.25228
583680.0000   -0.41792
583720.0000   -0.05783
583760.0000   -0.05375
583800.0000    0.06085
583840.0000    0.01539
583880.0000    0.14409
583920.0000    0.48540
583960.0000    0.15116
584000.0000    0.00200
584040.0000   -0.24209
584080.0000    0.13435
584120.0000    0.05506
584160.0000   -0.08274
584200.0000    0.01440
584240.0000    0.01511
584280.0000   -0.10834
584320.0000   -0.03064
584360.0000    0.36020
584400.0000   -0.04855
584440.0000   -0.13824
584480.0000   -0.01692
584520.0000    0.06284
584560.0000    0.17492
584600.0000   -0.07791
584640.0000    0.01853
584680.0000    0.09830
584720.0000    0.18295
584760.0000   -0.00204
584800.0000    0.07445
584840.0000    0.01216
584880.0000    0.33912
584920.0000    0.05981
584960.0000   -0.09061
585000.0000   -0.21252
585040.0000   -0.21571
585080.0000   -0.03479
585120.0000    0.09670
585160.0000    0.18157
585200.0000    0.34440
585240.0000    0.53175
585280.0000    0.17889
585320.0000    0.10626
585360.0000    0.31401
585400.0000    0.13454
585440.0000    0.01879
585480.0000   -0.03745
585520.0000    0.18459
585560.0000   -0.05135
585600.0000    0.02386
585640.0000    0.16882
585680.0000    0.14158
585720.0000   -0.17402
585760.0000    0.19832
585800.0000    0.34528
585840.0000    0.08016
585880.0000   -0.15380
585920.0000   -0.24956
585960.0000    0.08842
586000.0000   -0.07031
586040.0000   -0.20295
586080.0000    0.15808
586120.0000    0.48992
586160.0000    0.00105
586200.0000    0.09511
586240.0000   -0.05400
586280.0000    0.11342
586320.0000    0.18092
586360.0000    0.00159
586400.0000    0.04178
586440.0000    0.21094
586480.0000    0.30515
586520.0000    0.33226
586560.0000   -0.05507
586600.0000    0.31660
586640.0000   -0.02559
586680.0000    0.11214
586720.0000    0.19337
586760.0000    0.08920
586800.0000   -0.02456
586840.0000    0.00813
586880.0000    0.15952
586920.0000    0.08674
586960.0000    0.05004
587000.0000    0.31461
587040.0000    0.20101
587080.0000   -0.04495
587120.0000    0.06640
587160.0000    0.24586
587200.0000    0.32996
587240.0000    0.31958
587280.0000    0.10927
587320.0000    0.03649
587360.0000    0.28972
587400.0000    0.04163
587440.0000    0.16911
587480.0000    0.13796
587520.0000    0.10042
587560.0000    0.04804
587600.0000    0.19360
587640.0000    0.35681
587680.0000    0.31322
587720.0000    0.53864
587760.0000    0.42357
587800.0000    0.45804
587840.0000    0.54913
587880.0000    0.43937
587920.0000    0.67737
587960.0000    0.62349
588000.0000    0.21339
588040.0000    0.32689
588080.0000    0.58959
588120.0000    0.56276
588160.0000    0.34069
588200.0000    0.44694
588240.0000    0.17159
588280.0000    0.38934
588320.0000    0.59792
588360.0000    0.43500
588400.0000    0.54521
588440.0000    0.74654
588480.0000    0.43406
588520.0000    0.29111
588560.0000    0.46061
588600.0000    0.34487
588640.0000    0.08196
588680.0000    0.38444
588720.0000    0.51006
588760.0000    0.47336
588800.0000    0.34652
588840.0000    0.44934
588880.0000    0.41324
588920.0000    0.31381
588960.0000    0.30941
589000.0000    0.56165
589040.0000    0.35021
589080.0000    0.47750
589120.0000    0.44907
589160.0000    0.30942
589200.0000    0.30557
589240.0000    0.14231
589280.0000    0.04013
589320.0000    0.06806
589360.0000    0.01959
589400.0000   -0.37755
589440.0000   -0.33594
589480.0000   -0.20316
589520.0000   -0.24745
589560.0000   -0.26692
589600.0000   -0.28337
589640.0000   -0.29271
589680.0000   -0.39368
589720.0000   -0.04734
589760.0000   -0.05315
589800.0000    0.19501
589840.0000    0.27456
589880.0000    0.04933
589920.0000    0.07027
589960.0000    0.22436
590000.0000    0.17524
590040.0000    0.18666
590080.0000   -0.19548
590120.0000   -0.22599
590160.0000   -0.14594
590200.0000   -0.02167
590240.0000   -0.15344
590280.0000   -0.15227
590320.0000   -0.09095
590360.0000   -0.44143
590400.0000   -0.37171
590440.0000   -0.60411
590480.0000   -0.12248
590520.0000   -0.39885
590560.0000   -0.25700
590600.0000   -0.40860
590640.0000   -0.35359
590680.0000   -0.27269
590720.0000   -0.40990
590760.0000   -0.33070
590800.0000   -0.44870
590840.0000   -0.31657
590880.0000   -0.44058
590920.0000   -0.39306
590960.0000   -0.27685
591000.0000   -0.10997
591040.0000   -0.55017
591080.0000   -0.24884
591120.0000   -0.32002
591160.0000   -0.10296
591200.0000   -0.12234
591240.0000   -0.21241
591280.0000   -0.24394
591320.0000   -0.36608
591360.0000   -0.27681
591400.0000   -0.37574
591440.0000   -0.27041
591480.0000   -0.48936
591520.0000   -0.60956
591560.0000   -0.68292
591600.0000   -0.49785
591640.0000   -0.51155
591680.0000   -0.52048
591720.0000   -0.57624
591760.0000   -0.48302
591800.0000   -0.45798
591840.0000   -0.51517
591880.0000   -0.44330
591920.0000   -0.45010
591960.0000   -0.39645
592000.0000   -0.55223
592040.0000   -0.33620
592080.0000   -0.38879
592120.0000   -0.61959
592160.0000   -0.62723
592200.0000   -0.54104
592240.0000   -0.45233
592280.0000   -0.46359
592320.0000   -0.42561
592360.0000   -0.47307
592400.0000   -0.59096
592440.0000   -0.62678
592480.0000   -0.80820
592520.0000   -0.63803
592560.0000   -0.45879
592600.0000   -0.51555
592640.0000   -0.60741
592680.0000   -0.61144
592720.0000   -0.51942
592760.0000   -0.44313
592800.0000   -0.62963
592840.0000   -0.54185
592880.0000   -0.40126
592920.0000   -0.43933
592960.0000   -0.43132
593000.0000   -0.45037
593040.0000   -0.48677
593080.0000   -0.35779
593120.0000   -0.41704
593160.0000   -0.27394
593200.0000   -0.51522
593240.0000   -0.26246
593280.0000   -0.41223
593320.0000   -0.38868
593360.0000   -0.32851
593400.0000   -0.42271
593440.0000   -0.49048
593480.0000   -0.55362
593520.0000   -0.63407
593560.0000   -0.70279
593600.0000   -0.49318
593640.0000   -0.69791
593680.0000   -0.71302
593720.0000   -0.63398
593760.0000   -0.66704
593800.0000   -0.74876
593840.0000   -0.79999
593880.0000   -0.78465
593920.0000   -0.68413
593960.0000   -0.63220
594000.0000   -0.68707
594040.0000   -0.74879
594080.0000   -0.70213
594120.0000   -0.74980
594160.0000   -0.40146
594200.0000   -0.76679
594240.0000   -0.68068
594280.0000   -0.71282
594320.0000   -0.76507
594360.0000   -0.66468
594400.0000   -0.92759
594440.0000   -0.67516
594480.0000   -0.55579
594520.0000   -0.69310
594560.0000   -0.61981
594600.0000   -0.71206
594640.0000   -0.80703
594680.0000   -0.66635
594720.0000   -0.73260
594760.0000   -0.96586
594800.0000   -0.61709
594840.0000   -0.73936
594880.0000   -0.79489
594920.0000   -0.72435
594960.0000   -0.57391
595000.0000   -0.64491
595040.0000   -0.59092
595080.0000   -0.74562
595120.0000   -0.48097
595160.0000   -0.81365
595200.0000   -0.63853
595240.0000   -0.61188
595280.0000   -0.79783
595320.0000   -0.71016
595360.0000   -0.63506
595400.0000   -0.58139
595440.0000   -0.57868
595480.0000   -0.55296
595520.0000   -0.65881
595560.0000   -0.91259
595600.0000   -0.75349
595640.0000   -0.85968
595680.0000   -0.75776
595720.0000   -0.68250
595760.0000   -1.10191
595800.0000   -0.73760
595840.0000   -0.69551
595880.0000   -0.58198
595920.0000   -0.60457
595960.0000   -0.83314
596000.0000   -0.68176
596040.0000   -0.65723
596080.0000   -0.75141
596120.0000   -0.71149
596160.0000   -0.73860
596200.0000   -0.88324
596240.0000   -0.70352
596280.0000   -0.61606
596320.0000   -0.70349
596360.0000   -0.40529
596400.0000   -0.59138
596440.0000   -0.52612
596480.0000   -0.78497
596520.0000   -0.75568
596560.0000   -0.52674
596600.0000   -0.60216
596640.0000   -0.49794
596680.0000   -0.60413
596720.0000   -0.54707
596760.0000   -0.48016
596800.0000   -0.69659
596840.0000   -0.48442
596880.0000   -0.62117
596920.0000   -0.73801
596960.0000   -0.61185
597000.0000   -0.59021
597040.0000   -0.57308
597080.0000   -0.55099
597120.0000   -0.47940
597160.0000   -0.66934
597200.0000   -0.64386
597240.0000   -0.72523
597280.0000   -0.66294
597320.0000   -0.55336
597360.0000   -0.83130
597400.0000   -0.75444
597440.0000   -0.81136
597480.0000   -0.76924
597520.0000   -0.51071
597560.0000   -0.77655
597600.0000   -0.62174
597640.0000   -0.83828
597680.0000   -0.88643
597720.0000   -0.57220
597760.0000   -0.43703
597800.0000   -0.24601
597840.0000   -0.28633
597880.0000   -0.17257
597920.0000   -0.58237
597960.0000   -0.54948
598000.0000   -0.29957
598040.0000   -0.69276
598080.0000   -0.66634
598120.0000   -0.76567
598160.0000   -0.75754
598200.0000   -0.85167
598240.0000   -0.81423
598280.0000   -0.61870
598320.0000   -0.63265
598360.0000   -0.58911
598400.0000   -0.45640
598440.0000   -0.66358
598480.0000   -0.65832
598520.0000   -0.55069
598560.0000   -0.75627
598600.0000   -0.80463
598640.0000   -0.51908
598680.0000   -0.74601
598720.0000   -0.94677
598760.0000   -0.71793
598800.0000   -0.71742
598840.0000   -0.87855
598880.0000   -0.65225
598920.0000   -0.83345
598960.0000   -0.53873
599000.0000   -0.62625
599040.0000   -0.70825
599080.0000   -0.45947
599120.0000   -0.66424
599160.0000   -0.80301
599200.0000   -0.47787
599240.0000   -0.63078
599280.0000   -0.53872
599320.0000   -0.63594
599360.0000   -0.85140
599400.0000   -0.69978
599440.0000   -0.71615
599480.0000   -0.69559
599520.0000   -0.61673
599560.0000   -0.71001
599600.0000   -0.58347
599640.0000   -0.48979
599680.0000   -0.56937
599720.0000   -0.52866
599760.0000   -0.64117
599800.0000   -0.60039
599840.0000   -0.52365
599880.0000   -0.60825
599920.0000   -0.41969
599960.0000   -0.66452
600000.0000   -0.72120
600040.0000   -0.60812
600080.0000   -0.48848
600120.0000   -0.52856
600160.0000   -0.69971
600200.0000   -0.60040
600240.0000   -0.45988
600280.0000   -0.53527
600320.0000   -0.71671
600360.0000   -0.64679
600400.0000   -0.49131
600440.0000   -0.70325
600480.0000   -0.69769
600520.0000   -0.76254
600560.0000   -0.85979
600600.0000   -0.53217
600640.0000   -0.58793
600680.0000   -0.71010
600720.0000   -0.66100
600760.0000   -0.82700
600800.0000   -0.36967
600840.0000   -0.45069
600880.0000   -0.53617
600920.0000   -0.43561
600960.0000   -0.42644
601000.0000   -0.45713
601040.0000   -0.55499
601080.0000   -0.62259
601120.0000   -0.63311
601160.0000   -0.62950
601200.0000   -0.72268
601240.0000   -0.68592
601280.0000   -0.64113
601320.0000   -0.60754
601360.0000   -0.62348
601400.0000   -0.39748
601440.0000   -0.72238
601480.0000   -0.61223
601520.0000   -0.51257
601560.0000   -0.83582
601600.0000   -0.83285
601640.0000   -0.37503
601680.0000   -0.63345
601720.0000   -0.80976
601760.0000   -0.72925
601800.0000   -0.63424
601840.0000   -0.56559
601880.0000   -0.65970
601920.0000   -0.59259
601960.0000   -0.58523
602000.0000   -0.63766
602040.0000   -0.60731
602080.0000   -0.63734
602120.0000   -0.49075
602160.0000   -0.53293
602200.0000   -0.57566
602240.0000   -0.71078
602280.0000   -0.47207
602320.0000   -0.71956
602360.0000   -0.72168
602400.0000   -0.66954
602440.0000   -0.80193
602480.0000   -0.54329
602520.0000   -0.63580
602560.0000   -0.64124
602600.0000   -0.67450
602640.0000   -0.77953
602680.0000   -0.54355
602720.0000   -0.46628
602760.0000   -0.40420
602800.0000   -0.33404
602840.0000   -0.67210
602880.0000   -0.93247
602920.0000   -0.72404
602960.0000   -0.90731
603000.0000   -0.72407
603040.0000   -0.79974
603080.0000   -0.72967
603120.0000   -0.60202
603160.0000   -0.81098
603200.0000   -0.50481
603240.0000   -0.42209
603280.0000   -0.50557
603320.0000   -0.62915
603360.0000   -0.45835
603400.0000   -0.76203
603440.0000   -0.61259
603480.0000   -0.76127
603520.0000   -0.68331
603560.0000   -0.59263
603600.0000   -0.55299
603640.0000   -0.62602
603680.0000   -0.63005
603720.0000   -0.72048
603760.0000   -0.45994
603800.0000   -0.42347
603840.0000   -0.44350
603880.0000   -0.49412
603920.0000   -0.29758
603960.0000   -0.29450
604000.0000   -0.49364
604040.0000   -0.35480
604080.0000   -0.35521
604120.0000   -0.51074
604160.0000   -0.46378
604200.0000   -0.47361
604240.0000   -0.37759
604280.0000   -0.51076
604320.0000   -0.32992
604360.0000   -0.47500
604400.0000   -0.34707
604440.0000   -0.41555
604480.0000   -0.56294
604520.0000   -0.41551
604560.0000   -0.75665
604600.0000   -0.75446
604640.0000   -0.77896
604680.0000   -0.44306
604720.0000   -0.38761
604760.0000   -0.78553
604800.0000   -0.65542
604840.0000   -0.59440
604880.0000   -0.78137
604920.0000   -0.76183
604960.0000   -0.71326
605000.0000   -0.45072
605040.0000   -0.66265
605080.0000   -0.50764
605120.0000   -0.62762
605160.0000   -0.58931
605200.0000   -0.66066
605240.0000   -0.55665
605280.0000   -0.50059
605320.0000   -0.72051
605360.0000   -0.70880
605400.0000   -0.50429
605440.0000   -0.70217
605480.0000   -0.66079
605520.0000   -0.69445
605560.0000   -0.72975
605600.0000   -0.52459
605640.0000   -0.55643
605680.0000   -0.42039
605720.0000   -0.60170
605760.0000   -0.46870
605800.0000   -0.49426
605840.0000   -0.62234
605880.0000   -0.37007
605920.0000   -0.58522
605960.0000   -0.43117
606000.0000   -0.56692
606040.0000   -0.44225
606080.0000   -0.45200
606120.0000   -0.23620
606160.0000   -0.50638
606200.0000   -0.60643
606240.0000   -0.51181
606280.0000   -0.17237
606320.0000   -0.33142
606360.0000   -0.43915
606400.0000   -0.33961
606440.0000   -0.34948
606480.0000   -0.50543
606520.0000   -0.37809
606560.0000   -0.29800
606600.0000   -0.22953
606640.0000   -0.09544
606680.0000   -0.45272
606720.0000   -0.40684
606760.0000   -0.14950
606800.0000   -0.27327
606840.0000   -0.04646
606880.0000   -0.34418
606920.0000   -0.31013
606960.0000   -0.15714
607000.0000   -0.31702
607040.0000   -0.14101
607080.0000   -0.41856
607120.0000   -0.28210
607160.0000   -0.26027
607200.0000   -0.39099
607240.0000   -0.29974
607280.0000   -0.35913
607320.0000   -0.33167
607360.0000   -0.16894
607400.0000   -0.30491
607440.0000   -0.27674
607480.0000   -0.31691
607520.0000   -0.25202
607560.0000   -0.28515
607600.0000   -0.21446
607640.0000   -0.23606
607680.0000   -0.45085
607720.0000   -0.39635
607760.0000   -0.35074
607800.0000   -0.23735
607840.0000   -0.35834
607880.0000   -0.19265
607920.0000   -0.31612
607960.0000   -0.16461
608000.0000   -0.17134
608040.0000   -0.31659
608080.0000   -0.26834
608120.0000   -0.41141
608160.0000   -0.34070
608200.0000   -0.14277
608240.0000   -0.39669
608280.0000   -0.22672
608320.0000   -0.32723
608360.0000   -0.32878
608400.0000   -0.30613
608440.0000   -0.45264
608480.0000   -0.26915
608520.0000   -0.33727
608560.0000   -0.22496
608600.0000   -0.34988
608640.0000   -0.28312
608680.0000   -0.25048
608720.0000   -0.24407
608760.0000   -0.27678
608800.0000   -0.16642
608840.0000   -0.16742
608880.0000   -0.20058
608920.0000   -0.20304
608960.0000   -0.25594
609000.0000   -0.34301
609040.0000   -0.04860
609080.0000   -0.25808
609120.0000   -0.22340
609160.0000   -0.08058
609200.0000   -0.27828
609240.0000   -0.16565
609280.0000   -0.16739
609320.0000   -0.19664
609360.0000   -0.25592
609400.0000   -0.18105
609440.0000   -0.19953
609480.0000   -0.27330
609520.0000   -0.20353
609560.0000   -0.09827
609600.0000   -0.19709
609640.0000   -0.17190
609680.0000   -0.26858
609720.0000   -0.16651
609760.0000   -0.03622
609800.0000   -0.26073
609840.0000   -0.25845
609880.0000   -0.02825
609920.0000   -0.12777
609960.0000   -0.14789
610000.0000   -0.20269
610040.0000   -0.24109
610080.0000   -0.13611
610120.0000   -0.22444
610160.0000   -0.28627
610200.0000   -0.31278
610240.0000   -0.24508
610280.0000   -0.23793
610320.0000   -0.00430
610360.0000   -0.27787
610400.0000   -0.06250
610440.0000   -0.19634
610480.0000   -0.08868
610520.0000   -0.04700
610560.0000   -0.10792
610600.0000   -0.15218
610640.0000   -0.05291
610680.0000   -0.05672
610720.0000   -0.10327
610760.0000   -0.07239
610800.0000   -0.10121
610840.0000   -0.10051
610880.0000   -0.07156
610920.0000   -0.17586
610960.0000    0.07681
611000.0000   -0.13646
611040.0000    0.03979
611080.0000   -0.27424
611120.0000   -0.22173
611160.0000   -0.07512
611200.0000   -0.25984
611240.0000   -0.19803
611280.0000   -0.25921
611320.0000   -0.04745
611360.0000   -0.23636
611400.0000   -0.21721
611440.0000   -0.15775
611480.0000   -0.20234
611520.0000   -0.26713
611560.0000   -0.37147
611600.0000   -0.37043
611640.0000   -0.34388
611680.0000   -0.44269
611720.0000   -0.25484
611760.0000   -0.48362
611800.0000   -0.32831
611840.0000   -0.30696
611880.0000   -0.35778
611920.0000   -0.45176
611960.0000   -0.38142
612000.0000   -0.25153
612040.0000   -0.41833
612080.0000   -0.50053
612120.0000   -0.53076
612160.0000   -0.44338
612200.0000   -0.29854
612240.0000   -0.51178
612280.0000   -0.57430
612320.0000   -0.31864
612360.0000   -0.32464
612400.0000   -0.35335
612440.0000   -0.31565
612480.0000   -0.28366
612520.0000   -0.17524
612560.0000   -0.23717
612600.0000   -0.34620
612640.0000   -0.36859
612680.0000   -0.25193
612720.0000   -0.25997
612760.0000   -0.19520
612800.0000   -0.28912
612840.0000   -0.27246
612880.0000   -0.37179
612920.0000   -0.26855
612960.0000   -0.12518
613000.0000   -0.29364
613040.0000   -0.37395
613080.0000   -0.23881
613120.0000   -0.26974
613160.0000   -0.05691
613200.0000   -0.14522
613240.0000   -0.24350
613280.0000   -0.25522
613320.0000   -0.19330
613360.0000   -0.18542
613400.0000   -0.14992
613440.0000   -0.06983
613480.0000   -0.11998
613520.0000   -0.30367
613560.0000   -0.29658
613600.0000   -0.07182
613640.0000   -0.28187
613680.0000   -0.20858
613720.0000   -0.03426
613760.0000   -0.17766
613800.0000   -0.28203
613840.0000   -0.09482
613880.0000   -0.25331
613920.0000   -0.14459
613960.0000   -0.24232
614000.0000   -0.19671
614040.0000   -0.15947
614080.0000   -0.16901
614120.0000   -0.16293
614160.0000   -0.08333
614200.0000   -0.25636
614240.0000   -0.02923
614280.0000   -0.00615
614320.0000   -0.07963
614360.0000   -0.19839
614400.0000   -0.02250
614440.0000   -0.19171
614480.0000   -0.28340
614520.0000   -0.20966
614560.0000   -0.26043
614600.0000   -0.18299
614640.0000   -0.20134
614680.0000   -0.25582
614720.0000   -0.08814
614760.0000   -0.26458
614800.0000   -0.36504
614840.0000   -0.20592
614880.0000   -0.07435
614920.0000   -0.37083
614960.0000   -0.18996
615000.0000   -0.30152
615040.0000   -0.12085
615080.0000   -0.26388
615120.0000   -0.06152
615160.0000   -0.12792
615200.0000   -0.02512
615240.0000   -0.23835
615280.0000   -0.25782
615320.0000   -0.14855
615360.0000   -0.28113
615400.0000   -0.10159
615440.0000   -0.13839
615480.0000   -0.19690
615520.0000   -0.28957
615560.0000   -0.39185
615600.0000   -0.26067
615640.0000   -0.19831
615680.0000   -0.03250
615720.0000   -0.29014
615760.0000   -0.19469
615800.0000   -0.09364
615840.0000   -0.01747
615880.0000   -0.08977
615920.0000   -0.07254
615960.0000   -0.03873
616000.0000   -0.08448
616040.0000   -0.14075
616080.0000   -0.02982
616120.0000   -0.14612
616160.0000   -0.21318
616200.0000   -0.31165
616240.0000   -0.40560
616280.0000   -0.23564
616320.0000   -0.31896
616360.0000   -0.14679
616400.0000   -0.15075
616440.0000   -0.16190
616480.0000   -0.11803
616520.0000   -0.18129
616560.0000   -0.24925
616600.0000    0.11726
616640.0000    0.06827
616680.0000   -0.15796
616720.0000   -0.08142
616760.0000   -0.20500
616800.0000   -0.23934
616840.0000   -0.27559
616880.0000   -0.23232
616920.0000   -0.24176
616960.0000   -0.16176
617000.0000   -0.14478
617040.0000   -0.29095
617080.0000   -0.07173
617120.0000   -0.30984
617160.0000   -0.24620
617200.0000   -0.13658
617240.0000   -0.20322
617280.0000   -0.19731
617320.0000   -0.26913
617360.0000   -0.26150
617400.0000   -0.33837
617440.0000   -0.21345
617480.0000   -0.18314
617520.0000   -0.25140
617560.0000   -0.39496
617600.0000   -0.34957
617640.0000   -0.37693
617680.0000   -0.36934
617720.0000   -0.45795
617760.0000   -0.34679
617800.0000   -0.37259
617840.0000   -0.38580
617880.0000   -0.23850
617920.0000   -0.20223
617960.0000   -0.11105
618000.0000   -0.30787
618040.0000   -0.40775
618080.0000   -0.35458
618120.0000   -0.24974
618160.0000   -0.41943
618200.0000   -0.38429
618240.0000   -0.22360
618280.0000   -0.15454
618320.0000   -0.17758
618360.0000   -0.25115
618400.0000   -0.21963
618440.0000   -0.22820
618480.0000   -0.34969
618520.0000   -0.24115
618560.0000   -0.20464
618600.0000    0.06204
618640.0000   -0.02105
618680.0000   -0.11101
618720.0000    0.18296
618760.0000   -0.28049
618800.0000   -0.16880
618840.0000   -0.28619
618880.0000   -0.45447
618920.0000   -0.20404
618960.0000   -0.12785
619000.0000    0.08205
619040.0000   -0.12483
619080.0000   -0.06738
619120.0000   -0.04909
619160.0000   -0.01776
619200.0000    0.11017
619240.0000    0.16599
619280.0000    0.02637
619320.0000   -0.01335
619360.0000   -0.26532
619400.0000   -0.13420
619440.0000   -0.18906
619480.0000   -0.44514
619520.0000   -0.25255
619560.0000   -0.36932
619600.0000   -0.45413
619640.0000   -0.36743
619680.0000   -0.31683
619720.0000   -0.34214
619760.0000   -0.17044
619800.0000   -0.46046
619840.0000   -0.39219
619880.0000   -0.37140
619920.0000   -0.18619
619960.0000   -0.20817
620000.0000   -0.37333
620040.0000   -0.35591
620080.0000   -0.32007
620120.0000   -0.13652
620160.0000   -0.25195
620200.0000   -0.31292
620240.0000   -0.09214
620280.0000   -0.18210
620320.0000   -0.23286
620360.0000   -0.35352
620400.0000   -0.28781
620440.0000   -0.54428
620480.0000   -0.22184
620520.0000   -0.21748
620560.0000   -0.51057
620600.0000   -0.38572
620640.0000   -0.64053
620680.0000   -0.33457
620720.0000   -0.41288
620760.0000   -0.38809
620800.0000   -0.53381
620840.0000   -0.15860
620880.0000   -0.37403
620920.0000   -0.59727
620960.0000   -0.45038
621000.0000   -0.74851
621040.0000   -0.60453
621080.0000   -0.60714
621120.0000   -0.57560
621160.0000   -0.53234
621200.0000   -0.62975
621240.0000   -0.54300
621280.0000   -0.71299
621320.0000   -0.68873
621360.0000   -0.41740
621400.0000   -0.37058
621440.0000   -0.54560
621480.0000   -0.56925
621520.0000   -0.63497
621560.0000   -0.45710
621600.0000   -0.39633
621640.0000   -0.48294
621680.0000   -0.63357
621720.0000   -0.57530
621760.0000   -0.44853
621800.0000   -0.44445
621840.0000   -0.45432
621880.0000   -0.68864
621920.0000   -0.60968
621960.0000   -0.61745
622000.0000   -0.67586
622040.0000   -0.38248
622080.0000   -0.41738
622120.0000   -0.55128
622160.0000   -0.61390
622200.0000   -0.65183
622240.0000   -0.59998
622280.0000   -0.52517
622320.0000   -0.48867
622360.0000   -0.24430
622400.0000   -0.67987
622440.0000   -0.48903
622480.0000   -0.65513
622520.0000   -0.42485
622560.0000   -0.62430
622600.0000   -0.96027
622640.0000   -0.62776
622680.0000   -0.81319
622720.0000   -0.72553
622760.0000   -0.88509
622800.0000   -0.66482
622840.0000   -0.82596
622880.0000   -0.50510
622920.0000   -0.70841
622960.0000   -0.52066
623000.0000   -0.56711
623040.0000   -0.75597
623080.0000   -0.53088
623120.0000   -0.49348
623160.0000   -0.40851
623200.0000   -0.63805
623240.0000   -0.59637
623280.0000   -0.57597
623320.0000   -0.56815
623360.0000   -0.46970
623400.0000   -0.65361
623440.0000   -0.73684
623480.0000   -0.70840
623520.0000   -0.75860
623560.0000   -0.55120
623600.0000   -0.74835
623640.0000   -0.52449
623680.0000   -0.58599
623720.0000   -0.49845
623760.0000   -0.50611
623800.0000   -0.49960
623840.0000   -0.49780
623880.0000   -0.52805
623920.0000   -0.49146
623960.0000   -0.72356
624000.0000   -0.53513
624040.0000   -0.78872
624080.0000   -0.65138
624120.0000   -0.65190
624160.0000   -0.70362
624200.0000   -0.46194
624240.0000   -0.38612
624280.0000   -0.52912
624320.0000   -0.57263
624360.0000   -0.68011
624400.0000   -0.53696
624440.0000   -0.41231
624480.0000   -0.64276
624520.0000   -0.53828
624560.0000   -0.36356
624600.0000   -0.77077
624640.0000   -0.76365
624680.0000   -0.87255
624720.0000   -0.51429
624760.0000   -0.49375
624800.0000   -0.80897
624840.0000   -0.77300
624880.0000   -0.66114
624920.0000   -0.58564
624960.0000   -0.51375
625000.0000   -0.50037
625040.0000   -0.64842
625080.0000   -0.43308
625120.0000   -0.63025
625160.0000   -0.65918
625200.0000   -0.66291
625240.0000   -0.66613
625280.0000   -0.63804
625320.0000   -0.59791
625360.0000   -0.55164
625400.0000   -0.40387
625440.0000   -0.50501
625480.0000   -0.48184
625520.0000   -0.67980
625560.0000   -0.68323
625600.0000   -0.63364
625640.0000   -0.68922
625680.0000   -0.60856
625720.0000   -0.65037
625760.0000   -0.69751
625800.0000   -0.52801
625840.0000   -0.66741
625880.0000   -0.81729
625920.0000   -0.60968
625960.0000   -0.73816
626000.0000   -0.84156
626040.0000   -0.75246
626080.0000   -0.66618
626120.0000   -0.49185
626160.0000   -0.57460
626200.0000   -0.77574
626240.0000   -0.54641
626280.0000   -0.63369
626320.0000   -0.41453
626360.0000   -0.75247
626400.0000   -0.62294
626440.0000   -0.43272
626480.0000   -0.46490
626520.0000   -0.47947
626560.0000   -0.36659
626600.0000   -0.46491
626640.0000   -0.52310
626680.0000   -0.48374
626720.0000   -0.55655
626760.0000   -0.42957
626800.0000   -0.59195
626840.0000   -0.51135
626880.0000   -0.42750
626920.0000   -0.67674
626960.0000   -0.42041
627000.0000   -0.61231
627040.0000   -0.64632
627080.0000   -0.61211
627120.0000   -0.83076
627160.0000   -0.64879
627200.0000   -0.47491
627240.0000   -0.59761
627280.0000   -0.78149
627320.0000   -0.66744
627360.0000   -0.42963
627400.0000   -0.52074
627440.0000   -0.59471
627480.0000   -0.60829
627520.0000   -0.50001
627560.0000   -0.63356
627600.0000   -0.69432
627640.0000   -0.64788
627680.0000   -0.54182
627720.0000   -0.42767
627760.0000   -0.44921
627800.0000   -0.74201
627840.0000   -0.63407
627880.0000   -0.54074
627920.0000   -0.51724
627960.0000   -0.78391
628000.0000   -0.45779
628040.0000   -0.63926
628080.0000   -0.92102
628120.0000   -0.77495
628160.0000   -0.41395
628200.0000   -0.68004
628240.0000   -0.71559
628280.0000   -0.38841
628320.0000   -0.48063
628360.0000   -0.70705
628400.0000   -0.53138
628440.0000   -0.55929
628480.0000   -0.60007
628520.0000   -0.52453
628560.0000   -0.52720
628600.0000   -0.67952
628640.0000   -0.48400
628680.0000   -0.37552
628720.0000   -0.61807
628760.0000   -0.50338
628800.0000   -0.50788
628840.0000   -0.60249
628880.0000   -0.53349
628920.0000   -0.54731
628960.0000   -0.47908
629000.0000   -0.62583
629040.0000   -0.66437
629080.0000   -0.68605
629120.0000   -0.63602
629160.0000   -0.53478
629200.0000   -0.65714
629240.0000   -0.60820
629280.0000   -0.61376
629320.0000   -0.60517
629360.0000   -0.58876
629400.0000   -0.59671
629440.0000   -0.47900
629480.0000   -0.59690
629520.0000   -0.56205
629560.0000   -0.56794
629600.0000   -0.56092
629640.0000   -0.59031
629680.0000   -0.53059
629720.0000   -0.64840
629760.0000   -0.87421
629800.0000   -0.51681
629840.0000   -0.69430
629880.0000   -0.43118
629920.0000   -0.61284
629960.0000   -0.52731
630000.0000   -0.60934
630040.0000   -0.48116
630080.0000   -0.68005
630120.0000   -0.66434
630160.0000   -0.53254
630200.0000   -0.64078
630240.0000   -0.49093
630280.0000   -0.65561
630320.0000   -0.53793
630360.0000   -0.45116
630400.0000   -0.35730
630440.0000   -0.58304
630480.0000   -0.59877
630520.0000   -0.56791
630560.0000   -0.59733
630600.0000   -0.56534
630640.0000   -0.52234
630680.0000   -0.73445
630720.0000   -0.58521
630760.0000   -0.42569
630800.0000   -0.48789
630840.0000   -0.52617
630880.0000   -0.66761
630920.0000   -0.56729
630960.0000   -0.50999
631000.0000   -0.67374
631040.0000   -0.81937
631080.0000   -0.79477
631120.0000   -0.81797
631160.0000   -0.86040
631200.0000   -0.72970
631240.0000   -0.90398
631280.0000   -0.70120
631320.0000   -0.96067
631360.0000   -0.73844
631400.0000   -0.79783
631440.0000   -0.86246
631480.0000   -0.95983
631520.0000   -0.97152
631560.0000   -0.87564
631600.0000   -0.79268
631640.0000   -0.74764
631680.0000   -0.86507
631720.0000   -0.85952
631760.0000   -0.96837
631800.0000   -0.62634
631840.0000   -0.71228
631880.0000   -0.77966
631920.0000   -0.77929
631960.0000   -0.53364
632000.0000   -0.76857
632040.0000   -0.83981
632080.0000   -0.71620
632120.0000   -0.81369
632160.0000   -0.60944
632200.0000   -0.69831
632240.0000   -0.80244
632280.0000   -0.79802
632320.0000   -0.73717
632360.0000   -0.71778
632400.0000   -0.60942
632440.0000   -0.48619
632480.0000   -0.64357
632520.0000   -0.79427
632560.0000   -0.89724
632600.0000   -0.85536
632640.0000   -0.67823
632680.0000   -0.76503
632720.0000   -0.62739
632760.0000   -0.53518
632800.0000   -0.70073
632840.0000   -0.68871
632880.0000   -0.63478
632920.0000   -0.80388
632960.0000   -0.78007
633000.0000   -0.64543
633040.0000   -0.79916
633080.0000   -0.65503
633120.0000   -0.73065
633160.0000   -0.61994
633200.0000   -0.49149
633240.0000   -0.53552
633280.0000   -0.68776
633320.0000   -0.68548
633360.0000   -0.73384
633400.0000   -0.51931
633440.0000   -0.59268
633480.0000   -0.65377
633520.0000   -0.67955
633560.0000   -0.98082
633600.0000   -0.72338
633640.0000   -0.65290
633680.0000   -0.75674
633720.0000   -0.76842
633760.0000   -0.80403
633800.0000   -0.55212
633840.0000   -0.67561
633880.0000   -0.70474
633920.0000   -0.67117
633960.0000   -0.57048
634000.0000   -0.50868
634040.0000   -0.58302
634080.0000   -0.57237
634120.0000   -0.52238
634160.0000   -0.53297
634200.0000   -0.66311
634240.0000   -0.45536
634280.0000   -0.54725
634320.0000   -0.64989
634360.0000   -0.68906
634400.0000   -0.74982
634440.0000   -0.54711
634480.0000   -0.56245
634520.0000   -0.52548
634560.0000   -0.51946
634600.0000   -0.54588
634640.0000   -0.66348
634680.0000   -0.61604
634720.0000   -0.66851
634760.0000   -0.64031
634800.0000   -0.68889
634840.0000   -0.72870
634880.0000   -0.64755
634920.0000   -0.65814
634960.0000   -0.55944
635000.0000   -0.48075
635040.0000   -0.66923
635080.0000   -0.56397
635120.0000   -0.55659
635160.0000   -0.53875
635200.0000   -0.51655
635240.0000   -0.70125
635280.0000   -0.57914
635320.0000   -0.69648
635360.0000   -0.61305
635400.0000   -0.66970
635440.0000   -0.63465
635480.0000   -0.56248
635520.0000   -0.60512
635560.0000   -0.67989
635600.0000   -0.60416
635640.0000   -0.63740
635680.0000   -0.59312
635720.0000   -0.73147
635760.0000   -0.65255
635800.0000   -0.63113
635840.0000   -0.56015
635880.0000   -0.71158
635920.0000   -0.69152
635960.0000   -0.62424
636000.0000   -0.60155
636040.0000   -0.70567
636080.0000   -0.64293
636120.0000   -0.73026
636160.0000   -0.78705
636200.0000   -0.64544
636240.0000   -0.71160
636280.0000   -0.58704
636320.0000   -0.68878
636360.0000   -0.74127
636400.0000   -0.63474
636440.0000   -0.74530
636480.0000   -0.79325
636520.0000   -0.80992
636560.0000   -0.82145
636600.0000   -0.88529
636640.0000   -0.80813
636680.0000   -0.70337
636720.0000   -0.81445
636760.0000   -0.76303
636800.0000   -0.77480
636840.0000   -0.82430
636880.0000   -0.86950
636920.0000   -0.76755
636960.0000   -0.49339
637000.0000   -0.68640
637040.0000   -0.61851
637080.0000   -0.75970
637120.0000   -0.75080
637160.0000   -1.01608
637200.0000   -0.61108
637240.0000   -0.74706
637280.0000   -0.77279
637320.0000   -0.80936
637360.0000   -0.86168
637400.0000   -0.60789
637440.0000   -0.80549
637480.0000   -0.79629
637520.0000   -0.85456
637560.0000   -0.68116
637600.0000   -0.76719
637640.0000   -0.89454
637680.0000   -0.86145
637720.0000   -0.84217
637760.0000   -0.75728
637800.0000   -0.62233
637840.0000   -0.71481
637880.0000   -0.67332
637920.0000   -0.68178
637960.0000   -0.80595
638000.0000   -0.68578
638040.0000   -0.96959
638080.0000   -0.85623
638120.0000   -0.92157
638160.0000   -0.99852
638200.0000   -0.87822
638240.0000   -0.77928
638280.0000   -0.59515
638320.0000   -0.63795
638360.0000   -0.80933
638400.0000   -0.73224
638440.0000   -0.75693
638480.0000   -0.77500
638520.0000   -0.73633
638560.0000   -0.65991
638600.0000   -0.80242
638640.0000   -0.70431
638680.0000   -0.69181
638720.0000   -0.68286
638760.0000   -0.72271
638800.0000   -0.60778
638840.0000   -0.55143
638880.0000   -0.66424
638920.0000   -0.79649
638960.0000   -0.60537
639000.0000   -0.71894
639040.0000   -0.86166
639080.0000   -0.85735
639120.0000   -0.77563
639160.0000   -0.71999
639200.0000   -0.94585
639240.0000   -0.84519
639280.0000   -0.75278
639320.0000   -0.77952
639360.0000   -0.78731
639400.0000   -0.72674
639440.0000   -0.77357
639480.0000   -0.76375
639520.0000   -0.47126
639560.0000   -0.69313
639600.0000   -0.72250
639640.0000   -0.69050
639680.0000   -0.70538
639720.0000   -0.65679
639760.0000   -0.68942
639800.0000   -0.71340
639840.0000   -0.56747
639880.0000   -0.64311
639920.0000   -0.78821
639960.0000   -0.71771
640000.0000   -0.77464
640040.0000   -0.63189
640080.0000   -0.55430
640120.0000   -0.69887
640160.0000   -0.82310
640200.0000   -0.70896
640240.0000   -0.72308
640280.0000   -0.58279
640320.0000   -0.54542
640360.0000   -0.95099
640400.0000   -0.64172
640440.0000   -0.60845
640480.0000   -0.84930
640520.0000   -0.91298
640560.0000   -0.65037
640600.0000   -0.71428
640640.0000   -0.86125
640680.0000   -0.50911
640720.0000   -0.61278
640760.0000   -0.76779
640800.0000   -0.71534
640840.0000   -0.62739
640880.0000   -0.62148
640920.0000   -0.70998
640960.0000   -0.76619
641000.0000   -0.69065
641040.0000   -0.32674
641080.0000   -0.50284
641120.0000   -0.60871
641160.0000   -0.64490
641200.0000   -0.78975
641240.0000   -0.74116
641280.0000   -0.73683
641320.0000   -0.61069
641360.0000   -0.65219
641400.0000   -0.82502
641440.0000   -0.68506
641480.0000   -0.54941
641520.0000   -0.70579
641560.0000   -0.84327
641600.0000   -0.53385
641640.0000   -0.72532
641680.0000   -0.75935
641720.0000   -0.64547
641760.0000   -0.60948
641800.0000   -0.55706
641840.0000   -0.57518
641880.0000   -0.59256
641920.0000   -0.66418
641960.0000   -0.74594
642000.0000   -0.60243
642040.0000   -0.71523
642080.0000   -0.59971
642120.0000   -0.72658
642160.0000   -0.53411
642200.0000   -0.58982
642240.0000   -0.66907
642280.0000   -0.66958
642320.0000   -0.65949
642360.0000   -0.72844
642400.0000   -0.64983
642440.0000   -0.66909
642480.0000   -0.73659
642520.0000   -0.88390
642560.0000   -0.59908
642600.0000   -0.64169
642640.0000   -0.69486
642680.0000   -0.59930
642720.0000   -0.54338
642760.0000   -0.78050
642800.0000   -0.86582
642840.0000   -0.79125
642880.0000   -0.79840
642920.0000   -0.65096
642960.0000   -0.71698
643000.0000   -0.62947
643040.0000   -0.69473
643080.0000   -0.85803
643120.0000   -0.72170
643160.0000   -0.75049
643200.0000   -0.65888
643240.0000   -0.67434
643280.0000   -0.61463
643320.0000   -0.67356
643360.0000   -0.43148
643400.0000   -0.45778
643440.0000   -0.59723
643480.0000   -0.52520
643520.0000   -0.66019
643560.0000   -0.45426
643600.0000   -0.50391
643640.0000   -0.51345
643680.0000   -0.71142
643720.0000   -0.56192
643760.0000   -0.66707
643800.0000   -0.69285
643840.0000   -0.66875
643880.0000   -0.71035
643920.0000   -0.73007
643960.0000   -0.74355
644000.0000   -0.87733
644040.0000   -0.47383
644080.0000   -0.64304
644120.0000   -0.96753
644160.0000   -0.67460
644200.0000   -0.50491
644240.0000   -0.70117
644280.0000   -0.64993
644320.0000   -0.56026
644360.0000   -0.74996
644400.0000   -0.67051
644440.0000   -0.74266
644480.0000   -0.60496
644520.0000   -0.72067
644560.0000   -0.65043
644600.0000   -0.53291
644640.0000   -0.68258
644680.0000   -0.64684
644720.0000   -0.75220
644760.0000   -0.76896
644800.0000   -0.64884
644840.0000   -0.72382
644880.0000   -0.75145
644920.0000   -0.78090
644960.0000   -0.72200
645000.0000   -0.61259
645040.0000   -0.64119
645080.0000   -0.70474
645120.0000   -0.82727
645160.0000   -0.63444
645200.0000   -0.65895
645240.0000   -0.27444
645280.0000   -0.61137
645320.0000   -0.54765
645360.0000   -0.41791
645400.0000   -0.65624
645440.0000   -0.59149
645480.0000   -0.71947
645520.0000   -0.64163
645560.0000   -0.68992
645600.0000   -0.64982
645640.0000   -0.69050
645680.0000   -0.72830
645720.0000   -0.62335
645760.0000   -0.66615
645800.0000   -0.65846
645840.0000   -0.77803
645880.0000   -0.60983
645920.0000   -0.74304
645960.0000   -0.76861
646000.0000   -0.80737
646040.0000   -0.55676
646080.0000   -0.79481
646120.0000   -0.79443
646160.0000   -0.65792
646200.0000   -0.77735
646240.0000   -0.88983
646280.0000   -0.50333
646320.0000   -0.45415
646360.0000   -0.88814
646400.0000   -0.75012
646440.0000   -0.69853
646480.0000   -0.66964
646520.0000   -0.65291
646560.0000   -0.60864
646600.0000   -0.70505
646640.0000   -0.59981
646680.0000   -0.54765
646720.0000   -0.65216
646760.0000   -0.63267
646800.0000   -0.54412
646840.0000   -0.70653
646880.0000   -0.66117
646920.0000   -0.59157
646960.0000   -0.65972
647000.0000   -0.65457
647040.0000   -0.61436
647080.0000   -0.57759
647120.0000   -0.54951
647160.0000   -0.57818
647200.0000   -0.62945
647240.0000   -0.93113
647280.0000   -0.62048
647320.0000   -0.64796
647360.0000   -0.56603
647400.0000   -0.70519
647440.0000   -0.57443
647480.0000   -0.84808
647520.0000   -0.84143
647560.0000   -0.64670
647600.0000   -0.90517
647640.0000   -0.74687
647680.0000   -0.84648
647720.0000   -0.59168
647760.0000   -0.57655
647800.0000   -0.81712
647840.0000   -0.69895
647880.0000   -0.62380
647920.0000   -0.63590
647960.0000   -0.41436
648000.0000   -0.60191
648040.0000   -0.61551
648080.0000   -0.50241
648120.0000   -0.51492
648160.0000   -0.63311
648200.0000   -0.53469
648240.0000   -0.65608
648280.0000   -0.52120
648320.0000   -0.51511
648360.0000   -0.49879
648400.0000   -0.44055
648440.0000   -0.61986
648480.0000   -0.60317
648520.0000   -0.57120
648560.0000   -0.43194
648600.0000   -0.56207
648640.0000   -0.49149
648680.0000   -0.63807
648720.0000   -0.55586
648760.0000   -0.51630
648800.0000   -0.60709
648840.0000   -0.55602
648880.0000   -0.43152
648920.0000   -0.42944
648960.0000   -0.37322
649000.0000   -0.32126
649040.0000   -0.35198
649080.0000   -0.35330
649120.0000   -0.52081
649160.0000   -0.64156
649200.0000   -0.36806
649240.0000   -0.47381
649280.0000   -0.41150
649320.0000   -0.73928
649360.0000   -0.67741
649400.0000   -0.64670
649440.0000   -0.83583
649480.0000   -0.67029
649520.0000   -0.77874
649560.0000   -0.62555
649600.0000   -0.73431
649640.0000   -0.71321
649680.0000   -0.64154
649720.0000   -0.38150
649760.0000   -0.33071
649800.0000   -0.41021
649840.0000   -0.54001
649880.0000   -0.36250
649920.0000   -0.39143
649960.0000   -0.31630
650000.0000   -0.39870
650040.0000   -0.35071
650080.0000   -0.61408
650120.0000   -0.54301
650160.0000   -0.50070
650200.0000   -0.55939
650240.0000   -0.72970
650280.0000   -0.63036
650320.0000   -0.68593
650360.0000   -0.52012
650400.0000   -0.50164
650440.0000   -0.63410
650480.0000   -0.60783
650520.0000   -0.57108
650560.0000   -0.47689
650600.0000   -0.55990
650640.0000   -0.51476
650680.0000   -0.66756
650720.0000   -0.51298
650760.0000   -0.62814
650800.0000   -0.55887
650840.0000   -0.44405
650880.0000   -0.44184
650920.0000   -0.45517
650960.0000   -0.55406
651000.0000   -0.69214
651040.0000   -0.50276
651080.0000   -0.53538
651120.0000   -0.30933
651160.0000   -0.28128
651200.0000   -0.44788
651240.0000   -0.34883
651280.0000   -0.43486
651320.0000   -0.30964
651360.0000   -0.52276
651400.0000   -0.58007
651440.0000   -0.40029
651480.0000   -0.35460
651520.0000   -0.26526
651560.0000   -0.19320
651600.0000   -0.53094
651640.0000   -0.35519
651680.0000   -0.20698
651720.0000   -0.40469
651760.0000   -0.29754
651800.0000   -0.21151
651840.0000   -0.30947
651880.0000   -0.32401
651920.0000   -0.26252
651960.0000   -0.29221
652000.0000   -0.44825
652040.0000   -0.60213
652080.0000   -0.68648
652120.0000   -0.50678
652160.0000   -0.60742
652200.0000   -0.55452
652240.0000   -0.65009
652280.0000   -0.67148
652320.0000   -0.61837
652360.0000   -0.61254
652400.0000   -0.44495
652440.0000   -0.42974
652480.0000   -0.59624
652520.0000   -0.54429
652560.0000   -0.50884
652600.0000   -0.53511
652640.0000   -0.50668
652680.0000   -0.55361
652720.0000   -0.76922
652760.0000   -0.57367
652800.0000   -0.55621
652840.0000   -0.47014
652880.0000   -0.73026
652920.0000   -0.67542
652960.0000   -0.62333
653000.0000   -0.57967
653040.0000   -0.48565
653080.0000   -0.65895
653120.0000   -0.54953
653160.0000   -0.53642
653200.0000   -0.37099
653240.0000   -0.58092
653280.0000   -0.72917
653320.0000   -0.57453
653360.0000   -0.59447
653400.0000   -0.51823
653440.0000   -0.55465
653480.0000   -0.36460
653520.0000   -0.64218
653560.0000   -0.62239
653600.0000   -0.70097
653640.0000   -0.44196
653680.0000   -0.62270
653720.0000   -0.76984
653760.0000   -0.76276
653800.0000   -0.92036
653840.0000   -0.68761
653880.0000   -0.65090
653920.0000   -0.70717
653960.0000   -0.75550
654000.0000   -0.66165
654040.0000   -0.72455
654080.0000   -0.71984
654120.0000   -0.90559
654160.0000   -0.75976
654200.0000   -0.98953
654240.0000   -0.74246
654280.0000   -0.67678
654320.0000   -0.69113
654360.0000   -0.57913
654400.0000   -0.74387
654440.0000   -0.70684
654480.0000   -0.76269
654520.0000   -0.97800
654560.0000   -0.75169
654600.0000   -0.71551
654640.0000   -0.61386
654680.0000   -0.76192
654720.0000   -0.73029
654760.0000   -0.81389
654800.0000   -0.65617
654840.0000   -0.88850
654880.0000   -0.88739
654920.0000   -0.79121
654960.0000   -0.98708
655000.0000   -0.93042
655040.0000   -0.91032
655080.0000   -0.84964
655120.0000   -0.86179
655160.0000   -0.71140
655200.0000   -0.87516
655240.0000   -0.95178
655280.0000   -0.78224
655320.0000   -0.82158
655360.0000   -0.93067
655400.0000   -0.71731
655440.0000   -0.87271
655480.0000   -0.95034
655520.0000   -0.78009
655560.0000   -0.71135
655600.0000   -0.63481
655640.0000   -0.56136
655680.0000   -0.63412
655720.0000   -0.66004
655760.0000   -0.63186
655800.0000   -0.55240
655840.0000   -0.51461
655880.0000   -0.62002
655920.0000   -0.77154
655960.0000   -0.53725
656000.0000   -0.58259
656040.0000   -0.71677
656080.0000   -0.61669
656120.0000   -0.54497
656160.0000   -0.80534
656200.0000   -0.59926
656240.0000   -0.65537
656280.0000   -0.67503
656320.0000   -0.68796
656360.0000   -0.77808
656400.0000   -0.46824
656440.0000   -0.62787
656480.0000   -0.75558
656520.0000   -0.68819
656560.0000   -0.71632
656600.0000   -0.54840
656640.0000   -0.51537
656680.0000   -0.64511
656720.0000   -0.75600
656760.0000   -0.58116
656800.0000   -0.44774
656840.0000   -0.48411
656880.0000   -0.42034
656920.0000   -0.36035
656960.0000   -0.43002
657000.0000   -0.51156
657040.0000   -0.32650
657080.0000   -0.34745
657120.0000   -0.48472
657160.0000   -0.30287
657200.0000   -0.56027
657240.0000   -0.53021
657280.0000   -0.32781
657320.0000   -0.37723
657360.0000   -0.11514
657400.0000   -0.16560
657440.0000   -0.38660
657480.0000   -0.46822
657520.0000   -0.51249
657560.0000   -0.40753
657600.0000   -0.53254
657640.0000   -0.39020
657680.0000   -0.43879
657720.0000   -0.51299
657760.0000   -0.46252
657800.0000   -0.43757
657840.0000   -0.53975
657880.0000   -0.44448
657920.0000   -0.32097
657960.0000   -0.39319
658000.0000   -0.45761
658040.0000   -0.48768
658080.0000   -0.39797
658120.0000   -0.27282
658160.0000   -0.43253
658200.0000   -0.17900
658240.0000   -0.47199
658280.0000   -0.41040
658320.0000   -0.24149
658360.0000   -0.46472
658400.0000   -0.50304
658440.0000   -0.36110
658480.0000   -0.43386
658520.0000   -0.79021
658560.0000   -0.66802
658600.0000   -0.75775
658640.0000   -0.64289
658680.0000   -0.64123
658720.0000   -0.52290
658760.0000   -0.71081
658800.0000   -0.64919
658840.0000   -0.59574
658880.0000   -0.44878
658920.0000   -0.57596
658960.0000   -0.61802
659000.0000   -0.57308
659040.0000   -0.64403
659080.0000   -0.63433
659120.0000   -0.78626
659160.0000   -0.68051
659200.0000   -0.67719
659240.0000   -0.60831
659280.0000   -0.46674
659320.0000   -0.69100
659360.0000   -0.42977
659400.0000   -0.44943
659440.0000   -0.64526
659480.0000   -0.55253
659520.0000   -0.57992
659560.0000   -0.39608
659600.0000   -0.48214
659640.0000   -0.68351
659680.0000   -0.58709
659720.0000   -0.48749
659760.0000   -0.61852
659800.0000   -0.54928
659840.0000   -0.59344
659880.0000   -0.53308
659920.0000   -0.63087
659960.0000   -0.60119
660000.0000   -0.50404
660040.0000   -0.66000
660080.0000   -0.59433
660120.0000   -0.58259
660160.0000   -0.61952
660200.0000   -0.61323
660240.0000   -0.61397
660280.0000   -0.61581
660320.0000   -0.84378
660360.0000   -0.88731
660400.0000   -0.77160
660440.0000   -0.50673
660480.0000   -0.56885
660520.0000   -0.66921
660560.0000   -0.67845
660600.0000   -0.68970
660640.0000   -0.62912
660680.0000   -0.64069
660720.0000   -0.58187
660760.0000   -0.65303
660800.0000   -0.54895
660840.0000   -0.44617
660880.0000   -0.47969
660920.0000   -0.66939
660960.0000   -0.59921
661000.0000   -0.47638
661040.0000   -0.70324
661080.0000   -0.78871
661120.0000   -0.73620
661160.0000   -0.48392
661200.0000   -0.54908
661240.0000   -0.56025
661280.0000   -0.39811
661320.0000   -0.62906
661360.0000   -0.52518
661400.0000   -0.50106
661440.0000   -0.50356
661480.0000   -0.54888
661520.0000   -0.60271
661560.0000   -0.54386
661600.0000   -0.61730
661640.0000   -0.52370
661680.0000   -0.46368
661720.0000   -0.51240
661760.0000   -0.42007
661800.0000   -0.56755
661840.0000   -0.42053
661880.0000   -0.57209
661920.0000   -0.61195
661960.0000   -0.57880
662000.0000   -0.42038
662040.0000   -0.74444
662080.0000   -0.64701
662120.0000   -0.46873
662160.0000   -0.52439
662200.0000   -0.57716
662240.0000   -0.68465
662280.0000   -0.53657
662320.0000   -0.62819
662360.0000   -0.61273
662400.0000   -0.58209
662440.0000   -0.67623
662480.0000   -0.57668
662520.0000   -0.49484
662560.0000   -0.57294
662600.0000   -0.59747
662640.0000   -0.35212
662680.0000   -0.71867
662720.0000   -0.59182
662760.0000   -0.69925
662800.0000   -0.65447
662840.0000   -0.59117
662880.0000   -0.70429
662920.0000   -0.47073
662960.0000   -0.50326
663000.0000   -0.63964
663040.0000   -0.39410
663080.0000   -0.52964
663120.0000   -0.49933
663160.0000   -0.62798
663200.0000   -0.54864
663240.0000   -0.54265
663280.0000   -0.70865
663320.0000   -0.61439
663360.0000   -0.62877
663400.0000   -0.52196
663440.0000   -0.46245
663480.0000   -0.61128
663520.0000   -0.71240
663560.0000   -0.60832
663600.0000   -0.63256
663640.0000   -0.63421
663680.0000   -0.47852
663720.0000   -0.44867
663760.0000   -0.48360
663800.0000   -0.58613
663840.0000   -0.56511
663880.0000   -0.43604
663920.0000   -0.45380
663960.0000   -0.55572
664000.0000   -0.42832
664040.0000   -0.47663
664080.0000   -0.41940
664120.0000   -0.35787
664160.0000   -0.48101
664200.0000   -0.35518
664240.0000   -0.47238
664280.0000   -0.56827
664320.0000   -0.51602
664360.0000   -0.56281
664400.0000   -0.37651
664440.0000   -0.70705
664480.0000   -0.45799
664520.0000   -0.65366
664560.0000   -0.37646
664600.0000   -0.27229
664640.0000   -0.27621
664680.0000   -0.60275
664720.0000   -0.48304
664760.0000   -0.24017
664800.0000   -0.49620
664840.0000   -0.45891
664880.0000   -0.58823
664920.0000   -0.55011
664960.0000   -0.32439
665000.0000   -0.42072
665040.0000   -0.24584
665080.0000   -0.38962
665120.0000   -0.38284
665160.0000   -0.53438
665200.0000   -0.42582
665240.0000   -0.43274
665280.0000   -0.47958
665320.0000   -0.66235
665360.0000   -0.61943
665400.0000   -0.47137
665440.0000   -0.51953
665480.0000   -0.61449
665520.0000   -0.72719
665560.0000   -0.61389
665600.0000   -0.47074
665640.0000   -0.22703
665680.0000   -0.49371
665720.0000   -0.29568
665760.0000   -0.37699
665800.0000   -0.57043
665840.0000   -0.31570
665880.0000   -0.09642
665920.0000   -0.38165
665960.0000   -0.25393
666000.0000   -0.55441
666040.0000   -0.25644
666080.0000   -0.32430
666120.0000   -0.45026
666160.0000   -0.41822
666200.0000   -0.34157
666240.0000    0.04978
666280.0000   -0.20533
666320.0000   -0.21045
666360.0000   -0.24328
666400.0000   -0.14336
666440.0000   -0.37349
666480.0000   -0.35014
666520.0000   -0.38595
666560.0000   -0.25452
666600.0000   -0.40327
666640.0000   -0.28740
666680.0000   -0.51275
666720.0000   -0.50490
666760.0000   -0.31498
666800.0000   -0.19248
666840.0000   -0.05045
666880.0000   -0.19172
666920.0000   -0.19652
666960.0000   -0.28765
667000.0000   -0.42110
667040.0000   -0.51860
667080.0000   -0.65320
667120.0000   -0.46423
667160.0000   -0.66028
667200.0000   -0.68030
667240.0000   -0.49317
667280.0000   -0.48471
667320.0000   -0.52814
667360.0000   -0.44215
667400.0000   -0.89693
667440.0000   -0.60024
667480.0000   -0.45268
667520.0000   -0.44874
667560.0000   -0.30899
667600.0000   -0.44066
667640.0000   -0.46795
667680.0000   -0.77760
667720.0000   -0.45404
667760.0000   -0.36909
667800.0000   -0.43921
667840.0000   -0.39374
667880.0000   -0.49584
667920.0000   -0.28131
667960.0000   -0.32801
668000.0000   -0.30829
668040.0000   -0.32948
668080.0000   -0.31435
668120.0000   -0.48533
668160.0000   -0.47589
668200.0000   -0.46233
668240.0000   -0.45459
668280.0000   -0.51344
668320.0000   -0.52280
668360.0000   -0.29877
668400.0000   -0.67712
668440.0000   -0.35472
668480.0000   -0.56267
668520.0000   -0.40157
668560.0000   -0.40038
668600.0000   -0.45608
668640.0000   -0.41135
668680.0000   -0.42639
668720.0000   -0.51624
668760.0000   -0.46759
668800.0000   -0.44649
668840.0000   -0.57179
668880.0000   -0.46406
668920.0000   -0.40958
668960.0000   -0.45756
669000.0000   -0.55159
669040.0000   -0.44312
669080.0000   -0.44902
669120.0000   -0.49467
669160.0000   -0.42529
669200.0000   -0.48652
669240.0000   -0.60548
669280.0000   -0.43185
669320.0000   -0.55719
669360.0000   -0.43669
669400.0000   -0.38640
669440.0000   -0.31746
669480.0000   -0.42432
669520.0000   -0.55483
669560.0000   -0.53412
669600.0000   -0.47195
669640.0000   -0.29128
669680.0000   -0.45720
669720.0000   -0.37946
669760.0000   -0.68841
669800.0000   -0.55594
669840.0000   -0.58533
669880.0000   -0.37871
669920.0000   -0.56126
669960.0000   -0.53185
670000.0000   -0.44248
670040.0000   -0.39194
670080.0000   -0.43285
670120.0000   -0.36902
670160.0000   -0.52516
670200.0000   -0.46565
670240.0000   -0.34345
670280.0000   -0.42412
670320.0000   -0.31336
670360.0000   -0.47729
670400.0000   -0.47075
670440.0000   -0.23743
670480.0000   -0.42032
670520.0000   -0.43767
670560.0000   -0.43096
670600.0000   -0.28483
670640.0000   -0.46653
670680.0000   -0.33503
670720.0000   -0.40843
670760.0000   -0.48526
670800.0000   -0.44965
670840.0000   -0.52456
670880.0000   -0.37080
670920.0000   -0.55764
670960.0000   -0.40281
671000.0000   -0.64906
671040.0000   -0.53936
671080.0000   -0.66767
671120.0000   -0.49518
671160.0000   -0.58812
671200.0000   -0.80585
671240.0000   -0.62405
671280.0000   -0.56822
671320.0000   -0.74202
671360.0000   -0.89483
671400.0000   -0.60408
671440.0000   -0.74572
671480.0000   -0.69972
671520.0000   -0.62593
671560.0000   -0.89524
671600.0000   -0.63090
671640.0000   -0.67513
671680.0000   -0.68538
671720.0000   -0.81338
671760.0000   -0.65447
671800.0000   -0.69041
671840.0000   -0.62430
671880.0000   -0.67133
671920.0000   -0.59101
671960.0000   -0.56432
672000.0000   -0.65364
672040.0000   -0.70439
672080.0000   -0.64673
672120.0000   -0.83628
672160.0000   -0.58222
672200.0000   -0.65539
672240.0000   -0.66580
672280.0000   -0.63267
672320.0000   -0.52213
672360.0000   -0.65751
672400.0000   -0.51647
672440.0000   -0.49726
672480.0000   -0.59864
672520.0000   -0.62034
672560.0000   -0.69325
672600.0000   -0.45463
672640.0000   -0.65924
672680.0000   -0.56789
672720.0000   -0.69002
672760.0000   -0.57382
672800.0000   -0.63382
672840.0000   -0.60800
672880.0000   -0.78431
672920.0000   -0.66276
672960.0000   -0.66845
673000.0000   -0.50435
673040.0000   -0.53110
673080.0000   -0.48363
673120.0000   -0.41948
673160.0000   -0.18610
673200.0000   -0.50440
673240.0000   -0.51005
673280.0000   -0.61931
673320.0000   -0.52128
673360.0000   -0.56216
673400.0000   -0.64071
673440.0000   -0.58901
673480.0000   -0.60767
673520.0000   -0.44369
673560.0000   -0.47643
673600.0000   -0.54585
673640.0000   -0.54330
673680.0000   -0.40713
673720.0000   -0.36651
673760.0000   -0.45587
673800.0000   -0.59330
673840.0000   -0.76536
673880.0000   -0.61667
673920.0000   -0.70103
673960.0000   -0.66701
674000.0000   -0.79012
674040.0000   -0.62808
674080.0000   -0.68495
674120.0000   -0.74159
674160.0000   -0.90203
674200.0000   -0.46593
674240.0000   -0.69695
674280.0000   -0.50263
674320.0000   -0.73721
674360.0000   -0.57561
674400.0000   -0.72187
674440.0000   -0.77857
674480.0000   -0.74519
674520.0000   -0.68539
674560.0000   -0.66975
674600.0000   -0.54176
674640.0000   -0.74247
674680.0000   -0.62793
674720.0000   -0.58311
674760.0000   -0.45170
674800.0000   -0.59611
674840.0000   -0.53738
674880.0000   -0.46061
674920.0000   -0.26865
674960.0000   -0.35807
675000.0000   -0.60963
675040.0000   -0.36953
675080.0000   -0.67843
675120.0000   -0.47878
675160.0000   -0.26110
675200.0000   -0.33578
675240.0000   -0.30830
675280.0000   -0.45969
675320.0000   -0.33595
675360.0000   -0.40983
675400.0000   -0.26951
675440.0000   -0.38482
675480.0000   -0.37039
675520.0000   -0.51161
675560.0000   -0.50362
675600.0000   -0.24013
675640.0000   -0.60786
675680.0000   -0.63860
675720.0000   -0.42366
675760.0000   -0.43147
675800.0000   -0.28141
675840.0000   -0.37096
675880.0000   -0.44735
675920.0000   -0.36972
675960.0000   -0.38084
676000.0000   -0.17861
676040.0000   -0.32025
676080.0000   -0.16312
676120.0000   -0.35372
676160.0000   -0.27378
676200.0000   -0.32292
676240.0000   -0.46742
676280.0000   -0.38451
676320.0000   -0.49801
676360.0000   -0.27406
676400.0000   -0.44058
676440.0000   -0.37775
676480.0000   -0.62554
676520.0000   -0.48212
676560.0000   -0.63526
676600.0000   -0.36119
676640.0000   -0.43175
676680.0000   -0.40436
676720.0000   -0.51104
676760.0000   -0.44810
676800.0000   -0.32277
676840.0000   -0.30562
676880.0000   -0.48779
676920.0000   -0.34427
676960.0000   -0.22740
677000.0000   -0.44046
677040.0000   -0.32049
677080.0000   -0.26628
677120.0000   -0.29660
677160.0000   -0.45064
677200.0000   -0.55200
677240.0000   -0.37994
677280.0000   -0.36469
677320.0000   -0.49342
677360.0000   -0.25573
677400.0000   -0.50471
677440.0000   -0.23714
677480.0000   -0.40178
677520.0000   -0.29257
677560.0000   -0.07750
677600.0000   -0.55098
677640.0000   -0.26459
677680.0000   -0.38382
677720.0000   -0.62998
677760.0000   -0.52688
677800.0000   -0.64710
677840.0000   -0.48058
677880.0000   -0.59546
677920.0000   -0.63916
677960.0000   -0.36942
678000.0000   -0.41075
678040.0000   -0.75373
678080.0000   -0.46856
678120.0000   -0.43149
678160.0000   -0.38367
678200.0000   -0.41001
678240.0000   -0.48887
678280.0000   -0.34206
678320.0000   -0.45690
678360.0000   -0.33983
678400.0000   -0.34771
678440.0000   -0.42050
678480.0000   -0.34597
678520.0000   -0.40281
678560.0000   -0.37079
678600.0000   -0.50049
678640.0000   -0.48706
678680.0000   -0.39811
678720.0000   -0.42450
678760.0000   -0.38614
678800.0000   -0.50403
678840.0000   -0.46598
678880.0000   -0.49063
678920.0000   -0.30779
678960.0000   -0.27156
679000.0000   -0.37632
679040.0000   -0.33341
679080.0000   -0.29008
679120.0000   -0.38156
679160.0000   -0.34971
679200.0000   -0.43027
679240.0000   -0.35110
679280.0000   -0.35624
679320.0000   -0.09878
679360.0000   -0.31327
679400.0000   -0.37664
679440.0000   -0.27711
679480.0000   -0.43697
679520.0000   -0.40859
679560.0000   -0.30962
679600.0000   -0.56588
679640.0000   -0.41293
679680.0000   -0.38733
679720.0000   -0.24994
679760.0000   -0.23624
679800.0000   -0.27288
679840.0000   -0.41016
679880.0000   -0.26809
679920.0000   -0.23925
679960.0000   -0.30115
680000.0000   -0.34537
680040.0000   -0.70783
680080.0000   -0.51433
680120.0000   -0.61073
680160.0000   -0.63320
680200.0000   -0.41779
680240.0000   -0.39166
680280.0000   -0.65921
680320.0000   -0.60587
680360.0000   -0.46158
680400.0000   -0.56642
680440.0000   -0.66973
680480.0000   -0.54442
680520.0000   -0.45451
680560.0000   -0.67086
680600.0000   -0.43652
680640.0000   -0.46995
680680.0000   -0.54970
680720.0000   -0.63311
680760.0000   -0.56873
680800.0000   -0.77481
680840.0000   -0.65129
680880.0000   -0.84507
680920.0000   -0.66173
680960.0000   -0.84331
681000.0000   -0.69750
681040.0000   -0.71623
681080.0000   -0.82155
681120.0000   -0.81259
681160.0000   -0.55822
681200.0000   -0.74799
681240.0000   -0.72210
681280.0000   -0.99335
681320.0000   -0.67945
681360.0000   -0.67993
681400.0000   -0.73923
681440.0000   -0.83848
681480.0000   -0.92666
681520.0000   -0.84611
681560.0000   -0.91051
681600.0000   -0.80298
681640.0000   -0.53143
681680.0000   -0.57326
681720.0000   -0.76162
681760.0000   -0.47918
681800.0000   -0.45473
681840.0000   -0.43654
681880.0000   -0.76324
681920.0000   -0.47265
681960.0000   -0.64604
682000.0000   -0.91637
682040.0000   -0.59049
682080.0000   -0.74629
682120.0000   -0.63593
682160.0000   -0.50355
682200.0000   -0.60454
682240.0000   -0.49691
682280.0000   -0.52463
682320.0000   -0.63115
682360.0000   -0.65045
682400.0000   -0.52919
682440.0000   -0.58393
682480.0000   -0.43017
682520.0000   -0.64589
682560.0000   -0.55865
682600.0000   -0.61607
682640.0000   -0.53255
682680.0000   -0.49395
682720.0000   -0.49343
682760.0000   -0.62338
682800.0000   -0.64011
682840.0000   -0.56279
682880.0000   -0.68844
682920.0000   -0.56333
682960.0000   -0.53664
683000.0000   -0.60636
683040.0000   -0.54754
683080.0000   -0.52555
683120.0000   -0.56949
683160.0000   -0.67721
683200.0000   -0.71398
683240.0000   -0.57800
683280.0000   -0.59543
683320.0000   -0.71867
683360.0000   -0.59955
683400.0000   -0.67611
683440.0000   -0.71968
683480.0000   -0.55502
683520.0000   -0.83888
683560.0000   -0.57117
683600.0000   -0.62338
683640.0000   -0.73292
683680.0000   -0.58220
683720.0000   -0.83595
683760.0000   -0.68649
683800.0000   -0.46845
683840.0000   -0.61425
683880.0000   -0.67452
683920.0000   -0.84539
683960.0000   -0.62157
684000.0000   -0.81850
684040.0000   -0.89056
684080.0000   -0.57800
684120.0000   -0.87154
684160.0000   -0.63498
684200.0000   -0.66716
684240.0000   -0.87089
684280.0000   -0.82065
684320.0000   -0.65576
684360.0000   -0.68190
684400.0000   -0.55514
684440.0000   -0.53592
684480.0000   -0.54134
684520.0000   -0.53118
684560.0000   -0.72435
684600.0000   -0.92979
684640.0000   -0.55617
684680.0000   -0.69693
684720.0000   -0.57268
684760.0000   -0.58076
684800.0000   -0.67251
684840.0000   -0.74189
684880.0000   -0.53069
684920.0000   -0.67194
684960.0000   -0.64002
685000.0000   -0.67841
685040.0000   -0.61857
685080.0000   -0.83201
685120.0000   -0.77049
685160.0000   -0.52791
685200.0000   -0.71053
685240.0000   -0.57529
685280.0000   -0.66487
685320.0000   -0.81188
685360.0000   -0.61268
685400.0000   -0.71070
685440.0000   -0.71623
685480.0000   -0.73804
685520.0000   -0.51932
685560.0000   -0.84823
685600.0000   -0.66204
685640.0000   -0.74791
685680.0000   -0.58948
685720.0000   -0.54760
685760.0000   -0.84772
685800.0000   -0.61203
685840.0000   -0.66909
685880.0000   -0.68153
685920.0000   -0.66905
685960.0000   -0.75819
686000.0000   -0.65642
686040.0000   -0.45166
686080.0000   -0.61676
686120.0000   -0.62887
686160.0000   -0.63660
686200.0000   -0.64217
686240.0000   -0.63738
686280.0000   -0.45039
686320.0000   -0.58822
686360.0000   -0.51310
686400.0000   -0.44594
686440.0000   -0.53873
686480.0000   -0.59247
686520.0000   -0.53754
686560.0000   -0.61304
686600.0000   -0.39875
686640.0000   -0.56038
686680.0000   -0.47511
686720.0000   -0.41563
686760.0000   -0.60815
686800.0000   -0.57554
686840.0000   -0.62595
686880.0000   -0.55813
686920.0000   -0.71303
686960.0000   -0.57935
687000.0000   -0.61453
687040.0000   -0.63829
687080.0000   -0.69217
687120.0000   -0.66182
687160.0000   -0.46706
687200.0000   -0.67307
687240.0000   -0.60397
687280.0000   -0.34765
687320.0000   -0.82301
687360.0000   -0.47170
687400.0000   -0.59977
687440.0000   -0.66697
687480.0000   -0.75249
687520.0000   -0.62787
687560.0000   -0.71701
687600.0000   -0.81490
687640.0000   -0.55177
687680.0000   -0.55310
687720.0000   -0.68101
687760.0000   -0.56186
687800.0000   -0.80652
687840.0000   -0.74551
687880.0000   -0.54654
687920.0000   -0.68451
687960.0000   -0.71970
688000.0000   -0.63329
688040.0000   -0.67594
688080.0000   -0.74053
688120.0000   -0.52465
688160.0000   -0.72189
688200.0000   -0.50004
688240.0000   -0.47060
688280.0000   -0.56464
688320.0000   -0.62472
688360.0000   -0.64130
688400.0000   -0.52495
688440.0000   -0.52182
688480.0000   -0.60636
688520.0000   -0.47128
688560.0000   -0.36662
688600.0000   -0.52942
688640.0000   -0.54562
688680.0000   -0.63659
688720.0000   -0.60589
688760.0000   -0.54930
688800.0000   -0.65923
688840.0000   -0.65710
688880.0000   -0.61368
688920.0000   -0.48631
688960.0000   -0.57811
689000.0000   -0.52405
689040.0000   -0.82937
689080.0000   -0.76598
689120.0000   -0.47238
689160.0000   -0.81008
689200.0000   -0.88369
689240.0000   -0.98483
689280.0000   -0.64048
689320.0000   -0.74780
689360.0000   -0.68097
689400.0000   -0.52929
689440.0000   -0.65329
689480.0000   -0.69496
689520.0000   -0.51682
689560.0000   -0.42591
689600.0000   -0.74014
689640.0000   -0.60740
689680.0000   -0.38599
689720.0000   -0.45033
689760.0000   -0.54107
689800.0000   -0.44664
689840.0000   -0.62299
689880.0000   -0.46936
689920.0000   -0.45179
689960.0000   -0.80493
690000.0000   -0.82444
690040.0000   -0.48950
690080.0000   -0.66535
690120.0000   -0.65679
690160.0000   -0.78466
690200.0000   -0.61275
690240.0000   -0.61490
690280.0000   -0.74432
690320.0000   -0.62959
690360.0000   -0.80418
690400.0000   -0.70372
690440.0000   -0.56208
690480.0000   -0.77590
690520.0000   -0.78233
690560.0000   -0.82218
690600.0000   -0.83838
690640.0000   -0.51136
690680.0000   -0.75386
690720.0000   -0.74412
690760.0000   -0.74218
690800.0000   -0.54410
690840.0000   -0.56084
690880.0000   -0.65907
690920.0000   -0.53722
690960.0000   -0.44942
691000.0000   -0.49126
691040.0000   -0.49627
691080.0000   -0.65536
691120.0000   -0.57231
691160.0000   -0.50869
691200.0000   -0.75452
691240.0000   -0.55105
691280.0000   -0.72027
691320.0000   -0.71771
691360.0000   -0.81843
691400.0000   -0.72731
691440.0000   -0.67560
691480.0000   -0.59958
691520.0000   -0.58027
691560.0000   -0.69702
691600.0000   -0.66200
691640.0000   -0.58612
691680.0000   -0.55851
691720.0000   -0.55070
691760.0000   -0.79212
691800.0000   -0.76583
691840.0000   -0.75654
691880.0000   -0.59659
691920.0000   -0.57726
691960.0000   -0.68846
692000.0000   -0.80396
692040.0000   -0.66794
692080.0000   -0.56863
692120.0000   -0.66527
692160.0000   -0.68808
692200.0000   -0.62738
692240.0000   -0.77295
692280.0000   -0.86940
692320.0000   -0.68737
692360.0000   -0.58373
692400.0000   -0.59751
692440.0000   -0.73684
692480.0000   -0.97618
692520.0000   -0.55042
692560.0000   -0.66839
692600.0000   -0.68337
692640.0000   -0.77464
692680.0000   -0.73804
692720.0000   -0.71354
692760.0000   -0.60971
692800.0000   -0.79301
692840.0000   -0.79099
692880.0000   -0.81016
692920.0000   -0.85955
692960.0000   -0.63078
693000.0000   -0.53836
693040.0000   -0.61005
693080.0000   -0.51036
693120.0000   -0.60490
693160.0000   -0.44876
693200.0000   -0.58390
693240.0000   -0.48990
693280.0000   -0.69979
693320.0000   -0.75043
693360.0000   -0.61024
693400.0000   -0.48567
693440.0000   -0.77562
693480.0000   -0.66821
693520.0000   -0.79171
693560.0000   -0.55052
693600.0000   -0.75043
693640.0000   -0.58749
693680.0000   -0.64779
693720.0000   -0.46404
693760.0000   -0.67352
693800.0000   -0.67558
693840.0000   -0.60514
693880.0000   -0.67428
693920.0000   -0.54229
693960.0000   -0.57221
694000.0000   -0.56301
694040.0000   -0.49419
694080.0000   -0.57480
694120.0000   -0.56284
694160.0000   -0.61449
694200.0000   -0.48909
694240.0000   -0.59191
694280.0000   -0.62964
694320.0000   -0.55513
694360.0000   -0.68975
694400.0000   -0.84683
694440.0000   -0.57857
694480.0000   -0.63016
694520.0000   -0.71735
694560.0000   -0.65699
694600.0000   -0.83280
694640.0000   -0.70794
694680.0000   -0.90282
694720.0000   -0.68253
694760.0000   -0.66421
694800.0000   -0.78434
694840.0000   -0.81836
694880.0000   -0.76653
694920.0000   -0.83403
694960.0000   -0.71066
695000.0000   -0.54195
695040.0000   -0.55967
695080.0000   -0.58912
695120.0000   -0.80434
695160.0000   -0.85974
695200.0000   -0.62780
695240.0000   -0.64583
695280.0000   -0.50871
695320.0000   -0.65825
695360.0000   -0.33438
695400.0000   -0.53772
695440.0000   -0.52376
695480.0000   -0.61786
695520.0000   -0.55987
695560.0000   -0.47682
695600.0000   -0.43043
695640.0000   -0.82313
695680.0000   -0.54026
695720.0000   -0.45895
695760.0000   -0.53159
695800.0000   -0.70342
695840.0000   -0.65312
695880.0000   -0.73716
695920.0000   -0.69970
695960.0000   -0.68144
696000.0000   -0.68939
696040.0000   -0.55386
696080.0000   -0.63180
696120.0000   -0.61281
696160.0000   -0.70728
696200.0000   -0.55735
696240.0000   -0.58271
696280.0000   -0.48010
696320.0000   -0.55163
696360.0000   -0.52885
696400.0000   -0.63698
696440.0000   -0.65014
696480.0000   -0.80876
696520.0000   -0.66005
696560.0000   -0.62847
696600.0000   -0.60647
696640.0000   -0.82124
696680.0000   -0.74400
696720.0000   -0.76433
696760.0000   -0.69830
696800.0000   -0.78859
696840.0000   -0.70583
696880.0000   -0.67959
696920.0000   -0.58199
696960.0000   -0.70701
697000.0000   -0.70842
697040.0000   -0.67507
697080.0000   -0.61673
697120.0000   -0.55750
697160.0000   -0.72477
697200.0000   -0.71304
697240.0000   -0.61077
697280.0000   -0.79140
697320.0000   -0.86962
697360.0000   -0.66848
697400.0000   -0.96297
697440.0000   -0.61429
697480.0000   -0.51744
697520.0000   -0.54005
697560.0000   -0.63816
697600.0000   -0.67447
697640.0000   -0.52936
697680.0000   -0.74400
697720.0000   -0.41116
697760.0000   -0.62669
697800.0000   -0.61933
697840.0000   -0.63596
697880.0000   -0.61365
697920.0000   -0.60610
697960.0000   -0.64084
698000.0000   -0.63587
698040.0000   -0.54005
698080.0000   -0.59667
698120.0000   -0.58725
698160.0000   -0.70195
698200.0000   -0.77968
698240.0000   -0.65843
698280.0000   -0.77341
698320.0000   -0.70242
698360.0000   -0.64287
698400.0000   -0.58969
698440.0000   -0.63888
698480.0000   -0.74029
698520.0000   -0.60924
698560.0000   -0.61829
698600.0000   -0.77936
698640.0000   -0.63164
698680.0000   -0.56823
698720.0000   -0.69918
698760.0000   -0.82075
698800.0000   -0.91967
698840.0000   -0.62847
698880.0000   -0.65170
698920.0000   -0.67132
698960.0000   -0.71800
699000.0000   -0.64238
699040.0000   -0.62822
699080.0000   -0.59179
699120.0000   -0.74940
699160.0000   -0.77325
699200.0000   -0.63877
699240.0000   -0.70926
699280.0000   -0.58498
699320.0000   -0.57971
699360.0000   -0.83741
699400.0000   -0.63487
699440.0000   -0.58292
699480.0000   -0.69569
699520.0000   -0.76795
699560.0000   -0.56878
699600.0000   -0.47452
699640.0000   -0.24893
699680.0000   -0.38147
699720.0000   -0.38983
699760.0000   -0.42409
699800.0000   -0.59123
699840.0000   -0.57881
699880.0000   -0.66703
699920.0000   -0.56574
699960.0000   -0.61636
700000.0000   -0.65479
700040.0000   -0.45861
700080.0000   -0.44177
700120.0000   -0.65011
700160.0000   -0.78088
700200.0000   -0.68116
700240.0000   -0.65919
700280.0000   -0.73115
700320.0000   -0.56462
700360.0000   -0.66395
700400.0000   -0.68852
700440.0000   -0.64390
700480.0000   -0.74859
700520.0000   -0.84574
700560.0000   -0.61071
700600.0000   -0.69180
700640.0000   -0.98607
700680.0000   -0.95811
700720.0000   -0.74340
700760.0000   -0.93021
700800.0000   -0.75792
700840.0000   -0.79717
700880.0000   -0.80077
700920.0000   -0.80953
700960.0000   -0.85749
701000.0000   -0.85257
701040.0000   -0.86772
701080.0000   -0.79595
701120.0000   -0.88143
701160.0000   -0.84604
701200.0000   -0.79100
701240.0000   -0.75454
701280.0000   -0.78974
701320.0000   -0.78617
701360.0000   -0.60299
701400.0000   -0.71868
701440.0000   -0.63297
701480.0000   -0.78151
701520.0000   -0.76653
701560.0000   -0.70538
701600.0000   -0.70985
701640.0000   -0.85290
701680.0000   -0.63485
701720.0000   -0.70024
701760.0000   -0.46585
701800.0000   -0.58652
701840.0000   -0.82622
701880.0000   -0.78564
701920.0000   -0.89171
701960.0000   -0.58333
702000.0000   -0.55795
702040.0000   -0.69175
702080.0000   -0.59434
702120.0000   -0.59641
702160.0000   -0.68670
702200.0000   -0.76789
702240.0000   -0.62162
702280.0000   -0.72334
702320.0000   -0.80627
702360.0000   -0.90581
702400.0000   -0.81638
702440.0000   -0.93185
702480.0000   -0.63568
702520.0000   -0.75952
702560.0000   -0.79087
702600.0000   -0.82241
702640.0000   -0.84913
702680.0000   -0.75811
702720.0000   -0.69554
702760.0000   -0.66000
702800.0000   -0.72702
702840.0000   -0.84663
702880.0000   -1.01253
702920.0000   -0.61612
702960.0000   -0.82159
703000.0000   -0.93686
703040.0000   -0.63375
703080.0000   -0.70967
703120.0000   -0.60631
703160.0000   -0.69209
703200.0000   -0.75798
703240.0000   -0.61537
703280.0000   -0.71431
703320.0000   -0.84080
703360.0000   -0.55278
703400.0000   -0.36906
703440.0000   -0.58538
703480.0000   -0.55354
703520.0000   -0.98991
703560.0000   -0.47195
703600.0000   -0.86875
703640.0000   -0.76120
703680.0000   -0.51209
703720.0000   -0.58678
703760.0000   -0.52031
703800.0000   -0.76199
703840.0000   -0.57178
703880.0000   -0.60634
703920.0000   -0.45337
703960.0000   -0.46914
704000.0000   -0.66420
704040.0000   -0.79413
704080.0000   -0.69286
704120.0000   -0.64653
704160.0000   -0.62471
704200.0000   -0.55768
704240.0000   -0.63905
704280.0000   -0.82909
704320.0000   -0.65484
704360.0000   -0.61893
704400.0000   -0.79086
704440.0000   -0.68783
704480.0000   -0.71065
704520.0000   -0.63002
704560.0000   -0.59959
704600.0000   -0.57901
704640.0000   -0.73697
704680.0000   -0.78596
704720.0000   -0.81773
704760.0000   -0.59752
704800.0000   -0.55814
704840.0000   -0.78650
704880.0000   -0.69819
704920.0000   -0.68522
704960.0000   -0.78939
705000.0000   -0.66950
705040.0000   -0.63568
705080.0000   -0.54286
705120.0000   -0.74430
705160.0000   -0.59367
705200.0000   -0.49431
705240.0000   -0.65794
705280.0000   -0.53044
705320.0000   -0.80735
705360.0000   -0.47107
705400.0000   -0.54462
705440.0000   -0.46338
705480.0000   -0.37779
705520.0000   -0.62035
705560.0000   -0.53838
705600.0000   -0.60967
705640.0000   -0.40477
705680.0000   -0.59497
705720.0000   -0.62647
705760.0000   -0.58858
705800.0000   -0.80659
705840.0000   -0.54588
705880.0000   -0.65948
705920.0000   -0.67288
705960.0000   -0.74462
706000.0000   -0.62589
706040.0000   -0.75499
706080.0000   -0.73567
706120.0000   -0.51175
706160.0000   -0.60241
706200.0000   -0.66716
706240.0000   -0.51590
706280.0000   -0.53286
706320.0000   -0.51045
706360.0000   -0.46464
706400.0000   -0.66647
706440.0000   -0.52793
706480.0000   -0.53033
706520.0000   -0.44035
706560.0000   -0.52909
706600.0000   -0.48746
706640.0000   -0.54144
706680.0000   -0.63400
706720.0000   -0.52466
706760.0000   -0.60071
706800.0000   -0.70252
706840.0000   -0.71278
706880.0000   -0.71671
706920.0000   -0.69677
706960.0000   -0.65654
707000.0000   -0.57992
707040.0000   -0.53735
707080.0000   -0.47316
707120.0000   -0.69611
707160.0000   -0.41447
707200.0000   -0.50606
707240.0000   -0.58190
707280.0000   -0.42106
707320.0000   -0.37934
707360.0000   -0.68958
707400.0000   -0.68105
707440.0000   -0.47351
707480.0000   -0.49659
707520.0000   -0.62937
707560.0000   -0.74819
707600.0000   -0.63013
707640.0000   -0.59299
707680.0000   -0.63224
707720.0000   -0.75332
707760.0000   -0.68256
707800.0000   -0.45404
707840.0000   -0.63738
707880.0000   -0.48033
707920.0000   -0.60830
707960.0000   -0.62595
708000.0000   -0.65845
708040.0000   -0.58166
708080.0000   -0.55815
708120.0000   -0.51862
708160.0000   -0.71467
708200.0000   -0.54108
708240.0000   -0.56980
708280.0000   -0.57446
708320.0000   -0.65162
708360.0000   -0.56648
708400.0000   -0.51888
708440.0000   -0.58659
708480.0000   -0.41392
708520.0000   -0.59266
708560.0000   -0.47294
708600.0000   -0.71801
708640.0000   -0.46942
708680.0000   -0.56026
708720.0000   -0.61271
708760.0000   -0.43348
708800.0000   -0.58431
708840.0000   -0.67845
708880.0000   -0.55439
708920.0000   -0.51446
708960.0000   -0.65725
709000.0000   -0.62373
709040.0000   -0.71565
709080.0000   -0.54190
709120.0000   -0.58446
709160.0000   -0.55997
709200.0000   -0.57933
709240.0000   -0.43482
709280.0000   -0.24905
709320.0000   -0.49530
709360.0000   -0.57932
709400.0000   -0.55664
709440.0000   -0.53419
709480.0000   -0.60747
709520.0000   -0.60007
709560.0000   -0.62066
709600.0000   -0.59305
709640.0000   -0.63580
709680.0000   -0.47846
709720.0000   -0.62271
709760.0000   -0.45049
709800.0000   -0.55881
709840.0000   -0.54763
709880.0000   -0.45127
709920.0000   -0.58291
709960.0000   -0.68413
710000.0000   -0.65733
710040.0000   -0.50012
710080.0000   -0.54187
710120.0000   -0.73410
710160.0000   -0.50573
710200.0000   -0.65170
710240.0000   -0.64355
710280.0000   -0.75221
710320.0000   -0.56016
710360.0000   -0.79233
710400.0000   -0.79800
710440.0000   -0.62653
710480.0000   -0.64559
710520.0000   -0.64177
710560.0000   -0.59539
710600.0000   -0.64928
710640.0000   -0.76397
710680.0000   -0.67841
710720.0000   -0.84137
710760.0000   -0.69099
710800.0000   -0.60642
710840.0000   -0.66001
710880.0000   -0.47782
710920.0000   -0.70318
710960.0000   -0.66004
711000.0000   -0.59146
711040.0000   -0.61205
711080.0000   -0.71594
711120.0000   -0.66198
711160.0000   -0.73279
711200.0000   -0.45337
711240.0000   -0.52872
711280.0000   -0.62186
711320.0000   -0.72643
711360.0000   -0.69783
711400.0000   -0.69436
711440.0000   -0.70365
711480.0000   -0.80687
711520.0000   -0.65788
711560.0000   -0.59424
711600.0000   -0.75644
711640.0000   -0.75316
711680.0000   -0.58595
711720.0000   -0.38273
711760.0000   -0.74882
711800.0000   -0.53450
711840.0000   -0.91636
711880.0000   -0.90162
711920.0000   -0.64298
711960.0000   -0.60350
712000.0000   -0.78970
712040.0000   -0.69350
712080.0000   -0.59183
712120.0000   -0.60158
712160.0000   -0.68031
712200.0000   -0.64304
712240.0000   -0.67236
712280.0000   -0.46701
712320.0000   -0.46984
712360.0000   -0.56940
712400.0000   -0.61925
712440.0000   -0.60370
712480.0000   -0.82922
712520.0000   -0.55023
712560.0000   -0.38852
712600.0000   -0.45660
712640.0000   -0.79939
712680.0000   -0.48537
712720.0000   -0.76948
712760.0000   -0.74668
712800.0000   -0.71860
712840.0000   -0.77440
712880.0000   -0.49985
712920.0000   -0.48865
712960.0000   -0.33223
713000.0000   -0.45751
713040.0000   -0.67761
713080.0000   -0.49278
713120.0000   -0.44743
713160.0000   -0.51350
713200.0000   -0.64949
713240.0000   -0.63995
713280.0000   -0.67595
713320.0000   -0.67689
713360.0000   -0.83571
713400.0000   -0.65464
713440.0000   -0.70556
713480.0000   -0.75877
713520.0000   -0.67542
713560.0000   -0.66500
713600.0000   -0.64789
713640.0000   -0.61626
713680.0000   -0.53972
713720.0000   -0.87051
713760.0000   -0.66662
713800.0000   -0.52122
713840.0000   -0.59366
713880.0000   -0.69561
713920.0000   -0.82922
713960.0000   -0.61741
714000.0000   -0.73590
714040.0000   -0.69271
714080.0000   -0.59089
714120.0000   -0.69964
714160.0000   -0.40392
714200.0000   -0.65035
714240.0000   -0.66988
714280.0000   -0.62820
714320.0000   -0.72965
714360.0000   -0.77639
714400.0000   -0.57402
714440.0000   -0.48566
714480.0000   -0.75398
714520.0000   -0.70893
714560.0000   -0.50861
714600.0000   -0.46981
714640.0000   -0.68891
714680.0000   -0.77612
714720.0000   -0.60722
714760.0000   -0.49264
714800.0000   -0.54186
714840.0000   -0.61463
714880.0000   -0.68483
714920.0000   -0.80207
714960.0000   -0.53371
715000.0000   -0.72302
715040.0000   -0.54235
715080.0000   -0.73799
715120.0000   -0.82315
715160.0000   -0.62863
715200.0000   -0.75369
715240.0000   -0.66695
715280.0000   -0.77063
715320.0000   -0.78863
715360.0000   -0.74670
715400.0000   -0.72270
715440.0000   -0.65447
715480.0000   -0.79939
715520.0000   -0.68380
715560.0000   -0.67422
715600.0000   -0.69436
715640.0000   -0.69613
715680.0000   -0.78271
715720.0000   -0.72357
715760.0000   -0.67985
715800.0000   -0.62660
715840.0000   -0.71556
715880.0000   -0.62333
715920.0000   -0.55755
715960.0000   -0.88662
716000.0000   -0.75783
716040.0000   -0.77385
716080.0000   -0.66182
716120.0000   -0.76706
716160.0000   -0.34449
716200.0000   -0.39373
716240.0000   -0.52584
716280.0000   -0.67760
716320.0000   -0.86421
716360.0000   -0.81884
716400.0000   -0.82005
716440.0000   -0.76314
716480.0000   -0.77114
716520.0000   -0.73958
716560.0000   -0.77380
716600.0000   -0.74831
716640.0000   -0.80065
716680.0000   -0.78187
716720.0000   -0.81888
716760.0000   -0.67379
716800.0000   -0.82882
716840.0000   -0.82212
716880.0000   -0.65565
716920.0000   -0.67806
716960.0000   -0.65040
717000.0000   -0.68209
717040.0000   -0.98366
717080.0000   -0.82018
717120.0000   -0.70262
717160.0000   -0.79935
717200.0000   -0.69481
717240.0000   -0.93071
717280.0000   -0.89798
717320.0000   -0.53936
717360.0000   -0.80988
717400.0000   -0.99631
717440.0000   -0.79173
717480.0000   -0.78844
717520.0000   -0.76094
717560.0000   -0.76873
717600.0000   -0.78682
717640.0000   -0.76005
717680.0000   -0.87856
717720.0000   -0.83323
717760.0000   -0.73871
717800.0000   -0.74553
717840.0000   -0.72662
717880.0000   -0.56872
717920.0000   -0.85541
717960.0000   -0.89486
718000.0000   -0.82315
718040.0000   -0.69299
718080.0000   -0.76271
718120.0000   -0.77427
718160.0000   -0.84624
718200.0000   -0.70918
718240.0000   -0.83600
718280.0000   -0.63522
718320.0000   -0.79063
718360.0000   -0.63647
718400.0000   -0.56179
718440.0000   -0.55223
718480.0000   -0.59621
718520.0000   -0.58277
718560.0000   -0.63798
718600.0000   -0.81363
718640.0000   -0.84627
718680.0000   -0.89471
718720.0000   -0.74688
718760.0000   -0.67730
718800.0000   -0.63813
718840.0000   -0.81670
718880.0000   -0.68148
718920.0000   -0.68381
718960.0000   -0.79784
719000.0000   -0.78530
719040.0000   -0.68975
719080.0000   -0.75119
719120.0000   -0.72948
719160.0000   -0.82870
719200.0000   -0.88211
719240.0000   -0.84572
719280.0000   -0.73438
719320.0000   -0.73882
719360.0000   -0.68242
719400.0000   -0.73786
719440.0000   -0.76150
719480.0000   -0.81972
719520.0000   -0.80184
719560.0000   -0.91800
719600.0000   -0.86283
719640.0000   -0.88408
719680.0000   -0.74467
719720.0000   -0.63249
719760.0000   -0.83307
719800.0000   -0.45602
719840.0000   -0.55090
719880.0000   -0.44718
719920.0000   -0.70005
719960.0000   -0.53591
720000.0000   -0.55782
720040.0000   -0.70283
720080.0000   -0.77732
720120.0000   -0.89115
720160.0000   -0.92628
720200.0000   -0.81865
720240.0000   -0.59436
720280.0000   -0.65744
720320.0000   -0.51112
720360.0000   -0.74294
720400.0000   -0.89946
720440.0000   -0.71559
720480.0000   -0.79119
720520.0000   -0.81603
720560.0000   -0.75780
720600.0000   -0.82760
720640.0000   -0.86432
720680.0000   -0.86799
720720.0000   -0.73358
720760.0000   -0.87001
720800.0000   -0.97334
720840.0000   -0.82313
720880.0000   -0.97877
720920.0000   -0.84443
720960.0000   -0.80022
721000.0000   -0.76037
721040.0000   -0.67111
721080.0000   -0.72734
721120.0000   -0.69688
721160.0000   -0.70931
721200.0000   -0.72401
721240.0000   -0.73136
721280.0000   -0.59687
721320.0000   -0.82680
721360.0000   -0.52447
721400.0000   -0.83057
721440.0000   -0.79148
721480.0000   -0.62536
721520.0000   -0.58872
721560.0000   -0.74755
721600.0000   -0.51613
721640.0000   -0.47929
721680.0000   -0.83585
721720.0000   -0.71635
721760.0000   -0.66316
721800.0000   -0.67375
721840.0000   -0.76724
721880.0000   -0.76884
721920.0000   -0.68948
721960.0000   -0.67393
722000.0000   -0.72868
722040.0000   -0.49800
722080.0000   -0.63640
722120.0000   -0.65982
722160.0000   -0.65526
722200.0000   -0.66285
722240.0000   -0.64685
722280.0000   -0.61745
722320.0000   -0.62344
722360.0000   -0.59903
722400.0000   -0.52585
722440.0000   -0.66289
722480.0000   -0.52950
722520.0000   -0.82541
722560.0000   -0.84111
722600.0000   -0.41749
722640.0000   -0.86977
722680.0000   -0.79887
722720.0000   -0.48186
722760.0000   -0.46391
722800.0000   -0.55501
722840.0000   -0.54082
722880.0000   -0.54681
722920.0000   -0.53968
722960.0000   -0.60409
723000.0000   -0.63780
723040.0000   -0.39905
723080.0000   -0.57152
723120.0000   -0.63820
723160.0000   -0.61595
723200.0000   -0.91755
723240.0000   -0.60391
723280.0000   -0.58506
723320.0000   -0.38942
723360.0000   -0.45716
723400.0000   -0.63415
723440.0000   -0.50104
723480.0000   -0.59641
723520.0000   -0.62796
723560.0000   -0.43541
723600.0000   -0.61627
723640.0000   -0.49419
723680.0000   -0.58396
723720.0000   -0.68187
723760.0000   -0.49615
723800.0000   -0.50295
723840.0000   -0.55368
[truncated: 158,795 more chars]
