# Supplementary material for: Comment on 'Valid molecular dynamics simulations of human hemoglobin require a surprisingly large box size'
Source: eLife. 2019 Jun 20;8:e44718. doi: 10.7554/eLife.44718 (PMC6586461; doi:10.7554/eLife.44718)
Supplement: Figure 4—source data 1. — The zip archive contains a README file describing which source files correspond to the different panels. [file elife-44718-fig4-data1.zip › figure4/panels_EF/charmm/box1/eq18/proj.xvg]

25000.0000    0.38462
25040.0000    0.22887
25080.0000    0.20325
25120.0000    0.30451
25160.0000    0.55557
25200.0000    0.34200
25240.0000    0.28043
25280.0000    0.34392
25320.0000    0.19629
25360.0000    0.44518
25400.0000    0.29513
25440.0000    0.26870
25480.0000    0.28688
25520.0000    0.40668
25560.0000    0.34659
25600.0000    0.40225
25640.0000    0.42652
25680.0000    0.32089
25720.0000    0.29114
25760.0000    0.35014
25800.0000   -0.00058
25840.0000    0.32817
25880.0000    0.27020
25920.0000    0.15768
25960.0000    0.13151
26000.0000    0.37198
26040.0000    0.32703
26080.0000    0.48586
26120.0000    0.38097
26160.0000    0.56651
26200.0000    0.50052
26240.0000    0.32953
26280.0000    0.37360
26320.0000    0.51733
26360.0000    0.40781
26400.0000    0.16716
26440.0000    0.18312
26480.0000    0.29216
26520.0000    0.39975
26560.0000    0.50649
26600.0000    0.20604
26640.0000    0.02753
26680.0000    0.40602
26720.0000    0.46094
26760.0000    0.44231
26800.0000    0.56477
26840.0000    0.51841
26880.0000    0.40052
26920.0000    0.48785
26960.0000    0.38424
27000.0000    0.27736
27040.0000    0.27932
27080.0000    0.28603
27120.0000    0.36908
27160.0000    0.53746
27200.0000    0.27524
27240.0000    0.34634
27280.0000    0.44346
27320.0000    0.27925
27360.0000    0.13249
27400.0000    0.57616
27440.0000    0.51255
27480.0000    0.42748
27520.0000    0.36836
27560.0000    0.52118
27600.0000    0.48616
27640.0000    0.21129
27680.0000    0.42576
27720.0000    0.37331
27760.0000    0.00575
27800.0000    0.39305
27840.0000    0.31675
27880.0000    0.20091
27920.0000    0.34283
27960.0000    0.18259
28000.0000    0.36583
28040.0000    0.30611
28080.0000    0.37925
28120.0000    0.36471
28160.0000    0.26716
28200.0000    0.22785
28240.0000    0.33102
28280.0000    0.30520
28320.0000    0.35619
28360.0000    0.22466
28400.0000    0.24380
28440.0000    0.29751
28480.0000    0.49194
28520.0000    0.23718
28560.0000    0.33212
28600.0000    0.41936
28640.0000    0.46477
28680.0000    0.18357
28720.0000    0.04917
28760.0000    0.21991
28800.0000    0.14972
28840.0000    0.31114
28880.0000    0.36915
28920.0000    0.37178
28960.0000    0.17450
29000.0000    0.15292
29040.0000    0.36849
29080.0000    0.23289
29120.0000    0.28181
29160.0000    0.08667
29200.0000    0.56432
29240.0000    0.52936
29280.0000    0.16680
29320.0000    0.32452
29360.0000    0.33022
29400.0000    0.31311
29440.0000    0.31300
29480.0000    0.36650
29520.0000    0.27769
29560.0000    0.25445
29600.0000    0.17568
29640.0000    0.16269
29680.0000    0.25972
29720.0000    0.54169
29760.0000    0.32159
29800.0000    0.28266
29840.0000    0.34697
29880.0000    0.43663
29920.0000    0.41861
29960.0000    0.32160
30000.0000    0.52429
30040.0000    0.22832
30080.0000    0.36293
30120.0000    0.15745
30160.0000    0.22633
30200.0000    0.18770
30240.0000    0.30414
30280.0000    0.40013
30320.0000    0.14364
30360.0000    0.22667
30400.0000    0.27204
30440.0000    0.21642
30480.0000    0.28724
30520.0000    0.09195
30560.0000    0.46610
30600.0000    0.23580
30640.0000    0.43350
30680.0000    0.37838
30720.0000    0.33010
30760.0000    0.16536
30800.0000    0.44974
30840.0000    0.18581
30880.0000    0.41700
30920.0000    0.31390
30960.0000    0.20449
31000.0000    0.40061
31040.0000    0.19282
31080.0000    0.28734
31120.0000    0.27152
31160.0000    0.28829
31200.0000    0.19986
31240.0000    0.33795
31280.0000    0.36531
31320.0000    0.37256
31360.0000    0.25747
31400.0000    0.35766
31440.0000    0.22499
31480.0000    0.26067
31520.0000    0.39090
31560.0000    0.41930
31600.0000    0.18410
31640.0000    0.16876
31680.0000    0.36831
31720.0000    0.31762
31760.0000    0.41152
31800.0000    0.45265
31840.0000    0.40017
31880.0000    0.24358
31920.0000    0.36778
31960.0000    0.34749
32000.0000    0.25751
32040.0000    0.32142
32080.0000    0.27447
32120.0000    0.43776
32160.0000    0.28335
32200.0000    0.44068
32240.0000    0.33022
32280.0000    0.42175
32320.0000    0.40795
32360.0000    0.46753
32400.0000    0.21092
32440.0000    0.18000
32480.0000    0.14087
32520.0000    0.48076
32560.0000    0.38015
32600.0000    0.29932
32640.0000    0.32515
32680.0000    0.28076
32720.0000    0.33556
32760.0000    0.29864
32800.0000    0.29599
32840.0000    0.30652
32880.0000    0.37286
32920.0000    0.17933
32960.0000    0.30229
33000.0000    0.28408
33040.0000    0.03314
33080.0000    0.46091
33120.0000    0.03684
33160.0000    0.19637
33200.0000    0.36937
33240.0000    0.14441
33280.0000    0.14750
33320.0000    0.31320
33360.0000    0.07884
33400.0000    0.33430
33440.0000    0.15981
33480.0000    0.29650
33520.0000    0.26300
33560.0000    0.30323
33600.0000    0.36489
33640.0000    0.19231
33680.0000    0.15362
33720.0000    0.32856
33760.0000    0.49946
33800.0000    0.31590
33840.0000    0.46186
33880.0000    0.41241
33920.0000    0.52494
33960.0000    0.29522
34000.0000    0.25468
34040.0000    0.21462
34080.0000    0.15455
34120.0000    0.30574
34160.0000    0.40710
34200.0000    0.24047
34240.0000    0.51041
34280.0000    0.32432
34320.0000    0.22770
34360.0000    0.35651
34400.0000    0.46953
34440.0000    0.41794
34480.0000    0.40533
34520.0000    0.27134
34560.0000    0.51899
34600.0000    0.29715
34640.0000    0.35274
34680.0000    0.42249
34720.0000    0.20067
34760.0000    0.30404
34800.0000    0.40070
34840.0000    0.33773
34880.0000    0.17291
34920.0000    0.19526
34960.0000    0.36576
35000.0000    0.36803
35040.0000    0.37962
35080.0000    0.36202
35120.0000    0.35160
35160.0000    0.16742
35200.0000    0.31371
35240.0000    0.15658
35280.0000    0.32777
35320.0000    0.40693
35360.0000    0.35598
35400.0000    0.40830
35440.0000    0.54674
35480.0000    0.20007
35520.0000    0.31517
35560.0000    0.25396
35600.0000    0.14130
35640.0000    0.47423
35680.0000    0.44332
35720.0000    0.38297
35760.0000    0.60128
35800.0000    0.39137
35840.0000    0.41513
35880.0000    0.18454
35920.0000    0.27878
35960.0000    0.25150
36000.0000    0.32232
36040.0000    0.43189
36080.0000    0.32640
36120.0000    0.22531
36160.0000    0.51188
36200.0000    0.39992
36240.0000    0.36499
36280.0000    0.31085
36320.0000    0.00956
36360.0000    0.31753
36400.0000    0.17040
36440.0000    0.34318
36480.0000    0.41131
36520.0000    0.33878
36560.0000    0.34268
36600.0000    0.32324
36640.0000    0.44127
36680.0000    0.34772
36720.0000    0.14397
36760.0000    0.26533
36800.0000    0.23968
36840.0000    0.42223
36880.0000    0.39312
36920.0000    0.09682
36960.0000    0.25545
37000.0000    0.28814
37040.0000    0.41082
37080.0000    0.39596
37120.0000    0.45118
37160.0000    0.43031
37200.0000    0.21432
37240.0000    0.39197
37280.0000    0.31853
37320.0000    0.28040
37360.0000    0.52437
37400.0000    0.48082
37440.0000    0.38737
37480.0000    0.38527
37520.0000    0.41770
37560.0000    0.61844
37600.0000    0.43892
37640.0000    0.38974
37680.0000    0.36443
37720.0000    0.24780
37760.0000    0.43987
37800.0000    0.45601
37840.0000    0.28727
37880.0000    0.54216
37920.0000    0.39528
37960.0000    0.46920
38000.0000    0.25390
38040.0000    0.17123
38080.0000    0.09487
38120.0000    0.04506
38160.0000    0.19833
38200.0000    0.21023
38240.0000    0.24226
38280.0000    0.29499
38320.0000    0.34093
38360.0000    0.29777
38400.0000   -0.02048
38440.0000    0.42050
38480.0000    0.42583
38520.0000    0.15530
38560.0000    0.08348
38600.0000   -0.18810
38640.0000   -0.03530
38680.0000   -0.02535
38720.0000   -0.02677
38760.0000    0.06101
38800.0000   -0.07268
38840.0000   -0.23367
38880.0000   -0.27039
38920.0000   -0.19020
38960.0000   -0.35321
39000.0000   -0.00635
39040.0000   -0.25535
39080.0000   -0.28729
39120.0000   -0.22482
39160.0000   -0.17085
39200.0000   -0.28667
39240.0000   -0.26129
39280.0000   -0.34767
39320.0000   -0.16898
39360.0000   -0.07258
39400.0000    0.04121
39440.0000   -0.13153
39480.0000   -0.27616
39520.0000   -0.41104
39560.0000   -0.17115
39600.0000   -0.52772
39640.0000   -0.36225
39680.0000   -0.36744
39720.0000   -0.22724
39760.0000   -0.61286
39800.0000   -0.40035
39840.0000   -0.44250
39880.0000   -0.48379
39920.0000   -0.38292
39960.0000   -0.38912
40000.0000   -0.16799
40040.0000   -0.21811
40080.0000   -0.11342
40120.0000   -0.30902
40160.0000   -0.12503
40200.0000   -0.63982
40240.0000   -0.24613
40280.0000   -0.29740
40320.0000   -0.28181
40360.0000   -0.65031
40400.0000   -0.71570
40440.0000   -0.46642
40480.0000   -0.45994
40520.0000   -0.67488
40560.0000   -0.44009
40600.0000   -0.55220
40640.0000   -0.65212
40680.0000   -0.41061
40720.0000   -0.55567
40760.0000   -0.70390
40800.0000   -0.77643
40840.0000   -0.25093
40880.0000   -0.66452
40920.0000   -0.49720
40960.0000   -0.50476
41000.0000   -0.65529
41040.0000   -0.50751
41080.0000   -0.53654
41120.0000   -0.53594
41160.0000   -0.53110
41200.0000   -0.77811
41240.0000   -0.52497
41280.0000   -0.44710
41320.0000   -0.67222
41360.0000   -0.56759
41400.0000   -0.55642
41440.0000   -0.75835
41480.0000   -0.29882
41520.0000   -0.58270
41560.0000   -0.50694
41600.0000   -0.56248
41640.0000   -0.64515
41680.0000   -0.54489
41720.0000   -0.71735
41760.0000   -0.80883
41800.0000   -0.48142
41840.0000   -0.47487
41880.0000   -0.43384
41920.0000   -0.43579
41960.0000   -0.54560
42000.0000   -0.45306
42040.0000   -0.64466
42080.0000   -0.62275
42120.0000   -0.56833
42160.0000   -0.57724
42200.0000   -0.51032
42240.0000   -0.52877
42280.0000   -0.38936
42320.0000   -0.66498
42360.0000   -0.52697
42400.0000   -0.32526
42440.0000   -0.50604
42480.0000   -0.54775
42520.0000   -0.59693
42560.0000   -0.63140
42600.0000   -0.63587
42640.0000   -0.43865
42680.0000   -0.26995
42720.0000   -0.10780
42760.0000   -0.04677
42800.0000   -0.38270
42840.0000   -0.42292
42880.0000   -0.24419
42920.0000   -0.20506
42960.0000   -0.37924
43000.0000   -0.56543
43040.0000   -0.53774
43080.0000   -0.49220
43120.0000   -0.51923
43160.0000   -0.55847
43200.0000   -0.65389
43240.0000   -0.41535
43280.0000   -0.50140
43320.0000   -0.44260
43360.0000   -0.27676
43400.0000   -0.28442
43440.0000   -0.18860
43480.0000   -0.37529
43520.0000   -0.21626
43560.0000   -0.27457
43600.0000   -0.20972
43640.0000   -0.53254
43680.0000   -0.67179
43720.0000   -0.27968
43760.0000   -0.68819
43800.0000   -0.55658
43840.0000   -0.59000
43880.0000   -0.62806
43920.0000   -0.90586
43960.0000   -0.68077
44000.0000   -0.66885
44040.0000   -0.50771
44080.0000   -0.17743
44120.0000   -0.21189
44160.0000   -0.56486
44200.0000   -0.38572
44240.0000   -0.62675
44280.0000   -0.52983
44320.0000   -0.39815
44360.0000   -0.48549
44400.0000   -0.40970
44440.0000   -0.39053
44480.0000   -0.27835
44520.0000   -0.21974
44560.0000   -0.65242
44600.0000   -0.47863
44640.0000   -0.37598
44680.0000   -0.46596
44720.0000   -0.66616
44760.0000   -0.72011
44800.0000   -0.80829
44840.0000   -0.61033
44880.0000   -0.29214
44920.0000   -0.37953
44960.0000   -0.42723
45000.0000   -0.43471
45040.0000   -0.40461
45080.0000   -0.52363
45120.0000   -0.80991
45160.0000   -0.77488
45200.0000   -0.87211
45240.0000   -0.92898
45280.0000   -0.74425
45320.0000   -0.66584
45360.0000   -0.62291
45400.0000   -0.67249
45440.0000   -0.69105
45480.0000   -0.83743
45520.0000   -0.65764
45560.0000   -0.82006
45600.0000   -0.78488
45640.0000   -0.59224
45680.0000   -0.94348
45720.0000   -0.25080
45760.0000   -0.37450
45800.0000   -0.17964
45840.0000   -0.25889
45880.0000   -0.16711
45920.0000   -0.20038
45960.0000   -0.09486
46000.0000   -0.20141
46040.0000   -0.54071
46080.0000   -0.31068
46120.0000   -0.67467
46160.0000   -0.37255
46200.0000   -0.49995
46240.0000   -0.45391
46280.0000   -0.51080
46320.0000   -0.32400
46360.0000   -0.02159
46400.0000   -0.06384
46440.0000   -0.49386
46480.0000   -0.36890
46520.0000   -0.36403
46560.0000   -0.60229
46600.0000   -0.34043
46640.0000   -0.60482
46680.0000   -0.22298
46720.0000   -0.40984
46760.0000   -0.63116
46800.0000   -0.57669
46840.0000   -0.50594
46880.0000   -0.55933
46920.0000   -0.35484
46960.0000   -0.32084
47000.0000   -0.43891
47040.0000   -0.35758
47080.0000   -0.50507
47120.0000   -0.50855
47160.0000   -0.28945
47200.0000    0.01159
47240.0000   -0.14886
47280.0000   -0.29842
47320.0000   -0.19437
47360.0000   -0.10993
47400.0000   -0.17267
47440.0000   -0.18098
47480.0000   -0.10524
47520.0000   -0.04549
47560.0000   -0.06665
47600.0000   -0.12350
47640.0000    0.11003
47680.0000    0.13778
47720.0000   -0.13863
47760.0000    0.21412
47800.0000    0.47182
47840.0000   -0.12414
47880.0000    0.20499
47920.0000   -0.03333
47960.0000   -0.04463
48000.0000   -0.44105
48040.0000   -0.39120
48080.0000   -0.64588
48120.0000   -0.62757
48160.0000   -0.88503
48200.0000   -0.65515
48240.0000   -0.42227
48280.0000   -0.24647
48320.0000   -0.56137
48360.0000   -0.08954
48400.0000   -0.30747
48440.0000   -0.66062
48480.0000   -0.18552
48520.0000   -0.24546
48560.0000   -0.26024
48600.0000   -0.29016
48640.0000   -0.34350
48680.0000   -0.39427
48720.0000   -0.40230
48760.0000   -0.31218
48800.0000   -0.36480
48840.0000   -0.35037
48880.0000   -0.75427
48920.0000   -0.41419
48960.0000   -0.62544
49000.0000   -0.79905
49040.0000   -0.48993
49080.0000   -0.42112
49120.0000   -0.59791
49160.0000   -0.78618
49200.0000   -0.31032
49240.0000   -0.53086
49280.0000   -0.30991
49320.0000   -0.17110
49360.0000   -0.38666
49400.0000   -0.00592
49440.0000    0.11119
49480.0000   -0.00587
49520.0000   -0.05909
49560.0000   -0.07278
49600.0000    0.02521
49640.0000   -0.43206
49680.0000   -0.42950
49720.0000   -0.55576
49760.0000   -0.49164
49800.0000   -0.19624
49840.0000   -0.25648
49880.0000   -0.28675
49920.0000   -0.00865
49960.0000   -0.10870
50000.0000    0.12231
50040.0000    0.11209
50080.0000   -0.00942
50120.0000   -0.12327
50160.0000   -0.46239
50200.0000   -0.22196
50240.0000   -0.69380
50280.0000   -0.18430
50320.0000    0.18176
50360.0000    0.35682
50400.0000    0.44837
50440.0000    0.04064
50480.0000   -0.11078
50520.0000    0.03990
50560.0000    0.01490
50600.0000   -0.09746
50640.0000   -0.27074
50680.0000   -0.29331
50720.0000   -0.63659
50760.0000   -0.62408
50800.0000   -0.47730
50840.0000   -0.42183
50880.0000   -0.55910
50920.0000   -0.34007
50960.0000   -0.21053
51000.0000   -0.30308
51040.0000   -0.32032
51080.0000   -0.41496
51120.0000   -0.28686
51160.0000   -0.25038
51200.0000   -0.27733
51240.0000   -0.39022
51280.0000   -0.29470
51320.0000   -0.52692
51360.0000   -0.22536
51400.0000   -0.10765
51440.0000    0.24118
51480.0000   -0.14098
51520.0000   -0.20303
51560.0000   -0.36884
51600.0000   -0.22497
51640.0000    0.20724
51680.0000    0.18759
51720.0000    0.00433
51760.0000    0.07776
51800.0000   -0.05431
51840.0000   -0.16611
51880.0000   -0.07744
51920.0000   -0.15424
51960.0000   -0.51807
52000.0000   -0.47080
52040.0000   -0.31077
52080.0000   -0.32218
52120.0000    0.07059
52160.0000   -0.18969
52200.0000   -0.11800
52240.0000   -0.06585
52280.0000   -0.41391
52320.0000   -0.56936
52360.0000   -0.35372
52400.0000   -0.41669
52440.0000   -0.26115
52480.0000   -0.26752
52520.0000   -0.52394
52560.0000   -0.15243
52600.0000   -0.34093
52640.0000   -0.22814
52680.0000   -0.22100
52720.0000   -0.29991
52760.0000   -0.03905
52800.0000   -0.23128
52840.0000   -0.21002
52880.0000   -0.35764
52920.0000   -0.42152
52960.0000   -0.25442
53000.0000   -0.39778
53040.0000   -0.55498
53080.0000   -0.50654
53120.0000   -0.27101
53160.0000   -0.29575
53200.0000    0.07871
53240.0000   -0.12542
53280.0000    0.09095
53320.0000    0.12415
53360.0000    0.04243
53400.0000    0.22303
53440.0000    0.22894
53480.0000    0.01046
53520.0000    0.12354
53560.0000    0.20030
53600.0000    0.00695
53640.0000    0.14648
53680.0000    0.05111
53720.0000   -0.26985
53760.0000   -0.09261
53800.0000    0.00098
53840.0000   -0.52300
53880.0000   -0.43652
53920.0000   -0.28410
53960.0000   -0.28790
54000.0000   -0.42924
54040.0000   -0.30355
54080.0000   -0.41805
54120.0000   -0.48914
54160.0000   -0.35801
54200.0000   -0.26134
54240.0000   -0.27702
54280.0000   -0.31806
54320.0000   -0.43184
54360.0000   -0.31546
54400.0000   -0.55498
54440.0000   -0.43001
54480.0000   -0.30071
54520.0000   -0.61487
54560.0000   -0.34114
54600.0000   -0.42381
54640.0000   -0.44454
54680.0000   -0.51923
54720.0000   -0.46327
54760.0000   -0.44023
54800.0000   -0.30207
54840.0000   -0.41620
54880.0000   -0.61099
54920.0000   -0.42225
54960.0000   -0.31052
55000.0000   -0.53127
55040.0000   -0.40737
55080.0000   -0.73315
55120.0000   -0.44164
55160.0000   -0.26672
55200.0000   -0.27402
55240.0000   -0.31175
55280.0000   -0.50249
55320.0000   -0.52716
55360.0000   -0.81749
55400.0000   -0.64573
55440.0000   -0.67693
55480.0000   -0.61302
55520.0000   -0.52703
55560.0000   -0.47915
55600.0000   -0.42499
55640.0000   -0.50799
55680.0000   -0.38762
55720.0000   -0.56021
55760.0000   -0.21585
55800.0000   -0.53962
55840.0000   -0.48479
55880.0000   -0.01121
55920.0000   -0.07457
55960.0000    0.29700
56000.0000    0.06295
56040.0000   -0.11947
56080.0000    0.32998
56120.0000    0.18641
56160.0000    0.08660
56200.0000   -0.27427
56240.0000   -0.33253
56280.0000   -0.35279
56320.0000   -0.44149
56360.0000   -0.19000
56400.0000   -0.17417
56440.0000   -0.23502
56480.0000   -0.44100
56520.0000    0.08115
56560.0000   -0.32027
56600.0000   -0.45365
56640.0000   -0.18332
56680.0000   -0.07531
56720.0000   -0.34880
56760.0000   -0.52032
56800.0000   -0.32167
56840.0000   -0.64809
56880.0000   -0.56039
56920.0000   -0.53284
56960.0000   -0.51197
57000.0000   -0.32280
57040.0000   -0.61020
57080.0000   -0.41142
57120.0000   -0.72619
57160.0000   -0.55014
57200.0000   -0.54997
57240.0000    0.06802
57280.0000    0.23789
57320.0000    0.09994
57360.0000   -0.29256
57400.0000   -0.52941
57440.0000   -0.69136
57480.0000   -0.36880
57520.0000   -0.46848
57560.0000   -0.27044
57600.0000   -0.13846
57640.0000   -0.14631
57680.0000   -0.20076
57720.0000   -0.15103
57760.0000   -0.40880
57800.0000   -0.33499
57840.0000   -0.00020
57880.0000   -0.07321
57920.0000   -0.41198
57960.0000   -0.03137
58000.0000   -0.09180
58040.0000   -0.05430
58080.0000   -0.40901
58120.0000   -0.37915
58160.0000   -0.15915
58200.0000   -0.15049
58240.0000   -0.14145
58280.0000   -0.19547
58320.0000   -0.57809
58360.0000   -0.55160
58400.0000   -0.46219
58440.0000   -0.18231
58480.0000   -0.26898
58520.0000   -0.11544
58560.0000   -0.47156
58600.0000   -0.21206
58640.0000   -0.11846
58680.0000    0.31359
58720.0000    0.06520
58760.0000   -0.12043
58800.0000   -0.00086
58840.0000    0.04238
58880.0000    0.08385
58920.0000    0.05095
58960.0000    0.02925
59000.0000    0.02539
59040.0000   -0.18273
59080.0000   -0.51079
59120.0000   -0.05830
59160.0000   -0.13011
59200.0000    0.42208
59240.0000    0.25053
59280.0000    0.45635
59320.0000    0.30840
59360.0000    0.12740
59400.0000    0.48802
59440.0000    0.47748
59480.0000    0.35646
59520.0000    0.36325
59560.0000    0.29755
59600.0000    0.17762
59640.0000    0.13389
59680.0000    0.19510
59720.0000    0.14712
59760.0000   -0.11262
59800.0000   -0.61266
59840.0000   -0.15665
59880.0000   -0.21536
59920.0000   -0.24698
59960.0000   -0.37081
60000.0000   -0.12574
60040.0000   -0.03715
60080.0000    0.09721
60120.0000   -0.13535
60160.0000    0.05805
60200.0000   -0.30593
60240.0000   -0.25806
60280.0000   -0.30448
60320.0000   -0.13893
60360.0000   -0.38636
60400.0000   -0.55724
60440.0000   -0.54710
60480.0000   -0.82571
60520.0000   -0.79004
60560.0000   -0.68730
60600.0000   -0.59960
60640.0000   -0.44405
60680.0000   -0.62619
60720.0000   -0.41219
60760.0000   -0.59597
60800.0000   -0.44070
60840.0000   -0.53612
60880.0000   -0.36348
60920.0000   -0.37650
60960.0000   -0.12787
61000.0000    0.03440
61040.0000    0.11155
61080.0000    0.20826
61120.0000   -0.01182
61160.0000    0.04889
61200.0000   -0.15205
61240.0000    0.17212
61280.0000    0.04670
61320.0000    0.13810
61360.0000    0.16151
61400.0000   -0.12920
61440.0000   -0.05386
61480.0000   -0.07689
61520.0000   -0.00174
61560.0000   -0.18054
61600.0000   -0.39792
61640.0000   -0.59774
61680.0000   -0.37161
61720.0000   -0.45739
61760.0000   -0.71460
61800.0000   -0.35689
61840.0000   -0.40535
61880.0000   -0.66222
61920.0000   -0.44668
61960.0000   -0.56142
62000.0000   -0.60055
62040.0000   -0.38337
62080.0000    0.02530
62120.0000    0.05162
62160.0000   -0.16717
62200.0000   -0.06032
62240.0000   -0.38335
62280.0000   -0.09679
62320.0000    0.08381
62360.0000   -0.14257
62400.0000   -0.48547
62440.0000   -0.28812
62480.0000    0.02241
62520.0000    0.15048
62560.0000    0.17922
62600.0000   -0.08977
62640.0000   -0.26110
62680.0000   -0.16909
62720.0000   -0.10574
62760.0000   -0.03978
62800.0000   -0.25960
62840.0000   -0.31706
62880.0000   -0.27038
62920.0000   -0.13298
62960.0000   -0.10515
63000.0000   -0.24156
63040.0000   -0.17789
63080.0000   -0.22583
63120.0000   -0.39393
63160.0000   -0.01712
63200.0000   -0.45943
63240.0000   -0.22639
63280.0000   -0.64064
63320.0000   -0.29698
63360.0000   -0.35055
63400.0000   -0.27018
63440.0000   -0.07394
63480.0000   -0.38988
63520.0000   -0.57794
63560.0000   -0.39850
63600.0000   -0.12725
63640.0000   -0.85564
63680.0000   -0.41311
63720.0000   -0.60662
63760.0000   -0.42661
63800.0000   -0.49452
63840.0000   -0.13084
63880.0000   -0.40143
63920.0000   -0.31333
63960.0000   -0.24889
64000.0000   -0.37008
64040.0000   -0.59238
64080.0000   -0.45846
64120.0000   -0.51775
64160.0000   -0.81206
64200.0000   -0.85011
64240.0000   -0.45381
64280.0000   -0.42481
64320.0000   -0.66257
64360.0000   -0.53776
64400.0000   -0.54277
64440.0000   -0.51295
64480.0000   -0.49137
64520.0000   -0.54943
64560.0000   -0.53414
64600.0000   -0.72166
64640.0000   -0.70374
64680.0000   -0.87317
64720.0000   -0.44483
64760.0000   -0.52717
64800.0000   -0.32674
64840.0000   -0.57499
64880.0000   -0.43764
64920.0000   -0.81759
64960.0000   -0.43547
65000.0000   -0.22602
65040.0000   -0.11292
65080.0000   -0.25029
65120.0000   -0.22585
65160.0000   -0.59171
65200.0000   -0.02721
65240.0000   -0.89399
65280.0000   -0.31735
65320.0000   -0.19703
65360.0000   -0.18268
65400.0000   -0.55187
65440.0000   -0.13978
65480.0000   -0.23303
65520.0000    0.03415
65560.0000   -0.02647
65600.0000    0.01420
65640.0000    0.19617
65680.0000    0.30193
65720.0000    0.23716
65760.0000    0.30291
65800.0000    0.25600
65840.0000   -0.06301
65880.0000   -0.06506
65920.0000   -0.48951
65960.0000   -0.19414
66000.0000    0.02763
66040.0000   -0.02509
66080.0000    0.26695
66120.0000    0.09463
66160.0000   -0.13545
66200.0000   -0.11270
66240.0000   -0.08393
66280.0000   -0.03657
66320.0000   -0.15045
66360.0000   -0.26824
66400.0000   -0.22039
66440.0000   -0.02828
66480.0000    0.04072
66520.0000    0.43372
66560.0000    0.41837
66600.0000    0.48964
66640.0000    0.46124
66680.0000    0.36815
66720.0000    0.14766
66760.0000    0.25976
66800.0000    0.37311
66840.0000    0.10111
66880.0000    0.11896
66920.0000   -0.01509
66960.0000    0.36475
67000.0000   -0.28635
67040.0000   -0.19869
67080.0000   -0.31833
67120.0000   -0.41158
67160.0000   -0.39706
67200.0000   -0.28499
67240.0000    0.00983
67280.0000   -0.30234
67320.0000    0.25183
67360.0000    0.37347
67400.0000    0.40944
67440.0000    0.35766
67480.0000    0.16927
67520.0000    0.32232
67560.0000    0.13488
67600.0000    0.18193
67640.0000    0.06589
67680.0000    0.15709
67720.0000   -0.05242
67760.0000    0.15923
67800.0000    0.29724
67840.0000    0.13437
67880.0000    0.20531
67920.0000    0.57817
67960.0000    0.41156
68000.0000    0.23307
68040.0000    0.30189
68080.0000    0.13502
68120.0000    0.61246
68160.0000    0.53298
68200.0000    0.47110
68240.0000    0.53645
68280.0000    0.40635
68320.0000    0.55527
68360.0000    0.41641
68400.0000    0.48839
68440.0000    0.24268
68480.0000    0.25836
68520.0000    0.27797
68560.0000   -0.02425
68600.0000    0.19940
68640.0000    0.34925
68680.0000    0.14015
68720.0000   -0.10430
68760.0000    0.18138
68800.0000    0.23919
68840.0000    0.25211
68880.0000    0.25819
68920.0000    0.38694
68960.0000    0.35758
69000.0000    0.52859
69040.0000    0.45706
69080.0000    0.24198
69120.0000    0.14665
69160.0000    0.30966
69200.0000    0.21482
69240.0000    0.12398
69280.0000    0.57684
69320.0000    0.37687
69360.0000    0.09720
69400.0000    0.40149
69440.0000    0.22802
69480.0000    0.19893
69520.0000    0.19270
69560.0000    0.17376
69600.0000    0.50168
69640.0000    0.40618
69680.0000    0.52595
69720.0000    0.26566
69760.0000    0.26021
69800.0000    0.44488
69840.0000    0.32987
69880.0000    0.38213
69920.0000    0.37410
69960.0000    0.30424
70000.0000    0.43355
70040.0000    0.18300
70080.0000   -0.05513
70120.0000   -0.08347
70160.0000    0.00414
70200.0000   -0.34065
70240.0000   -0.05674
70280.0000   -0.45759
70320.0000   -0.10629
70360.0000   -0.33053
70400.0000   -0.35086
70440.0000   -0.47439
70480.0000   -0.30361
70520.0000   -0.37294
70560.0000   -0.49287
70600.0000   -0.12412
70640.0000    0.28716
70680.0000    0.38910
70720.0000    0.48123
70760.0000    0.40531
70800.0000    0.40969
70840.0000    0.33472
70880.0000    0.40297
70920.0000    0.26640
70960.0000    0.48169
71000.0000    0.28239
71040.0000    0.23085
71080.0000    0.28168
71120.0000    0.25407
71160.0000    0.42230
71200.0000    0.54280
71240.0000    0.35651
71280.0000    0.55706
71320.0000    0.34517
71360.0000    0.49846
71400.0000    0.37779
71440.0000    0.40637
71480.0000    0.40040
71520.0000    0.19020
71560.0000    0.53529
71600.0000    0.67956
71640.0000    0.73079
71680.0000    0.39385
71720.0000    0.33466
71760.0000    0.42797
71800.0000    0.27177
71840.0000    0.43501
71880.0000    0.42255
71920.0000    0.58958
71960.0000    0.39357
72000.0000    0.39752
72040.0000    0.36753
72080.0000    0.35436
72120.0000    0.32297
72160.0000    0.19489
72200.0000    0.36657
72240.0000    0.29927
72280.0000    0.21362
72320.0000    0.02996
72360.0000    0.43405
72400.0000    0.52389
72440.0000    0.54432
72480.0000    0.07767
72520.0000    0.25476
72560.0000    0.17224
72600.0000    0.26181
72640.0000    0.38755
72680.0000    0.37561
72720.0000    0.34471
72760.0000    0.37505
72800.0000    0.32600
72840.0000    0.39262
72880.0000    0.24275
72920.0000    0.30477
72960.0000    0.37061
73000.0000    0.33359
73040.0000    0.31478
73080.0000    0.41711
73120.0000    0.36273
73160.0000    0.14379
73200.0000    0.31579
73240.0000    0.62678
73280.0000    0.20370
73320.0000    0.19709
73360.0000    0.22690
73400.0000    0.29639
73440.0000    0.34526
73480.0000    0.39399
73520.0000    0.36153
73560.0000    0.41823
73600.0000    0.43549
73640.0000    0.38469
73680.0000    0.08650
73720.0000    0.38083
73760.0000    0.38604
73800.0000    0.32962
73840.0000    0.33803
73880.0000    0.33283
73920.0000    0.26690
73960.0000    0.19697
74000.0000    0.34827
74040.0000    0.48659
74080.0000    0.29152
74120.0000    0.40192
74160.0000    0.42761
74200.0000    0.46407
74240.0000    0.49760
74280.0000    0.36465
74320.0000    0.21470
74360.0000    0.30129
74400.0000    0.22131
74440.0000    0.34245
74480.0000    0.21184
74520.0000    0.38229
74560.0000    0.38150
74600.0000    0.37578
74640.0000    0.16122
74680.0000    0.40267
74720.0000    0.30318
74760.0000    0.29563
74800.0000    0.45352
74840.0000    0.30652
74880.0000    0.34382
74920.0000    0.44041
74960.0000    0.32101
75000.0000    0.50669
75040.0000    0.46015
75080.0000    0.21931
75120.0000    0.18491
75160.0000    0.21458
75200.0000    0.24527
75240.0000    0.46376
75280.0000    0.42286
75320.0000    0.33071
75360.0000    0.30384
75400.0000    0.10991
75440.0000    0.21650
75480.0000    0.17530
75520.0000    0.33699
75560.0000    0.37593
75600.0000    0.26450
75640.0000    0.30418
75680.0000    0.19267
75720.0000    0.51651
75760.0000    0.18490
75800.0000    0.20259
75840.0000    0.25122
75880.0000    0.27101
75920.0000    0.37692
75960.0000    0.19660
76000.0000    0.40023
76040.0000    0.30702
76080.0000    0.47205
76120.0000    0.41902
76160.0000    0.44415
76200.0000    0.20430
76240.0000    0.30263
76280.0000    0.32207
76320.0000    0.28509
76360.0000    0.39039
76400.0000    0.43053
76440.0000    0.36181
76480.0000    0.42651
76520.0000    0.30610
76560.0000    0.42026
76600.0000    0.22345
76640.0000    0.37956
76680.0000    0.18297
76720.0000    0.23042
76760.0000    0.43815
76800.0000    0.37006
76840.0000    0.23089
76880.0000    0.39204
76920.0000    0.32885
76960.0000    0.22288
77000.0000    0.24374
77040.0000    0.38747
77080.0000    0.29147
77120.0000    0.46471
77160.0000    0.35542
77200.0000    0.16532
77240.0000    0.43208
77280.0000    0.21165
77320.0000    0.39222
77360.0000    0.19428
77400.0000    0.06697
77440.0000    0.45493
77480.0000    0.29506
77520.0000    0.06100
77560.0000    0.43045
77600.0000    0.42657
77640.0000    0.40410
77680.0000    0.44127
77720.0000    0.28949
77760.0000    0.51516
77800.0000    0.19197
77840.0000    0.37325
77880.0000    0.08767
77920.0000    0.04379
77960.0000    0.08875
78000.0000    0.51116
78040.0000    0.27351
78080.0000    0.62642
78120.0000    0.38436
78160.0000    0.18487
78200.0000    0.32625
78240.0000    0.30457
78280.0000    0.35747
78320.0000    0.37059
78360.0000    0.10001
78400.0000    0.10169
78440.0000    0.11296
78480.0000    0.35091
78520.0000    0.10196
78560.0000    0.15240
78600.0000    0.24874
78640.0000    0.17388
78680.0000   -0.05155
78720.0000   -0.33051
78760.0000   -0.20807
78800.0000    0.07271
78840.0000   -0.05441
78880.0000   -0.24568
78920.0000   -0.19811
78960.0000   -0.25377
79000.0000   -0.03388
79040.0000    0.09384
79080.0000   -0.13285
79120.0000   -0.14990
79160.0000   -0.05749
79200.0000   -0.13516
79240.0000   -0.01137
79280.0000    0.00409
79320.0000   -0.03240
79360.0000   -0.07367
79400.0000   -0.04183
79440.0000   -0.12344
79480.0000   -0.07393
79520.0000    0.05143
79560.0000   -0.05558
79600.0000   -0.07006
79640.0000    0.04207
79680.0000   -0.01123
79720.0000   -0.05736
79760.0000   -0.12575
79800.0000    0.06095
79840.0000   -0.24980
79880.0000   -0.07627
79920.0000   -0.31271
79960.0000   -0.13018
80000.0000   -0.15874
80040.0000   -0.09643
80080.0000   -0.25315
80120.0000   -0.18119
80160.0000   -0.12892
80200.0000   -0.04751
80240.0000   -0.08368
80280.0000    0.00420
80320.0000   -0.10947
80360.0000   -0.08672
80400.0000   -0.19982
80440.0000    0.11228
80480.0000   -0.09248
80520.0000   -0.07364
80560.0000    0.04935
80600.0000   -0.17024
80640.0000   -0.24298
80680.0000   -0.05077
80720.0000   -0.26369
80760.0000   -0.00387
80800.0000   -0.03883
80840.0000   -0.01949
80880.0000   -0.26220
80920.0000   -0.16566
80960.0000   -0.19839
81000.0000    0.02951
81040.0000   -0.20579
81080.0000   -0.07479
81120.0000   -0.09564
81160.0000   -0.02821
81200.0000   -0.01583
81240.0000   -0.18118
81280.0000   -0.33990
81320.0000    0.09969
81360.0000    0.06190
81400.0000   -0.07912
81440.0000   -0.21518
81480.0000    0.03061
81520.0000   -0.03005
81560.0000   -0.02327
81600.0000   -0.04478
81640.0000   -0.22741
81680.0000   -0.14742
81720.0000   -0.27870
81760.0000   -0.16319
81800.0000   -0.26934
81840.0000    0.08070
81880.0000   -0.16111
81920.0000   -0.15648
81960.0000   -0.27355
82000.0000   -0.00251
82040.0000   -0.23709
82080.0000   -0.09437
82120.0000   -0.08525
82160.0000   -0.15773
82200.0000   -0.34814
82240.0000   -0.41481
82280.0000   -0.38394
82320.0000   -0.13768
82360.0000   -0.11621
82400.0000   -0.17137
82440.0000   -0.41204
82480.0000   -0.13656
82520.0000   -0.11349
82560.0000   -0.07030
82600.0000   -0.05179
82640.0000   -0.01495
82680.0000   -0.23314
82720.0000   -0.33831
82760.0000   -0.41618
82800.0000   -0.55031
82840.0000   -0.33166
82880.0000   -0.01396
82920.0000   -0.08823
82960.0000   -0.09470
83000.0000   -0.11682
83040.0000   -0.14912
83080.0000   -0.24837
83120.0000   -0.10975
83160.0000   -0.07779
83200.0000   -0.24260
83240.0000   -0.21581
83280.0000   -0.24554
83320.0000   -0.29396
83360.0000   -0.33624
83400.0000    0.05365
83440.0000    0.02133
83480.0000   -0.22665
83520.0000   -0.28981
83560.0000   -0.24631
83600.0000    0.14390
83640.0000   -0.00893
83680.0000   -0.32908
83720.0000    0.06886
83760.0000    0.02304
83800.0000    0.04660
83840.0000   -0.15422
83880.0000    0.07432
83920.0000   -0.10041
83960.0000   -0.15479
84000.0000   -0.06695
84040.0000   -0.09324
84080.0000   -0.16314
84120.0000   -0.24179
84160.0000   -0.23682
84200.0000   -0.08752
84240.0000   -0.16297
84280.0000   -0.09421
84320.0000   -0.04108
84360.0000   -0.06692
84400.0000   -0.11757
84440.0000   -0.28206
84480.0000   -0.12448
84520.0000   -0.28358
84560.0000   -0.25477
84600.0000   -0.25834
84640.0000   -0.29341
84680.0000   -0.21413
84720.0000   -0.12562
84760.0000   -0.02617
84800.0000   -0.17684
84840.0000   -0.12622
84880.0000   -0.08101
84920.0000    0.09009
84960.0000   -0.00448
85000.0000   -0.23794
85040.0000   -0.05992
85080.0000   -0.17718
85120.0000   -0.28695
85160.0000   -0.02632
85200.0000   -0.29985
85240.0000   -0.17046
85280.0000   -0.13548
85320.0000   -0.20316
85360.0000   -0.24455
85400.0000   -0.10299
85440.0000   -0.18943
85480.0000   -0.24494
85520.0000   -0.03393
85560.0000   -0.11881
85600.0000    0.04310
85640.0000   -0.23504
85680.0000   -0.13133
85720.0000    0.01460
85760.0000   -0.10967
85800.0000   -0.03921
85840.0000    0.02471
85880.0000   -0.15240
85920.0000   -0.18785
85960.0000    0.14484
86000.0000   -0.08794
86040.0000   -0.13329
86080.0000   -0.24164
86120.0000   -0.08924
86160.0000   -0.38244
86200.0000   -0.36164
86240.0000   -0.44227
86280.0000   -0.20535
86320.0000   -0.35542
86360.0000   -0.29638
86400.0000   -0.29051
86440.0000   -0.18650
86480.0000   -0.05034
86520.0000   -0.03256
86560.0000   -0.06019
86600.0000    0.07167
86640.0000    0.45637
86680.0000    0.13390
86720.0000    0.03224
86760.0000    0.08331
86800.0000    0.06572
86840.0000    0.19217
86880.0000    0.20170
86920.0000    0.04436
86960.0000    0.13104
87000.0000    0.25953
87040.0000   -0.00244
87080.0000   -0.04192
87120.0000    0.11436
87160.0000    0.23400
87200.0000   -0.05902
87240.0000    0.07796
87280.0000    0.23636
87320.0000    0.03570
87360.0000    0.02426
87400.0000    0.00284
87440.0000   -0.21071
87480.0000   -0.09545
87520.0000   -0.02773
87560.0000   -0.40373
87600.0000   -0.51086
87640.0000   -0.41832
87680.0000   -0.40872
87720.0000   -0.12265
87760.0000    0.17669
87800.0000    0.26978
87840.0000   -0.35189
87880.0000   -0.52608
87920.0000   -0.71307
87960.0000   -0.55535
88000.0000   -0.32071
88040.0000   -0.26927
88080.0000   -0.39555
88120.0000   -0.52890
88160.0000   -0.43494
88200.0000   -0.38732
88240.0000   -0.20025
88280.0000   -0.52169
88320.0000   -0.87999
88360.0000   -0.83736
88400.0000   -0.91401
88440.0000   -0.50906
88480.0000   -0.53033
88520.0000   -0.42159
88560.0000   -0.33816
88600.0000   -0.42643
88640.0000   -0.65530
88680.0000   -0.44923
88720.0000   -0.47221
88760.0000   -0.63122
88800.0000   -0.49836
88840.0000   -0.52329
88880.0000   -0.54311
88920.0000   -0.50497
88960.0000   -0.42485
89000.0000   -0.46029
89040.0000   -0.11315
89080.0000   -0.24596
89120.0000   -0.30463
89160.0000   -0.12283
89200.0000   -0.29924
89240.0000   -0.09375
89280.0000   -0.09327
89320.0000   -0.48422
89360.0000   -0.62552
89400.0000   -0.25258
89440.0000   -0.50529
89480.0000   -0.69238
89520.0000   -0.47507
89560.0000   -0.13509
89600.0000   -0.20904
89640.0000   -0.08970
89680.0000   -0.13485
89720.0000   -0.05630
89760.0000   -0.04543
89800.0000   -0.19153
89840.0000    0.00077
89880.0000   -0.04273
89920.0000    0.09865
89960.0000    0.07262
90000.0000    0.16565
90040.0000   -0.14886
90080.0000   -0.05742
90120.0000   -0.05887
90160.0000    0.30573
90200.0000   -0.09899
90240.0000   -0.09529
90280.0000   -0.16285
90320.0000   -0.48142
90360.0000    0.03223
90400.0000   -0.17664
90440.0000   -0.30736
90480.0000   -0.22967
90520.0000   -0.03201
90560.0000   -0.44620
90600.0000   -0.00948
90640.0000    0.06485
90680.0000   -0.05218
90720.0000    0.15927
90760.0000   -0.09390
90800.0000    0.00073
90840.0000   -0.21940
90880.0000    0.00308
90920.0000    0.09492
90960.0000   -0.11730
91000.0000   -0.31396
91040.0000    0.05105
91080.0000   -0.14868
91120.0000   -0.21144
91160.0000   -0.00621
91200.0000   -0.17367
91240.0000   -0.26906
91280.0000    0.16514
91320.0000   -0.20682
91360.0000   -0.04060
91400.0000   -0.37155
91440.0000   -0.05144
91480.0000   -0.04435
91520.0000   -0.18997
91560.0000   -0.00841
91600.0000   -0.19376
91640.0000   -0.33101
91680.0000    0.23397
91720.0000   -0.07854
91760.0000   -0.19631
91800.0000   -0.04746
91840.0000   -0.02193
91880.0000   -0.10780
91920.0000    0.01555
91960.0000    0.17515
92000.0000    0.08536
92040.0000   -0.00570
92080.0000   -0.06540
92120.0000   -0.14197
92160.0000   -0.07780
92200.0000    0.03651
92240.0000   -0.15191
92280.0000    0.25247
92320.0000   -0.00492
92360.0000   -0.05475
92400.0000    0.13653
92440.0000    0.01121
92480.0000   -0.02187
92520.0000   -0.02873
92560.0000   -0.09987
92600.0000   -0.04827
92640.0000   -0.03807
92680.0000    0.13795
92720.0000   -0.08460
92760.0000    0.18782
92800.0000    0.06198
92840.0000   -0.10314
92880.0000   -0.09881
92920.0000    0.07406
92960.0000    0.14834
93000.0000    0.08401
93040.0000   -0.56187
93080.0000    0.12574
93120.0000   -0.30135
93160.0000   -0.22083
93200.0000   -0.06183
93240.0000   -0.11427
93280.0000    0.25595
93320.0000    0.28545
93360.0000   -0.04065
93400.0000   -0.20988
93440.0000   -0.06666
93480.0000   -0.00486
93520.0000    0.05821
93560.0000    0.05064
93600.0000   -0.03153
93640.0000    0.01602
93680.0000   -0.08409
93720.0000    0.05127
93760.0000    0.00561
93800.0000   -0.16664
93840.0000   -0.01075
93880.0000    0.04453
93920.0000    0.12921
93960.0000    0.24409
94000.0000   -0.04083
94040.0000    0.03039
94080.0000    0.02726
94120.0000   -0.07977
94160.0000    0.09608
94200.0000    0.12710
94240.0000   -0.26400
94280.0000   -0.28428
94320.0000   -0.49533
94360.0000   -0.15306
94400.0000   -0.32087
94440.0000   -0.37999
94480.0000   -0.39238
94520.0000   -0.31222
94560.0000   -0.35473
94600.0000   -0.48383
94640.0000   -0.07656
94680.0000   -0.24881
94720.0000   -0.14315
94760.0000   -0.30924
94800.0000   -0.22067
94840.0000   -0.33946
94880.0000   -0.41049
94920.0000    0.03989
94960.0000   -0.15457
95000.0000   -0.30130
95040.0000   -0.13752
95080.0000   -0.33062
95120.0000   -0.30787
95160.0000   -0.14697
95200.0000   -0.27256
95240.0000   -0.12592
95280.0000    0.01537
95320.0000    0.11864
95360.0000   -0.08939
95400.0000    0.26785
95440.0000    0.12655
95480.0000   -0.03889
95520.0000   -0.07037
95560.0000    0.14669
95600.0000   -0.01080
95640.0000   -0.07391
95680.0000   -0.00588
95720.0000   -0.05364
95760.0000    0.17904
95800.0000    0.06662
95840.0000   -0.13505
95880.0000   -0.25192
95920.0000   -0.23691
95960.0000   -0.51830
96000.0000   -0.44530
96040.0000   -0.43532
96080.0000   -0.44355
96120.0000   -0.10854
96160.0000   -0.11487
96200.0000   -0.44460
96240.0000   -0.23613
96280.0000    0.00291
96320.0000   -0.23735
96360.0000   -0.13098
96400.0000   -0.10431
96440.0000   -0.22590
96480.0000   -0.02223
96520.0000   -0.00723
96560.0000   -0.40249
96600.0000   -0.39956
96640.0000   -0.30588
96680.0000    0.00295
96720.0000   -0.52666
96760.0000   -0.70395
96800.0000   -0.09030
96840.0000   -0.10103
96880.0000   -0.03297
96920.0000   -0.24985
96960.0000   -0.38036
97000.0000   -0.20797
97040.0000   -0.06963
97080.0000   -0.28046
97120.0000   -0.38556
97160.0000   -0.42922
97200.0000   -0.41835
97240.0000    0.29932
97280.0000    0.10678
97320.0000   -0.33597
97360.0000   -0.27707
97400.0000   -0.28139
97440.0000   -0.44805
97480.0000   -0.46698
97520.0000   -0.35533
97560.0000   -0.42342
97600.0000   -0.26154
97640.0000   -0.54797
97680.0000   -0.50687
97720.0000   -0.61038
97760.0000   -0.70954
97800.0000   -0.92290
97840.0000   -0.69328
97880.0000   -0.47110
97920.0000   -0.50004
97960.0000   -0.38516
98000.0000   -0.43955
98040.0000   -0.44497
98080.0000   -0.48149
98120.0000   -0.48100
98160.0000   -0.34899
98200.0000   -0.12715
98240.0000   -0.07407
98280.0000   -0.23029
98320.0000   -0.22110
98360.0000   -0.32897
98400.0000   -0.50997
98440.0000   -0.50369
98480.0000   -0.66891
98520.0000   -0.46877
98560.0000   -0.52358
98600.0000   -0.60587
98640.0000   -0.44895
98680.0000   -0.47763
98720.0000   -0.51377
98760.0000   -0.49080
98800.0000   -0.87041
98840.0000   -0.56213
98880.0000   -0.64610
98920.0000   -0.71871
98960.0000   -0.75040
99000.0000   -0.74595
99040.0000   -0.76532
99080.0000   -0.80712
99120.0000   -0.99402
99160.0000   -0.76018
99200.0000   -0.63244
99240.0000   -0.68477
99280.0000   -0.67408
99320.0000   -0.56618
99360.0000   -0.37996
99400.0000   -0.83451
99440.0000   -0.74158
99480.0000   -0.73719
99520.0000   -0.64189
99560.0000   -0.63156
99600.0000   -0.58672
99640.0000   -0.73451
99680.0000   -0.51620
99720.0000   -0.73110
99760.0000   -0.80980
99800.0000   -0.62823
99840.0000   -0.60686
99880.0000   -0.78303
99920.0000   -0.79126
99960.0000   -0.47828
100000.0000   -0.64590
100040.0000   -0.80484
100080.0000   -0.76567
100120.0000   -0.74316
100160.0000   -0.75718
100200.0000   -0.70350
100240.0000   -0.48626
100280.0000   -0.94222
100320.0000   -0.86690
100360.0000   -0.39904
100400.0000   -0.58492
100440.0000   -0.56013
100480.0000   -0.61165
100520.0000   -0.55533
100560.0000   -0.25156
100600.0000   -0.21585
100640.0000   -0.54153
100680.0000   -0.53212
100720.0000   -0.56019
100760.0000   -0.46031
100800.0000   -0.47841
100840.0000   -0.56914
100880.0000   -0.49581
100920.0000   -0.38197
100960.0000   -0.40379
101000.0000   -0.53221
101040.0000   -0.32419
101080.0000   -0.27447
101120.0000    0.03036
101160.0000   -0.06945
101200.0000   -0.17562
101240.0000   -0.49002
101280.0000   -0.71019
101320.0000   -0.43341
101360.0000   -0.65019
101400.0000   -0.65972
101440.0000   -0.69621
101480.0000   -0.78947
101520.0000   -0.42601
101560.0000   -0.73168
101600.0000   -1.10682
101640.0000   -0.86045
101680.0000   -0.88355
101720.0000   -0.43077
101760.0000   -0.16751
101800.0000   -0.19373
101840.0000   -0.82460
101880.0000   -0.78980
101920.0000   -0.46927
101960.0000   -0.50192
102000.0000   -0.82854
102040.0000   -0.70666
102080.0000   -0.59402
102120.0000   -0.59544
102160.0000   -0.45401
102200.0000   -0.39129
102240.0000   -0.29914
102280.0000   -0.44799
102320.0000   -0.36527
102360.0000   -0.25941
102400.0000   -0.43461
102440.0000   -0.17634
102480.0000   -0.23356
102520.0000   -0.45658
102560.0000   -0.74460
102600.0000   -0.69949
102640.0000   -0.49189
102680.0000   -0.31043
102720.0000   -0.27617
102760.0000   -0.38382
102800.0000   -0.37443
102840.0000   -0.30730
102880.0000    0.03114
102920.0000   -0.13991
102960.0000   -0.50920
103000.0000   -0.63945
103040.0000   -0.69018
103080.0000   -0.93299
103120.0000   -0.52366
103160.0000   -0.77978
103200.0000   -0.53056
103240.0000   -0.57119
103280.0000   -0.72981
103320.0000   -0.76262
103360.0000   -0.97627
103400.0000   -0.87525
103440.0000   -0.91727
103480.0000   -0.83108
103520.0000   -0.80568
103560.0000   -0.58388
103600.0000   -0.73716
103640.0000   -0.37648
103680.0000   -0.90546
103720.0000   -0.97206
103760.0000   -0.79959
103800.0000   -1.02115
103840.0000   -0.80934
103880.0000   -0.42909
103920.0000   -0.62502
103960.0000   -0.68792
104000.0000   -0.70534
104040.0000   -0.55893
104080.0000   -0.72243
104120.0000   -0.62823
104160.0000   -0.95512
104200.0000   -0.75437
104240.0000   -0.49049
104280.0000   -0.41036
104320.0000   -0.69891
104360.0000   -0.70857
104400.0000   -0.41773
104440.0000   -0.70593
104480.0000   -0.46564
104520.0000   -0.43791
104560.0000   -0.53868
104600.0000   -0.36422
104640.0000   -0.66139
104680.0000   -0.57979
104720.0000   -0.58562
104760.0000   -1.09618
104800.0000   -0.85119
104840.0000   -0.80406
104880.0000   -0.90573
104920.0000   -0.87159
104960.0000   -0.90323
105000.0000   -0.80598
105040.0000   -0.53360
105080.0000   -0.71210
105120.0000   -0.71261
105160.0000   -0.88143
105200.0000   -0.98665
105240.0000   -0.84965
105280.0000   -0.89629
105320.0000   -0.55432
105360.0000   -0.89186
105400.0000   -0.55588
105440.0000   -0.72801
105480.0000   -0.75857
105520.0000   -0.79257
105560.0000   -0.65247
105600.0000   -0.63310
105640.0000   -0.77003
105680.0000   -0.07614
105720.0000   -0.19392
105760.0000   -0.55207
105800.0000   -0.72491
105840.0000   -0.75420
105880.0000   -0.50713
105920.0000   -0.47062
105960.0000   -0.79036
106000.0000   -0.70665
106040.0000   -0.79778
106080.0000   -0.75150
106120.0000   -0.58095
106160.0000   -0.50120
106200.0000   -0.38225
106240.0000   -0.61751
106280.0000   -0.66778
106320.0000   -0.66549
106360.0000   -0.52822
106400.0000   -0.58007
106440.0000   -0.36002
106480.0000   -0.41705
106520.0000   -0.68412
106560.0000   -0.60345
106600.0000    0.22220
106640.0000   -0.16208
106680.0000    0.07917
106720.0000   -0.32040
106760.0000   -0.61374
106800.0000   -0.33920
106840.0000    0.02671
106880.0000    0.17590
106920.0000   -0.09044
106960.0000    0.14910
107000.0000   -0.20234
107040.0000   -0.42445
107080.0000   -0.13816
107120.0000   -0.00455
107160.0000   -0.21408
107200.0000   -0.03646
107240.0000    0.19435
107280.0000    0.09738
107320.0000    0.04482
107360.0000   -0.02618
107400.0000   -0.18768
107440.0000   -0.42180
107480.0000   -0.37926
107520.0000   -0.00852
107560.0000    0.05753
107600.0000    0.07820
107640.0000    0.19102
107680.0000    0.05086
107720.0000    0.34622
107760.0000   -0.00240
107800.0000   -0.58945
107840.0000   -0.61867
107880.0000   -0.43682
107920.0000   -0.40290
107960.0000   -0.61439
108000.0000   -0.97449
108040.0000   -0.59184
108080.0000   -0.30514
108120.0000   -0.62811
108160.0000   -0.61485
108200.0000   -0.46840
108240.0000   -0.44987
108280.0000   -0.59794
108320.0000   -0.83073
108360.0000   -0.47569
108400.0000   -0.27402
108440.0000   -0.60854
108480.0000   -0.67824
108520.0000   -0.84601
108560.0000   -0.54824
108600.0000   -0.39840
108640.0000   -0.32574
108680.0000   -0.19689
108720.0000   -0.41844
108760.0000   -0.53583
108800.0000   -0.29002
108840.0000   -0.72536
108880.0000   -0.37350
108920.0000    0.01205
108960.0000   -0.25464
109000.0000   -0.11378
109040.0000   -0.12432
109080.0000   -0.19565
109120.0000   -0.10221
109160.0000   -0.04153
109200.0000    0.08036
109240.0000    0.29920
109280.0000    0.13762
109320.0000    0.05287
109360.0000    0.17357
109400.0000    0.13493
109440.0000   -0.47101
109480.0000   -0.17042
109520.0000   -0.24910
109560.0000   -0.17047
109600.0000    0.00033
109640.0000   -0.13367
109680.0000   -0.03150
109720.0000   -0.09673
109760.0000   -0.27170
109800.0000   -0.07683
109840.0000    0.08316
109880.0000    0.23105
109920.0000    0.15933
109960.0000    0.05404
110000.0000   -0.11417
110040.0000    0.16007
110080.0000    0.04998
110120.0000    0.10458
110160.0000    0.19327
110200.0000    0.05538
110240.0000   -0.11593
110280.0000    0.01393
110320.0000   -0.09107
110360.0000    0.05580
110400.0000   -0.18670
110440.0000   -0.00437
110480.0000    0.00291
110520.0000    0.20642
110560.0000    0.44483
110600.0000    0.36478
110640.0000    0.50211
110680.0000    0.30071
110720.0000    0.25753
110760.0000    0.32523
110800.0000    0.28856
110840.0000    0.53154
110880.0000    0.14351
110920.0000    0.21015
110960.0000    0.14146
111000.0000    0.05806
111040.0000    0.33856
111080.0000    0.07006
111120.0000   -0.09832
111160.0000    0.01806
111200.0000   -0.19944
111240.0000   -0.25617
111280.0000   -0.16591
111320.0000   -0.25140
111360.0000   -0.21642
111400.0000   -0.38662
111440.0000   -0.53725
111480.0000   -0.34602
111520.0000    0.09065
111560.0000    0.01320
111600.0000   -0.17652
111640.0000    0.00253
111680.0000   -0.19161
111720.0000   -0.09730
111760.0000   -0.25848
111800.0000   -0.13706
111840.0000    0.06406
111880.0000    0.14035
111920.0000   -0.05642
111960.0000    0.10135
112000.0000    0.16436
112040.0000   -0.10011
112080.0000    0.02079
112120.0000   -0.18367
112160.0000   -0.10011
112200.0000   -0.26631
112240.0000   -0.08798
112280.0000    0.09996
112320.0000    0.05587
112360.0000    0.05551
112400.0000    0.30553
112440.0000    0.07592
112480.0000    0.09596
112520.0000    0.27849
112560.0000    0.36797
112600.0000    0.17521
112640.0000   -0.23700
112680.0000   -0.11346
112720.0000   -0.05445
112760.0000   -0.43756
112800.0000   -0.12327
112840.0000    0.04245
112880.0000    0.03204
112920.0000    0.07547
112960.0000    0.23211
113000.0000    0.02360
113040.0000    0.04827
113080.0000    0.28433
113120.0000    0.08914
113160.0000    0.03989
113200.0000    0.11492
113240.0000   -0.28947
113280.0000    0.07429
113320.0000    0.03296
113360.0000   -0.05362
113400.0000    0.19808
113440.0000   -0.07132
113480.0000   -0.05765
113520.0000    0.20332
113560.0000    0.15773
113600.0000    0.16414
113640.0000   -0.06676
113680.0000    0.04184
113720.0000    0.03157
113760.0000   -0.08542
113800.0000    0.07073
113840.0000    0.09136
113880.0000   -0.06924
113920.0000    0.14741
113960.0000    0.17373
114000.0000    0.09219
114040.0000    0.06107
114080.0000    0.03366
114120.0000   -0.10338
114160.0000    0.06055
114200.0000   -0.07399
114240.0000    0.09301
114280.0000   -0.16981
114320.0000   -0.21258
114360.0000   -0.39064
114400.0000   -0.44463
114440.0000   -0.31360
114480.0000   -0.12437
114520.0000   -0.44834
114560.0000   -0.67920
114600.0000   -0.24589
114640.0000   -0.09260
114680.0000   -0.30458
114720.0000   -0.56177
114760.0000   -0.51756
114800.0000   -0.19355
114840.0000   -0.41117
114880.0000   -1.06487
114920.0000   -0.59544
114960.0000   -0.51205
115000.0000   -0.49915
115040.0000   -0.48972
115080.0000   -0.46991
115120.0000   -0.73448
115160.0000   -0.26886
115200.0000   -0.27485
115240.0000   -0.37032
115280.0000   -0.29247
115320.0000   -0.42798
115360.0000   -0.50545
115400.0000   -0.39974
115440.0000   -0.39598
115480.0000   -0.24233
115520.0000   -0.42697
115560.0000   -0.43046
115600.0000   -0.16721
115640.0000   -0.08367
115680.0000   -0.17049
115720.0000   -0.20728
115760.0000   -0.04084
115800.0000   -0.11173
115840.0000   -0.18372
115880.0000   -0.30589
115920.0000   -0.11000
115960.0000   -0.34185
116000.0000   -0.21024
116040.0000   -0.20011
116080.0000   -0.14246
116120.0000   -0.07694
116160.0000   -0.22912
116200.0000   -0.04066
116240.0000    0.16235
116280.0000   -0.39337
116320.0000   -0.30932
116360.0000   -0.06784
116400.0000   -0.14775
116440.0000   -0.36483
116480.0000   -0.77799
116520.0000   -0.59425
116560.0000   -0.70020
116600.0000   -0.65551
116640.0000   -0.35579
116680.0000   -0.43565
116720.0000   -0.41283
116760.0000   -0.68503
116800.0000   -0.45641
116840.0000   -0.43671
116880.0000   -0.56348
116920.0000   -0.66878
116960.0000   -0.46656
117000.0000   -0.72203
117040.0000   -0.70212
117080.0000   -0.66047
117120.0000   -0.54972
117160.0000   -0.34810
117200.0000   -0.44326
117240.0000   -0.54879
117280.0000   -0.63868
117320.0000   -0.54130
117360.0000   -0.82866
117400.0000   -0.83141
117440.0000   -0.56418
117480.0000   -0.75145
117520.0000   -0.65697
117560.0000   -0.56877
117600.0000   -0.47188
117640.0000   -0.65428
117680.0000   -0.65156
117720.0000   -0.87817
117760.0000   -0.81795
117800.0000   -0.40631
117840.0000   -0.44756
117880.0000   -0.59088
117920.0000   -0.43379
117960.0000   -0.80305
118000.0000   -0.62432
118040.0000   -0.72875
118080.0000   -0.89172
118120.0000   -0.77024
118160.0000   -0.91777
118200.0000   -0.79885
118240.0000   -0.63698
118280.0000   -0.68480
118320.0000   -0.37735
118360.0000   -0.44477
118400.0000   -0.35313
118440.0000   -0.41503
118480.0000   -0.51797
118520.0000   -0.60296
118560.0000   -0.56664
118600.0000   -0.49863
118640.0000   -0.48313
118680.0000   -0.51397
118720.0000   -0.52179
118760.0000   -0.43979
118800.0000   -0.70226
118840.0000   -0.80699
118880.0000   -0.79350
118920.0000   -0.57076
118960.0000   -0.59029
119000.0000   -0.72619
119040.0000   -0.66872
119080.0000   -0.36331
119120.0000   -0.58818
119160.0000   -0.66406
119200.0000   -0.50533
119240.0000   -0.72655
119280.0000   -0.56711
119320.0000   -0.77487
119360.0000   -0.67251
119400.0000   -0.73872
119440.0000   -0.69509
119480.0000   -0.78785
119520.0000   -0.70655
119560.0000   -0.59515
119600.0000   -0.73915
119640.0000   -0.94936
119680.0000   -0.68762
119720.0000   -0.87044
119760.0000   -0.93090
119800.0000   -0.81375
119840.0000   -0.39004
119880.0000   -0.35457
119920.0000   -0.07878
119960.0000   -0.59293
120000.0000   -0.36824
120040.0000   -0.43606
120080.0000   -0.59014
120120.0000   -0.37846
120160.0000   -0.58731
120200.0000   -0.54655
120240.0000   -0.43252
120280.0000   -0.89547
120320.0000   -0.66879
120360.0000   -0.93329
120400.0000   -0.58504
120440.0000   -0.55157
120480.0000   -0.67225
120520.0000   -0.51289
120560.0000   -0.50704
120600.0000   -0.39250
120640.0000   -0.47661
120680.0000   -0.08011
120720.0000   -0.16635
120760.0000   -0.36844
120800.0000   -0.74926
120840.0000   -0.84362
120880.0000   -0.89206
120920.0000   -0.95918
120960.0000   -0.92583
121000.0000   -0.99695
121040.0000   -0.61160
121080.0000   -0.58757
121120.0000   -0.61440
121160.0000   -0.98869
121200.0000   -0.89013
121240.0000   -0.83954
121280.0000   -0.73954
121320.0000   -0.81320
121360.0000   -0.85872
121400.0000   -0.56494
121440.0000   -0.72013
121480.0000   -0.88073
121520.0000   -0.58691
121560.0000   -0.45271
121600.0000   -0.75262
121640.0000   -0.77164
121680.0000   -0.68662
121720.0000   -0.78286
121760.0000   -0.48397
121800.0000   -0.77142
121840.0000   -0.74768
121880.0000   -0.66391
121920.0000   -0.67273
121960.0000   -0.61216
122000.0000   -0.65953
122040.0000   -0.54242
122080.0000   -0.19921
122120.0000   -0.35745
122160.0000   -0.33781
122200.0000   -0.11515
122240.0000   -0.13684
122280.0000   -0.53694
122320.0000   -0.36097
122360.0000   -0.40562
122400.0000   -0.29919
122440.0000   -0.65558
122480.0000   -0.50629
122520.0000   -0.84461
122560.0000   -0.37764
122600.0000   -0.24984
122640.0000   -0.66151
122680.0000   -0.27433
122720.0000   -0.53250
122760.0000   -0.24415
122800.0000    0.03424
122840.0000   -0.25518
122880.0000   -0.09816
122920.0000    0.02224
122960.0000   -0.05610
123000.0000   -0.21309
123040.0000   -0.06925
123080.0000   -0.16066
123120.0000   -0.45085
123160.0000   -0.69444
123200.0000   -0.58875
123240.0000   -0.47047
123280.0000   -0.43403
123320.0000   -0.27124
123360.0000    0.10237
123400.0000   -0.15105
123440.0000   -0.14252
123480.0000    0.16577
123520.0000   -0.04247
123560.0000    0.03071
123600.0000    0.13906
123640.0000   -0.05094
123680.0000    0.35266
123720.0000    0.11570
123760.0000    0.00378
123800.0000    0.25845
123840.0000    0.24776
123880.0000    0.15457
123920.0000    0.24316
123960.0000    0.15666
124000.0000    0.21087
124040.0000    0.10515
124080.0000    0.03471
124120.0000    0.09956
124160.0000    0.01473
124200.0000    0.04536
124240.0000    0.06786
124280.0000   -0.44636
124320.0000   -0.15658
124360.0000    0.33395
124400.0000    0.41467
124440.0000    0.22066
124480.0000    0.47625
124520.0000    0.64337
124560.0000    0.54724
124600.0000    0.53716
124640.0000    0.66649
124680.0000    0.30746
124720.0000    0.22807
124760.0000    0.21750
124800.0000    0.14018
124840.0000    0.17814
124880.0000   -0.35533
124920.0000   -0.44382
124960.0000   -0.84474
125000.0000   -0.42799
125040.0000   -0.70168
125080.0000   -0.47909
125120.0000   -0.29559
125160.0000    0.05080
125200.0000   -0.07047
125240.0000   -0.49369
125280.0000   -0.37750
125320.0000   -0.18236
125360.0000   -0.42767
125400.0000   -0.34529
125440.0000   -0.24350
125480.0000   -0.53656
125520.0000   -0.50822
125560.0000   -0.47090
125600.0000   -0.41891
125640.0000   -0.31196
125680.0000   -0.36863
125720.0000   -0.34723
125760.0000   -0.41058
125800.0000   -0.70342
125840.0000   -0.82948
125880.0000   -0.62420
125920.0000   -0.68021
125960.0000   -0.66965
126000.0000   -0.83947
126040.0000   -0.76630
126080.0000   -0.68654
126120.0000   -0.91004
126160.0000   -0.43394
126200.0000   -0.65014
126240.0000   -0.44351
126280.0000   -0.42735
126320.0000   -0.76344
126360.0000   -0.87836
126400.0000   -0.83613
126440.0000   -0.55571
126480.0000   -0.42536
126520.0000   -0.34670
126560.0000   -0.49790
126600.0000   -0.43352
126640.0000   -0.62679
126680.0000   -0.63093
126720.0000   -0.56343
126760.0000   -0.58873
126800.0000   -0.66311
126840.0000   -0.46531
126880.0000   -0.64317
126920.0000   -0.61591
126960.0000   -0.79483
127000.0000   -0.89902
127040.0000   -0.86354
127080.0000   -0.81276
127120.0000   -0.66322
127160.0000   -0.81494
127200.0000   -0.64110
127240.0000   -0.77209
127280.0000   -0.59540
127320.0000   -0.58836
127360.0000   -0.37135
127400.0000   -0.69267
127440.0000   -0.72774
127480.0000   -0.74639
127520.0000   -0.96721
127560.0000   -0.72394
127600.0000   -0.72436
127640.0000   -0.79097
127680.0000   -0.83824
127720.0000   -0.98962
127760.0000   -0.52605
127800.0000   -0.77474
127840.0000   -0.94963
127880.0000   -0.71907
127920.0000   -0.56442
127960.0000   -0.59836
128000.0000   -0.61806
128040.0000   -0.55520
128080.0000   -0.57098
128120.0000   -0.71303
128160.0000   -0.70554
128200.0000   -0.85370
128240.0000   -0.77968
128280.0000   -0.66306
128320.0000   -0.69057
128360.0000   -0.63456
128400.0000   -0.71738
128440.0000   -0.85064
128480.0000   -0.56872
128520.0000   -0.59143
128560.0000   -0.66690
128600.0000   -0.54512
128640.0000   -0.57240
128680.0000   -0.52833
128720.0000   -0.49140
128760.0000   -0.86524
128800.0000   -0.73455
128840.0000   -0.86862
128880.0000   -0.60136
128920.0000   -0.75552
128960.0000   -0.81443
129000.0000   -0.76920
129040.0000   -0.74818
129080.0000   -0.66937
129120.0000   -0.72378
129160.0000   -0.73392
129200.0000   -0.79768
129240.0000   -0.74561
129280.0000   -0.63225
129320.0000   -0.80056
129360.0000   -0.91250
129400.0000   -0.82782
129440.0000   -0.73797
129480.0000   -0.48914
129520.0000   -0.76454
129560.0000   -0.82401
129600.0000   -0.62608
129640.0000   -0.80772
129680.0000   -0.80134
129720.0000   -0.40939
129760.0000   -0.45607
129800.0000   -0.51472
129840.0000   -0.30812
129880.0000   -0.54844
129920.0000   -0.27441
129960.0000   -0.50757
130000.0000   -0.40764
130040.0000   -0.44139
130080.0000   -0.47339
130120.0000   -0.46500
130160.0000   -0.65712
130200.0000   -0.59321
130240.0000   -0.60077
130280.0000   -0.56372
130320.0000   -0.56019
130360.0000   -0.62547
130400.0000   -0.63767
130440.0000   -0.64026
130480.0000   -0.44464
130520.0000   -0.38146
130560.0000   -0.49191
130600.0000   -0.68567
130640.0000   -0.44657
130680.0000   -0.52987
130720.0000   -0.54235
130760.0000   -0.42092
130800.0000   -0.73685
130840.0000   -0.68356
130880.0000   -0.77447
130920.0000   -0.64191
130960.0000   -0.63083
131000.0000   -0.83067
131040.0000   -0.56437
131080.0000   -0.52090
131120.0000   -0.85740
131160.0000   -0.54799
131200.0000   -0.73521
131240.0000   -0.32845
131280.0000   -0.44728
131320.0000   -0.69460
131360.0000   -0.54097
131400.0000   -0.73083
131440.0000   -0.67633
131480.0000   -0.62291
131520.0000   -0.41069
131560.0000   -0.69163
131600.0000   -0.51654
131640.0000   -0.52133
131680.0000   -0.56253
131720.0000   -0.64412
131760.0000   -0.56076
131800.0000   -0.67701
131840.0000   -0.52230
131880.0000   -0.52333
131920.0000   -0.43130
131960.0000   -0.45712
132000.0000   -0.41109
132040.0000   -0.47103
132080.0000   -0.37889
132120.0000   -0.40502
132160.0000   -0.32617
132200.0000   -0.73143
132240.0000   -0.60442
132280.0000   -0.55562
132320.0000   -0.15105
132360.0000    0.02967
132400.0000   -0.04458
132440.0000    0.01693
132480.0000    0.19208
132520.0000   -0.00814
132560.0000   -0.32579
132600.0000   -0.73200
132640.0000   -0.40782
132680.0000   -0.31324
132720.0000   -0.48205
132760.0000   -0.43071
132800.0000   -0.30906
132840.0000   -0.44181
132880.0000   -0.35641
132920.0000   -0.30667
132960.0000   -0.11544
133000.0000   -0.01221
133040.0000    0.04921
133080.0000   -0.12961
133120.0000   -0.14944
133160.0000   -0.42191
133200.0000   -0.54713
133240.0000   -0.32965
133280.0000   -0.41071
133320.0000   -0.57186
133360.0000   -0.66530
133400.0000   -0.48720
133440.0000   -0.46040
133480.0000   -0.63399
133520.0000   -0.79743
133560.0000   -0.74922
133600.0000   -0.45385
133640.0000   -0.36288
133680.0000   -0.47668
133720.0000   -0.61626
133760.0000   -0.65915
133800.0000   -0.43197
133840.0000   -0.47587
133880.0000   -0.38429
133920.0000   -0.52774
133960.0000   -0.80154
134000.0000   -0.38480
134040.0000   -0.20135
134080.0000   -0.06529
134120.0000    0.04574
134160.0000    0.06055
134200.0000   -0.03263
134240.0000    0.03735
134280.0000   -0.05401
134320.0000   -0.12636
134360.0000   -0.26699
134400.0000    0.07338
134440.0000    0.00008
134480.0000   -0.06058
134520.0000   -0.00701
134560.0000    0.15641
134600.0000   -0.07935
134640.0000    0.03793
134680.0000   -0.01638
134720.0000    0.16069
134760.0000   -0.11575
134800.0000   -0.11356
134840.0000    0.15243
134880.0000    0.13286
134920.0000   -0.10634
134960.0000   -0.22201
135000.0000   -0.23579
135040.0000   -0.10750
135080.0000    0.05550
135120.0000   -0.10686
135160.0000    0.01191
135200.0000    0.01261
135240.0000    0.03994
135280.0000    0.05810
135320.0000    0.02236
135360.0000   -0.15846
135400.0000   -0.17258
135440.0000   -0.34086
135480.0000   -0.18157
135520.0000   -0.15846
135560.0000   -0.26841
135600.0000   -0.27993
135640.0000   -0.56135
135680.0000   -0.65495
135720.0000   -0.49760
135760.0000   -0.71396
135800.0000   -0.69310
135840.0000   -0.72460
135880.0000   -0.71339
135920.0000   -0.57754
135960.0000   -0.41524
136000.0000   -0.32403
136040.0000   -0.49088
136080.0000   -0.56301
136120.0000   -0.67837
136160.0000   -0.68830
136200.0000   -0.77059
136240.0000   -0.51414
136280.0000   -0.43460
136320.0000   -0.59441
136360.0000   -0.27024
136400.0000   -0.11982
136440.0000   -0.53760
136480.0000   -0.53576
136520.0000   -0.49268
136560.0000   -0.60389
136600.0000   -0.40936
136640.0000   -0.60629
136680.0000   -0.74949
136720.0000   -0.71892
136760.0000   -0.60535
136800.0000   -0.67457
136840.0000   -0.59797
136880.0000   -0.62657
136920.0000   -0.42858
136960.0000   -0.33397
137000.0000   -0.33538
137040.0000   -0.50970
137080.0000   -0.38417
137120.0000   -0.43103
137160.0000   -0.49775
137200.0000   -0.17499
137240.0000   -0.28887
137280.0000   -0.24648
137320.0000   -0.46181
137360.0000   -0.16825
137400.0000   -0.20697
137440.0000    0.08840
137480.0000   -0.14916
137520.0000   -0.31098
137560.0000   -0.27875
137600.0000   -0.00743
137640.0000   -0.42562
137680.0000   -0.18659
137720.0000   -0.27081
137760.0000   -0.47605
137800.0000   -0.59254
137840.0000   -0.44512
137880.0000   -0.46131
137920.0000   -0.40913
137960.0000   -0.26778
138000.0000   -0.41733
138040.0000   -0.29557
138080.0000   -0.30125
138120.0000   -0.32334
138160.0000   -0.31229
138200.0000   -0.60285
138240.0000   -0.66857
138280.0000   -0.67968
138320.0000   -0.35992
138360.0000   -0.17924
138400.0000   -0.42971
138440.0000   -0.20950
138480.0000   -0.40863
138520.0000   -0.05457
138560.0000   -0.47237
138600.0000   -0.42769
138640.0000    0.13699
138680.0000    0.03820
138720.0000   -0.31395
138760.0000   -0.06705
138800.0000   -0.41744
138840.0000   -0.49120
138880.0000   -0.57975
138920.0000   -0.43667
138960.0000   -0.28487
139000.0000   -0.45067
139040.0000   -0.46067
139080.0000   -0.38580
139120.0000   -0.12739
139160.0000   -0.51939
139200.0000   -0.65157
139240.0000   -0.23319
139280.0000   -0.56609
139320.0000   -0.26187
139360.0000    0.10703
139400.0000    0.37509
139440.0000    0.07936
139480.0000   -0.15413
139520.0000   -0.12560
139560.0000   -0.09561
139600.0000   -0.36466
139640.0000   -0.35324
139680.0000   -0.30594
139720.0000   -0.26561
139760.0000   -0.42163
139800.0000    0.06995
139840.0000   -0.26641
139880.0000   -0.34445
139920.0000   -0.54513
139960.0000   -0.46326
140000.0000   -0.36890
140040.0000   -0.58554
140080.0000   -0.57366
140120.0000   -0.12294
140160.0000   -0.22310
140200.0000   -0.48278
140240.0000   -0.56763
140280.0000   -0.47121
140320.0000   -0.35643
140360.0000   -0.39950
140400.0000   -0.58505
140440.0000   -0.51117
140480.0000   -0.37315
140520.0000   -0.03349
140560.0000    0.04942
140600.0000   -0.04946
140640.0000   -0.18061
140680.0000   -0.37250
140720.0000   -0.25940
140760.0000   -0.49459
140800.0000   -0.55507
140840.0000   -0.73938
140880.0000   -0.68015
140920.0000   -0.57114
140960.0000   -0.80873
141000.0000   -0.65500
141040.0000   -0.90931
141080.0000    0.10848
141120.0000   -0.28543
141160.0000   -0.24585
141200.0000   -0.10696
141240.0000   -0.07392
141280.0000    0.04226
141320.0000    0.09552
141360.0000   -0.06590
141400.0000   -0.23277
141440.0000   -0.39087
141480.0000   -0.38544
141520.0000   -0.40412
141560.0000   -0.40405
141600.0000   -0.66876
141640.0000   -0.63345
141680.0000   -0.78350
141720.0000   -0.44672
141760.0000   -0.17063
141800.0000    0.01711
141840.0000    0.11529
141880.0000    0.02737
141920.0000   -0.07166
141960.0000   -0.36834
142000.0000   -0.23590
142040.0000    0.00610
142080.0000   -0.37875
142120.0000   -0.24567
142160.0000   -0.30587
142200.0000   -0.20365
142240.0000   -0.04951
142280.0000   -0.00403
142320.0000   -0.21790
142360.0000   -0.14780
142400.0000   -0.35477
142440.0000   -0.47248
142480.0000   -0.17673
142520.0000   -0.49392
142560.0000   -0.55408
142600.0000   -0.59804
142640.0000   -0.65678
142680.0000   -0.30386
142720.0000   -0.69779
142760.0000   -0.23667
142800.0000   -0.38250
142840.0000   -0.39021
142880.0000   -0.79114
142920.0000   -0.59832
142960.0000   -1.00107
143000.0000   -0.53884
143040.0000   -0.52798
143080.0000   -0.37027
143120.0000   -0.44066
143160.0000   -0.44537
143200.0000   -0.45378
143240.0000   -0.46456
143280.0000   -0.58111
143320.0000   -0.54138
143360.0000   -0.31598
143400.0000   -0.37368
143440.0000   -0.50335
143480.0000   -0.77080
143520.0000   -0.57665
143560.0000   -0.41499
143600.0000   -0.62988
143640.0000   -0.59108
143680.0000   -0.84629
143720.0000   -0.57224
143760.0000   -0.49473
143800.0000   -0.40299
143840.0000   -0.60250
143880.0000   -0.67928
143920.0000   -0.34623
143960.0000   -0.31891
144000.0000   -0.47866
144040.0000   -0.49754
144080.0000   -0.57260
144120.0000   -0.56699
144160.0000   -0.24823
144200.0000   -0.38645
144240.0000   -0.52252
144280.0000   -0.16179
144320.0000   -0.15751
144360.0000   -0.40491
144400.0000    0.04451
144440.0000   -0.05559
144480.0000    0.04264
144520.0000   -0.24402
144560.0000   -0.35819
144600.0000   -0.28030
144640.0000   -0.63711
144680.0000   -0.54485
144720.0000   -0.52972
144760.0000   -0.45873
144800.0000   -0.45225
144840.0000   -0.51490
144880.0000   -0.36489
144920.0000   -0.15377
144960.0000   -0.12895
145000.0000   -0.09001
145040.0000   -0.11115
145080.0000   -0.56437
145120.0000   -0.36092
145160.0000   -0.38698
145200.0000   -0.18954
145240.0000   -0.53605
145280.0000   -0.49260
145320.0000   -0.44656
145360.0000   -0.14780
145400.0000   -0.55916
145440.0000   -0.15008
145480.0000   -0.24480
145520.0000   -0.36297
145560.0000   -0.28126
145600.0000   -0.25106
145640.0000   -0.05807
145680.0000   -0.03337
145720.0000   -0.25226
145760.0000   -0.45654
145800.0000   -0.22240
145840.0000   -0.09868
145880.0000   -0.42874
145920.0000   -0.32970
145960.0000   -0.37269
146000.0000    0.14664
146040.0000   -0.41614
146080.0000   -0.68151
146120.0000   -0.47909
146160.0000   -0.28614
146200.0000   -0.37165
146240.0000   -0.45734
146280.0000   -0.49751
146320.0000   -0.58454
146360.0000   -0.33280
146400.0000   -0.32258
146440.0000   -0.23202
146480.0000   -0.37767
146520.0000   -0.67311
146560.0000   -0.52763
146600.0000   -0.18916
146640.0000   -0.60619
146680.0000   -0.52175
146720.0000   -0.63561
146760.0000   -0.97483
146800.0000   -0.78908
146840.0000   -0.79907
146880.0000   -0.71687
146920.0000   -0.38338
146960.0000   -0.50785
147000.0000   -0.35422
147040.0000   -0.24384
147080.0000   -0.12682
147120.0000   -0.15674
147160.0000   -0.23961
147200.0000   -0.22635
147240.0000   -0.01522
147280.0000   -0.07178
147320.0000    0.00342
147360.0000   -0.21997
147400.0000    0.06628
147440.0000   -0.11264
147480.0000   -0.09957
147520.0000   -0.17542
147560.0000   -0.25665
147600.0000   -0.56460
147640.0000   -0.62134
147680.0000   -0.49406
147720.0000   -0.57390
147760.0000   -0.72245
147800.0000   -0.18923
147840.0000   -0.41912
147880.0000   -0.06222
147920.0000   -0.47434
147960.0000   -0.11460
148000.0000   -0.20234
148040.0000    0.00441
148080.0000   -0.26662
148120.0000   -0.14465
148160.0000    0.07402
148200.0000   -0.01688
148240.0000   -0.04627
148280.0000    0.12940
148320.0000   -0.10192
148360.0000   -0.10127
148400.0000   -0.17877
148440.0000   -0.08775
148480.0000   -0.16996
148520.0000   -0.18862
148560.0000   -0.49566
148600.0000   -0.49004
148640.0000   -0.38666
148680.0000   -0.48232
148720.0000   -0.19135
148760.0000   -0.22368
148800.0000   -0.17842
148840.0000   -0.26166
148880.0000   -0.38910
148920.0000   -0.23611
148960.0000   -0.28740
149000.0000    0.07346
149040.0000   -0.14253
149080.0000   -0.07311
149120.0000    0.48850
149160.0000    0.26774
149200.0000    0.53281
149240.0000    0.38182
149280.0000    0.69928
149320.0000    0.29066
149360.0000    0.32788
149400.0000    0.23968
149440.0000    0.22043
149480.0000    0.28153
149520.0000    0.26850
149560.0000    0.12887
149600.0000    0.27489
149640.0000    0.26162
149680.0000    0.27881
149720.0000    0.47990
149760.0000    0.09372
149800.0000    0.35075
149840.0000    0.44007
149880.0000    0.53831
149920.0000   -0.02412
149960.0000    0.39277
150000.0000    0.19635
150040.0000    0.16143
150080.0000    0.19504
150120.0000    0.37348
150160.0000    0.27987
150200.0000    0.31741
150240.0000    0.40372
150280.0000    0.44969
150320.0000    0.44922
150360.0000    0.25735
150400.0000    0.23073
150440.0000    0.34407
150480.0000    0.25214
150520.0000    0.39488
150560.0000    0.26565
150600.0000    0.45301
150640.0000    0.34978
150680.0000    0.39110
150720.0000    0.29260
150760.0000    0.35082
150800.0000    0.41430
150840.0000    0.08318
150880.0000    0.36938
150920.0000    0.58762
150960.0000    0.30484
151000.0000    0.20248
151040.0000    0.27272
151080.0000    0.39430
151120.0000    0.32009
151160.0000    0.45103
151200.0000    0.39027
151240.0000    0.27224
151280.0000    0.19599
151320.0000    0.20100
151360.0000    0.33047
151400.0000    0.26186
151440.0000    0.42181
151480.0000    0.41392
151520.0000    0.35058
151560.0000    0.28464
151600.0000    0.40043
151640.0000    0.29297
151680.0000    0.33358
151720.0000    0.42148
151760.0000    0.30136
151800.0000    0.38419
151840.0000    0.36678
151880.0000    0.41619
151920.0000    0.35959
151960.0000    0.36090
152000.0000    0.42271
152040.0000    0.30579
152080.0000    0.17768
152120.0000    0.30768
152160.0000    0.27468
152200.0000    0.37181
152240.0000    0.23754
152280.0000    0.25451
152320.0000    0.40420
152360.0000    0.38252
152400.0000    0.23594
152440.0000    0.38213
152480.0000    0.24200
152520.0000    0.30513
152560.0000    0.21667
152600.0000    0.32267
152640.0000    0.26535
152680.0000    0.19887
152720.0000    0.20130
152760.0000    0.41419
152800.0000    0.36482
152840.0000    0.44304
152880.0000    0.43322
152920.0000    0.25444
152960.0000    0.39934
153000.0000    0.42901
153040.0000    0.30448
153080.0000    0.29233
153120.0000    0.18873
153160.0000    0.37836
153200.0000    0.46651
153240.0000    0.30028
153280.0000    0.28594
153320.0000    0.09391
153360.0000    0.10167
153400.0000    0.15739
153440.0000   -0.01578
153480.0000    0.10973
153520.0000    0.23646
153560.0000    0.22157
153600.0000    0.43378
153640.0000    0.18380
153680.0000    0.43735
153720.0000    0.16103
153760.0000    0.53702
153800.0000    0.27706
153840.0000    0.31962
153880.0000    0.19847
153920.0000    0.36742
153960.0000    0.06349
154000.0000   -0.05367
154040.0000    0.20767
154080.0000    0.00830
154120.0000    0.27371
154160.0000    0.17148
154200.0000    0.15021
154240.0000    0.26114
154280.0000    0.37037
154320.0000    0.23231
154360.0000    0.39064
154400.0000    0.50612
154440.0000    0.46204
154480.0000    0.19777
154520.0000    0.33725
154560.0000    0.35167
154600.0000    0.24465
154640.0000    0.31562
154680.0000    0.27787
154720.0000    0.51248
154760.0000    0.32596
154800.0000    0.32666
154840.0000    0.31479
154880.0000    0.32366
154920.0000    0.14516
154960.0000    0.15690
155000.0000    0.38477
155040.0000    0.38482
155080.0000    0.29380
155120.0000    0.31191
155160.0000    0.38046
155200.0000    0.26925
155240.0000    0.09344
155280.0000    0.31460
155320.0000    0.39134
155360.0000    0.23884
155400.0000    0.37952
155440.0000    0.45795
155480.0000    0.35250
155520.0000    0.47894
155560.0000    0.37950
155600.0000    0.49450
155640.0000    0.28696
155680.0000    0.19540
155720.0000    0.23676
155760.0000    0.32617
155800.0000    0.44612
155840.0000    0.47952
155880.0000    0.46486
155920.0000    0.39722
155960.0000    0.16056
156000.0000    0.28837
156040.0000    0.34606
156080.0000    0.26899
156120.0000    0.12648
156160.0000    0.21113
156200.0000    0.14256
156240.0000    0.30027
156280.0000    0.45597
156320.0000    0.45670
156360.0000    0.30153
156400.0000    0.31013
156440.0000    0.12522
156480.0000    0.34674
156520.0000    0.23611
156560.0000    0.33132
156600.0000    0.16891
156640.0000    0.26601
156680.0000    0.22286
156720.0000    0.14150
156760.0000    0.48033
156800.0000    0.15819
156840.0000    0.08427
156880.0000    0.28524
156920.0000    0.32357
156960.0000    0.43646
157000.0000    0.40129
157040.0000    0.27940
157080.0000    0.52235
157120.0000    0.58140
157160.0000    0.42907
157200.0000    0.41379
157240.0000    0.37856
157280.0000    0.62939
157320.0000    0.59896
157360.0000    0.38580
157400.0000    0.31498
157440.0000    0.53622
157480.0000    0.45574
157520.0000    0.44210
157560.0000    0.13466
157600.0000    0.12528
157640.0000    0.25514
157680.0000    0.12180
157720.0000    0.35324
157760.0000    0.36448
157800.0000    0.24896
157840.0000   -0.17487
157880.0000    0.10272
157920.0000    0.28432
157960.0000    0.04927
158000.0000    0.32673
158040.0000    0.06103
158080.0000   -0.18175
158120.0000    0.23439
158160.0000    0.14211
158200.0000    0.23227
158240.0000    0.17388
158280.0000   -0.00612
158320.0000   -0.11693
158360.0000   -0.30824
158400.0000   -0.53479
158440.0000   -0.76077
158480.0000   -0.13900
158520.0000   -0.18823
158560.0000   -0.02878
158600.0000   -0.24943
158640.0000   -0.19678
158680.0000   -0.27105
158720.0000   -0.21472
158760.0000   -0.30462
158800.0000   -0.09925
158840.0000    0.04616
158880.0000   -0.11520
158920.0000    0.03523
158960.0000    0.05265
159000.0000   -0.09135
159040.0000    0.07289
159080.0000   -0.10440
159120.0000   -0.09362
159160.0000    0.08499
159200.0000    0.24988
159240.0000   -0.02907
159280.0000    0.33319
159320.0000   -0.07860
159360.0000    0.20011
159400.0000    0.00202
159440.0000   -0.16137
159480.0000    0.14900
159520.0000   -0.02842
159560.0000    0.17624
159600.0000   -0.07767
159640.0000   -0.12952
159680.0000   -0.27354
159720.0000   -0.40268
159760.0000    0.14274
159800.0000    0.10153
159840.0000   -0.18429
159880.0000   -0.00724
159920.0000   -0.07627
159960.0000    0.11024
160000.0000   -0.07224
160040.0000   -0.01234
160080.0000    0.33724
160120.0000   -0.00439
160160.0000    0.09698
160200.0000    0.06517
160240.0000    0.09237
160280.0000    0.23860
160320.0000    0.14587
160360.0000    0.13552
160400.0000   -0.03007
160440.0000    0.11566
160480.0000   -0.08027
160520.0000    0.07793
160560.0000   -0.12280
160600.0000   -0.13972
160640.0000   -0.25110
160680.0000   -0.14639
160720.0000   -0.02494
160760.0000   -0.02357
160800.0000   -0.08161
160840.0000   -0.00014
160880.0000    0.02089
160920.0000   -0.40562
160960.0000   -0.03081
161000.0000   -0.13443
161040.0000   -0.07813
161080.0000   -0.27360
161120.0000   -0.40536
161160.0000   -0.56101
161200.0000   -0.51752
161240.0000   -0.77663
161280.0000   -0.30919
161320.0000   -0.35588
161360.0000   -0.46847
161400.0000   -0.44369
161440.0000   -0.94183
161480.0000   -0.48140
161520.0000   -0.78114
161560.0000   -0.46612
161600.0000   -0.68546
161640.0000   -0.63974
161680.0000   -0.29742
161720.0000   -0.46193
161760.0000   -0.53293
161800.0000   -0.12187
161840.0000    0.05404
161880.0000   -0.01701
161920.0000   -0.15726
161960.0000   -0.03622
162000.0000    0.04139
162040.0000    0.10239
162080.0000    0.05923
162120.0000    0.10320
162160.0000    0.13910
162200.0000    0.10141
162240.0000    0.05362
162280.0000   -0.13428
162320.0000    0.02074
162360.0000   -0.03303
162400.0000    0.01717
162440.0000   -0.20575
162480.0000   -0.08893
162520.0000   -0.03485
162560.0000    0.03240
162600.0000    0.21949
162640.0000   -0.02094
162680.0000    0.02181
162720.0000   -0.24698
162760.0000   -0.43285
162800.0000   -0.24063
162840.0000   -0.58048
162880.0000   -0.56293
162920.0000   -0.63545
162960.0000   -0.76849
163000.0000   -0.57882
163040.0000   -0.48838
163080.0000   -0.41262
163120.0000   -0.43214
163160.0000   -0.65946
163200.0000   -0.26761
163240.0000   -0.06972
163280.0000    0.07524
163320.0000   -0.15485
163360.0000   -0.25971
163400.0000   -0.34301
163440.0000    0.00582
163480.0000    0.03959
163520.0000   -0.66332
163560.0000   -0.36817
163600.0000   -0.26822
163640.0000   -0.26717
163680.0000   -0.38505
163720.0000   -0.46398
163760.0000   -0.42339
163800.0000   -0.80402
163840.0000   -0.49498
163880.0000   -0.12486
163920.0000   -0.47313
163960.0000   -0.13843
164000.0000   -0.13898
164040.0000   -0.19980
164080.0000   -0.27579
164120.0000   -0.40833
164160.0000   -0.27966
164200.0000   -0.26881
164240.0000   -0.63379
164280.0000   -0.12979
164320.0000   -0.22813
164360.0000   -0.60154
164400.0000   -0.38862
164440.0000   -0.48072
164480.0000   -0.63810
164520.0000   -0.52787
164560.0000   -0.73910
164600.0000   -0.50473
164640.0000   -0.34725
164680.0000   -0.47795
164720.0000   -0.16470
164760.0000   -0.58503
164800.0000   -0.22563
164840.0000   -0.11045
164880.0000   -0.09819
164920.0000   -0.14485
164960.0000   -0.07777
165000.0000   -0.14322
165040.0000   -0.33500
165080.0000   -0.34035
165120.0000   -0.08103
165160.0000   -0.14685
165200.0000   -0.14272
165240.0000   -0.23017
165280.0000   -0.24817
165320.0000   -0.49393
165360.0000   -0.44351
165400.0000   -0.30351
165440.0000   -0.39201
165480.0000   -0.31859
165520.0000   -0.36298
165560.0000   -0.58606
165600.0000   -0.54880
165640.0000   -0.73482
165680.0000   -0.58400
165720.0000   -0.68543
165760.0000   -0.47331
165800.0000   -0.38909
165840.0000   -0.65623
165880.0000   -0.90083
165920.0000   -0.55632
165960.0000   -0.59554
166000.0000   -0.68137
166040.0000   -0.57974
166080.0000   -0.79427
166120.0000   -0.70571
166160.0000   -1.06029
166200.0000   -0.69000
166240.0000   -0.90090
166280.0000   -0.49573
166320.0000   -0.59989
166360.0000   -0.38947
166400.0000   -0.18703
166440.0000   -0.42603
166480.0000   -0.57988
166520.0000   -0.34645
166560.0000   -0.67130
166600.0000   -0.56420
166640.0000   -0.45709
166680.0000   -0.44168
166720.0000   -0.26529
166760.0000   -0.54931
166800.0000   -0.54303
166840.0000   -0.04993
166880.0000   -0.12885
166920.0000   -0.00826
166960.0000   -0.39215
167000.0000   -0.12196
167040.0000   -0.54521
167080.0000   -0.53143
167120.0000   -0.74147
167160.0000   -0.47363
167200.0000   -0.63345
167240.0000   -0.41920
167280.0000   -0.42879
167320.0000   -0.56603
167360.0000   -0.57260
167400.0000   -0.33512
167440.0000   -0.45277
167480.0000   -0.16927
167520.0000   -0.39122
167560.0000   -0.14072
167600.0000   -0.49985
167640.0000   -0.32550
167680.0000   -0.39366
167720.0000   -0.32131
167760.0000   -0.46621
167800.0000   -0.24846
167840.0000   -0.24272
167880.0000   -0.28052
167920.0000   -0.12982
167960.0000   -0.05013
168000.0000    0.01217
168040.0000    0.24315
168080.0000    0.06345
168120.0000   -0.58348
168160.0000   -0.16771
168200.0000   -0.00550
168240.0000   -0.16198
168280.0000   -0.23530
168320.0000    0.25421
168360.0000    0.22515
168400.0000    0.07107
168440.0000   -0.24187
168480.0000   -0.10186
168520.0000   -0.21827
168560.0000   -0.18960
168600.0000   -0.02881
168640.0000   -0.54606
168680.0000   -0.78228
168720.0000   -0.56996
168760.0000   -0.51707
168800.0000   -0.92022
168840.0000   -0.43883
168880.0000   -0.38424
168920.0000   -0.61296
168960.0000   -0.39164
169000.0000   -0.38228
169040.0000   -0.71313
169080.0000   -0.48730
169120.0000   -0.23389
169160.0000   -0.58749
169200.0000   -0.31640
169240.0000   -0.33997
169280.0000   -0.38314
169320.0000   -0.42066
169360.0000   -0.22488
169400.0000    0.01407
169440.0000   -0.01144
169480.0000   -0.57430
169520.0000   -0.55136
169560.0000   -0.28644
169600.0000   -0.35543
169640.0000   -0.64038
169680.0000   -0.29212
169720.0000   -0.53571
169760.0000   -0.33358
169800.0000   -0.33556
169840.0000   -0.63981
169880.0000   -0.51421
169920.0000   -0.74477
169960.0000   -0.54733
170000.0000    0.04889
170040.0000   -0.08892
170080.0000   -0.22040
170120.0000   -0.57766
170160.0000   -0.72381
170200.0000   -0.68000
170240.0000   -0.48893
170280.0000   -0.60571
170320.0000   -0.30591
170360.0000   -0.65619
170400.0000   -0.37410
170440.0000   -0.55635
170480.0000   -0.66398
170520.0000   -0.64770
170560.0000   -0.48405
170600.0000   -0.52241
170640.0000   -0.64838
170680.0000   -0.54281
170720.0000   -0.48096
170760.0000   -0.50767
170800.0000   -0.56272
170840.0000   -0.70145
170880.0000   -0.51429
170920.0000   -0.54405
170960.0000   -0.38912
171000.0000   -0.81885
171040.0000   -0.36778
171080.0000   -0.73995
171120.0000   -0.43721
171160.0000   -0.07642
171200.0000   -0.44751
171240.0000   -0.59188
171280.0000   -0.43966
171320.0000   -0.20098
171360.0000   -0.34019
171400.0000   -0.64694
171440.0000   -0.61836
171480.0000   -0.44702
171520.0000   -0.63616
171560.0000   -0.81557
171600.0000   -0.59744
171640.0000   -0.19505
171680.0000   -0.23343
171720.0000   -0.00840
171760.0000   -0.02867
171800.0000   -0.14884
171840.0000   -0.27290
171880.0000   -0.31468
171920.0000   -0.30860
171960.0000    0.11601
172000.0000   -0.21090
172040.0000   -0.12722
172080.0000   -0.36565
172120.0000   -0.15420
172160.0000   -0.23503
172200.0000   -0.28826
172240.0000   -0.26776
172280.0000   -0.69976
172320.0000   -0.75388
172360.0000   -0.17509
172400.0000   -0.51299
172440.0000   -0.66290
172480.0000   -0.36872
172520.0000   -0.54346
172560.0000   -0.37911
172600.0000   -0.54615
172640.0000   -0.45352
172680.0000   -0.50919
172720.0000   -0.65324
172760.0000   -0.24946
172800.0000   -0.52107
172840.0000   -0.87024
172880.0000   -0.84977
172920.0000   -0.71944
172960.0000   -0.71030
173000.0000   -0.43970
173040.0000   -0.45983
173080.0000   -0.52607
173120.0000   -0.31152
173160.0000   -0.59930
173200.0000   -0.43997
173240.0000   -0.21969
173280.0000   -0.39815
173320.0000   -0.11332
173360.0000   -0.37065
173400.0000   -0.49539
173440.0000   -0.65238
173480.0000   -0.52418
173520.0000   -0.43446
173560.0000   -0.48872
173600.0000   -0.62389
173640.0000   -0.73679
173680.0000   -0.81241
173720.0000   -0.30554
173760.0000   -0.35617
173800.0000   -0.27638
173840.0000   -0.03085
173880.0000   -0.26780
173920.0000   -0.30673
173960.0000   -0.29478
174000.0000   -0.31162
174040.0000   -0.48041
174080.0000   -0.42169
174120.0000   -0.31584
174160.0000   -0.55397
174200.0000   -0.50987
174240.0000   -0.32815
174280.0000   -0.56978
174320.0000   -0.38365
174360.0000   -0.40368
174400.0000   -0.31020
174440.0000   -0.42007
174480.0000   -0.31381
174520.0000   -0.34389
174560.0000   -0.46146
174600.0000   -0.34001
174640.0000   -0.39966
174680.0000   -0.28594
174720.0000   -0.50612
174760.0000   -0.03730
174800.0000   -0.19464
174840.0000   -0.43269
174880.0000   -0.14511
174920.0000   -0.52277
174960.0000   -0.46843
175000.0000   -0.48734
175040.0000   -0.23658
175080.0000    0.10750
175120.0000    0.04138
175160.0000    0.00963
175200.0000   -0.38465
175240.0000    0.02969
175280.0000   -0.16884
175320.0000   -0.04473
175360.0000   -0.48926
175400.0000   -0.43559
175440.0000   -0.58653
175480.0000   -0.27489
175520.0000   -0.21798
175560.0000   -0.42898
175600.0000   -0.65561
175640.0000   -0.38907
175680.0000   -0.36009
175720.0000   -0.46452
175760.0000   -0.43630
175800.0000   -0.37354
175840.0000   -0.41639
175880.0000   -0.47911
175920.0000   -0.39956
175960.0000   -0.21365
176000.0000   -0.39943
176040.0000   -0.33750
176080.0000   -0.42618
176120.0000   -0.48719
176160.0000   -0.48612
176200.0000   -0.75160
176240.0000   -0.64284
176280.0000   -0.37779
176320.0000   -0.46838
176360.0000   -0.35620
176400.0000   -0.11639
176440.0000   -0.34968
176480.0000   -0.28759
176520.0000   -0.41336
176560.0000   -0.63134
176600.0000   -0.41577
176640.0000   -0.08171
176680.0000    0.16536
176720.0000    0.00119
176760.0000   -0.34326
176800.0000   -0.35071
176840.0000   -0.26573
176880.0000   -0.30772
176920.0000   -0.26639
176960.0000   -0.48593
177000.0000   -0.35570
177040.0000   -0.45679
177080.0000   -0.27862
177120.0000   -0.21081
177160.0000   -0.45557
177200.0000   -0.50968
177240.0000   -0.43450
177280.0000   -0.45725
177320.0000   -0.44217
177360.0000   -0.66881
177400.0000   -0.48061
177440.0000   -0.26089
177480.0000   -0.45571
177520.0000   -0.37137
177560.0000   -0.26909
177600.0000   -0.45845
177640.0000   -0.34934
177680.0000   -0.16354
177720.0000   -0.58877
177760.0000   -0.56267
177800.0000   -0.27104
177840.0000   -0.43295
177880.0000   -0.48201
177920.0000   -0.50877
177960.0000    0.10021
178000.0000   -0.39949
178040.0000   -0.62597
178080.0000   -0.32091
178120.0000   -0.37658
178160.0000   -0.47350
178200.0000   -0.22803
178240.0000   -0.14163
178280.0000   -0.32946
178320.0000   -0.50460
178360.0000   -0.35034
178400.0000   -0.26480
178440.0000   -0.18254
178480.0000   -0.23852
178520.0000    0.20245
178560.0000    0.04876
178600.0000    0.06397
178640.0000    0.17387
178680.0000    0.18116
178720.0000    0.20775
178760.0000    0.13354
178800.0000    0.14376
178840.0000    0.24335
178880.0000    0.22432
178920.0000    0.07374
178960.0000   -0.05234
179000.0000    0.01229
179040.0000   -0.09817
179080.0000   -0.09121
179120.0000   -0.03622
179160.0000   -0.33557
179200.0000   -0.37780
179240.0000   -0.38309
179280.0000   -0.41744
179320.0000   -0.55372
179360.0000   -0.28138
179400.0000   -0.43705
179440.0000   -0.32680
179480.0000   -0.52979
179520.0000   -0.34991
179560.0000   -0.26191
179600.0000   -0.29830
179640.0000   -0.51897
179680.0000   -0.68703
179720.0000   -0.51753
179760.0000   -0.63058
179800.0000   -0.55337
179840.0000   -0.65996
179880.0000   -0.54692
179920.0000   -0.48238
179960.0000   -0.44643
180000.0000   -0.62990
180040.0000   -0.68784
180080.0000   -0.65010
180120.0000   -0.57794
180160.0000   -0.56620
180200.0000   -0.51965
180240.0000   -0.38948
180280.0000   -0.55736
180320.0000   -0.01100
180360.0000   -0.02311
180400.0000   -0.19018
180440.0000   -0.20885
180480.0000   -0.22233
180520.0000   -0.27448
180560.0000    0.17111
180600.0000   -0.09268
180640.0000   -0.34049
180680.0000   -0.07352
180720.0000   -0.28642
180760.0000   -0.33590
180800.0000   -0.35422
180840.0000   -0.25442
180880.0000   -0.28701
180920.0000   -0.33587
180960.0000   -0.85153
181000.0000   -0.34514
181040.0000   -0.65627
181080.0000   -0.74097
181120.0000   -1.00694
181160.0000   -0.78959
181200.0000   -1.03511
181240.0000   -0.88678
181280.0000   -0.28995
181320.0000   -0.10822
181360.0000   -0.29678
181400.0000   -0.63270
181440.0000   -0.12783
181480.0000   -0.26649
181520.0000   -0.17314
181560.0000   -0.06522
181600.0000   -0.37508
181640.0000   -0.31006
181680.0000   -0.09455
181720.0000   -0.00889
181760.0000   -0.18613
181800.0000   -0.73648
181840.0000   -0.68218
181880.0000   -0.40301
181920.0000   -0.32783
181960.0000   -0.38156
182000.0000   -0.76842
182040.0000   -0.31649
182080.0000   -0.29160
182120.0000   -0.45551
182160.0000   -0.52297
182200.0000   -0.58654
182240.0000   -0.51265
182280.0000   -0.38053
182320.0000   -0.53032
182360.0000   -0.18353
182400.0000    0.09054
182440.0000   -0.07489
182480.0000   -0.01165
182520.0000   -0.81738
182560.0000   -0.61857
182600.0000   -0.16334
182640.0000   -0.17729
182680.0000   -0.09504
182720.0000   -0.49470
182760.0000   -0.59865
182800.0000   -0.57405
182840.0000   -0.71531
182880.0000   -0.71620
182920.0000   -0.68431
182960.0000   -0.82406
183000.0000   -0.49659
183040.0000   -0.50762
183080.0000   -0.67569
183120.0000   -0.53884
183160.0000   -0.44694
183200.0000   -0.67858
183240.0000   -0.37753
183280.0000   -0.36096
183320.0000   -0.23477
183360.0000   -0.82780
183400.0000    0.10595
183440.0000   -0.52580
183480.0000   -0.64370
183520.0000   -0.20498
183560.0000   -0.44669
183600.0000   -0.30173
183640.0000   -0.45332
183680.0000   -0.41276
183720.0000   -0.59190
183760.0000   -0.40779
183800.0000   -0.74161
183840.0000   -0.61215
183880.0000   -0.30208
183920.0000   -0.64089
183960.0000   -0.56595
184000.0000   -1.03179
184040.0000   -0.65866
184080.0000   -0.54224
184120.0000   -0.74895
184160.0000   -0.70933
184200.0000   -0.81328
184240.0000   -0.79381
184280.0000   -0.47381
184320.0000   -0.66678
184360.0000   -0.90329
184400.0000   -0.50795
184440.0000   -0.60437
184480.0000   -0.39076
184520.0000    0.09702
184560.0000    0.12712
184600.0000   -0.10067
184640.0000    0.01146
184680.0000   -0.06407
184720.0000   -0.04242
184760.0000   -0.60881
184800.0000   -0.05080
184840.0000    0.05766
184880.0000    0.01258
184920.0000   -0.06039
184960.0000   -0.13845
185000.0000    0.34186
185040.0000    0.25763
185080.0000   -0.19848
185120.0000   -0.16998
185160.0000   -0.18516
185200.0000   -0.17087
185240.0000   -0.32216
185280.0000   -0.46824
185320.0000   -0.56966
185360.0000   -0.42153
185400.0000   -0.27888
185440.0000   -0.73308
185480.0000   -0.47734
185520.0000   -0.49501
185560.0000   -0.52910
185600.0000   -0.41744
185640.0000   -0.51209
185680.0000   -0.47436
185720.0000   -0.76278
185760.0000   -0.48200
185800.0000   -0.66013
185840.0000   -0.39717
185880.0000   -0.41445
185920.0000   -0.41251
185960.0000   -0.47536
186000.0000   -0.60866
186040.0000   -0.14351
186080.0000   -0.40042
186120.0000   -0.56268
186160.0000   -0.10843
186200.0000   -0.27643
186240.0000   -0.22857
186280.0000   -0.11060
186320.0000   -0.64276
186360.0000   -0.50610
186400.0000   -0.53900
186440.0000   -0.71738
186480.0000   -0.46430
186520.0000   -0.33298
186560.0000   -0.37598
186600.0000   -0.13260
186640.0000   -0.18588
186680.0000    0.08414
186720.0000    0.15835
186760.0000   -0.20239
186800.0000   -0.17675
186840.0000   -0.08738
186880.0000    0.24685
186920.0000   -0.15181
186960.0000    0.07710
187000.0000    0.09215
187040.0000   -0.00381
187080.0000   -0.23596
187120.0000    0.32940
187160.0000    0.17193
187200.0000    0.22409
187240.0000   -0.00371
187280.0000    0.21239
187320.0000    0.11677
187360.0000    0.08809
187400.0000    0.04871
187440.0000   -0.08633
187480.0000   -0.02772
187520.0000   -0.10390
187560.0000   -0.04344
187600.0000   -0.19958
187640.0000   -0.06137
187680.0000    0.04037
187720.0000   -0.25690
187760.0000    0.08441
187800.0000    0.03714
187840.0000    0.09219
187880.0000   -0.03432
187920.0000    0.16972
187960.0000    0.20219
188000.0000    0.27326
188040.0000    0.18967
188080.0000    0.13982
188120.0000    0.14041
188160.0000    0.24456
188200.0000    0.15056
188240.0000   -0.24659
188280.0000    0.07248
188320.0000   -0.16627
188360.0000    0.11979
188400.0000    0.02516
188440.0000   -0.00814
188480.0000   -0.05313
188520.0000    0.08861
188560.0000   -0.15753
188600.0000    0.28507
188640.0000    0.28582
188680.0000    0.23965
188720.0000    0.45361
188760.0000    0.37984
188800.0000    0.44330
188840.0000    0.22219
188880.0000    0.21084
188920.0000    0.19837
188960.0000    0.06305
189000.0000    0.17764
189040.0000    0.22158
189080.0000    0.25134
189120.0000    0.24151
189160.0000    0.32116
189200.0000    0.25470
189240.0000    0.30791
189280.0000    0.29408
189320.0000    0.19363
189360.0000    0.39821
189400.0000    0.16523
189440.0000    0.32610
189480.0000    0.21679
189520.0000    0.28316
189560.0000    0.10189
189600.0000    0.19040
189640.0000    0.23464
189680.0000   -0.03354
189720.0000    0.12897
189760.0000    0.11217
189800.0000    0.25486
189840.0000    0.46871
189880.0000    0.20312
189920.0000    0.24710
189960.0000    0.01405
190000.0000   -0.03923
190040.0000    0.05183
190080.0000    0.35403
190120.0000    0.16863
190160.0000    0.42044
190200.0000    0.25651
190240.0000    0.32218
190280.0000    0.28343
190320.0000    0.30679
190360.0000    0.15071
190400.0000    0.35445
190440.0000    0.37068
190480.0000    0.54336
190520.0000    0.30256
190560.0000    0.41870
190600.0000    0.51174
190640.0000    0.37639
190680.0000    0.39451
190720.0000    0.58151
190760.0000    0.15544
190800.0000    0.53608
190840.0000    0.15472
190880.0000    0.43018
190920.0000    0.55247
190960.0000    0.26749
191000.0000    0.39408
191040.0000    0.47186
191080.0000    0.62522
191120.0000    0.50213
191160.0000    0.32051
191200.0000    0.38977
191240.0000    0.35794
191280.0000    0.22216
191320.0000    0.36497
191360.0000    0.27597
191400.0000    0.28757
191440.0000    0.28852
191480.0000    0.35054
191520.0000    0.45685
191560.0000    0.37758
191600.0000    0.42546
191640.0000    0.34421
191680.0000    0.27955
191720.0000    0.49062
191760.0000    0.19574
191800.0000    0.40589
191840.0000    0.57986
191880.0000    0.40143
191920.0000    0.36394
191960.0000    0.35105
192000.0000    0.15825
192040.0000    0.39747
192080.0000    0.22666
192120.0000    0.35414
192160.0000    0.25361
192200.0000    0.37485
192240.0000    0.20747
192280.0000    0.13113
192320.0000    0.40671
192360.0000    0.20583
192400.0000    0.04932
192440.0000   -0.00830
192480.0000   -0.15385
192520.0000   -0.52221
192560.0000   -0.25213
192600.0000   -0.03331
192640.0000    0.06908
192680.0000    0.15085
192720.0000    0.33685
192760.0000    0.27237
192800.0000    0.28999
192840.0000    0.54802
192880.0000    0.17264
192920.0000    0.29664
192960.0000    0.21872
193000.0000    0.36716
193040.0000    0.27201
193080.0000    0.44144
193120.0000    0.36324
193160.0000    0.42105
193200.0000    0.27798
193240.0000    0.36976
193280.0000    0.14887
193320.0000    0.26147
193360.0000    0.17760
193400.0000    0.31696
193440.0000    0.19511
193480.0000    0.37806
193520.0000    0.27755
193560.0000    0.31123
193600.0000    0.36418
193640.0000    0.42362
193680.0000    0.44493
193720.0000    0.56245
193760.0000    0.36582
193800.0000    0.44604
193840.0000    0.22721
193880.0000    0.46996
193920.0000    0.19411
193960.0000    0.24346
194000.0000    0.44209
194040.0000    0.26245
194080.0000    0.36713
194120.0000    0.44194
194160.0000    0.44626
194200.0000    0.33968
194240.0000    0.45789
194280.0000    0.04608
194320.0000   -0.12592
194360.0000    0.03676
194400.0000    0.11372
194440.0000    0.28145
194480.0000    0.10901
194520.0000    0.10190
194560.0000   -0.06150
194600.0000    0.20026
194640.0000    0.05025
194680.0000   -0.27875
194720.0000   -0.14957
194760.0000   -0.34136
194800.0000    0.19270
194840.0000    0.08270
194880.0000   -0.14253
194920.0000    0.06747
194960.0000    0.40167
195000.0000    0.20524
195040.0000    0.06967
195080.0000   -0.04963
195120.0000   -0.19083
195160.0000   -0.41400
195200.0000   -0.28422
195240.0000   -0.30951
195280.0000   -0.45919
195320.0000   -0.39679
195360.0000   -0.44281
195400.0000   -0.59622
195440.0000   -0.45694
195480.0000   -0.59810
195520.0000   -0.21483
195560.0000   -0.38923
195600.0000   -0.44526
195640.0000   -0.44873
195680.0000   -0.34716
195720.0000   -0.41159
195760.0000   -0.02029
195800.0000   -0.22197
195840.0000   -0.18232
195880.0000   -0.14333
195920.0000   -0.50961
195960.0000   -0.28102
196000.0000   -0.30043
196040.0000   -0.09581
196080.0000   -0.42517
196120.0000    0.27945
196160.0000    0.09629
196200.0000   -0.07626
196240.0000   -0.28133
196280.0000   -0.49648
196320.0000   -0.52796
196360.0000   -0.76872
196400.0000   -0.23466
196440.0000   -0.59582
196480.0000   -0.37494
196520.0000   -0.85547
196560.0000   -0.66125
196600.0000   -0.29007
196640.0000   -0.44408
196680.0000   -0.10408
196720.0000   -0.58706
196760.0000   -0.28946
196800.0000   -0.20686
196840.0000   -0.43206
196880.0000   -0.44367
196920.0000   -0.46715
196960.0000   -0.24675
197000.0000   -0.44230
197040.0000   -0.59117
197080.0000   -0.57623
197120.0000   -0.82478
197160.0000   -0.64737
197200.0000   -0.29183
197240.0000   -0.45728
197280.0000   -0.54203
197320.0000   -0.33902
197360.0000   -0.56191
197400.0000   -0.49481
197440.0000   -0.39878
197480.0000   -0.30454
197520.0000   -0.24739
197560.0000   -0.14010
197600.0000   -0.19790
197640.0000   -0.15469
197680.0000   -0.19070
197720.0000   -0.03394
197760.0000   -0.00490
197800.0000    0.05885
197840.0000   -0.09710
197880.0000   -0.14874
197920.0000   -0.47800
197960.0000   -0.41493
198000.0000   -0.61906
198040.0000   -0.25026
198080.0000   -0.40132
198120.0000   -0.84239
198160.0000   -0.84869
198200.0000   -0.53842
198240.0000   -0.55762
198280.0000   -0.55296
198320.0000   -0.67534
198360.0000   -0.64441
198400.0000   -0.51540
198440.0000   -0.61259
198480.0000   -0.62366
198520.0000   -0.52572
198560.0000   -0.40706
198600.0000    0.16741
198640.0000   -0.03395
198680.0000   -0.47158
198720.0000   -0.35961
198760.0000   -0.50480
198800.0000   -0.64216
198840.0000   -0.67251
198880.0000   -0.64133
198920.0000   -0.28134
198960.0000   -0.66069
199000.0000   -0.74247
199040.0000   -0.63312
199080.0000   -0.80838
199120.0000   -0.63711
199160.0000   -0.76027
199200.0000   -0.48872
199240.0000   -0.47706
199280.0000   -0.75706
199320.0000   -0.51378
199360.0000   -0.20079
199400.0000   -0.31101
199440.0000   -0.25257
199480.0000   -0.38177
199520.0000   -0.41451
199560.0000   -0.29511
199600.0000   -0.36414
199640.0000   -0.48247
199680.0000   -0.60042
199720.0000   -0.45604
199760.0000   -0.47131
199800.0000   -0.64516
199840.0000   -0.50892
199880.0000   -0.41074
199920.0000   -0.63551
199960.0000   -0.55660
200000.0000   -0.62374
200040.0000   -0.25922
200080.0000   -0.31270
200120.0000   -0.70573
200160.0000   -0.38256
200200.0000   -0.70969
200240.0000   -0.44567
200280.0000   -0.49019
200320.0000   -0.58132
200360.0000   -0.76606
200400.0000   -0.60000
200440.0000   -0.59068
200480.0000   -0.42423
200520.0000   -0.33341
200560.0000   -0.34402
200600.0000   -0.56728
200640.0000   -0.48576
200680.0000   -0.66521
200720.0000   -0.48380
200760.0000   -0.50746
200800.0000   -0.53731
200840.0000   -0.82927
200880.0000   -0.56437
200920.0000   -0.42864
200960.0000   -0.77165
201000.0000   -0.49287
201040.0000   -0.45445
201080.0000   -0.31653
201120.0000   -0.24656
201160.0000   -0.57842
201200.0000   -0.60628
201240.0000    0.00117
201280.0000   -0.25923
201320.0000   -0.24065
201360.0000   -0.35557
201400.0000   -0.60584
201440.0000   -0.62495
201480.0000   -0.52724
201520.0000   -0.72239
201560.0000   -0.65139
201600.0000   -0.56777
201640.0000   -0.38970
201680.0000   -0.25912
201720.0000   -0.11465
201760.0000   -0.22953
201800.0000   -0.49237
201840.0000   -0.47473
201880.0000   -0.30432
201920.0000   -0.40131
201960.0000   -0.22791
202000.0000   -0.30735
202040.0000   -0.28175
202080.0000   -0.44194
202120.0000   -0.70737
202160.0000   -0.55995
202200.0000   -0.50563
202240.0000   -0.23666
202280.0000   -0.58481
202320.0000   -0.61793
202360.0000   -0.56231
202400.0000   -0.50801
202440.0000   -0.43397
202480.0000   -0.59122
202520.0000   -0.26757
202560.0000   -0.33778
202600.0000   -0.23166
202640.0000   -0.52793
202680.0000   -0.32199
202720.0000   -0.37310
202760.0000   -0.21825
202800.0000   -0.22141
202840.0000   -0.20096
202880.0000    0.02047
202920.0000   -0.33900
202960.0000   -0.14945
203000.0000   -0.25467
203040.0000    0.02296
203080.0000    0.14412
203120.0000   -0.03301
203160.0000   -0.08432
203200.0000   -0.12268
203240.0000   -0.10590
203280.0000    0.24292
203320.0000    0.13330
203360.0000   -0.05839
203400.0000   -0.11358
203440.0000    0.26624
203480.0000    0.46523
203520.0000    0.06794
203560.0000    0.22811
203600.0000    0.26729
203640.0000    0.07620
203680.0000    0.28349
203720.0000    0.10028
203760.0000    0.24874
203800.0000    0.11825
203840.0000    0.18208
203880.0000    0.11738
203920.0000    0.21064
203960.0000    0.22652
204000.0000   -0.25671
204040.0000   -0.42105
204080.0000   -0.30660
204120.0000   -0.39527
204160.0000   -0.09034
204200.0000   -0.14578
204240.0000   -0.12099
204280.0000   -0.11931
204320.0000   -0.49507
204360.0000   -0.34882
204400.0000   -0.47636
204440.0000   -0.64817
204480.0000   -0.47268
204520.0000   -0.77389
204560.0000   -0.29057
204600.0000   -0.41229
204640.0000   -0.26854
204680.0000   -0.68295
204720.0000   -0.34040
204760.0000   -0.42102
204800.0000   -0.27891
204840.0000   -0.45279
204880.0000   -0.25462
204920.0000   -0.23176
204960.0000   -0.04665
205000.0000   -0.07996
205040.0000   -0.14032
205080.0000   -0.31335
205120.0000   -0.08231
205160.0000   -0.35158
205200.0000    0.06756
205240.0000   -0.16231
205280.0000    0.30401
205320.0000   -0.33505
205360.0000   -0.13523
205400.0000   -0.30804
205440.0000   -0.16347
205480.0000   -0.43775
205520.0000   -0.34934
205560.0000   -0.38029
205600.0000   -0.42003
205640.0000   -0.47417
205680.0000   -0.19955
205720.0000   -0.67481
205760.0000   -0.34771
205800.0000   -0.39902
205840.0000   -0.49895
205880.0000   -0.53984
205920.0000   -0.50787
205960.0000   -0.16250
206000.0000   -0.22863
206040.0000   -0.13121
206080.0000   -0.42742
206120.0000   -0.31706
206160.0000   -0.69585
206200.0000   -0.51654
206240.0000   -0.58087
206280.0000   -0.73788
206320.0000   -0.44746
206360.0000   -0.40642
206400.0000   -0.26983
206440.0000   -0.60038
206480.0000   -0.32630
206520.0000   -0.17070
206560.0000    0.01005
206600.0000   -0.16301
206640.0000   -0.28762
206680.0000   -0.05458
206720.0000   -0.33833
206760.0000   -0.47375
206800.0000   -0.53625
206840.0000   -0.26652
206880.0000   -0.08455
206920.0000    0.02282
206960.0000   -0.17679
207000.0000   -0.18527
207040.0000    0.00863
207080.0000   -0.20339
207120.0000   -0.15473
207160.0000    0.10861
207200.0000    0.08644
207240.0000    0.10495
207280.0000   -0.00076
207320.0000   -0.07659
207360.0000   -0.17054
207400.0000   -0.32783
207440.0000   -0.58154
207480.0000   -0.01460
207520.0000   -0.15072
207560.0000   -0.02005
207600.0000    0.04149
207640.0000   -0.03991
207680.0000    0.01926
207720.0000   -0.09818
207760.0000    0.19407
207800.0000   -0.37615
207840.0000   -0.07253
207880.0000    0.07490
207920.0000   -0.70033
207960.0000   -0.42486
208000.0000   -0.63030
208040.0000   -0.41872
208080.0000   -0.31225
208120.0000   -0.01848
208160.0000   -0.08474
208200.0000   -0.11307
208240.0000   -0.13894
208280.0000    0.10699
208320.0000    0.10445
208360.0000    0.34851
208400.0000    0.09347
208440.0000   -0.24075
208480.0000   -0.38161
208520.0000   -0.19412
208560.0000   -0.36287
208600.0000   -0.07352
208640.0000   -0.48401
208680.0000   -0.02479
208720.0000   -0.35368
208760.0000   -0.09235
208800.0000   -0.06308
208840.0000   -0.12988
208880.0000   -0.29382
208920.0000    0.27136
208960.0000    0.20432
209000.0000    0.22716
209040.0000    0.11569
209080.0000    0.06852
209120.0000    0.01209
209160.0000    0.17675
209200.0000   -0.14748
209240.0000    0.07263
209280.0000   -0.17473
209320.0000   -0.10899
209360.0000    0.20884
209400.0000    0.12048
209440.0000    0.29513
209480.0000   -0.13812
209520.0000   -0.09950
209560.0000    0.30311
209600.0000    0.08178
209640.0000   -0.03154
209680.0000    0.34387
209720.0000    0.24498
209760.0000   -0.01524
209800.0000    0.35954
209840.0000    0.07338
209880.0000    0.20702
209920.0000    0.08006
209960.0000   -0.05271
210000.0000    0.13946
210040.0000   -0.09711
210080.0000   -0.15790
210120.0000   -0.35220
210160.0000   -0.07732
210200.0000   -0.54744
210240.0000   -0.44554
210280.0000   -0.30130
210320.0000   -0.36469
210360.0000   -0.29207
210400.0000   -0.52516
210440.0000   -0.38271
210480.0000   -0.10601
210520.0000   -0.04428
210560.0000   -0.04531
210600.0000   -0.05265
210640.0000   -0.38879
210680.0000   -0.48205
210720.0000   -0.10638
210760.0000   -0.24081
210800.0000   -0.32335
210840.0000   -0.20579
210880.0000   -0.20259
210920.0000   -0.05533
210960.0000   -0.20176
211000.0000    0.11804
211040.0000    0.19097
211080.0000    0.27392
211120.0000    0.06662
211160.0000   -0.13343
211200.0000    0.04483
211240.0000   -0.03352
211280.0000    0.08129
211320.0000    0.36156
211360.0000    0.30527
211400.0000    0.07915
211440.0000   -0.08401
211480.0000    0.16366
211520.0000    0.08587
211560.0000    0.18996
211600.0000    0.03720
211640.0000   -0.12524
211680.0000    0.05809
211720.0000    0.02096
211760.0000   -0.26908
211800.0000    0.14573
211840.0000    0.28755
211880.0000   -0.18898
211920.0000   -0.26930
211960.0000   -0.14510
212000.0000   -0.06247
212040.0000   -0.11104
212080.0000    0.12290
212120.0000    0.11753
212160.0000    0.29833
212200.0000   -0.01039
212240.0000   -0.17768
212280.0000   -0.17928
212320.0000   -0.38836
212360.0000    0.05930
212400.0000    0.12857
212440.0000    0.27374
212480.0000    0.29229
212520.0000    0.13052
212560.0000    0.16760
212600.0000    0.61517
212640.0000    0.07842
212680.0000    0.03863
212720.0000   -0.20307
212760.0000    0.11955
212800.0000    0.11534
212840.0000    0.32385
212880.0000    0.43983
212920.0000    0.30678
212960.0000    0.36810
213000.0000    0.40956
213040.0000    0.20215
213080.0000    0.33991
213120.0000    0.02228
213160.0000    0.20722
213200.0000    0.07275
213240.0000    0.16336
213280.0000    0.32331
213320.0000    0.09612
213360.0000    0.05964
213400.0000    0.16956
213440.0000    0.40247
213480.0000    0.46517
213520.0000    0.39195
213560.0000   -0.04892
213600.0000    0.03479
213640.0000    0.05140
213680.0000    0.01867
213720.0000   -0.09099
213760.0000   -0.04373
213800.0000    0.10237
213840.0000    0.15316
213880.0000    0.26787
213920.0000    0.01920
213960.0000    0.14982
214000.0000    0.07626
214040.0000    0.31204
214080.0000    0.26614
214120.0000    0.47133
214160.0000    0.11299
214200.0000    0.34842
214240.0000    0.07395
214280.0000   -0.12088
214320.0000   -0.03629
214360.0000   -0.02098
214400.0000    0.22464
214440.0000    0.30725
214480.0000    0.27525
214520.0000    0.11406
214560.0000    0.43297
214600.0000    0.20659
214640.0000    0.34415
214680.0000    0.55047
214720.0000    0.30859
214760.0000    0.04882
214800.0000    0.37500
214840.0000    0.32770
214880.0000    0.28506
214920.0000   -0.07594
214960.0000    0.45812
215000.0000    0.20398
215040.0000    0.37218
215080.0000    0.29000
215120.0000    0.13614
215160.0000    0.42191
215200.0000    0.31882
215240.0000    0.11144
215280.0000    0.31947
215320.0000    0.18285
215360.0000    0.59404
215400.0000    0.32691
215440.0000    0.12942
215480.0000   -0.32049
215520.0000   -0.27328
215560.0000   -0.21972
215600.0000    0.27650
215640.0000    0.29726
215680.0000    0.51022
215720.0000    0.53696
215760.0000    0.40599
215800.0000    0.31197
215840.0000    0.51010
215880.0000    0.48115
215920.0000    0.60334
215960.0000    0.41799
216000.0000    0.42813
216040.0000    0.37665
216080.0000    0.41633
216120.0000    0.34916
216160.0000    0.32043
216200.0000    0.29896
216240.0000    0.49772
216280.0000    0.57577
216320.0000    0.56388
216360.0000    0.01796
216400.0000    0.31289
216440.0000    0.37350
216480.0000    0.06579
216520.0000   -0.20612
216560.0000   -0.11846
216600.0000   -0.11818
216640.0000    0.12122
216680.0000   -0.25559
216720.0000   -0.12667
216760.0000   -0.08935
216800.0000   -0.21411
216840.0000   -0.40818
216880.0000   -0.18109
216920.0000   -0.38319
216960.0000   -0.07701
217000.0000   -0.17726
217040.0000   -0.17526
217080.0000   -0.29076
217120.0000    0.08317
217160.0000    0.03494
217200.0000   -0.53925
217240.0000    0.12455
217280.0000    0.00197
217320.0000    0.19760
217360.0000    0.21052
217400.0000    0.18561
217440.0000    0.21105
217480.0000    0.13664
217520.0000   -0.01805
217560.0000    0.28657
217600.0000    0.25940
217640.0000    0.02911
217680.0000    0.15979
217720.0000    0.01726
217760.0000    0.11827
217800.0000   -0.01035
217840.0000    0.06084
217880.0000    0.18014
217920.0000   -0.02529
217960.0000   -0.20147
218000.0000    0.00704
218040.0000    0.01994
218080.0000    0.08849
218120.0000   -0.02563
218160.0000   -0.04134
218200.0000   -0.13776
218240.0000    0.00792
218280.0000    0.29482
218320.0000    0.11425
218360.0000    0.13086
218400.0000    0.17259
218440.0000    0.17375
218480.0000   -0.01905
218520.0000    0.13991
218560.0000    0.04033
218600.0000    0.30756
218640.0000    0.00886
218680.0000    0.08699
218720.0000    0.06126
218760.0000    0.10188
218800.0000    0.13624
218840.0000    0.09543
218880.0000    0.00752
218920.0000    0.05867
218960.0000    0.06696
219000.0000   -0.04791
219040.0000   -0.06067
219080.0000   -0.36895
219120.0000   -0.20088
219160.0000   -0.44732
219200.0000   -0.35674
219240.0000   -0.51561
219280.0000   -0.16556
219320.0000   -0.17981
219360.0000   -0.06403
219400.0000   -0.09486
219440.0000    0.02747
219480.0000   -0.21328
219520.0000    0.09636
219560.0000   -0.13745
219600.0000    0.15346
219640.0000    0.11412
219680.0000    0.27590
219720.0000    0.13331
219760.0000    0.14000
219800.0000    0.07954
219840.0000    0.05594
219880.0000   -0.18425
219920.0000   -0.18384
219960.0000   -0.06421
220000.0000   -0.26238
220040.0000   -0.10826
220080.0000   -0.41151
220120.0000   -0.11384
220160.0000   -0.01419
220200.0000    0.09305
220240.0000    0.07878
220280.0000    0.11425
220320.0000    0.15388
220360.0000   -0.07271
220400.0000   -0.06017
220440.0000   -0.18173
220480.0000   -0.40381
220520.0000   -0.22342
220560.0000   -0.23410
220600.0000   -0.36232
220640.0000   -0.18826
220680.0000   -0.14659
220720.0000   -0.08784
220760.0000   -0.20204
220800.0000   -0.01604
220840.0000   -0.07920
220880.0000    0.24893
220920.0000    0.31688
220960.0000    0.01688
221000.0000   -0.19629
221040.0000    0.07485
221080.0000   -0.53689
221120.0000   -0.32965
221160.0000   -0.32930
221200.0000   -0.38600
221240.0000   -0.14769
221280.0000    0.01891
221320.0000    0.08006
221360.0000   -0.46617
221400.0000   -0.68698
221440.0000   -0.60670
221480.0000   -0.38031
221520.0000   -0.17281
221560.0000   -0.28489
221600.0000   -0.47927
221640.0000   -0.19261
221680.0000   -0.30671
221720.0000   -0.09728
221760.0000   -0.02653
221800.0000   -0.31099
221840.0000   -0.45700
221880.0000   -0.00646
221920.0000   -0.04037
221960.0000   -0.37211
222000.0000   -0.61137
222040.0000   -0.46235
222080.0000   -0.83586
222120.0000   -0.74492
222160.0000   -0.67161
222200.0000   -0.48951
222240.0000   -0.30165
222280.0000   -0.03016
222320.0000   -0.49746
222360.0000   -0.25182
222400.0000   -0.70696
222440.0000   -0.47328
222480.0000   -0.67336
222520.0000   -0.48831
222560.0000   -0.61105
222600.0000   -0.47225
222640.0000   -0.15573
222680.0000   -0.46476
222720.0000   -0.48040
222760.0000   -0.44903
222800.0000    0.04055
222840.0000   -0.47120
222880.0000   -0.52457
222920.0000   -0.60292
222960.0000   -0.64826
223000.0000   -0.36610
223040.0000   -0.50175
223080.0000   -0.47227
223120.0000   -0.29884
223160.0000   -0.20403
223200.0000   -0.37408
223240.0000   -0.01018
223280.0000   -0.27712
223320.0000   -0.57505
223360.0000   -0.39953
223400.0000   -0.56510
223440.0000   -0.30766
223480.0000   -0.42601
223520.0000   -0.64098
223560.0000   -0.58163
223600.0000   -0.44905
223640.0000   -0.44629
223680.0000   -0.38402
223720.0000   -0.18681
223760.0000   -0.46069
223800.0000   -0.43637
223840.0000   -0.46321
223880.0000   -0.56285
223920.0000   -0.29798
223960.0000   -0.40881
224000.0000   -0.23156
224040.0000   -0.42265
224080.0000   -0.28440
224120.0000   -0.48412
224160.0000   -0.32728
224200.0000   -0.31456
224240.0000   -0.52798
224280.0000   -0.22630
224320.0000   -0.16668
224360.0000   -0.32578
224400.0000   -0.25972
224440.0000   -0.38838
224480.0000   -0.58224
224520.0000   -0.38007
224560.0000   -0.29815
224600.0000   -0.31078
224640.0000   -0.34990
224680.0000    0.14179
224720.0000   -0.47823
224760.0000   -0.18721
224800.0000   -0.46407
224840.0000   -0.31357
224880.0000   -0.18128
224920.0000   -0.43914
224960.0000   -0.36758
225000.0000    0.18210
225040.0000   -0.22138
225080.0000   -0.03004
225120.0000   -0.32525
225160.0000   -0.35766
225200.0000   -0.25998
225240.0000   -0.10726
225280.0000   -0.20394
225320.0000   -0.10243
225360.0000   -0.20859
225400.0000   -0.65536
225440.0000   -0.33931
225480.0000   -0.27517
225520.0000   -0.19222
225560.0000   -0.35093
225600.0000   -0.33077
225640.0000   -0.20852
225680.0000   -0.46728
225720.0000   -0.31105
225760.0000    0.15651
225800.0000    0.05177
225840.0000   -0.03291
225880.0000    0.04219
225920.0000   -0.48478
225960.0000   -0.20587
226000.0000   -0.44993
226040.0000   -0.61918
226080.0000   -0.05072
226120.0000   -0.38912
226160.0000   -0.41314
226200.0000   -0.55457
226240.0000   -0.74784
226280.0000   -0.48848
226320.0000   -0.44776
226360.0000   -0.38776
226400.0000   -0.44870
226440.0000    0.04224
226480.0000    0.04414
226520.0000    0.16332
226560.0000   -0.05933
226600.0000   -0.03246
226640.0000    0.34078
226680.0000    0.02435
226720.0000    0.02515
226760.0000    0.27802
226800.0000    0.14463
226840.0000    0.19524
226880.0000    0.10932
226920.0000    0.14423
226960.0000    0.28724
227000.0000    0.02262
227040.0000    0.18478
227080.0000   -0.04286
227120.0000    0.03509
227160.0000   -0.31868
227200.0000   -0.26688
227240.0000    0.05054
227280.0000   -0.35359
227320.0000    0.12780
227360.0000   -0.06233
227400.0000   -0.02421
227440.0000    0.00355
227480.0000   -0.04958
227520.0000    0.25038
227560.0000    0.25281
227600.0000   -0.03542
227640.0000    0.11718
227680.0000    0.10219
227720.0000    0.16408
227760.0000    0.14833
227800.0000   -0.22818
227840.0000    0.22807
227880.0000    0.30106
227920.0000   -0.05847
227960.0000    0.29105
228000.0000    0.23025
228040.0000    0.11790
228080.0000    0.48096
228120.0000    0.05132
228160.0000    0.11981
228200.0000    0.19703
228240.0000    0.05459
228280.0000   -0.47934
228320.0000    0.02982
228360.0000   -0.06610
228400.0000    0.02530
228440.0000    0.06011
228480.0000   -0.02256
228520.0000   -0.09211
228560.0000    0.23363
228600.0000    0.11475
228640.0000   -0.07988
228680.0000   -0.04477
228720.0000    0.01269
228760.0000   -0.10047
228800.0000    0.43693
228840.0000    0.35690
228880.0000    0.56794
228920.0000    0.34890
228960.0000    0.44073
229000.0000    0.31681
229040.0000    0.21609
229080.0000    0.44876
229120.0000    0.42529
229160.0000    0.32267
229200.0000    0.10299
229240.0000    0.18341
229280.0000    0.30644
229320.0000    0.17486
229360.0000    0.15224
229400.0000    0.24032
229440.0000    0.34614
229480.0000   -0.18561
229520.0000    0.27116
229560.0000    0.31679
229600.0000    0.23217
229640.0000    0.27450
229680.0000    0.27700
229720.0000    0.20721
229760.0000    0.29926
229800.0000    0.20711
229840.0000    0.48360
229880.0000    0.19509
229920.0000    0.44490
229960.0000    0.13432
230000.0000   -0.25065
230040.0000   -0.79041
230080.0000   -0.09957
230120.0000   -0.34439
230160.0000    0.00628
230200.0000   -0.24438
230240.0000   -0.02437
230280.0000   -0.29022
230320.0000   -0.28378
230360.0000   -0.43889
230400.0000   -0.34119
230440.0000   -0.62164
230480.0000   -0.25927
230520.0000   -0.15486
230560.0000   -0.11557
230600.0000    0.03588
230640.0000    0.15535
230680.0000    0.18692
230720.0000    0.16814
230760.0000   -0.06841
230800.0000   -0.01576
230840.0000   -0.16864
230880.0000   -0.04173
230920.0000    0.14617
230960.0000    0.19187
231000.0000    0.31476
231040.0000    0.26191
231080.0000    0.12058
231120.0000    0.24741
231160.0000    0.05576
231200.0000   -0.03736
231240.0000    0.07269
231280.0000    0.32959
231320.0000    0.02408
231360.0000    0.16014
231400.0000    0.13543
231440.0000   -0.08970
231480.0000    0.11389
231520.0000    0.05953
231560.0000    0.01629
231600.0000    0.19896
231640.0000    0.23106
231680.0000    0.05938
231720.0000    0.13619
231760.0000    0.08138
231800.0000    0.32722
231840.0000    0.00327
231880.0000    0.15817
231920.0000   -0.01800
231960.0000   -0.01416
232000.0000    0.24499
232040.0000    0.04186
232080.0000    0.22790
232120.0000   -0.04545
232160.0000    0.15032
232200.0000   -0.10704
232240.0000    0.14872
232280.0000    0.21041
232320.0000    0.20389
232360.0000    0.08290
232400.0000   -0.09033
232440.0000   -0.13206
232480.0000    0.25997
232520.0000    0.18791
232560.0000    0.03191
232600.0000    0.28682
232640.0000    0.07997
232680.0000    0.19036
232720.0000    0.14786
232760.0000    0.44217
232800.0000    0.12056
232840.0000    0.28916
232880.0000    0.13170
232920.0000    0.45729
232960.0000    0.23135
233000.0000    0.10324
233040.0000    0.10789
233080.0000    0.16488
233120.0000    0.24964
233160.0000    0.30970
233200.0000    0.17064
233240.0000    0.09678
233280.0000    0.09690
233320.0000   -0.08604
233360.0000   -0.14587
233400.0000    0.33605
233440.0000   -0.09090
233480.0000    0.14374
233520.0000    0.31027
233560.0000    0.58737
233600.0000    0.20772
233640.0000    0.09105
233680.0000    0.21531
233720.0000    0.35395
233760.0000   -0.01675
233800.0000    0.18709
233840.0000    0.24243
233880.0000    0.08169
233920.0000    0.14162
233960.0000    0.17007
234000.0000   -0.20720
234040.0000    0.08808
234080.0000    0.21981
234120.0000    0.10870
234160.0000    0.29548
234200.0000    0.14527
234240.0000    0.08376
234280.0000    0.06142
234320.0000   -0.04014
234360.0000   -0.00016
234400.0000    0.01405
234440.0000   -0.22036
234480.0000    0.18097
234520.0000    0.28763
234560.0000    0.09277
234600.0000   -0.03929
234640.0000   -0.20718
234680.0000   -0.00884
234720.0000    0.23573
234760.0000    0.31770
234800.0000    0.17626
234840.0000    0.01037
234880.0000    0.16402
234920.0000    0.00504
234960.0000   -0.06655
235000.0000   -0.02820
235040.0000   -0.41204
235080.0000    0.14601
235120.0000    0.15354
235160.0000    0.09797
235200.0000   -0.19831
235240.0000    0.17084
235280.0000    0.32836
235320.0000   -0.16231
235360.0000    0.16047
235400.0000   -0.00279
235440.0000    0.05607
235480.0000    0.15182
235520.0000    0.33928
235560.0000    0.26555
235600.0000    0.10366
235640.0000   -0.07438
235680.0000    0.08808
235720.0000   -0.36094
235760.0000   -0.30872
235800.0000   -0.32827
235840.0000   -0.36204
235880.0000   -0.43157
235920.0000   -0.46382
235960.0000   -0.31063
236000.0000   -0.13099
236040.0000    0.21072
236080.0000    0.29356
236120.0000    0.09975
236160.0000   -0.04658
236200.0000   -0.35628
236240.0000   -0.45226
236280.0000   -0.07879
236320.0000   -0.10124
236360.0000   -0.23293
236400.0000   -0.20962
236440.0000   -0.28275
236480.0000    0.10052
236520.0000    0.04518
236560.0000    0.14411
236600.0000    0.18801
236640.0000   -0.29016
236680.0000   -0.58423
236720.0000   -0.25728
236760.0000   -0.58432
236800.0000   -0.46663
236840.0000   -0.31280
236880.0000   -0.68451
236920.0000   -0.36779
236960.0000   -0.44719
237000.0000   -0.37281
237040.0000   -0.03008
237080.0000    0.15370
237120.0000   -0.07350
237160.0000   -0.12299
237200.0000    0.21903
237240.0000    0.17670
237280.0000    0.10265
237320.0000   -0.01089
237360.0000    0.11804
237400.0000   -0.08555
237440.0000   -0.49243
237480.0000   -0.51754
237520.0000   -0.46329
237560.0000   -0.48349
237600.0000   -0.46277
237640.0000   -0.48586
237680.0000    0.06419
237720.0000   -0.12430
237760.0000   -0.12294
237800.0000   -0.00712
237840.0000   -0.08942
237880.0000   -0.18122
237920.0000    0.01132
237960.0000    0.01452
238000.0000    0.18765
238040.0000   -0.25617
238080.0000    0.16898
238120.0000   -0.21463
238160.0000   -0.10261
238200.0000   -0.02729
238240.0000    0.13594
238280.0000    0.04386
238320.0000    0.02259
238360.0000   -0.00414
238400.0000   -0.12045
238440.0000   -0.17814
238480.0000   -0.34932
238520.0000   -0.47848
238560.0000   -0.50126
238600.0000   -0.37978
238640.0000   -0.39791
238680.0000   -0.57407
238720.0000   -0.57939
238760.0000   -0.63735
238800.0000   -0.49537
238840.0000   -0.25517
238880.0000   -0.56257
238920.0000   -0.59679
238960.0000   -0.54075
239000.0000   -0.38958
239040.0000   -0.48663
239080.0000    0.14469
239120.0000   -0.21863
239160.0000    0.19309
239200.0000   -0.21121
239240.0000   -0.08808
239280.0000    0.27017
239320.0000    0.38261
239360.0000    0.05870
239400.0000   -0.16888
239440.0000   -0.14020
239480.0000    0.21472
239520.0000   -0.12591
239560.0000   -0.07776
239600.0000   -0.05502
239640.0000   -0.61119
239680.0000   -0.69036
239720.0000   -0.59881
239760.0000   -0.49405
239800.0000    0.20236
239840.0000   -0.61919
239880.0000   -0.56820
239920.0000   -0.40512
239960.0000   -0.35555
240000.0000   -0.33800
240040.0000   -0.21483
240080.0000   -0.26339
240120.0000   -0.04454
240160.0000   -0.66293
240200.0000    0.35256
240240.0000   -0.09627
240280.0000    0.00519
240320.0000   -0.14307
240360.0000   -0.39596
240400.0000   -0.17251
240440.0000   -0.38620
240480.0000   -0.41456
240520.0000   -0.10251
240560.0000   -0.41940
240600.0000   -0.01615
240640.0000   -0.03375
240680.0000   -0.02580
240720.0000   -0.18977
240760.0000    0.10587
240800.0000   -0.06192
240840.0000   -0.08754
240880.0000   -0.17279
240920.0000    0.08929
240960.0000    0.37436
241000.0000   -0.28075
241040.0000   -0.08027
241080.0000    0.21839
241120.0000    0.22737
241160.0000    0.46663
241200.0000   -0.14460
241240.0000    0.09431
241280.0000   -0.05047
241320.0000    0.12082
241360.0000   -0.04783
241400.0000    0.00972
241440.0000   -0.02865
241480.0000    0.13085
241520.0000   -0.20634
241560.0000    0.25438
241600.0000    0.05095
241640.0000   -0.29171
241680.0000   -0.44715
241720.0000   -0.05160
241760.0000   -0.48684
241800.0000   -0.42488
241840.0000   -0.70821
241880.0000   -0.52398
241920.0000   -0.47953
241960.0000   -0.34676
242000.0000   -0.15708
242040.0000   -0.41754
242080.0000    0.06305
242120.0000    0.03680
242160.0000   -0.02593
242200.0000    0.14262
242240.0000    0.23168
242280.0000   -0.28477
242320.0000   -0.42243
242360.0000   -0.01332
242400.0000    0.05160
242440.0000   -0.03211
242480.0000    0.04813
242520.0000    0.21574
242560.0000   -0.17083
242600.0000   -0.21174
242640.0000   -0.30099
242680.0000    0.26529
242720.0000    0.19824
242760.0000    0.08893
242800.0000    0.01914
242840.0000   -0.29102
242880.0000    0.01688
242920.0000    0.13959
242960.0000   -0.03764
243000.0000    0.11124
243040.0000    0.05511
243080.0000   -0.43408
243120.0000   -0.28477
243160.0000   -0.56422
243200.0000    0.04013
243240.0000   -0.14647
243280.0000   -0.07315
243320.0000   -0.33026
243360.0000   -0.32384
243400.0000   -0.43957
243440.0000   -0.46008
243480.0000   -0.53353
243520.0000   -0.46468
243560.0000   -0.48797
243600.0000   -0.46811
243640.0000   -0.08614
243680.0000    0.03697
243720.0000   -0.03963
243760.0000    0.18198
243800.0000   -0.25403
243840.0000    0.06676
243880.0000    0.28937
243920.0000    0.42167
243960.0000   -0.04009
244000.0000   -0.00941
244040.0000    0.18571
244080.0000   -0.09936
244120.0000   -0.11815
244160.0000    0.09240
244200.0000    0.04589
244240.0000   -0.16921
244280.0000    0.08358
244320.0000    0.15264
244360.0000    0.30178
244400.0000    0.11002
244440.0000    0.16295
244480.0000    0.09919
244520.0000    0.03513
244560.0000   -0.41759
244600.0000   -0.17682
244640.0000    0.15528
244680.0000    0.15113
244720.0000    0.26729
244760.0000    0.04731
244800.0000    0.40676
244840.0000    0.06932
244880.0000    0.32095
244920.0000    0.15688
244960.0000    0.14970
245000.0000    0.25284
245040.0000    0.52837
245080.0000    0.31695
245120.0000    0.29356
245160.0000    0.29600
245200.0000    0.27296
245240.0000    0.17125
245280.0000    0.02265
245320.0000    0.06506
245360.0000    0.05314
245400.0000    0.02457
245440.0000    0.22784
245480.0000   -0.03530
245520.0000    0.21015
245560.0000   -0.19205
245600.0000    0.09573
245640.0000    0.05617
245680.0000    0.19990
245720.0000    0.10964
245760.0000    0.34767
245800.0000    0.08196
245840.0000    0.05175
245880.0000   -0.02501
245920.0000    0.33789
245960.0000    0.02679
246000.0000    0.32508
246040.0000    0.02752
246080.0000    0.28178
246120.0000    0.38255
246160.0000    0.26699
246200.0000    0.24586
246240.0000    0.00739
246280.0000    0.31375
246320.0000   -0.30578
246360.0000    0.12421
246400.0000    0.13309
246440.0000    0.24542
246480.0000   -0.03450
246520.0000    0.16668
246560.0000    0.08802
246600.0000    0.10826
246640.0000    0.22730
246680.0000    0.09194
246720.0000    0.19224
246760.0000    0.14909
246800.0000    0.33967
246840.0000    0.41503
246880.0000    0.42181
246920.0000    0.37269
246960.0000    0.25613
247000.0000    0.24042
247040.0000   -0.06854
247080.0000    0.39766
247120.0000    0.21025
247160.0000    0.36244
247200.0000    0.17832
247240.0000    0.23283
247280.0000    0.63262
247320.0000    0.63625
247360.0000    0.38214
247400.0000    0.22110
247440.0000    0.55392
247480.0000    0.17931
247520.0000   -0.48087
247560.0000    0.11845
247600.0000    0.17992
247640.0000    0.14052
247680.0000    0.15492
247720.0000   -0.01464
247760.0000    0.04813
247800.0000    0.24489
247840.0000    0.11992
247880.0000    0.14219
247920.0000   -0.00983
247960.0000   -0.21719
248000.0000   -0.19635
248040.0000   -0.23172
248080.0000   -0.08214
248120.0000    0.16734
248160.0000   -0.43830
248200.0000   -0.12088
248240.0000    0.10819
248280.0000    0.08898
248320.0000   -0.23011
248360.0000    0.02168
248400.0000    0.06254
248440.0000   -0.20590
248480.0000    0.15799
248520.0000   -0.11666
248560.0000   -0.05921
248600.0000    0.12257
248640.0000    0.14818
248680.0000   -0.11020
248720.0000    0.17416
248760.0000   -0.12610
248800.0000    0.01268
248840.0000   -0.06837
248880.0000   -0.39313
248920.0000   -0.49968
248960.0000   -0.61722
249000.0000   -0.22215
249040.0000   -0.45204
249080.0000   -0.10094
249120.0000   -0.07118
249160.0000   -0.08970
249200.0000   -0.28034
249240.0000   -0.29236
249280.0000   -0.53654
249320.0000   -0.53850
249360.0000   -0.61723
249400.0000   -0.59048
249440.0000   -0.62948
249480.0000   -0.44403
249520.0000   -0.57050
249560.0000   -0.51353
249600.0000   -0.43735
249640.0000   -0.39191
249680.0000   -0.42613
249720.0000   -0.81771
249760.0000   -0.49626
249800.0000   -0.57052
249840.0000   -0.80422
249880.0000   -0.63355
249920.0000   -0.84983
249960.0000   -0.97529
250000.0000   -0.98109
250040.0000   -0.80582
250080.0000   -1.03552
250120.0000   -0.82341
250160.0000   -0.92157
250200.0000   -0.80951
250240.0000   -0.85430
250280.0000   -0.74224
250320.0000   -0.32183
250360.0000   -0.38793
250400.0000   -0.05181
250440.0000   -0.20758
250480.0000   -0.33730
250520.0000   -0.27145
250560.0000   -0.31072
250600.0000   -0.14308
250640.0000   -0.29904
250680.0000   -0.37091
250720.0000   -0.22839
250760.0000   -0.08381
250800.0000   -0.00680
250840.0000    0.06487
250880.0000   -0.20588
250920.0000   -0.02323
250960.0000   -0.02098
251000.0000    0.19768
251040.0000   -0.22988
251080.0000    0.16717
251120.0000   -0.16340
251160.0000   -0.36479
251200.0000   -0.09905
251240.0000   -0.20702
251280.0000   -0.29447
251320.0000   -0.16138
251360.0000   -0.07276
251400.0000   -0.48267
251440.0000   -0.22317
251480.0000   -0.35693
251520.0000   -0.27323
251560.0000   -0.38539
251600.0000   -0.41593
251640.0000   -0.19964
251680.0000   -0.32471
251720.0000   -0.45939
251760.0000   -0.37419
251800.0000   -0.30279
251840.0000   -0.16077
251880.0000   -0.12066
251920.0000   -0.31583
251960.0000    0.09492
252000.0000    0.15263
252040.0000    0.08296
252080.0000   -0.01359
252120.0000    0.07765
252160.0000   -0.14133
252200.0000   -0.28766
252240.0000   -0.08433
252280.0000   -0.50925
252320.0000   -0.20697
252360.0000   -0.31893
252400.0000   -0.22211
252440.0000   -0.19269
252480.0000   -0.04423
252520.0000   -0.06396
252560.0000   -0.17068
252600.0000   -0.51632
252640.0000   -0.23337
252680.0000   -0.18756
252720.0000   -0.33635
252760.0000   -0.20649
252800.0000   -0.29746
252840.0000   -0.35558
252880.0000   -0.29051
252920.0000   -0.18938
252960.0000   -0.35483
253000.0000   -0.52018
253040.0000   -0.68233
253080.0000   -0.40479
253120.0000   -0.25666
253160.0000   -0.37455
253200.0000   -0.33869
253240.0000   -0.34088
253280.0000   -0.13542
253320.0000   -0.01841
253360.0000   -0.12964
253400.0000   -0.36010
253440.0000   -0.58877
253480.0000   -0.65936
253520.0000   -0.72803
253560.0000   -0.68690
253600.0000   -0.70995
253640.0000   -0.48936
253680.0000   -0.34131
253720.0000   -0.47073
253760.0000   -0.24797
253800.0000   -0.33290
253840.0000   -0.09518
253880.0000   -0.58576
253920.0000   -0.36459
253960.0000   -0.44802
254000.0000   -0.35408
254040.0000   -0.69492
254080.0000   -0.74113
254120.0000   -0.83977
254160.0000   -0.56593
254200.0000   -0.61713
254240.0000   -0.39538
254280.0000   -0.72754
254320.0000   -0.50985
254360.0000   -0.47006
254400.0000   -0.54547
254440.0000   -0.59483
254480.0000   -0.54769
254520.0000   -0.47436
254560.0000   -0.27594
254600.0000   -0.30188
254640.0000   -0.19449
254680.0000   -0.56599
254720.0000   -0.51952
254760.0000   -0.40594
254800.0000   -0.41808
254840.0000   -0.31092
254880.0000   -0.26838
254920.0000   -0.40330
254960.0000   -0.83822
255000.0000   -0.86050
255040.0000   -0.66411
255080.0000   -0.80620
255120.0000   -0.88514
255160.0000   -0.66163
255200.0000   -0.88498
255240.0000   -0.71075
255280.0000   -0.55696
255320.0000   -0.68491
255360.0000   -0.63659
255400.0000   -1.05956
255440.0000   -0.86719
255480.0000   -0.73271
255520.0000   -0.74388
255560.0000   -0.62429
255600.0000   -0.72331
255640.0000   -0.84979
255680.0000   -0.77319
255720.0000   -0.65026
255760.0000   -0.57872
255800.0000   -0.78187
255840.0000   -0.71286
255880.0000   -0.67271
255920.0000   -0.56246
255960.0000   -0.68106
256000.0000   -0.75977
256040.0000   -0.72311
256080.0000   -0.74145
256120.0000   -0.58452
256160.0000   -0.98099
256200.0000   -0.35158
256240.0000   -0.73859
256280.0000   -0.56558
256320.0000   -0.73056
256360.0000   -0.83324
256400.0000   -0.65783
256440.0000   -0.61173
256480.0000   -0.76204
256520.0000   -0.81663
256560.0000   -0.63217
256600.0000   -0.79925
256640.0000   -0.76633
256680.0000   -0.51977
256720.0000   -0.79516
256760.0000   -0.67256
256800.0000   -0.72594
256840.0000   -0.54110
256880.0000   -0.49918
256920.0000   -0.62490
256960.0000   -0.63281
257000.0000   -0.75006
257040.0000   -0.63470
257080.0000   -0.60923
257120.0000   -0.53569
257160.0000   -0.57009
257200.0000   -0.89211
257240.0000   -0.83533
257280.0000   -0.78189
257320.0000   -0.94751
257360.0000   -0.55014
257400.0000   -0.82033
257440.0000   -0.86520
257480.0000   -0.73086
257520.0000   -1.06200
257560.0000   -0.83301
257600.0000   -0.63537
257640.0000   -0.97217
257680.0000   -0.62451
257720.0000   -0.56119
257760.0000   -0.66706
257800.0000   -0.40496
257840.0000   -0.59906
257880.0000   -0.48982
257920.0000   -0.60266
257960.0000   -0.68838
258000.0000   -0.58733
258040.0000   -0.57878
258080.0000   -0.98460
258120.0000   -0.80102
258160.0000   -0.92171
258200.0000   -1.04443
258240.0000   -0.97592
258280.0000   -0.85566
258320.0000   -0.55750
258360.0000   -0.48465
258400.0000   -0.30820
258440.0000   -0.31531
258480.0000   -0.43139
258520.0000   -0.46025
258560.0000   -0.58246
258600.0000   -0.46396
258640.0000   -0.21071
258680.0000   -0.51601
258720.0000   -0.22183
258760.0000   -0.54858
258800.0000   -0.54595
258840.0000   -0.79843
258880.0000   -0.54869
258920.0000   -0.21865
258960.0000   -0.23638
259000.0000   -0.14175
259040.0000   -0.05943
259080.0000   -0.13175
259120.0000    0.04682
259160.0000   -0.17531
259200.0000    0.02239
259240.0000    0.11077
259280.0000   -0.14759
259320.0000    0.26462
259360.0000    0.03714
259400.0000    0.12577
259440.0000    0.11132
259480.0000   -0.07318
259520.0000   -0.15774
259560.0000    0.11819
259600.0000   -0.22258
259640.0000   -0.04110
259680.0000   -0.15190
259720.0000   -0.16029
259760.0000    0.33498
259800.0000    0.04156
259840.0000   -0.05612
259880.0000   -0.06653
259920.0000    0.00086
259960.0000   -0.02123
260000.0000   -0.25067
260040.0000   -0.00476
260080.0000    0.22273
260120.0000   -0.00353
260160.0000    0.21124
260200.0000    0.27326
260240.0000    0.27454
260280.0000    0.36834
260320.0000    0.03440
260360.0000    0.15879
260400.0000    0.11935
260440.0000    0.10076
260480.0000    0.04920
260520.0000    0.38509
260560.0000    0.36104
260600.0000    0.11315
260640.0000   -0.00361
260680.0000    0.10935
260720.0000   -0.40690
260760.0000   -0.65006
260800.0000   -0.44186
260840.0000   -0.09529
260880.0000   -0.24786
260920.0000   -0.32859
260960.0000   -0.10906
261000.0000    0.02758
261040.0000    0.24055
261080.0000   -0.12115
261120.0000   -0.27363
261160.0000   -0.20060
261200.0000   -0.16422
261240.0000   -0.48277
261280.0000   -0.06974
261320.0000    0.36576
261360.0000    0.26248
261400.0000    0.19115
261440.0000   -0.03263
261480.0000    0.00054
261520.0000    0.29612
261560.0000    0.00443
261600.0000   -0.22309
261640.0000   -0.39504
261680.0000   -0.21923
261720.0000   -0.09055
261760.0000   -0.12464
261800.0000   -0.25518
261840.0000   -0.15414
261880.0000   -0.25808
261920.0000    0.03474
261960.0000   -0.04401
262000.0000    0.23325
262040.0000    0.57480
262080.0000    0.40670
262120.0000    0.14775
262160.0000    0.25706
262200.0000    0.45016
262240.0000    0.38613
262280.0000    0.49714
262320.0000    0.22502
262360.0000    0.32422
262400.0000    0.21047
262440.0000    0.23680
262480.0000    0.38335
262520.0000    0.39239
262560.0000    0.33698
262600.0000    0.25573
262640.0000    0.31124
262680.0000    0.54815
262720.0000    0.51281
262760.0000    0.62021
262800.0000    0.40569
262840.0000    0.25375
262880.0000    0.35197
262920.0000    0.61579
262960.0000    0.20040
263000.0000    0.78004
263040.0000    0.60705
263080.0000    0.57892
263120.0000    0.57219
263160.0000    0.57884
263200.0000    0.52320
263240.0000    0.55426
263280.0000    0.11137
263320.0000    0.12045
263360.0000    0.23792
263400.0000    0.22572
263440.0000    0.03260
263480.0000    0.12010
263520.0000   -0.02374
263560.0000    0.12542
263600.0000    0.48838
263640.0000    0.11092
263680.0000    0.39040
263720.0000    0.32419
263760.0000   -0.02183
263800.0000   -0.16948
263840.0000    0.06325
263880.0000   -0.23471
263920.0000   -0.06752
263960.0000   -0.05420
264000.0000   -0.24582
264040.0000   -0.06436
264080.0000   -0.18497
264120.0000   -0.19627
264160.0000   -0.29609
264200.0000    0.05338
264240.0000    0.06110
264280.0000   -0.36263
264320.0000   -0.45052
264360.0000   -0.34254
264400.0000   -0.21117
264440.0000   -0.24236
264480.0000   -0.41320
264520.0000   -0.14692
264560.0000   -0.16429
264600.0000   -0.36618
264640.0000    0.03278
264680.0000    0.03993
264720.0000    0.03234
264760.0000   -0.06955
264800.0000   -0.18800
264840.0000    0.19938
264880.0000    0.09642
264920.0000   -0.06714
264960.0000    0.11500
265000.0000   -0.09780
265040.0000    0.03770
265080.0000   -0.02797
265120.0000   -0.13633
265160.0000   -0.40620
265200.0000   -0.22627
265240.0000   -0.37113
265280.0000   -0.32016
265320.0000   -0.22595
265360.0000   -0.34938
265400.0000   -0.35086
265440.0000   -0.19012
265480.0000   -0.25621
265520.0000    0.02468
265560.0000    0.02438
265600.0000   -0.48575
265640.0000   -0.18570
265680.0000   -0.16179
265720.0000   -0.28806
265760.0000   -0.19321
265800.0000   -0.11272
265840.0000   -0.18634
265880.0000   -0.03057
265920.0000   -0.11711
265960.0000   -0.25906
266000.0000   -0.17219
266040.0000   -0.43011
266080.0000    0.04547
266120.0000   -0.05196
266160.0000   -0.18177
266200.0000   -0.42146
266240.0000   -0.20253
266280.0000    0.00489
266320.0000   -0.21847
266360.0000   -0.01103
266400.0000   -0.04937
266440.0000    0.08529
266480.0000   -0.36940
266520.0000   -0.26527
266560.0000   -0.38846
266600.0000    0.18877
266640.0000    0.03339
266680.0000    0.03357
266720.0000   -0.24628
266760.0000    0.13431
266800.0000   -0.10403
266840.0000   -0.06002
266880.0000    0.05579
266920.0000   -0.00591
266960.0000   -0.09573
267000.0000   -0.12175
267040.0000    0.12968
267080.0000    0.04862
267120.0000    0.03497
267160.0000    0.30365
267200.0000    0.34130
267240.0000    0.20100
267280.0000    0.21690
267320.0000   -0.07010
267360.0000   -0.17856
267400.0000   -0.06720
267440.0000   -0.43742
267480.0000   -0.34701
267520.0000   -0.19489
267560.0000   -0.04993
267600.0000   -0.21632
267640.0000   -0.12035
267680.0000    0.02829
267720.0000    0.05948
267760.0000    0.17132
267800.0000    0.07648
267840.0000    0.16146
267880.0000    0.15821
267920.0000    0.15795
267960.0000   -0.01035
268000.0000   -0.07445
268040.0000   -0.18164
268080.0000   -0.02411
268120.0000   -0.16568
268160.0000   -0.13719
268200.0000   -0.25521
268240.0000   -0.01749
268280.0000   -0.07204
268320.0000   -0.32848
268360.0000   -0.22667
268400.0000   -0.47359
268440.0000   -0.32454
268480.0000   -0.46706
268520.0000    0.11500
268560.0000   -0.24438
268600.0000   -0.05482
268640.0000   -0.10397
268680.0000   -0.45378
268720.0000   -0.15826
268760.0000   -0.32175
268800.0000   -0.30127
268840.0000   -0.47296
268880.0000   -0.64580
268920.0000   -0.38504
268960.0000   -0.52950
269000.0000   -0.58340
269040.0000   -0.24077
269080.0000   -0.75506
269120.0000   -0.68873
269160.0000   -0.68960
269200.0000   -0.70085
269240.0000   -0.82779
269280.0000   -0.78304
269320.0000   -0.78486
269360.0000   -0.79462
269400.0000   -1.02735
269440.0000   -0.76657
269480.0000   -0.49651
269520.0000   -0.86225
269560.0000   -0.83615
269600.0000   -0.97491
269640.0000   -0.86314
269680.0000   -1.18616
269720.0000   -1.04455
269760.0000   -0.97853
269800.0000   -0.81859
269840.0000   -0.69482
269880.0000   -0.76619
269920.0000   -1.04110
269960.0000   -0.74004
270000.0000   -0.53139
270040.0000   -0.93324
270080.0000   -0.88745
270120.0000   -0.85800
270160.0000   -0.88562
270200.0000   -1.08208
270240.0000   -0.59838
270280.0000   -0.61604
270320.0000   -0.55188
270360.0000   -0.94978
270400.0000   -0.98781
270440.0000   -0.57326
270480.0000   -0.62945
270520.0000   -1.04739
270560.0000   -0.96826
270600.0000   -0.53983
270640.0000   -0.91231
270680.0000   -0.78556
270720.0000   -0.76697
270760.0000   -0.74841
270800.0000   -0.79014
270840.0000   -0.78165
270880.0000   -0.88254
270920.0000   -0.63772
270960.0000   -0.73421
271000.0000   -0.89685
271040.0000   -0.60464
271080.0000   -0.48070
271120.0000   -0.75071
271160.0000   -0.61639
271200.0000   -1.15016
271240.0000   -1.01509
271280.0000   -0.84474
271320.0000   -0.82965
271360.0000   -0.64666
271400.0000   -0.70185
271440.0000   -0.58135
271480.0000   -0.85911
271520.0000   -0.67066
271560.0000   -0.86753
271600.0000   -0.97535
271640.0000   -1.14764
271680.0000   -0.92176
271720.0000   -1.07521
271760.0000   -0.83200
271800.0000   -0.86709
271840.0000   -0.83362
271880.0000   -0.58213
271920.0000   -0.83943
271960.0000   -0.89646
272000.0000   -0.89527
272040.0000   -0.77504
272080.0000   -0.71889
272120.0000   -0.79866
272160.0000   -0.58709
272200.0000   -0.72041
272240.0000   -0.89177
272280.0000   -0.67882
272320.0000   -0.69843
272360.0000   -0.99850
272400.0000   -1.03123
272440.0000   -0.73544
272480.0000   -1.06736
272520.0000   -0.90806
272560.0000   -1.03513
272600.0000   -0.77680
272640.0000   -0.83398
272680.0000   -0.43102
272720.0000   -0.60659
272760.0000   -0.51774
272800.0000   -0.59045
272840.0000   -0.68003
272880.0000   -0.92861
272920.0000   -0.62940
272960.0000   -0.86511
273000.0000   -0.74585
273040.0000   -0.89026
273080.0000   -0.65273
273120.0000   -0.61927
273160.0000   -1.03624
273200.0000   -0.95412
273240.0000   -1.05113
273280.0000   -0.89019
273320.0000   -0.82258
273360.0000   -0.68123
273400.0000   -0.64803
273440.0000   -0.72901
273480.0000   -0.74996
273520.0000   -0.79600
273560.0000   -0.84974
273600.0000   -0.69063
273640.0000   -0.88780
273680.0000   -1.03980
273720.0000   -0.72335
273760.0000   -0.89521
273800.0000   -0.81383
273840.0000   -1.03766
273880.0000   -0.87227
273920.0000   -1.03220
273960.0000   -1.04826
274000.0000   -0.96377
274040.0000   -0.87531
274080.0000   -0.80316
274120.0000   -0.79488
274160.0000   -0.71787
274200.0000   -0.91070
274240.0000   -0.86781
274280.0000   -0.74859
274320.0000   -0.67348
274360.0000   -0.73692
274400.0000   -1.00657
274440.0000   -0.99454
274480.0000   -0.75845
274520.0000   -0.83405
274560.0000   -0.79561
274600.0000   -0.75934
274640.0000   -0.48080
274680.0000   -0.62411
274720.0000   -0.79226
274760.0000   -0.71988
274800.0000   -0.47136
274840.0000   -0.77672
274880.0000   -0.58692
274920.0000   -1.01523
274960.0000   -0.56523
275000.0000   -0.82496
275040.0000   -0.86164
275080.0000   -0.94321
275120.0000   -1.03959
275160.0000   -0.93597
275200.0000   -0.77903
275240.0000   -1.12812
275280.0000   -0.93450
275320.0000   -1.01219
275360.0000   -0.99206
275400.0000   -1.15049
275440.0000   -1.29398
275480.0000   -0.80743
275520.0000   -0.77439
275560.0000   -0.89818
275600.0000   -0.67005
275640.0000   -1.01234
275680.0000   -0.91312
275720.0000   -1.04788
275760.0000   -0.78577
275800.0000   -0.87763
275840.0000   -0.77601
275880.0000   -0.90485
275920.0000   -0.85796
275960.0000   -0.96870
276000.0000   -0.78868
276040.0000   -0.68364
276080.0000   -0.47479
276120.0000   -0.83509
276160.0000   -0.95340
276200.0000   -1.17248
276240.0000   -0.91695
276280.0000   -0.72009
276320.0000   -0.83882
276360.0000   -0.62047
276400.0000   -0.68518
276440.0000   -1.07788
276480.0000   -0.75386
276520.0000   -0.68123
276560.0000   -0.88557
276600.0000   -0.93526
276640.0000   -0.90832
276680.0000   -0.78479
276720.0000   -0.71264
276760.0000   -0.83768
276800.0000   -0.94206
276840.0000   -0.63320
276880.0000   -1.16707
276920.0000   -0.96704
276960.0000   -1.11508
277000.0000   -0.95133
277040.0000   -1.06944
277080.0000   -0.93739
277120.0000   -0.99307
277160.0000   -0.96622
277200.0000   -0.83275
277240.0000   -0.69170
277280.0000   -0.79741
277320.0000   -0.73789
277360.0000   -0.77760
277400.0000   -0.81493
277440.0000   -0.57438
277480.0000   -0.85847
277520.0000   -0.49690
277560.0000   -0.74597
277600.0000   -0.66672
277640.0000   -0.80827
277680.0000   -0.84002
277720.0000   -1.04611
277760.0000   -0.88652
277800.0000   -0.68549
277840.0000   -1.00416
277880.0000   -0.95585
277920.0000   -1.03452
277960.0000   -0.94683
278000.0000   -1.01256
278040.0000   -1.12256
278080.0000   -0.90507
278120.0000   -1.04351
278160.0000   -0.94861
278200.0000   -1.02531
278240.0000   -1.30950
278280.0000   -1.25501
278320.0000   -0.84637
278360.0000   -1.00997
278400.0000   -0.70529
278440.0000   -0.77576
278480.0000   -0.61011
278520.0000   -0.70036
278560.0000   -0.57582
278600.0000   -0.61366
278640.0000   -0.79372
278680.0000   -0.60297
278720.0000   -0.68496
278760.0000   -0.50398
278800.0000   -0.79123
278840.0000   -0.99073
278880.0000   -0.77508
278920.0000   -0.54876
278960.0000   -0.89225
279000.0000   -0.79910
279040.0000   -0.78790
279080.0000   -0.74972
279120.0000   -0.96063
279160.0000   -0.81769
279200.0000   -0.99388
279240.0000   -0.60749
279280.0000   -0.55765
279320.0000   -0.72980
279360.0000   -0.64602
279400.0000   -0.64963
279440.0000   -0.43627
279480.0000   -0.72237
279520.0000   -0.63091
279560.0000   -0.88517
279600.0000   -0.43432
279640.0000   -0.72272
279680.0000   -0.67392
279720.0000   -1.06998
279760.0000   -1.05603
279800.0000   -0.54522
279840.0000   -0.87741
279880.0000   -0.50693
279920.0000   -0.82886
279960.0000   -0.40193
280000.0000   -0.63680
280040.0000   -0.71186
280080.0000   -0.62510
280120.0000   -0.68701
280160.0000   -0.78349
280200.0000   -0.76251
280240.0000   -0.69097
280280.0000   -0.97358
280320.0000   -0.95589
280360.0000   -0.90141
280400.0000   -0.65937
280440.0000   -0.68011
280480.0000   -0.71024
280520.0000   -0.84255
280560.0000   -0.69849
280600.0000   -0.52765
280640.0000   -0.74576
280680.0000   -0.71229
280720.0000   -0.91942
280760.0000   -0.94228
280800.0000   -0.84629
280840.0000   -0.64675
280880.0000   -0.87297
280920.0000   -0.63063
280960.0000   -0.80651
281000.0000   -0.67393
281040.0000   -0.74457
281080.0000   -0.81037
281120.0000   -0.73081
281160.0000   -0.85548
281200.0000   -0.69619
281240.0000   -0.74506
281280.0000   -0.94936
281320.0000   -0.80484
281360.0000   -0.86509
281400.0000   -0.82022
281440.0000   -0.77815
281480.0000   -0.75932
281520.0000   -0.98773
281560.0000   -0.79906
281600.0000   -0.76202
281640.0000   -1.48767
281680.0000   -0.91498
281720.0000   -0.66551
281760.0000   -0.74154
281800.0000   -0.70337
281840.0000   -0.77837
281880.0000   -0.77423
281920.0000   -0.78200
281960.0000   -0.73759
282000.0000   -0.59694
282040.0000   -0.83650
282080.0000   -0.63823
282120.0000   -0.86525
282160.0000   -0.93460
282200.0000   -0.84603
282240.0000   -0.74667
282280.0000   -0.79225
282320.0000   -0.76603
282360.0000   -1.14035
282400.0000   -0.54302
282440.0000   -0.74594
282480.0000   -0.49569
282520.0000   -0.34578
282560.0000   -0.77454
282600.0000   -0.71362
282640.0000   -0.42194
282680.0000   -0.62058
282720.0000   -0.29923
282760.0000   -0.68819
282800.0000   -0.69652
282840.0000   -0.62837
282880.0000   -0.72206
282920.0000   -0.98207
282960.0000   -0.78565
283000.0000   -0.66708
283040.0000   -0.77138
283080.0000   -0.85899
283120.0000   -0.48348
283160.0000   -0.47164
283200.0000   -0.45059
283240.0000   -0.47332
283280.0000   -0.42549
283320.0000   -0.15315
283360.0000   -0.33499
283400.0000   -0.64547
283440.0000   -0.65841
283480.0000   -0.76730
283520.0000   -0.75943
283560.0000   -0.61689
283600.0000   -0.59256
283640.0000   -0.48859
283680.0000   -0.43333
283720.0000   -0.63981
283760.0000   -0.28175
283800.0000   -0.06528
283840.0000   -0.26249
283880.0000   -0.15882
283920.0000   -0.22000
283960.0000   -0.30664
284000.0000   -0.22067
284040.0000   -0.31157
284080.0000   -0.25202
284120.0000   -0.33442
284160.0000   -0.44808
284200.0000   -0.52514
284240.0000   -0.73132
284280.0000   -0.50262
284320.0000   -0.59448
284360.0000   -0.76044
284400.0000   -0.40947
284440.0000   -0.47994
284480.0000   -0.54979
284520.0000   -0.38798
284560.0000   -0.60107
284600.0000   -0.62795
284640.0000   -0.47898
284680.0000   -0.54276
284720.0000   -0.65874
284760.0000   -0.73662
284800.0000   -0.78414
284840.0000   -0.73064
284880.0000   -0.51598
284920.0000   -0.97828
284960.0000   -0.54006
285000.0000   -0.53207
285040.0000   -0.65505
285080.0000   -0.61202
285120.0000   -0.39716
285160.0000   -0.56732
285200.0000   -0.63837
285240.0000   -0.38330
285280.0000   -0.07592
285320.0000   -0.25974
285360.0000   -0.42143
285400.0000   -0.07392
285440.0000   -0.57607
285480.0000   -0.21549
285520.0000   -0.30207
285560.0000   -0.33346
285600.0000   -0.71346
285640.0000   -0.59144
285680.0000   -0.49858
285720.0000   -0.32790
285760.0000   -0.42211
285800.0000   -0.50359
285840.0000    0.04121
285880.0000   -0.32200
285920.0000   -0.38775
285960.0000   -0.16164
286000.0000   -0.16496
286040.0000    0.06581
286080.0000   -0.20072
286120.0000   -0.31043
286160.0000   -0.37788
286200.0000   -0.77163
286240.0000   -0.60958
286280.0000   -0.40759
286320.0000   -0.24307
286360.0000   -0.70537
286400.0000   -0.19411
286440.0000   -0.42122
286480.0000    0.07878
286520.0000   -0.07389
286560.0000   -0.34685
286600.0000   -0.51628
286640.0000   -0.47280
286680.0000   -0.19936
286720.0000   -0.30863
286760.0000   -0.55928
286800.0000   -0.25559
286840.0000   -0.43124
286880.0000   -0.32525
286920.0000   -0.37392
286960.0000   -0.64602
287000.0000   -0.36110
287040.0000   -0.34471
287080.0000   -0.35815
287120.0000   -0.34351
287160.0000   -0.40649
287200.0000   -0.25127
287240.0000   -0.21326
287280.0000   -0.25016
287320.0000   -0.61413
287360.0000   -0.64556
287400.0000   -0.56508
287440.0000   -0.67178
287480.0000   -0.21837
287520.0000   -0.13939
287560.0000   -0.42315
287600.0000   -0.21697
287640.0000   -0.44329
287680.0000   -0.16942
287720.0000   -0.08636
287760.0000   -0.01409
287800.0000   -0.18668
287840.0000   -0.32700
287880.0000   -0.24380
287920.0000   -0.45057
287960.0000   -0.16236
288000.0000   -0.37898
288040.0000   -0.39780
288080.0000   -0.34325
288120.0000   -0.26600
288160.0000   -0.27480
288200.0000   -0.57914
288240.0000   -0.39206
288280.0000   -0.43674
288320.0000   -0.37101
288360.0000   -0.52133
288400.0000   -0.29121
288440.0000   -0.37537
288480.0000   -0.34563
288520.0000   -0.35445
288560.0000   -0.35511
288600.0000   -0.65521
288640.0000   -0.30310
288680.0000   -0.26187
288720.0000   -0.46156
288760.0000   -0.11378
288800.0000   -0.23530
288840.0000   -0.05875
288880.0000   -0.12722
288920.0000   -0.07885
288960.0000   -0.05959
289000.0000    0.02623
289040.0000    0.02262
289080.0000   -0.29411
289120.0000   -0.11318
289160.0000   -0.55942
289200.0000   -0.17088
289240.0000   -0.31150
289280.0000   -0.02268
289320.0000    0.22558
289360.0000    0.00248
289400.0000    0.10475
289440.0000    0.14342
289480.0000   -0.16860
289520.0000   -0.34317
289560.0000   -0.23636
289600.0000   -0.57798
289640.0000   -0.08949
289680.0000   -0.10120
289720.0000   -0.24656
289760.0000   -0.21730
289800.0000   -0.22976
289840.0000   -0.37456
289880.0000   -0.57506
289920.0000   -0.20553
289960.0000   -0.09548
290000.0000   -0.37688
290040.0000    0.09425
290080.0000   -0.17263
290120.0000   -0.26478
290160.0000   -0.23875
290200.0000   -0.22187
290240.0000   -0.34322
290280.0000   -0.22822
290320.0000   -0.04275
290360.0000   -0.10016
290400.0000   -0.25083
290440.0000   -0.26383
290480.0000   -0.19130
290520.0000   -0.32843
290560.0000   -0.31241
290600.0000   -0.41279
290640.0000   -0.27278
290680.0000   -0.44456
290720.0000   -0.31968
290760.0000   -0.40190
290800.0000   -0.26352
290840.0000   -0.26553
290880.0000   -0.26617
290920.0000   -0.41565
290960.0000   -0.02824
291000.0000   -0.12836
291040.0000   -0.23224
291080.0000    0.01432
291120.0000   -0.10292
291160.0000   -0.25718
291200.0000   -0.28862
291240.0000   -0.29662
291280.0000   -0.16965
291320.0000   -0.03023
291360.0000   -0.42275
291400.0000   -0.54392
291440.0000   -0.12715
291480.0000    0.04541
291520.0000   -0.22814
291560.0000   -0.27759
291600.0000   -0.46390
291640.0000   -0.36038
291680.0000   -0.45630
291720.0000   -0.41604
291760.0000   -0.09296
291800.0000   -0.15914
291840.0000   -0.39740
291880.0000   -0.26476
291920.0000   -0.27687
291960.0000   -0.38976
292000.0000   -0.47546
292040.0000   -0.25587
292080.0000   -0.11526
292120.0000   -0.30959
292160.0000   -0.40849
292200.0000   -0.09000
292240.0000   -0.24504
292280.0000   -0.23818
292320.0000   -0.02043
292360.0000   -0.02694
292400.0000   -0.36918
292440.0000   -0.08708
292480.0000   -0.25620
292520.0000   -0.14886
292560.0000   -0.36582
292600.0000   -0.77619
292640.0000   -0.54044
292680.0000   -0.73003
292720.0000   -0.61992
292760.0000   -0.59094
292800.0000   -0.79639
292840.0000   -0.50139
292880.0000   -0.75314
292920.0000   -0.59634
292960.0000   -0.24463
293000.0000   -0.12976
293040.0000   -0.36746
293080.0000   -0.74799
293120.0000   -0.42375
293160.0000   -0.32778
293200.0000   -0.36155
293240.0000   -0.10194
293280.0000   -0.16355
293320.0000   -0.25075
293360.0000   -0.29820
293400.0000   -0.26541
293440.0000   -0.37638
293480.0000   -0.23677
293520.0000   -0.41845
293560.0000   -0.33833
293600.0000   -0.51022
293640.0000   -0.65842
293680.0000   -0.85182
293720.0000   -0.28877
293760.0000   -0.49274
293800.0000   -0.51421
293840.0000   -0.47868
293880.0000   -0.22933
293920.0000   -0.36206
293960.0000   -0.44975
294000.0000   -0.61908
294040.0000   -0.66697
294080.0000   -0.44729
294120.0000   -0.72295
294160.0000   -0.55379
294200.0000   -0.79305
294240.0000   -0.78322
294280.0000   -0.30417
294320.0000   -0.30941
294360.0000   -0.70725
294400.0000   -0.75721
294440.0000   -0.81358
294480.0000   -0.63164
294520.0000   -0.49823
294560.0000   -0.38183
294600.0000   -0.32612
294640.0000   -0.61655
294680.0000   -0.46831
294720.0000   -0.44597
294760.0000   -0.58192
294800.0000   -0.24429
294840.0000   -0.26647
294880.0000   -0.49507
294920.0000   -0.21721
294960.0000   -0.45475
295000.0000   -0.59028
295040.0000   -0.35037
295080.0000   -0.47352
295120.0000   -0.57748
295160.0000   -0.45020
295200.0000   -0.44871
295240.0000   -0.63089
295280.0000   -0.82210
295320.0000   -0.70372
295360.0000   -0.23806
295400.0000   -0.62647
295440.0000   -0.80051
295480.0000   -0.49675
295520.0000   -0.48467
295560.0000   -0.36912
295600.0000   -0.15465
295640.0000   -0.43478
295680.0000   -0.67574
295720.0000   -0.40848
295760.0000   -0.60029
295800.0000   -0.52717
295840.0000   -0.59303
295880.0000   -0.14495
295920.0000   -0.58718
295960.0000   -0.40613
296000.0000   -0.52438
296040.0000   -0.47117
296080.0000   -0.44794
296120.0000   -0.21133
296160.0000   -0.13455
296200.0000   -0.43484
296240.0000   -0.41534
296280.0000   -0.48814
296320.0000   -0.30161
296360.0000   -0.30560
296400.0000   -0.31104
296440.0000   -0.25000
296480.0000   -0.23819
296520.0000   -0.46271
296560.0000   -0.23937
296600.0000   -0.56369
296640.0000   -0.50169
296680.0000   -0.35811
296720.0000   -0.39334
296760.0000   -0.42030
296800.0000   -0.66237
296840.0000   -0.19585
296880.0000   -0.41266
296920.0000   -0.67193
296960.0000   -0.68516
297000.0000   -0.45889
297040.0000   -0.65504
297080.0000   -0.21740
297120.0000   -0.47033
297160.0000   -0.37101
297200.0000   -0.35513
297240.0000   -0.81869
297280.0000   -0.44165
297320.0000   -0.44437
297360.0000   -0.06358
297400.0000   -0.27371
297440.0000   -0.40202
297480.0000   -0.45107
297520.0000   -0.26638
297560.0000   -0.20047
297600.0000   -0.17003
297640.0000   -0.38247
297680.0000   -0.43750
297720.0000   -0.29373
297760.0000   -0.31423
297800.0000   -0.34606
297840.0000   -0.07496
297880.0000   -0.28293
297920.0000   -0.28441
297960.0000    0.11328
298000.0000    0.07568
298040.0000    0.06434
298080.0000    0.00214
298120.0000   -0.12387
298160.0000   -0.06559
298200.0000    0.04945
298240.0000   -0.44142
298280.0000   -0.37658
298320.0000   -0.36226
298360.0000   -0.27961
298400.0000   -0.29865
298440.0000   -0.09635
298480.0000   -0.21100
298520.0000   -0.23631
298560.0000   -0.54668
298600.0000   -0.13697
298640.0000   -0.47833
298680.0000   -0.16232
298720.0000   -0.28956
298760.0000   -0.54364
298800.0000   -0.57604
298840.0000   -0.28747
298880.0000   -0.41798
298920.0000   -0.15113
298960.0000    0.17069
299000.0000   -0.35162
299040.0000   -0.28932
299080.0000   -0.45988
299120.0000   -0.28029
299160.0000   -0.11896
299200.0000   -0.24076
299240.0000   -0.40766
299280.0000   -0.24204
299320.0000   -0.20796
299360.0000   -0.32741
299400.0000   -0.50479
299440.0000   -0.64505
299480.0000   -0.38859
299520.0000   -0.33310
299560.0000   -0.33652
299600.0000   -0.45643
299640.0000   -0.39263
299680.0000   -0.13813
299720.0000   -0.35605
299760.0000   -0.18426
299800.0000   -0.52837
299840.0000   -0.07152
299880.0000   -0.23975
299920.0000   -0.00041
299960.0000    0.06377
300000.0000   -0.12733
300040.0000   -0.22127
300080.0000   -0.31504
300120.0000   -0.33129
300160.0000   -0.57147
300200.0000   -0.23972
300240.0000   -0.22795
300280.0000    0.02313
300320.0000   -0.38360
300360.0000   -0.26311
300400.0000   -0.31398
300440.0000   -0.53921
300480.0000   -0.52397
300520.0000   -0.40361
300560.0000   -0.62468
300600.0000    0.05973
300640.0000   -0.08607
300680.0000   -0.26198
300720.0000   -0.10978
300760.0000   -0.02858
300800.0000   -0.27022
300840.0000   -0.19032
300880.0000   -0.49851
300920.0000   -0.17455
300960.0000   -0.12196
301000.0000   -0.29000
301040.0000   -0.23162
301080.0000   -0.25050
301120.0000   -0.51322
301160.0000   -0.40360
301200.0000   -0.38685
301240.0000   -0.12426
301280.0000    0.17695
301320.0000    0.18833
301360.0000    0.20287
301400.0000   -0.02800
301440.0000   -0.08937
301480.0000    0.02969
301520.0000   -0.34080
301560.0000    0.11724
301600.0000   -0.35048
301640.0000   -0.18013
301680.0000   -0.39047
301720.0000   -0.45703
301760.0000   -0.29134
301800.0000   -0.23134
301840.0000    0.00625
301880.0000    0.11056
301920.0000    0.24804
301960.0000   -0.17847
302000.0000   -0.00180
302040.0000   -0.13085
302080.0000   -0.08863
302120.0000   -0.01193
302160.0000   -0.27429
302200.0000    0.19679
302240.0000   -0.10327
302280.0000   -0.30404
302320.0000   -0.22662
302360.0000   -0.19470
302400.0000   -0.31833
302440.0000   -0.35896
302480.0000   -0.40745
302520.0000   -0.28987
302560.0000   -0.25983
302600.0000   -0.39944
302640.0000   -0.24144
302680.0000   -0.15785
302720.0000   -0.43682
302760.0000   -0.37359
302800.0000   -0.42741
302840.0000   -0.32407
302880.0000   -0.22572
302920.0000   -0.18408
302960.0000   -0.12092
303000.0000   -0.04995
303040.0000    0.10609
303080.0000    0.19559
303120.0000    0.26088
303160.0000    0.42246
303200.0000    0.51676
303240.0000    0.22408
303280.0000    0.36545
303320.0000    0.36022
303360.0000    0.40662
303400.0000    0.29536
303440.0000    0.48967
303480.0000    0.50859
303520.0000    0.37368
303560.0000    0.45294
303600.0000    0.74200
303640.0000    0.19067
303680.0000    0.20319
303720.0000   -0.20933
303760.0000   -0.02737
303800.0000    0.23101
303840.0000   -0.04187
303880.0000    0.17072
303920.0000    0.18160
303960.0000    0.17313
304000.0000    0.14236
304040.0000   -0.08954
304080.0000   -0.50159
304120.0000   -0.13471
304160.0000    0.01461
304200.0000    0.08247
304240.0000    0.21110
304280.0000    0.20129
304320.0000   -0.15234
304360.0000   -0.25999
304400.0000   -0.29763
304440.0000   -0.28682
304480.0000   -0.01769
304520.0000    0.12450
304560.0000   -0.15304
304600.0000    0.33328
304640.0000   -0.11357
304680.0000   -0.03218
304720.0000   -0.12545
304760.0000   -0.21219
304800.0000   -0.05630
304840.0000   -0.00021
304880.0000   -0.23385
304920.0000   -0.21381
304960.0000   -0.48993
305000.0000   -0.42967
305040.0000   -0.46545
305080.0000   -0.27082
305120.0000   -0.15099
305160.0000    0.00244
305200.0000   -0.28050
305240.0000   -0.52414
305280.0000   -0.29546
305320.0000   -0.58033
305360.0000   -0.45537
305400.0000    0.04797
305440.0000   -0.20947
305480.0000    0.27166
305520.0000   -0.27829
305560.0000   -0.40523
305600.0000   -0.30880
305640.0000   -0.21598
305680.0000   -0.13357
305720.0000   -0.42346
305760.0000   -0.45470
305800.0000   -0.15663
305840.0000   -0.35209
305880.0000   -0.14627
305920.0000   -0.26690
305960.0000   -0.46296
306000.0000    0.24964
306040.0000   -0.31442
306080.0000    0.28753
306120.0000   -0.34205
306160.0000   -0.19732
306200.0000    0.09697
306240.0000    0.28293
306280.0000    0.11757
306320.0000    0.03985
306360.0000    0.20785
306400.0000    0.25380
306440.0000   -0.16683
306480.0000   -0.24643
306520.0000    0.19285
306560.0000    0.08642
306600.0000    0.18442
306640.0000    0.13974
306680.0000    0.09487
306720.0000    0.15010
306760.0000    0.33348
306800.0000    0.03272
306840.0000   -0.01827
306880.0000   -0.00067
306920.0000   -0.07695
306960.0000    0.04306
307000.0000   -0.28334
307040.0000    0.11515
307080.0000    0.41570
307120.0000    0.27802
307160.0000    0.12650
307200.0000    0.03393
307240.0000   -0.02059
307280.0000   -0.03426
307320.0000    0.12533
307360.0000    0.03107
307400.0000    0.34066
307440.0000    0.28711
307480.0000    0.35647
307520.0000    0.25319
307560.0000    0.22704
307600.0000    0.49664
307640.0000    0.33096
307680.0000   -0.18088
307720.0000   -0.14956
307760.0000   -0.01322
307800.0000    0.13598
307840.0000    0.06666
307880.0000    0.08688
307920.0000    0.15246
307960.0000    0.10809
308000.0000    0.08611
308040.0000    0.29757
308080.0000    0.32494
308120.0000    0.32444
308160.0000    0.39897
308200.0000    0.41581
308240.0000    0.37958
308280.0000    0.32262
308320.0000    0.30268
308360.0000    0.29440
308400.0000    0.44356
308440.0000    0.45667
308480.0000    0.50800
308520.0000    0.68317
308560.0000    0.34469
308600.0000    0.11755
308640.0000    0.46287
308680.0000    0.19144
308720.0000    0.26658
308760.0000    0.17982
308800.0000    0.18707
308840.0000    0.29670
308880.0000    0.14155
308920.0000   -0.10632
308960.0000   -0.02236
309000.0000    0.24458
309040.0000    0.01720
309080.0000   -0.25460
309120.0000   -0.30453
309160.0000   -0.43988
309200.0000   -0.21736
309240.0000   -0.14304
309280.0000   -0.16581
309320.0000   -0.47434
309360.0000   -0.30733
309400.0000   -0.65578
309440.0000   -0.39785
309480.0000   -0.32376
309520.0000   -0.49054
309560.0000   -0.57305
309600.0000   -0.11882
309640.0000   -0.28496
309680.0000   -0.16569
309720.0000   -0.18460
309760.0000   -0.35745
309800.0000   -0.34907
309840.0000   -0.36466
309880.0000   -0.05800
309920.0000   -0.16468
309960.0000   -0.56801
310000.0000   -0.47164
310040.0000   -0.41813
310080.0000   -0.38855
310120.0000   -0.33993
310160.0000   -0.20101
310200.0000   -0.30258
310240.0000   -0.19760
310280.0000   -0.18058
310320.0000    0.01202
310360.0000   -0.50246
310400.0000   -0.12798
310440.0000   -0.28523
310480.0000   -0.26450
310520.0000    0.04700
310560.0000   -0.29292
310600.0000   -0.48069
310640.0000   -0.37677
310680.0000    0.11224
310720.0000   -0.10119
310760.0000   -0.35428
310800.0000   -0.18008
310840.0000   -0.21706
310880.0000   -0.27365
310920.0000   -0.36566
310960.0000   -0.41300
311000.0000    0.25145
311040.0000   -0.14531
311080.0000   -0.02221
311120.0000   -0.13540
311160.0000   -0.17002
311200.0000   -0.30381
311240.0000   -0.33545
311280.0000   -0.55118
311320.0000   -0.28346
311360.0000   -0.51920
311400.0000   -0.43891
311440.0000   -0.51540
311480.0000   -0.54795
311520.0000   -0.38757
311560.0000   -0.06964
311600.0000   -0.54053
311640.0000   -0.40401
311680.0000   -0.47049
311720.0000   -0.07961
311760.0000   -0.29581
311800.0000   -0.26826
311840.0000   -0.20980
311880.0000   -0.51922
311920.0000   -0.31635
311960.0000   -0.19770
312000.0000   -0.27921
312040.0000   -0.29125
312080.0000   -0.64108
312120.0000   -0.46398
312160.0000   -0.52755
312200.0000   -0.68367
312240.0000   -0.57409
312280.0000   -0.70304
312320.0000   -0.81758
312360.0000   -0.61438
312400.0000   -0.31007
312440.0000   -0.27769
312480.0000   -0.54316
312520.0000   -0.49692
312560.0000   -0.55018
312600.0000   -0.42455
312640.0000   -0.28993
312680.0000   -0.45985
312720.0000   -0.18408
312760.0000   -0.21737
312800.0000   -0.34692
312840.0000   -0.40039
312880.0000   -0.33070
312920.0000   -0.07847
312960.0000   -0.08019
313000.0000   -0.18149
313040.0000   -0.26668
313080.0000   -0.39928
313120.0000   -0.18293
313160.0000   -0.09903
313200.0000   -0.06266
313240.0000   -0.08693
313280.0000    0.00208
313320.0000   -0.11636
313360.0000   -0.38230
313400.0000   -0.04343
313440.0000    0.00275
313480.0000   -0.24449
313520.0000   -0.29316
313560.0000   -0.20276
313600.0000   -0.14089
313640.0000   -0.28986
313680.0000   -0.28508
313720.0000   -0.36418
313760.0000   -0.59885
313800.0000   -0.36923
313840.0000   -0.44228
313880.0000   -0.20090
313920.0000   -0.06265
313960.0000   -0.11270
314000.0000   -0.30252
314040.0000   -0.30915
314080.0000   -0.58788
314120.0000   -0.36420
314160.0000   -0.15914
314200.0000   -0.34745
314240.0000   -0.39166
314280.0000   -0.40984
314320.0000   -0.35555
314360.0000   -0.06532
314400.0000   -0.23063
314440.0000   -0.15363
314480.0000   -0.10413
314520.0000   -0.62902
314560.0000   -0.32600
314600.0000   -0.03314
314640.0000    0.13486
314680.0000    0.06139
314720.0000   -0.01151
314760.0000   -0.07735
314800.0000   -0.12931
314840.0000   -0.37250
314880.0000   -0.19532
314920.0000   -0.74423
314960.0000   -0.58594
315000.0000   -0.62841
315040.0000   -0.71791
315080.0000   -0.20914
315120.0000   -0.52720
315160.0000   -0.35030
315200.0000   -0.45266
315240.0000   -0.33206
315280.0000   -0.23972
315320.0000   -0.18392
315360.0000   -0.19808
315400.0000   -0.06968
315440.0000   -0.07777
315480.0000   -0.31633
315520.0000   -0.24063
315560.0000   -0.22354
315600.0000   -0.54342
315640.0000   -0.62862
315680.0000   -0.30815
315720.0000   -0.20843
315760.0000   -0.19772
315800.0000    0.05049
315840.0000   -0.36983
315880.0000   -0.45303
315920.0000   -0.14727
315960.0000   -0.24445
316000.0000   -0.34128
316040.0000    0.03955
316080.0000   -0.15144
316120.0000   -0.15799
316160.0000   -0.17399
316200.0000   -0.38659
316240.0000   -0.18588
316280.0000   -0.15443
316320.0000   -0.23877
316360.0000   -0.14419
316400.0000   -0.03336
316440.0000   -0.31321
316480.0000   -0.22648
316520.0000   -0.22478
316560.0000   -0.08836
316600.0000   -0.08033
316640.0000   -0.43192
316680.0000   -0.44250
316720.0000   -0.22492
316760.0000   -0.26623
316800.0000   -0.20944
316840.0000   -0.01205
316880.0000    0.03579
316920.0000   -0.38143
316960.0000   -0.17332
317000.0000   -0.57518
317040.0000   -0.06207
317080.0000   -0.31949
317120.0000    0.00991
317160.0000   -0.08828
317200.0000   -0.31452
317240.0000   -0.31183
317280.0000   -0.32307
317320.0000   -0.16600
317360.0000   -0.23001
317400.0000    0.19708
317440.0000    0.16375
317480.0000   -0.19419
317520.0000   -0.18012
317560.0000   -0.31921
317600.0000   -0.00089
317640.0000   -0.06720
317680.0000    0.21286
317720.0000   -0.20975
317760.0000   -0.60200
317800.0000   -0.34690
317840.0000   -0.22685
317880.0000   -0.03677
317920.0000   -0.14051
317960.0000   -0.13007
318000.0000   -0.16017
318040.0000   -0.02462
318080.0000   -0.08313
318120.0000   -0.00995
318160.0000   -0.53804
318200.0000   -0.36088
318240.0000   -0.35271
318280.0000   -0.31008
318320.0000   -0.28609
318360.0000   -0.13557
318400.0000   -0.18202
318440.0000   -0.33044
318480.0000   -0.27506
318520.0000   -0.38979
318560.0000    0.02348
318600.0000    0.00281
318640.0000    0.02957
318680.0000   -0.36690
318720.0000   -0.48904
318760.0000   -0.21973
318800.0000   -0.07777
318840.0000    0.07279
318880.0000   -0.20090
318920.0000   -0.50131
318960.0000   -0.12653
319000.0000    0.20329
319040.0000    0.03166
319080.0000    0.15397
319120.0000    0.01505
319160.0000   -0.20687
319200.0000   -0.11558
319240.0000   -0.05627
319280.0000   -0.00495
319320.0000   -0.29561
319360.0000   -0.24797
319400.0000   -0.11858
319440.0000    0.20141
319480.0000   -0.10277
319520.0000   -0.24391
319560.0000   -0.70590
319600.0000   -0.27770
319640.0000   -0.49323
319680.0000   -0.06977
319720.0000   -0.43795
319760.0000   -0.42960
319800.0000   -0.19879
319840.0000    0.05151
319880.0000   -0.03695
319920.0000   -0.27447
319960.0000   -0.20148
320000.0000   -0.39966
320040.0000   -0.25708
320080.0000   -0.08237
320120.0000   -0.44339
320160.0000   -0.26321
320200.0000   -0.11940
320240.0000   -0.18765
320280.0000   -0.02593
320320.0000   -0.19302
320360.0000   -0.03537
320400.0000   -0.07282
320440.0000   -0.50357
320480.0000   -0.46729
320520.0000   -0.76344
320560.0000   -0.62515
320600.0000   -0.53833
320640.0000   -0.30113
320680.0000   -0.50643
320720.0000   -0.61317
320760.0000   -0.19733
320800.0000   -0.09918
320840.0000   -0.18538
320880.0000   -0.12647
320920.0000   -0.05800
320960.0000   -0.22373
321000.0000   -0.10727
321040.0000   -0.28590
321080.0000   -0.34928
321120.0000    0.00590
321160.0000    0.09900
321200.0000   -0.03542
321240.0000    0.00497
321280.0000   -0.02542
321320.0000    0.23940
321360.0000    0.09618
321400.0000   -0.01405
321440.0000   -0.26214
321480.0000   -0.47858
321520.0000   -0.00596
321560.0000   -0.01666
321600.0000   -0.08850
321640.0000   -0.59281
321680.0000   -0.12945
321720.0000   -0.03370
321760.0000   -0.45263
321800.0000   -0.21511
321840.0000   -0.07356
321880.0000   -0.14650
321920.0000   -0.33400
321960.0000   -0.09073
322000.0000   -0.30221
322040.0000   -0.40106
322080.0000   -0.42382
322120.0000   -0.18907
322160.0000   -0.19182
322200.0000   -0.51397
322240.0000   -0.34576
322280.0000   -0.42712
322320.0000   -0.11489
322360.0000    0.08262
322400.0000    0.05335
322440.0000    0.06463
322480.0000    0.33193
322520.0000   -0.13999
322560.0000    0.18903
322600.0000    0.03036
322640.0000   -0.39950
322680.0000    0.01416
322720.0000   -0.28968
322760.0000   -0.47001
322800.0000   -0.15880
322840.0000   -0.39376
322880.0000   -0.07276
322920.0000   -0.15499
322960.0000   -0.26685
323000.0000   -0.25845
323040.0000   -0.62540
323080.0000   -0.30787
323120.0000   -0.24667
323160.0000   -0.03512
323200.0000    0.28503
323240.0000   -0.22500
323280.0000   -0.26114
323320.0000    0.03983
323360.0000   -0.13541
323400.0000    0.16799
323440.0000    0.14204
323480.0000    0.16935
323520.0000    0.44807
323560.0000    0.34613
323600.0000    0.31039
323640.0000    0.38455
323680.0000    0.44313
323720.0000    0.50360
323760.0000    0.44806
323800.0000    0.51857
323840.0000    0.32594
323880.0000    0.20525
323920.0000    0.19443
323960.0000    0.01675
324000.0000    0.10592
324040.0000    0.19678
324080.0000   -0.17185
324120.0000   -0.31119
324160.0000   -0.28315
324200.0000   -0.26927
324240.0000   -0.30600
324280.0000   -0.02270
324320.0000   -0.08145
324360.0000   -0.16426
324400.0000   -0.04129
324440.0000   -0.60357
324480.0000   -0.49466
324520.0000   -0.11007
324560.0000    0.03351
324600.0000   -0.24465
324640.0000   -0.25419
324680.0000   -0.17746
324720.0000    0.24038
324760.0000   -0.16194
324800.0000    0.02666
324840.0000    0.47323
324880.0000    0.25161
324920.0000    0.02171
324960.0000   -0.13781
325000.0000   -0.18615
325040.0000    0.03492
325080.0000    0.04772
325120.0000   -0.03166
325160.0000   -0.24696
325200.0000    0.00820
325240.0000   -0.58717
325280.0000   -0.09946
325320.0000   -0.23225
325360.0000   -0.00904
325400.0000    0.21412
325440.0000   -0.11198
325480.0000    0.00527
325520.0000   -0.25244
325560.0000   -0.02750
325600.0000   -0.15984
325640.0000   -0.23314
325680.0000   -0.18313
325720.0000   -0.14131
325760.0000   -0.43237
325800.0000   -0.25319
325840.0000   -0.41363
325880.0000    0.11391
325920.0000   -0.01446
325960.0000    0.18112
326000.0000    0.09292
326040.0000   -0.09926
326080.0000   -0.01954
326120.0000   -0.05162
326160.0000    0.31549
326200.0000    0.21704
326240.0000    0.14376
326280.0000   -0.19478
326320.0000   -0.09157
326360.0000   -0.10025
326400.0000    0.30296
326440.0000    0.21278
326480.0000    0.06504
326520.0000    0.05756
326560.0000    0.09285
326600.0000    0.13900
326640.0000   -0.10305
326680.0000   -0.09529
326720.0000   -0.08454
326760.0000   -0.31328
326800.0000   -0.41931
326840.0000   -0.12362
326880.0000    0.01885
326920.0000   -0.43669
326960.0000   -0.40657
327000.0000   -0.03788
327040.0000   -0.04527
327080.0000   -0.21917
327120.0000   -0.08900
327160.0000   -0.27026
327200.0000   -0.01879
327240.0000    0.00726
327280.0000   -0.00986
327320.0000    0.11431
327360.0000    0.21693
327400.0000    0.07913
327440.0000    0.33314
327480.0000    0.41864
327520.0000    0.05606
327560.0000   -0.04123
327600.0000   -0.12874
327640.0000    0.00385
327680.0000   -0.12528
327720.0000    0.03310
327760.0000    0.04578
327800.0000    0.08345
327840.0000   -0.40915
327880.0000    0.05615
327920.0000    0.35212
327960.0000    0.07497
328000.0000   -0.10790
328040.0000    0.08494
328080.0000    0.14326
328120.0000    0.30741
328160.0000   -0.19519
328200.0000   -0.14602
328240.0000   -0.15965
328280.0000   -0.18389
328320.0000   -0.30744
328360.0000   -0.26894
328400.0000   -0.21848
328440.0000   -0.14534
328480.0000    0.12703
328520.0000   -0.15334
328560.0000   -0.09501
328600.0000    0.24178
328640.0000    0.24332
328680.0000    0.52923
328720.0000    0.01482
328760.0000   -0.04712
328800.0000    0.13204
328840.0000   -0.03605
328880.0000   -0.01164
328920.0000   -0.16384
328960.0000   -0.45888
329000.0000   -0.51310
329040.0000   -0.34427
329080.0000   -0.31146
329120.0000   -0.00401
329160.0000   -0.43634
329200.0000   -0.16162
329240.0000   -0.17062
329280.0000   -0.20725
329320.0000   -0.01833
329360.0000   -0.14480
329400.0000   -0.15926
329440.0000   -0.15120
329480.0000   -0.11387
329520.0000   -0.20676
329560.0000   -0.14179
329600.0000   -0.11596
329640.0000   -0.12067
329680.0000   -0.40257
329720.0000   -0.64372
329760.0000   -0.13101
329800.0000   -0.41450
329840.0000   -0.37229
329880.0000   -0.13749
329920.0000   -0.22854
329960.0000   -0.15635
330000.0000   -0.18408
330040.0000   -0.35628
330080.0000   -0.22222
330120.0000   -0.19181
330160.0000   -0.13177
330200.0000   -0.03688
330240.0000    0.09938
330280.0000   -0.24628
330320.0000   -0.27050
330360.0000    0.14285
330400.0000   -0.02747
330440.0000   -0.36353
330480.0000   -0.03574
330520.0000   -0.17495
330560.0000   -0.04616
330600.0000   -0.08199
330640.0000   -0.13045
330680.0000    0.17144
330720.0000    0.22097
330760.0000    0.10459
330800.0000   -0.11909
330840.0000   -0.10940
330880.0000    0.29481
330920.0000    0.11846
330960.0000    0.00591
331000.0000   -0.24300
331040.0000    0.03895
331080.0000   -0.26613
331120.0000   -0.31470
331160.0000   -0.23926
331200.0000   -0.07184
331240.0000   -0.41118
331280.0000    0.22221
331320.0000    0.23352
331360.0000    0.23119
331400.0000    0.10616
331440.0000   -0.27038
331480.0000    0.17837
331520.0000    0.17518
331560.0000    0.26452
331600.0000   -0.40310
331640.0000   -0.17853
331680.0000   -0.01389
331720.0000   -0.12581
331760.0000    0.19497
331800.0000   -0.19201
331840.0000    0.06615
331880.0000   -0.16912
331920.0000   -0.11684
331960.0000   -0.49095
332000.0000   -0.13798
332040.0000   -0.18334
332080.0000   -0.23500
332120.0000    0.08652
332160.0000    0.65856
332200.0000    0.50366
332240.0000   -0.36885
332280.0000   -0.25898
332320.0000   -0.19720
332360.0000   -0.16941
332400.0000   -0.21323
332440.0000   -0.11176
332480.0000   -0.14616
332520.0000   -0.23885
332560.0000   -0.04392
332600.0000   -0.19955
332640.0000   -0.52681
332680.0000   -0.44319
332720.0000   -0.40360
332760.0000   -0.08496
332800.0000   -0.49637
332840.0000   -0.05314
332880.0000   -0.42787
332920.0000   -0.38940
332960.0000   -0.53607
333000.0000   -0.25430
333040.0000   -0.50341
333080.0000   -0.47523
333120.0000   -0.27905
333160.0000   -0.31560
333200.0000   -0.38866
333240.0000   -0.53205
333280.0000   -0.34434
333320.0000   -0.54739
333360.0000   -0.39849
333400.0000   -0.34661
333440.0000   -0.55641
333480.0000   -0.29884
333520.0000   -0.27603
333560.0000   -0.56526
333600.0000   -0.48609
333640.0000   -0.63810
333680.0000   -0.26773
333720.0000   -0.23722
333760.0000   -0.22073
333800.0000   -0.29275
333840.0000   -0.37752
333880.0000   -0.21643
333920.0000   -0.35272
333960.0000   -0.24503
334000.0000   -0.28461
334040.0000   -0.61793
334080.0000   -0.37376
334120.0000   -0.17277
334160.0000   -0.17030
334200.0000   -0.14523
334240.0000   -0.29244
334280.0000   -0.07084
334320.0000   -0.52032
334360.0000   -0.36939
334400.0000   -0.56698
334440.0000   -0.11676
334480.0000   -0.44168
334520.0000   -0.17541
334560.0000   -0.34481
334600.0000   -0.43836
334640.0000   -0.28312
334680.0000   -0.46021
334720.0000   -0.40553
334760.0000   -0.51065
334800.0000   -0.18010
334840.0000   -0.43749
334880.0000   -0.52335
334920.0000   -0.53382
334960.0000   -0.71117
335000.0000   -0.15786
335040.0000   -0.14322
335080.0000   -0.43545
335120.0000    0.05172
335160.0000   -0.41153
335200.0000   -0.39170
335240.0000   -0.18874
335280.0000   -0.24628
335320.0000   -0.19214
335360.0000   -0.40494
335400.0000   -0.29489
335440.0000   -0.45233
335480.0000   -0.48033
335520.0000   -0.29437
335560.0000   -0.82537
335600.0000   -0.44105
335640.0000   -0.42526
335680.0000   -0.30670
335720.0000   -0.17435
335760.0000   -0.22070
335800.0000   -0.09365
335840.0000   -0.58572
335880.0000   -0.43649
335920.0000   -0.59302
335960.0000   -0.44064
336000.0000   -0.38002
336040.0000   -0.50129
336080.0000   -0.55245
336120.0000   -0.47281
336160.0000   -0.48824
336200.0000   -0.48147
336240.0000   -0.41052
336280.0000   -0.23792
336320.0000   -0.10093
336360.0000   -0.15992
336400.0000   -0.15256
336440.0000   -0.44287
336480.0000   -0.08235
336520.0000    0.01054
336560.0000    0.01760
336600.0000    0.54489
336640.0000   -0.15414
336680.0000   -0.24197
336720.0000    0.15277
336760.0000   -0.01398
336800.0000    0.12992
336840.0000    0.12269
336880.0000    0.11084
336920.0000   -0.01636
336960.0000   -0.01034
337000.0000    0.02370
337040.0000   -0.08688
337080.0000   -0.14397
337120.0000   -0.02503
337160.0000    0.07156
337200.0000   -0.29247
337240.0000   -0.55860
337280.0000   -0.18215
337320.0000   -0.31386
337360.0000    0.07758
337400.0000   -0.03781
337440.0000    0.34824
337480.0000    0.21030
337520.0000   -0.09209
337560.0000   -0.15364
337600.0000    0.28629
337640.0000    0.33209
337680.0000    0.26560
337720.0000    0.24802
337760.0000    0.27067
337800.0000    0.14833
337840.0000    0.28801
337880.0000    0.42535
337920.0000    0.36436
337960.0000    0.32807
338000.0000    0.33740
338040.0000    0.18115
338080.0000    0.55027
338120.0000    0.04522
338160.0000    0.38858
338200.0000    0.32985
338240.0000    0.41631
338280.0000    0.46418
338320.0000    0.46407
338360.0000   -0.02881
338400.0000    0.09489
338440.0000   -0.21526
338480.0000   -0.08016
338520.0000    0.03504
338560.0000   -0.06191
338600.0000   -0.03631
338640.0000   -0.06266
338680.0000   -0.20912
338720.0000   -0.15994
338760.0000   -0.25097
338800.0000   -0.67322
338840.0000   -0.31898
338880.0000   -0.05672
338920.0000    0.12750
338960.0000    0.00167
339000.0000   -0.20490
339040.0000   -0.23779
339080.0000   -0.07425
339120.0000   -0.36217
339160.0000   -0.26789
339200.0000   -0.46979
339240.0000   -0.35808
339280.0000   -0.56395
339320.0000   -0.36549
339360.0000   -0.60876
339400.0000   -0.17145
339440.0000   -0.34765
339480.0000   -0.79708
339520.0000   -0.55949
339560.0000   -0.59816
339600.0000   -0.38245
339640.0000   -0.41008
339680.0000   -0.50300
339720.0000   -0.33887
339760.0000   -0.37562
339800.0000   -0.24921
339840.0000   -0.29230
339880.0000   -0.24896
339920.0000   -0.23412
339960.0000   -0.12326
340000.0000    0.16575
340040.0000    0.13043
340080.0000    0.60256
340120.0000    0.59860
340160.0000    0.78816
340200.0000    0.38770
340240.0000    0.45286
340280.0000    0.52161
340320.0000    0.36143
340360.0000    0.62037
340400.0000    0.20821
340440.0000    0.37395
340480.0000    0.22005
340520.0000    0.43243
340560.0000    0.38235
340600.0000    0.39853
340640.0000    0.44165
340680.0000    0.32815
340720.0000    0.14536
340760.0000    0.68614
340800.0000    0.43815
340840.0000    0.35069
340880.0000    0.39458
340920.0000    0.70530
340960.0000    0.29020
341000.0000    0.45394
341040.0000    0.62270
341080.0000    0.50390
341120.0000    0.41104
341160.0000    0.30402
341200.0000   -0.04629
341240.0000   -0.15162
341280.0000   -0.03815
341320.0000    0.20252
341360.0000    0.05310
341400.0000   -0.03617
341440.0000   -0.01933
341480.0000   -0.29205
341520.0000   -0.19056
341560.0000   -0.40671
341600.0000   -0.02520
341640.0000   -0.27551
341680.0000   -0.52687
341720.0000   -0.27096
341760.0000   -0.50903
341800.0000   -0.45090
341840.0000   -0.31884
341880.0000   -0.22146
341920.0000   -0.57456
341960.0000   -0.28436
342000.0000   -0.44832
342040.0000   -0.33765
342080.0000   -0.40141
342120.0000   -0.16920
342160.0000   -0.00900
342200.0000   -0.20244
342240.0000   -0.67266
342280.0000   -0.33756
342320.0000   -0.42962
342360.0000   -0.37532
342400.0000   -0.26998
342440.0000   -0.29768
342480.0000   -0.21974
342520.0000   -0.32439
342560.0000   -0.54424
342600.0000   -0.27515
342640.0000   -0.53212
342680.0000   -0.52653
342720.0000   -0.23940
342760.0000   -0.40310
342800.0000   -0.60594
342840.0000   -0.15577
342880.0000   -0.43607
342920.0000   -0.44249
342960.0000   -0.31045
343000.0000   -0.45062
343040.0000   -0.29851
343080.0000   -0.27359
343120.0000   -0.14813
343160.0000   -0.35350
343200.0000   -0.19661
343240.0000   -0.78687
343280.0000   -0.24440
343320.0000   -0.59950
343360.0000   -0.39358
343400.0000   -0.14060
343440.0000   -0.13628
343480.0000   -0.19706
343520.0000   -0.66150
343560.0000   -0.37724
343600.0000   -0.35730
343640.0000   -0.23533
343680.0000   -0.16234
343720.0000   -0.33705
343760.0000   -0.37673
343800.0000   -0.25039
343840.0000   -0.21520
343880.0000   -0.35877
343920.0000   -0.06217
343960.0000   -0.19693
344000.0000   -0.25081
344040.0000   -0.40438
344080.0000   -0.31542
344120.0000   -0.52627
344160.0000   -0.20218
344200.0000   -0.26830
344240.0000   -0.00221
344280.0000   -0.58374
344320.0000   -0.26048
344360.0000   -0.32324
344400.0000   -0.27351
344440.0000   -0.27053
344480.0000   -0.14531
344520.0000    0.03388
344560.0000   -0.22259
344600.0000   -0.25359
344640.0000   -0.38423
344680.0000   -0.04947
344720.0000   -0.52680
344760.0000   -0.53323
344800.0000   -0.36170
344840.0000   -0.56194
344880.0000   -0.51723
344920.0000   -0.03421
344960.0000   -0.47502
345000.0000   -0.52329
345040.0000    0.08605
345080.0000   -0.71198
345120.0000   -0.36821
345160.0000   -0.20183
345200.0000   -0.12707
345240.0000   -0.12555
345280.0000   -0.26419
345320.0000   -0.23788
345360.0000   -0.19740
345400.0000   -0.17303
345440.0000   -0.45260
345480.0000   -0.01826
345520.0000   -0.20812
345560.0000   -0.39100
345600.0000   -0.32825
345640.0000   -0.23058
345680.0000   -0.49309
345720.0000   -0.47091
345760.0000   -0.60249
345800.0000   -0.35725
345840.0000   -0.69759
345880.0000   -0.23222
345920.0000   -0.37546
345960.0000   -0.22023
346000.0000   -0.09931
346040.0000   -0.37997
346080.0000   -0.25667
346120.0000   -0.07324
346160.0000   -0.42885
346200.0000    0.05848
346240.0000   -0.14868
346280.0000   -0.04764
346320.0000   -0.23684
346360.0000    0.16409
346400.0000    0.10909
346440.0000    0.15201
346480.0000    0.03336
346520.0000    0.00300
346560.0000    0.44033
346600.0000   -0.00882
346640.0000    0.30607
346680.0000    0.21991
346720.0000    0.24595
346760.0000    0.09121
346800.0000    0.09530
346840.0000   -0.09704
346880.0000    0.33135
346920.0000    0.12852
346960.0000    0.22336
347000.0000    0.26459
347040.0000    0.04016
347080.0000    0.21479
347120.0000   -0.06022
347160.0000    0.02962
347200.0000    0.04928
347240.0000    0.06125
347280.0000   -0.01637
347320.0000    0.34737
347360.0000    0.32531
347400.0000    0.04503
347440.0000    0.09069
347480.0000    0.13701
347520.0000    0.04986
347560.0000    0.17653
347600.0000    0.38670
347640.0000    0.42316
347680.0000    0.09161
347720.0000    0.40864
347760.0000    0.34268
347800.0000    0.30363
347840.0000    0.31287
347880.0000    0.25538
347920.0000    0.04710
347960.0000   -0.06072
348000.0000    0.09192
348040.0000    0.30545
348080.0000    0.09695
348120.0000   -0.69839
348160.0000   -0.37798
348200.0000   -0.30827
348240.0000   -0.75098
348280.0000   -0.28683
348320.0000   -0.16875
348360.0000   -0.06302
348400.0000   -0.16431
348440.0000   -0.10593
348480.0000   -0.22439
348520.0000    0.04319
348560.0000    0.05126
348600.0000   -0.02036
348640.0000   -0.14774
348680.0000   -0.18664
348720.0000    0.02632
348760.0000   -0.07599
348800.0000    0.05287
348840.0000   -0.02012
348880.0000   -0.10281
348920.0000   -0.12034
348960.0000    0.08192
349000.0000   -0.34210
349040.0000   -0.43684
349080.0000   -0.10158
349120.0000   -0.05619
349160.0000    0.16236
349200.0000    0.04771
349240.0000    0.14722
349280.0000   -0.08242
349320.0000   -0.25987
349360.0000    0.25677
349400.0000   -0.00388
349440.0000    0.14722
349480.0000    0.06278
349520.0000    0.03394
349560.0000   -0.16274
349600.0000    0.18341
349640.0000    0.42339
349680.0000   -0.04833
349720.0000   -0.20398
349760.0000   -0.16882
349800.0000   -0.44543
349840.0000   -0.22893
349880.0000    0.18842
349920.0000   -0.05186
349960.0000   -0.27206
350000.0000    0.14185
350040.0000   -0.34624
350080.0000   -0.07772
350120.0000   -0.07168
350160.0000   -0.01340
350200.0000   -0.21067
350240.0000   -0.14214
350280.0000   -0.14798
350320.0000   -0.05693
350360.0000    0.04125
350400.0000   -0.12644
350440.0000   -0.09888
350480.0000   -0.08000
350520.0000    0.03804
350560.0000    0.60026
350600.0000    0.30238
350640.0000    0.27745
350680.0000    0.39123
350720.0000    0.33610
350760.0000    0.21900
350800.0000    0.24475
350840.0000    0.07897
350880.0000   -0.09857
350920.0000    0.04100
350960.0000    0.39419
351000.0000    0.50028
351040.0000    0.40520
351080.0000    0.43481
351120.0000    0.09097
351160.0000    0.20160
351200.0000    0.26790
351240.0000    0.31477
351280.0000   -0.00954
351320.0000   -0.47551
351360.0000   -0.01534
351400.0000    0.05658
351440.0000   -0.24581
351480.0000   -0.04213
351520.0000    0.14385
351560.0000   -0.14975
351600.0000    0.32143
351640.0000    0.24653
351680.0000    0.21432
351720.0000   -0.01611
351760.0000   -0.06875
351800.0000    0.18377
351840.0000    0.19818
351880.0000    0.65750
351920.0000    0.35366
351960.0000    0.35776
352000.0000    0.16276
352040.0000    0.59776
352080.0000    0.12084
352120.0000    0.29993
352160.0000    0.13724
352200.0000    0.19226
352240.0000    0.05705
352280.0000    0.25343
352320.0000    0.24288
352360.0000    0.34667
352400.0000   -0.04217
352440.0000   -0.09483
352480.0000    0.10484
352520.0000   -0.20600
352560.0000   -0.03747
352600.0000   -0.12992
352640.0000   -0.30085
352680.0000   -0.37420
352720.0000   -0.16716
352760.0000    0.01767
352800.0000    0.03214
352840.0000    0.07200
352880.0000   -0.15374
352920.0000   -0.18483
352960.0000   -0.40838
353000.0000   -0.65473
353040.0000   -0.70685
353080.0000   -0.76799
353120.0000   -0.78502
353160.0000   -0.58785
353200.0000   -0.72100
353240.0000   -0.44422
353280.0000   -0.62919
353320.0000   -0.87387
353360.0000   -0.40449
353400.0000   -0.67007
353440.0000   -0.78265
353480.0000   -0.41734
353520.0000   -0.40491
353560.0000   -0.32240
353600.0000   -0.63016
353640.0000   -0.43490
353680.0000   -0.39207
353720.0000   -0.61138
353760.0000   -0.44810
353800.0000   -0.62868
353840.0000   -0.00952
353880.0000   -0.11598
353920.0000    0.16045
353960.0000   -0.22952
354000.0000   -0.17607
354040.0000   -0.57519
354080.0000   -0.79657
354120.0000   -0.56748
354160.0000   -0.63942
354200.0000   -0.73624
354240.0000   -0.52832
354280.0000   -0.77452
354320.0000   -0.70140
354360.0000   -0.24682
354400.0000   -0.32696
354440.0000   -0.78816
354480.0000   -0.25268
354520.0000   -0.38328
354560.0000    0.13204
354600.0000    0.00487
354640.0000   -0.61999
354680.0000   -0.61803
354720.0000   -0.74979
354760.0000   -0.42464
354800.0000   -0.50810
354840.0000   -0.26492
354880.0000   -0.78146
354920.0000   -0.56240
354960.0000   -0.60695
355000.0000   -0.43411
355040.0000   -0.31195
355080.0000   -0.58748
355120.0000   -0.46144
355160.0000   -0.51575
355200.0000   -0.43994
355240.0000   -0.76703
355280.0000   -0.60308
355320.0000   -0.76567
355360.0000   -0.53921
355400.0000   -0.57954
355440.0000   -0.78950
355480.0000   -0.74030
355520.0000   -0.97675
355560.0000   -0.53703
355600.0000   -0.60162
355640.0000   -0.20014
355680.0000   -0.54355
355720.0000   -0.53997
355760.0000   -0.64115
355800.0000   -0.57629
355840.0000   -0.72045
355880.0000   -0.51545
355920.0000   -0.46277
355960.0000   -0.54786
356000.0000   -0.57047
356040.0000   -0.16584
356080.0000   -0.49128
356120.0000   -0.04700
356160.0000   -0.09150
356200.0000   -0.01680
356240.0000   -0.11213
356280.0000    0.04047
356320.0000   -0.07006
356360.0000   -0.13724
356400.0000   -0.23421
356440.0000   -0.30194
356480.0000   -0.08625
356520.0000   -0.16025
356560.0000   -0.58216
356600.0000   -0.34656
356640.0000   -0.50556
356680.0000   -0.60283
356720.0000   -0.65791
356760.0000   -0.38272
356800.0000   -0.07372
356840.0000    0.08436
356880.0000    0.00897
356920.0000   -0.00649
356960.0000    0.02397
357000.0000   -0.03959
357040.0000   -0.09061
357080.0000   -0.02635
357120.0000    0.00389
357160.0000    0.06674
357200.0000   -0.02525
357240.0000    0.04144
357280.0000    0.05950
357320.0000    0.12049
357360.0000   -0.20933
357400.0000   -0.01805
357440.0000   -0.00873
357480.0000   -0.09137
357520.0000    0.08126
357560.0000   -0.03058
357600.0000   -0.45448
357640.0000   -0.62117
357680.0000   -0.43758
357720.0000   -0.25122
357760.0000   -0.33130
357800.0000   -0.34042
357840.0000   -0.38496
357880.0000   -0.58304
357920.0000   -0.73502
357960.0000   -0.82484
358000.0000   -0.65762
358040.0000   -0.37319
358080.0000   -0.55296
358120.0000   -0.50619
358160.0000   -0.35352
358200.0000   -0.60419
358240.0000   -0.30120
358280.0000   -0.51876
358320.0000   -0.52517
358360.0000   -0.48253
358400.0000   -0.51426
358440.0000    0.12777
358480.0000    0.08271
358520.0000   -0.31168
358560.0000   -0.15308
358600.0000   -0.44437
358640.0000   -0.31181
358680.0000   -0.59563
358720.0000   -0.76759
358760.0000   -0.69171
358800.0000   -0.46196
358840.0000   -0.51378
358880.0000   -0.61730
358920.0000   -0.33151
358960.0000   -0.65084
359000.0000   -0.61029
359040.0000   -0.45752
359080.0000   -0.65386
359120.0000   -0.71792
359160.0000   -0.51214
359200.0000   -0.37627
359240.0000   -0.34610
359280.0000   -0.37492
359320.0000   -0.34662
359360.0000   -0.23526
359400.0000   -0.31340
359440.0000   -0.45879
359480.0000   -0.07930
359520.0000   -0.22434
359560.0000   -0.70802
359600.0000   -0.59535
359640.0000   -0.40514
359680.0000   -0.54064
359720.0000   -0.73746
359760.0000   -0.33945
359800.0000   -0.70647
359840.0000   -0.60543
359880.0000   -0.67628
359920.0000   -0.59809
359960.0000   -0.20296
360000.0000   -0.55348
360040.0000   -0.49485
360080.0000   -0.73668
360120.0000   -0.13451
360160.0000    0.15711
360200.0000    0.00122
360240.0000    0.20451
360280.0000    0.10638
360320.0000    0.00253
360360.0000    0.08358
360400.0000   -0.07047
360440.0000   -0.83139
360480.0000   -0.56364
360520.0000   -0.57168
360560.0000   -0.84651
360600.0000   -0.22240
360640.0000   -0.21207
360680.0000   -0.24141
360720.0000   -0.61858
360760.0000   -0.37222
360800.0000   -0.27461
360840.0000   -0.32736
360880.0000   -0.30838
360920.0000   -0.14378
360960.0000   -0.26194
361000.0000   -0.45040
361040.0000   -0.71506
361080.0000   -0.45002
361120.0000   -0.44003
361160.0000   -0.58485
361200.0000   -0.67360
361240.0000   -0.46629
361280.0000   -0.45792
361320.0000   -0.38860
361360.0000    0.02397
361400.0000   -0.66824
361440.0000   -0.53465
361480.0000   -0.48729
361520.0000   -0.66221
361560.0000   -0.48556
361600.0000   -0.38610
361640.0000   -0.45667
361680.0000   -0.46268
361720.0000   -0.60737
361760.0000   -0.68033
361800.0000   -0.28929
361840.0000   -0.10001
361880.0000    0.01913
361920.0000   -0.40614
361960.0000   -0.46287
362000.0000   -0.59862
362040.0000   -0.39917
362080.0000   -0.58442
362120.0000   -0.47034
362160.0000   -0.53486
362200.0000   -0.26038
362240.0000   -0.37941
362280.0000    0.01175
362320.0000   -0.04504
362360.0000   -0.16268
362400.0000    0.07377
362440.0000    0.10823
362480.0000   -0.15620
362520.0000    0.06443
362560.0000   -0.01914
362600.0000   -0.01551
362640.0000    0.09647
362680.0000    0.04275
362720.0000    0.14148
362760.0000    0.10333
362800.0000    0.01491
362840.0000   -0.32420
362880.0000   -0.05384
362920.0000    0.16280
362960.0000    0.11955
363000.0000   -0.01902
363040.0000    0.46799
363080.0000   -0.06434
363120.0000   -0.33860
363160.0000   -0.40653
363200.0000   -0.61105
363240.0000   -0.30496
363280.0000    0.02695
363320.0000    0.10162
363360.0000    0.05148
363400.0000   -0.20752
363440.0000   -0.13356
363480.0000   -0.15186
363520.0000   -0.23967
363560.0000    0.02971
363600.0000    0.01983
363640.0000   -0.10423
363680.0000   -0.06634
363720.0000    0.09236
363760.0000   -0.03615
363800.0000   -0.10197
363840.0000   -0.02753
363880.0000    0.09799
363920.0000    0.18331
363960.0000    0.00138
364000.0000    0.19892
364040.0000   -0.12136
364080.0000    0.12075
364120.0000   -0.00638
364160.0000    0.10461
364200.0000    0.08230
364240.0000   -0.04297
364280.0000   -0.07897
364320.0000    0.00114
364360.0000    0.06051
364400.0000   -0.02032
364440.0000    0.03032
364480.0000    0.03426
364520.0000    0.10045
364560.0000   -0.22256
364600.0000    0.12600
364640.0000    0.18844
364680.0000    0.14310
364720.0000   -0.12343
364760.0000   -0.06993
364800.0000    0.23278
364840.0000    0.05495
364880.0000   -0.02461
364920.0000    0.07581
364960.0000   -0.06008
365000.0000   -0.11655
365040.0000   -0.33268
365080.0000   -0.41756
365120.0000   -0.41330
365160.0000   -0.47535
365200.0000   -0.40475
365240.0000   -0.46193
365280.0000   -0.29239
365320.0000   -0.20494
365360.0000   -0.34973
365400.0000   -0.39922
365440.0000   -0.43769
365480.0000   -0.65962
365520.0000   -0.72509
365560.0000   -0.58136
365600.0000   -0.55428
365640.0000   -0.70438
365680.0000   -0.50392
365720.0000    0.01928
365760.0000   -0.33867
365800.0000   -0.05278
365840.0000   -0.24984
365880.0000   -0.58182
365920.0000   -0.36187
365960.0000   -0.34988
366000.0000   -0.32760
366040.0000   -0.09627
366080.0000    0.04675
366120.0000   -0.11060
366160.0000   -0.13787
366200.0000   -0.34159
366240.0000   -0.63296
366280.0000   -0.26040
366320.0000   -0.49095
366360.0000   -0.45288
366400.0000   -0.37420
366440.0000   -0.22767
366480.0000   -0.09897
366520.0000   -0.52003
366560.0000    0.03587
366600.0000   -0.44447
366640.0000   -0.64306
366680.0000   -0.73900
366720.0000   -0.65321
366760.0000   -0.45828
366800.0000   -0.08227
366840.0000   -0.06959
366880.0000    0.01650
366920.0000   -0.36304
366960.0000    0.15135
367000.0000   -0.30606
367040.0000   -0.09471
367080.0000   -0.11538
367120.0000   -0.14680
367160.0000   -0.08923
367200.0000   -0.34413
367240.0000    0.14261
367280.0000   -0.13591
367320.0000   -0.23759
367360.0000   -0.19682
367400.0000    0.08091
367440.0000   -0.26112
367480.0000   -0.32636
367520.0000   -0.62160
367560.0000   -0.39191
367600.0000   -0.05552
367640.0000   -0.15163
367680.0000   -0.32373
367720.0000   -0.44678
367760.0000   -0.35901
367800.0000   -0.38450
367840.0000   -0.37116
367880.0000   -0.34838
367920.0000   -0.52285
367960.0000   -0.40215
368000.0000   -0.72160
368040.0000   -0.41593
368080.0000   -0.62863
368120.0000   -0.77871
368160.0000   -0.84123
368200.0000   -0.78247
368240.0000   -0.81501
368280.0000   -0.74387
368320.0000   -0.84894
368360.0000   -0.92592
368400.0000   -1.03324
368440.0000   -0.88276
368480.0000   -0.89365
368520.0000   -0.66695
368560.0000   -0.76390
368600.0000   -0.54234
368640.0000   -0.56577
368680.0000   -0.96004
368720.0000   -0.70680
368760.0000   -0.51157
368800.0000   -0.47480
368840.0000   -0.37118
368880.0000   -0.42988
368920.0000    0.00689
368960.0000   -0.24032
369000.0000   -0.54300
369040.0000   -0.60284
369080.0000   -0.33165
369120.0000   -0.41490
369160.0000   -0.23068
369200.0000   -0.39065
369240.0000   -0.15905
369280.0000   -0.39995
369320.0000   -0.09376
369360.0000   -0.52932
369400.0000   -0.58223
369440.0000   -0.64639
369480.0000   -0.38090
369520.0000   -0.10351
369560.0000   -0.56294
369600.0000   -0.31446
369640.0000    0.05830
369680.0000    0.17218
369720.0000   -0.06891
369760.0000   -0.30777
369800.0000   -0.21088
369840.0000   -0.51416
369880.0000   -0.34260
369920.0000   -0.59789
369960.0000   -0.46349
370000.0000   -0.40800
370040.0000   -0.60641
370080.0000   -0.36090
370120.0000   -0.30161
370160.0000   -0.49596
370200.0000   -0.57236
370240.0000   -0.45990
370280.0000   -0.46855
370320.0000   -0.08863
370360.0000   -0.20385
370400.0000    0.15298
370440.0000   -0.13123
370480.0000   -0.11542
370520.0000   -0.01393
370560.0000   -0.06861
370600.0000   -0.40255
370640.0000   -0.52866
370680.0000   -0.22112
370720.0000   -0.08635
370760.0000    0.04425
370800.0000   -0.06480
370840.0000    0.00314
370880.0000    0.18165
370920.0000    0.06990
370960.0000   -0.01495
371000.0000   -0.07588
371040.0000    0.17755
371080.0000    0.02457
371120.0000   -0.10260
371160.0000   -0.03877
371200.0000   -0.02479
371240.0000   -0.03894
371280.0000   -0.03473
371320.0000   -0.15106
371360.0000    0.23028
371400.0000    0.23451
371440.0000    0.05836
371480.0000   -0.45559
371520.0000   -0.25634
371560.0000   -0.13065
371600.0000    0.04640
371640.0000   -0.18879
371680.0000    0.21707
371720.0000   -0.34460
371760.0000   -0.55911
371800.0000   -0.60966
371840.0000   -0.50883
371880.0000   -0.61961
371920.0000   -0.59179
371960.0000   -0.53858
372000.0000   -0.55872
372040.0000   -0.40704
372080.0000   -0.50838
372120.0000   -0.81883
372160.0000   -0.57269
372200.0000   -0.44103
372240.0000   -0.55331
372280.0000   -0.29593
372320.0000   -0.41439
372360.0000   -0.68268
372400.0000   -0.81602
372440.0000   -0.46516
372480.0000   -0.35251
372520.0000   -0.74110
372560.0000   -0.41587
372600.0000   -0.74534
372640.0000   -0.46705
372680.0000   -0.47029
372720.0000   -0.39339
372760.0000   -0.27401
372800.0000   -0.44603
372840.0000   -0.31045
372880.0000   -0.63317
372920.0000   -0.51833
372960.0000   -0.80226
373000.0000   -0.82506
373040.0000   -0.83982
373080.0000   -0.68043
373120.0000   -0.51594
373160.0000   -0.63667
373200.0000   -0.55180
373240.0000   -0.87152
373280.0000   -0.67435
373320.0000   -0.50411
373360.0000   -1.01892
373400.0000   -0.64382
373440.0000   -0.70223
373480.0000   -0.36879
373520.0000   -0.55167
373560.0000   -0.37983
373600.0000   -0.41535
373640.0000   -0.39258
373680.0000   -0.29394
373720.0000   -0.38869
373760.0000   -0.43747
373800.0000   -0.35922
373840.0000   -0.93784
373880.0000   -0.58703
373920.0000   -0.27697
373960.0000   -0.29042
374000.0000   -0.40490
374040.0000   -0.52033
374080.0000    0.07988
374120.0000   -0.33457
374160.0000   -0.12478
374200.0000   -0.07822
374240.0000   -0.22384
374280.0000   -0.07181
374320.0000   -0.18915
374360.0000    0.16979
374400.0000    0.18607
374440.0000   -0.16427
374480.0000    0.09785
374520.0000   -0.04958
374560.0000    0.09828
374600.0000   -0.30533
374640.0000   -0.46203
374680.0000   -0.64117
374720.0000   -0.58037
374760.0000   -0.81333
374800.0000   -0.41603
374840.0000   -0.37823
374880.0000   -0.68376
374920.0000   -0.78546
374960.0000   -0.85529
375000.0000   -0.62434
375040.0000   -0.51919
375080.0000   -0.72246
375120.0000   -0.70021
375160.0000   -0.74841
375200.0000   -0.74089
375240.0000   -0.81442
375280.0000   -0.56013
375320.0000   -0.49453
375360.0000   -0.80986
375400.0000   -0.80452
375440.0000   -0.44245
375480.0000   -0.59049
375520.0000   -0.03191
375560.0000   -0.56611
375600.0000   -0.38881
375640.0000   -0.13324
375680.0000   -0.42246
375720.0000   -0.09507
375760.0000   -0.27514
375800.0000   -0.30185
375840.0000   -0.16535
375880.0000   -0.04268
375920.0000   -0.02699
375960.0000   -0.30121
376000.0000   -0.52549
376040.0000   -0.14568
376080.0000    0.05904
376120.0000    0.21996
376160.0000    0.28634
376200.0000    0.14447
376240.0000    0.25288
376280.0000    0.06160
376320.0000    0.25634
376360.0000    0.20424
376400.0000    0.28778
376440.0000   -0.01035
376480.0000    0.35319
376520.0000    0.35489
376560.0000    0.41201
376600.0000    0.29488
376640.0000    0.24715
376680.0000   -0.02157
376720.0000    0.04142
376760.0000    0.10952
376800.0000    0.14866
376840.0000   -0.02688
376880.0000   -0.38302
376920.0000   -0.02879
376960.0000    0.32721
377000.0000    0.01484
377040.0000    0.07687
377080.0000   -0.10576
377120.0000   -0.15430
377160.0000   -0.02238
377200.0000    0.07776
377240.0000   -0.07982
377280.0000   -0.00841
377320.0000    0.17941
377360.0000   -0.00541
377400.0000   -0.32626
377440.0000   -0.49745
377480.0000   -0.35580
377520.0000   -0.45326
377560.0000   -0.45034
377600.0000   -0.68953
377640.0000   -0.44641
377680.0000   -0.40839
377720.0000   -0.43592
377760.0000   -0.27214
377800.0000   -0.13116
377840.0000   -0.35906
377880.0000   -0.44864
377920.0000   -0.07023
377960.0000   -0.20948
378000.0000   -0.18744
378040.0000    0.08982
378080.0000    0.01226
378120.0000    0.03562
378160.0000    0.21614
378200.0000    0.18412
378240.0000   -0.01057
378280.0000    0.08470
378320.0000   -0.14505
378360.0000    0.01233
378400.0000    0.08094
378440.0000   -0.11480
378480.0000    0.18763
378520.0000    0.01061
378560.0000   -0.21554
378600.0000   -0.41281
378640.0000   -0.08935
378680.0000   -0.07458
378720.0000    0.25300
378760.0000   -0.18618
378800.0000   -0.11995
378840.0000   -0.07009
378880.0000   -0.20862
378920.0000   -0.29173
378960.0000   -0.30047
379000.0000    0.04648
379040.0000   -0.11587
379080.0000   -0.07482
379120.0000    0.03237
379160.0000   -0.18448
379200.0000    0.06131
379240.0000    0.11970
379280.0000    0.07778
379320.0000   -0.24613
379360.0000   -0.01921
379400.0000   -0.52817
379440.0000   -0.50745
379480.0000    0.06065
379520.0000    0.07444
379560.0000   -0.23950
379600.0000   -0.20750
379640.0000    0.16362
379680.0000   -0.17158
379720.0000   -0.12635
379760.0000   -0.26012
379800.0000   -0.29686
379840.0000   -0.08448
379880.0000   -0.08292
379920.0000    0.05010
379960.0000    0.00436
380000.0000   -0.09653
380040.0000   -0.15144
380080.0000   -0.58635
380120.0000   -0.25630
380160.0000   -0.01019
380200.0000    0.06330
380240.0000   -0.10073
380280.0000   -0.08020
380320.0000    0.12234
380360.0000   -0.35652
380400.0000   -0.33683
380440.0000   -0.35618
380480.0000   -0.06350
380520.0000   -0.38283
380560.0000    0.05773
380600.0000   -0.34446
380640.0000   -0.75562
380680.0000   -0.72928
380720.0000   -0.54685
380760.0000   -0.37446
380800.0000   -0.42673
380840.0000   -0.52815
380880.0000   -0.69835
380920.0000   -0.70924
380960.0000   -0.78646
381000.0000   -0.62633
381040.0000   -0.35394
381080.0000   -0.56607
381120.0000   -0.81243
381160.0000   -0.87732
381200.0000   -0.50217
381240.0000   -0.62669
381280.0000   -0.25856
381320.0000   -0.02197
381360.0000   -0.22949
381400.0000   -0.01916
381440.0000    0.11097
381480.0000   -0.32555
381520.0000   -0.06642
381560.0000   -0.07275
381600.0000   -0.18588
381640.0000    0.20422
381680.0000   -0.00914
381720.0000   -0.02188
381760.0000    0.21646
381800.0000   -0.05818
381840.0000   -0.09997
381880.0000   -0.27371
381920.0000   -0.30980
381960.0000   -0.03594
382000.0000    0.21548
382040.0000   -0.03872
382080.0000   -0.08228
382120.0000   -0.07655
382160.0000   -0.46447
382200.0000   -0.37394
382240.0000   -0.20516
382280.0000   -0.31561
382320.0000    0.26980
382360.0000   -0.04882
382400.0000    0.12007
382440.0000    0.17542
382480.0000    0.19866
382520.0000    0.11761
382560.0000   -0.13023
382600.0000    0.07180
382640.0000   -0.02919
382680.0000    0.24978
382720.0000    0.19366
382760.0000    0.03221
382800.0000    0.28752
382840.0000   -0.05618
382880.0000    0.05199
382920.0000    0.21893
382960.0000   -0.02560
383000.0000    0.10072
383040.0000   -0.08321
383080.0000   -0.08451
383120.0000   -0.38346
383160.0000   -0.44150
383200.0000   -0.38566
383240.0000   -0.03653
383280.0000    0.02919
383320.0000   -0.13787
383360.0000   -0.24317
383400.0000   -0.49031
383440.0000   -0.39923
383480.0000   -0.39501
383520.0000    0.02807
383560.0000   -0.11725
383600.0000   -0.05113
383640.0000    0.06899
383680.0000   -0.21231
383720.0000   -0.03645
383760.0000    0.08746
383800.0000   -0.01064
383840.0000    0.17486
383880.0000   -0.00359
383920.0000    0.08667
383960.0000    0.17026
384000.0000    0.09501
384040.0000    0.02096
384080.0000    0.16966
384120.0000    0.10669
384160.0000   -0.12962
384200.0000   -0.34205
384240.0000   -0.37073
384280.0000    0.04240
384320.0000    0.21103
384360.0000    0.08594
384400.0000    0.18475
384440.0000    0.07291
384480.0000    0.20556
384520.0000   -0.09739
384560.0000    0.09873
384600.0000   -0.01819
384640.0000   -0.21031
384680.0000   -0.22573
384720.0000    0.20555
384760.0000    0.10917
384800.0000   -0.03617
384840.0000    0.10419
384880.0000   -0.08545
384920.0000    0.11924
384960.0000    0.02504
385000.0000    0.00102
385040.0000    0.17431
385080.0000    0.12901
385120.0000    0.28376
385160.0000    0.17058
385200.0000    0.10787
385240.0000    0.25381
385280.0000   -0.03721
385320.0000    0.06067
385360.0000    0.08176
385400.0000    0.29280
385440.0000    0.13482
385480.0000    0.24201
385520.0000    0.18543
385560.0000    0.31801
385600.0000    0.21770
385640.0000    0.19842
385680.0000    0.28322
385720.0000    0.14499
385760.0000    0.01486
385800.0000    0.10616
385840.0000    0.09594
385880.0000    0.02964
385920.0000    0.17863
385960.0000    0.22504
386000.0000    0.15237
386040.0000    0.09055
386080.0000   -0.11389
386120.0000    0.16103
386160.0000    0.01941
386200.0000    0.18784
386240.0000    0.20703
386280.0000    0.02518
386320.0000    0.03863
386360.0000    0.10778
386400.0000   -0.00039
386440.0000   -0.21163
386480.0000    0.25869
386520.0000   -0.24500
386560.0000    0.05060
386600.0000   -0.20766
386640.0000   -0.28489
386680.0000   -0.03341
386720.0000    0.01763
386760.0000    0.06568
386800.0000    0.09142
386840.0000   -0.19368
386880.0000   -0.37087
386920.0000    0.05004
386960.0000    0.12792
387000.0000   -0.02621
387040.0000    0.25025
387080.0000    0.09627
387120.0000    0.03066
387160.0000   -0.01314
387200.0000    0.11096
387240.0000    0.10821
387280.0000    0.23044
387320.0000    0.25597
387360.0000    0.06043
387400.0000    0.25812
387440.0000    0.02094
387480.0000    0.15377
387520.0000    0.19244
387560.0000    0.26750
387600.0000   -0.46132
387640.0000   -0.35929
387680.0000   -0.17781
387720.0000   -0.26598
387760.0000   -0.39707
387800.0000   -0.02489
387840.0000   -0.16586
387880.0000   -0.51896
387920.0000   -0.49402
387960.0000   -0.49171
388000.0000   -0.40562
388040.0000   -0.36099
388080.0000   -0.23933
388120.0000   -0.62275
388160.0000   -0.61525
388200.0000   -0.61251
388240.0000   -0.34601
388280.0000   -0.68836
388320.0000   -0.64411
388360.0000   -0.46401
388400.0000   -0.31416
388440.0000   -0.34342
388480.0000   -0.13540
388520.0000   -0.25681
388560.0000   -0.23777
388600.0000   -0.10890
388640.0000   -0.16233
388680.0000    0.00177
388720.0000    0.10686
388760.0000    0.04693
388800.0000   -0.10174
388840.0000   -0.14974
388880.0000   -0.23547
388920.0000   -0.28201
388960.0000   -0.08695
389000.0000   -0.04044
389040.0000   -0.10006
389080.0000   -0.02571
389120.0000   -0.46057
389160.0000    0.08132
389200.0000   -0.19467
389240.0000    0.07456
389280.0000   -0.11821
389320.0000   -0.19365
389360.0000   -0.06104
389400.0000    0.14003
389440.0000   -0.44407
389480.0000   -0.22081
389520.0000   -0.62538
389560.0000   -0.17967
389600.0000   -0.23895
389640.0000   -0.16495
389680.0000   -0.09362
389720.0000   -0.25190
389760.0000   -0.36845
389800.0000   -0.42600
389840.0000   -0.01154
389880.0000   -0.23320
389920.0000   -0.03578
389960.0000   -0.14935
390000.0000   -0.05315
390040.0000    0.01168
390080.0000    0.18404
390120.0000   -0.04571
390160.0000   -0.26693
390200.0000   -0.21884
390240.0000   -0.11620
390280.0000   -0.16003
390320.0000    0.06516
390360.0000   -0.14681
390400.0000   -0.40832
390440.0000   -0.35306
390480.0000   -0.38478
390520.0000   -0.39410
390560.0000   -0.48036
390600.0000   -0.44754
390640.0000   -0.44513
390680.0000   -0.79483
390720.0000   -0.78743
390760.0000   -0.26783
390800.0000   -0.37123
390840.0000   -0.27439
390880.0000   -0.16181
390920.0000   -0.55020
390960.0000   -0.77133
391000.0000   -0.32976
391040.0000   -0.44156
391080.0000   -0.41201
391120.0000   -0.33035
391160.0000   -0.31920
391200.0000   -0.20477
391240.0000    0.02247
391280.0000   -0.13135
391320.0000   -0.52770
391360.0000   -0.08763
391400.0000    0.03378
391440.0000    0.16388
391480.0000   -0.04943
391520.0000    0.17306
391560.0000   -0.03865
391600.0000    0.17000
391640.0000   -0.15924
391680.0000   -0.17097
391720.0000   -0.02041
391760.0000   -0.37142
391800.0000   -0.14266
391840.0000   -0.12069
391880.0000   -0.43330
391920.0000   -0.48468
391960.0000   -0.20243
392000.0000   -0.31322
392040.0000   -0.17589
392080.0000   -0.47151
392120.0000   -0.10778
392160.0000   -0.53622
392200.0000   -0.26381
392240.0000   -0.11926
392280.0000   -0.42630
392320.0000   -0.16581
392360.0000   -0.34773
392400.0000   -0.32601
392440.0000   -0.36535
392480.0000   -0.27204
392520.0000   -0.26175
392560.0000    0.24234
392600.0000   -0.01165
392640.0000    0.03977
392680.0000   -0.08919
392720.0000    0.05864
392760.0000   -0.28981
392800.0000   -0.29589
392840.0000   -0.05824
392880.0000   -0.37896
392920.0000   -0.01863
392960.0000    0.09917
393000.0000    0.21211
393040.0000    0.22618
393080.0000   -0.07063
393120.0000   -0.11358
393160.0000    0.07158
393200.0000    0.03075
393240.0000    0.05457
393280.0000    0.12199
393320.0000   -0.01404
393360.0000   -0.20090
393400.0000    0.00603
393440.0000    0.15850
393480.0000    0.14456
393520.0000   -0.11301
393560.0000    0.06899
393600.0000   -0.30420
393640.0000   -0.50222
393680.0000   -0.28082
393720.0000   -0.40077
393760.0000   -0.34559
393800.0000   -0.50725
393840.0000    0.01492
393880.0000    0.15922
393920.0000    0.12428
393960.0000    0.09489
394000.0000   -0.02043
394040.0000    0.06258
394080.0000    0.13929
394120.0000   -0.23092
394160.0000   -0.03030
394200.0000    0.05328
394240.0000    0.04044
394280.0000   -0.04429
394320.0000    0.01648
394360.0000    0.17972
394400.0000    0.13995
394440.0000    0.02358
394480.0000   -0.41990
394520.0000   -0.35005
394560.0000   -0.50036
394600.0000    0.08916
394640.0000   -0.02927
394680.0000   -0.28624
394720.0000   -0.28731
394760.0000   -0.26731
394800.0000   -0.12812
394840.0000   -0.32516
394880.0000   -0.47024
394920.0000   -0.69506
394960.0000   -0.59323
395000.0000   -0.45222
395040.0000   -0.66772
395080.0000   -0.30466
395120.0000   -0.48081
395160.0000   -0.53264
395200.0000   -0.36593
395240.0000   -0.35642
395280.0000   -0.46349
395320.0000   -0.52052
395360.0000   -0.12933
395400.0000   -0.33695
395440.0000   -0.56879
395480.0000   -0.53979
395520.0000   -0.45956
395560.0000   -0.25468
395600.0000   -0.25688
395640.0000    0.03698
395680.0000    0.28900
395720.0000   -0.27036
395760.0000   -0.48390
395800.0000   -0.36188
395840.0000   -0.47296
395880.0000   -0.28908
395920.0000   -0.39892
395960.0000   -0.20966
396000.0000   -0.53280
396040.0000   -0.44474
396080.0000   -0.39634
396120.0000   -0.44828
396160.0000   -0.34231
396200.0000   -0.36854
396240.0000   -0.49196
396280.0000   -0.46171
396320.0000   -0.41416
396360.0000   -0.30389
396400.0000   -0.64236
396440.0000   -0.55272
396480.0000   -0.40031
396520.0000   -0.38738
396560.0000   -0.41008
396600.0000   -0.42364
396640.0000   -0.55419
396680.0000   -0.17502
396720.0000   -0.39411
396760.0000   -0.45637
396800.0000   -0.62514
396840.0000   -0.39667
396880.0000   -0.32968
396920.0000   -0.23133
396960.0000   -0.46928
397000.0000   -0.22581
397040.0000   -0.46148
397080.0000   -0.55518
397120.0000    0.28633
397160.0000    0.20122
397200.0000    0.00463
397240.0000    0.05847
397280.0000    0.23283
397320.0000    0.09004
397360.0000    0.30023
397400.0000    0.02986
397440.0000   -0.03951
397480.0000    0.10040
397520.0000    0.08704
397560.0000    0.28090
397600.0000    0.28198
397640.0000    0.11960
397680.0000   -0.07827
397720.0000    0.21533
397760.0000    0.38657
397800.0000    0.65652
397840.0000    0.45658
397880.0000    0.13565
397920.0000   -0.10494
397960.0000    0.18607
398000.0000    0.23953
398040.0000    0.61994
398080.0000    0.43130
398120.0000    0.54874
398160.0000    0.62097
398200.0000    0.53411
398240.0000    0.39073
398280.0000    0.50743
398320.0000    0.67744
398360.0000    0.59122
398400.0000    0.48012
398440.0000    0.69744
398480.0000    0.57711
398520.0000    0.31954
398560.0000    0.55458
398600.0000    0.52205
398640.0000    0.46389
398680.0000    0.41646
398720.0000    0.44201
398760.0000    0.51913
398800.0000    0.55215
398840.0000    0.41690
398880.0000    0.66223
398920.0000    0.58136
398960.0000    0.38454
399000.0000    0.19561
399040.0000    0.45867
399080.0000    0.47996
399120.0000    0.42230
399160.0000    0.34682
399200.0000    0.45634
399240.0000    0.37262
399280.0000    0.45603
399320.0000    0.50856
399360.0000    0.52839
399400.0000    0.53994
399440.0000    0.55464
399480.0000    0.65207
399520.0000    0.65308
399560.0000    0.69184
399600.0000    0.53021
399640.0000    0.25125
399680.0000    0.47502
399720.0000    0.49138
399760.0000    0.37178
399800.0000    0.55539
399840.0000    0.70556
399880.0000    0.31700
399920.0000    0.55493
399960.0000    0.33396
400000.0000    0.47205
400040.0000    0.48918
400080.0000    0.45579
400120.0000    0.29069
400160.0000    0.41051
400200.0000    0.37889
400240.0000    0.35720
400280.0000    0.37460
400320.0000    0.52247
400360.0000    0.13773
400400.0000    0.30832
400440.0000    0.54449
400480.0000    0.51645
400520.0000    0.57038
400560.0000    0.45990
400600.0000    0.75888
400640.0000    0.47359
400680.0000    0.51432
400720.0000    0.47132
400760.0000    0.45257
400800.0000    0.36063
400840.0000    0.38066
400880.0000    0.14635
400920.0000    0.31390
400960.0000    0.24900
401000.0000    0.41734
401040.0000    0.23460
401080.0000    0.34649
401120.0000    0.28441
401160.0000    0.31221
401200.0000    0.27085
401240.0000    0.29593
401280.0000    0.36075
401320.0000    0.54461
401360.0000    0.23277
401400.0000    0.49497
401440.0000    0.21299
401480.0000    0.28033
401520.0000    0.44636
401560.0000    0.49343
401600.0000    0.50779
401640.0000    0.43027
401680.0000    0.46932
401720.0000    0.62216
401760.0000    0.51543
401800.0000    0.53596
401840.0000    0.25017
401880.0000    0.46441
401920.0000    0.50785
401960.0000    0.33520
402000.0000    0.34730
402040.0000    0.58939
402080.0000    0.63753
402120.0000    0.54961
402160.0000    0.39630
402200.0000    0.48666
402240.0000    0.56616
402280.0000    0.41343
402320.0000    0.28620
402360.0000    0.30536
402400.0000    0.57082
402440.0000    0.48435
402480.0000    0.45857
402520.0000    0.36584
402560.0000    0.28717
402600.0000    0.24122
402640.0000    0.45095
402680.0000    0.50896
402720.0000    0.39642
402760.0000    0.20206
402800.0000    0.47678
402840.0000    0.42121
402880.0000    0.36779
402920.0000    0.43866
402960.0000    0.61387
403000.0000    0.28320
403040.0000    0.20430
403080.0000    0.47120
403120.0000    0.61651
403160.0000    0.40058
403200.0000    0.35568
403240.0000    0.35186
403280.0000    0.22880
403320.0000    0.26990
403360.0000    0.70219
403400.0000    0.44409
403440.0000    0.35549
403480.0000    0.29966
403520.0000    0.10889
403560.0000    0.09113
403600.0000    0.51333
403640.0000    0.13588
403680.0000    0.16008
403720.0000    0.28870
403760.0000    0.38366
403800.0000    0.43221
403840.0000    0.57024
403880.0000    0.40818
403920.0000    0.43693
403960.0000    0.41529
404000.0000    0.28130
404040.0000    0.46345
404080.0000    0.47452
404120.0000    0.61800
404160.0000    0.23850
404200.0000    0.47477
404240.0000    0.50662
404280.0000    0.42640
404320.0000    0.38370
404360.0000    0.41014
404400.0000    0.60243
404440.0000    0.56114
404480.0000    0.50805
404520.0000    0.51585
404560.0000    0.50411
404600.0000   -0.14806
404640.0000    0.22060
404680.0000    0.43546
404720.0000    0.37220
404760.0000    0.40851
404800.0000    0.43344
404840.0000    0.40011
404880.0000    0.65319
404920.0000    0.63233
404960.0000    0.22722
405000.0000    0.25888
405040.0000    0.35422
405080.0000    0.24087
405120.0000    0.19631
405160.0000    0.53519
405200.0000    0.52158
405240.0000    0.49555
405280.0000    0.44610
405320.0000    0.51740
405360.0000    0.50862
405400.0000    0.47828
405440.0000    0.48849
405480.0000    0.02570
405520.0000    0.57422
405560.0000    0.65606
405600.0000    0.60643
405640.0000    0.32024
405680.0000    0.25134
405720.0000    0.30057
405760.0000    0.34155
405800.0000    0.27583
405840.0000    0.33284
405880.0000    0.29927
405920.0000    0.43768
405960.0000    0.57451
406000.0000    0.45073
406040.0000    0.80340
406080.0000    0.61964
406120.0000    0.43289
406160.0000    0.60126
406200.0000    0.58764
406240.0000    0.50363
406280.0000    0.38119
406320.0000    0.49846
406360.0000    0.37484
406400.0000    0.46693
406440.0000    0.35650
406480.0000    0.44452
406520.0000    0.56242
406560.0000    0.48675
406600.0000    0.53126
406640.0000    0.31155
406680.0000    0.31706
406720.0000   -0.00104
406760.0000    0.19741
406800.0000    0.69316
406840.0000    0.51057
406880.0000    0.50853
406920.0000    0.47265
406960.0000    0.51294
407000.0000    0.57182
407040.0000    0.39899
407080.0000    0.47906
407120.0000    0.62909
407160.0000    0.36381
407200.0000    0.50250
407240.0000    0.86758
407280.0000    0.72034
407320.0000    0.47485
407360.0000    0.39226
407400.0000    0.62078
407440.0000    0.37714
407480.0000    0.48496
407520.0000    0.52844
407560.0000    0.47404
407600.0000    0.46008
407640.0000    0.50318
407680.0000    0.57145
407720.0000    0.62742
407760.0000    0.68115
407800.0000    0.54295
407840.0000    0.41413
407880.0000    0.38103
407920.0000    0.34919
407960.0000    0.39298
408000.0000    0.47924
408040.0000    0.36782
408080.0000    0.56527
408120.0000    0.43802
408160.0000    0.56131
408200.0000    0.53417
408240.0000    0.25963
408280.0000    0.38128
408320.0000    0.48093
408360.0000    0.50816
408400.0000    0.53565
408440.0000    0.52598
408480.0000    0.51304
408520.0000    0.44019
408560.0000    0.39357
408600.0000    0.50456
408640.0000    0.55264
408680.0000    0.40760
408720.0000    0.30674
408760.0000    0.35562
408800.0000    0.25241
408840.0000    0.42409
408880.0000    0.48917
408920.0000    0.41086
408960.0000    0.42034
409000.0000    0.31165
409040.0000    0.42518
409080.0000    0.67789
409120.0000    0.47957
409160.0000    0.35998
409200.0000    0.35238
409240.0000    0.42836
409280.0000    0.25186
409320.0000    0.58798
409360.0000    0.46887
409400.0000    0.39509
409440.0000    0.48629
409480.0000    0.21464
409520.0000    0.28447
409560.0000    0.26551
409600.0000    0.52776
409640.0000    0.36474
409680.0000    0.36574
409720.0000    0.29876
409760.0000    0.13148
409800.0000    0.39206
409840.0000    0.51315
409880.0000    0.30614
409920.0000    0.44165
409960.0000    0.24569
410000.0000    0.31853
410040.0000    0.49007
410080.0000    0.63770
410120.0000    0.52676
410160.0000    0.42007
410200.0000    0.29446
410240.0000    0.48751
410280.0000    0.57231
410320.0000    0.53071
410360.0000    0.63695
410400.0000    0.36272
410440.0000    0.39514
410480.0000    0.26455
410520.0000    0.24755
410560.0000    0.38566
410600.0000    0.42362
410640.0000    0.60690
410680.0000    0.55111
410720.0000    0.43132
410760.0000    0.39858
410800.0000    0.41771
410840.0000    0.49007
410880.0000    0.36081
410920.0000    0.42469
410960.0000    0.21931
411000.0000    0.40703
411040.0000    0.20739
411080.0000    0.67532
411120.0000    0.55554
411160.0000    0.52669
411200.0000    0.58120
411240.0000    0.54668
411280.0000    0.40822
411320.0000    0.43978
411360.0000    0.40278
411400.0000    0.51705
411440.0000    0.45765
411480.0000    0.39953
411520.0000    0.39541
411560.0000    0.41060
411600.0000    0.34982
411640.0000    0.33873
411680.0000    0.56828
411720.0000    0.43261
411760.0000    0.23653
411800.0000    0.31090
411840.0000    0.32513
411880.0000    0.27851
411920.0000    0.58359
411960.0000    0.38759
412000.0000    0.51075
412040.0000    0.20237
412080.0000    0.34640
412120.0000    0.34062
412160.0000    0.43519
412200.0000    0.34247
412240.0000    0.42681
412280.0000    0.30247
412320.0000    0.24228
412360.0000    0.30166
412400.0000    0.40079
412440.0000    0.33206
412480.0000    0.32115
412520.0000    0.30350
412560.0000    0.35942
412600.0000    0.35313
412640.0000    0.35871
412680.0000    0.38984
412720.0000    0.28808
412760.0000    0.47683
412800.0000    0.26715
412840.0000    0.52668
412880.0000    0.22471
412920.0000    0.15759
412960.0000    0.42486
413000.0000    0.22753
413040.0000    0.25389
413080.0000    0.40828
413120.0000    0.31983
413160.0000    0.63738
413200.0000    0.47722
413240.0000    0.56428
413280.0000    0.16205
413320.0000    0.20914
413360.0000    0.31472
413400.0000    0.38612
413440.0000    0.35138
413480.0000    0.10646
413520.0000    0.23481
413560.0000    0.39626
413600.0000    0.50660
413640.0000    0.49403
413680.0000    0.43515
413720.0000    0.31980
413760.0000    0.38801
413800.0000    0.30622
413840.0000    0.58632
413880.0000    0.21186
413920.0000    0.57865
413960.0000    0.44871
414000.0000    0.31914
414040.0000    0.51205
414080.0000    0.35843
414120.0000    0.32976
414160.0000    0.43325
414200.0000    0.32724
414240.0000    0.39814
414280.0000    0.34444
414320.0000    0.60668
414360.0000    0.46187
414400.0000    0.08936
414440.0000    0.43264
414480.0000    0.49561
414520.0000    0.19423
414560.0000    0.25722
414600.0000    0.31491
414640.0000   -0.17901
414680.0000    0.27361
414720.0000    0.49632
414760.0000    0.17190
414800.0000    0.41145
414840.0000    0.02471
414880.0000    0.30821
414920.0000    0.17321
414960.0000    0.07182
415000.0000    0.16685
415040.0000    0.16049
415080.0000    0.48681
415120.0000    0.31659
415160.0000    0.31399
415200.0000    0.30300
415240.0000    0.34224
415280.0000    0.36321
415320.0000    0.50018
415360.0000    0.35715
415400.0000    0.42780
415440.0000    0.46577
415480.0000    0.30259
415520.0000    0.42330
415560.0000    0.43485
415600.0000    0.36782
415640.0000    0.25002
415680.0000    0.41004
415720.0000    0.21709
415760.0000    0.42368
415800.0000    0.61333
415840.0000    0.37293
415880.0000    0.51385
415920.0000    0.37983
415960.0000    0.48570
416000.0000    0.37907
416040.0000    0.34141
416080.0000    0.48679
416120.0000    0.36198
416160.0000    0.25144
416200.0000    0.41351
416240.0000    0.30266
416280.0000    0.25703
416320.0000    0.38291
416360.0000    0.29920
416400.0000    0.26074
416440.0000    0.38877
416480.0000    0.41009
416520.0000    0.34905
416560.0000    0.31797
416600.0000    0.26437
416640.0000    0.15094
416680.0000    0.47109
416720.0000    0.30668
416760.0000    0.54103
416800.0000    0.48243
416840.0000    0.38242
416880.0000    0.40979
416920.0000    0.33419
416960.0000    0.54777
417000.0000    0.43770
417040.0000    0.60911
417080.0000    0.61952
417120.0000    0.26558
417160.0000    0.66263
417200.0000    0.52410
417240.0000    0.46012
417280.0000    0.52355
417320.0000    0.60175
417360.0000    0.63166
417400.0000    0.46927
417440.0000    0.31199
417480.0000    0.55020
417520.0000    0.49527
417560.0000    0.41905
417600.0000    0.47338
417640.0000    0.52891
417680.0000    0.40413
417720.0000    0.58056
417760.0000    0.47753
417800.0000    0.66437
417840.0000    0.44042
417880.0000    0.38665
417920.0000    0.27407
417960.0000    0.47150
418000.0000    0.43681
418040.0000    0.34866
418080.0000    0.46963
418120.0000    0.24232
418160.0000    0.33067
418200.0000    0.35022
418240.0000    0.60362
418280.0000    0.45261
418320.0000    0.33763
418360.0000    0.42797
418400.0000    0.40873
418440.0000    0.31432
418480.0000    0.47541
418520.0000    0.31727
418560.0000    0.35402
418600.0000    0.46709
418640.0000    0.34171
418680.0000    0.33115
418720.0000    0.17455
418760.0000    0.42063
418800.0000    0.19126
418840.0000    0.46663
418880.0000    0.24960
418920.0000    0.44824
418960.0000    0.46669
419000.0000    0.36128
419040.0000    0.41473
419080.0000    0.42286
419120.0000    0.53076
419160.0000    0.33194
419200.0000    0.24704
419240.0000    0.19352
419280.0000    0.50575
419320.0000    0.33308
419360.0000    0.44340
419400.0000    0.49200
419440.0000    0.20601
419480.0000    0.21067
419520.0000    0.29121
419560.0000    0.39446
419600.0000    0.40961
419640.0000    0.14667
419680.0000    0.22713
419720.0000    0.15616
419760.0000    0.22126
419800.0000    0.20325
419840.0000    0.11402
419880.0000    0.41090
419920.0000    0.18873
419960.0000    0.28268
420000.0000    0.23787
420040.0000    0.53909
420080.0000    0.29015
420120.0000    0.30713
420160.0000    0.26666
420200.0000    0.57101
420240.0000    0.52788
420280.0000    0.26653
420320.0000    0.56014
420360.0000    0.27169
420400.0000    0.21749
420440.0000    0.55337
420480.0000    0.48014
420520.0000    0.36258
420560.0000    0.43634
420600.0000    0.51853
420640.0000    0.27779
420680.0000    0.38356
420720.0000    0.30634
420760.0000    0.36648
420800.0000    0.36771
420840.0000    0.32825
420880.0000    0.39710
420920.0000    0.40108
420960.0000    0.53775
421000.0000    0.42188
421040.0000    0.25600
421080.0000    0.34658
421120.0000    0.39225
421160.0000    0.31855
421200.0000    0.40050
421240.0000    0.40750
421280.0000    0.46546
421320.0000    0.57031
421360.0000    0.30842
421400.0000    0.48226
421440.0000    0.33377
421480.0000    0.43895
421520.0000    0.25206
421560.0000    0.55622
421600.0000    0.51843
421640.0000    0.62282
421680.0000    0.56956
421720.0000    0.40542
421760.0000    0.52525
421800.0000    0.48309
421840.0000    0.52624
421880.0000    0.44056
421920.0000    0.32082
421960.0000    0.42161
422000.0000    0.08488
422040.0000    0.10461
422080.0000    0.28197
422120.0000    0.49061
422160.0000    0.04868
422200.0000    0.49508
422240.0000    0.50914
422280.0000    0.59696
422320.0000    0.35070
422360.0000    0.46599
422400.0000    0.38710
422440.0000    0.40287
422480.0000    0.41184
422520.0000    0.39444
422560.0000    0.37494
422600.0000    0.44465
422640.0000    0.47447
422680.0000    0.37822
422720.0000    0.37692
422760.0000    0.53084
422800.0000    0.37151
422840.0000    0.43297
422880.0000    0.29829
422920.0000    0.50812
422960.0000    0.40606
423000.0000    0.12993
423040.0000    0.27306
423080.0000    0.60321
423120.0000    0.67820
423160.0000    0.54507
423200.0000    0.27560
423240.0000    0.42515
423280.0000    0.29253
423320.0000    0.65221
423360.0000    0.55154
423400.0000    0.58081
423440.0000    0.55103
423480.0000    0.62143
423520.0000    0.43736
423560.0000    0.43306
423600.0000    0.36758
423640.0000    0.38624
423680.0000    0.36084
423720.0000    0.17075
423760.0000    0.37467
423800.0000    0.13729
423840.0000    0.42349
423880.0000    0.24726
423920.0000   -0.02320
423960.0000   -0.05251
424000.0000    0.09150
424040.0000    0.56782
424080.0000    0.46217
424120.0000    0.31721
424160.0000    0.28506
424200.0000    0.22929
424240.0000   -0.33806
424280.0000    0.32695
424320.0000    0.53790
424360.0000    0.41073
424400.0000    0.36085
424440.0000    0.40284
424480.0000    0.30056
424520.0000    0.32922
424560.0000    0.41319
424600.0000    0.21175
424640.0000    0.26465
424680.0000    0.38259
424720.0000    0.33092
424760.0000    0.39216
424800.0000    0.44344
424840.0000    0.13212
424880.0000    0.49802
424920.0000    0.25273
424960.0000    0.56061
425000.0000    0.28230
425040.0000    0.39731
425080.0000    0.32009
425120.0000    0.27546
425160.0000    0.35245
425200.0000    0.53865
425240.0000    0.25344
425280.0000    0.40750
425320.0000    0.42837
425360.0000    0.43930
425400.0000    0.42478
425440.0000    0.17429
425480.0000    0.28007
425520.0000    0.31596
425560.0000    0.39292
425600.0000    0.27407
425640.0000    0.66534
425680.0000    0.54912
425720.0000    0.60760
425760.0000    0.29288
425800.0000    0.16073
425840.0000    0.33008
425880.0000    0.63031
425920.0000    0.31974
425960.0000    0.46243
426000.0000    0.43585
426040.0000    0.50403
426080.0000    0.48327
426120.0000    0.57086
426160.0000    0.03705
426200.0000    0.31848
426240.0000    0.37276
426280.0000    0.25600
426320.0000    0.21404
426360.0000    0.41695
426400.0000    0.39242
426440.0000    0.46135
426480.0000    0.36873
426520.0000    0.46245
426560.0000    0.53616
426600.0000    0.45254
426640.0000    0.64929
426680.0000    0.62748
426720.0000    0.39017
426760.0000    0.35008
426800.0000    0.27802
426840.0000    0.35027
426880.0000    0.38620
426920.0000    0.44872
426960.0000    0.43494
427000.0000    0.14359
427040.0000    0.47814
427080.0000    0.52766
427120.0000    0.50102
427160.0000    0.51455
427200.0000    0.48141
427240.0000    0.44609
427280.0000    0.58623
427320.0000    0.24430
427360.0000    0.51107
427400.0000    0.40241
427440.0000    0.49958
427480.0000    0.52181
427520.0000    0.60119
427560.0000    0.43327
427600.0000    0.51695
427640.0000    0.18370
427680.0000    0.44308
427720.0000    0.30160
427760.0000    0.38948
427800.0000    0.35871
427840.0000    0.43193
427880.0000    0.50105
427920.0000    0.45955
427960.0000    0.44463
428000.0000    0.57503
428040.0000    0.45027
428080.0000    0.44620
428120.0000    0.31807
428160.0000    0.24074
428200.0000    0.43752
428240.0000    0.27723
428280.0000    0.23032
428320.0000    0.67781
428360.0000    0.41935
428400.0000    0.65963
428440.0000    0.46838
428480.0000    0.39231
428520.0000    0.24888
428560.0000   -0.25341
428600.0000    0.35022
428640.0000    0.32731
428680.0000    0.38059
428720.0000    0.26638
428760.0000    0.42072
428800.0000    0.19854
428840.0000    0.40403
428880.0000    0.24953
428920.0000    0.34129
428960.0000    0.32286
429000.0000    0.40594
429040.0000    0.36264
429080.0000    0.25982
429120.0000    0.28543
429160.0000    0.27484
429200.0000    0.34628
429240.0000    0.49459
429280.0000    0.30047
429320.0000   -0.00713
429360.0000    0.05475
429400.0000    0.32953
429440.0000   -0.14611
429480.0000    0.07572
429520.0000   -0.39488
429560.0000   -0.17217
429600.0000   -0.66505
429640.0000   -0.45670
429680.0000   -0.14673
429720.0000   -0.23032
429760.0000   -0.13370
429800.0000   -0.09567
429840.0000   -0.37830
429880.0000   -0.18832
429920.0000   -0.25071
429960.0000   -0.04608
430000.0000   -0.05923
430040.0000   -0.15588
430080.0000   -0.10921
430120.0000    0.01356
430160.0000   -0.20176
430200.0000   -0.10137
430240.0000    0.01430
430280.0000   -0.38938
430320.0000   -0.21381
430360.0000   -0.16163
430400.0000   -0.16510
430440.0000   -0.10236
430480.0000   -0.32009
430520.0000   -0.06884
430560.0000   -0.30270
430600.0000   -0.29636
430640.0000   -0.25072
430680.0000   -0.17426
430720.0000   -0.09740
430760.0000   -0.07559
430800.0000   -0.13131
430840.0000   -0.26960
430880.0000   -0.26779
430920.0000    0.10633
430960.0000    0.06673
431000.0000    0.01834
431040.0000    0.22612
431080.0000   -0.15569
431120.0000   -0.19213
431160.0000   -0.08167
431200.0000   -0.53045
431240.0000   -0.20031
431280.0000   -0.18901
431320.0000   -0.15073
431360.0000   -0.19632
431400.0000   -0.11285
431440.0000   -0.32220
431480.0000   -0.20455
431520.0000   -0.47461
431560.0000   -0.34091
431600.0000   -0.31282
431640.0000   -0.11735
431680.0000   -0.34464
431720.0000   -0.24188
431760.0000   -0.16047
431800.0000   -0.33363
431840.0000   -0.32470
431880.0000   -0.44894
431920.0000   -0.23632
431960.0000    0.03872
432000.0000   -0.05208
432040.0000   -0.12118
432080.0000   -0.28997
432120.0000   -0.19563
432160.0000   -0.28073
432200.0000   -0.17554
432240.0000   -0.10263
432280.0000   -0.18487
432320.0000   -0.33011
432360.0000    0.09155
432400.0000   -0.16556
432440.0000   -0.31290
432480.0000   -0.38627
432520.0000   -0.21350
432560.0000   -0.27500
432600.0000   -0.19962
432640.0000   -0.14794
432680.0000   -0.34516
432720.0000   -0.31529
432760.0000   -0.66886
432800.0000   -0.52417
432840.0000    0.00903
432880.0000   -0.13497
432920.0000   -0.23658
432960.0000   -0.00175
433000.0000   -0.17009
433040.0000   -0.30683
433080.0000   -0.51809
433120.0000   -0.50952
433160.0000   -0.23173
433200.0000   -0.25787
433240.0000   -0.05739
433280.0000   -0.05423
433320.0000   -0.06149
433360.0000   -0.30671
433400.0000   -0.38296
433440.0000   -0.56611
433480.0000   -0.34739
433520.0000   -0.43451
433560.0000   -0.23631
433600.0000   -0.54394
433640.0000   -0.53526
433680.0000   -0.18919
433720.0000   -0.65876
433760.0000   -0.51668
433800.0000   -0.52227
433840.0000    0.08428
433880.0000   -0.00967
433920.0000   -0.07997
433960.0000    0.17083
434000.0000   -0.13517
434040.0000   -0.40162
434080.0000   -0.34907
434120.0000   -0.34337
434160.0000   -0.49700
434200.0000   -0.40957
434240.0000   -0.22349
434280.0000   -0.42730
434320.0000   -0.24690
434360.0000   -0.01213
434400.0000   -0.07178
434440.0000   -0.05182
434480.0000   -0.14386
434520.0000   -0.20993
434560.0000   -0.23684
434600.0000    0.28837
434640.0000    0.16503
434680.0000    0.00286
434720.0000    0.04812
434760.0000   -0.03360
434800.0000   -0.17824
434840.0000   -0.00976
434880.0000    0.00477
434920.0000    0.04330
434960.0000    0.13744
435000.0000    0.01501
435040.0000    0.03036
435080.0000   -0.15156
435120.0000    0.15352
435160.0000    0.06499
435200.0000    0.00889
435240.0000   -0.09686
435280.0000    0.16818
435320.0000   -0.22041
435360.0000    0.03695
435400.0000   -0.08579
435440.0000   -0.15283
435480.0000   -0.47907
435520.0000   -0.29114
435560.0000   -0.21527
435600.0000    0.04037
435640.0000   -0.20661
435680.0000   -0.19963
435720.0000   -0.22780
435760.0000   -0.18488
435800.0000   -0.15422
435840.0000   -0.37288
435880.0000   -0.19566
435920.0000   -0.09319
435960.0000   -0.10278
436000.0000   -0.01246
436040.0000   -0.24358
436080.0000   -0.41728
436120.0000   -0.15966
436160.0000    0.03424
436200.0000   -0.10696
436240.0000   -0.02642
436280.0000   -0.12095
436320.0000   -0.28231
436360.0000   -0.25701
436400.0000   -0.30666
436440.0000   -0.20915
436480.0000   -0.17481
436520.0000   -0.52578
436560.0000   -0.66664
436600.0000   -0.46213
436640.0000   -0.50838
436680.0000   -0.45691
436720.0000   -0.30243
436760.0000    0.14144
436800.0000   -0.34266
436840.0000   -0.07365
436880.0000   -0.42697
436920.0000   -0.50644
436960.0000   -0.03346
437000.0000   -0.04583
437040.0000    0.02793
437080.0000   -0.27979
437120.0000    0.00503
437160.0000   -0.05759
437200.0000   -0.15167
437240.0000   -0.12813
437280.0000   -0.02245
437320.0000    0.14968
437360.0000   -0.03283
437400.0000   -0.34224
437440.0000    0.11276
437480.0000   -0.04150
437520.0000   -0.45750
437560.0000   -0.34232
437600.0000   -0.04304
437640.0000   -0.58284
437680.0000   -0.92440
437720.0000   -0.63419
437760.0000   -0.45154
437800.0000   -0.65801
437840.0000   -0.50675
437880.0000   -0.77846
437920.0000   -0.49196
437960.0000   -0.80213
438000.0000   -0.73439
438040.0000   -0.36009
438080.0000   -0.56377
438120.0000   -0.57594
438160.0000   -0.26178
438200.0000   -0.50775
438240.0000   -0.63517
438280.0000   -0.63119
438320.0000   -0.71936
438360.0000   -0.50208
438400.0000   -0.29888
438440.0000   -0.06880
438480.0000    0.27227
438520.0000    0.46509
438560.0000    0.23012
438600.0000   -0.04767
438640.0000   -0.05516
438680.0000   -0.13796
438720.0000   -0.17132
438760.0000    0.01362
438800.0000   -0.01907
438840.0000    0.01412
438880.0000   -0.01124
438920.0000   -0.00049
438960.0000    0.14202
439000.0000    0.19109
439040.0000    0.44063
439080.0000    0.37876
439120.0000    0.33997
439160.0000    0.11464
439200.0000    0.35612
439240.0000    0.34529
439280.0000    0.15679
439320.0000    0.05295
439360.0000   -0.12004
439400.0000   -0.12678
439440.0000   -0.21864
439480.0000   -0.24030
439520.0000   -0.54279
439560.0000   -0.61892
439600.0000   -0.28530
439640.0000   -0.21339
439680.0000   -0.51193
439720.0000   -0.09806
439760.0000   -0.17835
439800.0000   -0.43573
439840.0000   -0.39440
439880.0000   -0.26894
439920.0000    0.06973
439960.0000   -0.04241
440000.0000   -0.32692
440040.0000   -0.25532
440080.0000   -0.32173
440120.0000   -0.28521
440160.0000   -0.09855
440200.0000   -0.04462
440240.0000    0.14389
440280.0000   -0.05785
440320.0000    0.49603
440360.0000    0.03708
440400.0000    0.09523
440440.0000    0.00280
440480.0000    0.26372
440520.0000   -0.15247
440560.0000   -0.47222
440600.0000    0.20266
440640.0000    0.05803
440680.0000   -0.18170
440720.0000   -0.07941
440760.0000   -0.00160
440800.0000   -0.03813
440840.0000   -0.11321
440880.0000   -0.06613
440920.0000   -0.05428
440960.0000   -0.25490
441000.0000   -0.15796
441040.0000   -0.48062
441080.0000   -0.55831
441120.0000   -0.39114
441160.0000   -0.15891
441200.0000   -0.40728
441240.0000   -0.09806
441280.0000   -0.08950
441320.0000   -0.37829
441360.0000   -0.23017
441400.0000   -0.28837
441440.0000   -0.28930
441480.0000   -0.14727
441520.0000   -0.12055
441560.0000   -0.37480
441600.0000   -0.17367
441640.0000   -0.10497
441680.0000   -0.16537
441720.0000   -0.03238
441760.0000   -0.27475
441800.0000   -0.39761
441840.0000    0.05782
441880.0000   -0.26232
441920.0000   -0.29034
441960.0000   -0.19739
442000.0000    0.21098
442040.0000   -0.11914
442080.0000   -0.16870
442120.0000   -0.14257
442160.0000   -0.29538
442200.0000   -0.20256
442240.0000   -0.28259
442280.0000   -0.29499
442320.0000   -0.34760
442360.0000   -0.52963
442400.0000   -0.75966
442440.0000   -0.44171
442480.0000   -0.20993
442520.0000   -0.86564
442560.0000   -0.29238
442600.0000    0.08267
442640.0000   -0.30589
442680.0000   -0.22633
442720.0000   -0.27553
442760.0000   -0.03720
442800.0000   -0.07837
442840.0000    0.07571
442880.0000   -0.43919
442920.0000   -0.33950
442960.0000   -0.10760
443000.0000   -0.63070
443040.0000   -0.89498
443080.0000   -1.03031
443120.0000   -0.12073
443160.0000   -0.59585
443200.0000   -0.70940
443240.0000   -0.49693
443280.0000   -0.61166
443320.0000   -0.35625
443360.0000   -0.30682
443400.0000   -0.42561
443440.0000   -0.77401
443480.0000   -0.22145
443520.0000   -1.02882
443560.0000   -0.58480
443600.0000   -0.36489
443640.0000   -0.14747
443680.0000   -0.31325
443720.0000    0.09716
443760.0000   -0.28109
443800.0000   -0.16787
443840.0000   -0.26672
443880.0000   -0.53536
443920.0000   -0.25472
443960.0000   -0.61969
444000.0000   -0.53441
444040.0000   -0.72228
444080.0000   -0.37942
444120.0000   -0.20566
444160.0000    0.07093
444200.0000    0.01973
444240.0000   -0.14302
444280.0000   -0.38248
444320.0000   -0.35440
444360.0000   -0.28773
444400.0000    0.09653
444440.0000    0.16847
444480.0000    0.32457
444520.0000   -0.57733
444560.0000   -0.19815
444600.0000   -0.56847
444640.0000   -0.34044
444680.0000   -0.38506
444720.0000   -0.17094
444760.0000   -0.28069
444800.0000   -0.60546
444840.0000   -0.42305
444880.0000   -0.57100
444920.0000   -0.43771
444960.0000   -0.18934
445000.0000   -0.76404
445040.0000   -0.50519
445080.0000   -0.33093
445120.0000   -0.31516
445160.0000   -0.42039
445200.0000   -0.43159
445240.0000   -0.61781
445280.0000   -0.50200
445320.0000   -0.39250
445360.0000   -0.47220
445400.0000   -0.47778
445440.0000   -0.94109
445480.0000   -0.80940
445520.0000   -0.79139
445560.0000   -0.56804
445600.0000   -0.72974
445640.0000   -0.66750
445680.0000   -0.53942
445720.0000   -0.71917
445760.0000   -0.74019
445800.0000   -0.74976
445840.0000   -0.85016
445880.0000   -0.49297
445920.0000   -0.70289
445960.0000   -0.82174
446000.0000   -0.39601
446040.0000   -0.69113
446080.0000   -0.57280
446120.0000   -0.76214
446160.0000   -0.55849
446200.0000   -0.47799
446240.0000   -0.46131
446280.0000   -0.59041
446320.0000   -0.43038
446360.0000   -0.69868
446400.0000   -0.50932
446440.0000   -0.50399
446480.0000   -0.30520
446520.0000   -0.50138
446560.0000    0.00976
446600.0000   -0.00735
446640.0000   -0.30499
446680.0000   -0.31207
446720.0000   -0.14435
446760.0000   -0.34969
446800.0000   -0.46699
446840.0000   -0.46686
446880.0000   -0.56581
446920.0000   -0.52665
446960.0000   -0.44229
447000.0000   -0.43868
447040.0000   -0.37248
447080.0000   -0.37925
447120.0000   -0.28139
447160.0000   -0.47931
447200.0000   -0.32880
447240.0000   -0.39499
447280.0000   -0.51643
447320.0000   -0.28334
447360.0000   -0.39241
447400.0000   -0.56845
447440.0000   -0.62524
447480.0000   -0.42559
447520.0000   -0.66232
447560.0000   -0.26250
447600.0000   -0.42241
447640.0000   -0.57299
447680.0000   -0.27282
447720.0000   -0.46462
447760.0000   -0.47216
447800.0000   -0.34530
447840.0000   -0.41750
447880.0000   -0.49670
447920.0000   -0.55727
447960.0000   -0.46745
448000.0000   -0.48738
448040.0000   -0.51475
448080.0000   -0.69351
448120.0000   -0.48661
448160.0000   -0.58764
448200.0000   -0.62378
448240.0000   -0.54263
448280.0000   -0.73334
448320.0000   -0.52336
448360.0000   -0.57693
448400.0000   -0.69701
448440.0000   -0.48927
448480.0000   -0.39354
448520.0000   -0.43281
448560.0000   -0.62718
448600.0000   -0.65496
448640.0000   -0.67264
448680.0000   -0.74123
448720.0000   -0.75278
448760.0000   -0.72358
448800.0000   -0.71040
448840.0000   -0.47595
448880.0000   -0.77976
448920.0000   -0.56680
448960.0000   -0.54597
449000.0000   -0.55365
449040.0000   -0.56300
449080.0000   -0.53982
449120.0000   -0.51401
449160.0000   -0.32107
449200.0000   -0.63344
449240.0000   -0.55528
449280.0000   -0.52522
449320.0000   -0.66926
449360.0000   -0.69348
449400.0000   -0.47528
449440.0000   -0.65676
449480.0000   -0.58375
449520.0000   -0.52208
449560.0000   -0.76595
449600.0000   -0.63848
449640.0000   -0.66731
449680.0000   -0.75264
449720.0000   -0.50501
449760.0000   -0.57141
449800.0000   -0.49898
449840.0000   -0.67220
449880.0000   -0.54692
449920.0000   -0.70131
449960.0000   -0.54657
450000.0000   -0.53865
450040.0000   -0.55109
450080.0000   -0.89976
450120.0000   -0.55154
450160.0000   -0.61106
450200.0000   -0.51311
450240.0000   -0.40324
450280.0000   -0.76191
450320.0000   -0.84544
450360.0000   -0.59239
450400.0000   -0.91561
450440.0000   -0.81437
450480.0000   -0.58727
450520.0000   -0.51330
450560.0000   -0.68007
450600.0000   -0.65636
450640.0000   -0.56277
450680.0000   -0.92460
450720.0000   -0.80148
450760.0000   -0.55266
450800.0000   -0.63203
450840.0000   -0.59872
450880.0000   -0.44464
450920.0000   -0.62167
450960.0000   -0.35454
451000.0000   -0.56083
451040.0000   -0.14987
451080.0000   -0.29090
451120.0000   -0.41322
451160.0000   -0.14251
451200.0000   -0.65128
451240.0000   -0.89790
451280.0000   -0.47535
451320.0000   -0.64976
451360.0000   -0.89930
451400.0000   -0.51993
451440.0000   -0.81625
451480.0000   -0.64058
451520.0000   -0.74575
451560.0000   -0.88760
451600.0000   -0.58295
451640.0000   -0.57525
451680.0000   -0.70871
451720.0000   -0.75185
451760.0000   -0.64971
451800.0000   -0.74273
451840.0000   -0.70807
451880.0000   -0.86803
451920.0000   -1.07205
451960.0000   -0.72344
452000.0000   -0.46729
452040.0000   -0.48519
452080.0000   -0.41219
452120.0000   -0.63459
452160.0000   -0.68954
452200.0000   -0.65737
452240.0000   -0.59562
452280.0000   -0.41769
452320.0000   -0.64472
452360.0000   -0.56675
452400.0000   -0.67343
452440.0000   -0.32533
452480.0000   -0.63365
452520.0000   -0.52824
452560.0000   -0.57550
452600.0000   -0.57082
452640.0000   -0.60532
452680.0000   -0.40462
452720.0000   -0.68037
452760.0000   -0.86922
452800.0000   -0.42911
452840.0000   -0.71938
452880.0000   -0.61105
452920.0000   -0.69922
452960.0000   -0.71468
453000.0000   -0.54001
453040.0000   -0.24169
453080.0000   -0.26489
453120.0000   -0.48599
453160.0000   -0.36080
453200.0000   -0.36543
453240.0000   -0.49991
453280.0000   -0.22689
453320.0000   -0.45812
453360.0000   -0.33366
453400.0000   -0.34302
453440.0000   -0.36395
453480.0000   -0.61180
453520.0000   -0.48744
453560.0000   -0.45816
453600.0000   -0.49272
453640.0000   -0.31297
453680.0000   -0.40112
453720.0000   -0.41716
453760.0000    0.11314
453800.0000    0.12170
453840.0000    0.14398
453880.0000    0.23254
453920.0000    0.30032
453960.0000    0.13874
454000.0000    0.31075
454040.0000    0.29111
454080.0000    0.24546
454120.0000   -0.09912
454160.0000    0.14417
454200.0000   -0.02248
454240.0000    0.24630
454280.0000    0.08061
454320.0000   -0.08351
454360.0000   -0.30955
454400.0000   -0.05961
454440.0000    0.06116
454480.0000    0.06214
454520.0000   -0.03557
454560.0000   -0.31017
454600.0000   -0.15968
454640.0000   -0.53821
454680.0000   -0.56800
454720.0000   -0.37749
454760.0000   -0.34915
454800.0000    0.00122
454840.0000   -0.17373
454880.0000    0.25554
454920.0000   -0.23800
454960.0000    0.05203
455000.0000    0.06022
455040.0000   -0.01186
455080.0000    0.09285
455120.0000   -0.29625
455160.0000    0.00057
455200.0000    0.02377
455240.0000   -0.21685
455280.0000   -0.07668
455320.0000   -0.08364
455360.0000   -0.00605
455400.0000    0.01421
455440.0000   -0.21157
455480.0000   -0.16255
455520.0000   -0.13097
455560.0000   -0.18396
455600.0000   -0.04461
455640.0000    0.14170
455680.0000    0.09319
455720.0000    0.08427
455760.0000   -0.04507
455800.0000    0.02327
455840.0000    0.06399
455880.0000   -0.15653
455920.0000   -0.37138
455960.0000   -0.52981
456000.0000    0.06074
456040.0000    0.02693
456080.0000   -0.30131
456120.0000    0.02318
456160.0000    0.00492
456200.0000   -0.25236
456240.0000   -0.11151
456280.0000   -0.20046
456320.0000    0.11812
456360.0000   -0.00159
456400.0000   -0.41571
456440.0000   -0.14379
456480.0000   -0.15655
456520.0000    0.39332
456560.0000    0.17462
456600.0000    0.14043
456640.0000    0.11361
456680.0000    0.28583
456720.0000    0.02608
456760.0000    0.13308
456800.0000    0.02851
456840.0000    0.37975
456880.0000   -0.05519
456920.0000    0.01399
456960.0000   -0.32973
457000.0000    0.23025
457040.0000    0.18837
457080.0000    0.31086
457120.0000    0.02619
457160.0000   -0.24518
457200.0000    0.05909
457240.0000    0.38433
457280.0000    0.14084
457320.0000    0.05995
457360.0000   -0.07152
457400.0000   -0.22947
457440.0000    0.02150
457480.0000   -0.15184
457520.0000    0.03936
457560.0000   -0.06400
457600.0000    0.18577
457640.0000    0.10085
457680.0000    0.06426
457720.0000   -0.30199
457760.0000    0.13074
457800.0000    0.02127
457840.0000   -0.05646
457880.0000   -0.30414
457920.0000   -0.42659
457960.0000   -0.25967
458000.0000   -0.20168
458040.0000   -0.41496
458080.0000    0.02064
458120.0000   -0.45790
458160.0000   -0.18676
458200.0000   -0.23622
458240.0000   -0.31453
458280.0000   -0.50968
458320.0000   -0.65527
458360.0000   -0.25585
458400.0000   -0.49747
458440.0000   -0.42842
458480.0000   -0.19996
458520.0000   -0.37472
458560.0000   -0.32945
458600.0000   -0.37263
458640.0000   -0.55410
458680.0000   -0.58963
458720.0000   -0.81382
458760.0000   -0.51553
458800.0000   -0.42215
458840.0000   -0.32889
458880.0000   -0.36653
458920.0000   -0.10889
458960.0000   -0.13986
459000.0000   -0.51511
459040.0000   -0.65066
459080.0000   -0.08799
459120.0000    0.05391
459160.0000   -0.20591
459200.0000   -0.05552
459240.0000   -0.02425
459280.0000   -0.10045
459320.0000   -0.00740
459360.0000    0.03985
459400.0000    0.23357
459440.0000    0.07591
459480.0000    0.02239
459520.0000    0.10536
459560.0000   -0.08681
459600.0000    0.08743
459640.0000   -0.00051
459680.0000   -0.06685
459720.0000   -0.39684
459760.0000    0.08083
459800.0000   -0.02964
459840.0000   -0.24919
459880.0000   -0.18012
459920.0000   -0.12962
459960.0000   -0.37415
460000.0000   -0.21277
460040.0000   -0.19315
460080.0000   -0.25216
460120.0000   -0.35636
460160.0000   -0.23140
460200.0000   -0.34377
460240.0000   -0.39969
460280.0000   -0.32864
460320.0000   -0.31980
460360.0000   -0.46165
460400.0000   -0.53397
460440.0000   -0.24345
460480.0000   -0.36451
460520.0000   -0.08449
460560.0000   -0.47281
460600.0000   -0.47420
460640.0000   -0.30418
460680.0000   -0.38384
460720.0000   -0.49273
460760.0000   -0.43555
460800.0000   -0.61171
460840.0000   -0.07733
460880.0000   -0.14491
460920.0000   -0.29599
460960.0000   -0.27779
461000.0000   -0.16313
461040.0000    0.06595
461080.0000    0.13938
461120.0000    0.33582
461160.0000    0.23934
461200.0000    0.32495
461240.0000    0.12823
461280.0000    0.04525
461320.0000    0.00748
461360.0000   -0.04903
461400.0000   -0.20911
461440.0000   -0.00410
461480.0000   -0.08480
461520.0000   -0.04005
461560.0000   -0.10464
461600.0000    0.03181
461640.0000    0.05825
461680.0000    0.01059
461720.0000    0.07097
461760.0000   -0.18670
461800.0000   -0.05316
461840.0000   -0.11974
461880.0000    0.04197
461920.0000   -0.23740
461960.0000   -0.23610
462000.0000   -0.04612
462040.0000   -0.04330
462080.0000   -0.03187
462120.0000    0.00535
462160.0000   -0.11541
462200.0000   -0.09682
462240.0000   -0.04226
462280.0000   -0.20064
462320.0000    0.18589
462360.0000   -0.15437
462400.0000   -0.07562
462440.0000    0.10978
462480.0000   -0.06846
462520.0000    0.13443
462560.0000    0.18325
462600.0000   -0.04380
462640.0000   -0.04735
462680.0000    0.07387
462720.0000    0.01916
462760.0000    0.00690
462800.0000   -0.03791
462840.0000   -0.21209
462880.0000   -0.25682
462920.0000   -0.00239
462960.0000   -0.07884
463000.0000    0.00357
463040.0000   -0.20372
463080.0000   -0.26716
463120.0000   -0.05051
463160.0000   -0.20946
463200.0000   -0.21829
463240.0000   -0.25850
463280.0000   -0.24945
463320.0000   -0.26854
463360.0000   -0.44942
463400.0000   -0.24658
463440.0000    0.06645
463480.0000   -0.42138
463520.0000   -0.49895
463560.0000   -0.18505
463600.0000   -0.47997
463640.0000   -0.37552
463680.0000    0.09875
463720.0000   -0.01962
463760.0000    0.03128
463800.0000   -0.05919
463840.0000   -0.00108
463880.0000    0.07045
463920.0000    0.11843
463960.0000   -0.12731
464000.0000   -0.01152
464040.0000   -0.31076
464080.0000   -0.19958
464120.0000   -0.19210
464160.0000   -0.27548
464200.0000   -0.20318
464240.0000   -0.27878
464280.0000   -0.47688
464320.0000   -0.27794
464360.0000   -0.38190
464400.0000   -0.35323
464440.0000   -0.23286
464480.0000   -0.14143
464520.0000   -0.22944
464560.0000    0.06089
464600.0000   -0.15531
464640.0000   -0.25599
464680.0000   -0.04131
464720.0000    0.19436
464760.0000   -0.28804
464800.0000   -0.02633
464840.0000   -0.16312
464880.0000   -0.03286
464920.0000   -0.04721
464960.0000   -0.09790
465000.0000   -0.15664
465040.0000   -0.31507
465080.0000   -0.01822
465120.0000   -0.10397
465160.0000   -0.26415
465200.0000   -0.16718
465240.0000   -0.13549
465280.0000   -0.00679
465320.0000    0.08785
465360.0000   -0.00533
465400.0000   -0.06665
465440.0000   -0.05492
465480.0000   -0.02306
465520.0000    0.04084
465560.0000    0.07786
465600.0000   -0.16965
465640.0000   -0.26654
465680.0000    0.02758
465720.0000   -0.45111
465760.0000   -0.71865
465800.0000   -0.62788
465840.0000   -0.54364
465880.0000   -0.28320
465920.0000   -0.69640
465960.0000   -0.40524
466000.0000   -0.43742
466040.0000   -0.45423
466080.0000   -0.46029
466120.0000   -0.32783
466160.0000   -0.60181
466200.0000   -0.46502
466240.0000   -0.56901
466280.0000   -0.23270
466320.0000   -0.13975
466360.0000   -0.41738
466400.0000   -0.47983
466440.0000   -0.40003
466480.0000    0.02427
466520.0000   -0.22384
466560.0000   -0.35542
466600.0000    0.01353
466640.0000   -0.44188
466680.0000   -0.37504
466720.0000   -0.49398
466760.0000   -0.49543
466800.0000   -0.17710
466840.0000   -0.37270
466880.0000   -0.43552
466920.0000   -0.50362
466960.0000   -0.00258
467000.0000   -0.31785
467040.0000   -0.33808
467080.0000   -0.56323
467120.0000   -0.39867
467160.0000   -0.29604
467200.0000   -0.39283
467240.0000   -0.41766
467280.0000   -0.23523
467320.0000   -0.37207
467360.0000   -0.55370
467400.0000   -0.36577
467440.0000   -0.43882
467480.0000   -0.17979
467520.0000   -0.21724
467560.0000   -0.32168
467600.0000   -0.42543
467640.0000   -0.24644
467680.0000   -0.19629
467720.0000   -0.16406
467760.0000   -0.15498
467800.0000   -0.22559
467840.0000   -0.19513
467880.0000   -0.05487
467920.0000   -0.26708
467960.0000   -0.19344
468000.0000   -0.22055
468040.0000   -0.08394
468080.0000    0.13057
468120.0000   -0.06731
468160.0000   -0.08234
468200.0000   -0.33036
468240.0000   -0.35058
468280.0000   -0.37161
468320.0000   -0.31275
468360.0000   -0.17105
468400.0000    0.13378
468440.0000   -0.16811
468480.0000   -0.04307
468520.0000   -0.33126
468560.0000   -0.25208
468600.0000   -0.01395
468640.0000   -0.22291
468680.0000   -0.27970
468720.0000    0.04463
468760.0000    0.17046
468800.0000   -0.24408
468840.0000   -0.41200
468880.0000   -0.10126
468920.0000   -0.10711
468960.0000   -0.38641
469000.0000   -0.23224
469040.0000   -0.11806
469080.0000    0.05321
469120.0000    0.07396
469160.0000   -0.08088
469200.0000   -0.13872
469240.0000   -0.11522
469280.0000    0.10784
469320.0000   -0.09981
469360.0000   -0.28827
469400.0000   -0.20296
469440.0000   -0.22032
469480.0000   -0.00489
469520.0000   -0.04453
469560.0000   -0.01538
469600.0000   -0.06018
469640.0000    0.37434
469680.0000    0.26860
469720.0000   -0.02813
469760.0000   -0.28946
469800.0000    0.08719
469840.0000   -0.13303
469880.0000   -0.28338
469920.0000   -0.09650
469960.0000   -0.22791
470000.0000   -0.00077
470040.0000   -0.01159
470080.0000   -0.13413
470120.0000   -0.23489
470160.0000   -0.12821
470200.0000   -0.08864
470240.0000   -0.08845
470280.0000   -0.15954
470320.0000    0.02535
470360.0000    0.20771
470400.0000    0.12167
470440.0000    0.49323
470480.0000    0.34239
470520.0000    0.42818
470560.0000    0.48756
470600.0000    0.24010
470640.0000    0.21695
470680.0000    0.11836
470720.0000    0.27820
470760.0000    0.37495
470800.0000    0.43172
470840.0000    0.41805
470880.0000    0.14488
470920.0000    0.14159
470960.0000    0.02247
471000.0000    0.27907
471040.0000    0.42834
471080.0000    0.45141
471120.0000    0.39757
471160.0000    0.39932
471200.0000    0.21687
471240.0000    0.37782
471280.0000    0.05492
471320.0000    0.04109
471360.0000   -0.09921
471400.0000    0.02357
471440.0000    0.11793
471480.0000    0.13700
471520.0000    0.31568
471560.0000    0.02094
471600.0000   -0.10805
471640.0000    0.07346
471680.0000   -0.13877
471720.0000    0.14159
471760.0000   -0.01020
471800.0000    0.18008
471840.0000    0.13875
471880.0000    0.31745
471920.0000    0.22245
471960.0000    0.36137
472000.0000    0.02533
472040.0000    0.05268
472080.0000    0.19736
472120.0000    0.28888
472160.0000    0.10425
472200.0000    0.32731
472240.0000    0.31823
472280.0000    0.10058
472320.0000    0.20222
472360.0000    0.06322
472400.0000    0.58585
472440.0000    0.19649
472480.0000    0.18881
472520.0000    0.37074
472560.0000    0.19692
472600.0000    0.10416
472640.0000    0.24937
472680.0000    0.16274
472720.0000    0.29846
472760.0000    0.28649
472800.0000    0.25373
472840.0000    0.42940
472880.0000    0.29833
472920.0000    0.33141
472960.0000    0.54105
473000.0000    0.26187
473040.0000    0.48663
473080.0000    0.44935
473120.0000    0.42286
473160.0000    0.26043
473200.0000    0.21534
473240.0000    0.33062
473280.0000    0.34203
473320.0000    0.08442
473360.0000    0.18538
473400.0000    0.09642
473440.0000    0.18040
473480.0000    0.36658
473520.0000    0.38552
473560.0000    0.05406
473600.0000    0.01713
473640.0000    0.20765
473680.0000    0.06914
473720.0000    0.53624
473760.0000    0.31855
473800.0000    0.28340
473840.0000    0.18518
473880.0000    0.19027
473920.0000    0.22812
473960.0000    0.12713
474000.0000    0.19523
474040.0000    0.26199
474080.0000    0.22747
474120.0000    0.22364
474160.0000    0.16228
474200.0000    0.44185
474240.0000    0.69857
474280.0000    0.31142
474320.0000    0.41787
474360.0000    0.35695
474400.0000    0.17612
474440.0000    0.32559
474480.0000    0.46858
474520.0000    0.61282
474560.0000    0.63146
474600.0000    0.51233
474640.0000    0.47833
474680.0000    0.09585
474720.0000    0.56262
474760.0000    0.20277
474800.0000    0.40804
474840.0000    0.19035
474880.0000    0.32202
474920.0000    0.31190
474960.0000    0.38277
475000.0000   -0.04123
475040.0000    0.05437
475080.0000   -0.06208
475120.0000    0.15462
475160.0000    0.09923
475200.0000    0.18842
475240.0000   -0.05876
475280.0000    0.00244
475320.0000   -0.23240
475360.0000   -0.18663
475400.0000   -0.13384
475440.0000   -0.29545
475480.0000   -0.11007
475520.0000   -0.10638
475560.0000    0.05838
475600.0000   -0.24340
475640.0000   -0.26008
475680.0000   -0.40171
475720.0000   -0.59441
475760.0000   -0.34952
475800.0000   -0.53529
475840.0000   -0.57072
475880.0000   -0.51336
475920.0000   -0.49129
475960.0000   -0.58877
476000.0000   -0.51537
476040.0000   -0.44956
476080.0000   -0.50399
476120.0000   -0.70317
476160.0000   -0.64975
476200.0000   -0.03783
476240.0000   -0.39005
476280.0000   -0.32915
476320.0000   -0.24642
476360.0000   -0.31607
476400.0000   -0.78772
476440.0000   -0.64462
476480.0000   -0.67484
476520.0000   -0.53781
476560.0000   -0.58776
476600.0000   -0.79303
476640.0000   -0.73325
476680.0000   -0.65668
476720.0000   -0.62544
476760.0000   -0.47030
476800.0000   -0.68694
476840.0000   -0.48510
476880.0000   -0.58593
476920.0000   -0.36040
476960.0000   -0.59061
477000.0000   -0.52241
477040.0000   -0.51941
477080.0000   -0.51568
477120.0000   -0.57631
477160.0000   -0.52799
477200.0000   -0.44085
477240.0000   -0.47597
477280.0000   -0.48142
477320.0000   -0.49386
477360.0000   -0.20583
477400.0000   -0.48369
477440.0000   -0.05772
477480.0000    0.12551
477520.0000    0.11493
477560.0000    0.04311
477600.0000   -0.15968
477640.0000   -0.45783
477680.0000   -0.16945
477720.0000   -0.67006
477760.0000   -0.17276
477800.0000   -0.31435
477840.0000   -0.37131
477880.0000   -0.33827
477920.0000   -0.60544
477960.0000   -0.74821
478000.0000   -0.64070
478040.0000   -0.66132
478080.0000   -0.70950
478120.0000   -0.62550
478160.0000   -0.78190
478200.0000   -0.79663
478240.0000   -0.86590
478280.0000   -0.53418
478320.0000   -0.43457
478360.0000   -0.45077
478400.0000   -0.74766
478440.0000    0.03203
478480.0000   -0.24211
478520.0000   -0.35585
478560.0000   -0.15236
478600.0000   -0.25576
478640.0000   -0.26271
478680.0000   -0.07330
478720.0000   -0.27090
478760.0000   -0.04572
478800.0000   -0.28404
478840.0000   -0.22309
478880.0000    0.11927
478920.0000   -0.18274
478960.0000   -0.26086
479000.0000   -0.24432
479040.0000   -0.07256
479080.0000    0.06123
479120.0000    0.01951
479160.0000    0.29982
479200.0000    0.05060
479240.0000    0.07922
479280.0000   -0.06568
479320.0000   -0.20678
479360.0000   -0.19748
479400.0000   -0.15207
479440.0000    0.03870
479480.0000    0.02919
479520.0000    0.22342
479560.0000    0.01872
479600.0000    0.14961
479640.0000   -0.17221
479680.0000   -0.25378
479720.0000   -0.51949
479760.0000   -0.20951
479800.0000    0.27122
479840.0000   -0.04613
479880.0000    0.04073
479920.0000    0.12254
479960.0000   -0.04049
480000.0000    0.10698
480040.0000   -0.06828
480080.0000   -0.12411
480120.0000   -0.28041
480160.0000   -0.32667
480200.0000    0.03073
480240.0000   -0.09045
480280.0000   -0.20478
480320.0000   -0.50806
480360.0000   -0.32191
480400.0000   -0.20821
480440.0000   -0.57683
480480.0000   -0.65994
480520.0000   -0.39599
480560.0000   -0.31943
480600.0000   -0.27834
480640.0000   -0.16194
480680.0000    0.10040
480720.0000   -0.41854
480760.0000   -0.34892
480800.0000   -0.44518
480840.0000   -0.39836
480880.0000   -0.49167
480920.0000   -0.57199
480960.0000   -0.61787
481000.0000   -0.20241
481040.0000   -0.37795
481080.0000   -0.60725
481120.0000   -0.51857
481160.0000   -0.58021
481200.0000   -0.60445
481240.0000   -0.65031
481280.0000   -0.50755
481320.0000   -0.40218
481360.0000   -0.51201
481400.0000   -0.56673
481440.0000   -0.45930
481480.0000   -0.39832
481520.0000   -0.59218
481560.0000   -0.83084
481600.0000   -0.53302
481640.0000   -0.40838
481680.0000   -0.61447
481720.0000   -0.95381
481760.0000   -0.42329
481800.0000   -0.75792
481840.0000   -0.58347
481880.0000   -0.72444
481920.0000   -0.42340
481960.0000   -0.66839
482000.0000   -0.71803
482040.0000   -0.75928
482080.0000   -0.48343
482120.0000   -0.97534
482160.0000   -0.66230
482200.0000   -0.37392
482240.0000   -0.65101
482280.0000   -0.53731
482320.0000   -0.58680
482360.0000   -0.68255
482400.0000   -0.37280
482440.0000   -0.38269
482480.0000   -0.72511
482520.0000   -0.48924
482560.0000   -0.55935
482600.0000   -0.74128
482640.0000   -0.45362
482680.0000   -0.65016
482720.0000   -0.63584
482760.0000   -0.50148
482800.0000   -0.74556
482840.0000   -0.60906
482880.0000   -0.55658
482920.0000   -0.45783
482960.0000   -0.57313
483000.0000   -0.52326
483040.0000   -0.52747
483080.0000   -0.61706
483120.0000   -0.28534
483160.0000   -0.72095
483200.0000   -0.88435
483240.0000   -0.44993
483280.0000   -0.81251
483320.0000   -0.66694
483360.0000   -0.60319
483400.0000   -0.38352
483440.0000   -0.87972
483480.0000   -0.81534
483520.0000   -0.80439
483560.0000   -0.73339
483600.0000   -0.58772
483640.0000   -0.68601
483680.0000   -0.65845
483720.0000   -0.70421
483760.0000   -0.46949
483800.0000   -0.41365
483840.0000   -0.52295
483880.0000   -0.28937
483920.0000   -0.14668
483960.0000   -0.91000
484000.0000   -0.35843
484040.0000   -0.39588
484080.0000    0.20038
484120.0000   -0.35464
484160.0000   -0.31046
484200.0000   -0.40525
484240.0000   -0.33095
484280.0000   -0.30417
484320.0000   -0.32710
484360.0000   -0.45974
484400.0000   -0.69942
484440.0000   -0.36526
484480.0000   -0.40060
484520.0000   -0.44651
484560.0000   -0.80631
484600.0000   -0.41160
484640.0000   -0.32764
484680.0000   -0.42593
484720.0000   -0.42773
484760.0000   -0.46078
484800.0000   -0.25397
484840.0000   -0.42089
484880.0000   -0.47582
484920.0000   -0.39690
484960.0000   -0.48546
485000.0000   -0.39155
485040.0000   -0.46153
485080.0000   -0.35477
485120.0000   -0.55544
485160.0000   -0.50791
485200.0000   -0.60642
485240.0000   -0.51920
485280.0000   -0.55920
485320.0000   -0.29212
485360.0000   -0.39169
485400.0000   -0.53874
485440.0000   -0.43156
485480.0000   -0.76558
485520.0000   -0.36140
485560.0000   -0.29601
485600.0000   -0.27815
485640.0000   -0.40418
485680.0000   -0.50112
485720.0000   -0.46628
485760.0000   -0.31951
485800.0000   -0.51912
485840.0000   -0.31708
485880.0000   -0.43581
485920.0000   -0.40410
485960.0000   -0.37892
486000.0000   -0.37043
486040.0000   -0.02568
486080.0000   -0.44641
486120.0000   -0.36758
486160.0000   -0.27735
486200.0000   -0.13506
486240.0000    0.01185
486280.0000   -0.57847
486320.0000   -0.48246
486360.0000   -0.51846
486400.0000   -0.39733
486440.0000   -0.55857
486480.0000   -0.55139
486520.0000   -0.50176
486560.0000   -0.51395
486600.0000   -0.43666
486640.0000   -0.36204
486680.0000   -0.52514
486720.0000   -0.03420
486760.0000   -0.04720
486800.0000   -0.07927
486840.0000    0.18845
486880.0000   -0.08573
486920.0000   -0.17745
486960.0000    0.09895
487000.0000   -0.03805
487040.0000   -0.05024
487080.0000    0.00720
487120.0000    0.07071
487160.0000   -0.23311
487200.0000   -0.23061
487240.0000    0.08702
487280.0000   -0.03650
487320.0000   -0.18417
487360.0000   -0.41166
487400.0000    0.00187
487440.0000    0.07888
487480.0000    0.01196
487520.0000   -0.04551
487560.0000    0.10704
487600.0000   -0.07951
487640.0000   -0.11458
487680.0000    0.05182
487720.0000   -0.06288
487760.0000    0.01589
487800.0000   -0.12602
487840.0000   -0.20059
487880.0000   -0.31468
487920.0000    0.02613
487960.0000    0.32342
488000.0000   -0.25178
488040.0000    0.08111
488080.0000   -0.03608
488120.0000   -0.09045
488160.0000   -0.11463
488200.0000   -0.12823
488240.0000   -0.32392
488280.0000   -0.16836
488320.0000   -0.00921
488360.0000   -0.14443
488400.0000   -0.05874
488440.0000    0.03093
488480.0000   -0.10923
488520.0000    0.03771
488560.0000   -0.22057
488600.0000   -0.58096
488640.0000   -0.18687
488680.0000   -0.42983
488720.0000   -0.54071
488760.0000   -0.43365
488800.0000   -0.05842
488840.0000   -0.29476
488880.0000   -0.44199
488920.0000   -0.60432
488960.0000   -0.31287
489000.0000   -0.07512
489040.0000    0.05898
489080.0000    0.12108
489120.0000    0.06977
489160.0000   -0.26503
489200.0000   -0.35537
489240.0000   -0.41450
489280.0000   -0.22952
489320.0000   -0.83642
489360.0000   -0.28328
489400.0000   -0.44132
489440.0000   -0.10170
489480.0000   -0.09341
489520.0000   -0.07947
489560.0000   -0.24727
489600.0000   -0.01192
489640.0000    0.07358
489680.0000   -0.09587
489720.0000    0.38946
489760.0000    0.36902
489800.0000    0.01770
489840.0000    0.49602
489880.0000    0.19499
489920.0000    0.23889
489960.0000    0.39075
490000.0000   -0.06982
490040.0000    0.06818
490080.0000   -0.35764
490120.0000   -0.00369
490160.0000   -0.12052
490200.0000   -0.21534
490240.0000   -0.13892
490280.0000   -0.12639
490320.0000   -0.12003
490360.0000    0.07068
490400.0000    0.03002
490440.0000   -0.18463
490480.0000   -0.25585
490520.0000    0.13762
490560.0000   -0.21530
490600.0000   -0.13722
490640.0000   -0.03484
490680.0000    0.01081
490720.0000    0.08128
490760.0000    0.20468
490800.0000    0.51625
490840.0000   -0.18066
490880.0000    0.11503
490920.0000    0.01628
490960.0000    0.19532
491000.0000   -0.18571
491040.0000   -0.06378
491080.0000   -0.13242
491120.0000    0.05482
491160.0000   -0.22006
491200.0000    0.18642
491240.0000   -0.05539
491280.0000   -0.08870
491320.0000    0.01100
491360.0000   -0.15386
491400.0000   -0.04718
491440.0000   -0.42115
491480.0000   -0.16975
491520.0000   -0.04260
491560.0000    0.12625
491600.0000    0.05687
491640.0000   -0.02515
491680.0000   -0.29575
491720.0000    0.15096
491760.0000   -0.05519
491800.0000   -0.43469
491840.0000   -0.01133
491880.0000    0.16642
491920.0000   -0.10908
491960.0000   -0.49346
492000.0000   -0.73920
492040.0000   -0.49785
492080.0000   -0.03407
492120.0000   -0.15956
492160.0000   -0.45139
492200.0000   -0.14276
492240.0000   -0.42140
492280.0000   -0.27869
492320.0000   -0.10848
492360.0000   -0.61354
492400.0000   -0.74574
492440.0000   -0.06814
492480.0000   -0.31253
492520.0000   -0.18180
492560.0000   -0.17485
492600.0000   -0.33102
492640.0000   -0.61897
492680.0000   -0.39137
492720.0000   -0.48222
492760.0000   -0.27282
492800.0000   -0.32200
492840.0000   -0.02107
492880.0000   -0.28420
492920.0000   -0.02751
492960.0000   -0.29152
493000.0000   -0.04795
493040.0000   -0.29591
493080.0000   -0.06923
493120.0000   -0.27969
493160.0000    0.04961
493200.0000   -0.41042
493240.0000   -0.15642
493280.0000   -0.20561
493320.0000   -0.39190
493360.0000   -0.09703
493400.0000   -0.22229
493440.0000   -0.30261
493480.0000   -0.58132
493520.0000   -0.54473
493560.0000   -0.38405
493600.0000   -0.45371
493640.0000   -0.76628
493680.0000   -0.44376
493720.0000   -0.41649
493760.0000   -0.49200
493800.0000   -0.39863
493840.0000    0.13219
493880.0000    0.03168
493920.0000    0.06637
493960.0000   -0.14111
494000.0000   -0.27933
494040.0000   -0.08766
494080.0000   -0.11702
494120.0000   -0.20001
494160.0000   -0.15161
494200.0000    0.01401
494240.0000   -0.27201
494280.0000    0.08996
494320.0000    0.14009
494360.0000   -0.12098
494400.0000    0.09387
494440.0000   -0.17358
494480.0000   -0.24210
494520.0000    0.06133
494560.0000   -0.07714
494600.0000    0.24209
494640.0000   -0.23500
494680.0000    0.01474
494720.0000    0.01482
494760.0000   -0.00200
494800.0000   -0.06314
494840.0000    0.16104
494880.0000   -0.02668
494920.0000   -0.05078
494960.0000    0.13752
495000.0000   -0.18378
495040.0000    0.05758
495080.0000    0.43938
495120.0000    0.46041
495160.0000    0.21972
495200.0000    0.36326
495240.0000    0.08790
495280.0000    0.50780
495320.0000    0.26226
495360.0000    0.51871
495400.0000    0.57854
495440.0000    0.43945
495480.0000    0.04469
495520.0000    0.12828
495560.0000   -0.00075
495600.0000    0.26510
495640.0000    0.24168
495680.0000    0.30670
495720.0000    0.36094
495760.0000    0.43578
495800.0000    0.32433
495840.0000    0.19466
495880.0000    0.47736
495920.0000    0.31168
495960.0000    0.47273
496000.0000    0.27273
496040.0000    0.06425
496080.0000    0.21869
496120.0000    0.51423
496160.0000    0.19132
496200.0000    0.32917
496240.0000    0.47798
496280.0000    0.22196
496320.0000    0.42871
496360.0000    0.45648
496400.0000    0.26765
496440.0000    0.44332
496480.0000    0.21789
496520.0000    0.51344
496560.0000    0.67681
496600.0000    0.29116
496640.0000    0.44687
496680.0000    0.49978
496720.0000    0.35366
496760.0000    0.39413
496800.0000    0.29725
496840.0000    0.40391
496880.0000    0.54762
496920.0000    0.44062
496960.0000    0.46384
497000.0000    0.28968
497040.0000    0.43742
497080.0000    0.45963
497120.0000    0.52107
497160.0000    0.26010
497200.0000    0.46865
497240.0000    0.47069
497280.0000    0.35003
497320.0000    0.29276
497360.0000    0.58213
497400.0000    0.32195
497440.0000    0.48764
497480.0000    0.55764
497520.0000    0.50765
497560.0000    0.75142
497600.0000    0.57598
497640.0000    0.23830
497680.0000    0.23516
497720.0000    0.55210
497760.0000    0.38578
497800.0000    0.44593
497840.0000    0.31032
497880.0000    0.32249
497920.0000    0.37118
497960.0000    0.44774
498000.0000    0.48069
498040.0000    0.50519
498080.0000    0.55437
498120.0000    0.37411
498160.0000    0.35310
498200.0000    0.37847
498240.0000    0.26499
498280.0000    0.62949
498320.0000    0.57475
498360.0000    0.44343
498400.0000    0.44206
498440.0000    0.61825
498480.0000    0.48644
498520.0000    0.30397
498560.0000    0.40226
498600.0000    0.64966
498640.0000    0.36285
498680.0000    0.30370
498720.0000    0.40025
498760.0000    0.50781
498800.0000    0.11778
498840.0000    0.59555
498880.0000    0.30783
498920.0000    0.46734
498960.0000    0.43466
499000.0000    0.57692
499040.0000    0.44811
499080.0000    0.41364
499120.0000    0.60133
499160.0000    0.45330
499200.0000    0.34498
499240.0000    0.48138
499280.0000    0.57701
499320.0000    0.28222
499360.0000    0.45842
499400.0000    0.48097
499440.0000    0.36051
499480.0000    0.29219
499520.0000    0.57794
499560.0000    0.44539
499600.0000    0.38579
499640.0000    0.40250
499680.0000    0.34573
499720.0000    0.39380
499760.0000    0.23711
499800.0000    0.36284
499840.0000    0.39544
499880.0000    0.23137
499920.0000    0.36138
499960.0000   -0.15961
500000.0000   -0.01331
500040.0000   -0.12510
500080.0000   -0.09885
500120.0000   -0.12948
500160.0000   -0.04841
500200.0000   -0.25915
500240.0000   -0.17049
500280.0000   -0.20907
500320.0000   -0.00033
500360.0000    0.48783
500400.0000    0.22996
500440.0000    0.24243
500480.0000    0.25045
500520.0000    0.50511
500560.0000    0.14024
500600.0000    0.01178
500640.0000    0.09205
500680.0000    0.46875
500720.0000    0.28740
500760.0000    0.17003
500800.0000    0.53424
500840.0000    0.47372
500880.0000    0.34077
500920.0000    0.45442
500960.0000    0.44325
501000.0000    0.55417
501040.0000    0.55380
501080.0000    0.16655
501120.0000    0.23159
501160.0000    0.01948
501200.0000   -0.35449
501240.0000   -0.23108
501280.0000   -0.08957
501320.0000   -0.06123
501360.0000    0.13196
501400.0000    0.42781
501440.0000   -0.07676
501480.0000    0.22463
501520.0000    0.37966
501560.0000    0.41867
501600.0000   -0.03143
501640.0000   -0.22226
501680.0000    0.16448
501720.0000    0.03794
501760.0000   -0.03162
501800.0000    0.00883
501840.0000    0.19462
501880.0000    0.28740
501920.0000   -0.06876
501960.0000    0.16952
502000.0000    0.22988
502040.0000    0.02292
502080.0000   -0.11833
502120.0000   -0.01383
502160.0000   -0.41928
502200.0000    0.09594
502240.0000    0.04594
502280.0000    0.01623
502320.0000    0.16206
502360.0000    0.26839
502400.0000    0.00124
502440.0000   -0.33654
502480.0000   -0.10407
502520.0000   -0.10192
502560.0000    0.05518
502600.0000    0.05960
502640.0000    0.08419
502680.0000   -0.17990
502720.0000   -0.07717
502760.0000   -0.02069
502800.0000    0.06864
502840.0000   -0.46608
502880.0000   -0.13610
502920.0000   -0.08959
502960.0000    0.21551
503000.0000    0.00298
503040.0000    0.29498
503080.0000    0.14702
503120.0000    0.13135
503160.0000    0.17703
503200.0000    0.13337
503240.0000   -0.10512
503280.0000   -0.26960
503320.0000   -0.33272
503360.0000   -0.38005
503400.0000   -0.33420
503440.0000   -0.19510
503480.0000   -0.12037
503520.0000   -0.05067
503560.0000   -0.17725
503600.0000   -0.28945
503640.0000   -0.22359
503680.0000   -0.42650
503720.0000   -0.26770
503760.0000   -0.23377
503800.0000   -0.12322
503840.0000   -0.02488
503880.0000    0.06387
503920.0000   -0.36636
503960.0000   -0.25509
504000.0000   -0.15590
504040.0000   -0.23745
504080.0000   -0.07963
504120.0000   -0.08985
504160.0000   -0.14815
504200.0000   -0.16601
504240.0000   -0.02741
504280.0000   -0.17328
504320.0000   -0.21240
504360.0000   -0.37752
504400.0000   -0.46346
504440.0000   -0.07574
504480.0000   -0.13394
504520.0000   -0.13557
504560.0000    0.09968
504600.0000    0.03919
504640.0000   -0.12245
504680.0000   -0.17792
504720.0000    0.04009
504760.0000   -0.11229
504800.0000   -0.14331
504840.0000   -0.14971
504880.0000   -0.40772
504920.0000   -0.34030
504960.0000   -0.36394
505000.0000   -0.12687
505040.0000   -0.64545
505080.0000   -0.45780
505120.0000   -0.41569
505160.0000   -0.56070
505200.0000   -0.61768
505240.0000   -0.52319
505280.0000   -0.38955
505320.0000   -0.30688
505360.0000   -0.03851
505400.0000   -0.57647
505440.0000   -0.53258
505480.0000   -0.58901
505520.0000   -0.53312
505560.0000   -0.42195
505600.0000   -0.65948
505640.0000   -0.42418
505680.0000   -0.61876
505720.0000   -0.58850
505760.0000   -0.57006
505800.0000   -0.67311
505840.0000   -0.73130
505880.0000   -0.80827
505920.0000   -0.55025
505960.0000   -0.46236
506000.0000   -0.11043
506040.0000   -0.62489
506080.0000   -0.07291
506120.0000   -0.23006
506160.0000    0.12431
506200.0000   -0.24439
506240.0000   -0.11668
506280.0000    0.01691
506320.0000   -0.07404
506360.0000   -0.34023
506400.0000   -0.08330
506440.0000    0.03351
506480.0000    0.04441
506520.0000    0.21699
506560.0000   -0.26135
506600.0000   -0.00573
506640.0000   -0.12972
506680.0000   -0.15508
506720.0000    0.00991
506760.0000    0.05899
506800.0000   -0.00849
506840.0000    0.04539
506880.0000    0.08906
506920.0000    0.19530
506960.0000   -0.10821
507000.0000    0.22792
507040.0000    0.10277
507080.0000   -0.23362
507120.0000   -0.11404
507160.0000   -0.02087
507200.0000   -0.30646
507240.0000   -0.40035
507280.0000   -0.32606
507320.0000   -0.21478
507360.0000   -0.51249
507400.0000   -0.44034
507440.0000   -0.64294
507480.0000   -0.73190
507520.0000   -0.26290
507560.0000   -0.20873
507600.0000   -0.35610
507640.0000   -0.63227
507680.0000   -0.42369
507720.0000   -0.33074
507760.0000   -0.33670
507800.0000   -0.04550
507840.0000    0.07067
507880.0000    0.01654
507920.0000   -0.50671
507960.0000   -0.26137
508000.0000   -0.59134
508040.0000   -0.69993
508080.0000   -0.46434
508120.0000    0.04114
508160.0000   -0.56641
508200.0000   -0.37123
508240.0000   -0.65048
508280.0000   -0.79379
508320.0000   -0.61013
508360.0000   -0.48274
508400.0000   -0.70663
508440.0000   -0.57550
508480.0000   -0.51601
508520.0000   -0.41084
508560.0000    0.00173
508600.0000    0.03583
508640.0000   -0.15589
508680.0000   -0.04403
508720.0000   -0.14077
508760.0000   -0.08016
508800.0000    0.16113
508840.0000   -0.12194
508880.0000   -0.11561
508920.0000   -0.11002
508960.0000   -0.50827
509000.0000   -0.41541
509040.0000   -0.31046
509080.0000   -0.21916
509120.0000   -0.46211
509160.0000   -0.44123
509200.0000   -0.38914
509240.0000   -0.26403
509280.0000   -0.14632
509320.0000   -0.37192
509360.0000   -0.48529
509400.0000   -0.52509
509440.0000   -0.58381
509480.0000   -0.38056
509520.0000   -0.64209
509560.0000   -0.33354
509600.0000    0.08289
509640.0000    0.23439
509680.0000    0.24289
509720.0000    0.11789
509760.0000    0.08847
509800.0000    0.20528
509840.0000    0.19568
509880.0000    0.07058
509920.0000   -0.08702
509960.0000   -0.12919
510000.0000    0.15297
510040.0000    0.07198
510080.0000   -0.23770
510120.0000    0.08510
510160.0000    0.13357
510200.0000   -0.12652
510240.0000   -0.03377
510280.0000   -0.08473
510320.0000    0.10660
510360.0000    0.29022
510400.0000    0.06705
510440.0000    0.26118
510480.0000    0.12916
510520.0000   -0.10432
510560.0000    0.19097
510600.0000    0.00920
510640.0000   -0.25791
510680.0000   -0.35886
510720.0000   -0.19672
510760.0000    0.06095
510800.0000    0.55770
510840.0000    0.28195
510880.0000   -0.14840
510920.0000    0.27034
510960.0000    0.06087
511000.0000    0.14722
511040.0000    0.29375
511080.0000    0.05615
511120.0000   -0.04385
511160.0000    0.12162
511200.0000    0.09347
511240.0000    0.14749
511280.0000    0.31180
511320.0000    0.12559
511360.0000    0.15589
511400.0000    0.23823
511440.0000    0.03430
511480.0000    0.15039
511520.0000    0.28020
511560.0000    0.04698
511600.0000    0.06845
511640.0000   -0.01737
511680.0000    0.30582
511720.0000    0.42458
511760.0000    0.29519
511800.0000    0.03536
511840.0000    0.08816
511880.0000    0.00854
511920.0000    0.10688
511960.0000   -0.16881
512000.0000    0.11304
512040.0000   -0.11159
512080.0000   -0.47713
512120.0000   -0.21318
512160.0000    0.09397
512200.0000    0.14883
512240.0000   -0.07354
512280.0000   -0.13221
512320.0000    0.08787
512360.0000    0.11776
512400.0000   -0.04796
512440.0000    0.10866
512480.0000    0.15013
512520.0000    0.25717
512560.0000   -0.18347
512600.0000   -0.17151
512640.0000   -0.01987
512680.0000    0.07958
512720.0000    0.31267
512760.0000   -0.00860
512800.0000   -0.32953
512840.0000   -0.29156
512880.0000   -0.02730
512920.0000    0.14164
512960.0000    0.15195
513000.0000    0.06504
513040.0000   -0.18530
513080.0000   -0.00202
513120.0000   -0.17474
513160.0000   -0.10261
513200.0000   -0.29047
513240.0000   -0.35758
513280.0000   -0.01064
513320.0000   -0.40817
513360.0000   -0.33990
513400.0000   -0.24368
513440.0000   -0.07978
513480.0000   -0.13582
513520.0000   -0.27330
513560.0000   -0.06994
513600.0000   -0.33150
513640.0000   -0.21020
513680.0000   -0.08001
513720.0000   -0.29639
513760.0000   -0.18196
513800.0000   -0.11860
513840.0000   -0.00671
513880.0000   -0.16001
513920.0000   -0.15859
513960.0000    0.11146
514000.0000   -0.57134
514040.0000   -0.13192
514080.0000   -0.06674
514120.0000    0.02768
514160.0000   -0.21092
514200.0000   -0.00194
514240.0000    0.03890
514280.0000    0.09057
514320.0000   -0.05302
514360.0000    0.03703
514400.0000   -0.20781
514440.0000   -0.07228
514480.0000    0.07607
514520.0000    0.09432
514560.0000   -0.21486
514600.0000    0.04023
514640.0000   -0.02786
514680.0000    0.04300
514720.0000    0.24084
514760.0000    0.07915
514800.0000    0.42734
514840.0000    0.19385
514880.0000    0.30209
514920.0000    0.45227
514960.0000    0.38144
515000.0000    0.40559
515040.0000    0.51892
515080.0000    0.65986
515120.0000    0.43569
515160.0000    0.14267
515200.0000    0.30570
515240.0000   -0.05835
515280.0000    0.31727
515320.0000    0.03108
515360.0000   -0.38191
515400.0000   -0.46402
515440.0000   -0.51511
515480.0000   -0.44928
515520.0000   -0.37359
515560.0000   -0.40710
515600.0000   -0.62131
515640.0000    0.05817
515680.0000    0.24702
515720.0000    0.14500
515760.0000    0.17109
515800.0000   -0.02867
515840.0000    0.14695
515880.0000    0.23114
515920.0000    0.06263
515960.0000    0.18168
516000.0000    0.14857
516040.0000    0.22602
516080.0000    0.23689
516120.0000    0.19728
516160.0000   -0.04979
516200.0000    0.06022
516240.0000    0.25803
516280.0000    0.20093
516320.0000    0.48831
516360.0000    0.36957
516400.0000    0.24569
516440.0000    0.20888
516480.0000   -0.11299
516520.0000    0.17369
516560.0000    0.33709
516600.0000    0.20364
516640.0000    0.39685
516680.0000    0.20133
516720.0000    0.14163
516760.0000    0.19424
516800.0000    0.49785
516840.0000    0.31396
516880.0000    0.41361
516920.0000    0.48416
516960.0000    0.19737
517000.0000    0.23730
517040.0000    0.11118
517080.0000    0.52966
517120.0000    0.34490
517160.0000    0.53688
517200.0000    0.56389
517240.0000    0.52886
517280.0000    0.41022
517320.0000    0.57341
517360.0000    0.55083
517400.0000    0.24389
517440.0000    0.57538
517480.0000    0.44355
517520.0000    0.72930
517560.0000    0.61740
517600.0000    0.52525
517640.0000    0.45835
517680.0000    0.40926
517720.0000    0.41148
517760.0000    0.47054
517800.0000    0.51057
517840.0000    0.58496
517880.0000    0.43808
517920.0000    0.48747
517960.0000    0.52086
518000.0000    0.52732
518040.0000    0.43889
518080.0000    0.41558
518120.0000    0.38423
518160.0000    0.42637
518200.0000    0.58315
518240.0000    0.54827
518280.0000    0.45369
518320.0000    0.27156
518360.0000    0.45113
518400.0000    0.24339
518440.0000    0.55192
518480.0000    0.02477
518520.0000    0.47492
518560.0000    0.37882
518600.0000    0.21165
518640.0000    0.21707
518680.0000    0.29084
518720.0000    0.33687
518760.0000    0.38069
518800.0000    0.35889
518840.0000    0.43524
518880.0000    0.54846
518920.0000    0.54200
518960.0000    0.61722
519000.0000    0.55213
519040.0000    0.58938
519080.0000    0.54683
519120.0000    0.62070
519160.0000    0.45758
519200.0000    0.59447
519240.0000    0.79034
519280.0000    0.59747
519320.0000    0.82677
519360.0000    0.67946
519400.0000    0.51280
519440.0000    0.69750
519480.0000    0.15222
519520.0000    0.57930
519560.0000    0.44063
519600.0000    0.49549
519640.0000    0.33577
519680.0000    0.40815
519720.0000    0.41670
519760.0000    0.56323
519800.0000    0.49347
519840.0000    0.55590
519880.0000    0.39240
519920.0000    0.45533
519960.0000    0.38030
520000.0000    0.05404
520040.0000    0.42613
520080.0000    0.08962
520120.0000    0.36468
520160.0000    0.19092
520200.0000    0.38920
520240.0000    0.19545
520280.0000    0.41449
520320.0000    0.26238
520360.0000    0.49762
520400.0000    0.47475
520440.0000    0.33813
520480.0000    0.22482
520520.0000    0.15590
520560.0000    0.03406
520600.0000    0.30415
520640.0000    0.24430
520680.0000    0.41276
520720.0000    0.48530
520760.0000    0.45180
520800.0000    0.57652
520840.0000    0.64246
520880.0000    0.32044
520920.0000    0.45112
520960.0000    0.32979
521000.0000    0.35787
521040.0000    0.37269
521080.0000    0.40658
521120.0000    0.54195
521160.0000    0.29878
521200.0000    0.38106
521240.0000    0.44213
521280.0000    0.18354
521320.0000    0.37512
521360.0000    0.40266
521400.0000    0.30841
521440.0000    0.25976
521480.0000    0.31535
521520.0000    0.19289
521560.0000    0.23707
521600.0000    0.38066
521640.0000    0.30137
521680.0000    0.53044
521720.0000    0.72761
521760.0000    0.66413
521800.0000    0.35444
521840.0000    0.28549
521880.0000    0.41318
521920.0000    0.57063
521960.0000    0.28995
522000.0000    0.50564
522040.0000    0.48302
522080.0000    0.25824
522120.0000    0.28728
522160.0000    0.66797
522200.0000    0.40135
522240.0000    0.40294
522280.0000    0.41899
522320.0000    0.35994
522360.0000    0.20355
522400.0000    0.42080
522440.0000    0.43566
522480.0000    0.52274
522520.0000    0.55887
522560.0000    0.47358
522600.0000    0.50147
522640.0000    0.35873
522680.0000    0.36217
522720.0000    0.19164
522760.0000    0.21907
522800.0000    0.41051
522840.0000    0.47501
522880.0000    0.28293
522920.0000    0.29128
522960.0000    0.13193
523000.0000    0.21418
523040.0000    0.36094
523080.0000    0.49118
523120.0000   -0.10989
523160.0000    0.20318
523200.0000    0.31601
523240.0000    0.26121
523280.0000    0.32677
523320.0000    0.53158
523360.0000    0.20450
523400.0000    0.43186
523440.0000    0.13735
523480.0000    0.62965
523520.0000    0.45327
523560.0000    0.27226
523600.0000    0.31822
523640.0000    0.42224
523680.0000    0.16612
523720.0000    0.12181
523760.0000    0.44902
523800.0000    0.37293
523840.0000    0.57300
523880.0000    0.26238
523920.0000    0.27525
523960.0000    0.53932
524000.0000    0.31803
524040.0000    0.44426
524080.0000    0.56491
524120.0000    0.30381
524160.0000    0.39558
524200.0000    0.00849
524240.0000    0.48079
524280.0000    0.24011
524320.0000    0.48889
524360.0000    0.19331
524400.0000    0.40813
524440.0000    0.48851
524480.0000    0.32863
524520.0000    0.18344
524560.0000    0.19098
524600.0000    0.12593
524640.0000    0.40982
524680.0000    0.02691
524720.0000    0.45053
524760.0000    0.05040
524800.0000    0.20861
524840.0000    0.15446
524880.0000    0.05127
524920.0000   -0.13541
524960.0000    0.25509
525000.0000    0.23966
525040.0000    0.18836
525080.0000    0.11418
525120.0000    0.12687
525160.0000    0.34441
525200.0000    0.23718
525240.0000    0.02262
525280.0000    0.10369
525320.0000    0.36741
525360.0000    0.12074
525400.0000    0.09008
525440.0000    0.17137
525480.0000    0.14539
525520.0000    0.35357
525560.0000    0.25740
525600.0000    0.22340
525640.0000    0.10110
525680.0000    0.02372
525720.0000   -0.12126
525760.0000    0.18289
525800.0000    0.19288
525840.0000    0.10258
525880.0000    0.03257
525920.0000    0.35543
525960.0000    0.12794
526000.0000    0.17049
526040.0000    0.15057
526080.0000    0.38403
526120.0000    0.29850
526160.0000    0.14437
526200.0000   -0.00917
526240.0000    0.15707
526280.0000    0.04074
526320.0000    0.05070
526360.0000    0.07757
526400.0000    0.10616
526440.0000    0.00989
526480.0000    0.34086
526520.0000    0.27177
526560.0000    0.16084
526600.0000    0.07494
526640.0000    0.16744
526680.0000    0.06368
526720.0000    0.34877
526760.0000    0.09863
526800.0000    0.08357
526840.0000    0.23480
526880.0000    0.27186
526920.0000    0.07667
526960.0000    0.23765
527000.0000    0.21180
527040.0000    0.10901
527080.0000    0.15421
527120.0000    0.48488
527160.0000    0.56536
527200.0000    0.38221
527240.0000    0.57622
527280.0000    0.29784
527320.0000    0.46787
527360.0000    0.68558
527400.0000    0.40335
527440.0000    0.41287
527480.0000    0.23613
527520.0000    0.22407
527560.0000    0.40815
527600.0000    0.25324
527640.0000    0.52478
527680.0000    0.41338
527720.0000    0.32547
527760.0000    0.32096
527800.0000    0.50423
527840.0000    0.44313
527880.0000    0.35135
527920.0000    0.23199
527960.0000    0.32246
528000.0000    0.27016
528040.0000    0.42474
528080.0000    0.30779
528120.0000    0.36345
528160.0000    0.29176
528200.0000    0.54825
528240.0000    0.51330
528280.0000    0.43679
528320.0000    0.31029
528360.0000    0.27732
528400.0000    0.24414
528440.0000    0.31999
528480.0000    0.29334
528520.0000    0.23818
528560.0000    0.32271
528600.0000    0.31838
528640.0000    0.36777
528680.0000    0.24558
528720.0000    0.29243
528760.0000    0.58721
528800.0000    0.31423
528840.0000    0.49055
528880.0000    0.37931
528920.0000    0.55933
528960.0000    0.58830
529000.0000    0.09420
529040.0000    0.36260
529080.0000    0.45283
529120.0000    0.29383
529160.0000    0.32666
529200.0000    0.43724
529240.0000    0.33976
529280.0000    0.37409
529320.0000    0.51455
529360.0000    0.50983
529400.0000    0.38664
529440.0000    0.57613
529480.0000    0.37270
529520.0000    0.41530
529560.0000    0.34565
529600.0000    0.29973
529640.0000    0.22098
529680.0000    0.42643
529720.0000    0.07234
529760.0000    0.20089
529800.0000    0.65283
529840.0000    0.38567
529880.0000    0.48958
529920.0000    0.40889
529960.0000    0.50474
530000.0000    0.32395
530040.0000    0.35238
530080.0000    0.50371
530120.0000    0.55168
530160.0000    0.47522
530200.0000    0.57587
530240.0000    0.54087
530280.0000    0.39582
530320.0000    0.64382
530360.0000    0.55186
530400.0000    0.38119
530440.0000    0.55248
530480.0000    0.45360
530520.0000    0.36733
530560.0000    0.28399
530600.0000    0.45000
530640.0000    0.51420
530680.0000    0.25091
530720.0000    0.54766
530760.0000    0.20402
530800.0000    0.53871
530840.0000    0.25205
530880.0000    0.49269
530920.0000    0.49902
530960.0000    0.65031
531000.0000    0.38798
531040.0000    0.32760
531080.0000    0.44389
531120.0000    0.42267
531160.0000    0.37197
531200.0000    0.27430
531240.0000    0.50965
531280.0000    0.45855
531320.0000    0.43699
531360.0000    0.16029
531400.0000    0.27099
531440.0000    0.47946
531480.0000    0.09844
531520.0000    0.56380
531560.0000    0.17504
531600.0000    0.26579
531640.0000    0.16247
531680.0000    0.45427
531720.0000    0.36052
531760.0000    0.37035
531800.0000    0.47978
531840.0000    0.38586
531880.0000    0.40814
531920.0000    0.49257
531960.0000    0.33525
532000.0000    0.38564
532040.0000    0.68708
532080.0000    0.27256
532120.0000    0.47208
532160.0000    0.48545
532200.0000    0.45317
532240.0000    0.44045
532280.0000    0.47085
532320.0000    0.47797
532360.0000    0.31195
532400.0000    0.54266
532440.0000    0.26150
532480.0000    0.37275
532520.0000    0.29819
532560.0000    0.34979
532600.0000    0.37155
532640.0000    0.40480
532680.0000    0.32464
532720.0000    0.40376
532760.0000    0.46261
532800.0000    0.22456
532840.0000    0.06463
532880.0000    0.20425
532920.0000    0.22641
532960.0000    0.31857
533000.0000    0.23577
533040.0000    0.42348
533080.0000    0.45309
533120.0000    0.36737
533160.0000    0.21200
533200.0000    0.17377
533240.0000    0.25837
533280.0000    0.31949
533320.0000    0.31229
533360.0000    0.42092
533400.0000    0.54545
533440.0000    0.44279
533480.0000    0.59399
533520.0000    0.29862
533560.0000    0.37543
533600.0000    0.23242
533640.0000    0.41509
533680.0000    0.25047
533720.0000    0.14706
533760.0000    0.04057
533800.0000    0.23660
533840.0000    0.43666
533880.0000    0.37916
533920.0000    0.25849
533960.0000    0.12154
534000.0000    0.42122
534040.0000    0.40226
534080.0000    0.22748
534120.0000    0.34337
534160.0000    0.45168
534200.0000    0.34426
534240.0000    0.05651
534280.0000   -0.11589
534320.0000    0.05961
534360.0000    0.17660
534400.0000    0.36064
534440.0000    0.33664
534480.0000    0.65954
534520.0000    0.36058
534560.0000    0.42188
534600.0000    0.57196
534640.0000    0.39888
534680.0000    0.47785
534720.0000    0.34896
534760.0000    0.34979
534800.0000    0.44819
534840.0000    0.38143
534880.0000    0.43882
534920.0000    0.54300
534960.0000    0.29712
535000.0000    0.24310
535040.0000    0.32054
535080.0000    0.28000
535120.0000    0.13646
535160.0000    0.49810
535200.0000    0.42120
535240.0000    0.37322
535280.0000    0.19458
535320.0000    0.19930
535360.0000    0.25150
535400.0000    0.21037
535440.0000    0.26728
535480.0000    0.05561
535520.0000    0.33702
535560.0000    0.51336
535600.0000    0.19315
535640.0000    0.25757
535680.0000    0.47812
535720.0000    0.22605
535760.0000    0.54558
535800.0000    0.35993
535840.0000    0.36570
535880.0000    0.30468
535920.0000    0.37877
535960.0000    0.34592
536000.0000    0.53301
536040.0000    0.30174
536080.0000    0.54734
536120.0000    0.47373
536160.0000    0.47801
536200.0000    0.38025
536240.0000    0.32341
536280.0000    0.31551
536320.0000    0.36597
536360.0000    0.45754
536400.0000    0.45827
536440.0000    0.36195
536480.0000    0.40651
536520.0000    0.43928
536560.0000    0.25640
536600.0000    0.40856
536640.0000    0.12820
536680.0000    0.33730
536720.0000    0.43150
536760.0000   -0.06160
536800.0000    0.17273
536840.0000    0.28843
536880.0000    0.33459
536920.0000    0.37286
536960.0000    0.43161
537000.0000    0.37256
537040.0000    0.16572
537080.0000    0.13644
537120.0000    0.25066
537160.0000    0.38141
537200.0000    0.51118
537240.0000    0.36350
537280.0000    0.30974
537320.0000    0.34761
537360.0000    0.28544
537400.0000    0.44352
537440.0000    0.38990
537480.0000    0.47828
537520.0000    0.16157
537560.0000    0.42664
537600.0000    0.51595
537640.0000    0.29458
537680.0000    0.30251
537720.0000    0.38051
537760.0000    0.21653
537800.0000    0.04923
537840.0000    0.20888
537880.0000    0.34098
537920.0000    0.27760
537960.0000    0.48851
538000.0000    0.31048
538040.0000    0.21186
538080.0000    0.19936
538120.0000    0.43695
538160.0000    0.34335
538200.0000    0.43375
538240.0000    0.31494
538280.0000    0.35516
538320.0000    0.49033
538360.0000    0.28021
538400.0000    0.34372
538440.0000    0.42673
538480.0000    0.46401
538520.0000    0.25491
538560.0000    0.30661
538600.0000    0.23740
538640.0000    0.29904
538680.0000    0.55748
538720.0000    0.20297
538760.0000    0.22693
538800.0000    0.37332
538840.0000    0.39194
538880.0000    0.17104
538920.0000    0.25047
538960.0000    0.42012
539000.0000    0.41126
539040.0000    0.08476
539080.0000   -0.00576
539120.0000   -0.15502
539160.0000    0.10068
539200.0000    0.27404
539240.0000    0.41765
539280.0000    0.35509
539320.0000    0.44144
539360.0000    0.15360
539400.0000    0.24144
539440.0000    0.35281
539480.0000    0.29035
539520.0000    0.02427
539560.0000    0.41131
539600.0000    0.33673
539640.0000    0.45026
539680.0000    0.32984
539720.0000    0.32559
539760.0000    0.38641
539800.0000    0.31837
539840.0000    0.07503
539880.0000    0.19994
539920.0000    0.28679
539960.0000    0.44274
540000.0000    0.37496
540040.0000    0.32403
540080.0000    0.37080
540120.0000    0.48498
540160.0000    0.42258
540200.0000    0.43652
540240.0000    0.54690
540280.0000    0.47561
540320.0000    0.23875
540360.0000   -0.06888
540400.0000    0.38396
540440.0000    0.35881
540480.0000    0.36801
540520.0000    0.41042
540560.0000    0.52353
540600.0000    0.58775
540640.0000    0.32624
540680.0000    0.35529
540720.0000    0.54877
540760.0000    0.28880
540800.0000    0.41166
540840.0000    0.70072
540880.0000    0.41796
540920.0000    0.34778
540960.0000    0.59188
541000.0000    0.38002
541040.0000    0.41003
541080.0000    0.61661
541120.0000    0.67665
541160.0000    0.21505
541200.0000    0.14685
541240.0000    0.32188
541280.0000    0.44819
541320.0000    0.54679
541360.0000    0.56593
541400.0000    0.21347
541440.0000    0.11605
541480.0000    0.35238
541520.0000    0.39759
541560.0000    0.55400
541600.0000    0.47960
541640.0000    0.42871
541680.0000    0.48550
541720.0000    0.29406
541760.0000    0.39444
541800.0000    0.33825
541840.0000    0.25924
541880.0000    0.44410
541920.0000    0.44595
541960.0000    0.24842
542000.0000    0.38498
542040.0000    0.32147
542080.0000    0.23336
542120.0000    0.37418
542160.0000    0.38762
542200.0000    0.28867
542240.0000    0.37723
542280.0000    0.29443
542320.0000    0.36513
542360.0000    0.18044
542400.0000    0.54542
542440.0000    0.52515
542480.0000    0.32094
542520.0000    0.47378
542560.0000    0.42771
542600.0000    0.50549
542640.0000    0.47983
542680.0000    0.47273
542720.0000    0.37289
542760.0000    0.33632
542800.0000    0.39678
542840.0000    0.68135
542880.0000    0.74416
542920.0000    0.50961
542960.0000    0.51247
543000.0000    0.44250
543040.0000    0.37863
543080.0000    0.43570
543120.0000    0.26932
543160.0000    0.12700
543200.0000    0.36362
543240.0000    0.57730
543280.0000    0.48177
543320.0000    0.33579
543360.0000    0.28107
543400.0000    0.23091
543440.0000    0.35796
543480.0000    0.43023
543520.0000    0.58946
543560.0000    0.41059
543600.0000    0.67955
543640.0000    0.49431
543680.0000    0.47931
543720.0000    0.61859
543760.0000    0.34290
543800.0000    0.58169
543840.0000    0.51548
543880.0000    0.56693
543920.0000    0.23886
543960.0000    0.60723
544000.0000    0.47740
544040.0000    0.44663
544080.0000    0.29747
544120.0000    0.47205
544160.0000    0.56565
544200.0000    0.46772
544240.0000    0.37996
544280.0000    0.31204
544320.0000    0.35804
544360.0000    0.55745
544400.0000    0.48742
544440.0000    0.27014
544480.0000    0.25827
544520.0000    0.47872
544560.0000    0.38961
544600.0000    0.43760
544640.0000    0.29817
544680.0000    0.21507
544720.0000    0.32053
544760.0000    0.35016
544800.0000    0.29091
544840.0000    0.41598
544880.0000    0.46115
544920.0000    0.12121
544960.0000    0.53832
545000.0000    0.24348
545040.0000    0.26110
545080.0000    0.62048
545120.0000    0.45528
545160.0000    0.43406
545200.0000    0.10240
545240.0000    0.25354
545280.0000    0.33329
545320.0000    0.35607
545360.0000    0.22964
545400.0000    0.15628
545440.0000    0.26160
545480.0000    0.26357
545520.0000    0.37551
545560.0000    0.08639
545600.0000    0.22788
545640.0000    0.31186
545680.0000    0.12995
545720.0000    0.20449
545760.0000    0.26785
545800.0000    0.29671
545840.0000    0.37989
545880.0000    0.40109
545920.0000    0.28266
545960.0000    0.44277
546000.0000    0.39624
546040.0000    0.12207
546080.0000    0.28396
546120.0000    0.33295
546160.0000    0.15481
546200.0000    0.23133
546240.0000    0.17103
546280.0000    0.30488
546320.0000    0.31729
546360.0000    0.22517
546400.0000    0.26102
546440.0000    0.43092
546480.0000    0.56987
546520.0000    0.43019
546560.0000    0.37572
546600.0000    0.49127
546640.0000    0.26284
546680.0000    0.30294
546720.0000    0.45327
546760.0000    0.36811
546800.0000    0.23234
546840.0000    0.24304
546880.0000    0.22977
546920.0000    0.28797
546960.0000    0.29980
547000.0000    0.23488
547040.0000    0.49224
547080.0000    0.39262
547120.0000    0.12773
547160.0000    0.34781
547200.0000    0.40244
547240.0000    0.00095
547280.0000    0.08669
547320.0000    0.20266
547360.0000    0.24602
547400.0000    0.34011
547440.0000    0.47923
547480.0000    0.46454
547520.0000    0.22653
547560.0000    0.36091
547600.0000    0.31176
547640.0000    0.34730
547680.0000    0.28004
547720.0000    0.31075
547760.0000    0.30714
547800.0000    0.41384
547840.0000    0.38713
547880.0000    0.15713
547920.0000    0.28964
547960.0000    0.29473
548000.0000    0.01361
548040.0000    0.27139
548080.0000    0.31638
548120.0000    0.20748
548160.0000    0.34296
548200.0000    0.07823
548240.0000    0.11780
548280.0000    0.23288
548320.0000    0.39998
548360.0000    0.39165
548400.0000    0.24981
548440.0000    0.22146
548480.0000    0.15748
548520.0000    0.43054
548560.0000    0.28482
548600.0000    0.11103
548640.0000    0.48938
548680.0000    0.09259
548720.0000    0.23888
548760.0000    0.19058
548800.0000    0.38489
548840.0000    0.38101
548880.0000    0.27924
548920.0000    0.26735
548960.0000    0.28509
549000.0000    0.23858
549040.0000    0.41143
549080.0000    0.35293
549120.0000   -0.06837
549160.0000    0.43776
549200.0000    0.13150
549240.0000    0.35849
549280.0000    0.38629
549320.0000    0.25078
549360.0000    0.13457
549400.0000    0.18896
549440.0000    0.31444
549480.0000    0.20366
549520.0000    0.25565
549560.0000    0.36270
549600.0000    0.31959
549640.0000    0.21637
549680.0000    0.26938
549720.0000    0.42572
549760.0000    0.44574
549800.0000    0.41844
549840.0000    0.39991
549880.0000    0.30700
549920.0000    0.36244
549960.0000    0.12835
550000.0000    0.31424
550040.0000    0.26386
550080.0000    0.39150
550120.0000    0.23768
550160.0000    0.19441
550200.0000    0.27503
550240.0000   -0.03259
550280.0000    0.14262
550320.0000    0.50559
550360.0000    0.40871
550400.0000    0.34124
550440.0000    0.33150
550480.0000    0.08787
550520.0000    0.26285
550560.0000   -0.13394
550600.0000    0.13054
550640.0000    0.11617
550680.0000   -0.29495
550720.0000   -0.50528
550760.0000   -0.10802
550800.0000   -0.31133
550840.0000   -0.34016
550880.0000   -0.45994
550920.0000   -0.79818
550960.0000   -0.40798
551000.0000   -0.39100
551040.0000   -0.51899
551080.0000   -0.60093
551120.0000   -0.67912
551160.0000   -0.59571
551200.0000   -0.59337
551240.0000   -0.45485
551280.0000   -0.47426
551320.0000   -0.65897
551360.0000   -0.26008
551400.0000   -0.60171
551440.0000   -0.61272
551480.0000   -0.41701
551520.0000   -0.30515
551560.0000   -0.32887
551600.0000   -0.17123
551640.0000   -0.22066
551680.0000   -0.27484
551720.0000   -0.64838
551760.0000   -0.37195
551800.0000   -0.59730
551840.0000   -0.57740
551880.0000   -0.50196
551920.0000   -0.44177
551960.0000   -0.32585
552000.0000   -0.63924
552040.0000   -0.19229
552080.0000   -0.49172
552120.0000   -0.26708
552160.0000   -0.66108
552200.0000   -0.61264
552240.0000   -0.63325
552280.0000   -0.41692
552320.0000   -0.13655
552360.0000    0.02911
552400.0000   -0.53007
552440.0000   -0.51319
552480.0000   -0.68386
552520.0000   -0.49230
552560.0000   -0.43819
552600.0000   -0.48872
552640.0000   -0.39619
552680.0000   -0.64612
552720.0000   -0.80612
552760.0000   -0.71778
552800.0000   -0.31576
552840.0000   -0.48678
552880.0000   -0.56399
552920.0000   -0.57530
552960.0000   -0.79566
553000.0000   -0.56941
553040.0000   -0.61560
553080.0000   -0.86362
553120.0000   -0.37729
553160.0000   -0.38829
553200.0000   -0.32161
553240.0000   -0.61154
553280.0000   -0.26530
553320.0000    0.27150
553360.0000    0.44110
553400.0000    0.31777
553440.0000    0.35962
553480.0000   -0.28444
553520.0000    0.06666
553560.0000    0.06979
553600.0000    0.09384
553640.0000   -0.08047
553680.0000   -0.27627
553720.0000    0.03320
553760.0000   -0.07543
553800.0000   -0.06705
553840.0000   -0.04137
553880.0000    0.05002
553920.0000   -0.09089
553960.0000   -0.42384
554000.0000    0.13653
554040.0000    0.04706
554080.0000   -0.04355
554120.0000   -0.01788
554160.0000   -0.00594
554200.0000    0.09688
554240.0000   -0.21319
554280.0000    0.07048
554320.0000    0.11344
554360.0000   -0.01910
554400.0000   -0.38201
554440.0000    0.11809
554480.0000   -0.11504
554520.0000   -0.08450
554560.0000    0.03710
554600.0000   -0.03216
554640.0000    0.01931
554680.0000    0.05084
554720.0000   -0.04493
554760.0000   -0.31727
554800.0000   -0.11000
554840.0000   -0.04979
554880.0000   -0.02053
554920.0000   -0.03111
554960.0000    0.07310
555000.0000   -0.18261
555040.0000    0.50796
555080.0000    0.20973
555120.0000    0.16897
555160.0000    0.47899
555200.0000    0.02186
555240.0000    0.42780
555280.0000    0.02483
555320.0000    0.23864
555360.0000    0.51721
555400.0000    0.33310
555440.0000    0.48151
555480.0000    0.39961
555520.0000    0.55678
555560.0000    0.27846
555600.0000    0.04738
555640.0000    0.00623
555680.0000   -0.22849
555720.0000   -0.00765
555760.0000    0.25300
555800.0000    0.34383
555840.0000    0.46515
555880.0000    0.29801
555920.0000    0.23567
555960.0000    0.22062
556000.0000    0.40349
556040.0000    0.07436
556080.0000    0.13942
556120.0000    0.17124
556160.0000    0.06066
556200.0000   -0.22515
556240.0000   -0.24275
556280.0000   -0.47919
556320.0000   -0.56929
556360.0000   -0.03727
556400.0000    0.10351
556440.0000   -0.06425
556480.0000   -0.21741
556520.0000   -0.12596
556560.0000   -0.48144
556600.0000    0.06838
556640.0000   -0.15700
556680.0000   -0.10489
556720.0000   -0.06814
556760.0000   -0.15724
556800.0000    0.05144
556840.0000    0.00436
556880.0000   -0.04917
556920.0000   -0.22497
556960.0000   -0.01465
557000.0000    0.06770
557040.0000   -0.32135
557080.0000   -0.42773
557120.0000   -0.67837
557160.0000   -0.52240
557200.0000   -0.65960
557240.0000   -0.41805
557280.0000   -0.34253
557320.0000   -0.31507
557360.0000   -0.35304
557400.0000   -0.34550
557440.0000   -0.25331
557480.0000   -0.28536
557520.0000   -0.55781
557560.0000   -0.91028
557600.0000   -0.81853
557640.0000   -0.73924
557680.0000   -0.37387
557720.0000   -0.31084
557760.0000    0.19606
557800.0000    0.04713
557840.0000    0.14031
557880.0000   -0.07541
557920.0000   -0.07761
557960.0000   -0.49206
558000.0000   -0.28508
558040.0000   -0.34461
558080.0000   -0.30231
558120.0000    0.07531
558160.0000   -0.22000
558200.0000    0.01288
558240.0000   -0.36639
558280.0000   -0.33091
558320.0000   -0.15149
558360.0000   -0.10814
558400.0000   -0.17603
558440.0000   -0.04136
558480.0000    0.03766
558520.0000   -0.09465
558560.0000    0.17841
558600.0000    0.04244
558640.0000   -0.11951
558680.0000   -0.03961
558720.0000   -0.00014
558760.0000    0.15210
558800.0000   -0.08739
558840.0000   -0.02878
558880.0000   -0.33600
558920.0000   -0.42393
558960.0000   -0.23626
559000.0000   -0.17649
559040.0000   -0.07839
559080.0000   -0.21529
559120.0000    0.07155
559160.0000   -0.24028
559200.0000    0.27762
559240.0000    0.07980
559280.0000    0.12007
559320.0000    0.09826
559360.0000    0.08622
559400.0000    0.09971
559440.0000   -0.11853
559480.0000    0.11097
559520.0000   -0.08190
559560.0000    0.13070
559600.0000    0.16686
559640.0000   -0.04872
559680.0000    0.05980
559720.0000   -0.29416
559760.0000   -0.14914
559800.0000   -0.03452
559840.0000   -0.17209
559880.0000   -0.26319
559920.0000    0.00754
559960.0000   -0.07964
560000.0000    0.04095
560040.0000    0.02945
560080.0000    0.02602
560120.0000    0.06567
560160.0000    0.06117
560200.0000    0.07620
560240.0000   -0.03505
560280.0000   -0.05247
560320.0000   -0.20149
560360.0000   -0.16925
560400.0000   -0.11156
560440.0000   -0.27738
560480.0000   -0.01308
560520.0000   -0.09470
560560.0000    0.11009
560600.0000    0.04695
560640.0000   -0.25639
560680.0000   -0.36029
560720.0000   -0.08176
560760.0000   -0.19960
560800.0000   -0.01911
560840.0000    0.04663
560880.0000    0.13048
560920.0000   -0.33697
560960.0000    0.01336
561000.0000    0.01500
561040.0000   -0.16877
561080.0000   -0.35133
561120.0000   -0.33659
561160.0000   -0.45298
561200.0000   -0.42191
561240.0000   -0.48420
561280.0000   -0.18198
561320.0000   -0.31101
561360.0000   -0.24356
561400.0000   -0.28752
561440.0000   -0.41477
561480.0000   -0.52436
561520.0000   -0.45089
561560.0000   -0.40888
561600.0000   -0.45981
561640.0000   -0.34329
561680.0000   -0.07038
561720.0000   -0.03037
561760.0000   -0.01098
561800.0000   -0.19140
561840.0000   -0.05630
561880.0000   -0.09096
561920.0000   -0.14323
561960.0000   -0.09163
562000.0000    0.06479
562040.0000   -0.09039
562080.0000   -0.15587
562120.0000   -0.11226
562160.0000    0.12604
562200.0000   -0.26017
562240.0000   -0.01341
562280.0000   -0.00234
562320.0000   -0.10175
562360.0000   -0.18145
562400.0000    0.25549
562440.0000   -0.01889
562480.0000   -0.04917
562520.0000   -0.08404
562560.0000   -0.11444
562600.0000   -0.20549
562640.0000   -0.08640
562680.0000    0.35073
562720.0000   -0.27239
562760.0000   -0.14795
562800.0000   -0.33252
562840.0000   -0.64537
562880.0000   -0.51486
562920.0000   -0.78351
562960.0000   -0.59744
563000.0000   -0.39840
563040.0000   -0.23442
563080.0000   -0.34085
563120.0000   -0.49701
563160.0000   -0.33650
563200.0000   -0.13241
563240.0000   -0.34454
563280.0000   -0.17666
563320.0000   -0.28272
563360.0000   -0.10257
563400.0000    0.01327
563440.0000   -0.11977
563480.0000   -0.05113
563520.0000   -0.12124
563560.0000   -0.18580
563600.0000   -0.10657
563640.0000   -0.27159
563680.0000   -0.31058
563720.0000   -0.29912
563760.0000   -0.11166
563800.0000   -0.23856
563840.0000   -0.18471
563880.0000   -0.15573
563920.0000   -0.11519
563960.0000   -0.37263
564000.0000   -0.01747
564040.0000   -0.06537
564080.0000    0.06910
564120.0000   -0.07647
564160.0000    0.02671
564200.0000   -0.00676
564240.0000    0.04706
564280.0000   -0.12535
564320.0000   -0.26164
564360.0000   -0.11983
564400.0000   -0.12197
564440.0000   -0.05464
564480.0000   -0.01688
564520.0000   -0.23815
564560.0000   -0.28036
564600.0000   -0.09788
564640.0000   -0.09911
564680.0000   -0.34774
564720.0000   -0.40047
564760.0000   -0.10707
564800.0000   -0.17706
564840.0000   -0.34393
564880.0000   -0.42772
564920.0000   -0.39843
564960.0000   -0.14410
565000.0000   -0.41969
565040.0000   -0.17834
565080.0000   -0.23902
565120.0000   -0.26275
565160.0000   -0.28550
565200.0000   -0.44044
565240.0000   -0.20953
565280.0000   -0.07701
565320.0000   -0.29223
565360.0000   -0.40347
565400.0000   -0.40561
565440.0000   -0.12786
565480.0000   -0.49906
565520.0000   -0.43529
565560.0000   -0.38510
565600.0000   -0.46814
565640.0000   -0.32732
565680.0000   -0.40699
565720.0000   -0.11463
565760.0000    0.02257
565800.0000    0.02016
565840.0000    0.08916
565880.0000    0.10727
565920.0000   -0.14094
565960.0000   -0.33811
566000.0000    0.08046
566040.0000   -0.00093
566080.0000    0.04732
566120.0000    0.39498
566160.0000    0.11470
566200.0000   -0.21741
566240.0000    0.31281
566280.0000    0.20429
566320.0000    0.47624
566360.0000    0.25179
566400.0000    0.55445
566440.0000    0.27674
566480.0000    0.00454
566520.0000    0.43086
566560.0000    0.36514
566600.0000   -0.14433
566640.0000    0.03316
566680.0000    0.11139
566720.0000    0.26350
566760.0000    0.09235
566800.0000    0.02674
566840.0000    0.28034
566880.0000    0.19222
566920.0000    0.23429
566960.0000   -0.14840
567000.0000    0.10872
567040.0000    0.06672
567080.0000    0.18926
567120.0000    0.23169
567160.0000    0.29449
567200.0000    0.23483
567240.0000    0.31075
567280.0000    0.09920
567320.0000    0.29942
567360.0000    0.21932
567400.0000    0.08871
567440.0000    0.03775
567480.0000    0.06458
567520.0000    0.01086
567560.0000    0.14823
567600.0000    0.29766
567640.0000   -0.07399
567680.0000    0.62844
567720.0000    0.02206
567760.0000   -0.14722
567800.0000   -0.38512
567840.0000   -0.12934
567880.0000   -0.16595
567920.0000   -0.33937
567960.0000   -0.20155
568000.0000   -0.00602
568040.0000    0.00681
568080.0000    0.43575
568120.0000    0.20241
568160.0000   -0.43306
568200.0000   -0.01497
568240.0000   -0.18842
568280.0000   -0.26130
568320.0000    0.12229
568360.0000   -0.00331
568400.0000    0.26481
568440.0000   -0.12631
568480.0000   -0.21768
568520.0000   -0.28759
568560.0000    0.04964
568600.0000    0.05489
568640.0000   -0.19098
568680.0000   -0.11716
568720.0000    0.06792
568760.0000   -0.01427
568800.0000    0.18110
568840.0000    0.06102
568880.0000    0.08363
568920.0000    0.39055
568960.0000    0.33528
569000.0000    0.22017
569040.0000   -0.07037
569080.0000   -0.21245
569120.0000   -0.20892
569160.0000   -0.41414
569200.0000    0.27336
569240.0000    0.02719
569280.0000   -0.21835
569320.0000    0.21335
569360.0000    0.37092
569400.0000    0.30823
569440.0000    0.22304
569480.0000    0.25717
569520.0000    0.27741
569560.0000    0.40794
569600.0000   -0.07524
569640.0000    0.23083
569680.0000    0.19463
569720.0000    0.13190
569760.0000    0.36748
569800.0000    0.47928
569840.0000    0.43472
569880.0000    0.40211
569920.0000    0.44829
569960.0000    0.23465
570000.0000    0.46057
570040.0000    0.36697
570080.0000    0.12296
570120.0000    0.26039
570160.0000   -0.35734
570200.0000    0.24586
570240.0000   -0.03492
570280.0000   -0.03882
570320.0000    0.13446
570360.0000   -0.09835
570400.0000   -0.31989
570440.0000   -0.34833
570480.0000    0.12525
570520.0000   -0.02329
570560.0000   -0.08481
570600.0000    0.11653
570640.0000   -0.30236
570680.0000   -0.18181
570720.0000    0.15711
570760.0000    0.15744
570800.0000    0.27545
570840.0000    0.15390
570880.0000    0.19756
570920.0000    0.28257
570960.0000   -0.14105
571000.0000    0.21332
571040.0000    0.07264
571080.0000    0.11579
571120.0000    0.25192
571160.0000    0.41056
571200.0000    0.16406
571240.0000    0.22713
571280.0000    0.19086
571320.0000   -0.15864
571360.0000   -0.01562
571400.0000    0.02311
571440.0000   -0.08990
571480.0000   -0.31050
571520.0000   -0.20716
571560.0000   -0.32611
571600.0000    0.12633
571640.0000   -0.06971
571680.0000    0.12954
571720.0000    0.07555
571760.0000   -0.00295
571800.0000    0.00028
571840.0000    0.34110
571880.0000    0.21482
571920.0000    0.20762
571960.0000   -0.14309
572000.0000   -0.22781
572040.0000   -0.40986
572080.0000   -0.00685
572120.0000   -0.41614
572160.0000   -0.05366
572200.0000   -0.23233
572240.0000   -0.14539
572280.0000   -0.00372
572320.0000   -0.10731
572360.0000   -0.11163
572400.0000   -0.23189
572440.0000   -0.02752
572480.0000   -0.22040
572520.0000    0.12843
572560.0000    0.02460
572600.0000   -0.06031
572640.0000   -0.18216
572680.0000    0.02645
572720.0000   -0.48759
572760.0000   -0.11272
572800.0000   -0.18252
572840.0000   -0.48847
572880.0000   -0.33211
572920.0000   -0.71497
572960.0000   -0.32517
573000.0000   -0.19407
573040.0000   -0.21762
573080.0000    0.12056
573120.0000    0.13149
573160.0000   -0.09214
573200.0000    0.12599
573240.0000    0.25760
573280.0000    0.37962
573320.0000    0.25603
573360.0000    0.02287
573400.0000   -0.01408
573440.0000    0.21268
573480.0000    0.30650
573520.0000    0.09487
573560.0000   -0.03461
573600.0000    0.22424
573640.0000    0.21763
573680.0000   -0.02953
573720.0000    0.08480
573760.0000    0.27040
573800.0000    0.14559
573840.0000    0.24404
573880.0000    0.06106
573920.0000    0.32352
573960.0000    0.03717
574000.0000    0.08946
574040.0000   -0.08344
574080.0000   -0.10494
574120.0000   -0.03715
574160.0000   -0.13527
574200.0000   -0.22649
574240.0000   -0.10986
574280.0000   -0.14565
574320.0000    0.03756
574360.0000   -0.30619
574400.0000   -0.11527
574440.0000    0.32148
574480.0000   -0.06959
574520.0000   -0.45395
574560.0000   -0.20694
574600.0000   -0.02932
574640.0000   -0.14486
574680.0000    0.05454
574720.0000    0.05302
574760.0000    0.01941
574800.0000   -0.09462
574840.0000    0.36500
574880.0000    0.42125
574920.0000    0.35819
574960.0000    0.12007
575000.0000    0.40017
575040.0000    0.21980
575080.0000    0.04202
575120.0000    0.45518
575160.0000    0.69072
575200.0000    0.59513
575240.0000    0.44450
575280.0000    0.57384
575320.0000    0.59813
575360.0000    0.41244
575400.0000    0.07401
575440.0000   -0.03172
575480.0000    0.11994
575520.0000   -0.03542
575560.0000    0.12711
575600.0000    0.31001
575640.0000    0.28534
575680.0000    0.29220
575720.0000    0.30204
575760.0000    0.38810
575800.0000    0.18322
575840.0000    0.34968
575880.0000    0.39024
575920.0000    0.20054
575960.0000    0.27940
576000.0000    0.18467
576040.0000    0.42408
576080.0000    0.28837
576120.0000    0.12131
576160.0000    0.19456
576200.0000    0.35223
576240.0000    0.45435
576280.0000    0.57399
576320.0000    0.52925
576360.0000    0.14428
576400.0000    0.25545
576440.0000    0.56798
576480.0000    0.58833
576520.0000    0.23651
576560.0000    0.17615
576600.0000    0.42700
576640.0000    0.40664
576680.0000    0.34890
576720.0000    0.50799
576760.0000    0.33575
576800.0000    0.14355
576840.0000    0.23193
576880.0000    0.35564
576920.0000    0.22473
576960.0000    0.42314
577000.0000    0.37961
577040.0000    0.31042
577080.0000    0.52032
577120.0000    0.29785
577160.0000    0.49916
577200.0000    0.23731
577240.0000    0.53598
577280.0000    0.36626
577320.0000    0.42684
577360.0000    0.30636
577400.0000    0.32775
577440.0000    0.35375
577480.0000    0.30838
577520.0000    0.26305
577560.0000   -0.32236
577600.0000    0.45519
577640.0000    0.21072
577680.0000    0.12402
577720.0000    0.19020
577760.0000    0.21271
577800.0000    0.14488
577840.0000   -0.06428
577880.0000    0.11682
577920.0000    0.30384
577960.0000    0.26213
578000.0000    0.35356
578040.0000    0.34156
578080.0000    0.29772
578120.0000    0.15442
578160.0000    0.08848
578200.0000    0.31960
578240.0000   -0.07377
578280.0000    0.13406
578320.0000    0.56396
578360.0000    0.31891
578400.0000    0.32588
578440.0000    0.45394
578480.0000    0.16549
578520.0000    0.35320
578560.0000    0.62621
578600.0000    0.42415
578640.0000    0.50299
578680.0000    0.37978
578720.0000    0.59204
578760.0000    0.28359
578800.0000    0.31507
578840.0000    0.36387
578880.0000    0.29682
578920.0000    0.65100
578960.0000    0.54427
579000.0000    0.56670
579040.0000    0.62047
579080.0000    0.41464
579120.0000    0.53224
579160.0000    0.71318
579200.0000    0.32771
579240.0000    0.67979
579280.0000    0.37644
579320.0000    0.56441
579360.0000    0.61435
579400.0000    0.56582
579440.0000    0.30589
579480.0000    0.16811
579520.0000    0.24140
579560.0000    0.25192
579600.0000    0.40935
579640.0000    0.41162
579680.0000    0.44437
579720.0000    0.35206
579760.0000    0.40611
579800.0000    0.55851
579840.0000    0.50955
579880.0000    0.36932
579920.0000    0.23751
579960.0000    0.42394
580000.0000    0.46820
580040.0000    0.48805
580080.0000    0.43197
580120.0000    0.56470
580160.0000    0.28093
580200.0000    0.36146
580240.0000    0.49117
580280.0000    0.48680
580320.0000    0.49586
580360.0000    0.47394
580400.0000    0.67464
580440.0000    0.38707
580480.0000    0.46594
580520.0000    0.53296
580560.0000    0.28188
580600.0000    0.25497
580640.0000    0.44776
580680.0000    0.57587
580720.0000    0.47316
580760.0000    0.39431
580800.0000    0.22656
580840.0000    0.65081
580880.0000    0.43545
580920.0000    0.31123
580960.0000    0.68510
581000.0000    0.64395
581040.0000    0.36148
581080.0000    0.46726
581120.0000    0.55288
581160.0000    0.50088
581200.0000    0.51415
581240.0000    0.44564
581280.0000    0.31750
581320.0000    0.30498
581360.0000    0.35680
581400.0000    0.50999
581440.0000    0.54746
581480.0000    0.57418
581520.0000    0.50705
581560.0000    0.47876
581600.0000    0.40746
581640.0000    0.10199
581680.0000    0.42681
581720.0000    0.26221
581760.0000    0.11496
581800.0000    0.06025
581840.0000    0.35561
581880.0000    0.12110
581920.0000    0.21613
581960.0000    0.30627
582000.0000    0.33235
582040.0000    0.50239
582080.0000    0.43321
582120.0000    0.37776
582160.0000    0.29805
582200.0000    0.36300
582240.0000    0.35364
582280.0000    0.48729
582320.0000    0.31808
582360.0000    0.36758
582400.0000    0.42032
582440.0000    0.21183
582480.0000    0.09099
582520.0000    0.05124
582560.0000    0.16368
582600.0000    0.18589
582640.0000    0.14947
582680.0000    0.04710
582720.0000    0.21024
582760.0000    0.51305
582800.0000    0.39153
582840.0000    0.32962
582880.0000    0.39601
582920.0000    0.33049
582960.0000    0.25696
583000.0000    0.39970
583040.0000    0.58890
583080.0000    0.41723
583120.0000    0.21801
583160.0000    0.36156
583200.0000    0.23488
583240.0000    0.28431
583280.0000    0.42878
583320.0000    0.04192
583360.0000    0.23278
583400.0000    0.46431
583440.0000    0.31403
583480.0000    0.27667
583520.0000    0.46082
583560.0000    0.38300
583600.0000    0.43473
583640.0000    0.31556
583680.0000    0.12477
583720.0000    0.11186
583760.0000    0.04632
583800.0000   -0.05753
583840.0000   -0.59310
583880.0000   -0.56352
583920.0000   -0.58402
583960.0000   -0.28459
584000.0000   -0.69074
584040.0000   -0.67539
584080.0000   -0.49834
584120.0000   -0.33231
584160.0000   -0.64402
584200.0000   -0.81443
584240.0000   -0.86841
584280.0000   -0.57136
584320.0000   -0.42285
584360.0000   -0.58541
584400.0000   -0.48798
584440.0000   -0.32740
584480.0000   -0.32832
584520.0000   -0.27812
584560.0000   -0.06260
584600.0000    0.02327
584640.0000   -0.25337
584680.0000   -0.17387
584720.0000   -0.84247
584760.0000   -0.98441
584800.0000   -1.06506
584840.0000   -1.03234
584880.0000   -0.74259
584920.0000   -0.83336
584960.0000   -0.30365
585000.0000   -0.70070
585040.0000   -0.62769
585080.0000   -0.63455
585120.0000   -0.65730
585160.0000   -0.54270
585200.0000   -0.98621
585240.0000   -0.47925
585280.0000   -0.30977
585320.0000   -0.41781
585360.0000    0.15119
585400.0000    0.21274
585440.0000    0.07328
585480.0000   -0.00178
585520.0000   -0.04034
585560.0000   -0.14666
585600.0000   -0.18190
585640.0000   -0.37476
585680.0000   -0.62044
585720.0000   -0.08645
585760.0000   -0.48350
585800.0000   -0.08847
585840.0000   -0.36125
585880.0000   -0.21979
585920.0000   -0.26041
585960.0000   -0.06685
586000.0000   -0.46114
586040.0000   -0.51439
586080.0000   -0.57558
586120.0000   -0.56837
586160.0000   -0.10553
586200.0000   -0.21159
586240.0000   -0.18638
586280.0000   -0.17938
586320.0000   -0.47826
586360.0000   -0.27399
586400.0000   -0.18821
586440.0000    0.01442
586480.0000   -0.59427
586520.0000   -0.08213
586560.0000   -0.49477
586600.0000   -0.76020
586640.0000   -0.49307
586680.0000   -0.22678
586720.0000   -0.38117
586760.0000   -0.19181
586800.0000   -0.61056
586840.0000   -0.84336
586880.0000   -0.62566
586920.0000   -0.61063
586960.0000   -0.33588
587000.0000   -0.49524
587040.0000   -0.04391
587080.0000   -0.50394
587120.0000   -0.38217
587160.0000   -0.65935
587200.0000   -0.85201
587240.0000   -0.75060
587280.0000   -0.75329
587320.0000   -0.84145
587360.0000   -0.74946
587400.0000   -0.43494
587440.0000   -0.39105
587480.0000   -0.86781
587520.0000   -0.80523
587560.0000   -0.55931
587600.0000   -0.79358
587640.0000   -0.50350
587680.0000   -0.71180
587720.0000   -0.60350
587760.0000   -0.79638
587800.0000   -0.62807
587840.0000   -0.66452
587880.0000   -0.73039
587920.0000   -0.76860
587960.0000   -0.37991
588000.0000   -0.19213
588040.0000    0.11085
588080.0000   -0.15614
588120.0000    0.25425
588160.0000    0.08504
588200.0000    0.09936
588240.0000   -0.08453
588280.0000    0.12876
588320.0000    0.23433
588360.0000    0.39043
588400.0000    0.45850
588440.0000    0.21536
588480.0000    0.15791
588520.0000    0.38639
588560.0000    0.47766
588600.0000    0.62414
588640.0000    0.52882
588680.0000    0.46993
588720.0000   -0.07661
588760.0000   -0.09437
588800.0000    0.24817
588840.0000    0.45061
588880.0000    0.36317
588920.0000    0.43515
588960.0000    0.45283
589000.0000   -0.45478
589040.0000   -0.52288
589080.0000    0.43020
589120.0000    0.43521
589160.0000    0.16934
589200.0000    0.33271
589240.0000    0.24360
589280.0000    0.14740
589320.0000    0.03371
589360.0000    0.22220
589400.0000    0.17905
589440.0000    0.04516
589480.0000    0.37585
589520.0000    0.02600
589560.0000    0.15508
589600.0000    0.05644
589640.0000   -0.22613
589680.0000    0.18228
589720.0000    0.00397
589760.0000    0.15775
589800.0000    0.03336
589840.0000   -0.38013
589880.0000    0.17098
589920.0000    0.27843
589960.0000    0.06922
590000.0000    0.33896
590040.0000    0.17512
590080.0000    0.24817
590120.0000   -0.00180
590160.0000    0.02427
590200.0000   -0.09245
590240.0000   -0.51122
590280.0000   -0.51366
590320.0000    0.13363
590360.0000   -0.17462
590400.0000    0.10297
590440.0000   -0.21233
590480.0000   -0.32957
590520.0000   -0.26193
590560.0000   -0.16118
590600.0000   -0.07873
590640.0000   -0.41026
590680.0000   -0.16133
590720.0000   -0.04905
590760.0000   -0.03567
590800.0000    0.14771
590840.0000    0.08774
590880.0000   -0.21841
590920.0000   -0.00196
590960.0000    0.00577
591000.0000   -0.14975
591040.0000   -0.08181
591080.0000   -0.16602
591120.0000    0.31265
591160.0000    0.16059
591200.0000   -0.37117
591240.0000   -0.67345
591280.0000   -0.32636
591320.0000   -0.33296
591360.0000   -0.71179
591400.0000   -0.82249
591440.0000   -0.74064
591480.0000   -0.74161
591520.0000   -0.40574
591560.0000   -0.89983
591600.0000   -0.59627
591640.0000   -0.19541
591680.0000   -0.34577
591720.0000    0.04123
591760.0000   -0.22564
591800.0000   -0.31763
591840.0000   -0.35283
591880.0000   -0.18491
591920.0000   -0.31469
591960.0000   -0.56954
592000.0000   -0.52505
592040.0000   -0.35023
592080.0000   -0.56930
592120.0000   -0.53791
592160.0000   -0.64107
592200.0000   -0.13474
592240.0000   -0.03772
592280.0000   -0.31204
592320.0000   -0.10572
592360.0000   -0.47391
592400.0000   -0.19617
592440.0000   -0.48790
592480.0000   -0.78792
592520.0000   -0.43624
592560.0000   -0.28387
592600.0000   -0.11856
592640.0000   -0.37146
592680.0000   -0.29073
592720.0000   -0.15695
592760.0000   -0.19462
592800.0000   -0.09608
592840.0000    0.03192
592880.0000   -0.04923
592920.0000   -0.09733
592960.0000   -0.24557
593000.0000   -0.24970
593040.0000    0.09738
593080.0000   -0.25016
593120.0000    0.14563
593160.0000   -0.04029
593200.0000    0.18336
593240.0000   -0.14062
593280.0000   -0.17736
593320.0000    0.14797
593360.0000   -0.07239
593400.0000   -0.08035
593440.0000   -0.13670
593480.0000   -0.14446
593520.0000   -0.67167
593560.0000   -0.64541
593600.0000   -0.30445
593640.0000   -0.45221
593680.0000   -0.71925
593720.0000   -0.64405
593760.0000   -0.50258
593800.0000   -0.64266
593840.0000   -0.63431
593880.0000   -0.38640
593920.0000   -0.47062
593960.0000   -0.43877
594000.0000   -0.44394
594040.0000   -0.33593
594080.0000   -0.23360
594120.0000   -0.32332
594160.0000    0.29180
594200.0000    0.25079
594240.0000    0.25173
594280.0000   -0.12355
594320.0000   -0.00576
594360.0000    0.26026
594400.0000   -0.07859
594440.0000   -0.00246
594480.0000    0.14510
594520.0000    0.23382
594560.0000    0.08684
594600.0000    0.22440
594640.0000    0.17244
594680.0000    0.02554
594720.0000   -0.20966
594760.0000   -0.07142
594800.0000    0.03404
594840.0000   -0.02316
594880.0000   -0.42524
594920.0000    0.32378
594960.0000   -0.38457
595000.0000    0.01768
595040.0000    0.01916
595080.0000    0.18754
595120.0000    0.04300
595160.0000   -0.05969
595200.0000   -0.08557
595240.0000   -0.10558
595280.0000   -0.00693
595320.0000    0.21531
595360.0000    0.02403
595400.0000   -0.24219
595440.0000   -0.17889
595480.0000   -0.05529
595520.0000    0.37143
595560.0000   -0.12180
595600.0000   -0.04504
595640.0000   -0.37515
595680.0000   -0.03360
595720.0000   -0.12366
595760.0000    0.06319
595800.0000    0.16483
595840.0000    0.14524
595880.0000   -0.19073
595920.0000   -0.15910
595960.0000   -0.25146
596000.0000   -0.11654
596040.0000   -0.43464
596080.0000   -0.38971
596120.0000   -0.82540
596160.0000   -0.37199
596200.0000   -0.92475
596240.0000   -0.50244
596280.0000   -0.45343
596320.0000   -0.70405
596360.0000   -0.50911
596400.0000    0.01845
596440.0000   -0.12258
596480.0000   -0.26364
596520.0000    0.13868
596560.0000    0.18886
596600.0000    0.14057
596640.0000   -0.25711
596680.0000   -0.34253
596720.0000   -0.13584
596760.0000   -0.06516
596800.0000    0.05291
596840.0000   -0.28555
596880.0000   -0.17762
596920.0000   -0.15576
596960.0000   -0.15234
597000.0000   -0.31673
597040.0000   -0.70489
597080.0000   -0.19887
597120.0000   -0.54940
597160.0000   -0.36590
597200.0000   -0.43224
597240.0000   -0.47036
597280.0000   -0.52132
597320.0000   -0.42370
597360.0000   -0.31599
597400.0000   -0.33996
597440.0000   -0.27880
597480.0000    0.07485
597520.0000   -0.56437
597560.0000   -0.60520
597600.0000   -0.47126
597640.0000   -0.29783
597680.0000   -0.38645
597720.0000   -0.52644
597760.0000   -0.30721
597800.0000   -0.31058
597840.0000   -0.26599
597880.0000   -0.21021
597920.0000   -0.20976
597960.0000   -0.00383
598000.0000    0.01157
598040.0000    0.02352
598080.0000    0.29512
598120.0000   -0.38998
598160.0000   -0.30264
598200.0000   -0.29190
598240.0000   -0.13773
598280.0000    0.02980
598320.0000    0.04926
598360.0000    0.09992
598400.0000   -0.05880
598440.0000    0.09413
598480.0000   -0.01896
598520.0000    0.00144
598560.0000    0.00574
598600.0000   -0.01064
598640.0000   -0.20835
598680.0000   -0.06985
598720.0000    0.00591
598760.0000   -0.01195
598800.0000    0.05488
598840.0000   -0.07664
598880.0000   -0.29713
598920.0000   -0.15978
598960.0000    0.14521
599000.0000   -0.08627
599040.0000   -0.03703
599080.0000   -0.12323
599120.0000   -0.36723
599160.0000    0.33311
599200.0000    0.41198
599240.0000    0.03473
599280.0000   -0.18947
599320.0000   -0.29405
599360.0000   -0.03190
599400.0000    0.21853
599440.0000   -0.00087
599480.0000    0.06336
599520.0000   -0.35525
599560.0000   -0.09298
599600.0000   -0.08756
599640.0000   -0.10399
599680.0000    0.15707
599720.0000   -0.26356
599760.0000   -0.12474
599800.0000   -0.18215
599840.0000   -0.26637
599880.0000   -0.05973
599920.0000   -0.21679
599960.0000    0.02624
600000.0000    0.10168
600040.0000   -0.20293
600080.0000    0.15971
600120.0000   -0.03473
600160.0000    0.12176
600200.0000    0.34655
600240.0000    0.02929
600280.0000    0.34263
600320.0000    0.19234
600360.0000   -0.11923
600400.0000   -0.04381
600440.0000    0.09507
600480.0000    0.50426
600520.0000    0.21760
600560.0000   -0.44192
600600.0000   -0.17849
600640.0000   -0.30630
600680.0000   -0.38721
600720.0000   -0.30881
600760.0000   -0.05571
600800.0000    0.11638
600840.0000   -0.13718
600880.0000    0.01920
600920.0000   -0.32815
600960.0000    0.03066
601000.0000   -0.08966
601040.0000    0.23343
601080.0000   -0.07864
601120.0000   -0.32316
601160.0000   -0.17935
601200.0000   -0.59036
601240.0000   -0.44146
601280.0000   -0.00682
601320.0000   -0.35336
601360.0000   -0.36309
601400.0000   -0.38563
601440.0000   -0.07275
601480.0000    0.10355
601520.0000    0.06090
601560.0000   -0.14235
601600.0000   -0.19448
601640.0000    0.16908
601680.0000    0.00012
601720.0000    0.06297
601760.0000    0.09724
601800.0000    0.12755
601840.0000    0.03030
601880.0000   -0.02681
601920.0000   -0.08741
601960.0000    0.12045
602000.0000    0.00460
602040.0000    0.11967
602080.0000    0.04852
602120.0000    0.15906
602160.0000   -0.04126
602200.0000   -0.11974
602240.0000    0.10254
602280.0000    0.19835
602320.0000   -0.22413
602360.0000    0.17731
602400.0000   -0.26461
602440.0000    0.08427
602480.0000    0.04012
602520.0000   -0.01365
602560.0000   -0.02903
602600.0000   -0.11131
602640.0000    0.20611
602680.0000   -0.15156
602720.0000   -0.09873
602760.0000   -0.02760
602800.0000    0.00367
602840.0000    0.14339
602880.0000    0.07309
602920.0000    0.22726
602960.0000    0.29581
603000.0000   -0.13569
603040.0000    0.13190
603080.0000   -0.10376
603120.0000   -0.25167
603160.0000   -0.11048
603200.0000   -0.09244
603240.0000    0.07054
603280.0000   -0.14302
603320.0000    0.12671
603360.0000   -0.08366
603400.0000   -0.05191
603440.0000   -0.26603
603480.0000   -0.26954
603520.0000   -0.04205
603560.0000   -0.05895
603600.0000   -0.41550
603640.0000   -0.36353
603680.0000   -0.49024
603720.0000   -0.42758
603760.0000   -0.50717
603800.0000   -0.44800
603840.0000   -0.09855
603880.0000   -0.35969
603920.0000   -0.06983
603960.0000   -0.16649
604000.0000   -0.42002
604040.0000   -0.31095
604080.0000   -0.46853
604120.0000    0.02220
604160.0000    0.32844
604200.0000   -0.13258
604240.0000    0.07574
604280.0000   -0.03083
604320.0000    0.07245
604360.0000    0.04959
604400.0000    0.11838
604440.0000    0.00846
604480.0000    0.04184
604520.0000    0.11623
604560.0000   -0.21437
604600.0000    0.20849
604640.0000   -0.37719
604680.0000   -0.21391
604720.0000    0.05763
604760.0000    0.03732
604800.0000    0.17901
604840.0000    0.13987
604880.0000   -0.18152
604920.0000   -0.17733
604960.0000   -0.00903
605000.0000    0.14343
605040.0000   -0.06671
605080.0000   -0.10364
605120.0000   -0.02319
605160.0000   -0.15687
605200.0000   -0.42960
605240.0000   -0.49598
605280.0000   -0.16640
605320.0000   -0.51337
605360.0000   -0.22399
605400.0000   -0.11750
605440.0000   -0.26353
605480.0000   -0.34746
605520.0000   -0.18602
605560.0000    0.02936
605600.0000   -0.14649
605640.0000   -0.23166
605680.0000   -0.06585
605720.0000   -0.28069
605760.0000   -0.06774
605800.0000   -0.03120
605840.0000   -0.48992
605880.0000   -0.18355
605920.0000   -0.39565
605960.0000   -0.47275
606000.0000   -0.46214
606040.0000   -0.42128
606080.0000   -0.67228
606120.0000   -0.49022
606160.0000    0.01585
606200.0000    0.03157
606240.0000   -0.27231
606280.0000   -0.35041
606320.0000   -0.08616
606360.0000   -0.50981
606400.0000   -0.56306
606440.0000    0.09624
606480.0000   -0.12767
606520.0000   -0.21773
606560.0000   -0.39718
606600.0000   -0.17419
606640.0000   -0.06745
606680.0000   -0.34201
606720.0000   -0.07744
606760.0000   -0.08968
606800.0000    0.04011
606840.0000   -0.52264
606880.0000   -0.49365
606920.0000   -0.64174
606960.0000   -0.40802
607000.0000   -0.00315
607040.0000    0.23262
607080.0000    0.09277
607120.0000    0.01570
607160.0000   -0.02694
607200.0000    0.17524
607240.0000    0.22474
607280.0000   -0.47054
607320.0000    0.13531
607360.0000   -0.30940
607400.0000    0.04213
607440.0000    0.05281
607480.0000    0.33987
607520.0000   -0.28519
607560.0000   -0.15379
607600.0000   -0.22511
607640.0000   -0.21510
607680.0000   -0.37820
607720.0000   -0.38250
607760.0000   -0.64713
607800.0000   -0.84677
607840.0000   -0.78938
607880.0000   -0.41624
607920.0000   -0.52844
607960.0000   -0.47693
608000.0000   -0.43592
608040.0000   -0.47627
608080.0000   -0.47535
608120.0000   -0.45741
608160.0000   -0.38956
608200.0000   -0.16848
608240.0000    0.08401
608280.0000   -0.40851
608320.0000   -0.18269
608360.0000    0.01951
608400.0000   -0.43535
608440.0000   -0.48044
608480.0000   -0.25214
608520.0000   -0.60466
608560.0000   -0.50909
608600.0000   -0.19179
608640.0000   -0.46158
608680.0000   -0.41274
608720.0000   -0.25208
608760.0000   -0.30558
608800.0000   -0.23034
608840.0000   -0.12005
608880.0000   -0.48844
608920.0000   -0.35514
608960.0000   -0.16033
609000.0000   -0.15334
609040.0000    0.02552
609080.0000   -0.02806
609120.0000   -0.32500
609160.0000   -0.15206
609200.0000   -0.09749
609240.0000   -0.03502
609280.0000   -0.26092
609320.0000    0.02352
609360.0000    0.11043
609400.0000    0.07005
609440.0000   -0.10968
609480.0000   -0.12230
609520.0000   -0.16084
609560.0000   -0.32018
609600.0000   -0.16608
609640.0000   -0.05673
609680.0000   -0.00963
609720.0000   -0.02489
609760.0000    0.12756
609800.0000   -0.27400
609840.0000   -0.36187
609880.0000   -0.15089
609920.0000   -0.18172
609960.0000   -0.28240
610000.0000   -0.20760
610040.0000   -0.18793
610080.0000   -0.47502
610120.0000   -0.32347
610160.0000   -0.34193
610200.0000    0.19032
610240.0000   -0.25057
610280.0000   -0.51898
610320.0000   -0.31524
610360.0000   -0.09521
610400.0000   -0.01737
610440.0000   -0.05534
610480.0000   -0.45799
610520.0000   -0.19256
610560.0000   -0.41687
610600.0000    0.18023
610640.0000    0.05150
610680.0000    0.08474
610720.0000    0.10120
610760.0000    0.21117
610800.0000    0.10378
610840.0000    0.17503
610880.0000    0.12355
610920.0000    0.09899
610960.0000    0.28204
611000.0000    0.05719
611040.0000   -0.08691
611080.0000   -0.13246
611120.0000   -0.11171
611160.0000    0.18045
611200.0000    0.13513
611240.0000    0.31589
611280.0000    0.06670
611320.0000    0.29751
611360.0000    0.06908
611400.0000    0.09031
611440.0000    0.09462
611480.0000   -0.06649
611520.0000    0.23647
611560.0000    0.12633
611600.0000   -0.21810
611640.0000    0.00082
611680.0000   -0.05333
611720.0000    0.12933
611760.0000    0.08268
611800.0000    0.13179
611840.0000   -0.00645
611880.0000    0.11958
611920.0000   -0.12444
611960.0000   -0.02178
612000.0000   -0.02795
612040.0000    0.16735
612080.0000   -0.09640
612120.0000   -0.14068
612160.0000   -0.08035
612200.0000    0.16126
612240.0000    0.23866
612280.0000    0.21296
612320.0000    0.04150
612360.0000    0.02934
612400.0000    0.09637
612440.0000    0.03426
612480.0000    0.35520
612520.0000   -0.01096
612560.0000    0.05856
612600.0000    0.15447
612640.0000    0.34032
612680.0000    0.41012
612720.0000    0.19949
612760.0000   -0.08623
612800.0000    0.20124
612840.0000   -0.04668
612880.0000    0.13825
612920.0000    0.03064
612960.0000    0.10702
613000.0000    0.18344
613040.0000    0.31543
613080.0000    0.43110
613120.0000    0.12327
613160.0000   -0.13690
613200.0000    0.08848
613240.0000   -0.00851
613280.0000   -0.29375
613320.0000   -0.26604
613360.0000   -0.29048
613400.0000   -0.18232
613440.0000    0.06819
613480.0000    0.07681
613520.0000    0.07269
613560.0000   -0.26028
613600.0000   -0.13998
613640.0000    0.23486
613680.0000    0.00507
613720.0000   -0.10850
613760.0000    0.28115
613800.0000    0.16740
613840.0000    0.40741
613880.0000    0.47016
613920.0000    0.47258
613960.0000    0.17622
614000.0000    0.31384
614040.0000    0.14534
614080.0000   -0.13202
614120.0000    0.39410
614160.0000    0.35981
614200.0000    0.41294
614240.0000    0.61063
614280.0000    0.25556
614320.0000    0.29927
614360.0000    0.16943
614400.0000    0.18534
614440.0000    0.29721
614480.0000    0.19128
614520.0000    0.22847
614560.0000   -0.10583
614600.0000    0.34548
614640.0000    0.06637
614680.0000    0.00962
614720.0000    0.07172
614760.0000    0.04197
614800.0000   -0.05501
614840.0000    0.03401
614880.0000    0.20811
614920.0000   -0.23202
614960.0000   -0.33984
615000.0000   -0.58825
615040.0000   -0.36995
615080.0000   -0.52546
615120.0000   -0.23522
615160.0000    0.04888
615200.0000    0.25205
615240.0000    0.17508
615280.0000   -0.07516
615320.0000    0.07360
615360.0000   -0.03220
615400.0000    0.34427
615440.0000    0.34805
615480.0000    0.07290
615520.0000   -0.06701
615560.0000    0.35202
615600.0000    0.09323
615640.0000   -0.14022
615680.0000    0.23485
615720.0000    0.35237
615760.0000    0.32914
615800.0000   -0.06738
615840.0000    0.08445
615880.0000    0.21914
615920.0000    0.29781
615960.0000    0.07176
616000.0000    0.25908
616040.0000    0.11354
616080.0000   -0.02046
616120.0000   -0.28241
616160.0000    0.17595
616200.0000    0.45079
616240.0000    0.32351
616280.0000    0.20692
616320.0000   -0.20157
616360.0000   -0.15985
616400.0000    0.26356
616440.0000    0.00685
616480.0000    0.05800
616520.0000    0.09466
616560.0000    0.23618
616600.0000    0.29901
616640.0000    0.20109
616680.0000    0.15315
616720.0000    0.05217
616760.0000    0.10083
616800.0000    0.04773
616840.0000    0.20659
616880.0000    0.19424
616920.0000    0.28235
616960.0000    0.19315
617000.0000    0.39150
617040.0000    0.08498
617080.0000    0.03820
617120.0000   -0.00467
617160.0000    0.01868
617200.0000    0.32062
617240.0000   -0.15275
617280.0000    0.08729
617320.0000    0.37262
617360.0000    0.19286
617400.0000    0.24812
617440.0000    0.41511
617480.0000    0.24631
617520.0000    0.27113
617560.0000    0.14929
617600.0000   -0.27493
617640.0000   -0.59181
617680.0000   -0.10649
617720.0000    0.21987
617760.0000    0.14477
617800.0000    0.10382
617840.0000    0.29689
617880.0000    0.21143
617920.0000    0.04298
617960.0000    0.34260
618000.0000    0.07831
618040.0000    0.17526
618080.0000   -0.10141
618120.0000    0.17790
618160.0000    0.08833
618200.0000    0.12702
618240.0000    0.02520
618280.0000   -0.16620
618320.0000    0.07988
618360.0000    0.11355
618400.0000    0.33162
618440.0000    0.13832
618480.0000    0.06130
618520.0000    0.28582
618560.0000    0.22996
618600.0000    0.08185
618640.0000   -0.01857
618680.0000    0.28685
618720.0000   -0.03201
618760.0000    0.09209
618800.0000    0.00723
618840.0000    0.16717
618880.0000    0.04449
618920.0000   -0.08147
618960.0000   -0.20869
619000.0000   -0.05217
619040.0000   -0.05467
619080.0000    0.40792
619120.0000    0.00270
619160.0000   -0.14808
619200.0000   -0.00184
619240.0000    0.30426
619280.0000    0.11959
619320.0000   -0.05168
619360.0000    0.02646
619400.0000   -0.03681
619440.0000   -0.11690
619480.0000    0.13903
619520.0000   -0.05336
619560.0000    0.44141
619600.0000    0.43234
619640.0000    0.16024
619680.0000   -0.12263
619720.0000    0.12563
619760.0000    0.06647
619800.0000    0.02010
619840.0000    0.02233
619880.0000    0.12549
619920.0000   -0.01957
619960.0000    0.26797
620000.0000    0.16744
620040.0000    0.17979
620080.0000   -0.12863
620120.0000   -0.16561
620160.0000    0.08252
620200.0000    0.00373
620240.0000    0.13272
620280.0000    0.03032
620320.0000   -0.05539
620360.0000    0.01694
620400.0000   -0.23060
620440.0000    0.06609
620480.0000   -0.25388
620520.0000   -0.24904
620560.0000   -0.38110
620600.0000   -0.10797
620640.0000    0.16368
620680.0000    0.01962
620720.0000    0.10994
620760.0000    0.23951
620800.0000    0.32219
620840.0000    0.65075
620880.0000    0.35996
620920.0000    0.28814
620960.0000    0.23271
621000.0000    0.40870
621040.0000    0.25232
621080.0000    0.24305
621120.0000    0.26251
621160.0000    0.44705
621200.0000    0.35476
621240.0000    0.01130
621280.0000    0.30959
621320.0000    0.49628
621360.0000    0.25753
621400.0000    0.55956
621440.0000    0.43389
621480.0000    0.66239
621520.0000    0.50403
621560.0000    0.56346
621600.0000    0.39939
621640.0000    0.32861
621680.0000    0.38746
621720.0000    0.50583
621760.0000    0.44845
621800.0000    0.29462
621840.0000    0.16191
621880.0000    0.37412
621920.0000    0.36204
621960.0000    0.31063
622000.0000    0.49645
622040.0000    0.35408
622080.0000    0.47181
622120.0000    0.44505
622160.0000    0.46554
622200.0000    0.30467
622240.0000    0.34615
622280.0000    0.28846
622320.0000    0.37797
622360.0000    0.42436
622400.0000   -0.04902
622440.0000    0.31912
622480.0000    0.51469
622520.0000    0.18719
622560.0000    0.18314
622600.0000    0.30748
622640.0000    0.33815
622680.0000    0.32679
622720.0000    0.15876
622760.0000    0.11053
622800.0000    0.32496
622840.0000    0.47471
622880.0000    0.31091
622920.0000    0.51473
622960.0000    0.31717
623000.0000    0.50333
623040.0000    0.41138
623080.0000    0.40035
623120.0000    0.48744
623160.0000    0.52646
623200.0000    0.45357
623240.0000    0.30158
623280.0000    0.24000
623320.0000    0.54688
623360.0000    0.39386
623400.0000    0.64745
623440.0000    0.42468
623480.0000    0.35190
623520.0000    0.50067
623560.0000    0.44886
623600.0000    0.34832
623640.0000    0.40569
623680.0000    0.28316
623720.0000    0.30845
623760.0000    0.52417
623800.0000    0.51865
623840.0000    0.43641
623880.0000    0.29669
623920.0000    0.64566
623960.0000    0.30352
624000.0000    0.46566
624040.0000    0.51135
624080.0000    0.54430
624120.0000    0.46928
624160.0000    0.53018
624200.0000    0.42715
624240.0000    0.34776
624280.0000    0.38863
624320.0000    0.57972
624360.0000    0.18389
624400.0000    0.40028
624440.0000    0.45584
624480.0000    0.15317
624520.0000    0.48634
624560.0000    0.47970
624600.0000    0.45358
624640.0000    0.31294
624680.0000    0.49142
624720.0000    0.33646
624760.0000    0.35941
624800.0000    0.38785
624840.0000    0.52902
624880.0000    0.36130
624920.0000    0.43673
624960.0000    0.55408
625000.0000    0.40164
625040.0000    0.30342
625080.0000    0.32292
625120.0000    0.33404
625160.0000    0.48900
625200.0000    0.36953
625240.0000    0.44335
625280.0000    0.33568
625320.0000    0.35757
625360.0000    0.41197
625400.0000    0.50755
625440.0000    0.41859
625480.0000    0.57919
625520.0000    0.30337
625560.0000    0.14695
625600.0000    0.43917
625640.0000    0.31175
625680.0000    0.48803
625720.0000    0.50250
625760.0000    0.41728
625800.0000    0.50351
625840.0000    0.34683
625880.0000    0.60022
625920.0000    0.40997
625960.0000    0.42087
626000.0000    0.52792
626040.0000    0.41875
626080.0000   -0.04255
626120.0000    0.53980
626160.0000    0.51473
626200.0000    0.22631
626240.0000    0.14634
626280.0000    0.31496
626320.0000    0.34333
626360.0000    0.49678
626400.0000    0.35443
626440.0000    0.35053
626480.0000    0.44642
626520.0000    0.45956
626560.0000    0.26009
626600.0000    0.53391
626640.0000    0.30994
626680.0000    0.31656
626720.0000    0.50897
626760.0000    0.47062
626800.0000    0.43102
626840.0000    0.58659
626880.0000    0.48435
626920.0000    0.42050
626960.0000    0.20551
627000.0000    0.31384
627040.0000    0.42779
627080.0000    0.45040
627120.0000    0.58163
627160.0000    0.29647
627200.0000    0.47007
627240.0000    0.48785
627280.0000    0.33301
627320.0000    0.33977
627360.0000    0.57149
627400.0000    0.54398
627440.0000    0.47735
627480.0000    0.45338
627520.0000    0.33619
627560.0000    0.46902
627600.0000    0.49855
627640.0000    0.60450
627680.0000    0.29436
627720.0000    0.51104
627760.0000    0.40894
627800.0000    0.49432
627840.0000    0.45294
627880.0000    0.50056
627920.0000    0.53927
627960.0000    0.50939
628000.0000    0.49471
628040.0000    0.34252
628080.0000    0.45787
628120.0000    0.51207
628160.0000    0.18549
628200.0000    0.58445
628240.0000    0.49774
628280.0000    0.27897
628320.0000    0.40910
628360.0000    0.57903
628400.0000    0.45615
628440.0000    0.37148
628480.0000    0.04242
628520.0000    0.19425
628560.0000    0.38453
628600.0000    0.18710
628640.0000    0.31609
628680.0000    0.29917
628720.0000    0.41502
628760.0000    0.31995
628800.0000    0.36949
628840.0000    0.49156
628880.0000    0.44877
628920.0000    0.60975
628960.0000    0.26031
629000.0000    0.52571
629040.0000    0.44943
629080.0000    0.45972
629120.0000    0.38760
629160.0000    0.51057
629200.0000    0.54835
629240.0000    0.50184
629280.0000    0.56590
629320.0000    0.42558
629360.0000    0.59203
629400.0000    0.58788
629440.0000    0.57110
629480.0000    0.46597
629520.0000    0.30978
629560.0000    0.52851
629600.0000    0.39754
629640.0000    0.29848
629680.0000    0.28730
629720.0000    0.25028
629760.0000    0.33528
629800.0000    0.35958
629840.0000    0.38659
629880.0000    0.29707
629920.0000    0.34911
629960.0000    0.49224
630000.0000    0.14245
630040.0000    0.07900
630080.0000    0.29628
630120.0000    0.44415
630160.0000    0.39242
630200.0000    0.39279
630240.0000    0.31172
630280.0000    0.43320
630320.0000    0.34562
630360.0000    0.25058
630400.0000    0.17187
630440.0000    0.14244
630480.0000    0.39812
630520.0000    0.11683
630560.0000    0.44296
630600.0000    0.24157
630640.0000    0.34439
630680.0000    0.35193
630720.0000    0.32715
630760.0000    0.48594
630800.0000    0.23402
630840.0000    0.54516
630880.0000    0.49420
630920.0000    0.37201
630960.0000    0.24747
631000.0000    0.45393
631040.0000    0.30584
631080.0000    0.44379
631120.0000    0.48056
631160.0000    0.40627
631200.0000    0.56046
631240.0000    0.60463
631280.0000    0.54994
631320.0000    0.59561
631360.0000    0.27780
631400.0000    0.47813
631440.0000    0.37954
631480.0000    0.52464
631520.0000    0.55859
631560.0000    0.58535
631600.0000    0.48318
631640.0000    0.44210
631680.0000    0.48364
631720.0000    0.30667
631760.0000    0.33940
631800.0000    0.56728
631840.0000    0.57446
631880.0000    0.51388
631920.0000    0.46812
631960.0000    0.37207
632000.0000    0.50048
632040.0000    0.37150
632080.0000    0.42844
632120.0000    0.58767
632160.0000    0.54312
632200.0000    0.34341
632240.0000    0.43491
632280.0000    0.37079
632320.0000    0.30441
632360.0000    0.49397
632400.0000    0.44156
632440.0000    0.48800
632480.0000    0.41036
632520.0000    0.34965
632560.0000    0.39214
632600.0000    0.20807
632640.0000    0.57821
632680.0000    0.31507
632720.0000    0.45537
632760.0000    0.38940
632800.0000    0.35233
632840.0000    0.33321
632880.0000    0.58158
632920.0000    0.49650
632960.0000    0.36855
633000.0000    0.38956
633040.0000    0.53539
633080.0000    0.34340
633120.0000    0.39511
633160.0000    0.25303
633200.0000    0.38077
633240.0000    0.31616
633280.0000    0.47862
633320.0000    0.23458
633360.0000    0.41918
633400.0000    0.40781
633440.0000    0.36592
633480.0000    0.52944
633520.0000    0.41463
633560.0000    0.44175
633600.0000    0.13500
633640.0000    0.55933
633680.0000    0.34251
633720.0000    0.55347
633760.0000    0.38330
633800.0000    0.25018
633840.0000    0.32741
633880.0000    0.45461
633920.0000    0.51855
633960.0000    0.49098
634000.0000    0.58328
634040.0000    0.39091
634080.0000    0.44657
634120.0000    0.34187
634160.0000    0.14448
634200.0000    0.63658
634240.0000    0.45650
634280.0000    0.46068
634320.0000    0.31708
634360.0000    0.16185
634400.0000    0.43882
634440.0000    0.45855
634480.0000    0.42866
634520.0000    0.74342
634560.0000    0.44623
634600.0000    0.23879
634640.0000    0.37001
634680.0000    0.48293
634720.0000    0.46115
634760.0000    0.28554
634800.0000    0.40538
634840.0000    0.54860
634880.0000    0.16602
634920.0000    0.05249
634960.0000    0.02186
635000.0000   -0.08156
635040.0000   -0.14999
635080.0000   -0.19916
635120.0000   -0.52155
635160.0000   -0.00716
635200.0000   -0.28028
635240.0000   -0.27381
635280.0000   -0.30534
635320.0000   -0.25607
635360.0000    0.13374
635400.0000   -0.21066
635440.0000   -0.04523
635480.0000    0.11100
635520.0000   -0.02505
635560.0000    0.11689
635600.0000   -0.06394
635640.0000    0.10453
635680.0000   -0.05356
635720.0000    0.36054
635760.0000    0.21158
635800.0000   -0.14886
635840.0000   -0.36097
635880.0000    0.00407
635920.0000   -0.07081
635960.0000   -0.51012
636000.0000   -0.22889
636040.0000   -0.40397
636080.0000   -0.40075
636120.0000   -0.10760
636160.0000   -0.42479
636200.0000   -0.72983
636240.0000   -0.54613
636280.0000   -0.58664
636320.0000   -0.54380
636360.0000   -0.09345
636400.0000   -0.16797
636440.0000   -0.38658
636480.0000   -0.38584
636520.0000   -0.36311
636560.0000   -0.60834
636600.0000   -0.28352
636640.0000   -0.32931
636680.0000   -0.61463
636720.0000   -0.51399
636760.0000   -0.48749
636800.0000   -0.32084
636840.0000   -0.31157
636880.0000   -0.19169
636920.0000   -0.42875
636960.0000    0.20778
637000.0000    0.16326
637040.0000   -0.11650
637080.0000    0.01988
637120.0000   -0.04248
637160.0000    0.16055
637200.0000   -0.04221
637240.0000    0.08622
637280.0000   -0.16581
637320.0000   -0.03410
637360.0000   -0.38586
637400.0000   -0.37907
637440.0000   -0.49580
637480.0000   -0.65370
637520.0000   -0.06663
637560.0000    0.17305
637600.0000   -0.07408
637640.0000   -0.35320
637680.0000    0.22599
637720.0000   -0.53776
637760.0000   -0.32460
637800.0000   -0.73821
637840.0000   -0.34140
637880.0000   -0.49281
637920.0000   -0.42520
637960.0000   -0.28334
638000.0000   -0.48041
638040.0000   -0.55558
638080.0000   -0.43562
638120.0000   -0.40181
638160.0000   -0.15424
638200.0000   -0.54686
638240.0000   -0.35260
638280.0000   -0.26916
638320.0000   -0.26825
638360.0000   -0.80569
638400.0000   -0.74152
638440.0000   -0.41704
638480.0000   -0.56307
638520.0000   -0.79803
638560.0000   -0.69693
638600.0000   -0.54412
638640.0000   -0.21658
638680.0000    0.09429
638720.0000   -0.05648
638760.0000   -0.04483
638800.0000   -0.15936
638840.0000   -0.13316
638880.0000    0.18673
638920.0000    0.27222
638960.0000   -0.48359
639000.0000   -0.55085
639040.0000   -0.22866
639080.0000   -0.32539
639120.0000   -0.01541
639160.0000   -0.08194
639200.0000   -0.10071
639240.0000   -0.42856
639280.0000   -0.31368
639320.0000   -0.34392
639360.0000   -0.39274
639400.0000    0.13459
639440.0000    0.01013
639480.0000   -0.37447
639520.0000   -0.31255
639560.0000    0.15440
639600.0000   -0.14663
639640.0000   -0.18290
639680.0000   -0.04542
639720.0000   -0.12841
639760.0000   -0.01579
639800.0000   -0.04613
639840.0000    0.00664
639880.0000    0.10373
639920.0000    0.00583
639960.0000    0.02971
640000.0000   -0.54139
640040.0000   -0.64389
640080.0000   -0.41922
640120.0000   -0.44804
640160.0000    0.03405
640200.0000    0.14467
640240.0000    0.23228
640280.0000   -0.11684
640320.0000   -0.14766
640360.0000   -0.04975
640400.0000    0.21663
640440.0000    0.11749
640480.0000   -0.36115
640520.0000   -0.30101
640560.0000   -0.53221
640600.0000   -0.44274
640640.0000   -0.28530
640680.0000   -0.07906
640720.0000    0.20037
640760.0000   -0.26767
640800.0000    0.02610
640840.0000    0.00655
640880.0000   -0.01736
640920.0000   -0.27268
640960.0000   -0.46817
641000.0000   -0.06697
641040.0000   -0.08646
641080.0000   -0.05569
641120.0000   -0.30215
641160.0000    0.01441
641200.0000    0.01985
641240.0000   -0.21320
641280.0000    0.41468
641320.0000    0.20462
641360.0000    0.62475
641400.0000    0.25781
641440.0000    0.28768
641480.0000    0.20529
641520.0000    0.51889
641560.0000    0.26241
641600.0000    0.26289
641640.0000    0.15259
641680.0000    0.48047
641720.0000    0.30502
641760.0000    0.48252
641800.0000    0.25798
641840.0000    0.49399
641880.0000    0.30451
641920.0000    0.22934
641960.0000    0.21684
642000.0000    0.40592
642040.0000    0.54816
642080.0000    0.50725
642120.0000    0.26139
642160.0000    0.42840
642200.0000    0.62683
642240.0000    0.38092
642280.0000    0.49720
642320.0000    0.59716
642360.0000    0.34022
642400.0000    0.32486
642440.0000    0.44514
642480.0000    0.38080
642520.0000    0.36699
642560.0000    0.46859
642600.0000    0.21258
642640.0000    0.36521
642680.0000    0.21747
642720.0000    0.23299
642760.0000    0.23354
642800.0000    0.21933
642840.0000    0.31748
642880.0000    0.36185
642920.0000    0.09842
642960.0000    0.48848
643000.0000    0.41418
643040.0000    0.21477
643080.0000    0.43973
643120.0000    0.37374
643160.0000   -0.15630
643200.0000    0.15345
643240.0000    0.58420
643280.0000    0.29025
643320.0000    0.06015
643360.0000    0.06341
643400.0000    0.06497
643440.0000   -0.05359
643480.0000   -0.02760
643520.0000   -0.02272
643560.0000    0.28858
643600.0000    0.02991
643640.0000    0.42235
643680.0000    0.42871
643720.0000    0.63074
643760.0000    0.38930
643800.0000    0.42744
643840.0000    0.38406
643880.0000    0.36257
643920.0000    0.02989
643960.0000   -0.07226
644000.0000   -0.02797
644040.0000   -0.08971
644080.0000   -0.27085
644120.0000   -0.51689
644160.0000   -0.13737
644200.0000   -0.00130
644240.0000   -0.03689
644280.0000    0.17831
644320.0000    0.10909
644360.0000   -0.30181
644400.0000   -0.29205
644440.0000    0.45980
644480.0000    0.27722
644520.0000    0.39237
644560.0000    0.40668
644600.0000    0.31620
644640.0000    0.32636
644680.0000    0.41726
644720.0000    0.33444
644760.0000    0.36941
644800.0000    0.25394
644840.0000    0.16061
644880.0000    0.30723
644920.0000    0.29686
644960.0000    0.07347
645000.0000    0.41999
645040.0000    0.44337
645080.0000    0.38828
645120.0000    0.23897
645160.0000    0.17523
645200.0000    0.26281
645240.0000    0.26474
645280.0000    0.12823
645320.0000    0.18265
645360.0000   -0.00002
645400.0000   -0.09740
645440.0000   -0.03635
645480.0000   -0.02412
645520.0000    0.25524
645560.0000    0.42499
645600.0000   -0.04739
645640.0000   -0.41025
645680.0000    0.18079
645720.0000   -0.15219
645760.0000    0.05712
645800.0000   -0.05235
645840.0000   -0.24013
645880.0000   -0.17127
645920.0000   -0.38171
645960.0000   -0.42628
646000.0000   -0.18252
646040.0000   -0.14144
646080.0000   -0.00785
646120.0000    0.02617
646160.0000   -0.13806
646200.0000   -0.04309
646240.0000    0.11243
646280.0000    0.12388
646320.0000   -0.15282
646360.0000    0.06279
646400.0000   -0.01406
646440.0000    0.35597
646480.0000    0.04171
646520.0000    0.19172
646560.0000   -0.05357
646600.0000    0.21100
646640.0000    0.14580
646680.0000    0.00557
646720.0000    0.03921
646760.0000    0.04693
646800.0000    0.21913
646840.0000    0.22736
646880.0000    0.26500
646920.0000    0.32866
646960.0000    0.43842
647000.0000    0.15262
647040.0000    0.17395
647080.0000   -0.24341
647120.0000   -0.07598
647160.0000   -0.04575
647200.0000    0.17391
647240.0000    0.08484
647280.0000   -0.01338
647320.0000    0.08867
647360.0000   -0.27739
647400.0000   -0.34141
647440.0000   -0.34707
647480.0000   -0.53786
647520.0000   -0.47230
647560.0000   -0.05987
647600.0000   -0.11113
647640.0000   -0.14482
647680.0000   -0.23844
647720.0000    0.00898
647760.0000   -0.30319
647800.0000   -0.31793
647840.0000   -0.28812
647880.0000   -0.28067
647920.0000    0.04304
647960.0000    0.11751
648000.0000    0.13144
648040.0000    0.08746
648080.0000   -0.12421
648120.0000   -0.44567
648160.0000   -0.21017
648200.0000    0.18695
648240.0000   -0.02818
648280.0000   -0.13665
648320.0000    0.06821
648360.0000    0.09812
648400.0000   -0.40176
648440.0000   -0.35461
648480.0000    0.11185
648520.0000   -0.08048
648560.0000    0.12187
648600.0000    0.00902
648640.0000   -0.08783
648680.0000   -0.01711
648720.0000    0.05155
648760.0000   -0.20757
648800.0000   -0.11732
648840.0000   -0.09888
648880.0000    0.07897
648920.0000    0.08880
648960.0000   -0.20013
649000.0000    0.08591
649040.0000    0.04123
649080.0000   -0.55619
649120.0000   -0.28450
649160.0000   -0.49285
649200.0000   -0.32543
649240.0000   -0.35771
649280.0000   -0.06500
649320.0000   -0.33087
649360.0000   -0.39313
649400.0000   -0.39862
649440.0000    0.00675
649480.0000   -0.45835
649520.0000   -0.35922
649560.0000   -0.12400
649600.0000   -0.16920
649640.0000    0.01190
649680.0000    0.05926
649720.0000   -0.02019
649760.0000    0.03759
649800.0000    0.32975
649840.0000    0.19533
649880.0000    0.15538
649920.0000    0.36289
649960.0000    0.17589
650000.0000    0.24140
650040.0000   -0.23354
650080.0000    0.23018
650120.0000    0.13086
650160.0000    0.14445
650200.0000    0.08924
650240.0000    0.16828
650280.0000    0.01989
650320.0000    0.10855
650360.0000    0.17775
650400.0000    0.21175
650440.0000    0.12944
650480.0000    0.27390
650520.0000    0.15046
650560.0000    0.20010
650600.0000    0.28005
650640.0000   -0.04138
650680.0000    0.20662
650720.0000    0.28671
650760.0000    0.16280
650800.0000    0.16227
650840.0000    0.09022
650880.0000    0.13471
650920.0000    0.12872
650960.0000    0.15975
651000.0000    0.13196
651040.0000   -0.23899
651080.0000   -0.16559
651120.0000    0.11768
651160.0000    0.17002
651200.0000    0.18470
651240.0000    0.10725
651280.0000   -0.25156
651320.0000    0.01013
651360.0000    0.20868
651400.0000    0.14347
651440.0000   -0.17895
651480.0000   -0.10503
651520.0000   -0.12522
651560.0000    0.12839
651600.0000    0.05586
651640.0000    0.38152
651680.0000    0.12093
651720.0000   -0.08321
651760.0000    0.22787
651800.0000    0.10875
651840.0000    0.14028
651880.0000    0.29863
651920.0000    0.03330
651960.0000    0.08668
652000.0000    0.15830
652040.0000   -0.01589
652080.0000    0.04179
652120.0000   -0.01763
652160.0000    0.02142
652200.0000    0.23833
652240.0000    0.34650
652280.0000    0.61183
652320.0000    0.50188
652360.0000    0.52437
652400.0000    0.64814
652440.0000    0.41158
652480.0000    0.58125
652520.0000    0.48808
652560.0000    0.61808
652600.0000    0.37975
652640.0000    0.27742
652680.0000    0.45143
652720.0000    0.16206
652760.0000    0.13865
652800.0000    0.24410
652840.0000    0.42003
652880.0000    0.29988
652920.0000    0.42367
652960.0000    0.24234
653000.0000    0.30168
653040.0000    0.22448
653080.0000    0.36836
653120.0000    0.28054
653160.0000    0.40140
653200.0000    0.41871
653240.0000    0.45266
653280.0000    0.16251
653320.0000    0.33827
653360.0000    0.40747
653400.0000    0.62622
653440.0000    0.55005
653480.0000    0.58743
653520.0000    0.66074
653560.0000    0.24483
653600.0000    0.44161
653640.0000    0.28090
653680.0000    0.20674
653720.0000    0.22409
653760.0000    0.30319
653800.0000    0.31632
653840.0000    0.55184
653880.0000    0.29289
653920.0000    0.40900
653960.0000    0.44612
654000.0000    0.29816
654040.0000    0.28755
654080.0000    0.41868
654120.0000    0.04276
654160.0000    0.24644
654200.0000    0.26990
654240.0000    0.28967
654280.0000    0.14110
654320.0000    0.15658
654360.0000    0.20745
654400.0000    0.25415
654440.0000    0.11396
654480.0000    0.08349
654520.0000    0.17647
654560.0000    0.23969
654600.0000    0.22817
654640.0000    0.27565
654680.0000    0.28753
654720.0000    0.12582
654760.0000    0.09653
654800.0000    0.14843
654840.0000    0.29821
654880.0000    0.25434
654920.0000    0.22563
654960.0000    0.26318
655000.0000    0.45733
655040.0000    0.09127
655080.0000    0.06792
655120.0000    0.10196
655160.0000    0.20753
655200.0000    0.16020
655240.0000    0.15148
655280.0000    0.20841
655320.0000    0.06176
655360.0000    0.22232
655400.0000    0.29108
655440.0000    0.37675
655480.0000    0.47489
655520.0000    0.18406
655560.0000    0.11886
655600.0000    0.22298
655640.0000    0.14215
655680.0000    0.38887
655720.0000    0.33550
655760.0000    0.41947
655800.0000    0.24871
655840.0000    0.12258
655880.0000    0.41238
655920.0000    0.45472
655960.0000    0.22263
656000.0000    0.30739
656040.0000    0.17854
656080.0000    0.27626
656120.0000    0.20821
656160.0000    0.13096
656200.0000    0.28224
656240.0000    0.40768
656280.0000    0.46664
656320.0000    0.21115
656360.0000    0.37614
656400.0000    0.09576
656440.0000    0.07696
656480.0000    0.32549
656520.0000    0.42431
656560.0000    0.16527
656600.0000    0.06920
656640.0000    0.21166
656680.0000    0.14382
656720.0000    0.23963
656760.0000    0.07571
656800.0000    0.15121
656840.0000    0.20089
656880.0000    0.14414
656920.0000    0.01733
656960.0000    0.20123
657000.0000    0.10998
657040.0000    0.09095
657080.0000    0.12526
657120.0000    0.20538
657160.0000    0.22634
657200.0000    0.26350
657240.0000    0.41415
657280.0000    0.11900
657320.0000    0.17665
657360.0000    0.14220
657400.0000    0.10462
657440.0000    0.35069
657480.0000    0.29151
657520.0000    0.33838
657560.0000   -0.08857
657600.0000   -0.10322
657640.0000    0.27129
657680.0000    0.32323
657720.0000    0.00924
657760.0000    0.21565
657800.0000    0.13112
657840.0000    0.15809
657880.0000    0.00240
657920.0000    0.12712
657960.0000   -0.10196
658000.0000   -0.04549
658040.0000    0.09145
658080.0000   -0.10672
658120.0000   -0.11600
658160.0000   -0.34313
658200.0000   -0.35846
658240.0000   -0.23465
658280.0000    0.06810
658320.0000    0.10901
658360.0000    0.15773
658400.0000    0.29607
658440.0000    0.24404
658480.0000    0.53282
658520.0000    0.39829
658560.0000    0.25036
658600.0000    0.36712
658640.0000    0.40753
658680.0000    0.33062
658720.0000    0.30229
658760.0000    0.16837
658800.0000    0.37027
658840.0000    0.14316
658880.0000    0.08551
658920.0000   -0.00974
658960.0000   -0.15886
659000.0000    0.04550
659040.0000   -0.01961
659080.0000   -0.10231
659120.0000   -0.08376
659160.0000   -0.01681
659200.0000    0.19388
659240.0000   -0.01132
659280.0000    0.18254
659320.0000    0.03520
659360.0000    0.01161
659400.0000   -0.01484
659440.0000    0.05257
659480.0000   -0.06218
659520.0000    0.11521
659560.0000    0.13712
659600.0000    0.09297
659640.0000    0.28380
659680.0000    0.28926
659720.0000    0.07346
659760.0000    0.24358
659800.0000    0.22180
659840.0000    0.28085
659880.0000    0.35561
659920.0000   -0.07102
659960.0000   -0.64745
660000.0000   -0.08569
660040.0000    0.05339
660080.0000    0.08357
660120.0000    0.26349
660160.0000    0.15988
660200.0000   -0.12802
660240.0000   -0.11981
660280.0000   -0.13995
660320.0000    0.12049
660360.0000    0.08505
660400.0000   -0.10258
660440.0000    0.14425
660480.0000    0.01392
660520.0000    0.26734
660560.0000   -0.11846
660600.0000    0.02174
660640.0000    0.07455
660680.0000   -0.08445
660720.0000   -0.09211
660760.0000   -0.31324
660800.0000   -0.08545
660840.0000    0.10403
660880.0000   -0.21984
660920.0000   -0.51255
660960.0000   -0.24636
661000.0000   -0.52787
661040.0000   -0.40757
661080.0000   -0.39598
661120.0000   -0.03459
661160.0000   -0.28959
661200.0000   -0.61345
661240.0000   -0.51741
661280.0000   -0.44009
661320.0000   -0.57265
661360.0000   -0.42312
661400.0000   -0.32258
661440.0000   -0.16683
661480.0000   -0.12801
661520.0000   -0.03692
661560.0000   -0.62789
661600.0000   -0.46289
661640.0000   -0.76125
661680.0000   -0.86030
661720.0000   -0.63558
661760.0000   -0.65949
661800.0000   -0.46968
661840.0000   -0.56617
661880.0000   -0.51905
661920.0000   -0.53252
661960.0000   -0.67836
662000.0000   -0.86784
662040.0000   -0.65507
662080.0000   -0.68441
662120.0000   -0.23390
662160.0000   -0.11369
662200.0000   -0.13290
662240.0000   -0.04162
662280.0000   -0.04286
662320.0000    0.15962
662360.0000   -0.11746
662400.0000   -0.20708
662440.0000   -0.14944
662480.0000   -0.02090
662520.0000   -0.22731
662560.0000   -0.05344
662600.0000    0.03438
662640.0000    0.11103
662680.0000    0.03325
662720.0000    0.05024
662760.0000   -0.24368
662800.0000    0.02999
662840.0000   -0.09702
662880.0000   -0.33435
662920.0000   -0.00140
662960.0000    0.09134
663000.0000   -0.13724
663040.0000   -0.27700
663080.0000   -0.63619
663120.0000   -0.56887
663160.0000   -0.39700
663200.0000   -0.25612
663240.0000   -0.28604
663280.0000   -0.63193
663320.0000   -0.84205
663360.0000   -0.59727
663400.0000   -0.49822
663440.0000   -0.14937
663480.0000   -0.63747
663520.0000   -0.52123
663560.0000   -0.58298
663600.0000   -0.49317
663640.0000   -0.57204
663680.0000   -0.89959
663720.0000   -0.46783
663760.0000   -0.40581
663800.0000   -0.66981
663840.0000   -0.57853
663880.0000   -0.53705
663920.0000   -0.19467
663960.0000   -0.48425
664000.0000   -0.15757
664040.0000   -0.25671
664080.0000   -0.09424
664120.0000   -0.34685
664160.0000   -0.21585
664200.0000   -0.49314
664240.0000    0.13451
664280.0000   -0.14767
664320.0000   -0.31837
664360.0000   -0.50923
664400.0000   -0.07893
664440.0000   -0.19506
664480.0000   -0.41682
664520.0000   -0.35420
664560.0000   -0.18179
664600.0000   -0.67840
664640.0000   -0.42514
664680.0000   -0.32334
664720.0000   -0.69593
664760.0000   -0.44803
664800.0000   -0.60565
664840.0000   -0.53186
664880.0000   -0.61152
664920.0000   -0.56972
664960.0000   -0.83817
665000.0000   -0.72351
665040.0000   -0.52568
665080.0000   -0.74069
665120.0000   -0.70570
665160.0000   -0.78997
665200.0000   -0.56303
665240.0000   -0.06501
665280.0000   -0.44124
665320.0000   -0.36039
665360.0000   -0.44779
665400.0000   -0.20235
665440.0000   -0.07859
665480.0000    0.12846
665520.0000    0.12725
665560.0000   -0.03754
665600.0000    0.08859
665640.0000    0.16035
665680.0000    0.31185
665720.0000    0.15505
665760.0000    0.16666
665800.0000    0.07485
665840.0000   -0.18972
665880.0000   -0.17704
665920.0000   -0.18446
665960.0000   -0.48537
666000.0000   -0.68229
666040.0000   -0.79783
666080.0000   -0.69816
666120.0000   -0.50216
666160.0000   -0.39573
666200.0000   -0.53111
666240.0000    0.19203
666280.0000    0.09548
666320.0000    0.11064
666360.0000   -0.20020
666400.0000   -0.66774
666440.0000   -0.17981
666480.0000   -0.20609
666520.0000    0.56375
666560.0000    0.25658
666600.0000    0.15776
666640.0000   -0.01370
666680.0000    0.25062
666720.0000    0.00105
666760.0000   -0.00938
666800.0000   -0.16462
666840.0000    0.00316
666880.0000    0.62100
666920.0000    0.32860
666960.0000    0.22930
667000.0000    0.16099
667040.0000    0.29740
667080.0000    0.33099
667120.0000    0.08394
667160.0000    0.13254
667200.0000    0.39157
667240.0000    0.20703
667280.0000    0.16908
667320.0000    0.24414
667360.0000    0.25703
667400.0000    0.36356
667440.0000    0.49749
667480.0000    0.34378
667520.0000    0.30493
667560.0000    0.13009
667600.0000    0.03395
667640.0000    0.19519
667680.0000    0.14552
667720.0000    0.07826
667760.0000    0.22688
667800.0000    0.02713
667840.0000    0.00315
667880.0000    0.15836
667920.0000    0.27518
667960.0000    0.51335
668000.0000    0.40366
668040.0000    0.30281
668080.0000    0.43004
668120.0000    0.25546
668160.0000    0.36146
668200.0000    0.31736
668240.0000    0.22155
668280.0000    0.06266
668320.0000    0.06057
668360.0000   -0.03553
668400.0000    0.04239
668440.0000    0.11728
668480.0000   -0.17729
668520.0000    0.13716
668560.0000    0.11008
668600.0000    0.12562
668640.0000    0.19097
668680.0000   -0.11549
668720.0000    0.19869
668760.0000    0.26838
668800.0000    0.12346
668840.0000    0.03619
668880.0000   -0.11650
668920.0000    0.05136
668960.0000    0.05620
669000.0000    0.14103
669040.0000   -0.00762
669080.0000   -0.12456
669120.0000   -0.21946
669160.0000   -0.34158
669200.0000   -0.25955
669240.0000    0.09113
669280.0000   -0.21617
669320.0000    0.29797
669360.0000    0.02034
669400.0000   -0.13644
669440.0000    0.20432
669480.0000    0.02250
669520.0000   -0.19783
669560.0000   -0.03748
669600.0000   -0.09264
669640.0000   -0.03587
669680.0000   -0.34059
669720.0000   -0.37534
669760.0000   -0.00736
669800.0000   -0.04317
669840.0000    0.08785
669880.0000    0.03572
669920.0000    0.25430
669960.0000   -0.03535
670000.0000    0.02241
670040.0000   -0.10594
670080.0000    0.09682
670120.0000    0.03171
670160.0000   -0.07375
670200.0000    0.07811
670240.0000    0.14303
670280.0000    0.06230
670320.0000    0.18250
670360.0000    0.29072
670400.0000   -0.11383
670440.0000    0.18998
670480.0000    0.18896
670520.0000    0.16852
670560.0000    0.12254
670600.0000   -0.30294
670640.0000    0.02032
670680.0000    0.08538
670720.0000   -0.61812
670760.0000   -0.38222
670800.0000   -0.02268
670840.0000    0.11291
670880.0000    0.01522
670920.0000    0.18493
670960.0000    0.01903
671000.0000   -0.18172
671040.0000   -0.80677
671080.0000   -0.40118
671120.0000   -0.45618
671160.0000   -0.37972
671200.0000   -0.35998
671240.0000   -0.70112
671280.0000   -0.33689
671320.0000   -0.35334
671360.0000   -0.50765
671400.0000   -0.57449
671440.0000   -0.62547
671480.0000   -0.48637
671520.0000   -0.39663
671560.0000   -0.35558
671600.0000   -0.61947
671640.0000   -0.27722
671680.0000   -0.32575
671720.0000    0.14360
671760.0000   -0.37664
671800.0000   -0.40706
671840.0000   -0.01801
671880.0000    0.18424
671920.0000   -0.19160
671960.0000    0.02396
672000.0000   -0.03190
672040.0000   -0.04923
672080.0000    0.07861
672120.0000    0.10224
672160.0000    0.14813
672200.0000   -0.01991
672240.0000    0.28455
672280.0000   -0.05156
672320.0000   -0.56415
672360.0000   -0.15944
672400.0000   -0.18631
672440.0000   -0.24948
672480.0000   -0.33587
672520.0000   -0.14716
672560.0000    0.20858
672600.0000    0.10278
672640.0000    0.22498
672680.0000   -0.14928
672720.0000   -0.34481
672760.0000   -0.30485
672800.0000   -0.52884
672840.0000    0.20743
672880.0000    0.07302
672920.0000   -0.02428
672960.0000   -0.08627
673000.0000   -0.01680
673040.0000   -0.34284
673080.0000   -0.65047
673120.0000   -0.42442
673160.0000   -0.62887
673200.0000   -0.50146
673240.0000   -0.35652
673280.0000   -0.30277
673320.0000   -0.34769
673360.0000   -0.28240
673400.0000   -0.03529
673440.0000   -0.28642
673480.0000   -0.53349
673520.0000   -0.33575
673560.0000   -0.34494
673600.0000   -0.43351
673640.0000   -0.38701
673680.0000   -0.28233
673720.0000   -0.52984
673760.0000   -0.43981
673800.0000   -0.59971
673840.0000   -0.29863
673880.0000   -0.53808
673920.0000   -0.20152
673960.0000   -0.28352
674000.0000   -0.38736
674040.0000   -0.41234
674080.0000   -0.18178
674120.0000   -0.01396
674160.0000   -0.41173
674200.0000   -0.20707
674240.0000   -0.00665
674280.0000    0.10176
674320.0000    0.03787
674360.0000   -0.16575
674400.0000   -0.12896
674440.0000   -0.20747
674480.0000   -0.20074
674520.0000   -0.32803
674560.0000   -0.29383
674600.0000   -0.04261
674640.0000   -0.19523
674680.0000   -0.25491
674720.0000   -0.60678
674760.0000   -0.36247
674800.0000   -0.32920
674840.0000   -0.33205
674880.0000   -0.23027
674920.0000   -0.26560
674960.0000   -0.09373
675000.0000   -0.07711
675040.0000   -0.21157
675080.0000   -0.15930
675120.0000    0.05096
675160.0000   -0.03293
675200.0000    0.08707
675240.0000   -0.37270
675280.0000    0.06783
675320.0000   -0.12923
675360.0000   -0.29430
675400.0000   -0.04037
675440.0000   -0.23459
675480.0000    0.12552
675520.0000    0.22766
675560.0000    0.06399
675600.0000   -0.07543
675640.0000    0.08244
675680.0000    0.04911
675720.0000   -0.12841
675760.0000   -0.43410
675800.0000   -0.22992
675840.0000   -0.33584
675880.0000   -0.35773
675920.0000   -0.01371
675960.0000   -0.27103
676000.0000   -0.15007
676040.0000   -0.22620
676080.0000   -0.16657
676120.0000   -0.03779
676160.0000   -0.22891
676200.0000   -0.22234
676240.0000   -0.47273
676280.0000   -0.45578
676320.0000   -0.51150
676360.0000   -0.28123
676400.0000   -0.37289
676440.0000   -0.26708
676480.0000   -0.42939
676520.0000   -0.36312
676560.0000   -0.29734
676600.0000   -0.45846
676640.0000   -0.50733
676680.0000   -0.10114
676720.0000   -0.03201
676760.0000   -0.01419
676800.0000   -0.08768
676840.0000   -0.22290
676880.0000   -0.50050
676920.0000   -0.10950
676960.0000    0.18031
677000.0000    0.19453
677040.0000   -0.01111
677080.0000    0.38249
677120.0000    0.31816
677160.0000    0.12270
677200.0000   -0.18607
677240.0000   -0.50891
677280.0000   -0.02815
677320.0000    0.02136
677360.0000   -0.22487
677400.0000   -0.34537
677440.0000   -0.19497
677480.0000    0.08598
677520.0000   -0.32617
677560.0000   -0.38743
677600.0000   -0.21069
677640.0000   -0.04046
677680.0000   -0.14694
677720.0000   -0.10970
677760.0000   -0.29074
677800.0000   -0.37761
677840.0000   -0.08849
677880.0000   -0.23310
677920.0000   -0.16909
677960.0000   -0.08790
678000.0000   -0.60836
678040.0000   -0.47071
678080.0000   -0.15735
678120.0000   -0.66404
678160.0000   -0.15286
678200.0000    0.02771
678240.0000   -0.43921
678280.0000   -0.48869
678320.0000   -0.01696
678360.0000   -0.11731
678400.0000   -0.28569
678440.0000   -0.08637
678480.0000   -0.21190
678520.0000   -0.02284
678560.0000   -0.33504
678600.0000   -0.03405
678640.0000   -0.07410
678680.0000   -0.58530
678720.0000   -0.12485
678760.0000   -0.50869
678800.0000   -0.59635
678840.0000   -0.02771
678880.0000   -0.15557
678920.0000   -0.00169
678960.0000   -0.27356
679000.0000   -0.32196
679040.0000   -0.57025
679080.0000   -0.46552
679120.0000   -0.34494
679160.0000   -0.25720
679200.0000   -0.40861
679240.0000   -0.52765
679280.0000   -0.89359
679320.0000   -0.18346
679360.0000   -0.11436
679400.0000   -0.44977
679440.0000   -0.11194
679480.0000   -0.33921
679520.0000   -0.26065
679560.0000   -0.31428
679600.0000   -0.30249
679640.0000    0.09665
679680.0000   -0.21201
679720.0000    0.22730
679760.0000   -0.12556
679800.0000   -0.00606
679840.0000   -0.07869
679880.0000   -0.05652
679920.0000    0.19410
679960.0000    0.18826
680000.0000    0.31454
680040.0000   -0.05753
680080.0000   -0.24395
680120.0000   -0.07816
680160.0000   -0.56914
680200.0000   -0.32217
680240.0000    0.02123
680280.0000   -0.24889
680320.0000   -0.30193
680360.0000   -0.32869
680400.0000   -0.10280
680440.0000    0.25168
680480.0000   -0.60139
680520.0000   -0.34904
680560.0000   -0.30491
680600.0000   -0.29207
680640.0000   -0.38191
680680.0000   -0.35899
680720.0000   -0.28758
680760.0000   -0.31089
680800.0000   -0.08381
680840.0000   -0.04314
680880.0000   -0.23899
680920.0000    0.07936
680960.0000    0.17421
681000.0000   -0.10651
681040.0000   -0.02503
681080.0000   -0.06866
681120.0000   -0.51743
681160.0000   -0.10922
681200.0000   -0.44731
681240.0000   -0.34221
681280.0000   -0.09731
681320.0000   -0.13322
681360.0000   -0.29131
681400.0000   -0.13634
681440.0000   -0.13496
681480.0000   -0.39835
681520.0000   -0.29120
681560.0000   -0.06898
681600.0000   -0.33925
681640.0000   -0.09640
681680.0000   -0.31242
681720.0000   -0.45170
681760.0000   -0.22487
681800.0000   -0.40800
681840.0000   -0.24874
681880.0000   -0.58244
681920.0000   -0.45104
681960.0000   -0.33141
682000.0000   -0.05437
682040.0000   -0.33513
682080.0000   -0.43029
682120.0000   -0.38192
682160.0000   -0.29092
682200.0000   -0.29834
682240.0000   -0.26489
682280.0000   -0.45747
682320.0000   -0.27065
682360.0000   -0.17638
682400.0000   -0.48901
682440.0000   -0.14481
682480.0000    0.08751
682520.0000   -0.15746
682560.0000   -0.13545
682600.0000   -0.26067
682640.0000   -0.23096
682680.0000   -0.22529
682720.0000   -0.49913
682760.0000   -0.33688
682800.0000   -0.26130
682840.0000   -0.38217
682880.0000   -0.27544
682920.0000   -0.34661
682960.0000   -0.18467
683000.0000   -0.19027
683040.0000   -0.29426
683080.0000   -0.15724
683120.0000   -0.36104
683160.0000   -0.45692
683200.0000   -0.20409
683240.0000   -0.17398
683280.0000    0.01286
683320.0000   -0.16472
683360.0000   -0.29741
683400.0000   -0.21634
683440.0000   -0.31187
683480.0000   -0.29160
683520.0000   -0.30266
683560.0000   -0.35707
683600.0000   -0.49727
683640.0000   -0.22365
683680.0000   -0.31669
683720.0000   -0.29173
683760.0000   -0.44789
683800.0000   -0.32192
683840.0000   -0.22313
683880.0000   -0.25827
683920.0000   -0.25065
683960.0000   -0.23222
684000.0000   -0.16959
684040.0000   -0.35191
684080.0000   -0.08191
684120.0000   -0.18517
684160.0000   -0.08454
684200.0000   -0.25643
684240.0000   -0.21833
684280.0000   -0.39190
684320.0000   -0.31096
684360.0000   -0.41484
684400.0000   -0.19780
684440.0000   -0.04779
684480.0000   -0.27744
684520.0000    0.01336
684560.0000   -0.12763
684600.0000   -0.03209
684640.0000    0.06036
684680.0000   -0.05353
684720.0000    0.05854
684760.0000    0.09105
684800.0000    0.02898
684840.0000    0.20135
684880.0000    0.28489
684920.0000    0.01137
684960.0000    0.00877
685000.0000    0.19124
685040.0000    0.32527
685080.0000    0.43081
685120.0000    0.44059
685160.0000    0.47012
685200.0000    0.25623
685240.0000    0.35205
685280.0000    0.05171
685320.0000    0.16545
685360.0000    0.35606
685400.0000    0.43453
685440.0000    0.14782
685480.0000    0.29081
685520.0000    0.64065
685560.0000    0.28183
685600.0000    0.51899
685640.0000    0.39840
685680.0000    0.46971
685720.0000    0.54700
685760.0000    0.45813
685800.0000    0.50558
685840.0000    0.36652
685880.0000    0.36286
685920.0000    0.39081
685960.0000    0.29974
686000.0000    0.48627
686040.0000    0.70575
686080.0000    0.59339
686120.0000    0.19333
686160.0000    0.63096
686200.0000    0.38888
686240.0000    0.38616
686280.0000    0.35094
686320.0000    0.43860
686360.0000    0.41115
686400.0000    0.28851
686440.0000    0.03501
686480.0000   -0.03948
686520.0000    0.35489
686560.0000    0.10860
686600.0000    0.13987
686640.0000    0.17171
686680.0000    0.45043
686720.0000    0.67693
686760.0000    0.23680
686800.0000    0.53599
686840.0000    0.42971
686880.0000    0.04422
686920.0000    0.32523
686960.0000    0.38318
687000.0000    0.42430
687040.0000    0.41701
687080.0000    0.27019
687120.0000    0.30276
687160.0000    0.34087
687200.0000    0.34210
687240.0000    0.36041
687280.0000    0.55091
687320.0000    0.36755
687360.0000    0.37575
687400.0000    0.18751
687440.0000    0.58909
687480.0000    0.47356
687520.0000    0.39881
687560.0000    0.41505
687600.0000    0.38407
687640.0000    0.18631
687680.0000    0.48760
687720.0000    0.62376
687760.0000    0.51059
687800.0000    0.65722
687840.0000    0.40686
687880.0000    0.35119
687920.0000    0.31898
687960.0000    0.49686
688000.0000    0.38443
688040.0000    0.39453
688080.0000    0.30757
688120.0000    0.51111
688160.0000    0.26024
688200.0000    0.34527
688240.0000    0.37472
688280.0000    0.28967
688320.0000    0.29432
688360.0000    0.32721
688400.0000    0.52384
688440.0000    0.37640
688480.0000    0.41109
688520.0000    0.36073
688560.0000    0.25427
688600.0000    0.12597
688640.0000    0.09478
688680.0000    0.13736
688720.0000   -0.03228
688760.0000    0.10472
688800.0000    0.09514
688840.0000    0.15280
688880.0000    0.18308
688920.0000    0.29234
688960.0000   -0.05518
689000.0000    0.12622
689040.0000    0.46552
689080.0000    0.08424
689120.0000    0.10846
689160.0000    0.16368
689200.0000    0.14691
689240.0000    0.39072
689280.0000    0.13771
689320.0000    0.06471
689360.0000    0.18362
689400.0000    0.13149
689440.0000    0.09043
689480.0000    0.17835
689520.0000   -0.02908
689560.0000   -0.08535
689600.0000    0.26203
689640.0000    0.28591
689680.0000    0.12779
689720.0000    0.42303
689760.0000    0.17831
689800.0000    0.22283
689840.0000   -0.19213
689880.0000   -0.08646
689920.0000   -0.51663
689960.0000   -0.52426
690000.0000   -0.27434
690040.0000   -0.59977
690080.0000   -0.42447
690120.0000   -0.43965
690160.0000   -0.59913
690200.0000    0.06857
690240.0000    0.40990
690280.0000    0.32264
690320.0000    0.16042
690360.0000    0.07920
690400.0000   -0.04350
690440.0000    0.13625
690480.0000    0.11436
690520.0000    0.23378
690560.0000    0.34674
690600.0000    0.10067
690640.0000    0.05688
690680.0000    0.13360
690720.0000    0.14644
690760.0000    0.53071
690800.0000    0.35754
690840.0000    0.36282
690880.0000    0.54288
690920.0000    0.51186
690960.0000    0.39493
691000.0000    0.48386
691040.0000    0.49655
691080.0000    0.54989
691120.0000    0.53404
691160.0000    0.63516
691200.0000    0.44667
691240.0000    0.39911
691280.0000    0.58956
691320.0000    0.41589
691360.0000    0.54212
691400.0000    0.62266
691440.0000    0.50692
691480.0000    0.47719
691520.0000    0.43223
691560.0000    0.31061
691600.0000    0.31267
691640.0000    0.39632
691680.0000    0.16546
691720.0000    0.41110
691760.0000    0.49987
691800.0000    0.33519
691840.0000    0.30615
691880.0000    0.43236
691920.0000    0.29996
691960.0000    0.44910
692000.0000    0.55672
692040.0000    0.42205
692080.0000    0.47557
692120.0000    0.39923
692160.0000    0.43937
692200.0000    0.34547
692240.0000    0.32902
692280.0000    0.30675
692320.0000    0.34678
692360.0000    0.15756
692400.0000    0.34583
692440.0000    0.41060
692480.0000    0.45953
692520.0000    0.47385
692560.0000    0.57032
692600.0000    0.46007
692640.0000    0.39395
692680.0000    0.57773
692720.0000    0.43226
692760.0000    0.28789
692800.0000    0.03021
692840.0000    0.22308
692880.0000    0.23772
692920.0000    0.27712
692960.0000    0.40159
693000.0000    0.24377
693040.0000    0.39306
693080.0000    0.28127
693120.0000    0.19285
693160.0000    0.46476
693200.0000    0.53985
693240.0000    0.28072
693280.0000    0.29559
693320.0000    0.16724
693360.0000    0.36429
693400.0000    0.25223
693440.0000    0.34090
693480.0000    0.27054
693520.0000    0.21930
693560.0000    0.26432
693600.0000    0.27269
693640.0000    0.35774
693680.0000    0.12861
693720.0000    0.44286
693760.0000    0.20731
693800.0000    0.37490
693840.0000    0.37593
693880.0000    0.45998
693920.0000    0.38978
693960.0000    0.42408
694000.0000    0.34266
694040.0000    0.49967
694080.0000    0.54502
694120.0000    0.27634
694160.0000    0.32034
694200.0000    0.41098
694240.0000    0.14221
694280.0000    0.43163
694320.0000    0.12820
694360.0000    0.43999
694400.0000    0.18776
694440.0000    0.35362
694480.0000    0.20392
694520.0000   -0.07853
694560.0000    0.40060
694600.0000    0.46380
694640.0000    0.20200
694680.0000    0.34235
694720.0000    0.18210
694760.0000    0.23508
694800.0000    0.54473
694840.0000    0.52410
694880.0000    0.42299
694920.0000    0.54989
694960.0000    0.39830
695000.0000    0.49646
695040.0000    0.59054
695080.0000    0.36380
695120.0000    0.43568
695160.0000    0.38979
695200.0000    0.29354
695240.0000    0.25264
695280.0000    0.48517
695320.0000    0.27764
695360.0000    0.33882
695400.0000    0.42808
695440.0000    0.38762
695480.0000    0.37283
695520.0000    0.30777
695560.0000    0.63003
695600.0000    0.39610
695640.0000    0.50090
695680.0000    0.58730
695720.0000    0.45104
695760.0000    0.42960
695800.0000    0.25929
695840.0000    0.41231
695880.0000    0.52001
695920.0000    0.40083
695960.0000    0.32619
696000.0000    0.29179
696040.0000    0.36205
696080.0000    0.31771
696120.0000    0.44381
696160.0000    0.18245
696200.0000    0.52551
696240.0000    0.41985
696280.0000    0.31845
696320.0000    0.44138
696360.0000    0.36217
696400.0000    0.34797
696440.0000    0.35515
696480.0000    0.42506
696520.0000    0.33554
696560.0000    0.26144
696600.0000    0.36327
696640.0000    0.38038
696680.0000    0.34148
696720.0000    0.30396
696760.0000    0.36825
696800.0000    0.39167
696840.0000    0.30148
696880.0000    0.36154
696920.0000    0.41150
696960.0000    0.54560
697000.0000    0.34011
697040.0000    0.30417
697080.0000    0.45655
697120.0000    0.25862
697160.0000    0.36359
697200.0000    0.46159
697240.0000    0.14614
697280.0000    0.20785
697320.0000    0.31685
697360.0000    0.29356
697400.0000    0.24340
697440.0000    0.25411
697480.0000    0.26816
697520.0000    0.49016
697560.0000    0.15414
697600.0000    0.32812
697640.0000    0.40654
697680.0000    0.41347
697720.0000    0.52605
697760.0000    0.09764
697800.0000    0.27689
697840.0000    0.15708
697880.0000    0.38479
697920.0000    0.33901
697960.0000    0.41820
698000.0000    0.28374
698040.0000    0.17140
698080.0000    0.04417
698120.0000    0.11775
698160.0000    0.40033
698200.0000    0.39950
698240.0000    0.24184
698280.0000    0.31137
698320.0000    0.42275
698360.0000    0.38637
698400.0000    0.29908
698440.0000    0.31351
698480.0000    0.08145
698520.0000    0.22079
698560.0000    0.39224
698600.0000   -0.17751
698640.0000    0.21800
698680.0000    0.21769
698720.0000    0.01718
698760.0000   -0.04646
698800.0000   -0.17565
698840.0000   -0.15967
698880.0000   -0.08532
698920.0000    0.00495
698960.0000    0.46916
699000.0000    0.23517
699040.0000    0.10958
699080.0000    0.36093
699120.0000    0.00451
699160.0000    0.47103
699200.0000   -0.05622
699240.0000    0.16166
699280.0000    0.12846
699320.0000    0.05382
699360.0000    0.05965
699400.0000   -0.15685
699440.0000   -0.00457
699480.0000    0.06370
699520.0000    0.26202
699560.0000    0.01890
699600.0000   -0.16789
699640.0000    0.02468
699680.0000   -0.06662
699720.0000   -0.61322
699760.0000   -0.33672
699800.0000   -0.14509
699840.0000   -0.09467
699880.0000   -0.24137
699920.0000   -0.25907
699960.0000   -0.59140
700000.0000   -0.53484
700040.0000   -0.44096
700080.0000   -0.56272
700120.0000   -0.40040
700160.0000   -0.39952
700200.0000   -0.30153
700240.0000   -0.39917
700280.0000   -0.39781
700320.0000   -0.53144
700360.0000   -0.43795
700400.0000   -0.26689
700440.0000   -0.41114
700480.0000   -0.66815
700520.0000   -0.67048
700560.0000   -0.62931
700600.0000   -0.29866
700640.0000   -0.52763
700680.0000   -0.47788
700720.0000   -0.49902
700760.0000   -0.28892
700800.0000   -0.15953
700840.0000   -0.31605
700880.0000   -0.10659
700920.0000   -0.13729
700960.0000   -0.04867
701000.0000    0.03296
701040.0000   -0.12761
701080.0000    0.24642
701120.0000    0.14893
701160.0000   -0.36623
701200.0000   -0.17217
701240.0000   -0.06064
701280.0000    0.25655
701320.0000   -0.00571
701360.0000    0.17224
701400.0000   -0.23499
701440.0000    0.02131
701480.0000   -0.31215
701520.0000   -0.27162
701560.0000   -0.17615
701600.0000   -0.39549
701640.0000   -0.53405
701680.0000   -0.44634
701720.0000   -0.28895
701760.0000   -0.76624
701800.0000   -0.36720
701840.0000   -0.25678
701880.0000   -0.25546
701920.0000   -0.44395
701960.0000   -0.43191
702000.0000   -0.31219
702040.0000   -0.18223
702080.0000   -0.43002
702120.0000   -0.53044
702160.0000   -0.01273
702200.0000   -0.60058
702240.0000   -0.18832
702280.0000   -0.30585
702320.0000   -0.09855
702360.0000   -0.19070
702400.0000   -0.36080
702440.0000   -0.23408
702480.0000    0.02366
702520.0000    0.04161
702560.0000   -0.41213
702600.0000   -0.35343
702640.0000   -0.08844
702680.0000   -0.35743
702720.0000   -0.20797
702760.0000   -0.14494
702800.0000   -0.17390
702840.0000   -0.37498
702880.0000   -0.31676
702920.0000   -0.09480
702960.0000   -0.22282
703000.0000   -0.12520
703040.0000   -0.04158
703080.0000   -0.20341
703120.0000   -0.15806
703160.0000   -0.14224
703200.0000   -0.23416
703240.0000   -0.18077
703280.0000    0.05595
703320.0000   -0.45979
703360.0000   -0.39965
703400.0000   -0.49313
703440.0000   -0.18327
703480.0000    0.12164
703520.0000   -0.56220
703560.0000   -0.45627
703600.0000   -0.16180
703640.0000    0.01906
703680.0000   -0.32011
703720.0000   -0.25625
703760.0000   -0.09282
703800.0000   -0.37878
703840.0000   -0.15420
703880.0000   -0.22922
703920.0000   -0.42547
703960.0000   -0.14449
704000.0000   -0.34589
704040.0000   -0.06459
704080.0000   -0.21836
704120.0000   -0.27036
704160.0000   -0.08235
704200.0000   -0.14577
704240.0000   -0.13491
704280.0000   -0.08292
704320.0000    0.33265
704360.0000   -0.27117
704400.0000   -0.13738
704440.0000    0.02559
704480.0000   -0.06791
704520.0000   -0.26066
704560.0000   -0.20771
704600.0000   -0.06991
704640.0000   -0.19443
704680.0000   -0.30868
704720.0000    0.10336
704760.0000    0.12126
704800.0000    0.21965
704840.0000    0.41477
704880.0000    0.25746
704920.0000    0.39356
704960.0000    0.45511
705000.0000    0.50597
705040.0000    0.57139
705080.0000   -0.02773
705120.0000   -0.16019
705160.0000   -0.25597
705200.0000   -0.24562
705240.0000   -0.34241
705280.0000   -0.30447
705320.0000   -0.29693
705360.0000   -0.17194
705400.0000   -0.39062
705440.0000   -0.83741
705480.0000   -0.74084
705520.0000   -0.44805
705560.0000   -0.34121
705600.0000   -0.18821
705640.0000   -0.26714
705680.0000   -0.60165
705720.0000   -0.55286
705760.0000   -0.43910
705800.0000   -0.10552
705840.0000   -0.00747
705880.0000   -0.05122
705920.0000    0.15157
705960.0000    0.12887
706000.0000    0.06645
706040.0000    0.00588
706080.0000    0.04887
706120.0000   -0.03377
706160.0000    0.11025
706200.0000   -0.06637
706240.0000   -0.27832
706280.0000   -0.34299
706320.0000   -0.07688
706360.0000   -0.16372
706400.0000   -0.03364
706440.0000   -0.06581
706480.0000    0.03275
706520.0000    0.18739
706560.0000   -0.12914
706600.0000    0.04867
706640.0000    0.05438
706680.0000    0.15614
706720.0000   -0.13065
706760.0000   -0.13933
706800.0000    0.02213
706840.0000    0.19983
706880.0000    0.05974
706920.0000    0.25048
706960.0000    0.51025
707000.0000    0.11253
707040.0000    0.00611
707080.0000   -0.36810
707120.0000   -0.20636
707160.0000   -0.18323
707200.0000   -0.10535
707240.0000   -0.11746
707280.0000   -0.04086
707320.0000   -0.18901
707360.0000   -0.23418
707400.0000   -0.02551
707440.0000    0.03106
707480.0000   -0.38224
707520.0000   -0.13148
707560.0000   -0.06363
707600.0000    0.09333
707640.0000   -0.10970
707680.0000    0.04117
707720.0000    0.01823
707760.0000    0.07468
707800.0000    0.15643
707840.0000   -0.00082
707880.0000   -0.02730
707920.0000   -0.60873
707960.0000   -0.20425
708000.0000   -0.42684
708040.0000   -0.29749
708080.0000   -0.36694
708120.0000   -0.34719
708160.0000   -0.47592
708200.0000   -0.39528
708240.0000   -0.28008
708280.0000   -0.30321
708320.0000   -0.36034
708360.0000   -0.31274
708400.0000   -0.48160
708440.0000   -0.32523
708480.0000   -0.39387
708520.0000   -0.36848
708560.0000   -0.28779
708600.0000   -0.42730
708640.0000   -0.21611
708680.0000   -0.21004
708720.0000   -0.01906
708760.0000   -0.28757
708800.0000   -0.41429
708840.0000   -0.22056
708880.0000   -0.55372
708920.0000   -0.20342
708960.0000   -0.42338
709000.0000    0.02504
709040.0000    0.06496
709080.0000   -0.09070
709120.0000   -0.23536
709160.0000    0.01720
709200.0000   -0.34009
709240.0000   -0.34900
709280.0000   -0.33651
709320.0000   -0.12585
709360.0000   -0.30665
709400.0000   -0.53028
709440.0000   -0.51270
709480.0000   -0.41666
709520.0000   -0.69045
709560.0000   -0.22488
709600.0000   -0.24076
709640.0000    0.09896
709680.0000    0.39051
709720.0000    0.39245
709760.0000    0.22809
709800.0000   -0.01709
709840.0000    0.08292
709880.0000   -0.27978
709920.0000   -0.33454
709960.0000   -0.66946
710000.0000   -0.10942
710040.0000   -0.22659
710080.0000    0.03900
710120.0000   -0.45353
710160.0000   -0.54461
710200.0000   -0.53976
710240.0000   -0.12869
710280.0000   -0.05952
710320.0000   -0.03512
710360.0000   -0.15136
710400.0000   -0.22256
710440.0000    0.09551
710480.0000   -0.19800
710520.0000    0.22107
710560.0000   -0.27198
710600.0000   -0.31377
710640.0000   -0.06127
710680.0000   -0.21232
710720.0000    0.15796
710760.0000    0.15000
710800.0000    0.24282
710840.0000   -0.19289
710880.0000    0.00982
710920.0000   -0.45774
710960.0000   -0.25108
711000.0000   -0.14089
711040.0000   -0.30734
711080.0000   -0.08106
711120.0000   -0.14933
711160.0000   -0.18233
711200.0000   -0.06069
711240.0000   -0.36454
711280.0000   -0.61143
711320.0000   -0.46366
711360.0000    0.00049
711400.0000   -0.26535
711440.0000   -0.43487
711480.0000   -0.62547
711520.0000   -0.62662
711560.0000   -0.31448
711600.0000   -0.35176
711640.0000   -0.37049
711680.0000   -0.28850
711720.0000   -0.42151
711760.0000   -0.28961
711800.0000   -0.07857
711840.0000   -0.29738
711880.0000   -0.24797
711920.0000   -0.40968
711960.0000   -0.20971
712000.0000   -0.02640
712040.0000   -0.04889
712080.0000    0.09748
712120.0000   -0.00388
712160.0000   -0.29821
712200.0000   -0.40022
712240.0000    0.11971
712280.0000   -0.35885
712320.0000   -0.05989
712360.0000   -0.38023
712400.0000   -0.82276
712440.0000   -0.42886
712480.0000   -0.30667
712520.0000   -0.07510
712560.0000   -0.25161
712600.0000    0.03643
712640.0000   -0.16737
712680.0000   -0.30752
712720.0000   -0.47481
712760.0000   -0.37927
712800.0000   -0.29197
712840.0000   -0.30739
712880.0000   -0.60864
712920.0000   -0.70228
712960.0000   -0.35757
713000.0000   -0.40137
713040.0000   -0.36441
713080.0000   -0.53426
713120.0000   -0.69006
713160.0000   -0.61843
713200.0000   -0.50740
713240.0000   -0.42771
713280.0000   -0.29776
713320.0000   -0.51338
713360.0000   -0.07241
713400.0000   -0.64754
713440.0000   -0.67840
713480.0000   -0.46739
713520.0000   -0.13040
713560.0000   -0.27782
713600.0000   -0.53765
713640.0000   -0.21674
713680.0000   -0.37456
713720.0000   -0.50914
713760.0000   -0.47898
713800.0000   -0.35204
713840.0000   -0.35703
713880.0000   -0.39762
713920.0000   -0.15740
713960.0000   -0.39736
714000.0000   -0.39012
714040.0000   -0.40284
714080.0000   -0.63689
714120.0000   -0.80503
714160.0000   -0.47580
714200.0000   -0.53653
714240.0000   -0.60233
714280.0000   -0.18911
714320.0000   -0.00628
714360.0000   -0.13400
714400.0000   -0.50062
714440.0000   -0.20243
714480.0000    0.12511
714520.0000   -0.06329
714560.0000   -0.16292
714600.0000   -0.14713
714640.0000   -0.19889
714680.0000   -0.38419
714720.0000   -0.27398
714760.0000   -0.43315
714800.0000   -0.28664
714840.0000   -0.35088
714880.0000   -0.50098
714920.0000   -0.20204
714960.0000   -0.40520
715000.0000   -0.33232
715040.0000   -0.50549
715080.0000   -0.44293
715120.0000   -0.08019
715160.0000    0.01633
715200.0000   -0.02097
715240.0000    0.33958
715280.0000   -0.03238
715320.0000   -0.07901
715360.0000    0.06546
715400.0000   -0.25855
715440.0000   -0.37374
715480.0000   -0.53680
715520.0000   -0.14515
715560.0000   -0.11820
715600.0000   -0.39790
715640.0000   -0.49297
715680.0000   -0.53983
715720.0000   -0.58162
715760.0000   -0.43109
715800.0000   -0.40015
715840.0000   -0.41878
715880.0000   -0.22710
715920.0000   -0.13257
715960.0000   -0.39089
716000.0000   -0.72239
716040.0000   -0.59857
716080.0000   -0.38793
716120.0000   -0.49915
716160.0000   -0.70139
716200.0000   -0.17547
716240.0000   -0.29307
716280.0000   -0.54689
716320.0000   -0.41119
716360.0000   -0.38692
716400.0000   -0.60187
716440.0000   -0.41217
716480.0000   -0.64958
716520.0000   -0.44278
716560.0000   -0.49785
716600.0000   -0.35264
716640.0000   -0.29411
716680.0000   -0.46921
716720.0000   -0.48024
716760.0000   -0.43341
716800.0000   -0.73442
716840.0000   -0.52213
716880.0000   -0.51029
716920.0000    0.05077
716960.0000   -0.09586
717000.0000   -0.03520
717040.0000    0.02580
717080.0000   -0.25969
717120.0000   -0.25573
717160.0000   -0.14556
717200.0000    0.16373
717240.0000    0.00335
717280.0000   -0.05492
717320.0000   -0.22484
717360.0000    0.04684
717400.0000   -0.08563
717440.0000   -0.15222
717480.0000   -0.01383
717520.0000    0.08325
717560.0000   -0.03411
717600.0000   -0.02725
717640.0000    0.05817
717680.0000    0.12046
717720.0000    0.07111
717760.0000    0.24570
717800.0000    0.04799
717840.0000    0.26381
717880.0000   -0.06968
717920.0000    0.04235
717960.0000    0.08338
718000.0000   -0.13468
718040.0000   -0.53405
718080.0000   -0.01502
718120.0000   -0.02020
718160.0000    0.00752
718200.0000   -0.01490
718240.0000   -0.07608
718280.0000    0.08132
718320.0000    0.18648
718360.0000   -0.01675
718400.0000   -0.01261
718440.0000    0.03394
718480.0000    0.16823
718520.0000    0.10848
718560.0000   -0.05124
718600.0000    0.12351
718640.0000    0.28434
718680.0000    0.16694
718720.0000    0.02923
718760.0000    0.11221
718800.0000    0.13409
718840.0000    0.28418
718880.0000    0.06960
718920.0000    0.17449
718960.0000    0.38029
719000.0000    0.30222
719040.0000    0.43002
719080.0000    0.21003
719120.0000   -0.00249
719160.0000    0.37572
719200.0000    0.18011
719240.0000    0.23270
719280.0000    0.33452
719320.0000   -0.06556
719360.0000    0.11846
719400.0000    0.05638
719440.0000   -0.18933
719480.0000   -0.12078
719520.0000    0.22824
719560.0000    0.13123
719600.0000    0.24144
719640.0000    0.22178
719680.0000    0.45017
719720.0000   -0.06293
719760.0000    0.08387
719800.0000   -0.09153
719840.0000    0.04262
719880.0000    0.03667
719920.0000   -0.01896
719960.0000    0.23667
720000.0000   -0.03790
720040.0000   -0.09664
720080.0000    0.02744
720120.0000   -0.14523
720160.0000   -0.25359
720200.0000   -0.25522
720240.0000   -0.05499
720280.0000   -0.24700
720320.0000   -0.46275
720360.0000   -0.14146
720400.0000   -0.19352
720440.0000   -0.00771
720480.0000    0.13656
720520.0000    0.50454
720560.0000    0.06787
720600.0000   -0.34799
720640.0000   -0.28629
720680.0000   -0.74046
720720.0000   -0.50377
720760.0000   -0.52395
720800.0000   -0.62544
720840.0000   -0.32671
720880.0000   -0.68191
720920.0000   -0.30677
720960.0000    0.09974
721000.0000    0.10609
721040.0000    0.07981
721080.0000   -0.13705
721120.0000   -0.01112
721160.0000   -0.34964
721200.0000   -0.00501
721240.0000    0.01766
721280.0000    0.04914
721320.0000    0.01735
721360.0000   -0.04636
721400.0000   -0.19230
721440.0000   -0.07118
721480.0000   -0.23302
721520.0000   -0.53106
721560.0000   -0.60202
721600.0000   -0.52489
721640.0000   -0.39577
721680.0000   -0.55106
721720.0000   -0.50550
721760.0000    0.08947
721800.0000   -0.02588
721840.0000    0.23223
721880.0000    0.06555
721920.0000    0.00155
721960.0000   -0.00752
722000.0000    0.07647
722040.0000    0.13990
722080.0000    0.01234
722120.0000    0.02061
722160.0000    0.14874
722200.0000    0.11992
722240.0000    0.49876
722280.0000    0.34200
722320.0000    0.34865
722360.0000   -0.00802
722400.0000    0.30857
722440.0000    0.32489
722480.0000    0.22811
722520.0000    0.17894
722560.0000    0.04043
722600.0000    0.20273
722640.0000    0.33397
722680.0000    0.10027
722720.0000    0.18290
722760.0000    0.20451
722800.0000    0.19342
722840.0000    0.47444
722880.0000    0.58128
722920.0000    0.24871
722960.0000    0.25921
723000.0000    0.36844
723040.0000    0.51487
723080.0000    0.50113
723120.0000    0.42240
723160.0000    0.08088
723200.0000    0.31162
723240.0000    0.00085
723280.0000   -0.10713
723320.0000    0.03529
723360.0000    0.58064
723400.0000    0.73281
723440.0000   -0.02171
723480.0000    0.04356
723520.0000    0.20985
723560.0000    0.57260
723600.0000    0.56428
723640.0000    0.24214
723680.0000   -0.10927
723720.0000    0.20907
723760.0000    0.63290
723800.0000    0.51368
723840.0000    0.38113
[truncated: 158,795 more chars]
